# Supplementary material for: High transcriptome plasticity drives phosphate starvation responses in tomato
Source: Stress Biol. 2022 Mar 18;2(1):18. doi: 10.1007/s44154-022-00035-4 (PMC10441952; doi:10.1007/s44154-022-00035-4)
Supplement: Supplementary file 3 — Additional file 3. [file 44154_2022_35_MOESM3_ESM.zip › rmats_7r/SE.MATS.ReadsOnTargetAndJunctionCounts.txt]

ID	GeneID	geneSymbol	chr	strand	exonStart_0base	exonEnd	upstreamES	upstreamEE	downstreamES	downstreamEE	ID	IC_SAMPLE_1	SC_SAMPLE_1	IC_SAMPLE_2	SC_SAMPLE_2	IncFormLen	SkipFormLen	PValue	FDR	IncLevel1	IncLevel2	IncLevelDifference
11759	gene:Solyc01g104160.2	NA	1	-	92628262	92628493	92627938	92628158	92630064	92630277	11759	195,117,124	113,107,47	43,40,37	76,101,56	380	149	0.0	0.0	0.404,0.3,0.508	0.182,0.134,0.206	0.23
12873	gene:Solyc04g076830.2	NA	4	-	61703967	61704055	61703808	61703883	61705322	61705485	12873	111,85,89	70,74,90	29,15,12	112,96,117	237	149	0.0	0.0	0.499,0.419,0.383	0.14,0.089,0.061	0.337
4167	gene:Solyc02g088200.2	NA	2	-	50369274	50369392	50369059	50369172	50369627	50369807	4167	76,56,63	133,93,104	56,24,36	30,5,9	267	149	0.0	0.0	0.242,0.252,0.253	0.51,0.728,0.691	-0.394
5116	gene:Solyc03g043660.2	NA	3	-	7156624	7156659	7155200	7155250	7156826	7156907	5116	94,36,52	232,125,184	5,7,9	144,75,93	184	149	0.0	0.0	0.247,0.189,0.186	0.027,0.07,0.073	0.151
5209	gene:Solyc01g102660.2	NA	1	+	91407698	91407781	91406776	91406959	91407880	91407956	5209	512,334,337	122,74,59	285,271,326	162,142,147	232	149	0.0	0.0	0.729,0.744,0.786	0.53,0.551,0.588	0.197
6253	gene:Solyc02g085570.2	NA	2	+	48403442	48403529	48403090	48403161	48403770	48403844	6253	102,75,136	80,51,106	64,41,71	121,131,134	236	149	0.0	0.0	0.446,0.481,0.448	0.25,0.165,0.251	0.236
6847	gene:Solyc03g117420.2	NA	3	-	66569092	66569138	66567192	66567487	66569239	66569270	6847	1017,462,782	8,6,12	238,125,153	23,12,12	195	149	0.0	0.0	0.99,0.983,0.98	0.888,0.888,0.907	0.09
6857	gene:Solyc03g117420.2	NA	3	-	66569094	66569138	66567192	66567487	66569239	66569270	6857	66,31,61	8,6,12	22,5,3	23,12,12	193	149	0.0	0.0	0.864,0.8,0.797	0.425,0.243,0.162	0.544
6860	gene:Solyc03g117420.2	NA	3	-	66569080	66569138	66567192	66567487	66569239	66569270	6860	54,22,40	8,6,12	14,3,3	23,12,12	207	149	0.0	0.0	0.829,0.725,0.706	0.305,0.153,0.153	0.55
1195	gene:Solyc02g083290.2	NA	2	-	46737781	46738006	46736854	46737015	46738269	46738320	1195	77,55,96	531,387,549	4,2,5	141,126,132	374	149	3.682932128542528e-301	5.90705484097e-298	0.055,0.054,0.065	0.011,0.006,0.015	0.047
16707	gene:Solyc01g111890.2	NA	1	-	98060615	98060817	98056667	98058444	98062936	98063030	16707	43,13,38	289,124,262	42,31,54	79,89,103	351	149	1.128886872331457e-295	1.64601968594e-292	0.059,0.043,0.058	0.184,0.129,0.182	-0.112
13202	gene:Solyc10g012080.2	NA	10	-	4412286	4412308	4411499	4411556	4412387	4412640	13202	95,92,166	24,28,42	146,74,120	99,90,75	171	149	2.262129676697692e-277	3.02352482371e-274	0.775,0.741,0.775	0.562,0.417,0.582	0.243
15997	gene:Solyc01g103020.2	NA	1	+	91690985	91691232	91690652	91690721	91691313	91691430	15997	56,25,31	112,86,90	11,13,12	176,97,107	396	149	1.3557511870503713e-273	1.67268409916e-270	0.158,0.099,0.115	0.023,0.048,0.04	0.087
4653	gene:Solyc03g062790.2	NA	3	-	32255110	32255192	32254875	32254997	32257330	32257579	4653	10,11,16	49,19,28	2,1,0	40,27,44	231	149	1.0717158175032332e-255	1.22780357121e-252	0.116,0.272,0.269	0.031,0.023,0.0	0.201
4967	gene:Solyc09g064590.2	NA	9	+	61909605	61909725	61909172	61909524	61910012	61910156	4967	72,43,44	181,121,151	17,12,3	169,98,127	269	149	1.6330016480724196e-245	1.7461142289e-242	0.181,0.164,0.139	0.053,0.064,0.013	0.118
4165	gene:Solyc02g088200.2	NA	2	-	50369275	50369392	50369059	50369172	50369627	50369807	4165	55,44,54	133,93,104	44,14,24	30,5,9	266	149	1.802100815573244e-237	1.80649343631e-234	0.188,0.209,0.225	0.451,0.611,0.599	-0.346
3545	gene:Solyc04g009050.2	NA	4	-	2612398	2612606	2612151	2612300	2613262	2613481	3545	61,43,61	42,26,42	16,5,11	43,19,30	357	149	1.9908427808065376e-237	1.87830160949e-234	0.377,0.408,0.377	0.134,0.099,0.133	0.265
10919	gene:Solyc10g006220.2	NA	10	-	911585	911643	911416	911512	911728	911835	10919	40,11,30	46,23,32	5,10,7	53,38,49	207	149	5.328864789716744e-236	4.74831457568e-233	0.385,0.256,0.403	0.064,0.159,0.093	0.243
11249	gene:Solyc11g012900.1	NA	11	-	5685803	5685986	5685619	5685719	5687380	5687447	11249	35,17,30	177,131,157	9,3,7	187,148,146	332	149	1.0458122464949217e-232	8.82830664291e-230	0.082,0.055,0.079	0.021,0.009,0.021	0.055
6171	gene:Solyc05g018810.2	NA	5	+	23878101	23878129	23877988	23878002	23879263	23879625	6171	71,126,179	56,49,56	137,76,102	127,80,123	177	149	6.402718226713019e-219	5.13465988191e-216	0.516,0.684,0.729	0.476,0.444,0.411	0.199
9469	gene:Solyc09g074360.2	NA	9	-	66161273	66161440	66159338	66159506	66161713	66161793	9469	68,66,59	161,133,147	20,32,21	140,146,165	316	149	6.784221255560671e-218	5.18152974847e-215	0.166,0.19,0.159	0.063,0.094,0.057	0.1
5003	gene:Solyc09g089660.2	NA	9	-	69428026	69428214	69427508	69427559	69428282	69428372	5003	13,8,14	24,13,31	3,3,1	54,21,48	337	149	2.9692423969880043e-217	2.16471267297e-214	0.193,0.214,0.166	0.024,0.059,0.009	0.16
5205	gene:Solyc01g102660.2	NA	1	+	91407727	91407775	91406776	91406959	91407880	91407956	5205	209,95,125	122,74,59	140,78,127	162,142,147	197	149	7.389577811651329e-214	5.15310602266e-211	0.564,0.493,0.616	0.395,0.294,0.395	0.196
16164	gene:Solyc12g017350.1	NA	12	+	6593563	6593677	6593384	6593465	6593879	6594224	16164	89,52,56	18,12,10	35,47,43	29,23,44	263	149	7.741919651511262e-214	5.17386038711e-211	0.737,0.711,0.76	0.406,0.537,0.356	0.303
13819	gene:Solyc04g008680.2	NA	4	+	2323762	2324485	2323400	2323516	2325219	2325312	13819	431,354,585	33,19,17	772,544,376	10,8,1	872	149	1.3143369112743889e-202	8.43225988797e-200	0.691,0.761,0.855	0.93,0.921,0.985	-0.176
2809	gene:Solyc10g007500.2	NA	10	-	1835088	1835155	1834838	1834988	1835659	1835719	2809	43,22,46	55,27,65	13,17,7	60,40,75	216	149	1.2056757657150341e-182	7.43762831012e-180	0.35,0.36,0.328	0.13,0.227,0.06	0.207
10989	gene:Solyc11g065960.1	NA	11	+	51586853	51587081	51586038	51586254	51587538	51587689	10989	75,41,46	70,54,100	27,27,31	133,95,80	377	149	3.670138460059536e-180	2.18019817633e-177	0.297,0.231,0.154	0.074,0.101,0.133	0.125
8211	gene:Solyc02g090930.2	NA	2	-	52399940	52400105	52399186	52399812	52401707	52401741	8211	78,90,97	125,101,161	31,38,35	117,110,123	314	149	1.1417388799547136e-178	6.54012496271e-176	0.228,0.297,0.222	0.112,0.141,0.119	0.125
5159	gene:Solyc06g069020.2	NA	6	+	42824786	42824856	42823724	42823799	42825757	42825910	5159	336,351,498	121,98,142	827,478,526	158,44,78	219	149	2.1549288657992292e-177	1.19182427857e-174	0.654,0.709,0.705	0.781,0.881,0.821	-0.138
16002	gene:Solyc01g103020.2	NA	1	+	91690985	91691040	91690652	91690721	91691313	91691430	16002	34,19,25	112,86,90	8,12,10	176,97,107	204	149	5.268081656824551e-176	2.81649205646e-173	0.181,0.139,0.169	0.032,0.083,0.064	0.103
5699	gene:Solyc03g112050.2	NA	3	+	62587884	62588071	62586886	62586988	62588452	62588608	5699	664,460,795	222,173,282	445,313,340	303,169,217	336	149	2.4495274811033618e-174	1.26735391192e-171	0.57,0.541,0.556	0.394,0.451,0.41	0.137
561	gene:Solyc02g069770.2	NA	2	+	39589754	39589851	39589300	39589637	39589925	39590150	561	19,1,4	16,14,39	3,0,2	80,53,70	246	149	1.0930016791548483e-173	5.47832935374e-171	0.418,0.041,0.058	0.022,0.0,0.017	0.159
8931	gene:Solyc11g005170.1	NA	11	+	148658	148756	147567	148130	149818	149897	8931	382,217,487	383,292,326	209,141,181	392,290,332	247	149	1.7474862972225902e-172	8.4933129458e-170	0.376,0.31,0.474	0.243,0.227,0.247	0.148
8129	gene:Solyc05g044580.2	NA	5	-	57079445	57079482	57078267	57078323	57080482	57080651	8129	20,13,37	42,67,80	14,4,16	118,108,86	186	149	6.098489267458659e-167	2.87687262826e-164	0.276,0.135,0.27	0.087,0.029,0.13	0.145
5774	gene:Solyc03g059160.1	NA	3	+	27836465	27836523	27836271	27836370	27836696	27836770	5774	54,34,48	7,3,2	7,8,14	3,6,12	207	149	2.5929183783721756e-165	1.18822336773e-162	0.847,0.891,0.945	0.627,0.49,0.456	0.37
16217	gene:Solyc07g045540.2	NA	7	+	58678974	58679172	58677437	58677552	58679261	58679411	16217	71,40,57	5,11,4	64,49,58	0,2,0	347	149	6.837643481572247e-160	3.04636010558e-157	0.859,0.61,0.86	1.0,0.913,1.0	-0.195
5770	gene:Solyc03g059160.1	NA	3	+	27836472	27836523	27836271	27836370	27836696	27836770	5770	47,35,47	7,3,2	7,8,14	3,6,12	200	149	4.4437448977364376e-157	1.92630336256e-154	0.833,0.897,0.946	0.635,0.498,0.465	0.359
5627	gene:Solyc02g062950.2	NA	2	-	34899445	34899516	34896777	34896916	34899847	34899997	5627	19,14,35	155,94,156	63,29,14	91,57,89	220	149	2.776466550175516e-155	1.1718880789e-152	0.077,0.092,0.132	0.319,0.256,0.096	-0.123
1333	gene:Solyc11g005110.1	NA	11	-	102057	102150	101784	101868	104441	104520	1333	48,38,44	45,28,43	21,12,17	46,46,39	242	149	8.524700088184514e-154	3.50583755678e-151	0.396,0.455,0.387	0.219,0.138,0.212	0.223
11063	gene:Solyc04g076110.2	NA	4	-	61066172	61066200	61065939	61066048	61067268	61067429	11063	510,332,537	26,14,23	310,224,301	37,25,34	177	149	6.224353210402531e-153	2.49581002854e-150	0.943,0.952,0.952	0.876,0.883,0.882	0.069
3432	gene:Solyc09g091440.2	NA	9	-	70724681	70724801	70724528	70724596	70725059	70725290	3432	18,24,31	261,300,225	15,12,7	391,324,364	269	149	7.25336625172789e-152	2.8374814954e-149	0.037,0.042,0.071	0.021,0.02,0.011	0.033
16216	gene:Solyc07g045540.2	NA	7	+	58678966	58679172	58677437	58677552	58679261	58679411	16216	103,69,86	5,11,4	99,62,93	0,2,0	355	149	3.1332031075377617e-150	1.19651058671e-147	0.896,0.725,0.9	1.0,0.929,1.0	-0.136
9067	gene:Solyc03g097830.2	NA	3	+	60161790	60161888	60160283	60160385	60163290	60163374	9067	16,21,23	24,18,20	38,21,31	3,4,9	247	149	2.3523218585187014e-148	8.77416053227e-146	0.287,0.413,0.41	0.884,0.76,0.675	-0.403
14914	gene:Solyc01g100840.2	NA	1	-	90755219	90755393	90753604	90754004	90756005	90756174	14914	15,22,18	97,29,67	2,5,4	60,35,68	323	149	6.692697017144286e-147	2.4396401695e-144	0.067,0.259,0.11	0.015,0.062,0.026	0.111
4169	gene:Solyc02g088200.2	NA	2	-	50369274	50369411	50369059	50369172	50369627	50369807	4169	26,15,12	133,93,104	11,8,13	30,5,9	286	149	1.2086111923803414e-146	4.30775886991e-144	0.092,0.078,0.057	0.16,0.455,0.429	-0.272
5695	gene:Solyc03g112050.2	NA	3	+	62587878	62588071	62586886	62586988	62588452	62588608	5695	1169,828,1401	222,173,282	883,528,673	303,169,217	342	149	4.4017369222409005e-146	1.53477083687e-143	0.696,0.676,0.684	0.559,0.576,0.575	0.115
13903	gene:Solyc06g005470.2	NA	6	+	483068	483303	482822	482884	483897	484366	13903	73,41,43	39,58,57	12,14,11	45,34,28	384	149	6.962610865520468e-146	2.37602799302e-143	0.421,0.215,0.226	0.094,0.138,0.132	0.166
14455	gene:Solyc06g060710.2	NA	6	+	38731297	38731509	38731153	38731193	38731581	38731834	14455	71,43,77	12,18,32	57,35,31	66,25,20	361	149	4.169919590564838e-143	1.39336125652e-140	0.709,0.496,0.498	0.263,0.366,0.39	0.228
2854	gene:Solyc10g079710.1	NA	10	+	61215295	61215362	61215118	61215208	61215565	61215603	2854	17,13,28	43,24,43	13,9,8	45,53,100	216	149	9.833932311167673e-141	3.21890694569e-138	0.214,0.272,0.31	0.166,0.105,0.052	0.158
6516	gene:Solyc07g055020.2	NA	7	+	63172652	63172679	63172268	63172345	63175275	63175330	6516	45,41,83	8,5,13	19,28,12	15,14,9	176	149	2.2329546415282827e-140	7.16287189909e-138	0.826,0.874,0.844	0.517,0.629,0.53	0.289
14713	gene:Solyc08g062960.2	NA	8	-	52381312	52381394	52380467	52381209	52381703	52382001	14713	13,12,4	64,43,62	0,0,2	33,34,33	231	149	4.320424415137322e-139	1.35873112146e-136	0.116,0.153,0.04	0.0,0.0,0.038	0.09
1282	gene:Solyc06g052060.2	NA	6	+	35719086	35719234	35717525	35717911	35719847	35719981	1282	17,3,11	87,71,81	4,4,4	174,124,147	297	149	2.8157574480143044e-137	8.68498725167e-135	0.089,0.021,0.064	0.011,0.016,0.013	0.045
7844	gene:Solyc03g044080.2	NA	3	-	7931739	7931803	7931547	7931620	7935420	7935568	7844	81,34,48	18,19,23	27,37,35	45,27,29	213	149	7.041488263341057e-132	2.13091377841e-129	0.759,0.556,0.593	0.296,0.489,0.458	0.222
9761	gene:Solyc12g014480.1	NA	12	-	5452225	5452422	5451685	5451832	5455188	5455449	9761	1,2,1	56,35,43	7,6,4	17,4,6	346	149	9.461131379431971e-132	2.81013122583e-129	0.008,0.024,0.01	0.151,0.392,0.223	-0.241
7840	gene:Solyc03g044080.2	NA	3	-	7931739	7931826	7931547	7931620	7935420	7935568	7840	79,38,55	18,19,23	26,39,42	45,27,29	236	149	5.814065411892207e-130	1.69548718439e-127	0.735,0.558,0.602	0.267,0.477,0.478	0.224
7842	gene:Solyc03g044080.2	NA	3	-	7931739	7931859	7931547	7931620	7935420	7935568	7842	97,46,63	18,19,23	31,51,50	45,27,29	269	149	3.417445730658468e-128	9.78793072751e-126	0.749,0.573,0.603	0.276,0.511,0.488	0.217
7835	gene:Solyc03g044080.2	NA	3	-	7931739	7931890	7931547	7931620	7935420	7935568	7835	107,46,66	18,19,23	37,48,57	45,27,29	300	149	4.3371799701013395e-127	1.22042157089e-124	0.747,0.546,0.588	0.29,0.469,0.494	0.209
6129	gene:Solyc07g008940.2	NA	7	-	3947945	3948114	3947239	3947302	3948432	3948523	6129	75,48,76	5,9,14	66,42,56	21,23,26	318	149	4.590360680973631e-127	1.26939301659e-124	0.875,0.714,0.718	0.596,0.461,0.502	0.249
6161	gene:Solyc05g018810.2	NA	5	+	23878104	23878189	23877988	23878002	23879263	23879625	6161	7,4,13	56,49,56	4,3,2	127,80,123	234	149	4.103327021671093e-126	1.11547901865e-123	0.074,0.049,0.129	0.02,0.023,0.01	0.066
4171	gene:Solyc04g079810.1	NA	4	-	64122428	64122506	64121635	64122355	64123051	64123063	4171	3,0,0	23,21,12	10,2,3	13,11,6	227	149	1.438264644888617e-125	3.84472110656e-123	0.079,0.0,0.0	0.336,0.107,0.247	-0.204
14635	gene:Solyc03g115580.2	NA	3	-	65239427	65239531	65239078	65239178	65240422	65240518	14635	37,30,42	1,2,10	36,31,41	0,1,0	253	149	2.5019861977007463e-125	6.57858305327e-123	0.956,0.898,0.712	1.0,0.948,1.0	-0.127
2561	gene:Solyc04g072890.2	NA	4	+	59847318	59847375	59845660	59845744	59848947	59849082	2561	22,15,19	14,16,13	98,61,64	13,25,13	206	149	3.9862843348784893e-125	1.03122603947e-122	0.532,0.404,0.514	0.845,0.638,0.781	-0.271
3155	gene:Solyc09g055570.2	NA	9	+	42210176	42210390	42209936	42210008	42210967	42211042	3155	93,38,82	117,78,66	19,23,9	54,34,62	363	149	8.759039001911362e-125	2.22994010399e-122	0.246,0.167,0.338	0.126,0.217,0.056	0.117
5429	gene:Solyc01g080760.2	NA	1	-	79981336	79981551	79980198	79980402	79985502	79986522	5429	7,9,3	8,2,1	11,11,7	2,0,0	364	149	1.7363303777516267e-124	4.35140670762e-122	0.264,0.648,0.551	0.692,1.0,1.0	-0.41
10102	gene:Solyc11g020290.1	NA	11	-	10700528	10700575	10696860	10697013	10701048	10701144	10102	9,4,5	10,3,4	1,3,4	1,0,0	196	149	4.802247329299581e-124	1.18497299869e-121	0.406,0.503,0.487	0.432,1.0,1.0	-0.345
10411	gene:Solyc05g052690.2	NA	5	-	62899808	62899859	62899090	62899320	62901677	62902011	10411	31,22,34	11,0,11	70,28,33	1,3,1	200	149	1.1162016326781892e-123	2.71253908887e-121	0.677,1.0,0.697	0.981,0.874,0.961	-0.147
9012	gene:Solyc06g084010.2	NA	6	-	49275307	49275460	49273914	49274101	49276490	49276985	9012	70,58,62	43,41,38	38,46,42	57,60,63	302	149	1.699107478325188e-120	4.06746042461e-118	0.445,0.411,0.446	0.248,0.274,0.248	0.177
8118	gene:Solyc10g080130.1	NA	10	+	61518778	61518876	61518624	61518692	61519775	61519842	8118	328,226,422	113,92,188	106,84,89	67,62,75	247	149	3.8476299624322285e-119	9.07531425992e-117	0.636,0.597,0.575	0.488,0.45,0.417	0.151
7450	gene:Solyc03g007520.2	NA	3	-	2089814	2089840	2089414	2089721	2090203	2090305	7450	10,4,10	605,409,631	18,30,18	626,464,540	175	149	8.541972204007164e-119	1.98557524899e-116	0.014,0.008,0.013	0.024,0.052,0.028	-0.023
4706	gene:Solyc10g006250.2	NA	10	+	932057	932156	931742	931906	932390	932584	4706	97,46,159	24,13,29	46,41,28	28,23,19	248	149	1.006346781271849e-116	2.30582800355e-114	0.708,0.68,0.767	0.497,0.517,0.47	0.224
3821	gene:Solyc11g006970.1	NA	11	+	1481448	1481607	1480405	1480500	1482631	1482686	3821	2,0,0	0,3,4	3,1,2	2,0,0	308	149	2.3989601808604556e-116	5.41928483674e-114	1.0,0.0,0.0	0.421,1.0,1.0	-0.474
14845	gene:Solyc09g074400.2	NA	9	-	66196578	66196622	66196108	66196178	66196852	66196915	14845	21,20,29	446,306,510	4,7,7	370,239,330	193	149	8.016295590084932e-116	1.78574118013e-113	0.035,0.048,0.042	0.008,0.022,0.016	0.026
10409	gene:Solyc05g052690.2	NA	5	-	62899779	62899859	62899090	62899320	62901677	62902011	10409	152,109,136	11,0,11	246,104,160	1,3,1	229	149	9.080700715067523e-116	1.99514190094e-113	0.9,1.0,0.889	0.994,0.958,0.99	-0.051
15719	gene:Solyc02g067860.2	NA	2	+	37964220	37964442	37964035	37964110	37964629	37964686	15719	18,9,13	137,61,101	1,1,4	57,55,90	371	149	1.3711442667513084e-115	2.9718625533e-113	0.05,0.056,0.049	0.007,0.007,0.018	0.041
5420	gene:Solyc01g080760.2	NA	1	-	79981336	79981520	79980198	79980402	79985502	79986522	5420	7,9,3	8,2,1	10,6,9	2,0,0	333	149	1.438189619079433e-114	3.07561644006e-112	0.281,0.668,0.573	0.691,1.0,1.0	-0.39
5208	gene:Solyc01g102660.2	NA	1	+	91407727	91407781	91406887	91406959	91407880	91407956	5208	1423,960,890	122,74,59	821,708,854	162,142,147	203	149	8.148965200149932e-114	1.71975332691e-111	0.895,0.905,0.917	0.788,0.785,0.81	0.111
10334	gene:Solyc09g008520.2	NA	9	-	2007607	2007655	2007321	2007488	2007773	2007833	10334	48,33,68	24,3,15	13,7,14	2,0,0	197	149	3.8481764070303376e-113	8.01570147953e-111	0.602,0.893,0.774	0.831,1.0,1.0	-0.187
2354	gene:Solyc09g011160.2	NA	9	+	4513106	4513225	4512609	4512653	4514127	4514171	2354	0,0,2	4,2,2	13,6,5	4,3,6	268	149	3.3894221698647397e-112	6.96960797211e-110	0.0,0.0,0.357	0.644,0.527,0.317	-0.377
14375	gene:Solyc03g113770.2	NA	3	-	63824495	63824508	63824300	63824391	63824587	63824676	14375	3,1,5	3,0,0	2,0,0	0,2,4	162	149	1.2348029598250967e-111	2.50696261679e-109	0.479,1.0,1.0	1.0,0.0,0.0	0.493
9241	gene:Solyc06g074320.2	NA	6	+	45944650	45944694	45943783	45944018	45944813	45944873	9241	196,155,120	0,4,1	37,44,37	2,7,3	193	149	2.064771063814953e-111	4.13960788657e-109	1.0,0.968,0.989	0.935,0.829,0.905	0.096
3162	gene:Solyc09g055570.2	NA	9	+	42210176	42210375	42209936	42210008	42210967	42211042	3162	78,32,70	117,78,66	17,19,8	54,34,62	348	149	4.722473156843123e-111	9.35107987193e-109	0.222,0.149,0.312	0.119,0.193,0.052	0.106
736	gene:Solyc01g090610.2	NA	1	+	84275532	84275563	84275106	84275443	84275998	84276616	736	49,28,15	903,742,964	54,45,74	1004,687,892	180	149	1.1791490428568325e-110	2.3063867681e-108	0.043,0.03,0.013	0.043,0.051,0.064	-0.024
11917	gene:Solyc03g118980.2	NA	3	-	67722941	67723047	67721125	67721190	67723356	67723507	11917	25,12,21	21,5,15	9,1,2	20,9,10	255	149	1.805648264478826e-110	3.48925211012e-108	0.41,0.584,0.45	0.208,0.061,0.105	0.357
1976	gene:Solyc09g056350.2	NA	9	-	48789822	48789829	48789676	48789744	48789908	48790242	1976	2,1,1	0,0,1	1,0,0	0,0,3	156	149	1.2058773080396204e-107	2.30250787424e-105	1.0,1.0,0.489	1.0,NA,0.0	0.33
9239	gene:Solyc06g074320.2	NA	6	+	45944621	45944694	45943783	45944018	45944813	45944873	9239	228,172,144	0,4,1	47,52,45	2,7,3	222	149	2.3293855731782833e-107	4.39541355391e-105	1.0,0.967,0.99	0.94,0.833,0.91	0.091
7630	gene:Solyc11g043200.1	NA	11	-	33340466	33340578	33338647	33338724	33341468	33341570	7630	21,19,15	96,41,95	5,2,7	74,49,64	261	149	2.151909674951252e-106	4.01331154378e-104	0.111,0.209,0.083	0.037,0.023,0.059	0.095
9240	gene:Solyc06g074320.2	NA	6	+	45944656	45944694	45943783	45944018	45944813	45944873	9240	174,150,110	0,4,1	36,48,33	2,7,3	187	149	3.019616131470558e-106	5.56685323364e-104	1.0,0.968,0.989	0.935,0.845,0.898	0.093
6684	gene:Solyc05g007180.2	NA	5	+	1797435	1797498	1796892	1797276	1797637	1798023	6684	2,1,2	27,25,16	25,11,17	84,44,44	212	149	2.564141684630194e-105	4.67343959998e-103	0.049,0.027,0.081	0.173,0.149,0.214	-0.126
11544	gene:Solyc05g055010.2	NA	5	-	64786667	64786717	64786420	64786569	64786801	64786898	11544	17,9,6	0,2,2	13,4,1	13,4,3	199	149	8.954310316721636e-105	1.61368745135e-102	1.0,0.771,0.692	0.428,0.428,0.2	0.469
11552	gene:Solyc12g005870.1	NA	12	+	504729	504867	503238	503318	505120	505271	11552	14,25,17	160,117,144	12,0,8	161,117,144	287	149	2.1698030779671487e-102	3.86683017417e-100	0.043,0.1,0.058	0.037,0.0,0.028	0.045
8725	gene:Solyc09g064310.2	NA	9	+	61479514	61479606	61478152	61479017	61479950	61480052	8725	5,6,8	5,17,28	4,1,0	36,18,24	241	149	3.1686752406620523e-102	5.58487716318e-100	0.382,0.179,0.15	0.064,0.033,0.0	0.205
8119	gene:Solyc10g080130.1	NA	10	+	61518778	61518849	61518624	61518692	61519775	61519849	8119	234,182,328	113,92,188	82,66,71	67,62,75	220	149	3.467635282169617e-102	6.04536981421e-100	0.584,0.573,0.542	0.453,0.419,0.391	0.145
6116	gene:Solyc06g009340.2	NA	6	+	3290333	3290515	3289984	3290077	3290900	3290927	6116	21,8,29	15,9,18	10,1,10	19,16,19	331	149	4.724467364349006e-101	8.14792817815e-99	0.387,0.286,0.42	0.192,0.027,0.192	0.227
16161	gene:Solyc09g047870.2	NA	9	-	33638363	33638442	33636752	33636820	33638547	33638719	16161	135,71,57	25,16,9	49,50,45	1,0,5	228	149	4.7797333577234286e-101	8.15554716218e-99	0.779,0.744,0.805	0.97,1.0,0.855	-0.166
5426	gene:Solyc01g080760.2	NA	1	-	79981317	79981503	79980198	79980402	79985502	79986522	5426	34,22,24	8,2,1	27,24,40	2,0,0	335	149	1.5896729083904557e-100	2.68386987133e-98	0.654,0.83,0.914	0.857,1.0,1.0	-0.153
5430	gene:Solyc01g080760.2	NA	1	-	79981336	79981557	79980198	79980402	79985502	79986522	5430	11,12,9	8,2,1	10,14,9	2,0,0	370	149	2.5879896085234566e-100	4.32382972199e-98	0.356,0.707,0.784	0.668,1.0,1.0	-0.274
7904	gene:Solyc06g063260.2	NA	6	-	39964465	39964696	39964088	39964283	39964958	39965006	7904	4,0,2	76,38,53	7,2,3	17,8,12	380	149	5.666633137760569e-100	9.36980710274e-98	0.02,0.0,0.015	0.139,0.089,0.089	-0.094
7845	gene:Solyc03g044080.2	NA	3	-	7931739	7931884	7931547	7931620	7935420	7935568	7845	239,109,158	18,19,23	136,117,137	45,27,29	294	149	8.818609793582228e-100	1.44328247428e-97	0.871,0.744,0.777	0.605,0.687,0.705	0.132
11766	gene:Solyc01g104160.2	NA	1	-	92628377	92628493	92627938	92628158	92630064	92630277	11766	10,10,7	113,107,47	1,1,3	76,101,56	265	149	1.4392627275612263e-99	2.33175099872e-97	0.047,0.05,0.077	0.007,0.006,0.029	0.044
6251	gene:Solyc12g096610.1	NA	12	+	65449528	65449647	65448570	65448612	65449818	65449962	6251	41,47,38	15,5,2	28,41,44	23,17,19	268	149	6.948221068758137e-99	1.11442517722e-96	0.603,0.839,0.914	0.404,0.573,0.563	0.272
12541	gene:Solyc01g090220.2	NA	1	-	83865243	83865390	83862528	83862924	83866610	83866705	12541	3,0,3	43,34,57	1,13,7	28,29,35	296	149	7.195037667686945e-99	1.14258622923e-96	0.034,0.0,0.026	0.018,0.184,0.091	-0.078
178	gene:Solyc03g063600.2	NA	3	+	35188581	35188661	35188340	35188476	35188767	35188867	178	0,1,2	0,1,0	0,0,1	0,4,0	229	149	3.242936061637995e-98	5.09935798947e-96	NA,0.394,1.0	NA,0.0,1.0	0.197
13808	gene:Solyc04g057890.2	NA	4	-	55013076	55013312	55012080	55012935	55013468	55013712	13808	12,13,5	148,69,96	3,5,2	148,89,193	385	149	5.257299817110815e-98	8.18658560841e-96	0.03,0.068,0.02	0.008,0.021,0.004	0.028
11244	gene:Solyc11g012900.1	NA	11	-	5693098	5693328	5692411	5692445	5693479	5693697	11244	66,39,44	186,119,127	24,7,29	122,108,154	379	149	3.772303500029777e-96	5.81768998432e-94	0.122,0.114,0.12	0.072,0.025,0.069	0.063
2027	gene:Solyc02g086870.2	NA	2	-	49474406	49474479	49473034	49473091	49475098	49475150	2027	32,23,23	4,7,7	43,26,21	4,0,0	222	149	9.098741475441135e-96	1.38985442404e-93	0.843,0.688,0.688	0.878,1.0,1.0	-0.22
14108	gene:Solyc03g112570.2	NA	3	+	62957153	62957397	62951397	62951400	62957618	62957703	14108	105,119,48	37,35,38	59,42,37	40,21,58	393	149	1.3774892627021677e-95	2.08429719665e-93	0.518,0.563,0.324	0.359,0.431,0.195	0.14
8797	gene:Solyc01g080040.2	NA	1	+	79162340	79162432	79161803	79162024	79164433	79164740	8797	9,9,20	1,2,0	0,1,0	5,0,4	241	149	1.4579227567928099e-95	2.18538533609e-93	0.848,0.736,1.0	0.0,1.0,0.0	0.528
11736	gene:Solyc01g112240.2	NA	1	-	98296094	98296201	98294897	98294960	98296566	98296596	11736	90,72,135	2,0,0	118,67,109	8,2,5	256	149	2.398516467940255e-93	3.56201903975e-91	0.963,1.0,1.0	0.896,0.951,0.927	0.063
4671	gene:Solyc06g008230.2	NA	6	-	2102989	2103140	2101452	2102047	2104298	2105512	4671	20,25,18	3,3,5	24,20,18	0,0,2	300	149	2.4625485415533275e-93	3.62356110624e-91	0.768,0.805,0.641	1.0,1.0,0.817	-0.201
6127	gene:Solyc07g008940.2	NA	7	-	3947996	3948114	3947239	3947302	3948432	3948523	6127	71,46,78	5,9,14	65,42,60	21,23,26	267	149	4.183459322804254e-93	6.09986400713e-91	0.888,0.74,0.757	0.633,0.505,0.563	0.228
3752	gene:Solyc06g008350.2	NA	6	+	2226011	2226097	2224998	2225118	2227458	2227530	3752	20,17,26	41,26,36	9,4,4	34,18,32	235	149	4.447230351848915e-93	6.42604753273e-91	0.236,0.293,0.314	0.144,0.123,0.073	0.168
16401	gene:Solyc01g109010.2	NA	1	-	96100520	96100605	96100279	96100380	96101419	96101485	16401	10,4,4	10,6,2	3,5,0	0,0,1	234	149	7.65066226917871e-93	1.09561582264e-90	0.389,0.298,0.56	1.0,1.0,0.0	-0.251
5422	gene:Solyc01g080760.2	NA	1	-	79981261	79981503	79980198	79980402	79985502	79986522	5422	36,29,45	8,2,1	30,35,46	2,0,0	391	149	1.4019405905723105e-92	1.98988717984e-90	0.632,0.847,0.945	0.851,1.0,1.0	-0.142
3572	gene:Solyc02g085860.2	NA	2	+	48639629	48639733	48638680	48638842	48641301	48641554	3572	30,14,19	36,19,26	1,10,13	29,15,52	253	149	2.0191910866618493e-92	2.84086016131e-90	0.329,0.303,0.301	0.02,0.282,0.128	0.168
13778	gene:Solyc05g050320.2	NA	5	+	60446816	60446871	60446594	60446692	60447030	60447118	13778	9,6,7	64,39,61	0,0,3	42,35,27	204	149	9.703864779122281e-92	1.35339380167e-89	0.093,0.101,0.077	0.0,0.0,0.075	0.065
8116	gene:Solyc10g080130.1	NA	10	+	61518778	61518880	61518498	61518692	61519775	61519849	8116	249,189,345	113,92,188	85,68,79	67,62,75	251	149	1.0832836195920776e-91	1.49782637712e-89	0.567,0.549,0.521	0.43,0.394,0.385	0.143
987	gene:Solyc11g045110.1	NA	11	+	31773662	31773752	31773493	31773570	31773889	31774729	987	8,9,12	52,31,60	0,2,1	27,13,22	239	149	1.681989012494016e-91	2.30576254456e-89	0.088,0.153,0.111	0.0,0.088,0.028	0.079
3489	gene:Solyc01g095570.2	NA	1	-	86778163	86778268	86776923	86777036	86778790	86778828	3489	5,4,13	91,78,125	2,0,5	162,158,141	254	149	5.461288115033511e-91	7.42318644721e-89	0.031,0.029,0.057	0.007,0.0,0.02	0.03
6066	gene:Solyc06g062450.2	NA	6	+	39405279	39405359	39404898	39404977	39406018	39406658	6066	392,360,443	19,14,18	575,315,481	9,4,5	229	149	2.829296408689265e-90	3.81336849571e-88	0.931,0.944,0.941	0.977,0.981,0.984	-0.042
5146	gene:Solyc01g097200.1	NA	1	+	88140901	88141031	88140084	88140124	88142280	88142370	5146	31,28,74	10,3,9	29,8,6	13,6,7	279	149	8.473986036487721e-90	1.13261885033e-87	0.623,0.833,0.815	0.544,0.416,0.314	0.332
7723	gene:Solyc03g112290.2	NA	3	+	62739722	62739806	62736892	62737060	62740630	62741156	7723	26,32,47	421,267,474	28,26,30	801,408,601	233	149	1.456776185960001e-89	1.93101101212e-87	0.038,0.071,0.06	0.022,0.039,0.031	0.026
8476	gene:Solyc04g074690.2	NA	4	-	60608354	60608412	60607980	60608154	60609698	60609869	8476	7,0,8	235,115,252	16,14,13	274,133,190	207	149	1.710604000345022e-89	2.24888340668e-87	0.021,0.0,0.022	0.04,0.07,0.047	-0.038
12069	gene:Solyc12g043050.1	NA	12	+	39154424	39154665	39153874	39153947	39155967	39155975	12069	69,52,85	75,25,33	21,16,21	10,30,46	390	149	9.024292668268009e-89	1.1767530903e-86	0.26,0.443,0.496	0.445,0.169,0.149	0.145
111	gene:Solyc06g084160.2	NA	6	+	49374244	49374291	49373255	49373402	49374513	49374636	111	170,62,123	19,8,27	84,55,71	26,17,29	196	149	1.642106355442406e-88	2.12401159959e-86	0.872,0.855,0.776	0.711,0.711,0.65	0.144
14270	gene:Solyc03g098020.2	NA	3	+	60374373	60374440	60372985	60373056	60374945	60375010	14270	6,5,12	3,4,3	3,5,0	12,4,6	216	149	3.306791598257759e-88	4.24301043556e-86	0.58,0.463,0.734	0.147,0.463,0.0	0.389
15183	gene:Solyc01g060200.1	NA	1	-	69699169	69699332	69698889	69698958	69699812	69699850	15183	12,11,4	0,3,1	0,4,0	4,3,0	312	149	1.2057136506459472e-87	1.53479692402e-85	1.0,0.637,0.656	0.0,0.389,NA	0.57
7023	gene:Solyc09g092090.2	NA	9	+	71238320	71238375	71237551	71237587	71238821	71238893	7023	8,1,25	220,205,322	8,0,12	576,338,440	204	149	1.9177092687911687e-87	2.42190070568e-85	0.026,0.004,0.054	0.01,0.0,0.02	0.018
1763	gene:Solyc12g095890.1	NA	12	+	64999445	64999672	64998772	64998880	64999912	64999975	1763	13,10,12	47,51,73	15,14,19	35,25,25	376	149	5.066741614336483e-87	6.34886474628e-85	0.099,0.072,0.061	0.145,0.182,0.231	-0.109
10338	gene:Solyc09g008520.2	NA	9	-	2007607	2007660	2007321	2007488	2007773	2007833	10338	153,98,156	24,3,15	35,10,21	2,0,0	202	149	5.8873991749182915e-87	7.31999964082e-85	0.825,0.96,0.885	0.928,1.0,1.0	-0.086
15762	gene:Solyc02g089490.2	NA	2	+	51305560	51305665	51304543	51304567	51306111	51306556	15762	29,3,15	83,38,54	3,0,1	17,21,18	254	149	7.687658220714902e-87	9.48479616939e-85	0.17,0.044,0.14	0.094,0.0,0.032	0.076
6029	gene:Solyc11g045100.1	NA	11	-	31780200	31780394	31779568	31779702	31780953	31781040	6029	11,5,6	32,33,20	2,3,1	53,20,32	343	149	1.11203236387217e-86	1.36151809803e-84	0.13,0.062,0.115	0.016,0.061,0.013	0.072
6007	gene:Solyc08g008040.2	NA	8	+	2535285	2535292	2534286	2534407	2535422	2535588	6007	3,4,3	24,20,15	5,8,7	10,7,7	156	149	2.1237569387788216e-86	2.58052557129e-84	0.107,0.16,0.16	0.323,0.522,0.489	-0.302
9413	gene:Solyc06g009060.2	NA	6	-	2983986	2984071	2983500	2983534	2985269	2985368	9413	39,18,36	173,154,208	21,7,8	220,205,239	234	149	6.4889798321679e-86	7.82531936302e-84	0.126,0.069,0.099	0.057,0.021,0.021	0.065
8914	gene:Solyc05g055390.2	NA	5	+	65050977	65051053	65050502	65050567	65054493	65054984	8914	1,0,8	2,0,0	2,4,1	5,2,6	225	149	7.708353336928773e-86	9.2264387441e-84	0.249,NA,1.0	0.209,0.57,0.099	0.332
8723	gene:Solyc09g064310.2	NA	9	+	61479532	61479606	61478152	61479017	61479950	61480052	8723	6,5,10	5,17,28	4,1,0	36,18,24	223	149	1.1812098234749525e-85	1.40336476731e-83	0.445,0.164,0.193	0.069,0.036,0.0	0.232
12779	gene:Solyc08g082170.2	NA	8	-	65033857	65034067	65033328	65033449	65034659	65035016	12779	29,15,29	102,99,149	12,17,24	209,140,205	359	149	1.5748257890003784e-85	1.8572522669e-83	0.106,0.059,0.075	0.023,0.048,0.046	0.041
99	gene:Solyc06g084160.2	NA	6	+	49374240	49374291	49373255	49373402	49374513	49374636	99	169,62,125	19,8,27	87,56,71	26,17,29	200	149	1.7439757344139834e-85	2.04172458425e-83	0.869,0.852,0.775	0.714,0.71,0.646	0.142
3154	gene:Solyc09g055570.2	NA	9	+	42210182	42210390	42209936	42210008	42210967	42211042	3154	61,20,51	117,78,66	14,15,5	54,34,62	357	149	2.2035120962954897e-85	2.56102395018e-83	0.179,0.097,0.244	0.098,0.155,0.033	0.078
4070	gene:Solyc07g044830.2	NA	7	+	57881058	57881163	57879283	57879467	57881879	57882054	4070	23,16,27	186,140,182	10,11,6	219,155,176	254	149	3.60733356243222e-85	4.16244769841e-83	0.068,0.063,0.08	0.026,0.04,0.02	0.042
13389	gene:Solyc12g032950.1	NA	12	-	61062943	61063086	61053525	61053604	61063409	61063580	13389	16,8,7	138,93,101	4,2,3	104,96,132	292	149	6.805524932827183e-85	7.7967010284e-83	0.056,0.042,0.034	0.019,0.011,0.011	0.03
9011	gene:Solyc06g084010.2	NA	6	-	49275307	49275443	49273854	49274101	49276490	49276985	9011	27,31,37	43,41,38	18,22,24	57,60,63	285	149	1.6776687624129283e-84	1.90837796314e-82	0.247,0.283,0.337	0.142,0.161,0.166	0.133
14221	gene:Solyc08g015780.2	NA	8	-	5599595	5599724	5597268	5598357	5600515	5600948	14221	9,6,17	63,33,85	7,2,4	106,28,108	278	149	8.529347676428764e-84	9.63395826635e-82	0.071,0.089,0.097	0.034,0.037,0.019	0.056
4866	gene:Solyc10g076860.1	NA	10	+	59829374	59829526	59827751	59827886	59831384	59831468	4866	85,61,105	5,0,2	80,48,44	1,12,7	301	149	1.0638166174295379e-83	1.19318564524e-81	0.894,1.0,0.963	0.975,0.664,0.757	0.154
16149	gene:Solyc12g005470.1	NA	12	+	278461	278584	277570	277729	278819	278892	16149	8,10,6	56,43,21	0,2,2	25,27,31	272	149	1.666386675508886e-83	1.85605388114e-81	0.073,0.113,0.135	0.0,0.039,0.034	0.083
5375	gene:Solyc04g079070.2	NA	4	-	63652258	63652372	63652099	63652145	63652549	63652591	5375	252,279,347	24,22,36	269,201,197	8,5,6	263	149	1.7979541886692747e-83	1.98878532635e-81	0.856,0.878,0.845	0.95,0.958,0.949	-0.093
16611	gene:Solyc07g065700.2	NA	7	-	67372416	67372467	67371732	67371816	67372860	67372889	16611	10,0,5	514,282,379	11,11,17	422,270,336	200	149	1.5702533010477258e-82	1.72502004764e-80	0.014,0.0,0.01	0.019,0.029,0.036	-0.02
7822	gene:Solyc07g021630.2	NA	7	-	20386919	20387121	20385027	20385086	20389318	20389446	7822	124,52,68	245,147,188	0,1,2	12,6,6	351	149	3.9816426889106264e-82	4.34432429166e-80	0.177,0.131,0.133	0.0,0.066,0.124	0.084
379	gene:Solyc05g014970.2	NA	5	-	9181560	9181700	9180458	9180596	9182532	9182619	379	198,167,298	4,1,13	226,153,171	0,0,2	289	149	5.454897040704705e-82	5.9115603808e-80	0.962,0.989,0.922	1.0,1.0,0.978	-0.035
16497	gene:Solyc12g099970.1	NA	12	+	66903211	66903336	66902657	66902732	66903427	66903606	16497	1,1,5	2,6,4	1,0,0	4,0,13	274	149	7.826539890614416e-82	8.42482371178e-80	0.214,0.083,0.405	0.12,NA,0.0	0.174
5832	gene:Solyc05g054710.2	NA	5	-	64566709	64566769	64566364	64566615	64567209	64567308	5832	405,311,462	17,15,17	376,301,424	31,29,32	209	149	1.1981700805020863e-81	1.28116332808e-79	0.944,0.937,0.951	0.896,0.881,0.904	0.05
15557	gene:Solyc04g080440.2	NA	4	-	64617966	64618050	64617505	64617586	64618785	64618860	15557	104,112,68	32,36,40	68,52,45	70,24,82	233	149	1.3744184396272764e-81	1.45988724193e-79	0.675,0.665,0.521	0.383,0.581,0.26	0.212
8345	gene:Solyc12g035670.1	NA	12	-	54493071	54493255	54488903	54489134	54493499	54493721	8345	6,4,3	6,3,5	1,1,1	0,0,1	333	149	1.7879367710674065e-81	1.88662617573e-79	0.309,0.374,0.212	1.0,1.0,0.309	-0.471
5305	gene:Solyc05g007660.2	NA	5	-	2162513	2162583	2161884	2162041	2163206	2163278	5305	75,125,152	10,2,13	273,187,179	6,2,3	219	149	3.5732522198485545e-81	3.74584263753e-79	0.836,0.977,0.888	0.969,0.985,0.976	-0.076
8948	gene:Solyc09g065010.2	NA	9	-	62691462	62691531	62687811	62687861	62694428	62694596	8948	11,8,12	2,1,0	9,0,3	2,0,8	218	149	7.498829015349101e-81	7.80998172579e-79	0.79,0.845,1.0	0.755,NA,0.204	0.399
12718	gene:Solyc06g073700.2	NA	6	-	45470410	45470456	45469655	45469748	45470909	45470956	12718	34,13,24	161,90,118	7,17,9	178,94,119	195	149	3.601362077857136e-80	3.72659653979e-78	0.139,0.099,0.135	0.029,0.121,0.055	0.056
4667	gene:Solyc06g008230.2	NA	6	-	2102993	2103140	2101452	2102047	2104298	2105512	4667	1,1,0	3,3,5	6,0,0	0,0,2	296	149	4.777943434147566e-80	4.91239966284e-78	0.144,0.144,0.0	1.0,NA,0.0	-0.404
8602	gene:Solyc04g049090.2	NA	4	-	39554935	39555030	39554505	39554555	39555128	39555203	8602	408,271,281	43,28,37	308,227,332	18,14,18	244	149	9.534620911516257e-80	9.74049584712e-78	0.853,0.855,0.823	0.913,0.908,0.918	-0.069
3334	gene:Solyc07g052570.2	NA	7	-	61058471	61058553	61057358	61057446	61058653	61058711	3334	25,22,17	1,0,0	7,1,15	4,0,2	231	149	1.9326762557329197e-79	1.96191104213e-77	0.942,1.0,1.0	0.53,1.0,0.829	0.194
8762	gene:Solyc07g066070.2	NA	7	+	67601750	67601896	67599749	67599835	67602737	67602857	8762	373,277,435	71,58,87	371,223,288	49,22,33	295	149	1.9688591819486778e-79	1.98607122134e-77	0.726,0.707,0.716	0.793,0.837,0.815	-0.099
12064	gene:Solyc12g043050.1	NA	12	+	39154424	39154623	39153874	39153947	39155967	39155975	12064	61,45,69	75,25,33	16,18,18	10,30,46	348	149	4.1594621045683133e-79	4.16960079345e-77	0.258,0.435,0.472	0.407,0.204,0.143	0.137
4210	gene:Solyc12g098740.1	NA	12	+	66147899	66148083	66147565	66147617	66149066	66149309	4210	0,3,1	0,1,0	0,0,2	2,1,4	333	149	1.7814752457458064e-78	1.77472555693e-76	NA,0.573,1.0	0.0,0.0,0.183	0.726
482	gene:Solyc11g032100.1	NA	11	+	24913474	24913661	24900058	24900120	24917861	24917961	482	6,2,4	125,82,137	28,14,4	132,133,116	336	149	2.215895445449587e-78	2.19387327466e-76	0.021,0.011,0.013	0.086,0.045,0.015	-0.034
8267	gene:Solyc10g083360.1	NA	10	+	63202173	63202264	63201793	63201908	63203161	63203227	8267	9,2,4	108,68,95	28,10,9	113,92,109	240	149	3.318492577970073e-78	3.26535597902e-76	0.049,0.018,0.025	0.133,0.063,0.049	-0.051
4290	gene:Solyc11g071260.1	NA	11	-	54796857	54796976	54796592	54796721	54799163	54799169	4290	236,151,108	16,0,2	145,114,126	2,1,0	268	149	6.04683694895793e-78	5.91373279417e-76	0.891,1.0,0.968	0.976,0.984,1.0	-0.034
2768	gene:Solyc04g007020.2	NA	4	-	740859	741045	740449	740614	741507	742225	2768	35,10,10	147,102,63	6,2,2	64,61,36	335	149	6.950474308084726e-78	6.75628226833e-76	0.096,0.042,0.066	0.04,0.014,0.024	0.042
2599	gene:Solyc02g085920.2	NA	2	-	48695865	48696111	48695166	48695773	48697758	48697874	2599	41,30,17	378,316,289	6,2,16	247,148,195	395	149	9.272156445903906e-78	8.95880224312e-76	0.039,0.035,0.022	0.009,0.005,0.03	0.017
11077	gene:Solyc08g062670.2	NA	8	-	51702135	51702183	51698981	51699066	51704249	51704363	11077	161,88,121	2,0,0	109,84,79	6,0,7	197	149	9.988105822781422e-78	9.59276822105e-76	0.984,1.0,1.0	0.932,1.0,0.895	0.052
5515	gene:Solyc07g049210.2	NA	7	-	59502366	59502419	59501686	59502029	59502520	59502695	5515	12,0,2	41,25,40	2,0,0	38,11,27	202	149	2.4247790891727446e-77	2.31494236972e-75	0.178,0.0,0.036	0.037,0.0,0.0	0.059
2041	gene:Solyc11g044870.1	NA	11	-	32141860	32141969	32141601	32141724	32143030	32143159	2041	28,15,20	63,47,75	9,9,16	100,49,84	258	149	4.129847694869105e-77	3.91944539515e-75	0.204,0.156,0.133	0.049,0.096,0.099	0.083
9086	gene:Solyc05g051280.2	NA	5	+	61572345	61572524	61570863	61571606	61574366	61574425	9086	97,54,44	2,5,12	91,70,85	0,1,5	328	149	4.997878231332935e-77	4.71535111484e-75	0.957,0.831,0.625	1.0,0.97,0.885	-0.147
8928	gene:Solyc11g005170.1	NA	11	+	150289	150348	150025	150082	150551	150607	8928	51,31,63	580,304,506	24,14,18	389,211,389	208	149	6.1143596573547076e-77	5.73498330668e-75	0.059,0.068,0.082	0.042,0.045,0.032	0.03
8420	gene:Solyc02g089000.2	NA	2	+	50906576	50906659	50906336	50906516	50907670	50907733	8420	2,0,9	16,4,6	0,0,1	8,0,6	232	149	1.1622893011800154e-76	1.08383477335e-74	0.074,0.0,0.491	0.0,NA,0.097	0.14
4132	gene:Solyc06g066470.2	NA	6	-	41726077	41726152	41725843	41725906	41726628	41726736	4132	29,23,51	25,22,30	4,7,1	23,16,17	224	149	1.992024036628415e-76	1.84682505916e-74	0.436,0.41,0.531	0.104,0.225,0.038	0.337
15991	gene:Solyc01g103020.2	NA	1	+	91690985	91691214	91690652	91690721	91691313	91691430	15991	44,18,29	112,86,90	7,7,8	176,97,107	378	149	3.991338611110194e-76	3.67914252779e-74	0.134,0.076,0.113	0.015,0.028,0.029	0.084
12507	gene:Solyc10g078750.1	NA	10	+	60476465	60476526	60475650	60475723	60477988	60478736	12507	67,34,61	23,28,28	55,46,48	15,6,11	210	149	8.685000653985941e-76	7.95992717082e-74	0.674,0.463,0.607	0.722,0.845,0.756	-0.193
4666	gene:Solyc06g008230.2	NA	6	-	2102989	2103143	2101452	2102047	2104298	2105512	4666	43,35,47	3,3,5	36,39,31	0,0,2	303	149	4.038733681249026e-75	3.68052554054e-73	0.876,0.852,0.822	1.0,1.0,0.884	-0.111
10141	gene:Solyc09g065860.2	NA	9	-	64128625	64128669	64126663	64126741	64128844	64128978	10141	51,67,98	10,2,1	105,39,67	2,0,0	193	149	5.756526598718928e-75	5.21632373542e-73	0.797,0.963,0.987	0.976,1.0,1.0	-0.076
6295	gene:Solyc02g032200.2	NA	2	+	28004336	28004493	28003793	28004262	28005524	28005956	6295	194,119,179	44,24,30	50,28,25	34,17,23	306	149	4.959103551845057e-74	4.4684866218e-72	0.682,0.707,0.744	0.417,0.445,0.346	0.308
1071	gene:Solyc06g035720.2	NA	6	-	24819149	24819205	24818746	24818979	24819653	24819781	1071	127,92,131	19,12,37	195,149,112	114,71,75	205	149	7.060436439862336e-74	6.32638771279e-72	0.829,0.848,0.72	0.554,0.604,0.52	0.24
14596	gene:Solyc08g081490.2	NA	8	-	64533059	64533192	64532137	64532470	64533475	64533613	14596	1,2,3	102,83,132	10,6,8	114,75,135	282	149	8.643618557254515e-74	7.70194433554e-72	0.005,0.013,0.012	0.044,0.041,0.03	-0.028
16437	gene:Solyc09g008650.2	NA	9	-	2105110	2105306	2104042	2104083	2106505	2106595	16437	3,8,5	1,0,0	7,9,15	6,0,0	345	149	1.4756952159743682e-73	1.30766163365e-71	0.564,1.0,1.0	0.335,1.0,1.0	0.076
8636	gene:Solyc06g005570.2	NA	6	-	613877	614919	609691	609808	615550	615688	8636	440,295,276	92,48,67	269,248,173	29,18,34	1191	149	8.627849576924147e-73	7.60341095408e-71	0.374,0.435,0.34	0.537,0.633,0.389	-0.137
6865	gene:Solyc03g117420.2	NA	3	-	66569099	66569138	66567192	66567487	66569239	66569270	6865	44,26,38	8,6,12	18,3,3	23,12,12	188	149	1.1946802371741188e-72	1.04707520896e-70	0.813,0.774,0.715	0.383,0.165,0.165	0.53
13947	gene:Solyc01g008060.2	NA	1	+	2203006	2203124	2202762	2202827	2204455	2204492	13947	73,57,34	6,3,5	47,22,25	13,7,6	267	149	2.446119354941557e-72	2.13224501815e-70	0.872,0.914,0.791	0.669,0.637,0.699	0.191
15494	gene:Solyc10g076740.1	NA	10	-	59685646	59685788	59683409	59683623	59686076	59686153	15494	138,113,97	2,1,2	29,39,33	2,8,0	291	149	3.197548978239606e-72	2.77218854389e-70	0.972,0.983,0.961	0.881,0.714,1.0	0.107
8510	gene:Solyc01g058140.2	NA	1	+	65427233	65427372	65426788	65427035	65433397	65433564	8510	552,518,677	5,1,2	317,202,273	10,2,5	288	149	4.179646262786178e-72	3.60415840908e-70	0.983,0.996,0.994	0.943,0.981,0.966	0.028
13144	gene:Solyc11g072970.1	NA	11	-	56118457	56118516	56117176	56117325	56119416	56119499	13144	173,121,161	9,9,1	99,77,119	5,6,23	208	149	5.038992721305544e-72	4.32194675171e-70	0.932,0.906,0.991	0.934,0.902,0.788	0.068
9014	gene:Solyc08g078330.2	NA	8	+	62144168	62144227	62143915	62143965	62144418	62144521	9014	22,13,16	5,6,3	2,0,3	3,2,4	208	149	5.86228823898996e-72	5.00134260985e-70	0.759,0.608,0.793	0.323,0.0,0.349	0.496
13971	gene:Solyc08g067070.2	NA	8	+	55991686	55991807	55988673	55988787	55992702	55992768	13971	10,2,2	29,8,25	2,0,0	25,1,7	270	149	2.266676562812794e-71	1.92355689899e-69	0.16,0.121,0.042	0.042,0.0,0.0	0.094
15479	gene:Solyc03g120010.2	NA	3	-	68519204	68519276	68518508	68518644	68520132	68520746	15479	8,4,9	429,377,444	15,19,14	466,346,388	221	149	2.4833004058720366e-71	2.09629764262e-69	0.012,0.007,0.013	0.021,0.036,0.024	-0.016
4872	gene:Solyc10g076860.1	NA	10	+	59829374	59829530	59827751	59827886	59831384	59831468	4872	143,89,166	5,0,2	151,68,100	1,12,7	305	149	9.157244853656767e-71	7.68968849256e-69	0.933,1.0,0.976	0.987,0.735,0.875	0.104
13624	gene:Solyc12g011330.2	NA	12	+	4167562	4167754	4164578	4164697	4168678	4169596	13624	2,0,2	40,25,12	2,8,2	12,11,18	341	149	1.0851526933249493e-70	9.06498127512e-69	0.021,0.0,0.068	0.068,0.241,0.046	-0.089
16336	gene:Solyc01g104560.2	NA	1	+	93029516	93029637	93029173	93029274	93029712	93029797	16336	102,53,87	104,63,31	32,24,36	59,39,40	270	149	1.2188451855129388e-70	1.01290455598e-68	0.351,0.317,0.608	0.23,0.254,0.332	0.153
14111	gene:Solyc03g112570.2	NA	3	+	62957169	62957397	62951397	62951400	62957618	62957703	14111	171,170,114	37,35,38	111,72,89	40,21,58	377	149	6.593666426254933e-70	5.45133071189e-68	0.646,0.657,0.542	0.523,0.575,0.378	0.123
5835	gene:Solyc05g054710.2	NA	5	-	64570889	64570950	64570688	64570737	64571725	64571856	5835	21,10,15	0,0,2	5,11,13	3,4,0	210	149	3.6342092716474586e-69	2.98918371836e-67	1.0,1.0,0.842	0.542,0.661,1.0	0.213
3762	gene:Solyc01g103410.2	NA	1	-	92020568	92020671	92019572	92019658	92020742	92020902	3762	20,7,10	12,6,4	2,0,2	5,4,2	252	149	5.490689973700522e-69	4.4931212494e-67	0.496,0.408,0.596	0.191,0.0,0.372	0.312
13946	gene:Solyc01g008060.2	NA	1	+	2203006	2203120	2202762	2202827	2204455	2204492	13946	59,50,16	6,3,5	36,16,20	13,7,6	263	149	9.500215574682705e-69	7.73471866002e-67	0.848,0.904,0.644	0.611,0.564,0.654	0.189
10520	gene:Solyc05g056590.2	NA	5	+	65862982	65863037	65859037	65859273	65863153	65863220	10520	101,52,141	2,1,0	43,29,76	1,4,5	204	149	2.3041051005162177e-68	1.86644150036e-66	0.974,0.974,1.0	0.969,0.841,0.917	0.074
2025	gene:Solyc02g086870.2	NA	2	-	49474406	49474471	49473038	49473091	49475098	49475150	2025	82,53,72	4,7,7	64,44,60	4,0,0	214	149	2.375965634838894e-68	1.91498054358e-66	0.935,0.841,0.877	0.918,1.0,1.0	-0.088
12068	gene:Solyc12g043050.1	NA	12	+	39154424	39154582	39153874	39153947	39155967	39155975	12068	56,46,61	75,25,33	16,15,20	10,30,46	307	149	1.2922547202481775e-67	1.0363236729e-65	0.266,0.472,0.473	0.437,0.195,0.174	0.135
15103	gene:Solyc03g119340.2	NA	3	+	67984644	67984813	67984032	67984550	67985442	67985653	15103	4,7,5	49,38,55	1,2,1	86,41,39	318	149	2.79593416305056e-67	2.23104418115e-65	0.037,0.079,0.041	0.005,0.022,0.012	0.039
3355	gene:Solyc07g055810.2	NA	7	+	63743027	63743134	63742532	63742651	63743275	63743486	3355	5,10,2	72,33,31	0,2,0	16,22,26	256	149	7.171546734017628e-67	5.69427911222e-65	0.039,0.15,0.036	0.0,0.05,0.0	0.058
5920	gene:Solyc09g060080.2	NA	9	+	57521188	57521247	57519506	57519574	57521423	57521624	5920	6,3,2	41,19,39	0,1,0	36,19,17	208	149	8.331438567733232e-67	6.5826572999e-65	0.095,0.102,0.035	0.0,0.036,0.0	0.065
12787	gene:Solyc05g014160.2	NA	5	-	7896725	7896776	7896354	7896520	7897131	7897370	12787	21,10,20	10,4,4	15,10,18	0,0,4	200	149	9.531747125377233e-67	7.49410255607e-65	0.61,0.651,0.788	1.0,1.0,0.77	-0.24
12809	gene:Solyc07g061960.2	NA	7	+	64827130	64827238	64826831	64827004	64828367	64828502	12809	496,349,491	43,33,38	447,246,406	65,43,46	257	149	1.2927914661439353e-66	1.01146743051e-64	0.87,0.86,0.882	0.799,0.768,0.837	0.069
10335	gene:Solyc09g008520.2	NA	9	-	2007629	2007660	2007321	2007488	2007773	2007833	10335	10,11,10	24,3,15	6,0,2	2,0,0	180	149	1.4934668294137312e-66	1.16280167364e-64	0.256,0.752,0.356	0.713,NA,1.0	-0.402
16701	gene:Solyc11g007780.1	NA	11	+	2018300	2018395	2017934	2018102	2019392	2019522	16701	655,276,442	13,11,7	174,133,185	0,2,1	244	149	2.260560323648857e-66	1.75155203048e-64	0.969,0.939,0.975	1.0,0.976,0.991	-0.028
14732	gene:Solyc02g062520.2	NA	2	-	34213026	34213201	34211745	34211914	34213706	34213792	14732	19,9,30	36,32,39	5,4,6	37,36,46	324	149	3.546934339184617e-66	2.73506153203e-64	0.195,0.115,0.261	0.059,0.049,0.057	0.135
11173	gene:Solyc10g083160.1	NA	10	+	63027345	63027449	63023994	63024099	63027804	63027890	11173	7,20,25	118,77,104	6,4,4	75,56,66	253	149	6.115768327484072e-66	4.69334010548e-64	0.034,0.133,0.124	0.045,0.04,0.034	0.057
15144	gene:Solyc02g030230.2	NA	2	-	25329718	25329800	25328194	25328308	25329925	25330259	15144	0,4,6	20,14,15	2,0,0	25,13,13	231	149	6.17230234257845e-66	4.71416939393e-64	0.0,0.156,0.205	0.049,0.0,0.0	0.104
16172	gene:Solyc05g052210.2	NA	5	-	62492972	62493014	62491615	62491740	62493247	62493809	16172	1,0,1	0,0,1	1,2,0	0,0,6	191	149	7.596307201617717e-66	5.77427351691e-64	1.0,NA,0.438	1.0,1.0,0.0	0.052
13186	gene:Solyc04g074130.2	NA	4	+	60138149	60138229	60137154	60137458	60139314	60139782	13186	5,0,3	13,13,9	0,2,0	36,19,11	229	149	1.2069828296440308e-65	9.13150830409e-64	0.2,0.0,0.178	0.0,0.064,0.0	0.105
2365	gene:Solyc01g008320.2	NA	1	+	2433796	2433916	2433085	2433256	2435274	2435424	2365	16,5,18	169,178,328	4,0,0	105,67,62	269	149	1.3035667606531676e-65	9.81591890804e-64	0.05,0.015,0.03	0.021,0.0,0.0	0.025
4574	gene:Solyc01g097810.2	NA	1	-	88518107	88518273	88517914	88518009	88518636	88518709	4574	57,38,52	1,5,9	12,4,9	2,3,7	315	149	1.9933765856396025e-65	1.49400780641e-63	0.964,0.782,0.732	0.739,0.387,0.378	0.325
3167	gene:Solyc09g055570.2	NA	9	+	42210182	42210375	42209936	42210008	42210967	42211042	3167	46,14,39	117,78,66	12,11,4	54,34,62	342	149	2.0592680296262996e-65	1.5362139501e-63	0.146,0.073,0.205	0.088,0.124,0.027	0.062
608	gene:Solyc01g006490.2	NA	1	-	1085117	1085232	1084984	1085041	1086799	1087120	608	33,13,42	1,0,7	16,13,33	0,0,1	264	149	2.4431345115056995e-65	1.81414048287e-63	0.949,1.0,0.772	1.0,1.0,0.949	-0.076
6256	gene:Solyc02g085570.2	NA	2	+	48403439	48403561	48403090	48403161	48403770	48403844	6256	16,8,17	80,51,106	7,11,10	121,131,134	271	149	3.864933418464242e-65	2.85666668658e-63	0.099,0.079,0.081	0.031,0.044,0.039	0.048
5787	gene:Solyc07g045160.2	NA	7	+	58259558	58259711	58259018	58259156	58259861	58260020	5787	21,15,19	182,123,192	0,0,2	20,11,20	302	149	7.714974601215707e-65	5.67616869857e-63	0.054,0.057,0.047	0.0,0.0,0.047	0.037
4006	gene:Solyc06g007800.2	NA	6	+	1741350	1741477	1740133	1740247	1741569	1741674	4006	25,11,15	281,169,287	2,6,14	249,177,291	276	149	8.128192684443952e-65	5.95288047789e-63	0.046,0.034,0.027	0.004,0.018,0.025	0.02
3910	gene:Solyc01g090550.2	NA	1	+	84209133	84209260	84207867	84208012	84209336	84209470	3910	4,0,0	58,23,31	0,7,5	30,13,25	276	149	1.3297074252568903e-64	9.69417154259e-63	0.036,0.0,0.0	0.0,0.225,0.097	-0.095
1825	gene:Solyc11g018550.2	NA	11	+	8671913	8671971	8671437	8671524	8672187	8672262	1825	14,13,11	11,26,27	1,9,9	32,38,18	207	149	1.4049695804435644e-64	1.01965190501e-62	0.478,0.265,0.227	0.022,0.146,0.265	0.179
1600	gene:Solyc03g093520.2	NA	3	+	54878027	54878056	54875730	54875771	54878545	54878770	1600	84,55,67	35,40,62	29,24,29	59,48,78	178	149	4.142752783301938e-64	2.99304558069e-62	0.668,0.535,0.475	0.292,0.295,0.237	0.285
2600	gene:Solyc02g085920.2	NA	2	-	48695870	48696111	48695166	48695773	48697758	48697874	2600	51,33,24	378,316,289	9,7,18	247,148,195	390	149	8.616306541361871e-64	6.19717222497e-62	0.049,0.038,0.031	0.014,0.018,0.034	0.017
16377	gene:Solyc01g057340.2	NA	1	-	60510699	60510795	60510006	60510190	60511061	60511166	16377	8,1,4	13,6,12	2,0,0	3,3,6	245	149	3.472258794874856e-63	2.48623030406e-61	0.272,0.092,0.169	0.288,0.0,0.0	0.082
8705	gene:Solyc07g039510.2	NA	7	-	47623059	47623232	47621489	47621572	47623954	47624070	8705	32,12,43	87,84,122	39,12,25	197,141,137	322	149	5.424338237749886e-63	3.86670937757e-61	0.145,0.062,0.14	0.084,0.038,0.078	0.049
2040	gene:Solyc11g044870.1	NA	11	-	32141860	32141963	32141601	32141724	32143030	32143159	2040	44,24,30	63,47,75	22,13,30	100,49,84	252	149	7.899843156613333e-63	5.60644178712e-61	0.292,0.232,0.191	0.115,0.136,0.174	0.097
94	gene:Solyc06g084160.2	NA	6	+	49374207	49374291	49373255	49373402	49374513	49374630	94	232,99,189	19,8,27	145,109,106	26,17,29	233	149	8.67264375714309e-63	6.12777679387e-61	0.886,0.888,0.817	0.781,0.804,0.7	0.102
13576	gene:Solyc04g026280.2	NA	4	-	17608071	17608168	17605156	17605248	17608273	17608354	13576	65,43,12	2,0,1	24,17,10	4,2,2	246	149	9.164203349853988e-63	6.44669550563e-61	0.952,1.0,0.879	0.784,0.837,0.752	0.153
7117	gene:Solyc02g089300.2	NA	2	-	51165103	51165156	51164884	51164954	51165251	51165382	7117	40,47,57	11,0,4	33,19,50	0,2,1	202	149	9.940435754047022e-63	6.96221174931e-61	0.728,1.0,0.913	1.0,0.875,0.974	-0.069
560	gene:Solyc02g069770.2	NA	2	+	39589726	39589851	39589300	39589637	39589925	39590150	560	12,4,4	16,14,39	3,0,0	80,53,70	274	149	2.0450822593226115e-62	1.42613366771e-60	0.29,0.134,0.053	0.02,0.0,0.0	0.152
6695	gene:Solyc01g034150.2	NA	1	-	36262037	36262141	36261656	36261776	36262275	36262440	6695	87,50,54	3,2,6	38,15,18	0,0,1	253	149	4.6804149541334826e-62	3.24974785495e-60	0.945,0.936,0.841	1.0,1.0,0.914	-0.064
14753	gene:Solyc02g092780.1	NA	2	+	53736493	53736588	53735569	53736258	53740037	53740082	14753	24,5,17	92,39,81	7,2,3	61,35,44	244	149	6.72277026001126e-62	4.64769449139e-60	0.137,0.073,0.114	0.065,0.034,0.04	0.062
10990	gene:Solyc11g065960.1	NA	11	+	51586853	51587052	51586038	51586254	51587569	51587689	10990	62,34,43	56,53,84	23,25,32	87,56,58	348	149	8.203690998905377e-62	5.64716737903e-60	0.322,0.215,0.18	0.102,0.16,0.191	0.088
4335	gene:Solyc08g006600.2	NA	8	-	1194283	1194387	1190140	1190280	1194491	1194534	4335	81,62,86	74,60,68	40,29,17	53,26,56	253	149	1.1849858947370009e-61	8.12221742123e-60	0.392,0.378,0.427	0.308,0.396,0.152	0.114
3860	gene:Solyc08g062560.2	NA	8	-	51393193	51393300	51392757	51392808	51393965	51394024	3860	20,15,10	45,20,26	3,10,4	24,30,33	256	149	2.8925272768288534e-61	1.974180638e-59	0.206,0.304,0.183	0.068,0.162,0.066	0.132
10217	gene:Solyc02g081420.2	NA	2	-	45399860	45400421	45398284	45399679	45401032	45401155	10217	17,9,12	5,0,0	54,21,21	2,0,0	710	149	2.361109940250594e-59	1.60465433609e-57	0.416,1.0,1.0	0.85,1.0,1.0	-0.145
12941	gene:Solyc06g069480.2	NA	6	+	43237209	43237284	43235422	43235506	43237353	43237508	12941	28,23,27	2,0,7	27,11,18	0,0,2	224	149	2.7628943463843468e-59	1.86979166336e-57	0.903,1.0,0.72	1.0,1.0,0.857	-0.078
6115	gene:Solyc06g009340.2	NA	6	+	3290399	3290515	3289984	3290077	3290900	3290923	6115	22,10,28	15,9,18	10,4,9	19,16,19	265	149	3.505363242841429e-59	2.3622908005e-57	0.452,0.385,0.467	0.228,0.123,0.21	0.248
11366	gene:Solyc10g005490.2	NA	10	-	386865	386951	385970	386082	388068	388171	11366	71,36,79	3,0,0	51,64,47	8,3,0	235	149	5.175419346959133e-59	3.47316112577e-57	0.938,1.0,1.0	0.802,0.931,1.0	0.068
5225	gene:Solyc11g040240.1	NA	11	-	38107391	38107476	38105207	38105471	38107695	38107937	5225	51,35,70	1,3,0	36,14,35	0,12,3	234	149	5.445247546622909e-59	3.63901355835e-57	0.97,0.881,1.0	1.0,0.426,0.881	0.181
7609	gene:Solyc04g055010.2	NA	4	-	53540601	53540722	53540391	53540482	53542760	53542817	7609	122,113,68	14,9,8	64,43,51	3,0,1	270	149	3.344333300325311e-58	2.22571625742e-56	0.828,0.874,0.824	0.922,1.0,0.966	-0.121
8195	gene:Solyc03g006490.2	NA	3	+	1076020	1076188	1074626	1074906	1076396	1076517	8195	1074,670,927	30,29,34	389,223,357	14,0,3	317	149	6.832760756537782e-58	4.52853924686e-56	0.944,0.916,0.928	0.929,1.0,0.982	-0.041
1905	gene:Solyc04g076880.2	NA	4	+	61820401	61820583	61819971	61820072	61820724	61820898	1905	2264,1798,2710	245,250,337	2348,1639,1884	209,151,173	331	149	1.9291052152743922e-57	1.27328882913e-55	0.806,0.764,0.784	0.835,0.83,0.831	-0.047
8950	gene:Solyc09g065010.2	NA	9	-	62691411	62691531	62687811	62687861	62694428	62694596	8950	34,24,48	2,1,0	20,9,22	2,0,8	269	149	2.5896225365840727e-57	1.70225228952e-55	0.904,0.93,1.0	0.847,1.0,0.604	0.128
15490	gene:Solyc10g076740.1	NA	10	-	59685650	59685747	59683409	59683623	59686076	59686153	15490	103,86,119	2,1,2	56,18,43	2,8,0	246	149	3.065217172641215e-57	2.00665380539e-55	0.969,0.981,0.973	0.944,0.577,1.0	0.134
8117	gene:Solyc10g080130.1	NA	10	+	61518778	61518826	61518622	61518692	61519775	61519849	8117	332,262,441	113,92,188	131,127,104	67,62,75	197	149	4.70457616075554e-57	3.06734540823e-55	0.69,0.683,0.64	0.597,0.608,0.512	0.099
11343	gene:Solyc10g018850.1	NA	10	-	10821435	10821525	10820860	10820978	10821826	10821974	11343	8,3,2	18,11,22	1,0,0	7,16,8	239	149	6.610920345055203e-57	4.29281584673e-55	0.217,0.145,0.054	0.082,0.0,0.0	0.111
11559	gene:Solyc10g005290.2	NA	10	-	217690	217757	217537	217612	218774	219344	11559	31,11,14	2,0,0	37,20,38	6,1,3	216	149	1.5123622248176428e-56	9.78095875962e-55	0.914,1.0,1.0	0.81,0.932,0.897	0.092
10991	gene:Solyc11g065960.1	NA	11	+	51586853	51587052	51586038	51586254	51587572	51587689	10991	63,34,44	67,62,149	24,25,30	115,72,76	348	149	2.8221939489350594e-56	1.81787826293e-54	0.287,0.19,0.112	0.082,0.129,0.145	0.078
2357	gene:Solyc05g056280.2	NA	5	+	65632911	65632959	65632720	65632779	65633118	65633200	2357	18,27,9	114,108,126	5,9,4	81,80,92	197	149	3.7976239738292696e-56	2.43640363665e-54	0.107,0.159,0.051	0.045,0.078,0.032	0.054
10491	gene:Solyc12g008750.1	NA	12	+	2112313	2112399	2111975	2112040	2112630	2112710	10491	4,4,7	62,50,75	1,1,3	120,54,63	235	149	4.473106318428397e-56	2.85833275862e-54	0.039,0.048,0.056	0.005,0.012,0.029	0.032
8344	gene:Solyc12g035670.1	NA	12	-	54493086	54493263	54488903	54489134	54493921	54494013	8344	38,29,25	11,3,6	14,22,11	15,2,13	326	149	4.768070655130311e-56	3.03472560467e-54	0.612,0.815,0.656	0.299,0.834,0.279	0.224
15042	gene:Solyc03g098230.2	NA	3	+	60594430	60594503	60593883	60593966	60595846	60596265	15042	35,21,44	1,0,0	30,20,36	4,1,2	222	149	6.473237123585011e-56	4.10372530534e-54	0.959,1.0,1.0	0.834,0.931,0.924	0.09
2991	gene:Solyc12g097030.1	NA	12	+	65698223	65698265	65698077	65698153	65698689	65698798	2991	26,26,60	0,3,0	38,18,33	0,10,0	191	149	7.797178415538614e-56	4.92358049633e-54	1.0,0.871,1.0	1.0,0.584,1.0	0.096
10766	gene:Solyc03g093440.2	NA	3	+	54728601	54728674	54722733	54722792	54729275	54729380	10766	9,2,0	18,19,25	0,1,2	31,19,21	222	149	1.085385535203609e-55	6.82686219574e-54	0.251,0.066,0.0	0.0,0.034,0.06	0.074
6235	gene:Solyc10g083710.1	NA	10	+	63478634	63478823	63477654	63477743	63479370	63479490	6235	45,44,58	12,16,10	37,41,40	4,1,7	338	149	1.1953291558033468e-55	7.48901731638e-54	0.623,0.548,0.719	0.803,0.948,0.716	-0.192
16157	gene:Solyc09g047870.2	NA	9	-	33638364	33638442	33636752	33636820	33638547	33638719	16157	51,35,25	25,16,9	25,16,21	1,0,5	227	149	1.6709802367718747e-55	1.04283470886e-53	0.572,0.589,0.646	0.943,1.0,0.734	-0.29
12186	gene:Solyc03g111330.2	NA	3	+	61941152	61941398	61940540	61940695	61941467	61941582	12186	164,102,87	148,187,205	14,23,15	177,109,134	395	149	2.9267973953780205e-55	1.81949238079e-53	0.295,0.171,0.138	0.029,0.074,0.041	0.153
1638	gene:Solyc03g095260.2	NA	3	-	56245637	56245880	56243729	56243877	56246279	56246855	1638	13,8,18	157,55,133	10,1,0	90,60,82	392	149	3.1319187388157714e-55	1.9394920715e-53	0.031,0.052,0.049	0.041,0.006,0.0	0.028
7804	gene:Solyc11g018580.1	NA	11	+	8758021	8758178	8757420	8757538	8758485	8758617	7804	4,1,14	334,271,414	14,7,13	302,159,254	306	149	4.776057381297684e-55	2.94627632072e-53	0.006,0.002,0.016	0.022,0.021,0.024	-0.014
16511	gene:Solyc03g096450.1	NA	3	+	58541307	58541405	58540899	58540917	58541509	58541582	16511	140,100,86	156,91,68	37,18,18	79,37,52	247	149	4.814311147078197e-55	2.95849565088e-53	0.351,0.399,0.433	0.22,0.227,0.173	0.188
11011	gene:Solyc12g098380.1	NA	12	+	65906692	65906760	65904913	65905541	65906892	65908442	11011	14,15,5	126,77,136	17,16,4	67,55,38	217	149	8.393715447190961e-55	5.13842755945e-53	0.071,0.118,0.025	0.148,0.166,0.067	-0.056
9527	gene:Solyc10g006190.2	NA	10	-	905139	905293	903486	903758	905561	905588	9527	4,0,10	21,13,3	0,0,4	0,1,0	303	149	9.972805874364842e-55	6.0818948068e-53	0.086,0.0,0.621	NA,0.0,1.0	-0.264
14369	gene:Solyc03g113770.2	NA	3	-	63824467	63824508	63824300	63824391	63824587	63824676	14369	14,8,8	3,0,0	3,2,6	0,2,4	190	149	1.0647769872377736e-54	6.46892352209e-53	0.785,1.0,1.0	1.0,0.44,0.541	0.268
15664	gene:Solyc12g027590.1	NA	12	-	24511111	24511211	24510473	24510547	24513895	24514005	15664	55,32,29	3,5,0	25,20,16	0,1,0	249	149	1.6517088254621873e-54	9.99688975532e-53	0.916,0.793,1.0	1.0,0.923,1.0	-0.071
4116	gene:Solyc04g080350.2	NA	4	+	64563196	64563335	64562380	64562486	64563703	64563847	4116	18,11,34	51,30,28	10,7,16	51,27,43	288	149	2.078811799996534e-54	1.25346099474e-52	0.154,0.159,0.386	0.092,0.118,0.161	0.109
3866	gene:Solyc08g062560.2	NA	8	-	51393193	51393308	51392757	51392808	51393965	51394024	3866	39,17,26	45,20,26	16,16,6	24,30,33	264	149	3.06658180112714e-54	1.84213129244e-52	0.328,0.324,0.361	0.273,0.231,0.093	0.139
8194	gene:Solyc03g006490.2	NA	3	+	1075998	1076188	1074626	1074906	1076396	1076517	8194	1209,773,1020	30,29,34	420,252,388	14,0,3	339	149	4.431600213175627e-54	2.65218044101e-52	0.947,0.921,0.93	0.93,1.0,0.983	-0.038
14739	gene:Solyc04g014460.2	NA	4	+	4691634	4691857	4691347	4691542	4692392	4692539	14739	253,143,206	292,221,320	85,86,81	415,261,353	372	149	7.00548661352616e-54	4.17698883994e-52	0.258,0.206,0.205	0.076,0.117,0.084	0.131
12287	gene:Solyc05g013730.2	NA	5	-	7035643	7035720	7035355	7035444	7038048	7038139	12287	198,123,237	7,2,6	278,129,229	3,1,0	226	149	9.041373971185505e-54	5.37091100459e-52	0.949,0.976,0.963	0.984,0.988,1.0	-0.028
3122	gene:Solyc02g071770.2	NA	2	-	41127214	41127287	41126486	41126960	41127412	41127527	3122	0,3,0	5,4,8	8,2,0	4,0,0	222	149	1.3367806220415175e-53	7.91166951916e-52	0.0,0.335,0.0	0.573,1.0,NA	-0.675
12210	gene:Solyc03g095220.2	NA	3	-	56189507	56189608	56188509	56188617	56189957	56190076	12210	449,269,309	4,0,3	390,218,343	3,10,7	250	149	3.2634629313865643e-53	1.92436330722e-51	0.985,1.0,0.984	0.987,0.929,0.967	0.029
5057	gene:Solyc02g084290.1	NA	2	+	47441085	47441219	47440620	47440856	47442242	47442341	5057	5,0,1	0,0,3	1,2,0	0,0,2	283	149	3.4821810502275143e-53	2.04581325511e-51	1.0,NA,0.149	1.0,1.0,0.0	-0.092
8168	gene:Solyc01g109330.2	NA	1	-	96305247	96305455	96304815	96305035	96305857	96306434	8168	5,3,2	7,8,9	2,0,0	8,4,1	357	149	3.8384888812234314e-53	2.24691690387e-51	0.23,0.135,0.085	0.094,0.0,0.0	0.119
15207	gene:Solyc01g096520.2	NA	1	+	87601371	87601434	87601141	87601201	87602984	87603077	15207	2,2,5	4,8,0	2,0,0	6,0,2	212	149	4.454823901663056e-53	2.59821529305e-51	0.26,0.149,1.0	0.19,NA,0.0	0.375
16680	gene:Solyc08g023460.2	NA	8	-	27703048	27703248	27702487	27702595	27706292	27706582	16680	4,1,4	69,49,54	8,10,2	56,28,40	349	149	8.061048461493843e-53	4.68446218384e-51	0.024,0.009,0.031	0.057,0.132,0.021	-0.049
7203	gene:Solyc10g012430.2	NA	10	-	5097146	5097339	5095596	5095908	5097513	5097597	7203	13,4,17	173,134,209	3,6,2	134,110,168	342	149	2.7463623922404434e-52	1.5844930363e-50	0.032,0.013,0.034	0.01,0.023,0.005	0.014
8786	gene:Solyc02g082470.2	NA	2	+	46175625	46175660	46174208	46174641	46175755	46175867	8786	18,9,10	4,1,9	5,12,8	0,0,3	184	149	2.7434590152136597e-52	1.5844930363e-50	0.785,0.879,0.474	1.0,1.0,0.683	-0.182
6892	gene:Solyc10g017810.1	NA	10	-	6110922	6111059	6107348	6107487	6112387	6112498	6892	5,2,2	49,10,26	8,6,5	20,15,20	286	149	3.032297131575991e-52	1.74319045496e-50	0.05,0.094,0.039	0.172,0.172,0.115	-0.092
9819	gene:Solyc05g008350.2	NA	5	+	2711732	2711948	2710848	2710981	2712326	2712528	9819	25,17,9	14,11,19	6,2,10	20,3,17	365	149	4.272329109081927e-52	2.44728166359e-50	0.422,0.387,0.162	0.109,0.214,0.194	0.151
16000	gene:Solyc01g103020.2	NA	1	+	91690985	91691128	91690652	91690721	91691313	91691430	16000	26,15,22	112,86,90	4,5,4	176,97,107	292	149	5.796133765466983e-52	3.30833414464e-50	0.106,0.082,0.111	0.011,0.026,0.019	0.081
1335	gene:Solyc11g005110.1	NA	11	-	102057	102162	101784	101868	104441	104520	1335	7,3,2	45,28,43	2,0,0	46,46,39	254	149	6.934618183031862e-52	3.94412556871e-50	0.084,0.059,0.027	0.025,0.0,0.0	0.048
1241	gene:Solyc11g013370.1	NA	11	-	6370658	6370746	6369059	6369268	6370948	6371110	1241	213,118,169	3,4,0	117,74,88	5,6,3	237	149	8.619998485869416e-52	4.88537652703e-50	0.978,0.949,1.0	0.936,0.886,0.949	0.052
9072	gene:Solyc09g005720.2	NA	9	-	500134	500171	498752	499116	500285	500367	9072	530,453,592	22,13,16	1116,784,1039	26,14,10	186	149	1.1555742573970844e-51	6.52614630788e-50	0.951,0.965,0.967	0.972,0.978,0.988	-0.018
1001	gene:Solyc03g097630.2	NA	3	+	59965814	59965997	59964088	59964574	59968631	59968928	1001	308,145,185	0,0,7	232,153,182	12,5,2	332	149	1.2352094484274633e-51	6.95141205029e-50	1.0,1.0,0.922	0.897,0.932,0.976	0.039
4540	gene:Solyc09g092030.2	NA	9	-	71205411	71205646	71204565	71204677	71205735	71205916	4540	8,7,8	60,22,49	0,3,2	26,27,28	384	149	1.61313571819278e-51	9.04653279164e-50	0.049,0.11,0.06	0.0,0.041,0.027	0.05
1629	gene:Solyc02g081880.2	NA	2	-	45660019	45660101	45659813	45659916	45660544	45660721	1629	2,1,2	0,3,1	0,3,0	0,0,1	231	149	2.4731898809534395e-51	1.38214259584e-49	1.0,0.177,0.563	NA,1.0,0.0	0.08
9564	gene:Solyc05g052260.2	NA	5	+	62526876	62526945	62525414	62525484	62527667	62527981	9564	14,8,16	68,50,150	41,13,23	110,58,116	218	149	2.794356600420374e-51	1.55620435813e-49	0.123,0.099,0.068	0.203,0.133,0.119	-0.055
4007	gene:Solyc06g007800.2	NA	6	+	1741350	1741463	1740133	1740247	1741569	1741674	4007	25,10,12	281,169,287	2,6,14	249,177,291	262	149	4.077468828446591e-51	2.26292465534e-49	0.048,0.033,0.023	0.005,0.019,0.027	0.018
8261	gene:Solyc06g071580.2	NA	6	+	44069505	44069570	44069050	44069255	44069687	44069722	8261	4,3,0	2,0,2	3,0,0	0,0,1	214	149	8.237224057977182e-51	4.55575298848e-49	0.582,1.0,0.0	1.0,NA,0.0	0.027
14153	gene:Solyc01g008700.2	NA	1	-	2749146	2749227	2748352	2748449	2750103	2750209	14153	6,6,13	0,2,4	9,13,7	2,0,0	230	149	9.782101355320041e-51	5.39158500474e-49	1.0,0.66,0.678	0.745,1.0,1.0	-0.136
4583	gene:Solyc09g057870.2	NA	9	-	51564772	51564844	51563806	51564255	51565023	51565231	4583	47,30,64	50,30,60	17,10,17	37,24,41	221	149	1.0282397869253203e-50	5.64792395291e-49	0.388,0.403,0.418	0.237,0.219,0.218	0.178
9982	gene:Solyc02g082730.2	NA	2	+	46379869	46379969	46379050	46379173	46380845	46380884	9982	95,70,85	13,6,20	86,76,112	5,1,7	249	149	1.1394272932052895e-50	6.23729500195e-49	0.814,0.875,0.718	0.911,0.978,0.905	-0.129
4358	gene:Solyc10g084370.1	NA	10	-	63942715	63942796	63942346	63942470	63943024	63943082	4358	7,20,0	27,21,17	0,8,2	29,14,28	230	149	1.1828196938928766e-50	6.4528044457e-49	0.144,0.382,0.0	0.0,0.27,0.044	0.071
15492	gene:Solyc10g076740.1	NA	10	-	59685650	59685723	59683409	59683623	59686076	59686153	15492	82,71,103	2,1,2	49,13,41	2,8,0	222	149	1.1897556636505788e-50	6.46864104722e-49	0.965,0.979,0.972	0.943,0.522,1.0	0.15
5040	gene:Solyc01g050070.2	NA	1	-	48380414	48380564	48378529	48378573	48390253	48390349	5040	3,5,11	56,29,29	2,0,0	33,29,31	299	149	1.5076925065839536e-50	8.16955409226e-49	0.026,0.079,0.159	0.029,0.0,0.0	0.078
8540	gene:Solyc12g094430.1	NA	12	+	64642334	64642371	64642194	64642228	64643030	64643494	8540	17,1,15	5,2,2	2,2,0	3,0,4	186	149	1.5855730821115113e-50	8.56262850639e-49	0.731,0.286,0.857	0.348,1.0,0.0	0.175
7742	gene:Solyc04g010110.2	NA	4	+	3404000	3404132	3399937	3400465	3404832	3405925	7742	21,8,14	31,28,23	6,10,5	50,25,19	281	149	1.9598643459014996e-50	1.05484108201e-48	0.264,0.132,0.244	0.06,0.175,0.122	0.094
9052	gene:Solyc09g005660.2	NA	9	-	449998	450058	447929	449582	451163	451237	9052	17,8,2	3,1,3	1,0,8	3,2,6	209	149	2.2014058445447303e-50	1.18088121541e-48	0.802,0.851,0.322	0.192,0.0,0.487	0.432
7285	gene:Solyc01g107300.2	NA	1	+	94890853	94891078	94889966	94890340	94891163	94891400	7285	28,15,27	49,39,40	7,3,12	18,24,42	374	149	2.432875750918977e-50	1.3006964723e-48	0.185,0.133,0.212	0.134,0.047,0.102	0.082
16295	gene:Solyc06g074310.2	NA	6	-	45932624	45932833	45930548	45931137	45934022	45934274	16295	2,7,2	0,2,1	4,0,0	2,5,0	358	149	4.2055250786265735e-50	2.24094407761e-48	1.0,0.593,0.454	0.454,0.0,NA	0.455
607	gene:Solyc01g006490.2	NA	1	-	1085122	1085232	1084984	1085041	1086799	1087120	607	64,26,65	1,0,7	47,38,53	0,0,1	259	149	4.659421916442556e-50	2.47458503701e-48	0.974,1.0,0.842	1.0,1.0,0.968	-0.051
10700	gene:Solyc03g025280.2	NA	3	+	2715950	2715996	2715670	2715799	2720566	2720627	10700	92,59,106	30,9,30	142,65,135	7,2,8	195	149	4.837328034281637e-50	2.56059090237e-48	0.701,0.834,0.73	0.939,0.961,0.928	-0.188
12062	gene:Solyc12g043050.1	NA	12	+	39154404	39154623	39153874	39153947	39155967	39155975	12062	27,11,17	75,25,33	5,6,5	10,30,46	368	149	5.064499872543994e-50	2.67202346894e-48	0.127,0.151,0.173	0.168,0.075,0.042	0.055
4375	gene:Solyc01g100970.2	NA	1	+	90848963	90849011	90846757	90846921	90849784	90849889	4375	1,2,0	1,0,0	7,1,2	6,0,1	197	149	8.065528453476647e-50	4.24141019231e-48	0.431,1.0,NA	0.469,1.0,0.602	0.025
6239	gene:Solyc10g083710.1	NA	10	+	63478634	63478725	63477645	63477743	63479370	63479490	6239	72,77,105	12,16,10	63,47,74	4,1,7	240	149	8.525683415989218e-50	4.46873974866e-48	0.788,0.749,0.867	0.907,0.967,0.868	-0.113
16225	gene:Solyc01g087370.2	NA	1	-	82322601	82322699	82314087	82314163	82325567	82325694	16225	20,25,12	55,32,42	4,1,2	21,14,4	247	149	8.60051299864218e-50	4.49327778453e-48	0.18,0.32,0.147	0.103,0.041,0.232	0.09
4327	gene:Solyc10g008990.2	NA	10	+	3023393	3023438	3022922	3023039	3023586	3023685	4327	153,165,225	0,0,4	176,132,204	10,5,3	194	149	1.520445250516689e-49	7.91766927696e-48	1.0,1.0,0.977	0.931,0.953,0.981	0.037
16240	gene:Solyc01g087370.2	NA	1	-	82323262	82323480	82322601	82322699	82325567	82325694	16240	5,6,12	7,10,6	2,0,0	3,0,4	367	149	2.1955702978356118e-49	1.13963598728e-47	0.225,0.196,0.448	0.213,NA,0.0	0.183
6252	gene:Solyc12g096610.1	NA	12	+	65449532	65449647	65448570	65448612	65449818	65449962	6252	24,27,21	15,5,2	21,32,28	23,17,19	264	149	2.6558268421001697e-49	1.37409053937e-47	0.475,0.753,0.856	0.34,0.515,0.454	0.258
13945	gene:Solyc01g008060.2	NA	1	+	2203006	2203147	2202762	2202827	2204463	2204492	13945	152,83,70	0,1,0	90,50,73	2,6,0	290	149	4.009730744666963e-49	2.06791226411e-47	1.0,0.977,1.0	0.959,0.811,1.0	0.069
6850	gene:Solyc03g117420.2	NA	3	-	66568505	66568647	66568342	66568413	66568808	66568898	6850	2,1,4	2,0,1	0,0,1	1,0,0	291	149	6.4275701166524774e-49	3.30422426606e-47	0.339,1.0,0.672	0.0,NA,1.0	0.17
9212	gene:Solyc07g041210.2	NA	7	-	51995521	51995846	51993700	51993960	51997154	51997438	9212	52,39,53	2,1,0	52,35,25	0,0,9	474	149	6.769587443004941e-49	3.46892693285e-47	0.891,0.925,1.0	1.0,1.0,0.466	0.117
1939	gene:Solyc01g049900.2	NA	1	-	47154074	47154286	47153891	47153972	47157738	47157842	1939	13,8,1	0,5,2	5,2,3	5,5,5	361	149	8.704550943922625e-49	4.44625135636e-47	1.0,0.398,0.171	0.292,0.142,0.198	0.312
4863	gene:Solyc10g076860.1	NA	10	+	59829384	59829530	59827751	59827886	59831384	59831590	4863	58,25,60	5,0,2	74,20,54	1,12,7	295	149	1.1356605979965329e-48	5.78249534326e-47	0.854,1.0,0.938	0.974,0.457,0.796	0.188
12329	gene:Solyc04g079100.2	NA	4	-	63684444	63684488	63683586	63683721	63685492	63685565	12329	163,122,110	43,37,59	29,34,19	3,3,8	193	149	3.585076202561801e-48	1.81965307636e-46	0.745,0.718,0.59	0.882,0.897,0.647	-0.124
5361	gene:Solyc04g079070.2	NA	4	-	63652258	63652320	63652099	63652145	63652467	63652591	5361	25,34,54	4,2,8	16,17,32	0,3,0	211	149	6.119983446115385e-48	3.09647995244e-46	0.815,0.923,0.827	1.0,0.8,1.0	-0.078
3253	gene:Solyc01g088460.2	NA	1	+	83265607	83265822	83264526	83264777	83266367	83266608	3253	14,12,12	42,14,34	9,2,5	44,17,27	364	149	9.950937565312815e-48	5.01896501918e-46	0.12,0.26,0.126	0.077,0.046,0.07	0.104
14159	gene:Solyc01g106740.2	NA	1	-	94480501	94480571	94479680	94479779	94480646	94480718	14159	13,2,9	75,54,65	1,5,0	73,82,86	219	149	1.1405937959615235e-47	5.73479118916e-46	0.105,0.025,0.086	0.009,0.04,0.0	0.056
14393	gene:Solyc01g014490.2	NA	1	-	13990128	13990180	13989805	13989870	13990325	13990455	14393	73,66,94	2,1,0	63,49,46	6,1,2	201	149	2.837930798555635e-47	1.42242412744e-45	0.964,0.98,1.0	0.886,0.973,0.945	0.047
4614	gene:Solyc08g077520.2	NA	8	-	61505802	61505943	61505390	61505596	61507681	61507738	4614	6,1,1	3,0,14	2,0,0	1,3,6	290	149	4.51695734880983e-47	2.2569308074e-45	0.507,1.0,0.035	0.507,0.0,0.0	0.345
12785	gene:Solyc05g014160.2	NA	5	-	7896725	7896850	7896424	7896520	7897131	7897370	12785	94,47,89	10,4,4	68,64,69	0,0,4	274	149	5.42430549291876e-47	2.70187688823e-45	0.836,0.865,0.924	1.0,1.0,0.904	-0.093
10223	gene:Solyc01g106950.2	NA	1	+	94647494	94647575	94645464	94645575	94649280	94649351	10223	7,5,0	64,49,46	0,0,2	44,31,42	230	149	8.657563418057669e-47	4.2990297109e-45	0.066,0.062,0.0	0.0,0.0,0.03	0.033
4729	gene:Solyc05g005840.2	NA	5	+	658995	659026	658355	658425	659405	659609	4729	10,10,4	10,8,5	13,5,4	2,4,0	180	149	1.2682730905249665e-46	6.27834324041e-45	0.453,0.509,0.398	0.843,0.509,1.0	-0.331
16605	gene:Solyc11g067230.1	NA	11	-	52973658	52973842	52972197	52972396	52973933	52974039	16605	16,6,2	165,88,95	3,1,1	72,51,98	333	149	1.321814748386425e-46	6.52325746134e-45	0.042,0.03,0.009	0.018,0.009,0.005	0.016
11179	gene:Solyc06g051160.2	NA	6	-	34325113	34325226	34324979	34324984	34325325	34325380	11179	31,57,58	3,0,0	54,34,54	9,0,1	262	149	1.781845193482569e-46	8.76656903628e-45	0.855,1.0,1.0	0.773,1.0,0.968	0.038
4005	gene:Solyc06g007800.2	NA	6	+	1741350	1741458	1740133	1740247	1741569	1741674	4005	26,10,11	281,169,287	4,6,13	249,177,291	257	149	1.9305274849057573e-46	9.46903068208e-45	0.051,0.033,0.022	0.009,0.019,0.025	0.018
15275	gene:Solyc01g112140.2	NA	1	-	98227443	98227591	98226947	98227315	98227659	98227897	15275	27,22,21	14,9,19	12,12,3	14,14,9	297	149	2.465662945499032e-46	1.20569414582e-44	0.492,0.551,0.357	0.301,0.301,0.143	0.218
14376	gene:Solyc03g113770.2	NA	3	-	63824462	63824508	63824300	63824391	63824587	63824676	14376	18,7,16	3,0,0	3,4,8	0,2,4	195	149	3.2495336851777652e-46	1.58417236403e-44	0.821,1.0,1.0	1.0,0.604,0.604	0.204
8363	gene:Solyc01g098710.2	NA	1	-	89131044	89131155	89130633	89130776	89132127	89132346	8363	42,14,39	21,6,13	13,12,12	10,12,13	260	149	4.114841152640956e-46	1.99993749234e-44	0.534,0.572,0.632	0.427,0.364,0.346	0.2
16273	gene:Solyc09g015360.2	NA	9	-	8606752	8606785	8606538	8606633	8607648	8607817	16273	0,2,0	5,20,7	0,4,1	1,6,2	182	149	5.076305702445645e-46	2.45978450639e-44	0.0,0.076,0.0	0.0,0.353,0.29	-0.189
16436	gene:Solyc09g008650.2	NA	9	-	2105110	2105188	2104042	2104083	2106505	2106595	16436	19,15,13	1,0,0	18,16,24	6,0,0	227	149	9.770830718044566e-46	4.72031186406e-44	0.926,1.0,1.0	0.663,1.0,1.0	0.088
2925	gene:Solyc01g009120.2	NA	1	-	3136733	3136826	3136169	3136241	3137748	3137850	2925	8,1,12	9,3,10	1,0,2	5,0,7	242	149	1.2459549253739322e-45	6.0011624769e-44	0.354,0.17,0.425	0.11,NA,0.15	0.186
14454	gene:Solyc06g060710.2	NA	6	+	38731153	38731193	38728798	38728989	38731581	38731834	14454	4,9,11	14,3,18	21,8,7	8,6,4	189	149	1.4758786104939963e-45	7.08731048914e-44	0.184,0.703,0.325	0.674,0.512,0.58	-0.185
68	gene:Solyc01g090200.2	NA	1	+	83834340	83834407	83832405	83832507	83835003	83835067	68	9,4,8	100,51,108	4,0,0	42,36,48	216	149	1.5287176513794128e-45	7.3191350479e-44	0.058,0.051,0.049	0.062,0.0,0.0	0.032
6914	gene:Solyc05g008770.2	NA	5	-	2996318	2996579	2994444	2994463	3000623	3000677	6914	16,29,22	10,13,10	29,18,20	29,20,21	410	149	1.8808560205409743e-45	8.9782886052e-44	0.368,0.448,0.444	0.267,0.246,0.257	0.163
15151	gene:Solyc02g030230.2	NA	2	-	25329718	25329756	25328194	25328308	25329925	25330259	15151	4,7,9	20,14,15	3,2,2	25,13,13	187	149	2.827513509637446e-45	1.34571184514e-43	0.137,0.285,0.323	0.087,0.109,0.109	0.147
1972	gene:Solyc03g118660.2	NA	3	-	67526236	67526318	67525616	67525716	67526410	67526595	1972	75,43,60	3,2,23	48,38,63	19,13,15	231	149	3.0473732672942884e-45	1.44605975841e-43	0.942,0.933,0.627	0.62,0.653,0.73	0.166
7028	gene:Solyc12g099660.1	NA	12	+	66720475	66720583	66720030	66720400	66720668	66720770	7028	161,207,266	2,1,4	341,273,262	8,11,5	257	149	1.4323403315896185e-44	6.77678660129e-43	0.979,0.992,0.975	0.961,0.935,0.968	0.027
4323	gene:Solyc09g091850.2	NA	9	-	71065242	71065305	71065088	71065153	71065512	71065589	4323	10,7,17	83,51,82	0,3,6	46,34,49	212	149	3.6238451784066235e-44	1.70949567107e-42	0.078,0.088,0.127	0.0,0.058,0.079	0.052
364	gene:Solyc05g047640.2	NA	5	-	59123309	59123562	59122362	59122752	59131699	59132145	364	207,102,230	19,26,13	168,133,98	10,7,6	402	149	4.4526168215259557e-44	2.0942968094e-42	0.802,0.593,0.868	0.862,0.876,0.858	-0.111
7802	gene:Solyc01g097160.2	NA	1	+	88110405	88110649	88108871	88108998	88110786	88110848	7802	0,0,6	7,5,5	0,0,1	3,0,6	393	149	4.585358122958489e-44	2.15042569983e-42	0.0,0.0,0.313	0.0,NA,0.059	0.075
8456	gene:Solyc12g096420.1	NA	12	+	65346615	65346713	65346483	65346534	65347349	65347509	8456	279,195,265	1,2,3	208,131,199	3,1,10	247	149	7.880822687952614e-44	3.6851462126e-42	0.994,0.983,0.982	0.977,0.988,0.923	0.024
10510	gene:Solyc07g040790.2	NA	7	-	49735892	49735953	49735001	49735055	49736524	49736570	10510	42,53,62	0,7,3	66,31,61	0,2,1	210	149	9.50542486260746e-44	4.43190434219e-42	1.0,0.843,0.936	1.0,0.917,0.977	-0.038
12848	gene:Solyc01g087310.2	NA	1	-	82257647	82257730	82249149	82249228	82257936	82258015	12848	130,59,75	2,0,4	21,12,22	3,2,4	232	149	9.71780253043359e-44	4.51779231263e-42	0.977,1.0,0.923	0.818,0.794,0.779	0.17
12485	gene:Solyc09g008310.2	NA	9	-	1762473	1762522	1762199	1762271	1765547	1765628	12485	6,1,3	47,44,42	2,0,1	47,51,73	198	149	1.0280202556647322e-43	4.7654384048e-42	0.088,0.017,0.051	0.031,0.0,0.01	0.038
1943	gene:Solyc01g049900.2	NA	1	-	47154074	47154244	47153891	47153972	47157738	47157842	1943	13,5,1	0,5,2	5,2,2	5,5,5	319	149	1.9750978406209586e-43	9.12927788637e-42	1.0,0.318,0.189	0.318,0.157,0.157	0.292
5254	gene:Solyc06g005190.2	NA	6	+	206922	206975	206713	206821	207107	207246	5254	5,0,10	121,47,104	0,1,3	102,70,62	202	149	2.3036576958731086e-43	1.06173464897e-41	0.03,0.0,0.066	0.0,0.01,0.034	0.017
1160	gene:Solyc04g005030.2	NA	4	-	41301	41413	39903	40113	42427	42552	1160	17,22,35	208,213,357	82,18,19	364,192,202	261	149	2.6025836757437246e-43	1.19606990187e-41	0.045,0.056,0.053	0.114,0.051,0.051	-0.021
5048	gene:Solyc05g052510.2	NA	5	-	62725116	62725193	62724708	62724987	62725284	62725537	5048	1,0,1	0,0,1	0,1,1	8,4,0	226	149	3.5499082167718652e-43	1.62677079682e-41	1.0,NA,0.397	0.0,0.142,1.0	0.318
11863	gene:Solyc10g008560.2	NA	10	-	2670633	2670705	2670343	2670454	2671749	2671863	11863	73,52,114	4,5,0	136,108,88	0,0,2	221	149	4.80432465186856e-43	2.19534367782e-41	0.925,0.875,1.0	1.0,1.0,0.967	-0.056
13449	gene:Solyc03g110940.2	NA	3	+	61665030	61665150	61663785	61663914	61666731	61666842	13449	34,41,33	0,5,5	34,33,40	0,1,2	269	149	5.838933996640717e-43	2.66053018103e-41	1.0,0.82,0.785	1.0,0.948,0.917	-0.087
741	gene:Solyc11g012550.1	NA	11	+	5361033	5361132	5360151	5360248	5364108	5365080	741	3,1,2	0,0,6	0,1,2	15,3,6	248	149	6.601061989899151e-43	2.99927572963e-41	1.0,1.0,0.167	0.0,0.167,0.167	0.611
4511	gene:Solyc04g007880.2	NA	4	+	1561653	1561761	1560673	1560884	1562106	1562341	4511	16,2,17	88,72,118	11,2,6	119,95,107	257	149	6.8764476252363034e-43	3.10679840736e-41	0.095,0.016,0.077	0.051,0.012,0.031	0.031
7741	gene:Solyc04g010110.2	NA	4	+	3403994	3404132	3399937	3400465	3404832	3405925	7741	20,5,11	31,28,23	6,8,4	50,25,19	287	149	6.861310585282771e-43	3.10679840736e-41	0.251,0.085,0.199	0.059,0.142,0.099	0.078
1279	gene:Solyc01g109360.2	NA	1	+	96337260	96337302	96336988	96337042	96337376	96337463	1279	90,96,96	2,0,0	188,88,140	10,0,3	191	149	8.280862482570711e-43	3.73080767859e-41	0.972,1.0,1.0	0.936,1.0,0.973	0.021
13493	gene:Solyc02g030300.2	NA	2	+	25479935	25480094	25478217	25478375	25480724	25480935	13493	3,0,8	30,25,33	0,0,2	19,18,16	308	149	8.834992500456061e-43	3.96931217689e-41	0.046,0.0,0.105	0.0,0.0,0.057	0.031
11180	gene:Solyc06g051160.2	NA	6	-	34325113	34325219	34324979	34324984	34325325	34325380	11180	4,13,19	3,0,0	15,8,17	9,0,1	255	149	1.211574763536361e-42	5.42805799787e-41	0.438,1.0,1.0	0.493,1.0,0.909	0.012
14380	gene:Solyc03g113770.2	NA	3	-	63824457	63824508	63824300	63824391	63824587	63824676	14380	67,37,48	3,0,0	11,12,23	0,2,4	200	149	1.4789118512979062e-42	6.60731676406e-41	0.943,1.0,1.0	1.0,0.817,0.811	0.105
11224	gene:Solyc02g088620.2	NA	2	-	50654122	50654266	50652601	50652766	50654754	50654905	11224	377,311,350	6,6,4	344,221,249	10,6,12	293	149	1.8286302506911945e-42	8.14705571968e-41	0.97,0.963,0.978	0.946,0.949,0.913	0.034
1941	gene:Solyc01g049900.2	NA	1	-	47154074	47154310	47153891	47153972	47157738	47157842	1941	12,6,5	0,5,2	7,2,4	5,5,5	385	149	2.9627393723511537e-42	1.31632622696e-40	1.0,0.317,0.492	0.351,0.134,0.236	0.363
10588	gene:Solyc06g009120.2	NA	6	+	3074164	3074300	3071047	3071993	3074392	3074835	10588	0,0,4	23,41,74	8,7,0	48,47,85	285	149	3.0776700527995244e-42	1.36361187781e-40	0.0,0.0,0.027	0.08,0.072,0.0	-0.042
3675	gene:Solyc05g007960.2	NA	5	-	2385693	2385818	2383514	2383582	2387892	2388318	3675	1,0,4	7,2,8	0,4,3	0,1,1	274	149	3.386759244179194e-42	1.49642511067e-40	0.072,0.0,0.214	NA,0.685,0.62	-0.557
6345	gene:Solyc01g106350.2	NA	1	+	94284308	94284390	94284089	94284170	94284508	94284612	6345	6,4,7	2,4,4	4,0,3	9,0,6	231	149	3.4943304036021506e-42	1.53971333361e-40	0.659,0.392,0.53	0.223,NA,0.244	0.294
1942	gene:Solyc01g049900.2	NA	1	-	47154074	47154289	47153891	47153972	47157738	47157842	1942	12,7,1	0,5,2	5,2,3	5,5,5	364	149	4.456672466631167e-42	1.95837177239e-40	1.0,0.364,0.17	0.29,0.141,0.197	0.302
7219	gene:Solyc08g065350.2	NA	8	+	53261785	53262033	53260392	53260448	53262209	53262327	7219	44,31,42	43,27,53	16,6,11	30,10,24	397	149	5.420676847245791e-42	2.37547092768e-40	0.277,0.301,0.229	0.167,0.184,0.147	0.103
11177	gene:Solyc06g051160.2	NA	6	-	34325113	34325217	34324979	34324984	34325325	34325380	11177	3,13,19	3,0,0	14,9,16	9,0,1	253	149	6.991583899167709e-42	3.05553172095e-40	0.371,1.0,1.0	0.478,1.0,0.904	-0.004
1529	gene:Solyc09g091560.2	NA	9	+	70819951	70820174	70815234	70817114	70820792	70821329	1529	5,10,11	117,60,93	7,0,4	93,76,97	372	149	8.82650723518676e-42	3.84696602025e-40	0.017,0.063,0.045	0.029,0.0,0.016	0.027
8915	gene:Solyc05g055390.2	NA	5	+	65052018	65052139	65050977	65051053	65054493	65054984	8915	32,33,59	1,0,10	16,18,23	4,4,7	270	149	1.399533323929539e-41	6.08322899255e-40	0.946,1.0,0.765	0.688,0.713,0.645	0.222
2055	gene:Solyc05g054230.2	NA	5	-	64195084	64195154	64194711	64194944	64195554	64195808	2055	14,16,7	166,177,217	28,16,7	184,110,121	219	149	1.4491971259801376e-41	6.28207370367e-40	0.054,0.058,0.021	0.094,0.09,0.038	-0.03
3279	gene:Solyc04g064930.2	NA	4	+	56085598	56085707	56084690	56084759	56086072	56086155	3279	8,2,15	3,2,12	9,7,4	0,2,2	258	149	1.4956090411726263e-41	6.4657879815e-40	0.606,0.366,0.419	1.0,0.669,0.536	-0.271
15267	gene:Solyc10g079140.1	NA	10	+	60754255	60754395	60752950	60753313	60754474	60754610	15267	17,0,17	1,0,0	12,16,11	0,1,4	289	149	1.7489294511797478e-41	7.54061276007e-40	0.898,NA,1.0	1.0,0.892,0.586	0.123
5377	gene:Solyc04g079070.2	NA	4	-	63652099	63652145	63651691	63651958	63652721	63652793	5377	65,38,84	4,4,4	27,9,18	0,2,0	195	149	2.6261643408835656e-41	1.12925066658e-39	0.925,0.879,0.941	1.0,0.775,1.0	-0.01
1975	gene:Solyc03g118660.2	NA	3	-	67526236	67526325	67525616	67525716	67526410	67526595	1975	201,120,163	3,2,23	156,93,185	19,13,15	238	149	2.8074191890023463e-41	1.20396246985e-39	0.977,0.974,0.816	0.837,0.817,0.885	0.076
3314	gene:Solyc08g080690.2	NA	8	-	63902454	63902605	63901630	63902266	63903673	63903811	3314	72,37,93	3,6,0	34,17,22	1,0,0	300	149	2.863260696732731e-41	1.2246356884e-39	0.923,0.754,1.0	0.944,1.0,1.0	-0.089
311	gene:Solyc08g076130.2	NA	8	-	60166251	60166288	60165233	60165325	60166383	60166644	311	60,22,40	22,13,28	75,32,54	31,43,69	186	149	4.3894122460645443e-41	1.87238784613e-39	0.686,0.575,0.534	0.66,0.373,0.385	0.126
11222	gene:Solyc02g088620.2	NA	2	-	50654122	50654262	50652601	50652766	50654754	50654905	11222	359,295,323	6,6,4	326,217,235	10,6,12	289	149	4.592786086597504e-41	1.95394419212e-39	0.969,0.962,0.977	0.944,0.949,0.91	0.035
12675	gene:Solyc02g021060.2	NA	2	-	21418296	21418391	21412739	21412806	21418863	21418947	12675	3,0,6	34,18,34	0,0,2	32,28,16	244	149	4.759557989661085e-41	2.01953837556e-39	0.051,0.0,0.097	0.0,0.0,0.071	0.026
251	gene:Solyc09g009120.2	NA	9	+	2458371	2458776	2458158	2458268	2459430	2461293	251	280,158,208	2,2,6	154,128,128	0,0,2	554	149	4.817139420477961e-41	2.03857781438e-39	0.974,0.955,0.903	1.0,1.0,0.945	-0.038
10442	gene:Solyc01g099440.2	NA	1	+	89695693	89695797	89694435	89694513	89695871	89695924	10442	2,0,5	2,1,0	0,0,2	1,0,0	253	149	7.871944229759115e-41	3.32258193424e-39	0.371,0.0,1.0	0.0,NA,1.0	-0.043
9806	gene:Solyc09g013110.2	NA	9	+	5514232	5514346	5513763	5513944	5515598	5515810	9806	2,2,11	98,65,102	0,0,4	98,73,121	263	149	8.308526934543704e-41	3.49764996071e-39	0.011,0.017,0.058	0.0,0.0,0.018	0.023
11225	gene:Solyc02g088620.2	NA	2	-	50654122	50654310	50652601	50652766	50654754	50654905	11225	482,375,433	6,6,4	427,275,331	10,6,12	337	149	1.4331793979504032e-40	6.01747758213e-39	0.973,0.965,0.98	0.95,0.953,0.924	0.03
14846	gene:Solyc06g059800.2	NA	6	+	37708328	37708483	37707592	37707638	37708799	37708914	14846	62,29,50	121,52,115	26,17,23	209,120,157	304	149	2.1816536961590515e-40	9.13617327224e-39	0.201,0.215,0.176	0.057,0.065,0.067	0.134
9071	gene:Solyc09g005720.2	NA	9	-	500134	500203	498752	499116	500285	500367	9071	1180,849,1228	22,13,16	2116,1396,2126	26,14,10	218	149	2.2999071589004815e-40	9.6063049275e-39	0.973,0.978,0.981	0.982,0.986,0.993	-0.01
7491	gene:Solyc02g092910.2	NA	2	+	53860043	53860079	53859288	53859434	53862042	53862134	7491	120,119,107	2,0,0	140,162,88	6,4,2	185	149	3.044285395517004e-40	1.26824138854e-38	0.98,1.0,1.0	0.949,0.97,0.973	0.029
12290	gene:Solyc02g070920.2	NA	2	-	40500449	40500586	40499917	40499968	40501190	40501361	12290	3,2,4	2,4,5	0,2,0	2,0,3	286	149	3.287755719669545e-40	1.36612212404e-38	0.439,0.207,0.294	0.0,1.0,0.0	-0.02
5935	gene:Solyc04g008990.2	NA	4	-	2577923	2577991	2576161	2576214	2578072	2578353	5935	2,1,0	34,9,9	7,1,0	11,3,7	217	149	5.172702634838264e-40	2.14379786977e-38	0.039,0.071,0.0	0.304,0.186,0.0	-0.127
11550	gene:Solyc02g070300.2	NA	2	+	40091014	40091167	40089994	40090013	40091639	40092026	11550	79,37,60	3,2,2	55,21,42	1,0,0	302	149	5.638143829818943e-40	2.3306749713e-38	0.929,0.901,0.937	0.964,1.0,1.0	-0.066
10984	gene:Solyc04g049620.2	NA	4	+	42581126	42581301	42578395	42578491	42581560	42581628	10984	33,7,12	42,39,97	3,3,8	65,49,54	324	149	6.067728158544391e-40	2.50180699061e-38	0.265,0.076,0.054	0.021,0.027,0.064	0.094
12372	gene:Solyc01g099380.2	NA	1	-	89663733	89663780	89663100	89663143	89663992	89664598	12372	32,35,65	5,5,3	9,6,11	1,4,10	196	149	1.0097823892585964e-39	4.15279480547e-38	0.83,0.842,0.943	0.872,0.533,0.455	0.252
1860	gene:Solyc11g045160.1	NA	11	-	31545303	31545392	31543107	31543725	31545532	31545685	1860	0,1,3	37,6,9	0,3,4	4,7,3	238	149	1.4095658860590435e-39	5.78210415512e-38	0.0,0.094,0.173	0.0,0.212,0.455	-0.133
14549	gene:Solyc12g095920.1	NA	12	-	65020106	65020154	65019221	65019581	65021747	65021906	14549	0,0,6	107,72,72	0,0,14	63,50,83	197	149	3.918883088717157e-39	1.60344300663e-37	0.0,0.0,0.059	0.0,0.0,0.113	-0.018
14584	gene:Solyc11g011300.1	NA	11	+	4342457	4342509	4341767	4341853	4342659	4342781	14584	7,0,11	4,4,2	2,0,5	0,2,0	201	149	4.082758051399078e-39	1.66624316505e-37	0.565,0.0,0.803	1.0,0.0,1.0	-0.211
6567	gene:Solyc05g051880.2	NA	5	-	62287371	62287516	62286169	62286241	62288116	62288370	6567	105,88,59	5,10,11	7,2,2	2,0,0	294	149	4.2008886768730813e-39	1.71010288042e-37	0.914,0.817,0.731	0.639,1.0,1.0	-0.059
675	gene:Solyc05g052700.2	NA	5	+	62906641	62906717	62905341	62906441	62907854	62908171	675	4,4,3	57,25,33	1,2,1	63,32,36	225	149	4.270519492376116e-39	1.73404714274e-37	0.044,0.096,0.057	0.01,0.04,0.018	0.043
12946	gene:Solyc01g103970.2	NA	1	+	92451590	92451802	92451000	92451180	92452512	92452623	12946	22,10,13	102,41,63	7,4,3	41,22,67	361	149	4.462856506255703e-39	1.80756958343e-37	0.082,0.091,0.078	0.066,0.07,0.018	0.032
485	gene:Solyc08g074760.2	NA	8	+	58909860	58909983	58909083	58909329	58911280	58911961	485	288,238,293	0,0,3	263,216,332	4,10,0	272	149	4.8172480249344625e-39	1.94619247033e-37	1.0,1.0,0.982	0.973,0.922,1.0	0.029
14152	gene:Solyc01g008700.2	NA	1	-	2749174	2749227	2748317	2748449	2750103	2750209	14152	26,16,30	0,2,4	56,45,36	2,0,0	202	149	1.1922017055595288e-38	4.80445305414e-37	1.0,0.855,0.847	0.954,1.0,1.0	-0.084
6825	gene:Solyc10g076990.1	NA	10	+	59924165	59924235	59923984	59924114	59926430	59926485	6825	46,47,72	1,2,6	46,23,36	9,6,1	219	149	1.214631871577127e-38	4.88257658853e-37	0.969,0.941,0.891	0.777,0.723,0.961	0.113
380	gene:Solyc05g014970.2	NA	5	-	9179572	9179670	9177711	9177879	9179755	9179914	380	12,1,5	123,64,164	5,0,1	128,95,103	247	149	2.1655171392668413e-38	8.68318234918e-37	0.056,0.009,0.018	0.023,0.0,0.006	0.018
16001	gene:Solyc01g103020.2	NA	1	+	91690985	91691222	91690652	91690721	91691313	91691430	16001	52,19,32	112,86,90	7,7,10	176,97,107	386	149	2.2786469350396435e-38	9.11401949903e-37	0.152,0.079,0.121	0.015,0.027,0.035	0.092
1146	gene:Solyc09g089560.2	NA	9	-	69267101	69267213	69265953	69266052	69268951	69269172	1146	109,66,62	11,1,4	46,18,28	3,0,0	261	149	2.431387979779592e-38	9.70075418102e-37	0.85,0.974,0.898	0.897,1.0,1.0	-0.058
2296	gene:Solyc07g007930.2	NA	7	+	2591594	2591725	2591005	2591236	2591835	2593196	2296	22,10,19	464,381,480	2,2,2	147,104,100	280	149	3.7185000080705484e-38	1.47992609502e-36	0.025,0.014,0.021	0.007,0.01,0.011	0.011
15908	gene:Solyc03g096930.2	NA	3	-	59318240	59318286	59317580	59318125	59318536	59318577	15908	8,2,2	184,129,231	6,7,15	238,155,194	195	149	7.565327977958648e-38	3.00347265937e-36	0.032,0.012,0.007	0.019,0.033,0.056	-0.019
6828	gene:Solyc10g076990.1	NA	10	+	59924219	59924235	59923984	59924114	59926430	59926485	6828	27,33,42	1,2,6	34,10,22	9,6,1	165	149	1.0138427800704174e-37	4.01506774063e-36	0.961,0.937,0.863	0.773,0.601,0.952	0.145
9272	gene:Solyc10g077110.1	NA	10	+	59993489	59993597	59993201	59993336	59993778	59994064	9272	2,5,3	54,18,31	0,0,1	37,13,19	257	149	1.3327073822221974e-37	5.26485066588e-36	0.021,0.139,0.053	0.0,0.0,0.03	0.061
11052	gene:Solyc03g120050.2	NA	3	-	68549738	68549856	68549112	68549332	68551134	68551199	11052	18,16,12	4,0,3	2,3,3	3,3,6	267	149	1.8144456525837235e-37	7.15034246236e-36	0.715,1.0,0.691	0.271,0.358,0.218	0.52
15571	gene:Solyc08g078370.2	NA	8	-	62198317	62198386	62197978	62198053	62198755	62198833	15571	16,19,13	44,28,38	3,3,6	13,26,18	218	149	1.8386123356520634e-37	7.22781942439e-36	0.199,0.317,0.19	0.136,0.073,0.186	0.104
1930	gene:Solyc02g088460.2	NA	2	-	50546244	50546464	50545927	50546020	50547091	50547235	1930	33,17,41	225,179,163	19,10,47	286,218,232	369	149	1.88688528686568e-37	7.39945063962e-36	0.056,0.037,0.092	0.026,0.018,0.076	0.022
319	gene:Solyc06g050880.2	NA	6	+	33733748	33733818	33732870	33733630	33734247	33734320	319	13,11,11	26,17,19	20,16,11	14,6,8	219	149	2.049265515068895e-37	8.01662673078e-36	0.254,0.306,0.283	0.493,0.645,0.483	-0.259
9070	gene:Solyc09g005720.2	NA	9	-	500134	500190	498752	499116	500285	500367	9070	968,722,1014	22,13,16	1737,1150,1685	26,14,10	205	149	2.124719327101004e-37	8.29157500909e-36	0.97,0.976,0.979	0.98,0.984,0.992	-0.01
12195	gene:Solyc03g093510.2	NA	3	+	54857609	54857677	54856652	54856908	54858200	54858271	12195	269,164,182	16,10,12	254,151,183	23,14,25	217	149	2.3733276873549065e-37	9.23927251881e-36	0.92,0.918,0.912	0.883,0.881,0.834	0.051
6266	gene:Solyc02g093110.2	NA	2	-	54030528	54030628	54028857	54029008	54030952	54031036	6266	35,24,28	1123,750,1284	55,33,36	1166,758,1087	249	149	2.7701096035649613e-37	1.07578179011e-35	0.018,0.019,0.013	0.027,0.025,0.019	-0.007
6756	gene:Solyc07g008080.2	NA	7	-	2786275	2786393	2785429	2785574	2786563	2786685	6756	1,5,4	41,20,53	2,2,0	71,45,59	267	149	3.818841863218467e-37	1.47947837305e-35	0.013,0.122,0.04	0.015,0.024,0.0	0.045
15848	gene:Solyc02g076870.2	NA	2	+	41988536	41988680	41988312	41988380	41989341	41989605	15848	57,49,66	1,9,2	46,18,46	0,2,1	293	149	4.115922260095706e-37	1.59072956939e-35	0.967,0.735,0.944	1.0,0.821,0.959	-0.045
16026	gene:Solyc03g124030.2	NA	3	-	70745161	70745255	70743790	70743899	70746502	70746540	16026	104,58,56	61,33,40	26,17,32	14,7,4	243	149	4.963666219578223e-37	1.91375582923e-35	0.511,0.519,0.462	0.532,0.598,0.831	-0.156
13699	gene:Solyc07g042850.2	NA	7	-	56393629	56393745	56393144	56393408	56394536	56394568	13699	40,19,23	9,0,6	1,12,14	4,0,12	265	149	9.05200254461389e-37	3.48165632645e-35	0.714,1.0,0.683	0.123,1.0,0.396	0.293
4257	gene:Solyc11g069400.1	NA	11	-	53993922	53994005	53993688	53993818	53994930	53995502	4257	13,8,7	297,189,249	0,3,5	179,128,171	232	149	9.256993585914278e-37	3.55198373504e-35	0.027,0.026,0.018	0.0,0.015,0.018	0.013
6726	gene:Solyc09g013130.2	NA	9	+	5543355	5543485	5543081	5543277	5543737	5543855	6726	127,100,154	0,0,10	187,105,147	0,0,3	279	149	9.396643626635763e-37	3.59696341593e-35	1.0,1.0,0.892	1.0,1.0,0.963	-0.024
1956	gene:Solyc07g063450.1	NA	7	+	65933995	65934080	65933820	65933894	65934279	65934469	1956	14,8,25	1,0,3	4,7,4	2,0,4	234	149	9.503946969653314e-37	3.62937632015e-35	0.899,1.0,0.841	0.56,1.0,0.389	0.264
4505	gene:Solyc10g047140.1	NA	10	-	39905768	39905987	39901575	39901719	39906153	39906225	4505	16,10,23	231,132,179	24,17,34	230,130,149	368	149	1.0107763931386123e-36	3.85079395951e-35	0.027,0.03,0.049	0.041,0.05,0.085	-0.023
14868	gene:Solyc09g009960.2	NA	9	-	3413811	3413884	3413189	3413309	3414082	3414238	14868	9,4,14	20,7,28	2,2,2	12,12,19	222	149	1.2969512694818014e-36	4.9293368273e-35	0.232,0.277,0.251	0.101,0.101,0.066	0.164
7228	gene:Solyc08g065350.2	NA	8	+	53262209	53262343	53260392	53260448	53262894	53262957	7228	39,21,41	7,6,12	31,8,21	6,0,0	283	149	1.3250460120843454e-36	5.02421110823e-35	0.746,0.648,0.643	0.731,1.0,1.0	-0.231
80	gene:Solyc07g063390.2	NA	7	-	65864219	65864296	65864045	65864133	65864371	65864447	80	117,78,102	2,5,7	119,70,95	4,1,0	226	149	1.407641561025168e-36	5.3248025937e-35	0.975,0.911,0.906	0.951,0.979,1.0	-0.046
5580	gene:Solyc03g006010.2	NA	3	+	684638	685258	683850	684126	685463	685979	5580	200,172,127	2,3,3	272,186,243	6,8,11	769	149	2.4907287052654968e-36	9.39971710677e-35	0.951,0.917,0.891	0.898,0.818,0.811	0.077
2298	gene:Solyc04g016550.2	NA	4	-	7372834	7372992	7371957	7372113	7373130	7373351	2298	10,4,2	16,8,7	2,1,0	8,3,2	307	149	2.6077107850934913e-36	9.81809231975e-35	0.233,0.195,0.122	0.108,0.139,0.0	0.101
13455	gene:Solyc03g110940.2	NA	3	+	61664911	61665150	61663785	61663914	61666731	61666918	13455	48,53,47	0,5,5	50,43,42	0,1,2	388	149	2.9393295552907066e-36	1.10407275731e-34	1.0,0.803,0.783	1.0,0.943,0.89	-0.082
11837	gene:Solyc10g080150.1	NA	10	-	61530067	61530134	61529427	61529501	61531043	61531144	11837	22,23,16	0,3,0	49,15,38	0,10,1	216	149	3.63816568294153e-36	1.36337708852e-34	1.0,0.841,1.0	1.0,0.509,0.963	0.123
8326	gene:Solyc03g112450.2	NA	3	-	62854148	62854167	62852921	62853054	62854431	62854652	8326	12,22,20	86,95,138	22,4,18	186,144,118	168	149	3.871685153628401e-36	1.44750485266e-34	0.11,0.17,0.114	0.095,0.024,0.119	0.052
3308	gene:Solyc02g063130.2	NA	2	-	35177179	35177233	35176435	35176509	35177435	35177597	3308	634,494,607	23,35,37	644,531,585	102,73,65	203	149	3.906997860486842e-36	1.45731020196e-34	0.953,0.912,0.923	0.823,0.842,0.869	0.085
11644	gene:Solyc09g018830.2	NA	9	+	17566665	17566740	17565973	17566068	17566840	17566929	11644	18,11,12	33,22,24	5,1,0	9,7,9	224	149	4.378458856756508e-36	1.62937590727e-34	0.266,0.25,0.25	0.27,0.087,0.0	0.136
7223	gene:Solyc08g065350.2	NA	8	+	53262209	53262327	53260392	53260448	53262894	53262957	7223	108,66,138	7,6,12	66,34,60	6,0,0	267	149	6.241277239244365e-36	2.31721864908e-34	0.896,0.86,0.865	0.86,1.0,1.0	-0.08
3130	gene:Solyc09g074840.2	NA	9	+	66665547	66665673	66665108	66665431	66665757	66665879	3130	10,12,18	2,5,5	22,18,14	2,0,0	275	149	7.039346229306932e-36	2.60748439196e-34	0.73,0.565,0.661	0.856,1.0,1.0	-0.3
6026	gene:Solyc01g056810.2	NA	1	-	56749998	56750119	56749011	56749092	56750563	56750641	6026	4,2,4	65,55,80	6,7,7	55,48,64	270	149	9.08809169594038e-36	3.35861526984e-34	0.033,0.02,0.027	0.057,0.074,0.057	-0.036
5434	gene:Solyc01g094580.2	NA	1	-	86003830	86003932	86003420	86003624	86004192	86004477	5434	49,37,47	4,0,7	40,26,25	1,2,0	251	149	1.0027436318092168e-35	3.69724255416e-34	0.879,1.0,0.799	0.96,0.885,1.0	-0.056
1205	gene:Solyc02g083290.2	NA	2	-	46738993	46739206	46738269	46738320	46740530	46740584	1205	524,371,540	4,2,1	136,90,95	1,3,4	362	149	1.0851897968705662e-35	3.99205485138e-34	0.982,0.987,0.996	0.982,0.925,0.907	0.05
7914	gene:Solyc04g049010.2	NA	4	-	39196533	39196610	39196272	39196464	39196686	39196789	7914	192,86,102	4,0,0	34,46,51	6,0,1	226	149	1.305555008926536e-35	4.79171551217e-34	0.969,1.0,1.0	0.789,1.0,0.971	0.07
3269	gene:Solyc06g009270.2	NA	6	-	3233572	3233770	3233105	3233193	3233848	3233986	3269	124,96,71	1,0,0	70,79,90	3,0,4	347	149	1.428301112607017e-35	5.23025606053e-34	0.982,1.0,1.0	0.909,1.0,0.906	0.056
6830	gene:Solyc10g076990.1	NA	10	+	59924192	59924235	59923984	59924114	59926430	59926485	6830	303,209,388	1,2,6	226,158,233	9,6,1	192	149	1.629670897080574e-35	5.95405273765e-34	0.996,0.988,0.98	0.951,0.953,0.994	0.022
9470	gene:Solyc09g074360.2	NA	9	-	66161256	66161440	66159338	66159506	66161713	66161793	9470	64,58,51	161,133,147	31,28,20	140,146,165	333	149	1.9050405230292362e-35	6.9443056702e-34	0.151,0.163,0.134	0.09,0.079,0.051	0.076
15842	gene:Solyc02g076870.2	NA	2	+	41988440	41988607	41988312	41988380	41989341	41989605	15842	32,13,18	1,9,2	10,16,12	0,2,1	316	149	3.47765356237677e-35	1.26480919472e-33	0.938,0.405,0.809	1.0,0.79,0.85	-0.163
12784	gene:Solyc05g014160.2	NA	5	-	7896725	7896783	7896398	7896520	7897131	7897370	12784	23,13,23	10,4,4	18,13,16	0,0,4	207	149	3.947618059397629e-35	1.43248520486e-33	0.623,0.701,0.805	1.0,1.0,0.742	-0.204
12867	gene:Solyc04g076830.2	NA	4	-	61707702	61707728	61706862	61706924	61709090	61709236	12867	59,40,68	172,173,249	47,21,28	196,154,143	175	149	4.324016941104228e-35	1.56552839093e-33	0.226,0.164,0.189	0.17,0.104,0.143	0.054
10286	gene:Solyc02g080270.2	NA	2	-	44547056	44547287	44544002	44545052	44547607	44547737	10286	36,43,23	127,72,100	10,7,6	120,75,94	380	149	4.5320319035252916e-35	1.63714548875e-33	0.1,0.19,0.083	0.032,0.035,0.024	0.094
2802	gene:Solyc11g073130.1	NA	11	+	56218367	56218522	56218161	56218215	56220377	56220445	2802	9,6,11	242,187,342	18,1,5	118,98,106	304	149	4.6089619495203586e-35	1.66119417322e-33	0.018,0.015,0.016	0.07,0.005,0.023	-0.016
7046	gene:Solyc06g062310.2	NA	6	+	39311601	39311718	39310728	39310799	39311852	39311911	7046	13,5,9	0,2,1	11,2,8	4,0,3	266	149	6.565589171063533e-35	2.36110952275e-33	1.0,0.583,0.834	0.606,1.0,0.599	0.071
8945	gene:Solyc09g065010.2	NA	9	-	62691417	62691531	62687811	62687861	62694428	62694596	8945	41,34,49	2,1,0	27,17,18	2,0,8	263	149	7.829108477379542e-35	2.8091962163e-33	0.921,0.951,1.0	0.884,1.0,0.56	0.143
6904	gene:Solyc12g008970.1	NA	12	-	2278926	2278976	2278039	2278120	2279498	2279705	6904	20,14,13	60,51,76	13,9,3	78,45,59	199	149	1.0859290092864897e-34	3.88777129017e-33	0.2,0.17,0.114	0.111,0.13,0.037	0.069
12191	gene:Solyc03g111330.2	NA	3	+	61941330	61941398	61940540	61940695	61941467	61941582	12191	18,11,9	148,187,205	7,1,3	177,109,134	217	149	1.2312443987712818e-34	4.39820243027e-33	0.077,0.039,0.029	0.026,0.006,0.015	0.033
6368	gene:Solyc04g049360.2	ADCS	4	-	41621169	41621249	41620949	41621052	41621710	41621985	6368	63,40,29	1,0,2	17,20,16	2,0,4	229	149	1.9767181920418074e-34	7.04546290715e-33	0.976,1.0,0.904	0.847,1.0,0.722	0.104
9874	gene:Solyc06g066580.2	NA	6	+	41829239	41829284	41828448	41828517	41829504	41829866	9874	186,121,135	52,27,42	102,43,102	43,33,25	194	149	2.0450922018332483e-34	7.27300084816e-33	0.733,0.775,0.712	0.646,0.5,0.758	0.105
13148	gene:Solyc11g072970.1	NA	11	-	56119747	56119813	56119416	56119499	56120379	56120447	13148	86,55,67	0,0,5	52,37,44	5,3,2	215	149	2.0662026631679112e-34	7.33181958287e-33	1.0,1.0,0.903	0.878,0.895,0.938	0.064
13698	gene:Solyc07g042850.2	NA	7	-	56393539	56393745	56393144	56393408	56394536	56394692	13698	39,24,22	9,0,6	5,10,15	4,0,12	355	149	2.3206158855581628e-34	8.21641461114e-33	0.645,1.0,0.606	0.344,1.0,0.344	0.188
7218	gene:Solyc08g065350.2	NA	8	+	53262209	53262370	53260392	53260448	53262894	53262957	7218	42,21,41	7,6,12	29,9,21	6,0,0	310	149	2.7832772369091767e-34	9.83281577154e-33	0.743,0.627,0.622	0.699,1.0,1.0	-0.236
4265	gene:Solyc06g075540.2	NA	6	+	46906084	46906136	46905274	46905378	46907122	46907195	4265	32,29,33	2,0,1	31,13,18	1,4,2	201	149	3.3857909660962148e-34	1.1935099188e-32	0.922,1.0,0.961	0.958,0.707,0.87	0.116
377	gene:Solyc06g068670.2	NA	6	-	42570039	42570166	42569588	42569644	42570354	42570449	377	100,69,65	7,2,18	59,46,46	11,9,14	276	149	3.4804967571010735e-34	1.22420367296e-32	0.885,0.949,0.661	0.743,0.734,0.639	0.126
1349	gene:Solyc09g090040.2	NA	9	-	69593802	69594022	69592964	69593700	69594354	69594619	1349	47,23,26	286,143,256	18,20,7	336,243,287	369	149	4.004755539829417e-34	1.40552022108e-32	0.062,0.061,0.039	0.021,0.032,0.01	0.033
12932	gene:Solyc02g082430.2	NA	2	-	46121968	46122075	46121256	46121314	46122693	46123145	12932	1,2,8	189,106,164	25,11,12	353,214,260	256	149	4.4787484619771155e-34	1.5684420651e-32	0.003,0.011,0.028	0.04,0.029,0.026	-0.018
6562	gene:Solyc05g051880.2	NA	5	-	62287375	62287516	62286169	62286241	62288116	62288370	6562	226,139,116	5,10,11	11,3,4	2,0,0	290	149	8.619991907703923e-34	3.01211438361e-32	0.959,0.877,0.844	0.739,1.0,1.0	-0.02
2088	gene:Solyc01g005820.2	NA	1	+	539585	539801	539204	539277	540174	540342	2088	280,190,241	556,351,463	207,116,183	474,315,448	365	149	9.438034960093748e-34	3.29079658098e-32	0.171,0.181,0.175	0.151,0.131,0.143	0.034
4244	gene:Solyc07g056260.2	NA	7	-	64113272	64113384	64112588	64112701	64115403	64115779	4244	89,38,37	4,2,2	33,24,9	2,0,0	261	149	1.0365496519061145e-33	3.60633836593e-32	0.927,0.916,0.914	0.904,1.0,1.0	-0.049
10464	gene:Solyc07g062640.2	NA	7	+	65335444	65335544	65334953	65335015	65336036	65336185	10464	12,5,9	98,83,100	0,6,4	98,57,75	249	149	1.2042486484884248e-33	4.18072382535e-32	0.068,0.035,0.051	0.0,0.059,0.031	0.021
11996	gene:Solyc06g008720.2	NA	6	-	2636116	2636189	2635902	2636033	2637442	2637520	11996	285,115,187	2,1,3	74,41,41	17,3,1	222	149	1.4249385167624412e-33	4.93619630029e-32	0.99,0.987,0.977	0.745,0.902,0.965	0.114
4346	gene:Solyc05g007150.2	NA	5	+	1750520	1750761	1750299	1750421	1751158	1751563	4346	7,2,5	48,29,86	3,1,3	81,57,104	390	149	1.5012020692605458e-33	5.18917672174e-32	0.053,0.026,0.022	0.014,0.007,0.011	0.023
2152	gene:Solyc12g006450.1	NA	12	-	926523	926604	925566	925692	927108	927162	2152	4,11,16	219,271,276	4,0,0	122,101,78	230	149	1.592286109200819e-33	5.49218858182e-32	0.012,0.026,0.036	0.021,0.0,0.0	0.018
6845	gene:Solyc03g117420.2	NA	3	-	66568342	66568413	66567192	66567487	66569239	66569270	6845	1028,592,629	8,6,12	216,115,113	23,12,12	220	149	2.758118541202602e-33	9.49301787175e-32	0.989,0.985,0.973	0.864,0.866,0.864	0.118
15556	gene:Solyc04g080440.2	NA	4	-	64617966	64618050	64616770	64616839	64618785	64618860	15556	228,228,254	0,0,7	268,261,212	1,6,11	233	149	3.843417448874657e-33	1.3200122583e-31	1.0,1.0,0.959	0.994,0.965,0.925	0.025
8324	gene:Solyc03g112450.2	NA	3	-	62853145	62853264	62852921	62853054	62854148	62854213	8324	7,2,10	83,64,49	2,0,3	37,30,48	268	149	4.386438334318301e-33	1.50329240265e-31	0.045,0.017,0.102	0.029,0.0,0.034	0.034
9363	gene:Solyc03g093880.2	NA	3	+	55546229	55546345	55543684	55543781	55546810	55547332	9363	137,90,137	3,2,3	64,63,54	7,0,5	265	149	4.416404608370399e-33	1.51033504294e-31	0.963,0.962,0.963	0.837,1.0,0.859	0.064
4970	gene:Solyc09g064590.2	NA	9	+	61909605	61909749	61909172	61909524	61910012	61910156	4970	92,54,58	181,121,151	18,16,6	169,98,127	293	149	4.709891852578732e-33	1.60727564731e-31	0.205,0.185,0.163	0.051,0.077,0.023	0.134
14426	gene:Solyc09g075990.2	NA	9	-	67672404	67672631	67671790	67672028	67673085	67673180	14426	29,10,45	19,11,27	9,4,10	17,6,23	376	149	8.147422504063382e-33	2.77444818562e-31	0.377,0.265,0.398	0.173,0.209,0.147	0.17
10677	gene:Solyc02g093480.2	NA	2	-	54339753	54339855	54339505	54339658	54339954	54340022	10677	4,0,0	4,2,0	0,1,0	4,0,6	251	149	8.846081991647525e-33	3.00598112424e-31	0.372,0.0,NA	0.0,1.0,0.0	-0.147
7141	gene:Solyc06g049060.2	NA	6	-	32341786	32341868	32341687	32341700	32342540	32343138	7141	57,64,106	0,0,3	135,86,76	2,2,6	231	149	9.282249322444324e-33	3.14752636116e-31	1.0,1.0,0.958	0.978,0.965,0.891	0.041
4242	gene:Solyc07g056260.2	NA	7	-	64113272	64113342	64112588	64112701	64115403	64115779	4242	76,32,33	4,2,2	26,19,8	2,0,0	219	149	1.1658027362140978e-32	3.94479115741e-31	0.928,0.916,0.918	0.898,1.0,1.0	-0.045
8443	gene:Solyc04g049390.2	NA	4	+	41800049	41800129	41798798	41798922	41806843	41806956	8443	2,1,1	35,20,27	1,4,3	19,16,10	229	149	1.2578718404593443e-32	4.24736977876e-31	0.036,0.032,0.024	0.033,0.14,0.163	-0.081
15843	gene:Solyc02g076870.2	NA	2	+	41988540	41988607	41988312	41988380	41989341	41989605	15843	27,13,16	1,9,2	8,15,9	0,2,1	216	149	1.353930907581571e-32	4.56212139216e-31	0.949,0.499,0.847	1.0,0.838,0.861	-0.135
71	gene:Solyc01g090200.2	NA	1	+	83832838	83832975	83832405	83832507	83835003	83835067	71	13,1,4	100,51,108	0,2,2	42,36,48	286	149	1.4032979613068e-32	4.71855262084e-31	0.063,0.01,0.019	0.0,0.028,0.021	0.014
14774	gene:Solyc11g066960.1	NA	11	-	52747112	52747240	52746358	52746427	52747479	52747559	14774	6,2,0	20,13,13	2,0,0	7,9,6	277	149	1.4327221097058215e-32	4.80741211665e-31	0.139,0.076,0.0	0.133,0.0,0.0	0.027
9328	gene:Solyc01g094460.2	NA	1	-	85931912	85931980	85930812	85930944	85933061	85933607	9328	26,25,46	2,0,3	28,6,10	2,6,0	217	149	1.6080358847984523e-32	5.38440241259e-31	0.899,1.0,0.913	0.906,0.407,1.0	0.166
10218	gene:Solyc01g106950.2	NA	1	+	94640414	94640580	94639566	94639629	94640744	94640853	10218	25,19,25	12,4,1	18,12,7	11,7,3	315	149	1.9404160630008194e-32	6.48381942385e-31	0.496,0.692,0.922	0.436,0.448,0.525	0.234
1315	gene:Solyc06g082380.2	NA	6	-	48216293	48216502	48215350	48215617	48216933	48217339	1315	115,151,222	28,13,24	202,196,187	25,12,12	358	149	2.0722793164382756e-32	6.91003907616e-31	0.631,0.829,0.794	0.771,0.872,0.866	-0.085
2887	gene:Solyc06g009220.2	NA	6	+	3170196	3170260	3169870	3169995	3171153	3171221	2887	32,24,38	5,4,2	47,20,24	2,2,0	213	149	3.322653868400744e-32	1.10564409534e-30	0.817,0.808,0.93	0.943,0.875,1.0	-0.088
2642	gene:Solyc07g042510.2	NA	7	-	55782158	55782281	55781671	55782041	55782447	55782482	2642	3,5,3	2,0,0	2,0,0	1,1,0	272	149	3.539999959099101e-32	1.17552917896e-30	0.451,1.0,1.0	0.523,0.0,NA	0.556
11223	gene:Solyc02g088620.2	NA	2	-	50654122	50654200	50652601	50652766	50654754	50654905	11223	170,153,176	6,6,4	185,122,131	10,6,12	227	149	3.7830474573276265e-32	1.25364252413e-30	0.949,0.944,0.967	0.924,0.93,0.878	0.043
13154	gene:Solyc11g072970.1	NA	11	-	56119747	56119804	56119416	56119499	56120379	56120454	13154	187,112,180	0,0,5	145,72,83	5,3,2	206	149	4.169835036415644e-32	1.37896874534e-30	1.0,1.0,0.963	0.954,0.946,0.968	0.032
9817	gene:Solyc08g083300.2	NA	8	+	65808358	65808492	65807317	65807566	65809058	65809118	9817	82,64,92	4,4,5	65,46,53	4,0,0	283	149	5.917480850651485e-32	1.95289043958e-30	0.915,0.894,0.906	0.895,1.0,1.0	-0.06
4776	gene:Solyc06g005590.2	NA	6	+	636679	636740	636266	636508	636869	637196	4776	4,0,4	22,14,63	2,10,6	46,18,34	210	149	5.992995372751467e-32	1.9737505705e-30	0.114,0.0,0.043	0.03,0.283,0.111	-0.089
2200	gene:Solyc07g014590.2	NA	7	-	4934439	4934513	4933880	4933966	4934955	4935063	2200	3,3,1	24,6,26	0,0,2	19,4,10	223	149	6.705907183565481e-32	2.20401732207e-30	0.077,0.25,0.025	0.0,0.0,0.118	0.078
2469	gene:Solyc02g085470.2	NA	2	-	48350340	48350403	48350095	48350254	48351800	48352455	2469	0,2,1	35,21,17	4,0,2	12,11,9	212	149	9.102876932341632e-32	2.98570640323e-30	0.0,0.063,0.04	0.19,0.0,0.135	-0.074
14113	gene:Solyc09g014320.2	NA	9	-	5844397	5844446	5844210	5844260	5844789	5844883	14113	9,2,3	51,37,50	4,1,2	61,58,62	198	149	9.55524197289336e-32	3.12768420415e-30	0.117,0.039,0.043	0.047,0.013,0.024	0.038
14664	gene:Solyc09g007300.1	NA	9	-	898775	898869	896471	896598	898978	899131	14664	3,0,7	8,7,18	1,0,1	11,0,6	243	149	1.0142873878568808e-31	3.31326994172e-30	0.187,0.0,0.193	0.053,NA,0.093	0.054
4412	gene:Solyc07g053610.2	NA	7	+	62039396	62039585	62038007	62038081	62039693	62040101	4412	4,4,0	133,70,170	8,1,7	124,61,72	338	149	1.336704232656373e-31	4.35760146089e-30	0.013,0.025,0.0	0.028,0.007,0.041	-0.013
10025	gene:Solyc02g068420.2	NA	2	-	38376160	38376281	38375899	38376069	38378916	38379096	10025	17,15,7	345,191,311	8,8,2	324,181,204	270	149	1.4849875005327047e-31	4.83117941603e-30	0.026,0.042,0.012	0.013,0.024,0.005	0.013
12655	gene:Solyc12g100270.1	NA	12	+	67044325	67044510	67043826	67044046	67044583	67044691	12655	742,463,491	9,5,3	501,383,474	14,7,6	334	149	1.6320609604034002e-31	5.29891209391e-30	0.974,0.976,0.986	0.941,0.961,0.972	0.021
9492	gene:Solyc11g066300.1	NA	11	+	52028018	52028146	52025992	52026638	52028270	52028496	9492	23,13,20	3,0,0	20,20,31	6,1,1	277	149	1.69752457726328e-31	5.50032256459e-30	0.805,1.0,1.0	0.642,0.915,0.943	0.102
15596	gene:Solyc08g066870.2	NA	8	-	55743650	55743683	55743420	55743484	55744168	55744295	15596	70,55,86	5,3,17	76,43,74	4,1,6	182	149	1.7500614397909633e-31	5.65912004694e-30	0.92,0.938,0.806	0.94,0.972,0.91	-0.053
9369	gene:Solyc07g064830.2	NA	7	+	66825245	66825322	66824994	66825096	66825407	66825510	9369	6,1,3	12,10,25	3,0,0	15,9,8	226	149	1.7588824147944553e-31	5.67620021145e-30	0.248,0.062,0.073	0.116,0.0,0.0	0.089
4940	gene:Solyc10g017530.2	NA	10	+	5510636	5510884	5510043	5510540	5512391	5512452	4940	9,12,16	293,190,279	14,2,5	355,249,263	397	149	1.914224734803698e-31	6.16511054649e-30	0.011,0.023,0.021	0.015,0.003,0.007	0.01
2744	gene:Solyc11g039950.1	NA	11	-	40563512	40563698	40563334	40563382	40569929	40570089	2744	28,32,11	31,15,26	16,7,17	29,19,32	335	149	2.18066027880817e-31	7.00914032301e-30	0.287,0.487,0.158	0.197,0.141,0.191	0.134
162	gene:Solyc04g071990.2	NA	4	-	59035157	59035349	59030689	59030741	59038827	59038883	162	16,13,17	403,207,452	14,1,9	439,235,288	341	149	2.410729037278109e-31	7.73313660578e-30	0.017,0.027,0.016	0.014,0.002,0.013	0.01
14439	gene:Solyc09g075990.2	NA	9	-	67672404	67672647	67671790	67672028	67673085	67673180	14439	27,7,44	19,11,27	9,4,10	17,6,23	392	149	2.7154317372092585e-31	8.69317557547e-30	0.351,0.195,0.382	0.168,0.202,0.142	0.139
10001	gene:Solyc10g046770.1	NA	10	+	36884266	36884360	36882330	36882344	36885275	36885549	10001	4,8,0	2,0,0	2,3,2	0,4,6	243	149	3.8983643091381624e-31	1.24553516244e-29	0.551,1.0,NA	1.0,0.315,0.17	0.281
16386	gene:Solyc11g073190.1	NA	11	-	56246449	56246539	56246254	56246368	56247383	56247488	16386	0,11,2	51,29,39	3,0,2	45,25,49	239	149	4.816004219853968e-31	1.53566385054e-29	0.0,0.191,0.031	0.04,0.0,0.025	0.052
6426	gene:Solyc05g055830.2	NA	5	+	65315753	65315817	65313898	65313970	65316173	65317100	6426	16,8,9	7,14,10	33,1,7	11,2,3	213	149	5.516994602137909e-31	1.75569596079e-29	0.615,0.286,0.386	0.677,0.259,0.62	-0.09
9189	gene:Solyc05g012270.2	NA	5	+	5562471	5562573	5561864	5562050	5562656	5562745	9189	4,4,9	122,84,108	2,5,7	231,207,184	251	149	5.623332767222586e-31	1.78599275749e-29	0.019,0.027,0.047	0.005,0.014,0.022	0.017
6073	gene:Solyc12g017920.1	NA	12	-	7787400	7787536	7787028	7787229	7789303	7789447	6073	27,16,45	0,0,1	26,30,32	4,2,0	285	149	5.772230093784796e-31	1.8296600489e-29	1.0,1.0,0.959	0.773,0.887,1.0	0.1
402	gene:Solyc05g026380.1	NA	5	-	41072957	41073064	41067810	41067999	41073789	41073885	402	3,1,2	77,22,26	5,5,1	36,15,26	256	149	5.963688099030427e-31	1.88661919961e-29	0.022,0.026,0.043	0.075,0.162,0.022	-0.056
10336	gene:Solyc09g008520.2	NA	9	-	2007619	2007660	2007321	2007488	2007773	2007833	10336	24,17,18	24,3,15	3,0,4	2,0,0	190	149	7.158680390306005e-31	2.26019832244e-29	0.44,0.816,0.485	0.541,NA,1.0	-0.19
16388	gene:Solyc01g087400.2	NA	1	-	82352353	82352479	82350761	82350842	82352553	82352953	16388	1,0,5	6,4,7	0,0,2	4,5,4	275	149	7.559611083011494e-31	2.382094345e-29	0.083,0.0,0.279	0.0,0.0,0.213	0.05
16576	gene:Solyc09g076040.2	NA	9	+	67723781	67724089	67718897	67719862	67726762	67727485	16576	912,721,1033	64,49,45	958,671,752	37,24,41	457	149	9.556859839224738e-31	3.00553872473e-29	0.823,0.828,0.882	0.894,0.901,0.857	-0.04
418	gene:Solyc01g057760.2	NA	1	+	63618888	63619126	63618695	63618764	63619306	63619576	418	51,30,41	75,56,78	30,28,37	105,61,79	387	149	9.785337177202112e-31	3.07137031282e-29	0.207,0.171,0.168	0.099,0.15,0.153	0.048
6244	gene:Solyc10g083710.1	NA	10	+	63476115	63476235	63475715	63475828	63476573	63476690	6244	15,8,11	5,1,5	24,1,22	2,2,1	269	149	1.0574478668018116e-30	3.31257936243e-29	0.624,0.816,0.549	0.869,0.217,0.924	-0.007
921	gene:Solyc01g068210.2	NA	1	+	77314499	77314609	77314167	77314388	77315514	77315600	921	5,6,7	178,112,148	3,0,0	125,73,131	259	149	1.167672881830603e-30	3.65074178395e-29	0.016,0.03,0.026	0.014,0.0,0.0	0.019
6224	gene:Solyc12g035130.1	NA	12	-	60090656	60090729	60088930	60089281	60092140	60092245	6224	2,0,1	3,1,5	0,3,4	3,1,1	222	149	1.3373803177124363e-30	4.17319901085e-29	0.309,0.0,0.118	0.0,0.668,0.729	-0.323
4707	gene:Solyc10g006250.2	NA	10	+	932064	932156	931742	931906	932390	932584	4707	169,87,238	24,13,29	79,59,57	28,23,19	241	149	1.892550017288008e-30	5.89409897617e-29	0.813,0.805,0.835	0.636,0.613,0.65	0.185
4330	gene:Solyc08g006600.2	NA	8	-	1194283	1194376	1193044	1193093	1194491	1194534	4330	9,7,18	14,4,16	8,0,3	4,4,18	242	149	2.1975835717015373e-30	6.83082226871e-29	0.284,0.519,0.409	0.552,0.0,0.093	0.189
3133	gene:Solyc09g074840.2	NA	9	+	66665612	66665673	66665108	66665431	66665757	66665879	3133	5,1,5	2,5,5	4,9,3	2,0,0	210	149	2.271084180591915e-30	7.04563233511e-29	0.639,0.124,0.415	0.587,1.0,1.0	-0.47
2347	gene:Solyc09g011160.2	NA	9	+	4513595	4513616	4513106	4513225	4514127	4514171	2347	1,0,0	0,1,4	4,1,0	15,7,7	170	149	4.041108860426141e-30	1.25126148673e-28	1.0,0.0,0.0	0.189,0.111,0.0	0.233
10974	gene:Solyc01g104310.2	NA	1	-	92726493	92726712	92726324	92726420	92727418	92727515	10974	10,4,26	29,21,31	7,9,5	16,24,43	368	149	6.2556084936991955e-30	1.93321203527e-28	0.123,0.072,0.254	0.15,0.132,0.045	0.041
10584	gene:Solyc09g091050.2	NA	9	+	70393683	70393745	70393225	70393307	70393965	70394988	10584	2,4,1	1,2,0	1,2,1	0,1,4	211	149	6.420518199837874e-30	1.98035945014e-28	0.585,0.585,1.0	1.0,0.585,0.15	0.145
8349	gene:Solyc02g093120.2	NA	2	+	54048317	54048515	54047889	54047959	54048605	54048688	8349	25,16,14	103,74,148	16,6,1	90,46,91	347	149	6.648759627752833e-30	2.04682256563e-28	0.094,0.085,0.039	0.071,0.053,0.005	0.03
15468	gene:Solyc08g023470.2	NA	8	-	27667298	27667465	27666559	27666646	27667798	27667930	15468	32,5,10	118,90,125	8,0,4	140,142,83	316	149	7.344999252105122e-30	2.25682841005e-28	0.113,0.026,0.036	0.026,0.0,0.022	0.042
5437	gene:Solyc01g094580.2	NA	1	-	86003854	86003905	86003420	86003624	86004192	86004477	5437	48,21,42	4,0,7	32,14,20	1,2,0	200	149	8.337144564383925e-30	2.55677746975e-28	0.899,1.0,0.817	0.96,0.839,1.0	-0.028
7133	gene:Solyc03g033560.2	NA	3	-	5108473	5108611	5107879	5108271	5110993	5111275	7133	86,32,55	360,300,440	25,23,26	284,189,199	287	149	1.1195055887666457e-29	3.42666987371e-28	0.11,0.052,0.061	0.044,0.059,0.064	0.019
8461	gene:Solyc12g014350.1	NA	12	-	5164831	5164969	5164544	5164616	5167181	5167281	8461	84,42,71	9,2,15	86,40,61	6,3,3	287	149	1.2474842888557751e-29	3.81112390647e-28	0.829,0.916,0.711	0.882,0.874,0.913	-0.071
12420	gene:Solyc11g044280.1	NA	11	+	33134158	33134263	33127530	33127632	33135602	33135677	12420	53,20,32	2,0,0	25,19,23	0,2,3	254	149	1.810443151031403e-29	5.52047484779e-28	0.94,1.0,1.0	1.0,0.848,0.818	0.091
14204	gene:Solyc10g078150.1	NA	10	+	60025154	60025260	60024554	60024639	60025356	60025689	14204	283,161,250	0,6,0	291,217,289	6,2,8	255	149	2.0998487120365612e-29	6.37868816143e-28	1.0,0.94,1.0	0.966,0.984,0.955	0.012
5821	gene:Solyc07g022790.2	NA	7	+	21622218	21622362	21621175	21621261	21622570	21622719	5821	8,1,13	87,64,57	4,2,4	83,51,66	293	149	2.097783458895217e-29	6.37868816143e-28	0.045,0.008,0.104	0.024,0.02,0.03	0.028
2775	gene:Solyc04g007020.2	NA	4	-	741004	741045	740449	740614	741507	742225	2775	9,5,2	147,102,63	3,1,0	64,61,36	190	149	2.4353460464523195e-29	7.38384030984e-28	0.046,0.037,0.024	0.035,0.013,0.0	0.02
8642	gene:Solyc01g008030.2	NA	1	+	2194503	2194534	2194232	2194324	2195169	2195208	8642	12,5,1	0,2,0	2,3,3	0,4,0	180	149	2.713040491036027e-29	8.21027479919e-28	1.0,0.674,1.0	1.0,0.383,1.0	0.097
14944	gene:Solyc06g048510.2	NA	6	+	31174968	31175224	31171654	31172465	31175538	31175662	14944	527,319,650	3,3,9	425,255,390	5,6,11	405	149	2.7504032347973356e-29	8.30766807588e-28	0.985,0.975,0.964	0.969,0.94,0.929	0.029
6128	gene:Solyc07g008940.2	NA	7	-	3948033	3948114	3947239	3947302	3948432	3948523	6128	210,153,266	5,9,14	268,236,298	21,23,26	230	149	3.4297991209540385e-29	1.03403285904e-27	0.965,0.917,0.925	0.892,0.869,0.881	0.055
7864	gene:Solyc12g042980.1	NA	12	-	39299654	39299767	39299442	39299540	39300477	39300854	7864	62,45,39	1,0,1	2,0,0	0,2,0	262	149	3.643668924136818e-29	1.09645039164e-27	0.972,1.0,0.957	1.0,0.0,NA	0.476
5696	gene:Solyc03g112050.2	NA	3	+	62587980	62588071	62586886	62586988	62588452	62588608	5696	272,213,313	222,173,282	208,142,133	303,169,217	240	149	4.8234427769460605e-29	1.44874903932e-27	0.432,0.433,0.408	0.299,0.343,0.276	0.118
10065	gene:Solyc08g048550.2	NA	8	+	12222755	12222939	12222111	12222201	12223332	12223455	10065	6,2,7	52,36,77	0,4,2	74,30,51	333	149	5.075143872189478e-29	1.52149967413e-27	0.049,0.024,0.039	0.0,0.056,0.017	0.013
10916	gene:Solyc05g018620.2	NA	5	-	22621179	22621235	22619374	22619790	22621330	22621424	10916	132,107,182	10,5,15	168,96,198	28,12,31	205	149	5.45236348392917e-29	1.63153839401e-27	0.906,0.94,0.898	0.813,0.853,0.823	0.085
12500	gene:Solyc03g114400.2	NA	3	-	64394189	64394331	64393605	64393700	64394443	64394533	12500	6,2,3	68,43,58	12,1,1	32,19,28	291	149	5.753660735245252e-29	1.71849095964e-27	0.043,0.023,0.026	0.161,0.026,0.018	-0.038
1154	gene:Solyc04g005030.2	NA	4	-	39903	40055	39562	39629	42427	42552	1154	107,61,134	117,93,158	135,46,80	178,112,130	301	149	6.059822441469295e-29	1.80657048585e-27	0.312,0.245,0.296	0.273,0.169,0.233	0.059
5823	gene:Solyc07g022790.2	NA	7	+	21624616	21624662	21622570	21622719	21624764	21625035	5823	47,41,67	2,0,1	49,49,45	8,0,0	195	149	7.280956738811424e-29	2.16659118987e-27	0.947,1.0,0.981	0.824,1.0,1.0	0.035
6646	gene:Solyc11g045370.1	NA	11	-	30712048	30712141	30710959	30711045	30713351	30713400	6646	35,71,80	0,4,3	65,45,63	2,0,0	242	149	7.341825618163029e-29	2.18065816833e-27	1.0,0.916,0.943	0.952,1.0,1.0	-0.031
7999	gene:Solyc10g006820.2	NA	10	-	1257046	1257116	1256337	1256544	1257273	1257377	7999	27,18,12	16,21,12	7,17,19	4,5,8	219	149	1.2026965861299464e-28	3.56562856653e-27	0.534,0.368,0.405	0.544,0.698,0.618	-0.184
14294	gene:Solyc11g010570.1	J	11	+	3644726	3644926	3644408	3644450	3645682	3645766	14294	30,49,11	19,0,14	14,65,6	4,0,1	349	149	1.4130497677382802e-28	4.18153232929e-27	0.403,1.0,0.251	0.599,1.0,0.719	-0.221
4750	gene:Solyc08g075960.2	NA	8	+	60038894	60038943	60037420	60037628	60039963	60040072	4750	629,393,403	0,5,3	404,286,348	6,9,3	198	149	1.4439492613641846e-28	4.26510169485e-27	1.0,0.983,0.99	0.981,0.96,0.989	0.014
14091	gene:Solyc09g066120.2	NA	9	+	64526909	64527000	64526496	64526784	64527113	64527308	14091	16,13,15	3,5,7	3,4,5	2,4,5	240	149	1.66226509108108e-28	4.90093194777e-27	0.768,0.617,0.571	0.482,0.383,0.383	0.236
5642	gene:Solyc12g016190.1	NA	12	+	6313426	6313521	6311970	6312155	6314363	6314442	5642	5,4,4	57,29,49	7,6,3	35,17,16	244	149	1.925632471376941e-28	5.66701269879e-27	0.051,0.078,0.047	0.109,0.177,0.103	-0.071
2907	gene:Solyc02g069160.2	NA	2	+	39108834	39109026	39108645	39108723	39109336	39109765	2907	84,68,75	3,0,0	71,18,42	0,6,3	341	149	1.983622523835306e-28	5.82698198897e-27	0.924,1.0,1.0	1.0,0.567,0.859	0.166
6781	gene:Solyc06g072580.2	NA	6	-	44768056	44768087	44767886	44767968	44768175	44768305	6781	6,5,8	371,182,241	10,9,16	298,225,290	180	149	2.1935363649978137e-28	6.43183359382e-27	0.013,0.022,0.027	0.027,0.032,0.044	-0.014
10746	gene:Solyc07g005000.2	NA	7	+	23258	23293	22177	22303	24249	24350	10746	106,92,117	5,6,12	94,56,61	6,2,0	184	149	2.3831696142453246e-28	6.97511997133e-27	0.945,0.925,0.888	0.927,0.958,1.0	-0.042
1868	gene:Solyc08g005350.2	NA	8	+	269734	269861	265059	265230	272213	272720	1868	77,38,109	2,2,3	9,6,23	0,0,1	276	149	2.4267378463695945e-28	7.08969914716e-27	0.954,0.911,0.951	1.0,1.0,0.925	-0.036
7020	gene:Solyc01g100740.2	NA	1	+	90701540	90701626	90700722	90700830	90702274	90702367	7020	12,7,10	19,16,19	14,0,2	21,20,19	235	149	2.5509450242784757e-28	7.43901949898e-27	0.286,0.217,0.25	0.297,0.0,0.063	0.131
10328	gene:Solyc09g008520.2	NA	9	-	2007629	2007655	2007321	2007488	2007773	2007833	10328	4,1,3	24,3,15	0,0,1	2,0,0	175	149	2.6623354863081156e-28	7.74976385933e-27	0.124,0.221,0.146	0.0,NA,1.0	-0.336
11792	gene:Solyc02g032300.2	NA	2	+	28120671	28120779	28120530	28120596	28120884	28120954	11792	31,24,47	4,2,1	21,6,14	0,0,2	257	149	4.737894340928093e-28	1.37665013286e-26	0.818,0.874,0.965	1.0,1.0,0.802	-0.048
9298	gene:Solyc08g065480.2	NA	8	-	53587702	53587899	53586598	53587234	53588095	53588196	9298	79,52,64	172,107,157	43,52,37	215,144,215	346	149	5.114343423198832e-28	1.48334455994e-26	0.165,0.173,0.149	0.079,0.135,0.069	0.068
5398	gene:Solyc01g081050.2	NA	1	+	80370632	80370720	80370464	80370508	80372734	80372843	5398	25,11,21	25,13,11	4,2,5	10,4,6	237	149	5.423172630699202e-28	1.57007700043e-26	0.386,0.347,0.546	0.201,0.239,0.344	0.165
3544	gene:Solyc04g009050.2	NA	4	-	2612398	2612610	2612151	2612300	2613262	2613481	3544	82,63,77	42,26,42	22,5,12	43,19,30	361	149	6.121962244447824e-28	1.76919193583e-26	0.446,0.5,0.431	0.174,0.098,0.142	0.321
15242	gene:Solyc02g088110.2	NA	2	-	50303572	50303659	50303374	50303437	50304138	50304348	15242	80,34,69	47,40,62	18,14,14	26,33,48	236	149	7.954345621200812e-28	2.29459980968e-26	0.518,0.349,0.413	0.304,0.211,0.156	0.203
9041	gene:Solyc03g031720.2	NA	3	-	4175562	4175651	4174029	4174085	4176005	4176474	9041	38,9,25	471,409,567	35,16,18	855,581,644	238	149	9.213756861969705e-28	2.65313189065e-26	0.048,0.014,0.027	0.025,0.017,0.017	0.01
15774	gene:Solyc08g081920.2	NA	8	+	64837151	64837314	64836622	64836735	64837570	64837980	15774	20,4,1	139,110,220	2,3,8	189,110,176	312	149	1.1417512408536242e-27	3.28181866524e-26	0.064,0.017,0.002	0.005,0.013,0.021	0.015
534	gene:Solyc04g076020.2	NA	4	-	60951281	60951464	60950444	60950540	60952826	60952917	534	3,0,10	47,48,91	1,1,2	54,34,67	332	149	1.3374464359983158e-27	3.83744246636e-26	0.028,0.0,0.047	0.008,0.013,0.013	0.014
13452	gene:Solyc03g110940.2	NA	3	+	61665025	61665150	61663785	61663914	61666731	61666918	13452	65,78,80	0,5,5	86,74,72	0,1,2	274	149	1.6081734178509696e-27	4.60070781026e-26	1.0,0.895,0.897	1.0,0.976,0.951	-0.045
15187	gene:Solyc01g103690.2	NA	1	-	92251440	92251523	92250386	92250487	92251625	92251696	15187	12,5,6	4,0,4	6,0,7	0,0,2	232	149	1.6092007491452088e-27	4.60070781026e-26	0.658,1.0,0.491	1.0,NA,0.692	-0.13
3579	gene:Solyc06g060350.2	NA	6	+	38337952	38338178	38337476	38337606	38339126	38340403	3579	19,7,7	13,12,10	1,3,1	20,15,15	375	149	1.6395906948913413e-27	4.679251807e-26	0.367,0.188,0.218	0.019,0.074,0.026	0.218
13296	gene:Solyc08g078820.2	NA	8	+	62534144	62534270	62533922	62534073	62535189	62535242	13296	0,1,2	0,4,3	3,1,0	0,0,9	275	149	1.9245665121730218e-27	5.48279259125e-26	NA,0.119,0.265	1.0,1.0,0.0	-0.475
9060	gene:Solyc01g098990.2	NA	1	+	89345598	89345649	89344484	89344758	89346105	89346219	9060	3,3,4	4,6,2	6,0,2	0,0,2	200	149	3.0050036303280532e-27	8.54561227426e-26	0.358,0.271,0.598	1.0,NA,0.427	-0.305
1508	gene:Solyc04g012170.2	NA	4	-	4460145	4460260	4459927	4460050	4460397	4460764	1508	53,24,47	49,39,49	19,10,9	44,10,15	264	149	3.0580459780532427e-27	8.68106184814e-26	0.379,0.258,0.351	0.196,0.361,0.253	0.059
1059	gene:Solyc08g005990.2	NA	8	-	756814	756854	756632	756677	758843	758893	1059	205,101,131	5,2,6	139,52,125	8,1,11	189	149	4.8159117521606396e-27	1.3647068656e-25	0.97,0.975,0.945	0.932,0.976,0.9	0.027
14891	gene:Solyc05g007020.2	NA	5	-	1610401	1610526	1610233	1610313	1612488	1612548	14891	0,1,2	2,0,4	3,0,1	2,0,0	274	149	8.726137391578172e-27	2.46840419089e-25	0.0,1.0,0.214	0.449,NA,1.0	-0.32
4523	gene:Solyc06g054140.2	NA	6	+	36965487	36965575	36965177	36965243	36967925	36968169	4523	8,3,6	4,1,0	0,2,0	3,0,0	237	149	1.0863967919226541e-26	3.0677320679e-25	0.557,0.654,1.0	0.0,1.0,NA	0.237
14616	gene:Solyc11g005050.1	NA	11	-	51824	51853	50542	50546	51946	52067	14616	70,25,17	0,1,0	13,36,6	8,0,1	178	149	1.498382047345498e-26	4.22364668847e-25	1.0,0.954,1.0	0.576,1.0,0.834	0.181
7422	gene:Solyc03g121210.2	NA	3	-	69375076	69375160	69373943	69374013	69375521	69375696	7422	18,16,12	71,32,17	17,6,5	59,35,29	233	149	1.5610013192127224e-26	4.39243862436e-25	0.14,0.242,0.311	0.156,0.099,0.099	0.113
6790	gene:Solyc02g072230.2	NA	2	+	41545264	41545426	41544776	41544819	41545704	41545782	6790	12,10,15	69,61,77	4,0,10	69,28,42	311	149	1.6187225127867538e-26	4.54688097769e-25	0.077,0.073,0.085	0.027,0.0,0.102	0.035
1005	gene:Solyc03g097630.2	NA	3	+	59965815	59965997	59964088	59964574	59968631	59968928	1005	158,79,97	0,0,7	124,95,120	12,5,2	331	149	1.676322929989973e-26	4.70044466331e-25	1.0,1.0,0.862	0.823,0.895,0.964	0.06
852	gene:Solyc07g064710.2	NA	7	+	66744100	66744224	66743739	66743921	66744800	66745040	852	2,1,6	2,7,13	5,3,10	3,10,4	273	149	1.747387171454193e-26	4.89115930942e-25	0.353,0.072,0.201	0.476,0.141,0.577	-0.189
12478	gene:Solyc08g015870.2	NA	8	-	6176573	6176660	6176194	6176269	6176950	6177011	12478	193,109,89	6,0,4	45,46,63	0,2,0	236	149	1.9322536440255337e-26	5.39920142797e-25	0.953,1.0,0.934	1.0,0.936,1.0	-0.016
14554	gene:Solyc12g035400.1	NA	12	-	58637458	58637492	58636303	58636433	58638618	58638770	14554	44,20,33	606,347,403	0,5,0	34,32,36	183	149	2.0393293843850322e-26	5.6884876515e-25	0.056,0.045,0.063	0.0,0.113,0.0	0.017
12165	gene:Solyc09g061860.2	NA	9	+	60541804	60541868	60539884	60540218	60541974	60542081	12165	6,2,0	23,9,14	10,6,3	22,16,14	213	149	2.3803087022953746e-26	6.62808529099e-25	0.154,0.135,0.0	0.241,0.208,0.13	-0.097
8576	gene:Solyc01g091750.2	NA	1	-	85337221	85337355	85336979	85337092	85337959	85338082	8576	36,11,30	300,204,282	14,13,16	366,209,299	283	149	2.718474253709449e-26	7.5566046023e-25	0.059,0.028,0.053	0.02,0.032,0.027	0.02
11692	gene:Solyc01g090880.2	NA	1	-	84590625	84590677	84590069	84590510	84591373	84591442	11692	100,88,131	32,23,39	86,65,86	45,19,38	201	149	3.41593628512148e-26	9.47892769499e-25	0.698,0.739,0.713	0.586,0.717,0.627	0.073
1321	gene:Solyc08g061320.2	NA	8	-	48504743	48504946	48503752	48503877	48505272	48505343	1321	99,58,122	556,621,806	45,35,46	777,471,632	352	149	4.8333599555664375e-26	1.3388991421e-24	0.07,0.038,0.06	0.024,0.03,0.03	0.028
12770	gene:Solyc09g009600.1	NA	9	-	3019605	3019900	3017940	3018509	3020450	3020600	12770	9,5,2	2,0,0	3,3,12	8,2,1	444	149	5.531130905260763e-26	1.52954842396e-24	0.602,1.0,1.0	0.112,0.335,0.801	0.451
6632	gene:Solyc05g013770.2	NA	5	-	7080809	7080986	7080124	7080151	7081928	7082147	6632	96,51,66	13,15,8	45,43,32	17,2,18	326	149	6.582412164117526e-26	1.8171309587e-24	0.771,0.608,0.79	0.547,0.908,0.448	0.089
4178	gene:Solyc04g079060.2	NA	4	-	63649553	63649567	63649421	63649457	63650177	63650369	4178	11,6,12	2,0,5	9,5,0	7,4,2	163	149	6.73396449318552e-26	1.85259102069e-24	0.834,1.0,0.687	0.54,0.533,0.0	0.483
7049	gene:Solyc06g062310.2	NA	6	+	39311498	39311718	39310728	39310799	39311852	39311911	7049	12,2,12	0,2,1	14,3,10	4,0,3	369	149	6.73272687824443e-26	1.85259102069e-24	1.0,0.288,0.829	0.586,1.0,0.574	-0.014
3596	gene:Solyc02g094350.2	NA	2	-	54901726	54901823	54900024	54900195	54901993	54902357	3596	0,8,14	221,130,189	5,1,2	145,104,131	246	149	7.480746050453734e-26	2.05451516958e-24	0.0,0.036,0.043	0.02,0.006,0.009	0.015
335	gene:Solyc01g109450.2	NA	1	-	96394113	96394196	96392940	96393505	96395341	96395456	335	49,24,42	36,31,36	42,19,42	22,14,23	232	149	7.805090032837079e-26	2.13992887242e-24	0.466,0.332,0.428	0.551,0.466,0.54	-0.11
15768	gene:Solyc04g007260.2	NA	4	-	977355	977465	976584	976680	980626	980727	15768	21,19,21	5,4,0	36,22,36	3,2,0	259	149	1.0840257001575824e-25	2.96701163905e-24	0.707,0.732,1.0	0.873,0.864,1.0	-0.099
9647	gene:Solyc04g014560.2	NA	4	+	4827996	4828045	4826961	4827042	4828287	4828359	9647	6,5,4	274,143,235	9,7,7	169,71,125	198	149	1.1273590676701177e-25	3.08035981028e-24	0.016,0.026,0.013	0.039,0.069,0.04	-0.031
14945	gene:Solyc06g048510.2	NA	6	+	31174976	31175224	31171654	31172465	31175538	31175662	14945	284,178,380	3,3,9	241,121,223	5,6,11	397	149	1.384900450357587e-25	3.77762216382e-24	0.973,0.957,0.941	0.948,0.883,0.884	0.052
10387	gene:Solyc11g017040.1	NA	11	+	7823996	7824174	7820294	7820385	7825451	7825741	10387	11,5,11	191,122,249	0,5,6	209,109,120	327	149	1.6649393291911362e-25	4.53377960966e-24	0.026,0.018,0.02	0.0,0.02,0.022	0.007
14641	gene:Solyc02g076950.2	NA	2	+	42049739	42049931	42048952	42049325	42051866	42051983	14641	15,0,3	6,8,3	4,0,6	6,0,9	341	149	1.8741910941873593e-25	5.09494084062e-24	0.522,0.0,0.304	0.226,NA,0.226	0.049
11382	gene:Solyc01g010880.2	NA	1	-	6322464	6322514	6322063	6322384	6322616	6322790	11382	23,21,7	33,40,23	8,5,0	11,40,7	199	149	2.1021721669856226e-25	5.70503204506e-24	0.343,0.282,0.186	0.353,0.086,0.0	0.124
13295	gene:Solyc08g078820.2	NA	8	+	62534144	62534184	62533922	62534073	62535189	62535242	13295	0,6,4	0,4,3	0,3,0	0,0,9	189	149	2.1491170948979387e-25	5.82258261572e-24	NA,0.542,0.512	NA,1.0,0.0	0.027
15231	gene:Solyc01g102820.2	NA	1	-	91522534	91522580	91522255	91522338	91523144	91523200	15231	31,24,21	2,0,0	13,20,24	4,0,1	195	149	2.2700244103033942e-25	6.13978440419e-24	0.922,1.0,1.0	0.713,1.0,0.948	0.087
5846	gene:Solyc07g042010.2	NA	7	-	54859835	54860029	54858444	54858539	54861006	54861140	5846	3,12,6	18,5,20	3,0,2	10,5,17	343	149	3.3527536871645417e-25	9.05299939199e-24	0.068,0.51,0.115	0.115,0.0,0.049	0.176
4947	gene:Solyc05g015710.2	NA	5	-	11757572	11757682	11755996	11756260	11758143	11758617	4947	20,16,29	561,352,576	15,6,5	367,207,342	259	149	3.380574742099585e-25	9.11277954429e-24	0.02,0.025,0.028	0.023,0.016,0.008	0.009
483	gene:Solyc11g032100.1	NA	11	+	24913483	24913661	24900058	24900120	24917861	24917961	483	3,4,1	125,82,137	20,11,12	132,133,116	327	149	3.986480649308647e-25	1.07280475057e-23	0.011,0.022,0.003	0.065,0.036,0.045	-0.037
7357	gene:Solyc06g065480.2	NA	6	-	40876789	40876886	40876632	40876684	40879762	40880038	7357	336,173,316	13,16,15	161,87,142	2,0,0	246	149	5.185445576624467e-25	1.3931216349e-23	0.94,0.868,0.927	0.98,1.0,1.0	-0.082
10214	gene:Solyc01g087240.2	NA	1	+	82182154	82182225	82180983	82181148	82183007	82183727	10214	7,7,1	211,180,220	6,6,2	100,71,64	220	149	5.299868818686791e-25	1.42148153818e-23	0.022,0.026,0.003	0.039,0.054,0.021	-0.021
2687	gene:Solyc04g011670.2	NA	4	+	4150973	4151083	4150678	4150867	4152277	4152337	2687	235,158,193	7,5,0	109,69,102	1,0,2	259	149	7.63574019019254e-25	2.04456822889e-23	0.951,0.948,1.0	0.984,1.0,0.967	-0.017
8537	gene:Solyc12g094430.1	NA	12	+	64642334	64642407	64642194	64642228	64643030	64643494	8537	9,1,5	5,2,2	3,0,1	3,0,4	222	149	8.205220449500372e-25	2.19339217983e-23	0.547,0.251,0.627	0.402,NA,0.144	0.202
4216	gene:Solyc12g007310.1	NA	12	-	1705040	1705108	1703926	1704131	1705253	1705392	4216	4,1,3	48,44,20	0,2,0	19,23,12	217	149	8.761525098950434e-25	2.33820467657e-23	0.054,0.015,0.093	0.0,0.056,0.0	0.035
11511	gene:Solyc03g120480.2	NA	3	-	68866010	68866088	68864884	68864975	68866387	68866453	11511	8,1,18	83,40,57	2,1,5	29,33,34	227	149	8.835915284269148e-25	2.35414028645e-23	0.06,0.016,0.172	0.043,0.02,0.088	0.032
12811	gene:Solyc02g020980.2	NA	2	-	20822829	20822923	20819232	20819675	20823786	20823929	12811	407,361,518	11,11,7	290,284,294	2,3,5	243	149	9.2514130703998e-25	2.46075313824e-23	0.958,0.953,0.978	0.989,0.983,0.973	-0.019
10947	gene:Solyc03g112350.2	NA	3	+	62781209	62781395	62780393	62780620	62782428	62782662	10947	113,69,32	38,19,38	9,14,12	65,45,52	335	149	1.1166736582401262e-24	2.96528622591e-23	0.569,0.618,0.272	0.058,0.122,0.093	0.395
2770	gene:Solyc04g007020.2	NA	4	-	740830	741045	740449	740614	741507	742225	2770	35,22,15	147,102,63	18,2,4	64,61,36	364	149	1.1820303286462297e-24	3.13365032085e-23	0.089,0.081,0.089	0.103,0.013,0.044	0.033
14738	gene:Solyc03g120130.2	NA	3	+	68615838	68616002	68614726	68614804	68616209	68616312	14738	20,14,31	30,12,24	33,13,33	12,7,0	313	149	1.3025964522567203e-24	3.44758160029e-23	0.241,0.357,0.381	0.567,0.469,1.0	-0.352
16165	gene:Solyc12g017350.1	NA	12	+	6593577	6593794	6593384	6593465	6593879	6594224	16165	219,186,277	18,12,10	216,206,254	29,23,44	366	149	1.445077097386667e-24	3.81838411285e-23	0.832,0.863,0.919	0.752,0.785,0.702	0.125
4600	gene:Solyc03g059260.2	NA	3	-	28187774	28187871	28186706	28186795	28188115	28188202	4600	4,3,14	3,3,0	14,10,17	0,0,4	246	149	1.5310951467240365e-24	4.03901892406e-23	0.447,0.377,1.0	1.0,1.0,0.72	-0.299
11711	gene:Solyc12g006310.1	NA	12	+	827029	827078	826342	826403	827755	827837	11711	3,7,0	57,39,70	1,5,0	94,73,98	198	149	2.3381564797887022e-24	6.15791326426e-23	0.038,0.119,0.0	0.008,0.049,0.0	0.033
1003	gene:Solyc03g097630.2	NA	3	+	59965858	59965997	59964088	59964574	59968631	59968928	1003	124,68,76	0,0,7	115,84,117	12,5,2	288	149	2.774253807524959e-24	7.29446833097e-23	1.0,1.0,0.849	0.832,0.897,0.968	0.051
1317	gene:Solyc06g082380.2	NA	6	-	48216293	48216506	48215350	48215617	48216933	48217339	1317	207,224,323	28,13,24	310,275,257	25,12,12	362	149	3.364240616400357e-24	8.8312692711e-23	0.753,0.876,0.847	0.836,0.904,0.898	-0.054
5471	gene:Solyc01g079510.2	NA	1	+	78571124	78571291	78570207	78570379	78574406	78574477	5471	7,2,19	40,28,28	3,0,3	35,16,20	316	149	3.9972188394224935e-24	1.04757178048e-22	0.076,0.033,0.242	0.039,0.0,0.066	0.082
11221	gene:Solyc02g088620.2	NA	2	-	50654122	50654428	50652601	50652766	50654754	50654905	11221	1125,820,908	6,6,4	856,552,743	10,6,12	455	149	5.018669974243415e-24	1.31312312752e-22	0.984,0.978,0.987	0.966,0.968,0.953	0.021
219	gene:Solyc02g082360.2	NA	2	+	46054686	46054835	46054560	46054605	46055072	46055203	219	9,3,3	43,24,34	6,2,1	52,38,45	298	149	6.2602382427748535e-24	1.63530881394e-22	0.095,0.059,0.042	0.055,0.026,0.011	0.035
4944	gene:Solyc05g015710.2	NA	5	-	11757572	11757649	11755996	11756260	11758143	11758617	4944	27,24,38	561,352,576	23,9,6	367,207,342	226	149	6.3625149808996e-24	1.65932321591e-22	0.031,0.043,0.042	0.04,0.028,0.011	0.012
4333	gene:Solyc08g006600.2	NA	8	-	1193044	1193090	1190140	1190280	1194491	1194534	4333	7,11,36	74,60,68	7,4,11	53,26,56	195	149	6.431706685847985e-24	1.67464518725e-22	0.067,0.123,0.288	0.092,0.105,0.131	0.05
5590	gene:Solyc02g094520.2	NA	2	-	55038517	55038685	55037975	55038081	55039137	55039297	5590	3,1,0	16,6,10	7,7,2	18,20,25	317	149	7.200681959058901e-24	1.87182719516e-22	0.081,0.073,0.0	0.155,0.141,0.036	-0.059
5481	gene:Solyc04g054890.2	NA	4	-	53361813	53361859	53360775	53361656	53362164	53362280	5481	8,4,3	215,109,216	12,5,19	164,137,142	195	149	7.579976138788178e-24	1.96723684935e-22	0.028,0.027,0.011	0.053,0.027,0.093	-0.036
10276	gene:Solyc06g073130.2	NA	6	-	45057406	45057467	45057193	45057262	45057559	45057750	10276	54,39,61	4,1,4	54,47,48	3,11,4	210	149	8.253337500843123e-24	2.13853441318e-22	0.905,0.965,0.915	0.927,0.752,0.895	0.07
11956	gene:Solyc12g008490.1	NA	12	-	1894501	1894580	1894193	1894405	1895102	1895159	11956	114,65,130	1,6,5	101,92,113	0,3,0	228	149	1.055464270931016e-23	2.73041797443e-22	0.987,0.876,0.944	1.0,0.952,1.0	-0.048
9434	gene:Solyc01g090690.2	NA	1	+	84331307	84331375	84330461	84330612	84332061	84332157	9434	77,49,63	9,2,3	39,32,33	3,0,1	217	149	1.2151251284300551e-23	3.13838839531e-22	0.855,0.944,0.935	0.899,1.0,0.958	-0.041
2142	gene:Solyc10g045430.1	NA	10	+	33397890	33397958	33394560	33395110	33399613	33400029	2142	4,1,3	28,25,25	8,0,2	10,14,8	217	149	1.2241594299271902e-23	3.15663876151e-22	0.089,0.027,0.076	0.355,0.0,0.147	-0.103
367	gene:Solyc12g087830.1	NA	12	+	63335693	63335793	63335577	63335624	63336022	63336064	367	238,175,173	15,11,12	97,71,111	11,10,10	249	149	1.325509837881328e-23	3.4124963547e-22	0.905,0.905,0.896	0.841,0.809,0.869	0.062
16366	gene:Solyc03g110920.2	NA	3	-	61652865	61652947	61652584	61652643	61653635	61653891	16366	14,5,5	168,125,120	0,2,5	146,80,84	231	149	1.3303248675293176e-23	3.41940393434e-22	0.051,0.025,0.026	0.0,0.016,0.037	0.016
9178	gene:Solyc01g107940.2	NA	1	+	95324426	95324574	95323839	95323890	95324925	95325021	9178	20,2,13	10,29,24	11,0,6	20,25,13	297	149	1.342127853607865e-23	3.44422218304e-22	0.501,0.033,0.214	0.216,0.0,0.188	0.115
13884	gene:Solyc04g080140.2	NA	4	-	64408611	64408823	64407674	64407811	64411015	64411128	13884	72,47,100	0,1,0	103,45,71	0,6,0	361	149	1.3979428795781796e-23	3.58172617341e-22	1.0,0.951,1.0	1.0,0.756,1.0	0.065
16105	gene:Solyc02g062920.2	NA	2	+	34864214	34864243	34863810	34863869	34864473	34864544	16105	32,12,36	83,49,124	13,11,11	73,57,60	178	149	1.6210451411414404e-23	4.1467213746e-22	0.244,0.17,0.196	0.13,0.139,0.133	0.069
6738	gene:Solyc09g059620.2	NA	9	-	54929535	54929628	54923331	54923403	54929726	54930013	6738	7,1,6	109,84,59	2,1,3	77,76,75	242	149	1.6417749919714966e-23	4.193061958e-22	0.038,0.007,0.059	0.016,0.008,0.024	0.019
8197	gene:Solyc03g006490.2	NA	3	+	1075947	1076188	1074626	1074906	1076396	1076517	8197	2526,1819,1799	30,29,34	685,600,709	14,0,3	390	149	1.6965040702242436e-23	4.32595052183e-22	0.97,0.96,0.953	0.949,1.0,0.989	-0.018
3553	gene:Solyc03g104810.2	NA	3	-	42989337	42989432	42987718	42988318	42991208	42991367	3553	45,29,42	199,225,275	17,27,22	223,145,189	244	149	1.817952022824449e-23	4.62827499906e-22	0.121,0.073,0.085	0.044,0.102,0.066	0.022
14650	gene:Solyc04g018100.2	NA	4	+	9579735	9579931	9578339	9578395	9580520	9580568	14650	11,3,9	4,5,10	6,4,14	5,1,2	345	149	1.9549781295278176e-23	4.96923838661e-22	0.543,0.206,0.28	0.341,0.633,0.751	-0.232
11872	gene:Solyc01g079490.2	NA	1	+	78532107	78532302	78531848	78531956	78532986	78533085	11872	2,9,3	14,8,29	2,5,0	19,14,25	344	149	2.1373344519450708e-23	5.42416254347e-22	0.058,0.328,0.043	0.044,0.134,0.0	0.084
5620	gene:Solyc11g066790.1	NA	11	+	52591237	52591354	52590407	52590563	52591538	52591606	5620	6,2,3	8,2,2	6,1,1	7,6,13	266	149	2.290103483213327e-23	5.80268084791e-22	0.296,0.359,0.457	0.324,0.085,0.041	0.221
2686	gene:Solyc04g011670.2	NA	4	+	4150995	4151083	4150678	4150867	4152277	4152337	2686	234,158,193	7,5,0	109,69,104	1,0,2	237	149	3.0434370724967944e-23	7.69931974855e-22	0.955,0.952,1.0	0.986,1.0,0.97	-0.016
884	gene:Solyc02g005520.2	NA	2	-	9240093	9240142	9239964	9240011	9240303	9240480	884	33,17,20	8,6,4	9,8,4	7,2,4	198	149	4.823549522782039e-23	1.2183450519e-21	0.756,0.681,0.79	0.492,0.751,0.429	0.185
307	gene:Solyc08g076130.2	NA	8	-	60166251	60166285	60165233	60165325	60166383	60166644	307	16,6,6	22,13,28	16,15,3	31,43,69	183	149	5.313617008232434e-23	1.34001734583e-21	0.372,0.273,0.149	0.296,0.221,0.034	0.081
8744	gene:Solyc11g065870.1	NA	11	+	51447273	51447341	51442315	51442652	51448288	51448372	8744	23,14,23	13,1,10	10,10,11	4,0,2	217	149	5.347370073278591e-23	1.34641237999e-21	0.548,0.906,0.612	0.632,1.0,0.791	-0.119
9763	gene:Solyc02g093030.2	NA	2	-	53977845	53977896	53976792	53976843	53978394	53978462	9763	5,0,3	38,15,46	12,2,3	40,36,31	200	149	6.258224142028956e-23	1.57328616009e-21	0.089,0.0,0.046	0.183,0.04,0.067	-0.052
9560	gene:Solyc05g008530.2	NA	5	-	2861575	2861736	2861034	2861342	2863009	2863385	9560	2,0,4	143,71,67	2,3,5	27,54,60	310	149	7.328590274237384e-23	1.83948762768e-21	0.007,0.0,0.028	0.034,0.026,0.039	-0.021
859	gene:Solyc01g096180.2	NA	1	-	87275196	87275214	87274955	87275068	87276627	87276757	859	8,4,3	58,36,76	1,2,2	65,64,59	167	149	7.421477366009914e-23	1.85989180427e-21	0.11,0.09,0.034	0.014,0.027,0.029	0.055
9016	gene:Solyc07g066580.2	NA	7	+	67977380	67977440	67976259	67976413	67978316	67978375	9016	353,269,460	0,8,3	442,343,445	5,10,8	209	149	7.936627752147242e-23	1.98589036688e-21	1.0,0.96,0.991	0.984,0.961,0.975	0.01
12196	gene:Solyc03g093510.2	NA	3	+	54857609	54857677	54856652	54856908	54858204	54858271	12196	71,27,49	3,2,1	51,42,37	1,3,9	217	149	8.69712883300398e-23	2.17279204599e-21	0.942,0.903,0.971	0.972,0.906,0.738	0.067
8614	gene:Solyc02g069750.1	NA	2	-	39569692	39569839	39566824	39567200	39570807	39571007	8614	3,2,0	8,5,7	42,12,38	0,3,0	296	149	8.867971917274423e-23	2.21202801837e-21	0.159,0.168,0.0	1.0,0.668,1.0	-0.78
2685	gene:Solyc04g011670.2	NA	4	+	4151012	4151083	4150678	4150867	4152277	4152337	2685	223,151,172	7,5,0	98,65,93	1,0,2	220	149	1.0462766264780956e-22	2.605781182e-21	0.956,0.953,1.0	0.985,1.0,0.969	-0.015
14735	gene:Solyc03g120130.2	NA	3	+	68615838	68615912	68614693	68614804	68616209	68616312	14735	39,43,76	30,12,24	64,40,57	12,7,0	223	149	1.201569744087015e-22	2.9879034303e-21	0.465,0.705,0.679	0.781,0.792,1.0	-0.241
5405	gene:Solyc01g081050.2	NA	1	+	80380719	80380868	80378905	80378950	80380964	80381074	5405	2,9,5	42,13,34	0,1,0	26,18,17	298	149	1.7749936868655497e-22	4.40698509963e-21	0.023,0.257,0.068	0.0,0.027,0.0	0.107
1453	gene:Solyc02g036290.2	NA	2	-	30486990	30487056	30485095	30485164	30488310	30488383	1453	7,2,9	44,35,22	1,1,2	8,10,21	215	149	1.822912079163132e-22	4.51896241695e-21	0.099,0.038,0.221	0.08,0.065,0.062	0.05
4563	gene:Solyc05g051630.2	NA	5	+	62010059	62010139	62008641	62008779	62011374	62011530	4563	14,1,4	25,10,11	0,13,12	8,11,9	229	149	1.912864545082663e-22	4.73463494423e-21	0.267,0.061,0.191	0.0,0.435,0.465	-0.127
13345	gene:Solyc12g096280.1	NA	12	-	65270496	65270610	65270172	65270301	65271085	65271150	13345	89,65,103	9,0,4	76,59,67	3,0,2	263	149	2.5610373218891287e-22	6.32919531676e-21	0.849,1.0,0.936	0.935,1.0,0.95	-0.033
9436	gene:Solyc01g090690.2	NA	1	+	84331303	84331355	84330461	84330612	84332061	84332157	9436	97,71,143	9,2,3	97,61,69	3,0,1	201	149	3.028440691612326e-22	7.47279388504e-21	0.889,0.963,0.972	0.96,1.0,0.981	-0.039
11578	gene:Solyc05g005620.2	NA	5	-	438412	438498	437392	437646	439017	439585	11578	99,68,155	21,21,77	48,25,26	72,68,46	235	149	3.2363935924879756e-22	7.97365849922e-21	0.749,0.672,0.561	0.297,0.189,0.264	0.411
4779	gene:Solyc11g071570.1	NA	11	+	54995443	54995556	54993963	54994272	54996081	54996203	4779	1,0,2	23,24,13	0,0,6	9,13,14	262	149	3.6385809961328747e-22	8.95079763757e-21	0.024,0.0,0.08	0.0,0.0,0.196	-0.031
910	gene:Solyc06g071850.2	NA	6	+	44264695	44264886	44263908	44264122	44264997	44265090	910	26,9,7	48,32,53	19,6,6	27,13,14	340	149	3.7877426372094823e-22	9.30346158625e-21	0.192,0.11,0.055	0.236,0.168,0.158	-0.068
9440	gene:Solyc01g090690.2	NA	1	+	84331303	84331375	84330461	84330612	84332061	84332157	9440	302,187,350	9,2,3	235,168,225	3,0,1	221	149	4.0363228768632656e-22	9.89886584434e-21	0.958,0.984,0.987	0.981,1.0,0.993	-0.015
10330	gene:Solyc09g008520.2	NA	9	-	2007573	2007660	2007321	2007488	2007773	2007833	10330	50,31,41	24,3,15	7,4,5	2,0,0	236	149	5.05053980419715e-22	1.23672683847e-20	0.568,0.867,0.633	0.688,1.0,1.0	-0.207
11739	gene:Solyc01g112240.2	NA	1	-	98279674	98279750	98278991	98279150	98279866	98279997	11739	19,12,10	110,82,149	18,11,23	105,60,114	225	149	5.334977396027406e-22	1.30438570815e-20	0.103,0.088,0.043	0.102,0.108,0.118	-0.031
11653	gene:Solyc12g008840.1	NA	12	+	2185445	2185477	2185073	2185186	2186013	2186106	11653	332,220,279	46,38,40	37,9,29	7,15,0	181	149	6.987927672028263e-22	1.70592651342e-20	0.856,0.827,0.852	0.813,0.331,1.0	0.13
15217	gene:Solyc10g047290.1	NA	10	+	40369127	40369278	40368461	40368500	40369951	40370185	15217	32,17,45	428,335,447	19,7,17	405,253,352	300	149	7.493275648278019e-22	1.82651440916e-20	0.036,0.025,0.048	0.023,0.014,0.023	0.016
10982	gene:Solyc04g049620.2	NA	4	+	42581121	42581301	42578395	42578491	42581560	42581628	10982	37,7,15	42,39,97	3,3,12	65,49,54	329	149	9.024374010447333e-22	2.19638747729e-20	0.285,0.075,0.065	0.02,0.027,0.091	0.096
12791	gene:Solyc02g068360.2	NA	2	-	38320853	38320991	38319721	38320231	38321305	38321391	12791	111,68,73	12,12,15	60,51,69	11,4,2	287	149	9.493254778593996e-22	2.30700474839e-20	0.828,0.746,0.716	0.739,0.869,0.947	-0.088
12810	gene:Solyc07g061960.2	NA	7	+	64827104	64827238	64826875	64827004	64828367	64828502	12810	261,216,277	43,33,38	268,166,254	65,43,46	283	149	1.014945431019961e-21	2.46273975312e-20	0.762,0.775,0.793	0.685,0.67,0.744	0.077
11197	gene:Solyc03g043950.2	NA	3	+	7749212	7749310	7748363	7748781	7750034	7750146	11197	171,105,106	27,11,25	48,49,41	12,16,24	247	149	1.0222916695214942e-21	2.4768181401e-20	0.793,0.852,0.719	0.707,0.649,0.508	0.167
1158	gene:Solyc04g005030.2	NA	4	-	39877	40113	39562	39629	42427	42552	1158	352,344,583	117,93,158	589,294,315	178,112,130	385	149	1.0302326990614458e-21	2.49229295026e-20	0.538,0.589,0.588	0.562,0.504,0.484	0.055
15128	gene:Solyc10g080720.1	NA	10	-	61931872	61931996	61931545	61931610	61933313	61933418	15128	104,74,67	19,12,16	38,34,59	3,0,4	273	149	1.1055474870732372e-21	2.67046327487e-20	0.749,0.771,0.696	0.874,1.0,0.89	-0.183
3632	gene:Solyc10g006240.2	NA	10	-	929022	929089	928344	928391	929715	930022	3632	163,75,131	6,2,11	113,59,108	1,1,6	216	149	1.4119323795698069e-21	3.405411043e-20	0.949,0.963,0.891	0.987,0.976,0.925	-0.028
12422	gene:Solyc11g044280.1	NA	11	+	33137416	33137471	33135757	33135994	33137615	33137713	12422	142,120,132	17,4,17	75,78,52	18,0,15	204	149	1.4556171869623698e-21	3.50550211136e-20	0.859,0.956,0.85	0.753,1.0,0.717	0.065
11628	gene:Solyc06g073690.2	NA	6	-	45466336	45466443	45466170	45466255	45466610	45466757	11628	2,3,0	6,1,6	0,1,7	1,4,0	256	149	1.538257300973712e-21	3.69896684413e-20	0.162,0.636,0.0	0.0,0.127,1.0	-0.11
12263	gene:Solyc06g075080.2	NA	6	-	46582146	46582225	46581722	46581863	46582784	46583523	12263	0,0,6	68,48,88	7,6,2	120,49,97	228	149	1.6160777768565814e-21	3.88028015913e-20	0.0,0.0,0.043	0.037,0.074,0.013	-0.027
3445	gene:Solyc03g083190.1	NA	3	+	53032508	53032606	53031585	53031810	53033039	53033198	3445	7,1,6	5,2,0	0,0,3	0,3,0	247	149	1.6809821159316384e-21	4.03008552428e-20	0.458,0.232,1.0	NA,0.0,1.0	0.063
4587	gene:Solyc03g119490.2	NA	3	+	68085971	68086007	68085218	68085303	68086101	68086236	4587	0,2,0	8,7,15	1,5,0	18,21,32	185	149	1.9804639400539607e-21	4.74099419918e-20	0.0,0.187,0.0	0.043,0.161,0.0	-0.006
6296	gene:Solyc05g025650.2	NA	5	-	35399556	35399682	35399101	35399198	35399919	35399959	6296	4,2,1	42,43,39	12,1,2	47,29,52	275	149	2.5674676614889892e-21	6.13705124033e-20	0.049,0.025,0.014	0.122,0.018,0.02	-0.024
618	gene:Solyc02g037510.2	NA	2	-	30973594	30973705	30973152	30973228	30974399	30974512	618	40,50,29	150,100,197	5,9,9	154,107,161	260	149	3.116680704875805e-21	7.43875622403e-20	0.133,0.223,0.078	0.018,0.046,0.031	0.113
13759	gene:Solyc03g032080.2	NA	3	+	4601760	4601861	4601547	4601640	4602013	4602066	13759	117,72,80	16,17,19	68,67,101	0,13,9	250	149	3.1286479500715865e-21	7.45622354698e-20	0.813,0.716,0.715	1.0,0.754,0.87	-0.127
9010	gene:Solyc06g084010.2	NA	6	-	49275307	49275430	49273914	49274101	49276490	49276985	9010	27,24,36	43,41,38	13,18,22	57,60,63	272	149	3.3079684496677092e-21	7.8718851579e-20	0.256,0.243,0.342	0.111,0.141,0.161	0.143
10683	gene:Solyc05g009600.2	NA	5	+	3800600	3801014	3800022	3800144	3801306	3801553	10683	2555,1432,2156	29,10,14	2098,1289,1605	36,23,37	563	149	3.709119471199415e-21	8.81341736275e-20	0.959,0.974,0.976	0.939,0.937,0.92	0.038
9836	gene:Solyc01g079820.2	NA	1	-	78949237	78949330	78948880	78948975	78949983	78950142	9836	2,6,3	106,77,119	5,12,4	93,90,129	242	149	3.850915937484614e-21	9.13681075759e-20	0.011,0.046,0.015	0.032,0.076,0.019	-0.018
10610	gene:Solyc03g120270.2	NA	3	+	68724326	68724443	68723869	68724090	68724524	68724571	10610	6,17,15	180,146,199	20,3,3	229,171,178	266	149	4.5693526478930054e-21	1.08253836218e-19	0.018,0.061,0.041	0.047,0.01,0.009	0.018
1802	gene:Solyc08g044400.1	NA	8	-	20753283	20753481	20752023	20752470	20755504	20756311	1802	151,66,114	3,0,4	154,122,97	1,2,0	347	149	5.090964032882774e-21	1.20433587203e-19	0.956,1.0,0.924	0.985,0.963,1.0	-0.023
179	gene:Solyc03g063600.2	NA	3	+	35188581	35188661	35188340	35188476	35188761	35188867	179	105,73,100	11,12,8	118,69,148	7,12,3	229	149	5.293314888617543e-21	1.25036049335e-19	0.861,0.798,0.891	0.916,0.789,0.97	-0.042
5148	gene:Solyc01g097200.1	NA	1	+	88140901	88141035	88140084	88140124	88142280	88142421	5148	46,31,89	10,3,9	42,14,20	13,6,7	283	149	5.367025635590479e-21	1.26590770837e-19	0.708,0.845,0.839	0.63,0.551,0.601	0.203
8953	gene:Solyc03g112770.2	NA	3	+	63114185	63114274	63112447	63112802	63115264	63115363	8953	1268,823,1309	6,11,19	1057,557,991	17,10,27	238	149	5.596081437093528e-21	1.31799633142e-19	0.992,0.979,0.977	0.975,0.972,0.958	0.014
6141	gene:Solyc06g051190.1	NA	6	-	34386435	34386502	34386243	34386318	34387464	34387603	6141	4,12,2	8,8,11	0,0,2	6,12,2	216	149	6.666324889275722e-21	1.56775930937e-19	0.256,0.509,0.111	0.0,0.0,0.408	0.156
1644	gene:Solyc02g067570.2	NA	2	+	37725275	37725290	37725110	37725186	37725459	37725635	1644	0,1,1	0,3,4	0,1,2	1,2,0	164	149	7.54102307602566e-21	1.77087070449e-19	NA,0.232,0.185	0.0,0.312,1.0	-0.229
6162	gene:Solyc05g018810.2	NA	5	+	23878101	23878138	23877988	23878002	23879263	23879625	6162	84,135,204	56,49,56	150,105,115	127,80,123	186	149	7.938736900575901e-21	1.86154095246e-19	0.546,0.688,0.745	0.486,0.513,0.428	0.184
15828	gene:Solyc05g016410.2	NA	5	+	16194371	16194413	16193669	16193740	16194510	16194574	15828	110,55,86	7,1,1	37,17,19	2,2,10	191	149	7.970667195193028e-21	1.86629972473e-19	0.925,0.977,0.985	0.935,0.869,0.597	0.162
14899	gene:Solyc05g007020.2	NA	5	-	1610461	1610526	1610233	1610313	1610655	1610838	14899	613,364,564	16,12,27	151,125,184	21,26,32	214	149	8.78546953886381e-21	2.05408375997e-19	0.964,0.955,0.936	0.834,0.77,0.8	0.15
1773	gene:Solyc02g038750.2	NA	2	-	31513761	31513817	31513525	31513646	31514011	31514248	1773	112,99,115	8,6,1	186,127,205	14,10,14	205	149	9.266486059758282e-21	2.16339403075e-19	0.911,0.923,0.988	0.906,0.902,0.914	0.033
123	gene:Solyc02g081840.2	NA	2	+	45634167	45634251	45634032	45634101	45635663	45635895	123	23,12,19	2,4,0	7,14,4	3,3,2	233	149	9.537190788801021e-21	2.22335760264e-19	0.88,0.657,1.0	0.599,0.749,0.561	0.209
8538	gene:Solyc12g094430.1	NA	12	+	64642194	64642407	64641619	64641668	64643030	64643494	8538	53,23,41	196,120,147	10,7,3	102,46,71	362	149	9.860514410558854e-21	2.29539609043e-19	0.1,0.073,0.103	0.039,0.059,0.017	0.054
14574	gene:Solyc11g022380.1	NA	11	+	13698836	13698900	13698501	13698689	13699098	13699232	14574	19,9,12	11,5,4	8,6,6	0,2,3	213	149	1.5445290219731497e-20	3.59024651934e-19	0.547,0.557,0.677	1.0,0.677,0.583	-0.16
16045	gene:Solyc02g078470.2	NA	2	+	43140102	43140314	43139904	43139995	43140647	43141118	16045	5,0,3	28,22,32	0,2,0	25,32,42	361	149	1.942353101470115e-20	4.50845172134e-19	0.069,0.0,0.037	0.0,0.025,0.0	0.027
15470	gene:Solyc08g023470.2	NA	8	-	27662812	27662901	27662293	27662426	27664225	27664311	15470	3,0,14	87,54,106	5,3,1	99,83,113	238	149	2.1687080595021276e-20	5.02657638242e-19	0.021,0.0,0.076	0.031,0.022,0.006	0.013
8229	gene:Solyc01g044490.2	NA	1	+	44144633	44144673	44144265	44144386	44145059	44145127	8229	200,125,274	0,2,4	286,190,280	2,8,11	189	149	2.8219956461426105e-20	6.53131142402e-19	1.0,0.98,0.982	0.991,0.949,0.953	0.023
16187	gene:Solyc03g123560.2	NA	3	+	70373319	70373393	70373085	70373179	70374132	70374193	16187	540,416,536	83,73,86	391,209,325	32,41,43	223	149	3.164560289671937e-20	7.31359978185e-19	0.813,0.792,0.806	0.891,0.773,0.835	-0.029
4773	gene:Solyc01g099810.2	NA	1	-	89954951	89954998	89954682	89954771	89955905	89955969	4773	49,20,54	14,6,24	17,7,8	18,6,0	196	149	3.189462859581119e-20	7.36054601508e-19	0.727,0.717,0.631	0.418,0.47,1.0	0.062
15196	gene:Solyc10g078520.1	NA	10	+	60315016	60315080	60314295	60314470	60315544	60315787	15196	180,140,193	3,1,4	195,150,230	6,10,1	213	149	3.466356514771122e-20	7.98805921558e-19	0.977,0.99,0.971	0.958,0.913,0.994	0.024
8060	gene:Solyc02g085140.2	NA	2	-	48118413	48118483	48118188	48118296	48118945	48119213	8060	6,0,0	64,58,71	6,0,3	46,20,42	219	149	3.967479028162584e-20	9.12975554271e-19	0.06,0.0,0.0	0.082,0.0,0.046	-0.023
3488	gene:Solyc01g095570.2	NA	1	-	86778168	86778268	86776923	86777036	86778790	86778828	3488	5,4,9	91,78,125	4,0,4	162,158,141	249	149	4.313919503779209e-20	9.91274425804e-19	0.032,0.03,0.041	0.015,0.0,0.017	0.024
5214	gene:Solyc05g050800.2	NA	5	-	60986676	60986742	60985583	60986058	60986833	60986884	5214	2,6,4	1,2,0	3,2,0	3,2,2	215	149	4.6615305314989556e-20	1.06961785686e-18	0.581,0.675,1.0	0.409,0.409,0.0	0.479
13969	gene:Solyc08g067070.2	NA	8	+	55991686	55991918	55988673	55988787	55992702	55992768	13969	15,2,7	29,8,25	2,1,0	25,1,7	381	149	5.845706151871441e-20	1.33941829957e-18	0.168,0.089,0.099	0.03,0.281,0.0	0.015
2810	gene:Solyc10g007500.2	NA	10	-	1835088	1835134	1834838	1834988	1835659	1835719	2810	85,38,82	55,27,65	22,26,17	60,40,75	195	149	5.935697745970218e-20	1.35809780524e-18	0.541,0.518,0.491	0.219,0.332,0.148	0.284
14952	gene:Solyc05g014110.2	NA	5	+	7799760	7799843	7799089	7799093	7800210	7800375	14952	36,29,51	37,13,27	28,27,22	15,8,9	232	149	6.840660088666282e-20	1.56292517325e-18	0.385,0.589,0.548	0.545,0.684,0.611	-0.106
1296	gene:Solyc03g124060.2	NA	3	-	70774326	70774411	70774005	70774205	70774773	70775034	1296	31,15,28	13,3,8	16,14,22	0,4,5	234	149	7.208366583779671e-20	1.64459447564e-18	0.603,0.761,0.69	1.0,0.69,0.737	-0.124
854	gene:Solyc06g036420.1	NA	6	+	25975507	25975667	25974796	25974921	25975815	25975912	854	5,0,0	20,12,15	9,3,10	21,21,36	309	149	8.234496942655459e-20	1.87603830203e-18	0.108,0.0,0.0	0.171,0.064,0.118	-0.082
8801	gene:Solyc06g051380.1	NA	6	+	34723388	34723473	34722605	34722736	34723911	34723965	8801	40,24,31	11,4,2	22,20,4	3,2,0	234	149	8.540021797679251e-20	1.94288524274e-18	0.698,0.793,0.908	0.824,0.864,1.0	-0.096
7979	gene:Solyc11g068370.1	NA	11	+	53129420	53129462	53127816	53127937	53129573	53129633	7979	27,29,14	16,10,9	7,10,9	9,9,16	191	149	9.154269577978892e-20	2.0796788918e-18	0.568,0.693,0.548	0.378,0.464,0.305	0.221
8760	gene:Solyc07g066070.2	NA	7	+	67601747	67601896	67599749	67599835	67602737	67602857	8760	211,155,257	71,58,87	187,144,167	49,22,33	298	149	1.0124255821052398e-19	2.29678838916e-18	0.598,0.572,0.596	0.656,0.766,0.717	-0.124
4230	gene:Solyc10g075030.1	NA	10	+	58732512	58732562	58731929	58732352	58734188	58734302	4230	305,290,442	3,5,12	132,82,98	0,0,4	199	149	1.2781846555356377e-19	2.89559374154e-18	0.987,0.977,0.965	1.0,1.0,0.948	-0.006
10851	gene:Solyc04g017610.2	NA	4	+	7576589	7576675	7574778	7574839	7577906	7578127	10851	29,7,24	7,6,7	4,0,5	3,2,3	235	149	1.3635017875251388e-19	3.08451412837e-18	0.724,0.425,0.685	0.458,0.0,0.514	0.287
9959	gene:Solyc07g005460.2	NA	7	-	370741	370860	367355	367645	370960	371141	9959	8,2,5	3,5,2	1,4,3	4,5,5	268	149	1.40893298957771e-19	3.18279946758e-18	0.597,0.182,0.582	0.122,0.308,0.25	0.227
4062	gene:Solyc07g044830.2	NA	7	+	57877496	57877539	57877118	57877345	57877618	57877656	4062	6,13,5	127,100,73	3,7,1	130,95,133	192	149	1.7561449648453825e-19	3.96157652478e-18	0.035,0.092,0.05	0.018,0.054,0.006	0.033
10999	gene:Solyc05g014650.2	NA	5	+	8652434	8652486	8651844	8651932	8652757	8652867	10999	4,1,0	72,38,56	5,4,4	87,69,77	201	149	1.9273518209542696e-19	4.34168481128e-18	0.04,0.019,0.0	0.041,0.041,0.037	-0.02
9816	gene:Solyc08g083300.2	NA	8	+	65808350	65808492	65807317	65807566	65809058	65809118	9816	195,121,209	4,4,5	185,95,115	4,0,0	291	149	2.0157491701051406e-19	4.53444613455e-18	0.961,0.939,0.955	0.959,1.0,1.0	-0.035
11132	gene:Solyc09g058990.2	NA	9	-	52763554	52763585	52758179	52758288	52763791	52763952	11132	150,116,138	14,8,8	138,97,119	2,2,7	180	149	2.175011834119641e-19	4.88585641561e-18	0.899,0.923,0.935	0.983,0.976,0.934	-0.045
11969	gene:Solyc11g042990.1	NA	11	-	33893026	33893151	33889729	33889912	33894914	33895022	11969	13,0,2	150,90,104	5,0,0	96,54,107	274	149	2.2937655512876636e-19	5.14541338141e-18	0.045,0.0,0.01	0.028,0.0,0.0	0.009
5701	gene:Solyc03g112050.2	NA	3	+	62588729	62588761	62588452	62588630	62589217	62589309	5701	76,44,72	72,59,116	36,38,37	101,73,79	181	149	3.3251559440402795e-19	7.448627959e-18	0.465,0.38,0.338	0.227,0.3,0.278	0.126
6339	gene:Solyc01g106350.2	NA	1	+	94284252	94284390	94284089	94284170	94284508	94284612	6339	24,10,19	2,4,4	11,11,14	9,0,6	287	149	3.873042381092681e-19	8.66383915625e-18	0.862,0.565,0.711	0.388,1.0,0.548	0.067
6627	gene:Solyc05g013770.2	NA	5	-	7080809	7080990	7080124	7080151	7081928	7082147	6627	102,57,79	13,15,8	55,50,44	17,2,18	330	149	4.644961967166075e-19	1.03761204723e-17	0.78,0.632,0.817	0.594,0.919,0.525	0.064
14207	gene:Solyc10g078150.1	NA	10	+	60025148	60025260	60024554	60024639	60025356	60025689	14207	409,265,346	0,6,0	458,342,442	6,2,8	261	149	5.806406453386495e-19	1.29525664959e-17	1.0,0.962,1.0	0.978,0.99,0.969	0.008
686	gene:Solyc05g055170.2	NA	5	-	64928981	64929064	64928731	64928803	64929511	64929605	686	20,27,29	117,127,99	18,19,27	241,140,217	232	149	6.319302597277644e-19	1.40771242164e-17	0.099,0.12,0.158	0.046,0.08,0.074	0.059
8558	gene:Solyc01g097500.2	NA	1	-	88328900	88328971	88327458	88327532	88329065	88329115	8558	4,0,10	49,27,73	0,2,1	82,51,74	220	149	7.317806285771277e-19	1.62788203908e-17	0.052,0.0,0.085	0.0,0.026,0.009	0.034
2064	gene:Solyc01g067830.2	NA	1	-	76803273	76803333	76802552	76803142	76803461	76803729	2064	4,8,7	51,16,82	2,2,0	70,49,46	209	149	7.712575589591069e-19	1.71332409808e-17	0.053,0.263,0.057	0.02,0.028,0.0	0.108
1669	gene:Solyc04g078750.2	NA	4	+	63415044	63415139	63414402	63414956	63415484	63416058	1669	277,159,297	0,1,2	329,175,303	5,0,8	244	149	8.28247596316802e-19	1.83738080184e-17	1.0,0.99,0.989	0.976,1.0,0.959	0.015
2655	gene:Solyc01g097210.2	NA	1	+	88149036	88149107	88147997	88148123	88149950	88150052	2655	2,5,9	48,55,50	9,6,1	27,26,20	220	149	8.613736084900248e-19	1.90822808102e-17	0.027,0.058,0.109	0.184,0.135,0.033	-0.053
3601	gene:Solyc11g068820.1	NA	11	-	53431428	53431695	53430646	53430748	53432941	53433007	3601	293,198,232	2,0,4	309,225,289	5,5,3	416	149	8.764382546232861e-19	1.9389231953e-17	0.981,1.0,0.954	0.957,0.942,0.972	0.021
14955	gene:Solyc05g014110.2	NA	5	+	7799743	7799843	7799089	7799093	7800210	7800375	14955	39,35,51	37,13,27	28,28,24	15,8,9	249	149	9.212703870136687e-19	2.03529693351e-17	0.387,0.617,0.531	0.528,0.677,0.615	-0.095
16297	gene:Solyc06g074310.2	NA	6	-	45931589	45931630	45930548	45931137	45934022	45934274	16297	75,44,75	0,2,1	80,57,58	2,5,0	190	149	1.0425941209524962e-18	2.30016053727e-17	1.0,0.945,0.983	0.969,0.899,1.0	0.02
12756	gene:Solyc02g083180.2	NA	2	-	46677824	46677885	46677392	46677574	46678012	46678145	12756	2,1,6	4,6,5	2,2,4	1,1,3	210	149	1.1037525593931306e-18	2.431742761e-17	0.262,0.106,0.46	0.587,0.587,0.486	-0.277
1314	gene:Solyc06g082380.2	NA	6	-	48216293	48216376	48215350	48215617	48216933	48217339	1314	35,34,62	28,13,24	45,48,52	25,12,12	232	149	1.2205217066918639e-18	2.68531517882e-17	0.445,0.627,0.624	0.536,0.72,0.736	-0.099
8263	gene:Solyc12g055940.1	NA	12	-	61933622	61933702	61933232	61933336	61934274	61934352	8263	15,3,4	0,0,4	7,0,3	1,0,0	229	149	1.2671338657968746e-18	2.78404932514e-17	1.0,1.0,0.394	0.82,NA,1.0	-0.112
1217	gene:Solyc11g006510.1	NA	11	-	1180335	1180419	1179610	1179650	1180668	1180732	1217	138,107,53	1,3,2	38,33,28	3,10,3	233	149	1.3942357974412273e-18	3.05911736733e-17	0.989,0.958,0.944	0.89,0.678,0.856	0.156
1156	gene:Solyc04g005030.2	NA	4	-	39903	40113	39562	39629	42427	42552	1156	422,391,661	117,93,158	703,329,382	178,112,130	359	149	1.425534785707397e-18	3.12351809125e-17	0.6,0.636,0.635	0.621,0.549,0.549	0.051
13932	gene:Solyc12g036410.1	NA	12	-	52195222	52195391	52194067	52194307	52195742	52196230	13932	55,60,58	6,2,0	49,33,49	3,0,0	318	149	1.5542895572509077e-18	3.40098911443e-17	0.811,0.934,1.0	0.884,1.0,1.0	-0.046
4339	gene:Solyc08g006600.2	NA	8	-	1194283	1194379	1193044	1193093	1194491	1194534	4339	15,4,30	14,4,16	8,2,7	4,4,18	245	149	1.88641421766018e-18	4.12209777072e-17	0.395,0.378,0.533	0.549,0.233,0.191	0.111
5879	gene:Solyc02g005180.2	NA	2	+	7139130	7139206	7138836	7139051	7139300	7139358	5879	57,42,102	12,10,13	43,12,54	16,8,7	225	149	1.908182371161726e-18	4.16399143552e-17	0.759,0.736,0.839	0.64,0.498,0.836	0.12
14614	gene:Solyc11g005050.1	NA	11	-	51824	51865	50542	50546	51946	52067	14614	86,34,27	0,1,0	27,53,13	8,0,1	190	149	2.173953312747334e-18	4.73750505206e-17	1.0,0.964,1.0	0.726,1.0,0.911	0.109
12586	gene:Solyc10g039380.1	NA	10	+	21552431	21552536	21551591	21551720	21558656	21558923	12586	157,72,134	12,14,15	70,55,80	4,5,6	254	149	2.250642203746855e-18	4.89797154761e-17	0.885,0.751,0.84	0.911,0.866,0.887	-0.063
5362	gene:Solyc04g079070.2	NA	4	-	63652258	63652331	63652099	63652145	63652467	63652591	5362	67,62,110	4,2,8	53,36,49	0,3,0	222	149	2.416654495773732e-18	5.25213027882e-17	0.918,0.954,0.902	1.0,0.89,1.0	-0.039
44	gene:Solyc01g007790.2	NA	1	+	1946637	1946752	1945124	1945252	1946908	1946959	44	5,1,2	51,45,52	9,2,2	43,37,35	264	149	3.6353857319825775e-18	7.89011525782e-17	0.052,0.012,0.021	0.106,0.03,0.031	-0.027
13201	gene:Solyc10g012080.2	NA	10	-	4412203	4412308	4411499	4411556	4412387	4412640	13201	15,1,10	24,28,42	14,8,5	99,90,75	254	149	3.7936003812867584e-18	8.22237250209e-17	0.268,0.021,0.123	0.077,0.05,0.038	0.082
8612	gene:Solyc02g069750.1	NA	2	-	39569692	39569792	39566824	39567200	39570807	39571007	8612	3,2,0	8,5,7	22,7,24	0,3,0	249	149	4.074370678503793e-18	8.81900557524e-17	0.183,0.193,0.0	1.0,0.583,1.0	-0.736
696	gene:Solyc10g074990.1	NA	10	-	58694832	58694901	58694659	58694755	58695311	58695335	696	237,146,172	10,7,0	83,78,65	10,16,5	218	149	4.3996035280834566e-18	9.51014029473e-17	0.942,0.934,1.0	0.85,0.769,0.899	0.119
14976	gene:Solyc02g069580.2	NA	2	-	39431847	39431878	39431088	39431253	39432023	39432077	14976	16,9,15	63,16,36	28,12,16	51,24,30	180	149	5.5601832098811675e-18	1.20026619789e-16	0.174,0.318,0.256	0.312,0.293,0.306	-0.054
15727	gene:Solyc01g100330.2	NA	1	+	90398891	90399015	90398489	90398542	90400081	90400142	15727	6,1,8	142,102,127	0,4,3	199,133,174	273	149	6.102541764659632e-18	1.31557348607e-16	0.023,0.005,0.033	0.0,0.016,0.009	0.012
3366	gene:Solyc12g096200.1	NA	12	-	65221053	65221110	65220474	65220662	65221364	65221497	3366	1,13,1	6,4,3	9,10,7	5,0,6	206	149	6.223903507747743e-18	1.33993541424e-16	0.108,0.702,0.194	0.566,1.0,0.458	-0.34
452	gene:Solyc03g093640.2	NA	3	-	55198350	55198403	55198010	55198070	55199155	55199220	452	119,111,131	3,2,3	87,57,82	2,7,2	202	149	9.123578164159814e-18	1.96156930529e-16	0.967,0.976,0.97	0.97,0.857,0.968	0.039
10295	gene:Solyc11g069140.1	NA	11	+	53742347	53742559	53741958	53741997	53744248	53744307	10295	23,3,5	16,18,2	5,7,2	13,11,6	361	149	1.0573115778647052e-17	2.27017676002e-16	0.372,0.064,0.508	0.137,0.208,0.121	0.159
11835	gene:Solyc03g114290.2	NA	3	+	64306914	64306981	64306296	64306432	64307558	64308022	11835	13,2,4	54,43,66	4,2,0	36,40,67	216	149	1.2092849751643495e-17	2.59301092469e-16	0.142,0.031,0.04	0.071,0.033,0.0	0.036
16163	gene:Solyc12g017350.1	NA	12	+	6593563	6593794	6593384	6593465	6593879	6594224	16163	336,271,354	18,12,10	269,286,315	29,23,44	380	149	1.4139706356979e-17	3.02786048411e-16	0.88,0.899,0.933	0.784,0.83,0.737	0.12
933	gene:Solyc07g055860.2	NA	7	-	63781167	63781380	63779455	63779564	63782353	63782504	933	162,108,151	183,165,182	96,60,88	134,107,139	362	149	1.5567584086727422e-17	3.32917974889e-16	0.267,0.212,0.255	0.228,0.188,0.207	0.037
13396	gene:Solyc05g041530.2	NA	5	+	52102967	52103048	52102730	52102883	52103948	52104077	13396	180,106,155	0,7,2	72,45,63	0,2,0	230	149	1.6661722722436074e-17	3.55842038276e-16	1.0,0.907,0.98	1.0,0.936,1.0	-0.016
2617	gene:Solyc01g111410.2	NA	1	+	97672761	97672829	97672378	97672465	97673040	97673091	2617	3,2,3	42,38,62	1,0,0	39,39,67	217	149	1.8147469837414975e-17	3.87057538195e-16	0.047,0.035,0.032	0.017,0.0,0.0	0.032
10740	gene:Solyc07g005000.2	NA	7	+	23260	23293	22177	22303	24249	24350	10740	33,33,37	5,6,12	40,18,14	6,2,0	182	149	1.8192782545418674e-17	3.87508684258e-16	0.844,0.818,0.716	0.845,0.88,1.0	-0.116
2345	gene:Solyc09g011160.2	NA	9	+	4513101	4513225	4512609	4512653	4514127	4514171	2345	0,0,4	4,2,2	17,6,8	4,3,6	273	149	2.1959607333929005e-17	4.67122204282e-16	0.0,0.0,0.522	0.699,0.522,0.421	-0.373
9611	gene:Solyc06g084480.2	NA	6	+	49580444	49580517	49580289	49580361	49580675	49580726	9611	2,1,4	26,15,18	0,0,3	18,13,13	222	149	2.3936664101634293e-17	5.08503517253e-16	0.049,0.043,0.13	0.0,0.0,0.134	0.029
8807	gene:Solyc02g067060.2	NA	2	-	37296625	37296734	37296092	37296395	37296807	37297398	8807	2,6,6	31,16,27	5,0,2	23,25,22	258	149	2.989331761748998e-17	6.34204922311e-16	0.036,0.178,0.114	0.112,0.0,0.05	0.055
14885	gene:Solyc05g007020.2	NA	5	-	1612293	1612350	1611530	1612207	1612488	1612548	14885	35,22,30	270,164,136	1,3,3	66,53,41	206	149	3.121562655848292e-17	6.61383664956e-16	0.086,0.088,0.138	0.011,0.039,0.05	0.071
16362	gene:Solyc02g088450.2	NA	2	+	50541829	50542010	50541250	50541264	50544715	50545079	16362	15,16,17	6,3,4	4,10,4	4,4,2	330	149	3.168414344764612e-17	6.70424771447e-16	0.53,0.707,0.657	0.311,0.53,0.475	0.193
7388	gene:Solyc11g065980.1	NA	11	+	51599458	51599667	51599032	51599083	51599781	51599879	7388	12,10,7	3,7,11	2,2,0	0,0,7	358	149	3.361051317120322e-17	7.102490392e-16	0.625,0.373,0.209	1.0,1.0,0.0	-0.264
13352	gene:Solyc07g062080.2	NA	7	+	64908868	64908914	64908221	64908281	64909007	64909157	13352	6,13,4	32,36,45	3,1,3	28,46,45	195	149	3.79451680397877e-17	8.00792829198e-16	0.125,0.216,0.064	0.076,0.016,0.048	0.088
738	gene:Solyc11g012550.1	NA	11	+	5361033	5361192	5360151	5360248	5364108	5365080	738	45,49,76	0,0,6	22,17,32	15,3,6	308	149	3.800111679161749e-17	8.00919726966e-16	1.0,1.0,0.86	0.415,0.733,0.721	0.33
4602	gene:Solyc03g059260.2	NA	3	-	28187774	28187853	28186706	28186795	28188115	28188202	4602	32,18,22	3,3,0	42,47,50	0,0,4	228	149	4.0361495569018325e-17	8.49551217102e-16	0.875,0.797,1.0	1.0,1.0,0.891	-0.073
16345	gene:Solyc03g078020.2	NA	3	+	48970132	48970232	48967419	48967531	48972067	48972163	16345	5,0,4	82,67,83	6,0,6	46,30,67	249	149	4.340803168396617e-17	9.1247892553e-16	0.035,0.0,0.028	0.072,0.0,0.051	-0.02
12063	gene:Solyc12g043050.1	NA	12	+	39154680	39154820	39154404	39154582	39155967	39155975	12063	23,17,23	6,2,0	11,6,15	0,0,2	289	149	4.468890497638934e-17	9.38174537849e-16	0.664,0.814,1.0	1.0,1.0,0.795	-0.106
9192	gene:Solyc08g067100.2	NA	8	-	56014802	56014831	56011550	56013054	56015052	56015552	9192	24,27,36	1252,897,1018	15,8,9	624,422,525	178	149	5.511875654445371e-17	1.15562057022e-15	0.016,0.025,0.029	0.02,0.016,0.014	0.007
9737	gene:Solyc02g083320.2	NA	2	-	46770628	46770855	46770093	46770166	46770945	46771095	9737	603,531,674	511,389,758	426,336,442	346,258,269	376	149	5.561699628211268e-17	1.16454439082e-15	0.319,0.351,0.261	0.328,0.34,0.394	-0.044
5700	gene:Solyc03g112050.2	NA	3	+	62588729	62588778	62588457	62588630	62589217	62589309	5700	109,70,98	72,59,116	40,48,46	101,73,79	198	149	6.028573359785391e-17	1.2606556469e-15	0.533,0.472,0.389	0.23,0.331,0.305	0.176
5137	gene:Solyc03g118540.2	NA	3	+	67432196	67432221	67431892	67432089	67432388	67432495	5137	4,2,6	79,89,116	22,14,9	156,86,102	174	149	6.329831499817255e-17	1.32192926335e-15	0.042,0.019,0.042	0.108,0.122,0.07	-0.066
11198	gene:Solyc12g008410.1	NA	12	+	1851332	1851420	1851037	1851239	1851589	1851730	11198	39,15,19	13,9,30	31,18,27	13,10,4	237	149	6.797051047163272e-17	1.4176580201e-15	0.654,0.512,0.285	0.6,0.531,0.809	-0.163
12534	gene:Solyc08g005400.2	NA	8	+	300899	301015	299613	299857	301546	301605	12534	11,7,12	39,26,35	14,7,3	70,40,42	265	149	8.595628297109423e-17	1.79045821113e-15	0.137,0.131,0.162	0.101,0.09,0.039	0.067
2407	gene:Solyc04g049690.2	NA	4	-	43055656	43055758	43055255	43055528	43059522	43059663	2407	11,14,19	217,157,192	17,6,4	200,132,176	251	149	9.390946032887397e-17	1.95358473958e-15	0.029,0.05,0.055	0.048,0.026,0.013	0.016
8463	gene:Solyc12g014350.1	NA	12	-	5164831	5165009	5164544	5164616	5167181	5167281	8463	239,107,147	9,2,15	151,70,149	6,3,3	327	149	9.624366814804671e-17	1.99954947335e-15	0.924,0.961,0.817	0.92,0.914,0.958	-0.03
1223	gene:Solyc03g043920.2	NA	3	-	7639957	7640061	7639547	7639809	7640758	7641127	1223	44,27,24	2,3,3	47,37,38	0,9,9	253	149	1.2477687275332809e-16	2.5889990454e-15	0.928,0.841,0.825	1.0,0.708,0.713	0.058
1055	gene:Solyc08g043170.2	NA	8	+	22889300	22889468	22888831	22889109	22892647	22892798	1055	16,12,47	261,242,390	21,18,30	465,325,354	317	149	1.2572937768042542e-16	2.60539210416e-15	0.028,0.023,0.054	0.021,0.025,0.038	0.007
15728	gene:Solyc01g100330.2	NA	1	+	90398891	90399026	90398489	90398542	90400081	90400142	15728	11,3,18	142,102,127	3,6,3	199,133,174	284	149	1.2804166725875692e-16	2.64988425957e-15	0.039,0.015,0.069	0.008,0.023,0.009	0.028
11232	gene:Solyc05g054140.2	NA	5	+	64097730	64097882	64096774	64096884	64098458	64098568	11232	109,91,75	4,1,4	137,132,142	2,0,4	301	149	1.3698052876698826e-16	2.83122513002e-15	0.931,0.978,0.903	0.971,1.0,0.946	-0.035
4808	gene:Solyc07g007780.2	NA	7	-	2424592	2425283	2424181	2424433	2425776	2426049	4808	992,581,587	20,15,46	459,305,345	36,33,20	840	149	1.541818788085832e-16	3.18265528212e-15	0.898,0.873,0.694	0.693,0.621,0.754	0.132
2909	gene:Solyc02g069160.2	NA	2	+	39108990	39109026	39108645	39108723	39109336	39109765	2909	240,137,215	3,0,0	155,98,93	0,6,3	185	149	1.7135244064877066e-16	3.53254729507e-15	0.985,1.0,1.0	1.0,0.929,0.961	0.032
2912	gene:Solyc02g080480.2	NA	2	-	44687060	44687151	44686912	44686978	44687276	44687333	2912	59,47,47	2,2,1	50,33,35	0,0,1	240	149	1.8198096642197944e-16	3.74684559749e-15	0.948,0.936,0.967	1.0,1.0,0.956	-0.035
12021	gene:Solyc07g040940.2	NA	7	+	51196666	51196781	51195644	51195760	51196889	51197125	12021	107,48,109	2,1,0	51,24,43	4,1,0	264	149	1.9343916225979368e-16	3.9776547737e-15	0.968,0.964,1.0	0.878,0.931,1.0	0.041
6528	gene:Solyc12g077590.1	NA	12	+	21427911	21427971	21425777	21425836	21428040	21428110	6528	258,222,239	1,16,3	210,224,226	15,4,10	209	149	2.027812489393483e-16	4.16441543116e-15	0.995,0.908,0.983	0.909,0.976,0.942	0.02
8471	gene:Solyc04g079320.2	NA	4	+	63839092	63839171	63838616	63838683	63839944	63840063	8471	3,3,9	78,33,71	3,0,0	22,9,23	228	149	2.212561091165591e-16	4.5380137265e-15	0.025,0.056,0.077	0.082,0.0,0.0	0.025
676	gene:Solyc05g052700.2	NA	5	+	62906652	62906713	62905341	62906441	62907854	62908171	676	5,0,2	57,25,33	2,1,0	63,32,36	210	149	2.3530247682723146e-16	4.81994434972e-15	0.059,0.0,0.041	0.022,0.022,0.0	0.019
11331	gene:Solyc03g083090.2	NA	3	-	52911394	52911445	52909597	52909656	52912732	52912824	11331	1,6,0	26,25,63	0,2,0	31,39,42	200	149	2.572504624598661e-16	5.26280633596e-15	0.028,0.152,0.0	0.0,0.037,0.0	0.048
8020	gene:Solyc06g084170.2	NA	6	+	49380863	49380960	49380467	49380516	49381237	49381717	8020	3,3,4	95,54,41	6,4,2	22,40,46	246	149	2.6091133057215445e-16	5.33090042172e-15	0.019,0.033,0.056	0.142,0.057,0.026	-0.039
11565	gene:Solyc08g068850.2	NA	8	-	57933491	57933653	57933242	57933371	57934207	57934333	11565	124,77,60	2,4,0	117,187,122	4,4,8	311	149	2.6660086895149714e-16	5.44021798615e-15	0.967,0.902,1.0	0.933,0.957,0.88	0.033
5489	gene:Solyc03g063880.2	NA	3	-	36633795	36633861	36631509	36631631	36633966	36634134	5489	100,52,33	14,10,6	26,44,35	16,5,7	215	149	2.672358648024316e-16	5.44624655091e-15	0.832,0.783,0.792	0.53,0.859,0.776	0.081
15891	gene:Solyc08g008010.2	NA	8	-	2507118	2507311	2506184	2506391	2507936	2508014	15891	12,2,5	40,31,57	1,5,6	50,48,45	342	149	2.955693003588119e-16	6.01603554372e-15	0.116,0.027,0.037	0.009,0.043,0.055	0.024
8037	gene:Solyc05g007260.2	NA	5	-	1927261	1927266	1927046	1927108	1928569	1928687	8037	1,0,2	1,0,4	5,8,3	4,0,0	154	149	3.114773092878053e-16	6.33179285636e-15	0.492,NA,0.326	0.547,1.0,1.0	-0.44
7569	gene:Solyc09g065130.2	NA	9	+	63001604	63001837	62999970	63000039	63001951	63002007	7569	4,8,2	48,58,16	0,5,0	21,14,37	382	149	3.248049799459077e-16	6.59436338399e-15	0.031,0.051,0.046	0.0,0.122,0.0	0.002
10106	gene:Solyc01g111130.2	NA	1	-	97503415	97503543	97502569	97502697	97504776	97505146	10106	73,73,84	0,1,5	24,30,42	0,0,2	277	149	3.456818373745074e-16	7.00934385544e-15	1.0,0.975,0.9	1.0,1.0,0.919	-0.015
5306	gene:Solyc05g007660.2	NA	5	-	2162518	2162583	2161884	2162041	2163206	2163278	5306	160,149,242	10,2,13	368,261,279	6,2,3	214	149	3.6281541101929613e-16	7.34396274665e-15	0.918,0.981,0.928	0.977,0.989,0.985	-0.041
8704	gene:Solyc07g039510.2	NA	7	-	47623055	47623232	47621489	47621572	47623954	47624070	8704	29,9,31	87,84,122	29,12,12	197,141,137	326	149	3.631000971440325e-16	7.34396274665e-15	0.132,0.047,0.104	0.063,0.037,0.038	0.048
6552	gene:Solyc10g009330.2	NA	10	+	3407779	3407996	3406870	3406880	3408178	3408291	6552	53,41,89	126,95,132	49,38,34	222,129,170	366	149	3.695879296416131e-16	7.46576927396e-15	0.146,0.149,0.215	0.082,0.107,0.075	0.082
10744	gene:Solyc07g005000.2	NA	7	+	23253	23293	22177	22303	24249	24350	10744	49,50,46	5,6,12	53,25,23	6,2,0	189	149	3.8531903146728054e-16	7.7737508751e-15	0.885,0.868,0.751	0.874,0.908,1.0	-0.093
12	gene:Solyc01g099730.2	NA	1	+	89887254	89887314	89887025	89887077	89887477	89887673	12	132,51,67	11,4,2	22,53,25	4,4,18	209	149	4.0356585580061816e-16	8.13164919747e-15	0.895,0.901,0.96	0.797,0.904,0.498	0.186
5969	gene:Solyc01g005090.2	NA	1	-	83825	84036	83547	83696	84106	84215	5969	8,3,20	54,64,40	10,14,15	21,24,32	360	149	4.2367219926359853e-16	8.52607077037e-15	0.058,0.019,0.171	0.165,0.194,0.162	-0.091
14150	gene:Solyc06g060780.2	NA	6	-	38802766	38802834	38801365	38801443	38803502	38803609	14150	62,52,82	6,1,8	44,22,37	3,9,3	217	149	4.540502638161708e-16	9.12595511447e-15	0.876,0.973,0.876	0.91,0.627,0.894	0.098
13704	gene:Solyc07g065850.2	NA	7	+	67448798	67449041	67447087	67447553	67449930	67450198	13704	4,2,1	82,56,106	4,8,6	90,67,81	392	149	4.616886336798365e-16	9.26786482552e-15	0.018,0.013,0.004	0.017,0.043,0.027	-0.017
9863	gene:Solyc09g064850.2	NA	9	+	62327749	62327917	62318313	62318439	62329230	62329605	9863	153,116,130	0,0,2	84,86,73	0,0,6	317	149	5.026886308393228e-16	1.00782786875e-14	1.0,1.0,0.968	1.0,1.0,0.851	0.039
13384	gene:Solyc12g042110.1	NA	12	-	40737437	40737516	40737228	40737358	40737594	40737658	13384	8,1,5	2,5,5	0,2,0	1,0,1	228	149	5.523979274219995e-16	1.10610616204e-14	0.723,0.116,0.395	0.0,1.0,0.0	0.078
9822	gene:Solyc10g083960.1	NA	10	+	63655946	63656113	63655539	63655602	63656231	63656349	9822	68,75,89	16,3,4	20,17,16	0,2,2	316	149	5.535190160069398e-16	1.10696901468e-14	0.667,0.922,0.913	1.0,0.8,0.79	-0.029
3373	gene:Solyc08g075710.2	NA	8	+	59843288	59843445	59838881	59838989	59843628	59845338	3373	4,0,0	46,26,26	0,3,3	16,23,12	306	149	5.989283930665294e-16	1.19629047278e-14	0.041,0.0,0.0	0.0,0.06,0.109	-0.043
8332	gene:Solyc03g112450.2	NA	3	-	62854148	62854213	62852921	62853054	62854431	62854652	8332	23,15,14	86,95,138	10,6,18	186,144,118	214	149	6.055949314228951e-16	1.20810162999e-14	0.157,0.099,0.066	0.036,0.028,0.096	0.054
1326	gene:Solyc02g084950.2	NA	2	+	47988906	47988966	47988474	47988747	47989440	47989876	1326	7,4,4	163,125,103	2,0,0	14,13,11	209	149	6.609814598351504e-16	1.31695424029e-14	0.03,0.022,0.027	0.092,0.0,0.0	-0.004
1993	gene:Solyc11g073080.1	NA	11	+	56188704	56188872	56187835	56187976	56189023	56189189	1993	2,4,4	82,84,111	1,7,7	47,61,50	317	149	7.452781184574616e-16	1.48306646922e-14	0.011,0.022,0.017	0.01,0.051,0.062	-0.024
3613	gene:Solyc08g006230.2	NA	8	+	918661	918801	917510	917730	918889	919111	3613	11,7,8	42,30,36	14,0,7	13,11,18	289	149	7.635765084819392e-16	1.51650827046e-14	0.119,0.107,0.103	0.357,0.0,0.167	-0.065
5491	gene:Solyc03g063880.2	NA	3	-	36633795	36633868	36631509	36631631	36633966	36634134	5491	86,53,29	14,10,6	21,41,34	16,5,7	222	149	7.639744887635487e-16	1.51650827046e-14	0.805,0.781,0.764	0.468,0.846,0.765	0.09
8431	gene:Solyc01g107510.2	NA	1	+	95036660	95036715	95035123	95035196	95036858	95036927	8431	5,15,8	113,69,141	0,9,0	54,50,49	204	149	7.754339657741992e-16	1.53735295143e-14	0.031,0.137,0.04	0.0,0.116,0.0	0.031
3487	gene:Solyc01g095570.2	NA	1	-	86778109	86778268	86776923	86777036	86778790	86778828	3487	6,8,13	91,78,125	4,1,5	162,158,141	308	149	8.267036603932825e-16	1.63697530976e-14	0.031,0.047,0.048	0.012,0.003,0.017	0.031
7246	gene:Solyc01g090860.2	NA	1	+	84574101	84574186	84569923	84570477	84574494	84574659	7246	121,68,193	6,0,2	105,36,46	2,0,0	234	149	9.209976923782314e-16	1.82144044242e-14	0.928,1.0,0.984	0.971,1.0,1.0	-0.02
12409	gene:Solyc07g048080.2	NA	7	+	59269085	59269178	59268712	59268860	59270536	59270790	12409	1,4,2	14,10,11	1,0,0	12,6,16	242	149	9.247558269745926e-16	1.82662053065e-14	0.042,0.198,0.101	0.049,0.0,0.0	0.097
21	gene:Solyc01g103980.2	NA	1	+	92457775	92457841	92457387	92457510	92458159	92458612	21	53,45,57	14,5,15	19,21,16	8,6,7	215	149	9.936178532294058e-16	1.96022592226e-14	0.724,0.862,0.725	0.622,0.708,0.613	0.123
5585	gene:Solyc01g098830.2	NA	1	+	89234835	89235079	89234485	89234598	89235569	89235628	5585	6,5,0	59,31,40	0,0,4	21,29,27	393	149	1.0230698950605369e-15	2.01584988291e-14	0.037,0.058,0.0	0.0,0.0,0.053	0.014
13780	gene:Solyc05g050320.2	NA	5	+	60446816	60446867	60446594	60446692	60447030	60447118	13780	5,1,2	64,39,61	2,0,1	42,35,27	200	149	1.1046674151608065e-15	2.17395836463e-14	0.055,0.019,0.024	0.034,0.0,0.027	0.012
8912	gene:Solyc05g055390.2	NA	5	+	65052041	65052139	65050502	65050567	65054493	65054984	8912	31,37,59	2,0,0	16,20,25	5,2,6	247	149	1.1369073933030885e-15	2.23466393152e-14	0.903,1.0,1.0	0.659,0.858,0.715	0.224
15893	gene:Solyc05g006240.2	NA	5	-	900557	900704	900238	900328	900928	900979	15893	102,94,135	172,140,162	30,25,26	136,146,121	296	149	1.2151853305767023e-15	2.38560067529e-14	0.23,0.253,0.296	0.1,0.079,0.098	0.167
5111	gene:Solyc05g051780.2	NA	5	-	62160858	62160896	62160318	62160665	62161279	62161292	5111	0,4,2	30,24,36	3,8,2	57,24,29	187	149	1.2541295956771022e-15	2.4590445703e-14	0.0,0.117,0.042	0.04,0.21,0.052	-0.048
2852	gene:Solyc10g079710.1	NA	10	+	61215285	61215362	61215118	61215208	61215565	61215603	2852	54,27,58	43,24,43	32,15,16	45,53,100	226	149	1.2779880701448041e-15	2.50276564799e-14	0.453,0.426,0.471	0.319,0.157,0.095	0.26
4905	gene:Solyc09g015120.2	NA	9	+	8044781	8044883	8044186	8044263	8045120	8045307	4905	45,32,43	2,4,6	59,29,52	0,0,2	251	149	1.3997327789670482e-15	2.73784317584e-14	0.93,0.826,0.81	1.0,1.0,0.939	-0.124
1947	gene:Solyc10g076350.1	NA	10	+	59299181	59299240	59298900	59299101	59299400	59299436	1947	6,6,4	77,39,48	0,6,3	71,31,61	208	149	1.5178645342463966e-15	2.96528980083e-14	0.053,0.099,0.056	0.0,0.122,0.034	0.017
2187	gene:Solyc03g120200.1	NA	3	-	68653094	68653219	68652087	68652233	68653554	68654145	2187	2,0,0	11,4,6	4,0,1	14,7,21	274	149	1.6128782725326906e-15	3.14707477046e-14	0.09,0.0,0.0	0.134,0.0,0.025	-0.023
14555	gene:Solyc12g035400.1	NA	12	-	58639096	58639320	58638854	58639010	58639411	58639664	14555	163,115,54	337,172,323	8,2,0	40,25,32	373	149	1.684155575794373e-15	3.2821593293e-14	0.162,0.211,0.063	0.074,0.031,0.0	0.11
16474	gene:Solyc10g044510.1	NA	10	+	26655360	26655421	26654865	26654982	26656924	26657003	16474	20,19,22	5,2,0	33,13,18	4,0,0	210	149	1.6928934729671665e-15	3.29518427341e-14	0.739,0.871,1.0	0.854,1.0,1.0	-0.081
15118	gene:Solyc10g084980.1	NA	10	-	64330193	64330364	64329046	64329136	64330497	64330672	15118	1,0,2	1,4,3	3,4,2	8,6,6	320	149	1.7765643040838353e-15	3.45385634827e-14	0.318,0.0,0.237	0.149,0.237,0.134	0.012
12233	gene:Solyc12g005050.1	NA	12	-	25299	25385	24783	24877	25625	25671	12233	2,2,5	64,28,70	2,1,0	36,53,42	235	149	1.7874250499079688e-15	3.47076396798e-14	0.019,0.043,0.043	0.034,0.012,0.0	0.02
10636	gene:Solyc05g010070.2	NA	5	+	4274267	4274348	4273948	4274109	4275442	4275578	10636	13,3,3	30,21,10	3,0,2	7,10,6	230	149	1.8537320378250954e-15	3.59516422668e-14	0.219,0.085,0.163	0.217,0.0,0.178	0.024
15894	gene:Solyc05g006240.2	NA	5	-	900581	900704	900238	900328	900928	900979	15894	96,87,130	172,140,162	29,25,24	136,146,121	272	149	2.2876493277275755e-15	4.43135357094e-14	0.234,0.254,0.305	0.105,0.086,0.098	0.168
3641	gene:Solyc10g008790.2	NA	10	-	2863413	2863607	2863132	2863189	2865534	2865652	3641	6,2,2	7,1,3	4,7,9	0,0,3	343	149	2.5907773441508377e-15	5.008586518e-14	0.271,0.465,0.225	1.0,1.0,0.566	-0.535
5564	gene:Solyc06g082220.2	NA	6	+	48138406	48138890	48137281	48137477	48139163	48139314	5564	1130,730,1204	139,150,274	1336,905,1133	88,117,79	633	149	2.591886532787928e-15	5.008586518e-14	0.657,0.534,0.508	0.781,0.645,0.771	-0.166
10377	gene:Solyc12g036300.1	NA	12	-	52642682	52642723	52638258	52638361	52644530	52644590	10377	4,6,0	40,51,60	2,2,0	31,38,34	190	149	2.7430336766483722e-15	5.29428605773e-14	0.073,0.084,0.0	0.048,0.04,0.0	0.023
6064	gene:Solyc06g062450.2	NA	6	+	39405357	39405521	39404898	39404977	39406018	39406658	6064	73,64,77	19,14,18	47,32,44	9,4,5	313	149	2.929727559705941e-15	5.64782455891e-14	0.647,0.685,0.671	0.713,0.792,0.807	-0.103
16383	gene:Solyc01g057340.2	NA	1	-	60510700	60510795	60510006	60510190	60511061	60511111	16383	12,3,5	13,6,12	4,0,1	3,3,6	244	149	4.059680324734964e-15	7.8167122123e-14	0.36,0.234,0.203	0.449,0.0,0.092	0.085
11569	gene:Solyc08g068850.2	NA	8	-	57933491	57933584	57933242	57933371	57934207	57934333	11569	55,45,34	2,4,0	59,96,73	4,4,8	242	149	4.1074783409614484e-15	7.89926200368e-14	0.944,0.874,1.0	0.901,0.937,0.849	0.044
13697	gene:Solyc07g042850.2	NA	7	-	56393629	56393728	56393144	56393408	56394536	56394692	13697	4,0,7	9,0,6	0,5,5	4,0,12	248	149	4.810453240270871e-15	9.24010293661e-14	0.211,NA,0.412	0.0,1.0,0.2	-0.088
13577	gene:Solyc04g026280.2	NA	4	-	17608071	17608178	17605156	17605248	17608273	17608359	13577	123,96,73	2,0,1	82,65,44	4,2,2	256	149	5.277637657069106e-15	1.01253624859e-13	0.973,1.0,0.977	0.923,0.95,0.928	0.05
12067	gene:Solyc12g043050.1	NA	12	+	39154680	39154755	39154404	39154582	39155967	39155975	12067	12,8,10	6,2,0	1,2,5	0,0,2	224	149	5.307591990032189e-15	1.01706652244e-13	0.571,0.727,1.0	1.0,1.0,0.624	-0.109
739	gene:Solyc11g012550.1	NA	11	+	5361093	5361192	5360164	5360248	5364108	5365080	739	37,33,52	0,0,6	22,13,24	15,3,6	248	149	7.243447539760289e-15	1.38636819917e-13	1.0,1.0,0.839	0.468,0.722,0.706	0.314
11084	gene:Solyc09g064790.2	NA	9	+	62203199	62203277	62203001	62203113	62203817	62204012	11084	67,34,52	1,0,0	30,22,24	2,4,6	227	149	7.833377775867302e-15	1.49749161081e-13	0.978,1.0,1.0	0.908,0.783,0.724	0.188
4941	gene:Solyc10g017530.2	NA	10	+	5510636	5510816	5510043	5510540	5512391	5512452	4941	10,9,15	293,190,279	16,5,5	355,249,263	329	149	8.674654590305413e-15	1.65634267826e-13	0.015,0.021,0.024	0.02,0.009,0.009	0.007
14025	gene:Solyc02g068590.2	NA	2	-	38552267	38552454	38551031	38551277	38553013	38553495	14025	297,183,242	0,5,2	108,102,78	2,8,0	336	149	8.73896868212021e-15	1.66663874783e-13	1.0,0.942,0.982	0.96,0.85,1.0	0.038
6340	gene:Solyc01g106350.2	NA	1	+	94283772	94283829	94282867	94282980	94284089	94284170	6340	17,7,30	4,0,8	20,8,12	9,4,5	206	149	8.801644285210597e-15	1.67659825048e-13	0.755,1.0,0.731	0.616,0.591,0.634	0.215
9475	gene:Solyc01g101070.2	NA	1	-	90922967	90923154	90922363	90922535	90923323	90923457	9475	229,131,171	2,0,1	194,131,236	4,5,2	336	149	1.0065626939192262e-14	1.91509597245e-13	0.981,1.0,0.987	0.956,0.921,0.981	0.037
14543	gene:Solyc07g066660.2	NA	7	+	68029854	68029887	68029674	68029744	68029965	68030023	14543	17,9,9	58,26,50	16,9,6	75,51,60	182	149	1.1360921884576742e-14	2.15897898231e-13	0.194,0.221,0.128	0.149,0.126,0.076	0.064
1904	gene:Solyc04g076880.2	NA	4	+	61820422	61820583	61819971	61820072	61820724	61820896	1904	1992,1576,2408	245,250,337	2072,1454,1658	209,151,173	310	149	1.2833705054186776e-14	2.43597390963e-13	0.796,0.752,0.774	0.827,0.822,0.822	-0.05
7073	gene:Solyc04g010220.2	NA	4	+	3543486	3543563	3542492	3542603	3544921	3544988	7073	170,129,118	4,1,0	89,79,66	5,1,1	226	149	1.2850286829112119e-14	2.43623818501e-13	0.966,0.988,1.0	0.921,0.981,0.978	0.025
10119	gene:Solyc11g019950.1	NA	11	-	9819543	9819635	9818636	9818730	9820887	9820982	10119	186,123,136	9,0,5	119,69,93	1,1,0	241	149	1.2963186047159077e-14	2.45474074392e-13	0.927,1.0,0.944	0.987,0.977,1.0	-0.031
6254	gene:Solyc02g085570.2	NA	2	+	48403439	48403529	48403090	48403161	48403770	48403844	6254	112,67,130	80,51,106	69,53,67	121,131,134	239	149	1.3773042337295205e-14	2.60502153358e-13	0.466,0.45,0.433	0.262,0.201,0.238	0.216
14580	gene:Solyc03g116970.1	NA	3	-	66245594	66245776	66244911	66245050	66245971	66246175	14580	0,3,13	6,2,1	4,1,0	2,0,4	331	149	1.3909216924353991e-14	2.62767880153e-13	0.0,0.403,0.854	0.474,1.0,0.0	-0.072
10481	gene:Solyc08g061800.2	NA	8	+	49532458	49532669	49532323	49532363	49536381	49536508	10481	8,6,7	41,38,88	2,0,0	54,37,39	360	149	1.39918928234311e-14	2.64018787053e-13	0.075,0.061,0.032	0.015,0.0,0.0	0.051
199	gene:Solyc11g006550.1	NA	11	-	1198141	1198267	1197791	1197883	1198458	1198568	199	26,5,27	232,162,236	14,4,7	386,231,319	275	149	1.475741611960617e-14	2.78136541883e-13	0.057,0.016,0.058	0.019,0.009,0.012	0.03
10597	gene:Solyc04g048950.2	NA	4	+	38695657	38695850	38695462	38695531	38696371	38696558	10597	33,13,23	312,179,253	22,22,18	216,120,161	342	149	1.509787011205502e-14	2.8421917691e-13	0.044,0.031,0.038	0.042,0.074,0.046	-0.016
704	gene:Solyc09g066470.2	NA	9	-	64891169	64891356	64890993	64891080	64891856	64891993	704	30,19,21	91,59,70	4,12,12	112,74,122	336	149	1.5689886291921486e-14	2.95017686092e-13	0.128,0.125,0.117	0.016,0.067,0.042	0.082
1754	gene:Solyc09g090460.2	NA	9	+	69967952	69968080	69967692	69967765	69968195	69968316	1754	61,40,44	3,0,0	62,39,35	5,1,0	277	149	1.6837084946233104e-14	3.1621780498e-13	0.916,1.0,1.0	0.87,0.955,1.0	0.03
13043	gene:Solyc01g102370.2	NA	1	+	91207183	91207349	91206332	91206384	91208205	91208332	13043	13,3,23	56,61,19	11,10,12	62,56,51	315	149	1.768471410456855e-14	3.31748689501e-13	0.099,0.023,0.364	0.077,0.078,0.1	0.077
3036	gene:Solyc01g087380.2	NA	1	-	82334574	82334692	82334114	82334193	82334770	82334851	3036	23,10,26	23,26,31	6,3,4	11,9,7	267	149	1.878376400414691e-14	3.51954194933e-13	0.358,0.177,0.319	0.233,0.157,0.242	0.074
2245	gene:Solyc02g068380.2	NA	2	-	38335331	38335416	38335099	38335216	38335487	38335591	2245	119,126,132	0,1,4	186,122,156	11,3,2	234	149	1.911681122817424e-14	3.57776587268e-13	1.0,0.988,0.955	0.915,0.963,0.98	0.028
11367	gene:Solyc10g005490.2	NA	10	-	386865	386994	385970	386082	388068	388171	11367	303,281,380	3,0,0	337,243,233	8,3,0	278	149	2.0528374367709264e-14	3.83746615948e-13	0.982,1.0,1.0	0.958,0.977,1.0	0.016
567	gene:Solyc04g025540.2	NA	4	-	22112036	22112060	22105523	22105605	22112148	22112232	567	7,5,12	17,9,11	3,3,5	10,10,10	173	149	2.0582929368803705e-14	3.84318514722e-13	0.262,0.324,0.484	0.205,0.205,0.301	0.12
11763	gene:Solyc01g104160.2	NA	1	-	92630396	92630496	92630064	92630277	92631412	92631605	11763	31,9,19	64,56,109	6,2,4	87,48,57	249	149	2.3332291752429483e-14	4.35147241183e-13	0.225,0.088,0.094	0.04,0.024,0.04	0.101
13539	gene:Solyc07g018340.2	NA	7	+	10347787	10347833	10347621	10347675	10347944	10348241	13539	20,8,10	56,19,40	7,4,26	41,12,18	195	149	2.4284807555004242e-14	4.52385631097e-13	0.214,0.243,0.16	0.115,0.203,0.525	-0.075
8676	gene:Solyc03g006520.2	NA	3	+	1098252	1098286	1097877	1097985	1098658	1098736	8676	54,39,34	47,33,31	24,20,17	45,25,33	183	149	2.4406980838046318e-14	4.54134066893e-13	0.483,0.49,0.472	0.303,0.394,0.295	0.151
6787	gene:Solyc07g062160.2	NA	7	+	64970220	64970398	64970012	64970130	64971158	64971587	6787	2,5,10	8,1,1	11,2,6	0,0,2	327	149	2.5694657905574716e-14	4.77539534354e-13	0.102,0.695,0.82	1.0,1.0,0.578	-0.32
8406	gene:Solyc05g012590.2	NA	5	+	5807691	5807816	5806867	5806991	5807924	5808071	8406	113,73,156	2,5,0	133,89,190	0,3,0	274	149	3.0368112852530506e-14	5.63743243104e-13	0.968,0.888,1.0	1.0,0.942,1.0	-0.029
11567	gene:Solyc08g068850.2	NA	8	-	57933491	57933607	57933242	57933371	57934207	57934333	11567	67,55,35	2,4,0	68,127,81	4,4,8	265	149	3.133403129534681e-14	5.81001766412e-13	0.95,0.885,1.0	0.905,0.947,0.851	0.044
10140	gene:Solyc09g065860.2	NA	9	-	64126832	64127073	64126663	64126741	64128625	64128669	10140	4,8,5	29,39,64	2,7,0	62,18,37	390	149	3.219825364290724e-14	5.9633694016e-13	0.05,0.073,0.029	0.012,0.129,0.0	0.004
12746	gene:Solyc02g083180.2	NA	2	-	46677824	46677912	46677397	46677574	46678012	46678145	12746	6,5,3	4,6,5	0,0,2	1,1,3	237	149	3.9148109975272664e-14	7.24217457778e-13	0.485,0.344,0.274	0.0,0.0,0.295	0.269
11607	gene:Solyc01g079230.2	NA	1	+	78322659	78322746	78321401	78321860	78323603	78324029	11607	163,112,136	1,3,4	110,76,88	2,3,8	236	149	4.075650643367624e-14	7.53103233514e-13	0.99,0.959,0.955	0.972,0.941,0.874	0.039
16159	gene:Solyc09g047870.2	NA	9	-	33638365	33638442	33636740	33636820	33638547	33638719	16159	49,37,25	25,16,9	24,16,19	1,0,5	226	149	4.12409361703981e-14	7.61177646993e-13	0.564,0.604,0.647	0.941,1.0,0.715	-0.28
7995	gene:Solyc09g009990.2	NA	9	-	3440394	3440563	3438476	3439028	3442389	3443240	7995	139,116,160	49,24,31	208,203,209	59,29,34	318	149	4.2810046391400767e-14	7.89230269048e-13	0.571,0.694,0.707	0.623,0.766,0.742	-0.053
15334	gene:Solyc04g014710.2	NA	4	-	4972621	4972780	4972022	4972327	4976384	4976850	15334	422,399,597	15,5,15	622,548,558	8,11,10	308	149	4.924231250310448e-14	9.06770895795e-13	0.932,0.975,0.951	0.974,0.96,0.964	-0.013
2351	gene:Solyc09g011160.2	NA	9	+	4513046	4513225	4512609	4512653	4514127	4514171	2351	0,3,10	4,2,2	22,8,12	4,3,6	328	149	5.053541260814087e-14	9.29515461952e-13	0.0,0.405,0.694	0.714,0.548,0.476	-0.213
15471	gene:Solyc08g023470.2	NA	8	-	27663983	27664063	27662293	27662426	27664225	27664311	15471	9,1,0	87,54,106	3,1,0	99,83,113	229	149	5.226652529527226e-14	9.60255211009e-13	0.063,0.012,0.0	0.019,0.008,0.0	0.016
12107	gene:Solyc05g048810.2	NA	5	-	59499301	59499378	59499097	59499217	59499461	59499631	12107	360,202,365	51,58,61	150,101,132	13,26,17	226	149	5.245218549373827e-14	9.62563619147e-13	0.823,0.697,0.798	0.884,0.719,0.837	-0.041
13231	gene:Solyc06g034120.2	NA	6	+	23700064	23700291	23699047	23699189	23701819	23702077	13231	386,317,532	5,2,6	567,351,450	3,3,2	376	149	5.5146823192506403e-14	1.01085702535e-12	0.968,0.984,0.972	0.987,0.979,0.989	-0.01
7291	gene:Solyc01g107300.2	NA	1	+	94890660	94890752	94889966	94890340	94890853	94891078	7291	26,11,33	4,2,3	17,4,5	4,1,3	241	149	5.886117507322402e-14	1.07771048744e-12	0.801,0.773,0.872	0.724,0.712,0.507	0.168
4145	gene:Solyc03g005080.2	NA	3	-	59326	59441	59120	59256	59517	59635	4145	8,6,10	0,0,0	1,1,2	5,5,0	264	149	6.023146751166276e-14	1.10154219774e-12	1.0,1.0,1.0	0.101,0.101,1.0	0.599
3589	gene:Solyc01g010150.2	NA	1	+	4939930	4940045	4939647	4939850	4940390	4940458	3589	40,24,33	0,3,0	50,24,36	1,6,0	264	149	6.232424413577052e-14	1.13851771264e-12	1.0,0.819,1.0	0.966,0.693,1.0	0.053
8613	gene:Solyc02g069750.1	NA	2	-	39569692	39569774	39566824	39567200	39570807	39571007	8613	4,1,0	8,5,7	16,6,14	0,3,0	231	149	6.323674044508697e-14	1.15387267349e-12	0.244,0.114,0.0	1.0,0.563,1.0	-0.735
6658	gene:Solyc09g055340.2	NA	9	-	39768020	39768142	39762936	39763083	39774807	39774846	6658	278,166,268	5,7,7	144,84,169	2,2,3	271	149	6.921467522132921e-14	1.26151610895e-12	0.968,0.929,0.955	0.975,0.958,0.969	-0.017
11498	gene:Solyc01g090230.2	NA	1	-	83883997	83884097	83878091	83878131	83888859	83888926	11498	375,229,280	8,11,3	269,173,193	14,13,1	249	149	7.264691126756753e-14	1.32256959117e-12	0.966,0.926,0.982	0.92,0.888,0.991	0.025
11381	gene:Solyc01g010880.2	NA	1	-	6322464	6322523	6322063	6322384	6322616	6322790	11381	14,15,6	33,40,23	6,5,0	11,40,7	208	149	8.031340324303017e-14	1.46048375807e-12	0.233,0.212,0.157	0.281,0.082,0.0	0.08
12607	gene:Solyc03g078610.2	NA	3	-	51233439	51233575	51232114	51232611	51235644	51235718	12607	50,34,58	1,3,1	61,48,63	3,6,5	285	149	8.438617539736093e-14	1.53280845662e-12	0.963,0.856,0.968	0.914,0.807,0.868	0.066
16565	gene:Solyc02g070260.2	NA	2	+	40040889	40041099	40040501	40040683	40041808	40041964	16565	7,4,18	278,206,265	5,0,11	268,213,268	359	149	8.662850217405405e-14	1.57175853662e-12	0.01,0.008,0.027	0.008,0.0,0.017	0.007
15642	gene:Solyc02g087730.2	NA	2	+	50044564	50044585	50043559	50043746	50045680	50045778	15642	4,0,7	48,26,27	0,0,5	43,28,12	170	149	8.77943073515724e-14	1.59111061651e-12	0.068,0.0,0.185	0.0,0.0,0.268	-0.005
12325	gene:Solyc02g090110.2	NA	2	-	51731798	51731944	51731514	51731589	51734647	51735435	12325	2,5,2	116,60,125	8,0,14	135,105,87	295	149	1.046675042661505e-13	1.89476535093e-12	0.009,0.04,0.008	0.029,0.0,0.075	-0.016
5231	gene:Solyc08g083040.2	NA	8	-	65626672	65626715	65626530	65626590	65626781	65626876	5231	19,13,18	4,1,5	6,8,2	3,4,3	192	149	1.3779435214245342e-13	2.49163879821e-12	0.787,0.91,0.736	0.608,0.608,0.341	0.292
6067	gene:Solyc06g062450.2	NA	6	+	39405279	39405521	39404898	39404977	39406018	39406658	6067	846,716,841	19,14,18	1044,602,835	9,4,5	391	149	1.4734459360461186e-13	2.66132875769e-12	0.944,0.951,0.947	0.978,0.983,0.985	-0.035
3479	gene:Solyc07g052670.2	NA	7	-	61117555	61117729	61116909	61116978	61118926	61118989	3479	39,42,50	3,4,3	14,17,3	8,0,3	323	149	1.6341150575998704e-13	2.94820825746e-12	0.857,0.829,0.885	0.447,1.0,0.316	0.269
8028	gene:Solyc05g008920.2	NA	5	-	3125442	3125637	3124530	3124934	3126044	3126136	8028	6,2,7	70,34,67	0,5,0	38,32,29	344	149	1.707318958056051e-13	3.07681896273e-12	0.036,0.025,0.043	0.0,0.063,0.0	0.014
8958	gene:Solyc01g110840.2	NA	1	+	97367655	97367742	97367457	97367543	97370236	97370296	8958	4,0,0	3,2,1	0,0,2	2,0,2	236	149	1.727701957922462e-13	3.1100574302e-12	0.457,0.0,0.0	0.0,NA,0.387	-0.041
14151	gene:Solyc01g008700.2	NA	1	-	2749182	2749227	2748317	2748449	2750103	2750209	14151	8,17,15	0,2,4	14,19,14	2,0,0	194	149	1.7478347271212983e-13	3.14277143367e-12	1.0,0.867,0.742	0.843,1.0,1.0	-0.078
8773	gene:Solyc02g070550.2	NA	2	+	40295039	40295059	40294656	40294741	40295141	40295214	8773	172,131,121	3,5,0	100,46,72	0,11,0	169	149	1.7844220963323286e-13	3.20496595779e-12	0.981,0.959,1.0	1.0,0.787,1.0	0.051
5756	gene:Solyc01g073650.2	NA	1	-	81025117	81025196	81023469	81023541	81025629	81025681	5756	2,1,0	0,3,0	0,2,0	7,0,0	228	149	1.7946366156554268e-13	3.21970656359e-12	1.0,0.179,NA	0.0,1.0,NA	0.09
8832	gene:Solyc04g016130.2	NA	4	-	6862841	6862881	6862647	6862710	6863180	6863294	8832	89,70,58	3,0,0	50,41,33	0,6,2	189	149	1.8003471191226266e-13	3.22634273113e-12	0.959,1.0,1.0	1.0,0.843,0.929	0.062
4742	gene:Solyc05g005840.2	NA	5	+	658818	659026	658355	658425	659405	659476	4742	95,76,75	10,8,5	40,55,33	2,4,0	357	149	1.958219683508507e-13	3.50534436426e-12	0.799,0.799,0.862	0.893,0.852,1.0	-0.095
11842	gene:Solyc05g023710.2	NA	5	+	29027019	29027217	29024483	29024578	29027859	29027925	11842	28,36,34	66,38,48	2,1,8	58,36,29	347	149	1.9776098067526525e-13	3.53610743484e-12	0.154,0.289,0.233	0.015,0.012,0.106	0.181
2629	gene:Solyc07g042510.2	NA	7	-	55782158	55782203	55781671	55782041	55782447	55782561	2629	4,4,5	2,0,0	2,1,0	1,1,0	194	149	2.0088349045632336e-13	3.58794020426e-12	0.606,1.0,1.0	0.606,0.434,NA	0.349
14024	gene:Solyc02g068590.2	NA	2	-	38552267	38552493	38551031	38551277	38553013	38553495	14024	531,288,397	0,5,2	152,136,136	2,8,0	375	149	2.0440671022577945e-13	3.64680670224e-12	1.0,0.958,0.987	0.968,0.871,1.0	0.035
9732	gene:Solyc04g015480.2	NA	4	+	5687408	5687454	5687230	5687328	5688033	5688116	9732	61,50,61	3,3,0	68,65,41	0,0,2	195	149	2.253163634846922e-13	4.01538794881e-12	0.94,0.927,1.0	1.0,1.0,0.94	-0.024
2637	gene:Solyc07g042510.2	NA	7	-	55782447	55782561	55782158	55782203	55783087	55783484	2637	324,210,231	4,2,1	193,161,199	7,7,1	263	149	2.316849327979516e-13	4.12430037419e-12	0.979,0.983,0.992	0.94,0.929,0.991	0.031
7101	gene:Solyc03g083420.2	NA	3	+	53292866	53292939	53292514	53292617	53293743	53293820	7101	5,3,6	6,6,4	1,0,3	4,1,2	222	149	2.4100571495336933e-13	4.28546636601e-12	0.359,0.251,0.502	0.144,0.0,0.502	0.155
12434	gene:Solyc01g096710.2	NA	1	-	87728092	87728145	87725622	87726404	87728267	87728375	12434	74,68,89	0,0,1	78,72,64	2,4,2	202	149	2.437942523600866e-13	4.33025029192e-12	1.0,1.0,0.985	0.966,0.93,0.959	0.043
12291	gene:Solyc02g070920.2	NA	2	-	40500418	40500607	40499917	40499968	40501190	40501361	12291	5,0,8	2,4,5	1,9,4	2,0,3	338	149	2.520185682067406e-13	4.47137811446e-12	0.524,0.0,0.414	0.181,1.0,0.37	-0.204
2007	gene:Solyc09g061420.2	NA	9	-	59088217	59088293	59087645	59087899	59089066	59089271	2007	12,7,8	11,13,13	11,4,5	16,17,12	225	149	2.5736283869188365e-13	4.56115201081e-12	0.419,0.263,0.29	0.313,0.135,0.216	0.103
9063	gene:Solyc01g098990.2	NA	1	+	89345561	89345602	89344484	89344758	89346105	89346219	9063	3,2,3	4,6,2	3,1,0	0,0,2	190	149	2.589188144671644e-13	4.58366320667e-12	0.37,0.207,0.541	1.0,1.0,0.0	-0.294
11397	gene:Solyc10g084760.1	NA	10	-	64188283	64188376	64186775	64187891	64189156	64189216	11397	33,10,10	104,60,81	13,1,4	81,33,35	242	149	2.8571377474915825e-13	5.05244016891e-12	0.163,0.093,0.071	0.09,0.018,0.066	0.051
3002	gene:Solyc02g094590.2	NA	2	+	55130717	55130842	55129610	55129745	55131077	55131217	3002	30,16,19	6,4,8	17,6,28	5,0,0	274	149	2.865940756414421e-13	5.06242552777e-12	0.731,0.685,0.564	0.649,1.0,1.0	-0.223
13817	gene:Solyc01g102540.2	NA	1	-	91327740	91327893	91326527	91326604	91327982	91328170	13817	0,0,4	38,21,26	1,1,6	40,25,27	302	149	2.878447951928772e-13	5.07892482959e-12	0.0,0.0,0.071	0.012,0.019,0.099	-0.02
177	gene:Solyc03g063600.2	NA	3	+	35188637	35188661	35188340	35188476	35188761	35188867	177	52,37,46	11,12,8	42,37,67	7,12,3	173	149	2.9940626533918825e-13	5.27711768107e-12	0.803,0.726,0.832	0.838,0.726,0.951	-0.051
1323	gene:Solyc02g084950.2	NA	2	+	47988919	47988966	47988474	47988747	47989440	47989876	1323	14,8,4	163,125,103	3,0,0	14,13,11	196	149	3.2502446479971656e-13	5.72235717994e-12	0.061,0.046,0.029	0.14,0.0,0.0	-0.001
1618	gene:Solyc12g019010.1	NA	12	-	8975818	8975904	8974313	8974412	8979428	8979493	1618	24,20,18	4,11,17	27,21,19	2,4,16	235	149	3.426586691285366e-13	6.02620876552e-12	0.792,0.535,0.402	0.895,0.769,0.43	-0.122
7105	gene:Solyc03g083420.2	NA	3	+	53295652	53295715	53294371	53294507	53296235	53297011	7105	180,118,174	21,6,17	71,60,50	6,13,10	212	149	3.612597553946824e-13	6.34638030315e-12	0.858,0.933,0.878	0.893,0.764,0.778	0.078
12417	gene:Solyc11g044280.1	NA	11	+	33132343	33132411	33127530	33127632	33134158	33134263	12417	2,0,2	86,43,77	0,6,1	50,37,44	217	149	3.827716250053496e-13	6.71693008037e-12	0.016,0.0,0.018	0.0,0.1,0.015	-0.027
9529	gene:Solyc09g098520.2	NA	9	+	72325213	72325250	72325021	72325099	72326024	72326069	9529	0,2,2	101,79,143	3,3,8	123,76,93	186	149	4.1169140949740616e-13	7.21652296932e-12	0.0,0.02,0.011	0.019,0.031,0.064	-0.028
7284	gene:Solyc01g107300.2	NA	1	+	94890664	94890752	94889966	94890340	94890853	94891078	7284	25,13,30	4,2,3	17,4,5	4,1,3	237	149	4.658463759077745e-13	8.1568886716e-12	0.797,0.803,0.863	0.728,0.715,0.512	0.169
381	gene:Solyc05g014970.2	NA	5	-	9179572	9179639	9177711	9177879	9179755	9179914	381	9,12,12	123,64,164	2,0,2	128,95,103	216	149	4.759495003072872e-13	8.32470450974e-12	0.048,0.115,0.048	0.011,0.0,0.013	0.062
8353	gene:Solyc03g117510.2	NA	3	+	66652939	66652988	66652761	66652839	66653086	66653189	8353	0,0,1	35,10,10	9,0,0	40,17,30	198	149	4.982918918877688e-13	8.70599526578e-12	0.0,0.0,0.07	0.145,0.0,0.0	-0.025
9210	gene:Solyc02g091090.2	NA	2	-	52498908	52499070	52498817	52498824	52499169	52499226	9210	3,1,2	0,0,0	0,0,0	1,2,1	311	149	5.043849069865105e-13	8.80286128744e-12	1.0,1.0,1.0	0.0,0.0,0.0	1.0
3313	gene:Solyc08g080690.2	NA	8	-	63902454	63902536	63901630	63902266	63903673	63903811	3313	177,110,202	3,6,0	99,46,67	1,0,0	231	149	5.081909919263508e-13	8.85964708642e-12	0.974,0.922,1.0	0.985,1.0,1.0	-0.03
6952	gene:Solyc01g098520.2	NA	1	-	89017523	89017645	89016400	89016427	89017978	89018085	6952	17,6,23	13,10,16	14,4,22	9,0,12	271	149	5.166083697499061e-13	8.99661416115e-12	0.418,0.248,0.441	0.461,1.0,0.502	-0.285
4130	gene:Solyc06g066470.2	NA	6	-	41726015	41726164	41725843	41725906	41726628	41726736	4130	175,70,116	25,22,30	28,16,22	23,16,17	298	149	5.345064514311288e-13	9.2982092999e-12	0.778,0.614,0.659	0.378,0.333,0.393	0.316
8441	gene:Solyc04g049390.2	NA	4	+	41800049	41800123	41798798	41798922	41806843	41806956	8441	3,1,0	35,20,27	0,4,3	19,16,10	223	149	5.452551596904962e-13	9.47491604147e-12	0.054,0.032,0.0	0.0,0.143,0.167	-0.075
3532	gene:Solyc09g098530.2	NA	9	+	72333367	72333423	72332316	72333189	72333942	72334052	3532	88,83,59	0,1,6	57,45,49	0,0,3	205	149	6.692766918396211e-13	1.16174554766e-11	1.0,0.984,0.877	1.0,1.0,0.922	-0.02
11539	gene:Solyc11g071920.1	NA	11	+	55248891	55248953	55248601	55248801	55249590	55249726	11539	98,58,79	0,1,0	47,50,75	6,0,0	211	149	6.78851121576776e-13	1.17709115016e-11	1.0,0.976,1.0	0.847,1.0,1.0	0.043
1923	gene:Solyc07g047800.2	NA	7	-	59015015	59015134	59012351	59012581	59016423	59016448	1923	60,37,46	34,12,33	17,14,19	55,32,36	268	149	7.017201032106496e-13	1.21543074896e-11	0.495,0.632,0.437	0.147,0.196,0.227	0.331
7128	gene:Solyc03g119290.2	NA	3	+	67932002	67932243	67931159	67931235	67932391	67932469	7128	20,5,19	57,37,44	11,6,5	52,22,26	390	149	7.025270192457694e-13	1.21551573481e-11	0.118,0.049,0.142	0.075,0.094,0.068	0.024
8065	gene:Solyc02g070290.2	NA	2	-	40072382	40072497	40071810	40071902	40074530	40074609	8065	2,0,2	43,29,36	1,6,0	46,20,26	264	149	7.514835386092625e-13	1.29881944782e-11	0.026,0.0,0.03	0.012,0.145,0.0	-0.034
3527	gene:Solyc11g073300.1	NA	11	-	56297302	56297391	56296293	56296487	56298223	56298308	3527	4,1,7	96,72,118	0,1,3	106,63,95	238	149	7.793338823561347e-13	1.34550442832e-11	0.025,0.009,0.036	0.0,0.01,0.019	0.014
12653	gene:Solyc12g100270.1	NA	12	+	67044128	67044510	67043826	67044046	67044583	67044691	12653	2335,1606,2128	9,5,3	2323,1685,1957	14,7,6	531	149	7.971467202196675e-13	1.37477809093e-11	0.986,0.989,0.995	0.979,0.985,0.989	0.006
1570	gene:Solyc11g072590.1	NA	11	+	55764854	55764993	55764272	55764385	55765076	55765205	1570	135,95,185	12,8,1	132,69,68	2,0,0	288	149	8.298001056681929e-13	1.42955573521e-11	0.853,0.86,0.99	0.972,1.0,1.0	-0.09
4307	gene:Solyc01g081030.2	NA	1	-	80329021	80329093	80328079	80328597	80330184	80330321	4307	17,16,33	150,77,87	1,6,8	52,43,98	221	149	8.621066694961721e-13	1.48361897769e-11	0.071,0.123,0.204	0.013,0.086,0.052	0.082
10150	gene:Solyc01g098920.2	NA	1	+	89292266	89292348	89291491	89291547	89292908	89293120	10150	519,346,538	4,6,2	388,237,362	6,14,11	231	149	8.679551082590994e-13	1.49208274184e-11	0.988,0.974,0.994	0.977,0.916,0.955	0.036
11339	gene:Solyc08g007220.2	NA	8	-	1789236	1789300	1788998	1789131	1789450	1789778	11339	187,153,165	2,0,0	311,206,245	12,0,0	213	149	8.726263545668754e-13	1.49850686305e-11	0.985,1.0,1.0	0.948,1.0,1.0	0.012
6169	gene:Solyc05g018810.2	NA	5	+	23878101	23878189	23877984	23878002	23879263	23879625	6169	191,222,374	56,49,56	290,230,246	127,80,123	237	149	9.444560646159883e-13	1.62012094336e-11	0.682,0.74,0.808	0.589,0.644,0.557	0.147
1126	gene:Solyc10g005690.2	NA	10	-	561942	562019	561562	561734	562847	563250	1126	3,4,8	14,4,14	2,0,1	7,6,4	226	149	9.755095473947156e-13	1.67160231097e-11	0.124,0.397,0.274	0.159,0.0,0.142	0.165
10372	gene:Solyc01g094570.2	NA	1	+	85993835	85993957	85992603	85993308	85994122	85994181	10372	11,4,1	85,63,101	2,0,0	34,23,10	271	149	1.1877530882184621e-12	2.03312398953e-11	0.066,0.034,0.005	0.031,0.0,0.0	0.025
4774	gene:Solyc01g099810.2	NA	1	-	89949321	89949362	89948816	89948837	89951488	89951583	4774	5,0,8	35,7,29	1,2,0	2,2,8	190	149	1.1938083377961337e-12	2.04131044029e-11	0.101,0.0,0.178	0.282,0.44,0.0	-0.148
12879	gene:Solyc04g076830.2	NA	4	-	61707702	61707759	61706851	61706924	61709090	61709236	12879	75,47,97	172,173,249	63,39,47	196,154,143	206	149	1.2496857916134937e-12	2.13399577127e-11	0.24,0.164,0.22	0.189,0.155,0.192	0.029
2512	gene:Solyc12g038340.1	NA	12	-	48198138	48198272	48197785	48197840	48198562	48198659	2512	10,12,11	113,68,180	10,0,10	129,74,109	283	149	1.2506739977517211e-12	2.13399577127e-11	0.045,0.085,0.031	0.039,0.0,0.046	0.025
12690	gene:Solyc08g079490.2	NA	8	-	63001677	63001774	63001519	63001584	63002094	63002177	12690	5,2,3	92,84,90	14,7,11	83,76,55	246	149	1.2885976554109067e-12	2.19636745963e-11	0.032,0.014,0.02	0.093,0.053,0.108	-0.063
3614	gene:Solyc08g006230.2	NA	8	+	917510	917730	917273	917353	918889	919111	3614	93,58,99	3,0,0	54,30,37	0,9,2	369	149	1.3025121147837823e-12	2.21772736826e-11	0.926,1.0,1.0	1.0,0.574,0.882	0.157
10733	gene:Solyc08g013860.2	NA	8	-	3312190	3312384	3311480	3311584	3312575	3312636	10733	13,17,17	254,184,196	8,4,1	173,112,147	343	149	1.3464855790748643e-12	2.29016778396e-11	0.022,0.039,0.036	0.02,0.015,0.003	0.02
5467	gene:Solyc11g044480.1	NA	11	+	32603057	32603232	32602789	32602864	32603366	32603491	5467	4,3,2	2,0,4	0,0,2	2,0,0	324	149	1.4257840202704314e-12	2.42247350647e-11	0.479,1.0,0.187	0.0,NA,1.0	0.055
665	gene:Solyc01g097860.2	NA	1	-	88556517	88556727	88556251	88556365	88557759	88557924	665	1,7,5	25,13,20	0,2,3	16,6,15	359	149	1.4291358416257969e-12	2.42559891681e-11	0.016,0.183,0.094	0.0,0.122,0.077	0.031
14304	gene:Solyc07g008850.2	NA	7	-	3825761	3825847	3825381	3825677	3825947	3826092	14304	0,0,11	17,15,24	2,4,0	29,18,36	235	149	1.507686911581026e-12	2.55621462736e-11	0.0,0.0,0.225	0.042,0.123,0.0	0.02
435	gene:Solyc07g066480.2	FLACCA	7	-	67896517	67896612	67895853	67895990	67898386	67898555	435	103,79,116	0,3,5	43,39,44	5,1,2	244	149	1.5111838059980389e-12	2.55943791599e-11	1.0,0.941,0.934	0.84,0.96,0.931	0.048
383	gene:Solyc05g014970.2	NA	5	-	9179602	9179639	9177711	9177879	9179755	9179914	383	13,24,12	123,64,164	4,0,1	128,95,103	186	149	1.5178484112497053e-12	2.56801378355e-11	0.078,0.231,0.055	0.024,0.0,0.008	0.111
10502	gene:Solyc12g006480.1	NA	12	-	974986	975081	974437	974599	976224	976302	10502	15,0,10	59,31,39	3,0,3	38,18,13	244	149	1.557037353452264e-12	2.63154079157e-11	0.134,0.0,0.135	0.046,0.0,0.124	0.033
10603	gene:Solyc04g048950.2	NA	4	+	38695657	38695842	38695462	38695531	38696371	38696558	10603	26,10,22	312,179,253	17,20,15	216,120,161	334	149	1.6738894698918224e-12	2.82605402185e-11	0.036,0.024,0.037	0.034,0.069,0.04	-0.015
13165	gene:Solyc01g008400.2	NA	1	+	2490343	2490502	2486321	2486340	2491388	2491489	13165	0,1,1	5,2,4	0,2,0	1,0,0	308	149	1.6810488422968033e-12	2.83515692761e-11	0.0,0.195,0.108	0.0,1.0,NA	-0.399
4065	gene:Solyc07g044830.2	NA	7	+	57879420	57879467	57878960	57879004	57881879	57882054	4065	223,163,199	3,4,3	256,180,234	6,6,6	196	149	1.7346029219936942e-12	2.92240506994e-11	0.983,0.969,0.981	0.97,0.958,0.967	0.013
10379	gene:Solyc12g036300.1	NA	12	-	52637882	52637980	52637092	52637669	52638258	52638361	10379	2,10,0	27,7,12	1,0,2	13,5,14	247	149	1.840219389594401e-12	3.09709116366e-11	0.043,0.463,0.0	0.044,0.0,0.079	0.128
2112	gene:Solyc07g063260.2	NA	7	-	65775578	65775673	65775293	65775368	65776700	65776761	2112	59,42,77	2,0,1	120,69,99	0,7,1	244	149	1.9249913144995268e-12	3.23636642487e-11	0.947,1.0,0.979	1.0,0.858,0.984	0.028
14890	gene:Solyc05g007020.2	NA	5	-	1610401	1610526	1610233	1610313	1610655	1610838	14890	75,62,89	16,12,27	29,13,24	21,26,32	274	149	2.034286651128458e-12	3.41653650235e-11	0.718,0.738,0.642	0.429,0.214,0.29	0.388
2202	gene:Solyc06g063230.2	NA	6	+	39936989	39937026	39936422	39936562	39937125	39937175	2202	26,13,21	4,7,6	30,21,28	5,0,5	186	149	2.1393221529108686e-12	3.58918284629e-11	0.839,0.598,0.737	0.828,1.0,0.818	-0.157
7270	gene:Solyc10g039280.1	NA	10	+	21034913	21035036	21031611	21031824	21035409	21035503	7270	112,87,128	5,0,1	132,105,111	7,7,11	272	149	2.1481710476438293e-12	3.60026284568e-11	0.925,1.0,0.986	0.912,0.892,0.847	0.087
8405	gene:Solyc05g012590.2	NA	5	+	5807691	5807820	5806867	5806991	5807924	5808071	8405	120,78,169	2,5,0	152,98,201	0,3,0	278	149	2.3505736157273714e-12	3.93537058692e-11	0.97,0.893,1.0	1.0,0.946,1.0	-0.028
9354	gene:Solyc10g006930.2	NA	10	-	1365501	1365524	1364498	1364636	1365647	1365715	9354	9,12,4	2,0,7	12,12,10	0,0,6	172	149	2.4932518572085575e-12	4.16989223543e-11	0.796,1.0,0.331	1.0,1.0,0.591	-0.155
3116	gene:Solyc11g069150.1	NA	11	-	53754391	53754476	53754174	53754268	53754675	53754740	3116	7,3,0	0,1,2	0,0,2	0,8,0	234	149	2.504188060041359e-12	4.18382003073e-11	1.0,0.656,0.0	NA,0.0,1.0	0.052
10556	gene:Solyc11g030380.1	NA	11	-	21601867	21601955	21601633	21601766	21602636	21602848	10556	18,0,8	8,0,14	0,1,4	1,0,6	237	149	2.522216594749134e-12	4.20955587546e-11	0.586,NA,0.264	0.0,1.0,0.295	-0.007
1711	gene:Solyc04g076680.2	NA	4	+	61581835	61582057	61580033	61580271	61585706	61585726	1711	120,128,130	15,6,22	72,57,65	11,5,16	371	149	2.525285001085656e-12	4.21029585576e-11	0.763,0.895,0.704	0.724,0.821,0.62	0.066
7370	gene:Solyc11g005020.1	NA	11	-	35717	35830	34343	34394	36194	36258	7370	75,84,92	5,1,5	48,30,34	12,8,20	262	149	2.9005460004783236e-12	4.83093014555e-11	0.895,0.979,0.913	0.695,0.681,0.492	0.306
13093	gene:Solyc12g098910.1	NA	12	+	66276326	66276548	66275825	66276005	66277024	66277132	13093	128,71,53	3,0,0	48,29,44	2,2,6	371	149	2.9653970984307364e-12	4.93381784873e-11	0.945,1.0,1.0	0.906,0.853,0.747	0.146
6956	gene:Solyc01g098520.2	NA	1	-	89017771	89017830	89016400	89016427	89017978	89018085	6956	18,10,8	13,10,16	8,0,3	9,0,12	208	149	3.1209675194885194e-12	5.18727440882e-11	0.498,0.417,0.264	0.389,NA,0.152	0.122
7957	gene:Solyc08g029050.2	NA	8	-	38298970	38299129	38298639	38298757	38299218	38299332	7957	77,45,40	15,4,1	34,48,29	6,2,1	308	149	3.1525412549075217e-12	5.23432807324e-11	0.713,0.845,0.951	0.733,0.921,0.933	-0.026
10836	gene:Solyc11g040370.1	NA	11	+	37788647	37788772	37787340	37787454	37789602	37789875	10836	60,57,98	146,101,128	56,49,52	178,132,204	274	149	3.159633031575446e-12	5.24067778629e-11	0.183,0.235,0.294	0.146,0.168,0.122	0.092
6669	gene:Solyc09g055340.2	NA	9	-	39758595	39758668	39752512	39752637	39759132	39759338	6669	2,4,10	276,192,245	9,10,3	136,115,160	222	149	3.3200629904896375e-12	5.50108370914e-11	0.005,0.014,0.027	0.043,0.055,0.012	-0.021
16139	gene:Solyc01g087290.2	NA	1	-	82227366	82227498	82225751	82225879	82227997	82228345	16139	83,69,141	2,4,11	48,39,61	5,0,0	281	149	3.3316698327459062e-12	5.51461841563e-11	0.957,0.901,0.872	0.836,1.0,1.0	-0.035
4645	gene:Solyc09g007190.2	NA	9	+	810509	810546	809788	809848	811152	811232	4645	79,46,68	6,1,3	8,1,2	2,0,0	186	149	3.4230174848743125e-12	5.65997705566e-11	0.913,0.974,0.948	0.762,1.0,1.0	0.024
188	gene:Solyc01g079630.2	NA	1	+	78754398	78754658	78753997	78754312	78755187	78755638	188	28,11,43	1,0,3	34,21,37	0,0,1	409	149	3.4304535921600567e-12	5.66643101593e-11	0.911,1.0,0.839	1.0,1.0,0.931	-0.06
6694	gene:Solyc01g034150.2	NA	1	-	36267076	36267128	36263625	36263746	36267266	36267375	6694	10,2,2	89,79,192	1,2,2	81,50,54	201	149	3.6228679860728476e-12	5.97810490006e-11	0.077,0.018,0.008	0.009,0.029,0.027	0.013
12738	gene:Solyc11g064830.1	NA	11	+	50052851	50053044	50052187	50052259	50055400	50055505	12738	270,220,302	0,3,3	194,112,195	2,3,3	342	149	3.64532954627727e-12	6.00898670018e-11	1.0,0.97,0.978	0.977,0.942,0.966	0.021
8266	gene:Solyc10g083360.1	NA	10	+	63202041	63202264	63201793	63201908	63203161	63203227	8266	12,0,7	108,68,95	27,13,13	113,92,109	372	149	3.730233496932282e-12	6.14262988268e-11	0.043,0.0,0.029	0.087,0.054,0.046	-0.038
1768	gene:Solyc12g095890.1	NA	12	+	64997356	64997403	64996527	64996530	64997509	64997639	1768	15,7,11	125,71,71	10,5,10	56,37,37	196	149	3.784027726748141e-12	6.22482263685e-11	0.084,0.07,0.105	0.12,0.093,0.17	-0.041
1297	gene:Solyc03g124060.2	NA	3	-	70774326	70774408	70774005	70774205	70774773	70775034	1297	85,49,105	13,3,8	41,32,54	0,4,5	231	149	3.8584695045770564e-12	6.34077790819e-11	0.808,0.913,0.894	1.0,0.838,0.874	-0.032
11742	gene:Solyc01g112240.2	NA	1	-	98296113	98296201	98294897	98294960	98296566	98296617	11742	171,132,240	2,0,0	202,126,201	8,2,5	237	149	3.87739040280921e-12	6.3653495057e-11	0.982,1.0,1.0	0.941,0.975,0.962	0.035
8396	gene:Solyc01g096090.2	NA	1	-	87195853	87195917	87195373	87195456	87197553	87197653	8396	27,4,20	733,464,714	20,8,11	958,668,970	213	149	3.887191441139438e-12	6.3749144708e-11	0.025,0.006,0.019	0.014,0.008,0.008	0.007
1197	gene:Solyc02g083290.2	NA	2	-	46737781	46737969	46736778	46737015	46738269	46738320	1197	55,46,64	531,387,549	3,0,1	141,126,132	337	149	4.112545056831726e-12	6.73760062988e-11	0.044,0.05,0.049	0.009,0.0,0.003	0.044
13091	gene:Solyc12g098910.1	NA	12	+	66276312	66276548	66275825	66276005	66277024	66277132	13091	83,54,33	3,0,0	40,23,32	2,2,6	385	149	4.6477130685257344e-12	7.60659897001e-11	0.915,1.0,1.0	0.886,0.817,0.674	0.179
11603	gene:Solyc10g075170.1	NA	10	+	58894711	58894756	58894517	58894622	58895168	58895328	11603	1,1,0	0,1,0	2,5,5	0,2,1	194	149	5.087950394039068e-12	8.306658735e-11	1.0,0.434,NA	1.0,0.658,0.793	-0.1
16224	gene:Solyc01g087370.2	NA	1	-	82322601	82322699	82314087	82314163	82323262	82323480	16224	16,21,12	0,0,2	2,1,1	0,0,3	247	149	5.090994162044089e-12	8.306658735e-11	1.0,1.0,0.784	1.0,1.0,0.167	0.206
8955	gene:Solyc12g005770.1	NA	12	-	422998	423220	422665	422884	426706	426833	8955	21,15,25	40,27,41	12,10,4	30,18,26	371	149	5.086467260311026e-12	8.306658735e-11	0.174,0.182,0.197	0.138,0.182,0.058	0.058
1658	gene:Solyc07g066020.2	NA	7	+	67559302	67559517	67558238	67558332	67559655	67559789	1658	99,49,72	5,3,1	50,48,58	1,1,2	364	149	5.167005927471703e-12	8.42211464133e-11	0.89,0.87,0.967	0.953,0.952,0.922	-0.033
14078	gene:Solyc03g033450.2	NA	3	+	5005989	5006071	5005042	5005171	5006588	5006733	14078	8,5,2	47,24,34	4,2,1	37,20,20	231	149	5.394654191401609e-12	8.78424960161e-11	0.099,0.118,0.037	0.065,0.061,0.031	0.032
12549	gene:Solyc02g071170.2	NA	2	+	40659579	40659727	40658909	40659069	40659822	40659900	12549	418,271,279	6,9,2	248,197,251	4,0,4	297	149	5.5871448763808584e-12	9.08846010875e-11	0.972,0.938,0.986	0.969,1.0,0.969	-0.014
11246	gene:Solyc11g012900.1	NA	11	-	5693099	5693328	5692411	5692445	5693479	5693697	11246	70,44,52	186,119,127	26,7,28	122,108,154	378	149	5.6340113481921666e-12	9.15541114627e-11	0.129,0.127,0.139	0.077,0.025,0.067	0.075
6153	gene:Solyc04g072810.2	NA	4	-	59780624	59780742	59780375	59780552	59782661	59782755	6153	80,25,67	2,1,9	29,29,38	1,0,0	267	149	5.790054440955784e-12	9.39946186017e-11	0.957,0.933,0.806	0.942,1.0,1.0	-0.082
16348	gene:Solyc01g112310.2	NA	1	+	98388560	98388596	98383231	98383698	98393407	98393616	16348	2,5,3	3,5,1	0,3,6	10,4,7	185	149	5.955118010185833e-12	9.65764790348e-11	0.349,0.446,0.707	0.0,0.377,0.408	0.239
2773	gene:Solyc04g007020.2	NA	4	-	740696	740931	740449	740614	741507	742225	2773	9,12,13	147,102,63	6,9,12	64,61,36	384	149	6.103096116346535e-12	9.88763218284e-11	0.023,0.044,0.074	0.035,0.054,0.115	-0.021
8627	gene:Solyc11g069050.1	NA	11	+	53628318	53628508	53626571	53627567	53630831	53630977	8627	616,437,559	10,4,17	346,211,339	9,5,12	339	149	6.548232070562983e-12	1.05980922482e-10	0.964,0.98,0.935	0.944,0.949,0.925	0.02
3507	gene:Solyc07g042910.2	NA	7	-	56464696	56464798	56464380	56464549	56470020	56470083	3507	131,72,78	4,0,0	54,62,54	6,0,0	251	149	6.92081607469092e-12	1.11898154256e-10	0.951,1.0,1.0	0.842,1.0,1.0	0.036
1671	gene:Solyc04g078750.2	NA	4	+	63415044	63415144	63414402	63414956	63415484	63416058	1671	304,179,322	0,1,2	369,205,352	5,0,8	249	149	7.047490348743405e-12	1.13831518332e-10	1.0,0.991,0.99	0.978,1.0,0.963	0.013
30	gene:Solyc01g103980.2	NA	1	+	92457789	92457841	92457387	92457510	92458159	92458612	30	232,126,222	14,5,15	85,56,83	8,6,7	201	149	7.702418970411226e-12	1.24284806707e-10	0.925,0.949,0.916	0.887,0.874,0.898	0.044
14074	gene:Solyc02g080420.2	NA	2	+	44647026	44647102	44646182	44646651	44649096	44649152	14074	23,18,19	344,221,397	22,13,13	522,337,463	225	149	7.753328594516645e-12	1.24980540028e-10	0.042,0.051,0.031	0.027,0.025,0.018	0.018
5970	gene:Solyc01g005090.2	NA	1	-	86184	86263	85818	86098	86585	86723	5970	34,39,55	5,0,0	27,19,9	4,2,0	228	149	8.479933316109434e-12	1.36555873953e-10	0.816,1.0,1.0	0.815,0.861,1.0	0.047
13567	gene:Solyc09g055760.2	NA	9	-	44421468	44421549	44421286	44421391	44421910	44421951	13567	107,63,60	6,6,0	61,40,69	3,0,12	230	149	8.705223395178584e-12	1.40043207658e-10	0.92,0.872,1.0	0.929,1.0,0.788	0.025
10454	gene:Solyc05g012310.2	NA	5	-	5583328	5583564	5582942	5583245	5584148	5584303	10454	7,1,3	7,1,6	0,1,2	2,0,0	385	149	8.953296497008532e-12	1.43889701919e-10	0.279,0.279,0.162	0.0,1.0,1.0	-0.427
9768	gene:Solyc12g014530.1	NA	12	-	5502267	5502438	5501415	5501658	5502594	5502949	9768	4,3,2	12,14,15	2,0,7	63,10,22	320	149	9.556042605086374e-12	1.53422790133e-10	0.134,0.091,0.058	0.015,0.0,0.129	0.046
1161	gene:Solyc04g005030.2	NA	4	-	41301	41413	39562	39629	42427	42552	1161	10,11,16	117,93,158	44,7,7	178,112,130	261	149	9.819847440023317e-12	1.57500533091e-10	0.047,0.063,0.055	0.124,0.034,0.03	-0.008
9751	gene:Solyc02g083320.2	NA	2	-	46770660	46770855	46770093	46770166	46770945	46771095	9751	342,331,371	511,389,758	265,218,291	346,258,269	344	149	1.008362627570786e-11	1.61569712124e-10	0.225,0.269,0.175	0.249,0.268,0.319	-0.056
4517	gene:Solyc06g054140.2	NA	6	+	36965177	36965257	36963980	36964025	36965487	36965575	4517	23,12,19	8,5,2	1,3,6	9,2,6	229	149	1.0105899124375283e-11	1.61764986084e-10	0.652,0.61,0.861	0.067,0.494,0.394	0.389
14576	gene:Solyc11g022380.1	NA	11	+	13698802	13698900	13698501	13698689	13699098	13699232	14576	155,90,58	11,5,4	70,44,49	0,2,3	247	149	1.0179472901811451e-11	1.62780225197e-10	0.895,0.916,0.897	1.0,0.93,0.908	-0.043
13570	gene:Solyc09g055760.2	NA	9	-	44421468	44421554	44421286	44421391	44421910	44421951	13570	110,65,62	6,6,0	67,43,66	3,0,12	235	149	1.0335234356762683e-11	1.65106398255e-10	0.921,0.873,1.0	0.934,1.0,0.777	0.028
4518	gene:Solyc06g054140.2	NA	6	+	36965177	36965257	36963980	36964025	36967925	36968169	4518	23,14,19	10,0,2	1,2,2	3,1,0	229	149	1.113288657657099e-11	1.77672007763e-10	0.599,1.0,0.861	0.178,0.565,1.0	0.239
4599	gene:Solyc03g059260.2	NA	3	-	28187774	28187827	28186706	28186795	28188115	28188202	4599	3,2,4	3,3,0	3,3,7	0,0,4	202	149	1.1296440655407135e-11	1.8010299371e-10	0.425,0.33,1.0	1.0,1.0,0.563	-0.269
3123	gene:Solyc10g012050.2	NA	10	+	4381212	4381287	4379435	4379657	4381700	4381962	3123	2,0,0	0,2,4	0,0,4	3,0,1	224	149	1.1513012474391075e-11	1.83373591933e-10	1.0,0.0,0.0	0.0,NA,0.727	-0.03
3395	gene:Solyc01g100270.2	NA	1	+	90340845	90340900	90338188	90338285	90344758	90344938	3395	57,35,40	93,33,44	8,6,6	2,4,6	204	149	1.270987189193218e-11	2.0223574928e-10	0.309,0.437,0.399	0.745,0.523,0.422	-0.182
16516	gene:Solyc10g080340.1	NA	10	-	61620510	61620734	61619707	61620249	61620827	61621090	16516	1,0,7	39,18,47	1,0,2	25,13,21	373	149	1.2870090598023654e-11	2.04582143807e-10	0.01,0.0,0.056	0.016,0.0,0.037	0.004
4733	gene:Solyc05g005840.2	NA	5	+	659813	659972	659405	659584	660258	660410	4733	345,235,312	43,11,51	116,72,157	11,11,9	308	149	1.3597046328839484e-11	2.15923788186e-10	0.795,0.912,0.747	0.836,0.76,0.894	-0.012
9109	gene:Solyc01g080930.2	NA	1	-	80272519	80272604	80271615	80271701	80272960	80273044	9109	194,91,140	7,2,9	139,73,104	3,0,3	234	149	1.469177769533763e-11	2.33077569194e-10	0.946,0.967,0.908	0.967,1.0,0.957	-0.034
10259	gene:Solyc08g076420.2	NA	8	-	60431900	60432104	60430977	60431157	60432212	60432310	10259	74,39,36	737,386,553	12,13,14	523,413,518	353	149	1.4749839510345097e-11	2.33767466311e-10	0.041,0.041,0.027	0.01,0.013,0.011	0.025
5646	gene:Solyc01g010720.2	NA	1	-	5750193	5750279	5749600	5750115	5750364	5750457	5646	50,34,47	0,3,2	52,28,58	2,0,0	235	149	1.6404738719348845e-11	2.59738997354e-10	1.0,0.878,0.937	0.943,1.0,1.0	-0.043
10333	gene:Solyc09g008520.2	NA	9	-	2008729	2008788	2008526	2008619	2010042	2010151	10333	1,4,2	1,0,0	2,0,0	0,0,2	208	149	1.8292587081042768e-11	2.89343988356e-10	0.417,1.0,1.0	1.0,NA,0.0	0.306
9406	gene:Solyc10g007360.2	NA	10	-	1748020	1748229	1747686	1747868	1749016	1749319	9406	32,20,21	4,2,2	23,18,20	3,1,0	358	149	1.8825750045042482e-11	2.97483945786e-10	0.769,0.806,0.814	0.761,0.882,1.0	-0.085
15672	gene:Solyc06g076670.2	NA	6	+	47615342	47615422	47615033	47615183	47615565	47615629	15672	64,41,54	106,63,98	55,41,29	129,102,89	229	149	1.9510613585521995e-11	3.08002688286e-10	0.282,0.297,0.264	0.217,0.207,0.175	0.081
4664	gene:Solyc06g008230.2	NA	6	-	2103000	2103140	2101452	2102047	2104298	2105512	4664	1,1,0	3,3,5	2,0,0	0,0,2	289	149	2.0376492725718977e-11	3.21355522938e-10	0.147,0.147,0.0	1.0,NA,0.0	-0.402
15832	gene:Solyc05g016410.2	NA	5	+	16194077	16194265	16193669	16193740	16194351	16194413	15832	30,21,18	425,415,476	26,11,8	237,212,173	337	149	2.1282904290604617e-11	3.35320728799e-10	0.03,0.022,0.016	0.046,0.022,0.02	-0.007
7651	gene:Solyc12g014110.1	NA	12	+	4928377	4928451	4927922	4928108	4929011	4929157	7651	25,33,44	10,7,13	49,36,21	13,2,6	223	149	2.1971634575500005e-11	3.45832234501e-10	0.626,0.759,0.693	0.716,0.923,0.7	-0.087
444	gene:Solyc07g032480.2	NA	7	-	39486250	39486432	39484581	39485400	39486534	39486711	444	85,99,115	86,54,88	69,37,42	81,60,90	331	149	2.233741579718074e-11	3.51244913697e-10	0.308,0.452,0.37	0.277,0.217,0.174	0.154
3030	gene:Solyc01g087380.2	NA	1	-	82334518	82334692	82334114	82334193	82334770	82334851	3030	28,7,24	23,26,31	6,4,4	11,9,7	323	149	2.2672545094833252e-11	3.56165475785e-10	0.36,0.11,0.263	0.201,0.17,0.209	0.051
12528	gene:Solyc01g099460.1	NA	1	+	89709572	89709672	89708587	89708710	89709749	89709833	12528	30,12,14	4,2,3	26,10,18	3,2,0	249	149	2.2864909144345905e-11	3.58835888225e-10	0.818,0.782,0.736	0.838,0.749,1.0	-0.084
9779	gene:Solyc11g006370.1	NA	11	+	1083942	1084005	1083674	1083827	1084105	1084221	9779	12,9,14	92,54,65	12,9,5	84,75,62	212	149	2.3340479700659744e-11	3.65941303929e-10	0.084,0.105,0.131	0.091,0.078,0.054	0.032
5962	gene:Solyc03g119280.2	NA	3	-	67914113	67914333	67913761	67913879	67914717	67914792	5962	1,2,3	26,27,32	10,0,0	29,15,26	369	149	2.3491554576508882e-11	3.67950238137e-10	0.015,0.029,0.036	0.122,0.0,0.0	-0.014
4030	gene:Solyc10g045640.1	NA	10	-	34956436	34956643	34954328	34954405	34963251	34963467	4030	302,272,380	0,0,2	555,334,422	4,8,0	356	149	2.489971594889487e-11	3.89625896687e-10	1.0,1.0,0.988	0.983,0.946,1.0	0.02
5943	gene:Solyc02g088210.2	NA	2	+	50375479	50375722	50371973	50372393	50375829	50375995	5943	11,4,13	23,14,9	2,7,9	109,54,87	392	149	2.516721691985206e-11	3.93427867619e-10	0.154,0.098,0.354	0.007,0.047,0.038	0.171
3763	gene:Solyc01g103410.2	NA	1	-	92020568	92020645	92019572	92019658	92020742	92020902	3763	28,12,13	12,6,4	7,3,5	5,4,2	226	149	3.338208215913321e-11	5.21339061101e-10	0.606,0.569,0.682	0.48,0.331,0.622	0.141
16530	gene:Solyc09g065660.2	NA	9	+	63877038	63877088	63876344	63876833	63877190	63877936	16530	0,2,5	7,6,1	7,3,0	17,8,28	199	149	3.463522905368038e-11	5.40383695323e-10	0.0,0.2,0.789	0.236,0.219,0.0	0.178
6737	gene:Solyc08g081900.2	NA	8	-	64820247	64820406	64819858	64819982	64820497	64820548	6737	5,3,8	150,107,110	10,6,3	106,66,103	308	149	3.476017372772372e-11	5.41806050942e-10	0.016,0.013,0.034	0.044,0.042,0.014	-0.012
1697	gene:Solyc01g100260.2	NA	1	+	90330605	90330676	90329695	90329869	90331306	90331348	1697	1,3,1	68,39,65	4,3,3	36,16,37	220	149	3.548694111289363e-11	5.52597134475e-10	0.01,0.05,0.01	0.07,0.113,0.052	-0.055
12913	gene:Solyc04g082400.2	NA	4	-	66075032	66075152	66074495	66074712	66076388	66076522	12913	133,55,64	11,4,9	42,35,38	6,2,10	269	149	3.616470843856351e-11	5.62605003536e-10	0.87,0.884,0.798	0.795,0.906,0.678	0.058
13057	gene:Solyc02g061840.2	NA	2	-	33356357	33356546	33355876	33355946	33356637	33356787	13057	78,75,58	327,242,313	47,39,45	302,246,240	338	149	3.729602013072498e-11	5.79642312865e-10	0.095,0.12,0.076	0.064,0.065,0.076	0.029
11568	gene:Solyc08g068850.2	NA	8	-	57933491	57933627	57933242	57933371	57934207	57934333	11568	74,56,43	2,4,0	82,147,104	4,4,8	285	149	3.861553609607467e-11	5.99568812628e-10	0.951,0.88,1.0	0.915,0.951,0.872	0.031
4697	gene:Solyc11g065030.1	NA	11	+	50341273	50341343	50340872	50340880	50341814	50341944	4697	4,2,3	104,38,95	1,2,7	58,30,45	219	149	3.932346974739245e-11	6.09970146304e-10	0.026,0.035,0.021	0.012,0.043,0.096	-0.023
6767	gene:Solyc12g049440.1	NA	12	-	36828355	36828438	36828042	36828113	36831377	36831661	6767	14,2,1	0,1,0	6,3,0	2,0,0	232	149	4.6710373314516876e-11	7.23852828591e-10	1.0,0.562,1.0	0.658,1.0,NA	0.025
1494	gene:Solyc02g094430.2	NA	2	-	54957465	54957528	54956958	54957089	54958033	54958142	1494	31,22,25	44,29,51	5,6,5	65,34,33	212	149	4.791631945106601e-11	7.41824177293e-10	0.331,0.348,0.256	0.051,0.11,0.096	0.226
13195	gene:Solyc08g061610.2	NA	8	-	49186042	49186148	49183879	49183946	49190134	49190244	13195	92,67,118	0,0,3	108,59,95	7,2,1	255	149	5.1668710617986325e-11	7.99146045903e-10	1.0,1.0,0.958	0.9,0.945,0.982	0.044
12918	gene:Solyc04g082400.2	NA	4	-	66075650	66075719	66075032	66075152	66076388	66076522	12918	12,1,4	84,29,26	4,0,2	26,14,24	218	149	5.245196616136915e-11	8.10478887536e-10	0.089,0.023,0.095	0.095,0.0,0.054	0.019
8209	gene:Solyc02g090930.2	NA	2	-	52399892	52400105	52399186	52399812	52401707	52401741	8209	94,94,103	125,101,161	39,40,43	117,110,123	362	149	5.664832558000283e-11	8.74477857534e-10	0.236,0.277,0.208	0.121,0.13,0.126	0.115
12793	gene:Solyc05g056530.2	NA	5	+	65798976	65799140	65798843	65798889	65799714	65800058	12793	0,0,1	14,3,6	2,0,2	17,10,11	313	149	5.6888164769886397e-11	8.773358411e-10	0.0,0.0,0.074	0.053,0.0,0.08	-0.02
3979	gene:Solyc11g007180.1	NA	11	+	1611546	1611623	1611126	1611302	1612205	1612512	3979	1,2,1	9,11,3	2,0,0	3,0,14	226	149	5.7885987027352566e-11	8.91866806851e-10	0.068,0.107,0.18	0.305,NA,0.0	-0.034
7567	gene:Solyc12g017280.1	NA	12	+	6492953	6493075	6491870	6492051	6494335	6494523	7567	7,7,3	28,15,26	2,3,1	19,7,13	271	149	5.798134863100077e-11	8.92478743467e-10	0.121,0.204,0.06	0.055,0.191,0.041	0.033
8466	gene:Solyc04g079320.2	NA	4	+	63831853	63831941	63830386	63830647	63838616	63838683	8466	122,83,173	1,0,1	70,46,59	0,6,2	237	149	6.020376071540501e-11	9.25798770963e-10	0.987,1.0,0.991	1.0,0.828,0.949	0.067
15495	gene:Solyc10g076740.1	NA	10	-	59685646	59685747	59683409	59683623	59686076	59686153	15495	3,0,4	2,1,2	2,0,0	2,8,0	250	149	6.092240877184298e-11	9.35422894544e-10	0.472,0.0,0.544	0.373,0.0,NA	0.152
464	gene:Solyc03g093640.2	NA	3	-	55206098	55206181	55205803	55205972	55208331	55208511	464	253,191,290	82,44,60	223,136,164	68,43,60	232	149	6.094625131233776e-11	9.35422894544e-10	0.665,0.736,0.756	0.678,0.67,0.637	0.057
16615	gene:Solyc01g006930.2	NA	1	+	1510590	1510732	1509411	1509480	1510850	1510988	16615	17,22,24	381,296,449	14,5,11	45,20,17	291	149	6.308077949479599e-11	9.67258721144e-10	0.022,0.037,0.027	0.137,0.113,0.249	-0.138
4338	gene:Solyc08g006600.2	NA	8	-	1193044	1193093	1190140	1190280	1194491	1194534	4338	18,15,56	74,60,68	11,8,26	53,26,56	198	149	6.385490061391074e-11	9.78193649424e-10	0.155,0.158,0.383	0.135,0.188,0.259	0.038
6449	gene:Solyc08g076100.2	NA	8	-	60148156	60148238	60147559	60147675	60148488	60148726	6449	10,15,3	191,102,143	8,4,10	85,60,65	231	149	6.53366974471448e-11	9.99938254155e-10	0.033,0.087,0.013	0.057,0.041,0.09	-0.018
15102	gene:Solyc03g121990.2	NA	3	-	69999455	69999494	69998350	69998696	69999603	69999660	15102	4,3,2	121,70,113	8,4,2	80,57,109	188	149	6.74415873284351e-11	1.03116836908e-09	0.026,0.033,0.014	0.073,0.053,0.014	-0.022
8350	gene:Solyc02g093120.2	NA	2	+	54046897	54046970	54046585	54046654	54047189	54047238	8350	222,126,251	8,13,8	216,141,159	12,13,10	222	149	6.784945074973595e-11	1.03543039065e-09	0.949,0.867,0.955	0.924,0.879,0.914	0.018
8500	gene:Solyc08g077370.2	NA	8	-	61250758	61251318	61249975	61250623	61251534	61251604	8500	136,94,83	41,34,44	59,27,29	12,5,15	709	149	6.781347786214549e-11	1.03543039065e-09	0.411,0.367,0.284	0.508,0.532,0.289	-0.089
11913	gene:Solyc03g118980.2	NA	3	-	67722830	67723047	67721125	67721190	67723356	67723507	11913	19,2,11	21,5,15	4,2,2	20,9,10	366	149	7.046690017152082e-11	1.07333201505e-09	0.269,0.14,0.23	0.075,0.083,0.075	0.135
12116	gene:Solyc06g073230.2	NA	6	+	45125127	45125257	45123934	45124040	45126918	45127027	12116	43,33,77	34,29,30	58,47,62	35,29,16	279	149	7.045047735455504e-11	1.07333201505e-09	0.403,0.378,0.578	0.469,0.464,0.674	-0.083
6109	gene:Solyc05g008810.2	NA	5	-	3047034	3047130	3046256	3046500	3047758	3047831	6109	15,6,13	5,10,10	18,16,15	4,14,4	245	149	7.103867062795338e-11	1.0810144575e-09	0.646,0.267,0.442	0.732,0.41,0.695	-0.161
2169	gene:Solyc04g005130.2	NA	4	-	89734	89805	89540	89609	90718	90784	2169	2,1,5	31,20,59	5,1,10	53,39,46	220	149	7.22717389028656e-11	1.09873594338e-09	0.042,0.033,0.054	0.06,0.017,0.128	-0.025
3631	gene:Solyc10g006240.2	NA	10	-	927329	927463	926486	926585	927948	928036	3631	234,214,335	1,0,3	215,126,304	5,3,1	283	149	7.264715359421e-11	1.10339743987e-09	0.992,1.0,0.983	0.958,0.957,0.994	0.022
9066	gene:Solyc03g097830.2	NA	3	+	60161874	60161888	60160283	60160385	60163290	60163374	9066	0,0,1	24,18,20	4,1,1	3,4,9	163	149	7.331904989398505e-11	1.11254895104e-09	0.0,0.0,0.044	0.549,0.186,0.092	-0.261
6025	gene:Solyc01g056810.2	NA	1	-	56749998	56750134	56749011	56749092	56750563	56750641	6025	2,1,6	65,55,80	4,7,2	55,48,64	285	149	7.401094451232147e-11	1.12198633179e-09	0.016,0.009,0.038	0.037,0.071,0.016	-0.02
7131	gene:Solyc03g033560.2	NA	3	-	5108557	5108611	5107879	5108271	5110993	5111275	7131	16,6,16	360,300,440	5,8,4	284,189,199	203	149	7.502365787251081e-11	1.136264824e-09	0.032,0.014,0.026	0.013,0.03,0.015	0.005
14886	gene:Solyc05g007020.2	NA	5	-	1610489	1610526	1610233	1610313	1610655	1610835	14886	50,42,64	16,12,27	20,9,17	21,26,32	186	149	7.767658294275092e-11	1.17533463568e-09	0.715,0.737,0.655	0.433,0.217,0.299	0.386
12862	gene:Solyc04g076830.2	NA	4	-	61704027	61704055	61703808	61703883	61705322	61705485	12862	15,17,12	70,74,90	6,1,2	112,96,117	177	149	8.868187341320833e-11	1.34059242948e-09	0.153,0.162,0.101	0.043,0.009,0.014	0.117
11217	gene:Solyc03g007100.2	NA	3	-	1668058	1668201	1667655	1667877	1668272	1668350	11217	3,2,0	102,50,61	18,0,2	36,34,43	292	149	9.66963562052111e-11	1.46036992201e-09	0.015,0.02,0.0	0.203,0.0,0.023	-0.064
12101	gene:Solyc05g048810.2	NA	5	-	59499305	59499378	59499097	59499217	59499461	59499631	12101	167,80,142	51,58,61	74,30,60	13,26,17	222	149	1.1449112567058203e-10	1.7274912179e-09	0.687,0.481,0.61	0.793,0.436,0.703	-0.051
11803	gene:Solyc05g015070.2	NA	5	-	9779897	9780048	9779538	9779633	9780580	9780790	11803	22,17,25	137,79,73	31,16,9	47,60,38	300	149	1.1864393998286215e-10	1.78846818927e-09	0.074,0.097,0.145	0.247,0.117,0.105	-0.051
14896	gene:Solyc05g007020.2	NA	5	-	1610461	1610526	1610233	1610313	1610742	1610832	14896	442,224,365	13,9,9	94,88,122	25,9,13	214	149	1.231511707098859e-10	1.85466819438e-09	0.959,0.945,0.966	0.724,0.872,0.867	0.136
6056	gene:Solyc04g008640.2	NA	4	+	2263905	2264018	2263164	2263384	2264721	2264808	6056	0,2,6	60,36,49	1,0,4	67,53,79	262	149	1.2563499111923636e-10	1.89029983355e-09	0.0,0.031,0.065	0.008,0.0,0.028	0.02
5358	gene:Solyc04g079070.2	NA	4	-	63652467	63652601	63651691	63651958	63652721	63652793	5358	401,277,428	4,4,4	100,83,132	0,2,0	283	149	1.285675503872895e-10	1.93261006622e-09	0.981,0.973,0.983	1.0,0.956,1.0	-0.006
2467	gene:Solyc04g072450.2	NA	4	-	59458925	59459035	59457977	59458645	59460328	59460422	2467	89,77,129	2185,2703,3646	4,2,5	2406,1823,1758	259	149	1.3568900145457727e-10	2.03774896473e-09	0.023,0.016,0.02	0.001,0.001,0.002	0.018
15528	gene:Solyc06g050310.2	NA	6	-	32922821	32922895	32922317	32922401	32925115	32925220	15528	80,54,64	1,0,0	6,18,19	1,3,10	223	149	1.4140857144997748e-10	2.12165769643e-09	0.982,1.0,1.0	0.8,0.8,0.559	0.274
7570	gene:Solyc09g065130.2	NA	9	+	63000747	63000986	62999970	63000039	63001951	63002007	7570	9,5,3	48,58,16	4,0,0	21,14,37	388	149	1.4484928479944747e-10	2.17125016719e-09	0.067,0.032,0.067	0.068,0.0,0.0	0.033
6744	gene:Solyc04g074780.2	NA	4	-	60699981	60700064	60699609	60699809	60700443	60700688	6744	44,29,33	3,3,1	56,38,54	2,0,3	232	149	1.4614438406072364e-10	2.18861790472e-09	0.904,0.861,0.955	0.947,1.0,0.92	-0.049
10137	gene:Solyc09g065860.2	NA	9	-	64126832	64126962	64126663	64126741	64128625	64128669	10137	2,7,2	29,39,64	1,5,0	62,18,37	279	149	1.4660229248114568e-10	2.19342739655e-09	0.036,0.087,0.016	0.009,0.129,0.0	0.0
5399	gene:Solyc01g081050.2	NA	1	+	80377949	80378159	80376429	80376494	80378905	80378950	5399	40,20,40	2,0,0	18,15,33	4,0,0	359	149	1.6386119806578745e-10	2.44936603521e-09	0.892,1.0,1.0	0.651,1.0,1.0	0.08
4143	gene:Solyc03g005080.2	NA	3	-	59326	59429	59120	59256	59517	59635	4143	2,2,6	0,0,0	0,0,0	5,5,0	252	149	1.6763811483273543e-10	2.50348950075e-09	1.0,1.0,1.0	0.0,0.0,NA	1.0
10296	gene:Solyc11g069140.1	NA	11	+	53742342	53742559	53741958	53741997	53744248	53744307	10296	21,3,4	16,18,2	5,6,2	13,11,6	366	149	1.7232069838232682e-10	2.57102481986e-09	0.348,0.064,0.449	0.135,0.182,0.119	0.142
3534	gene:Solyc09g098530.2	NA	9	+	72333383	72333423	72332316	72333189	72333942	72334052	3534	15,12,17	0,1,6	7,5,6	0,0,3	189	149	1.778137717855689e-10	2.65051587887e-09	1.0,0.904,0.691	1.0,1.0,0.612	-0.006
13477	gene:Solyc01g111190.2	NA	1	+	97533666	97533814	97533536	97533592	97535072	97535165	13477	11,0,9	13,4,12	0,4,3	2,3,10	297	149	1.8177425296336332e-10	2.70703550908e-09	0.298,0.0,0.273	0.0,0.401,0.131	0.013
7851	gene:Solyc05g016260.2	NA	5	+	15423829	15423939	15423285	15423342	15425123	15425358	7851	9,2,12	37,37,44	0,0,2	5,12,20	259	149	2.0494740645217282e-10	3.04930561418e-09	0.123,0.03,0.136	0.0,0.0,0.054	0.078
14225	gene:Solyc05g050380.2	NA	5	+	60491632	60491712	60491052	60491450	60491794	60492347	14225	62,108,119	98,79,119	315,174,233	339,227,297	229	149	2.2460677611949796e-10	3.33870999275e-09	0.292,0.471,0.394	0.377,0.333,0.338	0.036
11667	gene:Solyc01g104410.2	NA	1	-	92780932	92780992	92780726	92780766	92781463	92781679	11667	28,28,27	0,3,1	12,15,10	0,2,0	209	149	2.2975675803632948e-10	3.41210059458e-09	1.0,0.869,0.951	1.0,0.842,1.0	-0.007
6111	gene:Solyc05g008810.2	NA	5	-	3047364	3047435	3046256	3046500	3047764	3047831	6111	0,3,0	32,15,39	3,2,2	42,16,27	220	149	2.3617829849272744e-10	3.50422176644e-09	0.0,0.119,0.0	0.046,0.078,0.048	-0.018
2129	gene:Solyc01g065710.2	NA	1	-	72298755	72298895	72298073	72298224	72299875	72299958	2129	60,9,49	3,1,9	57,31,40	6,0,0	289	149	2.4673921009802505e-10	3.65753252381e-09	0.912,0.823,0.737	0.83,1.0,1.0	-0.119
141	gene:Solyc09g061290.2	NA	9	-	58606142	58606196	58605135	58605213	58606270	58606379	141	84,78,97	6,3,2	71,61,85	0,0,3	203	149	2.565814207217541e-10	3.79991634991e-09	0.911,0.95,0.973	1.0,1.0,0.954	-0.04
2333	gene:Solyc01g098160.2	NA	1	-	88734968	88735056	88732125	88732240	88737107	88737331	2333	155,161,267	0,1,2	241,203,217	4,6,0	237	149	2.629771144831898e-10	3.89104237933e-09	1.0,0.99,0.988	0.974,0.955,1.0	0.016
16693	gene:Solyc05g015610.2	NA	5	+	11525866	11526082	11525271	11525370	11526167	11527300	16693	33,20,42	463,314,401	11,7,14	194,155,145	365	149	2.704203778849685e-10	3.99748612064e-09	0.028,0.025,0.041	0.023,0.018,0.038	0.005
8609	gene:Solyc02g069750.1	NA	2	-	39569692	39569778	39566824	39567200	39570807	39571007	8609	6,3,1	8,5,7	16,7,14	0,3,0	235	149	2.75722415790129e-10	4.07211033781e-09	0.322,0.276,0.083	1.0,0.597,1.0	-0.639
10957	gene:Solyc01g073870.2	NA	1	-	81202797	81202948	81201778	81202023	81204319	81204634	10957	25,21,12	137,98,98	2,0,0	52,64,74	300	149	2.8592529878217467e-10	4.21891064137e-09	0.083,0.096,0.057	0.019,0.0,0.0	0.072
4133	gene:Solyc06g066470.2	NA	6	-	41726015	41726152	41725843	41725906	41726628	41726736	4133	161,82,151	25,22,30	22,15,29	23,16,17	286	149	2.9921635701837014e-10	4.41096613071e-09	0.77,0.66,0.724	0.333,0.328,0.471	0.341
13451	gene:Solyc03g110940.2	NA	3	+	61665025	61665160	61663785	61663914	61666731	61666842	13451	40,40,62	0,5,5	45,32,39	0,1,2	284	149	3.1598868382374477e-10	4.65394168948e-09	1.0,0.808,0.867	1.0,0.944,0.911	-0.06
8001	gene:Solyc01g068080.2	NA	1	-	77122737	77122926	77122418	77122581	77123520	77123701	8001	99,89,114	1,1,0	270,191,232	7,5,17	338	149	3.1802534865376e-10	4.67964088721e-09	0.978,0.975,1.0	0.944,0.944,0.857	0.069
15847	gene:Solyc02g076870.2	NA	2	+	41986505	41986678	41983282	41983765	41987292	41987437	15847	12,3,5	100,68,63	1,2,1	55,26,38	322	149	3.322981567222407e-10	4.88517885946e-09	0.053,0.02,0.035	0.008,0.034,0.012	0.018
16378	gene:Solyc01g057340.2	NA	1	-	60510721	60510795	60510006	60510190	60511061	60511111	16378	5,1,4	13,6,12	2,0,0	3,3,6	223	149	3.3429379625169574e-10	4.91001666491e-09	0.204,0.1,0.182	0.308,0.0,0.0	0.059
7626	gene:Solyc01g014850.2	NA	1	-	15592926	15593002	15586444	15587471	15597181	15597388	7626	5,7,6	0,0,0	5,0,5	6,4,0	225	149	3.382196149237792e-10	4.9631330318e-09	1.0,1.0,1.0	0.356,0.0,1.0	0.548
9508	gene:Solyc04g072010.2	NA	4	+	59081662	59081778	59081400	59081445	59081922	59082025	9508	2,1,5	0,0,1	1,0,2	2,0,0	265	149	3.39486163342932e-10	4.97716505837e-09	1.0,1.0,0.738	0.219,NA,1.0	0.303
2774	gene:Solyc04g007020.2	NA	4	-	740699	740946	740449	740614	741507	742225	2774	15,12,13	147,102,63	6,11,13	64,61,36	396	149	3.446525490592207e-10	5.04829427796e-09	0.037,0.042,0.072	0.034,0.064,0.12	-0.022
743	gene:Solyc11g012550.1	NA	11	+	5361093	5361132	5360164	5360248	5364108	5365080	743	3,0,0	0,0,6	0,0,2	15,3,6	188	149	3.524365795068563e-10	5.15760063751e-09	1.0,NA,0.0	0.0,0.0,0.209	0.43
12348	gene:Solyc06g009170.2	NA	6	+	3110985	3111029	3110314	3110387	3111951	3112193	12348	3,3,3	102,63,131	8,2,7	47,44,58	193	149	3.532160308634637e-10	5.16429527714e-09	0.022,0.035,0.017	0.116,0.034,0.085	-0.054
10956	gene:Solyc01g073870.2	NA	1	-	81202797	81202962	81201778	81202023	81204319	81204634	10956	26,20,12	137,98,98	2,0,0	52,64,74	314	149	3.624659786795977e-10	5.29471022955e-09	0.083,0.088,0.055	0.018,0.0,0.0	0.069
6688	gene:Solyc01g034150.2	NA	1	-	36262090	36262141	36261656	36261776	36262275	36262440	6688	13,4,27	3,2,6	14,4,1	0,0,1	200	149	3.712254646195204e-10	5.4177299609e-09	0.764,0.598,0.77	1.0,1.0,0.427	-0.098
8276	gene:Solyc01g103950.2	NA	1	-	92427305	92427407	92426457	92426522	92427765	92427900	8276	5,5,11	34,12,29	3,2,4	32,18,20	251	149	3.8039306652406086e-10	5.5464767218e-09	0.08,0.198,0.184	0.053,0.062,0.106	0.08
11342	gene:Solyc10g018850.1	NA	10	-	10821435	10821457	10820860	10820978	10821826	10821974	11342	31,40,63	18,11,22	60,36,52	7,16,8	171	149	3.8827647854800594e-10	5.65628196134e-09	0.6,0.76,0.714	0.882,0.662,0.85	-0.107
13994	gene:Solyc03g097240.2	NA	3	-	59546148	59546284	59545606	59545684	59547196	59547323	13994	3,4,12	37,34,23	2,0,4	17,9,16	285	149	3.96063116853835e-10	5.76447942942e-09	0.041,0.058,0.214	0.058,0.0,0.116	0.046
14368	gene:Solyc09g009100.2	NA	9	-	2446711	2446765	2445340	2446609	2446859	2446917	14368	5,0,4	27,23,39	4,0,0	69,39,40	203	149	4.218885657801659e-10	6.13478758527e-09	0.12,0.0,0.07	0.041,0.0,0.0	0.05
4544	gene:Solyc02g082230.2	NA	2	-	45926371	45926597	45926053	45926200	45928291	45928786	4544	29,20,20	236,174,165	7,12,16	158,139,192	375	149	4.422172716371789e-10	6.42456777155e-09	0.047,0.044,0.046	0.017,0.033,0.032	0.018
16298	gene:Solyc04g010000.2	NA	4	+	3317262	3317330	3316294	3316577	3317406	3317584	16298	13,1,1	61,63,79	6,2,0	61,37,59	217	149	4.427949696746093e-10	6.42713893087e-09	0.128,0.011,0.009	0.063,0.036,0.0	0.016
182	gene:Solyc03g063600.2	NA	3	+	35188615	35188661	35188340	35188476	35188761	35188867	182	235,151,188	11,12,8	187,151,231	7,12,3	195	149	4.667871909079878e-10	6.76314341009e-09	0.942,0.906,0.947	0.953,0.906,0.983	-0.016
9398	gene:Solyc01g112180.2	NA	1	+	98244389	98244524	98243217	98243411	98247426	98248135	9398	68,32,28	11,9,8	22,14,11	20,11,16	284	149	4.666798607922413e-10	6.76314341009e-09	0.764,0.651,0.647	0.366,0.4,0.265	0.344
12736	gene:Solyc11g064830.1	NA	11	+	50052851	50052948	50052187	50052259	50055400	50055505	12736	0,0,2	0,3,3	0,0,4	2,3,3	246	149	4.825247179005723e-10	6.98485013575e-09	NA,0.0,0.288	0.0,0.0,0.447	-0.005
15241	gene:Solyc02g088110.2	NA	2	-	50301614	50301667	50300397	50300455	50301834	50301930	15241	10,5,3	89,65,73	5,3,3	70,66,73	202	149	4.98376272679145e-10	7.20780616547e-09	0.077,0.054,0.029	0.05,0.032,0.029	0.016
6645	gene:Solyc11g045370.1	NA	11	-	30705194	30705231	30705060	30705124	30709877	30709938	6645	37,22,39	0,4,2	38,34,28	1,0,0	186	149	4.992414551921402e-10	7.21381414399e-09	1.0,0.815,0.94	0.968,1.0,1.0	-0.071
1777	gene:Solyc06g083310.2	NA	6	-	48771441	48772689	48769758	48770379	48773197	48773492	1777	1729,1190,1589	3,6,7	2048,1539,1876	6,10,11	1397	149	5.184613099743404e-10	7.48478933454e-09	0.984,0.955,0.96	0.973,0.943,0.948	0.012
6419	gene:Solyc11g019970.1	NA	11	-	9881148	9881178	9880989	9881043	9882556	9882681	6419	7,4,17	3,2,8	5,3,9	11,5,7	179	149	5.238614319645304e-10	7.55594739863e-09	0.66,0.625,0.639	0.275,0.333,0.517	0.266
3033	gene:Solyc01g087380.2	NA	1	-	82328213	82328315	82325821	82326024	82330207	82330334	3033	7,3,11	6,11,7	4,0,2	1,0,1	251	149	5.409939754840174e-10	7.79604885246e-09	0.409,0.139,0.483	0.704,NA,0.543	-0.28
15047	gene:Solyc03g098230.2	NA	3	+	60588021	60588132	60587537	60587716	60590730	60590822	15047	241,204,278	21,10,15	197,164,199	12,6,9	260	149	5.612378246688674e-10	8.08051478444e-09	0.868,0.921,0.914	0.904,0.94,0.927	-0.023
375	gene:Solyc06g068670.2	NA	6	-	42569920	42569980	42569588	42569644	42570354	42570449	375	88,60,120	7,2,18	101,73,71	11,9,14	209	149	5.628862451166827e-10	8.09697980756e-09	0.9,0.955,0.826	0.867,0.853,0.783	0.059
2343	gene:Solyc09g011160.2	NA	9	+	4513118	4513225	4512609	4512653	4514127	4514171	2343	0,0,2	4,2,2	13,4,10	4,3,6	256	149	5.845236148108288e-10	8.40069377953e-09	0.0,0.0,0.368	0.654,0.437,0.492	-0.405
13116	gene:Solyc06g083810.2	NA	6	-	49119518	49119614	49118819	49118950	49120534	49120659	13116	130,117,203	7,2,4	418,255,370	10,3,4	245	149	6.141931445781221e-10	8.81919771342e-09	0.919,0.973,0.969	0.962,0.981,0.983	-0.022
2090	gene:Solyc01g005820.2	NA	1	+	539671	539801	539204	539277	540174	540342	2090	250,139,179	556,351,463	195,100,157	474,315,448	279	149	6.661238130253104e-10	9.55631470225e-09	0.194,0.175,0.171	0.18,0.145,0.158	0.019
15243	gene:Solyc07g032240.2	NA	7	+	36546067	36546155	36544536	36544679	36546299	36546415	15243	57,27,27	4,0,1	31,19,68	7,2,5	237	149	7.087422106966717e-10	1.01586383533e-08	0.9,1.0,0.944	0.736,0.857,0.895	0.119
14937	gene:Solyc02g088300.2	NA	2	+	50445928	50445977	50445010	50445286	50446758	50447141	14937	91,68,95	4,0,3	92,41,87	2,9,0	198	149	7.232832578434249e-10	1.03578037255e-08	0.945,1.0,0.96	0.972,0.774,1.0	0.053
10921	gene:Solyc06g062660.2	NA	6	-	39545543	39545730	39544284	39544472	39545839	39546080	10921	2,1,2	0,0,0	0,2,0	2,0,3	336	149	7.275807084994298e-10	1.04100508328e-08	1.0,1.0,1.0	0.0,1.0,0.0	0.667
15522	gene:Solyc06g050310.2	NA	6	-	32924051	32924106	32922317	32922401	32925115	32925220	15522	28,23,12	1,0,0	7,9,4	1,3,10	204	149	7.387657488269202e-10	1.05606629638e-08	0.953,1.0,1.0	0.836,0.687,0.226	0.401
7895	gene:Solyc07g005120.2	NA	7	+	138554	138680	137452	137485	139311	139418	7895	246,132,261	4,13,11	146,87,140	2,5,5	275	149	7.52723245795647e-10	1.0750603864e-08	0.971,0.846,0.928	0.975,0.904,0.938	-0.024
11394	gene:Solyc10g084760.1	NA	10	-	64188283	64188393	64186775	64187891	64189156	64189216	11394	35,12,11	104,60,81	11,1,4	81,33,35	259	149	7.803861409294113e-10	1.11357769701e-08	0.162,0.103,0.072	0.072,0.017,0.062	0.062
15337	gene:Solyc12g009890.1	NA	12	+	3068449	3068545	3068166	3068284	3068988	3069150	15337	19,11,13	175,157,269	3,3,0	380,262,366	245	149	7.898700396064707e-10	1.12610893913e-08	0.062,0.041,0.029	0.005,0.007,0.0	0.04
1973	gene:Solyc03g118660.2	NA	3	-	67526300	67526325	67525612	67525716	67526410	67526595	1973	13,9,16	3,2,23	15,4,29	19,13,15	174	149	7.999238527865271e-10	1.13942972245e-08	0.788,0.794,0.373	0.403,0.209,0.623	0.24
7615	gene:Solyc09g015650.2	NA	9	+	10586832	10586904	10585136	10585234	10587048	10587349	7615	130,66,55	20,9,17	79,43,93	25,13,14	221	149	8.032721491815925e-10	1.143183851e-08	0.814,0.832,0.686	0.681,0.69,0.817	0.048
12930	gene:Solyc11g020590.1	NA	11	+	11623672	11623799	11620585	11620661	11623883	11623954	12930	85,56,42	3,0,9	38,31,37	0,1,0	276	149	8.247195738373684e-10	1.17266642241e-08	0.939,1.0,0.716	1.0,0.944,1.0	-0.096
13066	gene:Solyc11g073120.1	NA	11	+	56214271	56214400	56213975	56214095	56214479	56214885	13066	940,660,529	3051,2834,2971	135,110,108	445,379,497	278	149	8.404537910110502e-10	1.19398036794e-08	0.142,0.111,0.087	0.14,0.135,0.104	-0.013
10870	gene:Solyc03g118640.2	NA	3	+	67505854	67505935	67505299	67505437	67506172	67506254	10870	6,3,9	168,67,114	0,1,0	70,55,52	230	149	8.712450161186398e-10	1.23662821359e-08	0.023,0.028,0.049	0.0,0.012,0.0	0.029
4128	gene:Solyc06g066470.2	NA	6	-	41726015	41726168	41725843	41725906	41726628	41726736	4128	140,63,95	25,22,30	22,10,20	23,16,17	302	149	8.82738132799984e-10	1.25183350239e-08	0.734,0.586,0.61	0.321,0.236,0.367	0.335
8910	gene:Solyc05g055390.2	NA	5	+	65050856	65051053	65050502	65050567	65054493	65054984	8910	29,13,29	2,0,0	16,9,10	5,2,6	346	149	8.914775644608077e-10	1.26311030533e-08	0.862,1.0,1.0	0.579,0.66,0.418	0.402
15150	gene:Solyc02g030230.2	NA	2	-	25329714	25329779	25328194	25328308	25329925	25330259	15150	3,3,0	20,14,15	4,2,4	25,13,13	214	149	9.167434947357729e-10	1.29776248121e-08	0.095,0.13,0.0	0.1,0.097,0.176	-0.049
10304	gene:Solyc12g009620.1	NA	12	+	2888648	2888709	2887433	2887587	2889408	2889626	10304	11,0,0	154,107,93	2,0,1	103,60,97	210	149	9.281492559276332e-10	1.31275008076e-08	0.048,0.0,0.0	0.014,0.0,0.007	0.009
14573	gene:Solyc11g022380.1	NA	11	+	13698809	13698900	13698501	13698689	13699098	13699232	14573	36,15,20	11,5,4	16,12,15	0,2,3	240	149	9.45987247434859e-10	1.33680083362e-08	0.67,0.651,0.756	1.0,0.788,0.756	-0.156
10912	gene:Solyc05g018620.2	NA	5	-	22621179	22621424	22619374	22619790	22624005	22624124	10912	38,24,29	0,2,2	29,13,25	4,7,4	394	149	9.468384884801548e-10	1.33682592577e-08	1.0,0.819,0.846	0.733,0.413,0.703	0.272
9542	gene:Solyc02g036340.2	NA	2	-	30518707	30518832	30518025	30518190	30520133	30520346	9542	139,62,123	19,9,17	134,60,99	32,4,26	274	149	9.520316508635017e-10	1.34297587055e-08	0.799,0.789,0.797	0.695,0.891,0.674	0.042
6906	gene:Solyc01g103800.2	NA	1	-	92322129	92322182	92321172	92321470	92322420	92322524	6906	1032,656,793	40,27,47	1371,851,1121	94,49,59	202	149	9.799776713404585e-10	1.38118294118e-08	0.95,0.947,0.926	0.915,0.928,0.933	0.016
14178	gene:Solyc10g080480.1	NA	10	+	61737114	61737157	61735872	61735945	61738637	61739373	14178	30,15,22	1,2,4	35,12,23	7,3,2	192	149	9.812811275150649e-10	1.38180579493e-08	0.959,0.853,0.81	0.795,0.756,0.899	0.057
6741	gene:Solyc04g074780.2	NA	4	-	60700198	60700255	60699609	60699809	60700443	60700688	6741	54,30,41	3,3,1	79,32,57	2,0,3	206	149	1.0036260660432438e-09	1.41203144502e-08	0.929,0.879,0.967	0.966,1.0,0.932	-0.041
10361	gene:Solyc07g017530.2	NA	7	-	7472836	7473052	7471524	7471642	7473442	7473538	10361	5,4,17	1,1,0	2,0,0	6,0,2	365	149	1.0337094978344976e-09	1.45308208902e-08	0.671,0.62,1.0	0.12,NA,0.0	0.704
5751	gene:Solyc06g074260.2	NA	6	-	45909458	45909651	45906994	45907124	45911783	45912547	5751	0,2,1	0,0,0	0,0,0	0,2,2	342	149	1.0480614072071916e-09	1.47196645448e-08	NA,1.0,1.0	NA,0.0,0.0	1.0
12914	gene:Solyc04g082400.2	NA	4	-	66075650	66075859	66075032	66075152	66076388	66076522	12914	6,1,4	84,29,26	2,0,2	26,14,24	358	149	1.0547001588654655e-09	1.47999438741e-08	0.029,0.014,0.06	0.031,0.0,0.034	0.013
16305	gene:Solyc02g089240.2	NA	2	-	51108453	51108464	51107587	51107926	51108602	51108715	16305	54,34,20	116,79,49	8,8,4	38,38,25	160	149	1.0929597144930402e-09	1.53234098433e-08	0.302,0.286,0.275	0.164,0.164,0.13	0.135
16396	gene:Solyc01g109010.2	NA	1	-	96101554	96101743	96101419	96101485	96101972	96102136	16396	35,29,46	0,0,3	19,12,15	2,6,0	338	149	1.10574743485078e-09	1.54891555525e-08	1.0,1.0,0.871	0.807,0.469,1.0	0.198
7629	gene:Solyc01g060240.2	NA	1	+	69832305	69832394	69831412	69831453	69832959	69833022	7629	4,1,9	192,145,129	0,0,3	72,59,79	238	149	1.2394657545801701e-09	1.73471127729e-08	0.013,0.004,0.042	0.0,0.0,0.023	0.012
7134	gene:Solyc03g033560.2	NA	3	-	5108841	5109048	5108473	5108611	5110993	5111275	7134	52,53,75	47,18,35	38,30,35	8,17,10	356	149	1.2498550776285229e-09	1.74772672974e-08	0.317,0.552,0.473	0.665,0.425,0.594	-0.114
11501	gene:Solyc01g090230.2	NA	1	-	83883997	83884081	83878091	83878131	83888859	83888926	11501	126,66,94	8,11,3	120,60,78	14,13,1	233	149	1.2534674379359116e-09	1.75125124016e-08	0.91,0.793,0.952	0.846,0.747,0.98	0.027
2114	gene:Solyc07g063260.2	NA	7	-	65775578	65775663	65775293	65775368	65776700	65776761	2114	24,19,28	2,0,1	44,25,43	0,7,1	234	149	1.316433452097882e-09	1.83762194414e-08	0.884,1.0,0.947	1.0,0.695,0.965	0.057
11320	gene:Solyc03g114790.2	NA	3	+	64683313	64683506	64682328	64682552	64683904	64683991	11320	167,125,175	2,13,8	142,112,112	19,12,11	342	149	1.3246893015105835e-09	1.8475384093e-08	0.973,0.807,0.905	0.765,0.803,0.816	0.1
1919	gene:Solyc07g047800.2	NA	7	-	59015015	59015192	59012351	59012581	59016423	59016448	1919	1247,742,528	34,12,33	543,484,561	55,32,36	326	149	1.3675218470457596e-09	1.90561971371e-08	0.944,0.966,0.88	0.819,0.874,0.877	0.073
10053	gene:Solyc03g098650.2	NA	3	+	60949565	60949747	60949439	60949500	60950452	60950534	10053	0,3,0	4,0,2	6,8,7	0,0,3	331	149	1.3926237072307286e-09	1.93891420488e-08	0.0,1.0,0.0	1.0,1.0,0.512	-0.504
11609	gene:Solyc01g079230.2	NA	1	+	78322332	78322746	78321401	78321860	78323603	78324029	11609	661,427,613	1,3,4	449,301,316	2,3,8	563	149	1.4131225049106151e-09	1.96404435496e-08	0.994,0.974,0.976	0.983,0.964,0.913	0.028
9743	gene:Solyc02g083320.2	NA	2	-	46770613	46770855	46770093	46770166	46770945	46771095	9743	464,425,519	511,389,758	336,272,354	346,258,269	391	149	1.4121498527854359e-09	1.96404435496e-08	0.257,0.294,0.207	0.27,0.287,0.334	-0.044
12320	gene:Solyc07g016170.2	NA	7	+	6381518	6381741	6380897	6381017	6381981	6382112	12320	4,4,12	33,27,35	6,9,2	54,53,54	372	149	1.557979001917772e-09	2.16350001833e-08	0.046,0.056,0.121	0.043,0.064,0.015	0.034
14933	gene:Solyc02g088300.2	NA	2	+	50439856	50440061	50438844	50439125	50440464	50440617	14933	30,30,9	109,88,107	10,10,9	62,52,61	354	149	1.5919570874818614e-09	2.20877160261e-08	0.104,0.125,0.034	0.064,0.075,0.058	0.022
3452	gene:Solyc03g082990.2	NA	3	+	52839391	52839536	52839171	52839263	52839712	52839848	3452	4,7,4	27,6,20	5,0,2	8,17,15	294	149	1.6213353524053377e-09	2.24758839388e-08	0.07,0.372,0.092	0.241,0.0,0.063	0.077
2517	gene:Solyc07g042680.2	NA	7	+	56221174	56221242	56220010	56220916	56225080	56225679	2517	11,6,2	278,207,287	0,0,5	230,158,197	217	149	1.635502008027344e-09	2.26331464252e-08	0.026,0.02,0.005	0.0,0.0,0.017	0.011
4838	gene:Solyc05g016440.2	NA	5	-	16814186	16814237	16813079	16813250	16815604	16815850	4838	3,4,7	68,48,75	6,0,1	38,35,66	200	149	1.63466058714787e-09	2.26331464252e-08	0.032,0.058,0.065	0.105,0.0,0.011	0.013
2696	gene:Solyc03g113880.2	NA	3	+	63933031	63933225	63932153	63932580	63934112	63934169	2696	41,34,37	2,1,7	13,17,14	4,1,6	343	149	1.6978201379683535e-09	2.34752906835e-08	0.899,0.937,0.697	0.585,0.881,0.503	0.188
13351	gene:Solyc07g062080.2	NA	7	+	64908837	64908914	64908221	64908281	64909007	64909157	13351	17,24,5	32,36,45	5,5,4	28,46,45	226	149	1.9835535473024037e-09	2.74024249313e-08	0.259,0.305,0.068	0.105,0.067,0.055	0.135
10911	gene:Solyc05g018620.2	NA	5	-	22621330	22621416	22619374	22619790	22624005	22624124	10911	48,37,106	0,2,2	113,53,121	4,7,4	235	149	2.001648755113173e-09	2.76199163396e-08	1.0,0.921,0.971	0.947,0.828,0.95	0.056
865	gene:Solyc03g006190.2	NA	3	-	827854	828023	827674	827686	828092	828132	865	2,10,16	0,0,0	2,8,2	6,0,2	318	149	2.0027409877798594e-09	2.76199163396e-08	1.0,1.0,1.0	0.135,1.0,0.319	0.515
7423	gene:Solyc04g079280.2	NA	4	+	63791899	63791978	63790743	63791627	63792062	63793211	7423	3,0,5	54,26,38	3,0,4	21,11,12	228	149	2.0380652069538538e-09	2.80829277099e-08	0.035,0.0,0.079	0.085,0.0,0.179	-0.05
3612	gene:Solyc08g006230.2	NA	8	+	918677	918795	917510	917730	918889	919111	3612	3,9,4	42,30,36	3,0,2	13,11,18	267	149	2.0927675160523675e-09	2.88119297768e-08	0.038,0.143,0.058	0.114,0.0,0.058	0.022
11986	gene:Solyc12g005950.1	NA	12	-	586329	586456	584279	584357	587115	587430	11986	15,10,13	112,78,115	15,6,0	101,54,67	276	149	2.1025839689051616e-09	2.89222506666e-08	0.067,0.065,0.058	0.074,0.057,0.0	0.02
16162	gene:Solyc12g017350.1	NA	12	+	6593577	6593677	6593384	6593465	6593879	6594224	16162	2,2,0	18,12,10	0,1,2	29,23,44	249	149	2.342612048037479e-09	3.21687967795e-08	0.062,0.091,0.0	0.0,0.025,0.026	0.034
8089	gene:Solyc01g080850.2	NA	1	-	80146642	80146859	80145942	80146059	80147079	80148900	8089	12,21,18	123,81,78	24,8,19	66,58,88	366	149	2.340722503697963e-09	3.21687967795e-08	0.038,0.095,0.086	0.129,0.053,0.081	-0.015
15760	gene:Solyc02g089490.2	NA	2	+	51305560	51305670	51304543	51304567	51306111	51306556	15760	6,5,7	83,38,54	4,0,1	17,21,18	259	149	2.3656133794089503e-09	3.24568631243e-08	0.04,0.07,0.069	0.119,0.0,0.031	0.01
12212	gene:Solyc11g012860.1	NA	11	-	5652188	5652423	5651744	5651937	5653512	5653623	12212	6,3,4	17,4,8	6,2,0	42,18,31	384	149	2.380320547265316e-09	3.26307361176e-08	0.12,0.225,0.162	0.053,0.041,0.0	0.138
4558	gene:Solyc05g051630.2	NA	5	+	62002695	62002794	62002035	62002196	62003019	62003138	4558	31,22,44	0,2,4	28,31,22	0,0,2	248	149	2.3909192874333435e-09	3.27480396679e-08	1.0,0.869,0.869	1.0,1.0,0.869	-0.044
434	gene:Solyc07g066480.2	FLACCA	7	-	67896517	67896750	67895853	67895990	67898386	67898531	434	266,201,312	0,3,5	110,93,88	5,1,2	382	149	2.4262901662372907e-09	3.32041535634e-08	1.0,0.963,0.961	0.896,0.973,0.945	0.037
5037	gene:Solyc01g050070.2	NA	1	-	48390253	48390349	48378529	48378573	48396127	48396446	5037	70,38,36	2,7,12	43,40,46	3,3,5	245	149	2.454710133921202e-09	3.35644465797e-08	0.955,0.768,0.646	0.897,0.89,0.848	-0.089
14658	gene:Solyc10g074650.1	NA	10	-	58207731	58207788	58207485	58207545	58207875	58207907	14658	65,38,33	4,2,4	62,56,38	0,2,0	206	149	2.48237796739124e-09	3.39138502717e-08	0.922,0.932,0.856	1.0,0.953,1.0	-0.081
7048	gene:Solyc06g062310.2	NA	6	+	39311577	39311718	39310728	39310799	39311852	39311911	7048	10,1,10	0,2,1	15,4,7	4,0,3	290	149	2.4962848793384964e-09	3.40748197274e-08	1.0,0.204,0.837	0.658,1.0,0.545	-0.054
12740	gene:Solyc11g064830.1	NA	11	+	50052907	50053055	50052187	50052259	50055400	50055456	12740	468,345,362	0,3,3	208,144,195	2,3,3	297	149	2.5508356104866067e-09	3.47898404393e-08	1.0,0.983,0.984	0.981,0.96,0.97	0.019
11158	gene:Solyc10g074710.1	NA	10	+	58327710	58328190	58327352	58327410	58329240	58329377	11158	342,284,380	2,0,0	474,330,414	9,0,7	629	149	2.7253071597250192e-09	3.71062831365e-08	0.976,1.0,1.0	0.926,1.0,0.933	0.039
13836	gene:Solyc09g020140.2	NA	9	-	18641268	18641346	18640525	18640581	18642512	18642617	13836	5,4,10	0,0,0	5,4,2	4,5,1	227	149	2.723686432869632e-09	3.71062831365e-08	1.0,1.0,1.0	0.451,0.344,0.568	0.546
9268	gene:Solyc10g077110.1	NA	10	+	59993450	59993534	59993201	59993336	59993778	59994064	9268	76,38,72	54,18,31	47,53,57	37,13,19	233	149	2.756917435627529e-09	3.75048335454e-08	0.474,0.574,0.598	0.448,0.723,0.657	-0.061
2350	gene:Solyc09g011160.2	NA	9	+	4513595	4513686	4512609	4512653	4514127	4514171	2350	4,1,2	4,2,2	6,9,15	4,3,6	240	149	2.7836666897722876e-09	3.78366356248e-08	0.383,0.237,0.383	0.482,0.651,0.608	-0.246
9059	gene:Solyc01g098990.2	NA	1	+	89345561	89345649	89344484	89344758	89346105	89346219	9059	22,9,17	4,6,2	11,10,6	0,0,2	237	149	2.8402585029405706e-09	3.85731635298e-08	0.776,0.485,0.842	1.0,1.0,0.654	-0.184
200	gene:Solyc10g045500.1	NA	10	-	34150871	34150968	34150394	34150519	34151083	34151197	200	0,0,3	2,1,0	2,2,0	0,0,0	246	149	2.8447619231302445e-09	3.86016383123e-08	0.0,0.0,1.0	1.0,1.0,NA	-0.667
15830	gene:Solyc05g016410.2	NA	5	+	16194339	16194413	16193669	16193740	16194510	16194574	15830	254,251,305	7,1,1	159,86,96	2,2,10	223	149	3.009967200771184e-09	4.0808845252e-08	0.96,0.994,0.995	0.982,0.966,0.865	0.045
15989	gene:Solyc01g088640.2	NA	1	-	83409088	83409322	83408401	83409010	83410519	83410711	15989	302,238,304	33,20,15	118,68,59	5,2,2	383	149	3.066955474130157e-09	4.15463672716e-08	0.781,0.822,0.887	0.902,0.93,0.92	-0.087
16253	gene:Solyc12g021230.1	NA	12	+	14911611	14911742	14911277	14911422	14913289	14913370	16253	5,11,13	75,28,32	0,0,0	66,28,25	280	149	3.178022730940853e-09	4.30146047102e-08	0.034,0.173,0.178	0.0,0.0,0.0	0.128
16557	gene:Solyc07g045350.2	NA	7	-	58455431	58455453	58454592	58454654	58455587	58455665	16557	7,5,14	130,94,180	14,9,10	307,192,240	171	149	3.3793087240974574e-09	4.57004490943e-08	0.045,0.044,0.063	0.038,0.039,0.035	0.013
12110	gene:Solyc05g048810.2	NA	5	-	59502705	59502766	59500743	59500857	59502844	59502979	12110	5,11,13	195,97,148	1,2,0	48,33,51	210	149	3.442092957269757e-09	4.6510302394e-08	0.018,0.074,0.059	0.015,0.041,0.0	0.032
877	gene:Solyc03g006190.2	NA	3	-	827854	827920	827674	827686	831890	832088	877	1,2,9	0,0,0	1,0,2	9,0,0	215	149	3.480228306938552e-09	4.69860116288e-08	1.0,1.0,1.0	0.071,NA,1.0	0.465
14227	gene:Solyc05g050380.2	NA	5	+	60491564	60491712	60491052	60491450	60491794	60492347	14227	53,113,112	98,79,119	301,160,237	339,227,297	297	149	3.659347758244423e-09	4.93302369678e-08	0.213,0.418,0.321	0.308,0.261,0.286	0.032
14954	gene:Solyc05g014110.2	NA	5	+	7799721	7799843	7799089	7799093	7800210	7800375	14954	76,62,84	37,13,27	55,33,33	15,8,9	271	149	3.6600150877002156e-09	4.93302369678e-08	0.53,0.724,0.631	0.668,0.694,0.668	-0.048
3581	gene:Solyc07g039340.2	NA	7	-	47179991	47180081	47179333	47179423	47180211	47180301	3581	3,1,8	66,52,80	10,2,9	70,39,52	239	149	3.668274491720222e-09	4.94000458209e-08	0.028,0.012,0.059	0.082,0.031,0.097	-0.037
13533	gene:Solyc02g069310.2	NA	2	+	39240877	39240956	39239909	39239980	39241683	39242434	13533	39,6,19	0,2,0	36,14,18	2,0,3	228	149	3.6761601792006327e-09	4.94647089884e-08	1.0,0.662,1.0	0.922,1.0,0.797	-0.019
15541	gene:Solyc06g036340.2	NA	6	-	25905218	25905459	25904916	25905069	25905770	25906112	15541	10,5,14	18,8,6	3,0,0	3,3,0	390	149	3.872302649370819e-09	5.20602365409e-08	0.175,0.193,0.471	0.276,0.0,NA	0.142
2323	gene:Solyc06g051780.2	NA	6	+	35452676	35452807	35443583	35443653	35455561	35455672	2323	6,2,2	18,27,14	0,2,0	14,15,7	280	149	3.87776254553471e-09	5.20899777788e-08	0.151,0.038,0.071	0.0,0.066,0.0	0.065
93	gene:Solyc06g084160.2	NA	6	+	49374207	49374291	49373255	49373402	49374505	49374634	93	6,5,9	7,0,1	11,14,1	0,0,1	233	149	4.00553094100777e-09	5.37612642367e-08	0.354,1.0,0.852	1.0,1.0,0.39	-0.061
7178	gene:Solyc03g111850.2	NA	3	-	62461500	62461658	62461111	62461186	62461963	62462140	7178	7,1,0	80,53,45	6,6,1	36,71,49	307	149	4.030764106916882e-09	5.40547036044e-08	0.041,0.009,0.0	0.075,0.039,0.01	-0.025
12102	gene:Solyc05g048810.2	NA	5	-	59499297	59499378	59499097	59499217	59499461	59499631	12102	171,97,152	51,58,61	77,33,63	13,26,17	230	149	4.488347914440875e-09	6.01408623222e-08	0.685,0.52,0.617	0.793,0.451,0.706	-0.043
6672	gene:Solyc09g055340.2	NA	9	-	39758560	39758656	39752484	39752637	39759132	39759338	6672	3,8,5	276,192,245	4,6,5	136,115,160	245	149	4.659165105949131e-09	6.23775869235e-08	0.007,0.025,0.012	0.018,0.031,0.019	-0.008
16311	gene:Solyc05g053900.2	NA	5	-	63922673	63922769	63921707	63921795	63922933	63923001	16311	7,3,0	10,24,11	2,0,0	3,3,0	245	149	4.721438460014481e-09	6.31585917099e-08	0.299,0.071,0.0	0.288,0.0,NA	-0.021
13726	gene:Solyc03g123900.2	NA	3	-	70606763	70606902	70605781	70605829	70607038	70607157	13726	255,158,209	0,3,8	220,117,147	19,2,8	288	149	4.786112537232887e-09	6.39703824872e-08	1.0,0.965,0.931	0.857,0.968,0.905	0.055
15942	gene:Solyc11g070100.1	NA	11	+	54637506	54637703	54635866	54636041	54637901	54637953	15942	76,29,46	68,37,59	50,50,45	59,34,37	346	149	4.848760933427223e-09	6.47537690352e-08	0.325,0.252,0.251	0.267,0.388,0.344	-0.057
920	gene:Solyc01g068210.2	NA	1	+	77314499	77314553	77314332	77314388	77315514	77315600	920	13,20,23	178,112,148	19,0,13	125,73,131	203	149	4.9125436442363966e-09	6.5550987945e-08	0.051,0.116,0.102	0.1,0.0,0.068	0.034
12117	gene:Solyc06g073230.2	NA	6	+	45125173	45125257	45123934	45124040	45126918	45127027	12117	59,61,92	34,29,30	49,41,54	35,29,16	233	149	5.009564730223379e-09	6.67900321763e-08	0.526,0.574,0.662	0.472,0.475,0.683	0.044
3804	gene:Solyc06g011530.2	NA	6	+	8022157	8022222	8021721	8021813	8022451	8022497	3804	19,16,11	4,7,5	2,7,5	4,3,2	214	149	5.0972116608067074e-09	6.79021410529e-08	0.768,0.614,0.605	0.258,0.619,0.635	0.158
150	gene:Solyc01g108600.2	NA	1	+	95860520	95860616	95859810	95859938	95860702	95860869	150	3,2,0	36,40,35	1,1,9	59,36,66	245	149	5.182736783711213e-09	6.89841620531e-08	0.048,0.03,0.0	0.01,0.017,0.077	-0.009
7387	gene:Solyc11g065980.1	NA	11	+	51600794	51600908	51600275	51600382	51601537	51601622	7387	23,31,23	189,111,187	11,8,12	151,117,135	263	149	5.357230901334104e-09	7.12476172691e-08	0.064,0.137,0.065	0.04,0.037,0.048	0.047
13832	gene:Solyc09g020140.2	NA	9	-	18641247	18641346	18640525	18640581	18642512	18642598	13832	8,5,14	0,0,0	8,5,2	4,5,1	248	149	5.403080904442544e-09	7.17978580169e-08	1.0,1.0,1.0	0.546,0.375,0.546	0.511
2942	gene:Solyc08g080110.2	NA	8	+	63453976	63454065	63451614	63451702	63455060	63455730	2942	4,0,6	80,42,46	1,2,0	80,40,54	238	149	5.462988730609424e-09	7.25338379555e-08	0.03,0.0,0.075	0.008,0.03,0.0	0.022
11790	gene:Solyc02g032300.2	NA	2	+	28120752	28120779	28120530	28120596	28120884	28120954	11790	9,8,12	4,2,1	3,0,7	0,0,2	176	149	5.706747339255976e-09	7.57076266123e-08	0.656,0.772,0.91	1.0,NA,0.748	-0.095
7395	gene:Solyc06g048460.1	NA	6	+	31079094	31079186	31078727	31078811	31079934	31080027	7395	0,2,4	26,18,43	2,0,0	48,24,28	241	149	5.837247091136832e-09	7.737488107e-08	0.0,0.064,0.054	0.025,0.0,0.0	0.031
11566	gene:Solyc08g068850.2	NA	8	-	57933491	57933617	57933242	57933371	57934207	57934333	11566	74,60,40	2,4,0	91,164,109	4,4,8	275	149	5.881189265242418e-09	7.78929765691e-08	0.952,0.89,1.0	0.925,0.957,0.881	0.026
14572	gene:Solyc11g022380.1	NA	11	+	13696644	13696721	13689552	13689775	13698501	13698689	14572	145,89,109	6,3,10	101,48,76	4,1,0	226	149	6.029097527798681e-09	7.97860521851e-08	0.941,0.951,0.878	0.943,0.969,1.0	-0.047
11375	gene:Solyc09g090240.1	NA	9	+	69778349	69778580	69778188	69778252	69779169	69779296	11375	9,8,7	23,6,23	8,6,6	27,24,13	380	149	6.130931665965603e-09	8.10667872963e-08	0.133,0.343,0.107	0.104,0.089,0.153	0.079
15698	gene:Solyc02g031980.2	NA	2	+	27234384	27234459	27234257	27234323	27234538	27234583	15698	92,60,82	34,20,38	40,22,28	20,10,16	224	149	6.271736599335719e-09	8.2860282798e-08	0.643,0.666,0.589	0.571,0.594,0.538	0.065
387	gene:Solyc05g014970.2	NA	5	-	9179602	9179670	9177711	9177879	9179755	9179914	387	15,19,19	123,64,164	13,0,1	128,95,103	217	149	6.324532201850546e-09	8.34890304407e-08	0.077,0.169,0.074	0.065,0.0,0.007	0.083
10877	gene:Solyc12g098710.1	NA	12	+	66127787	66127857	66125699	66126116	66128066	66128276	10877	36,27,16	4,7,0	19,13,16	2,10,0	219	149	6.337341343428206e-09	8.35893238546e-08	0.86,0.724,1.0	0.866,0.469,1.0	0.083
4069	gene:Solyc07g044830.2	NA	7	+	57881058	57881163	57878960	57879004	57881879	57882054	4069	8,7,16	3,4,3	2,4,6	6,6,6	254	149	6.535724351954095e-09	8.61351543804e-08	0.61,0.507,0.758	0.164,0.281,0.37	0.353
13206	gene:Solyc08g007100.2	NA	8	+	1666669	1666817	1666039	1666154	1667410	1667672	13206	18,11,11	1,5,8	12,7,2	2,4,6	297	149	6.5528280420923095e-09	8.62896625346e-08	0.9,0.525,0.408	0.751,0.468,0.143	0.157
6389	gene:Solyc01g090850.2	NA	1	+	84559550	84559659	84557563	84558039	84564861	84566492	6389	14,15,19	21,17,54	9,9,16	44,30,32	258	149	6.569570692472723e-09	8.6439166806e-08	0.278,0.338,0.169	0.106,0.148,0.224	0.102
800	gene:Solyc08g076890.2	NA	8	+	60822304	60822382	60822030	60822214	60822457	60822634	800	0,5,0	122,0,2	4,0,0	0,0,0	227	149	6.695179468633861e-09	8.80196586044e-08	0.0,1.0,0.0	1.0,NA,NA	-0.667
7944	gene:Solyc01g112290.2	NA	1	+	98363136	98363166	98362245	98362483	98363346	98363448	7944	87,53,56	3,4,4	69,40,41	5,5,14	179	149	6.762854566594736e-09	8.88365474149e-08	0.96,0.917,0.921	0.92,0.869,0.709	0.1
9138	gene:Solyc07g042830.2	NA	7	-	56341470	56341593	56341111	56341217	56342050	56342116	9138	48,59,54	4,3,17	42,22,37	9,9,4	272	149	7.086924223520575e-09	9.30173302955e-08	0.868,0.915,0.635	0.719,0.572,0.835	0.097
16553	gene:Solyc06g053160.2	NA	6	-	35890390	35890516	35889202	35889503	35890898	35891231	16553	9,10,13	89,46,70	14,3,1	61,35,58	275	149	7.179970756067982e-09	9.41615298091e-08	0.052,0.105,0.091	0.111,0.044,0.009	0.028
10287	gene:Solyc03g119750.2	NA	3	-	68299704	68299916	68298387	68298699	68300522	68300715	10287	15,11,9	36,32,25	9,5,7	58,42,44	361	149	7.329805533661834e-09	9.60479991458e-08	0.147,0.124,0.129	0.06,0.047,0.062	0.077
15627	gene:Solyc09g098580.2	NA	9	+	72375442	72375899	72374381	72374453	72376585	72376647	15627	123,86,151	8,14,6	100,56,77	2,1,4	606	149	7.532818032951819e-09	9.86276476984e-08	0.791,0.602,0.861	0.925,0.932,0.826	-0.143
13802	gene:Solyc01g090940.2	NA	1	+	84639629	84639803	84638075	84638191	84640002	84640433	13802	6,2,7	83,28,62	2,4,13	42,49,51	323	149	7.88361186277147e-09	1.02968445169e-07	0.032,0.032,0.05	0.021,0.036,0.105	-0.016
16640	gene:Solyc02g094640.2	NA	2	+	55237751	55237820	55237461	55237674	55241622	55241798	16640	21,10,17	82,80,84	6,2,0	45,46,56	218	149	7.880737003703092e-09	1.02968445169e-07	0.149,0.079,0.122	0.084,0.029,0.0	0.079
2178	gene:Solyc02g083280.2	NA	2	+	46729923	46729977	46729745	46729816	46730154	46730475	2178	534,453,550	1,0,2	97,97,108	13,4,2	203	149	7.880443079499423e-09	1.02968445169e-07	0.997,1.0,0.995	0.846,0.947,0.975	0.075
2738	gene:Solyc11g039950.1	NA	11	-	40563512	40563658	40563334	40563382	40570426	40570638	2738	4,5,1	1,0,6	2,0,3	0,0,0	295	149	8.026880895949978e-09	1.04754387868e-07	0.669,1.0,0.078	1.0,NA,1.0	-0.418
6838	gene:Solyc08g065310.2	NA	8	-	53218715	53218874	53218237	53218431	53218969	53219058	6838	41,51,57	12,22,22	38,8,26	17,17,11	308	149	8.097886942589556e-09	1.05595129002e-07	0.623,0.529,0.556	0.52,0.185,0.533	0.157
9355	gene:Solyc10g006930.2	NA	10	-	1365501	1365545	1364498	1364636	1365647	1365715	9355	30,24,16	2,0,7	33,26,18	0,0,6	193	149	8.310969640471765e-09	1.08285655616e-07	0.921,1.0,0.638	1.0,1.0,0.698	-0.046
15156	gene:Solyc05g015050.2	NA	5	+	9763581	9763812	9762446	9763302	9763894	9765024	15156	7,7,13	67,47,98	8,5,1	120,78,84	380	149	8.32268518966824e-09	1.0835028227e-07	0.039,0.055,0.049	0.025,0.025,0.005	0.029
5988	gene:Solyc08g067090.2	NA	8	+	56002667	56002716	56002407	56002496	56002833	56002858	5988	10,3,21	212,100,226	11,4,2	291,161,169	198	149	8.514509557249549e-09	1.10757679472e-07	0.034,0.022,0.065	0.028,0.018,0.009	0.022
10971	gene:Solyc09g089570.2	NA	9	+	69283121	69283173	69282744	69282861	69283431	69283606	10971	0,2,1	9,5,14	10,0,0	14,4,6	201	149	8.528083431130104e-09	1.10844351825e-07	0.0,0.229,0.05	0.346,0.0,0.0	-0.022
10359	gene:Solyc07g017530.2	NA	7	-	7472831	7472987	7471524	7471642	7473442	7473538	10359	2,6,3	1,1,0	4,2,2	6,0,2	305	149	8.543513685194785e-09	1.1095499271e-07	0.494,0.746,1.0	0.246,1.0,0.328	0.222
12847	gene:Solyc01g087310.2	NA	1	-	82258428	82258567	82257936	82258015	82258646	82258739	12847	57,25,80	8,4,12	43,13,21	7,1,0	288	149	9.138773509008e-09	1.18589634556e-07	0.787,0.764,0.775	0.761,0.871,1.0	-0.102
3402	gene:Solyc01g100270.2	NA	1	+	90339252	90339265	90338188	90338285	90340845	90340900	3402	11,7,4	22,12,14	0,1,0	5,0,6	162	149	9.197629666041477e-09	1.19256897505e-07	0.315,0.349,0.208	0.0,1.0,0.0	-0.043
1070	gene:Solyc06g035720.2	NA	6	-	24819121	24819205	24818746	24818979	24819653	24819781	1070	13,5,9	19,12,37	37,20,14	114,71,75	233	149	9.281336024052108e-09	1.2024503109e-07	0.304,0.21,0.135	0.172,0.153,0.107	0.072
16271	gene:Solyc07g026770.2	NA	7	-	31136977	31137049	31134044	31134242	31137125	31137263	16271	22,38,25	1609,1334,1927	69,51,44	2859,1875,2216	221	149	1.0013918460163245e-08	1.29631346394e-07	0.009,0.019,0.009	0.016,0.018,0.013	-0.003
6425	gene:Solyc05g055830.2	NA	5	+	65315719	65315817	65313898	65313970	65316173	65317100	6425	57,39,55	7,14,10	77,40,54	11,2,3	247	149	1.0118955542261903e-08	1.3088542576e-07	0.831,0.627,0.768	0.809,0.923,0.916	-0.141
10838	gene:Solyc11g040370.1	NA	11	+	37786375	37786436	37785890	37786306	37786625	37786811	10838	4,4,2	209,128,194	4,2,7	160,119,152	210	149	1.0202131430836693e-08	1.31854944415e-07	0.013,0.022,0.007	0.017,0.012,0.032	-0.006
4104	gene:Solyc03g115520.2	NA	3	-	65195795	65195885	65195647	65195712	65196889	65196988	4104	21,13,20	1,0,0	33,11,6	2,3,0	239	149	1.075760082801142e-08	1.38922028728e-07	0.929,1.0,1.0	0.911,0.696,1.0	0.107
7596	gene:Solyc04g082770.2	NA	4	-	66324950	66324972	66324734	66324837	66325103	66325140	7596	8,4,5	5,2,7	1,0,0	2,4,16	171	149	1.1014269260251153e-08	1.42122175917e-07	0.582,0.635,0.384	0.303,0.0,0.0	0.433
5693	gene:Solyc10g080020.1	NA	10	+	61438274	61438450	61436186	61436339	61439493	61439612	5693	25,13,8	8,2,2	24,9,35	0,0,0	325	149	1.1183742377398438e-08	1.44192961408e-07	0.589,0.749,0.647	1.0,1.0,1.0	-0.338
11487	gene:Solyc08g008520.2	NA	8	-	2921923	2922031	2920288	2920885	2922150	2922205	11487	233,120,227	2,2,3	78,33,73	4,0,2	257	149	1.1665615823726984e-08	1.50284989716e-07	0.985,0.972,0.978	0.919,1.0,0.955	0.02
9624	gene:Solyc07g041010.2	NA	7	+	51528689	51528845	51528288	51528298	51530280	51530407	9624	351,195,253	20,16,16	126,118,115	8,18,6	305	149	1.2349583964374795e-08	1.58968681545e-07	0.896,0.856,0.885	0.885,0.762,0.904	0.029
740	gene:Solyc11g012550.1	NA	11	+	5361098	5361192	5360151	5360248	5364108	5365080	740	26,27,40	0,0,6	16,13,15	15,3,6	243	149	1.2531108721676084e-08	1.61175984593e-07	1.0,1.0,0.803	0.395,0.727,0.605	0.359
3232	gene:Solyc08g006060.2	NA	8	-	821847	821951	820105	820231	823575	823843	3232	32,11,17	389,197,386	0,0,3	302,163,219	253	149	1.2601171734004528e-08	1.61947270386e-07	0.046,0.032,0.025	0.0,0.0,0.008	0.032
14479	gene:Solyc03g097060.2	NA	3	-	59411502	59411750	59411137	59411248	59411831	59411970	14479	21,19,9	37,27,24	13,12,10	28,25,31	397	149	1.2683095049859052e-08	1.62869624904e-07	0.176,0.209,0.123	0.148,0.153,0.108	0.033
14485	gene:Solyc03g026240.2	NA	3	-	3678585	3678706	3678244	3678357	3679781	3679922	14485	43,22,42	48,46,42	39,20,14	72,17,29	270	149	1.2722953296444664e-08	1.63250758337e-07	0.331,0.209,0.356	0.23,0.394,0.21	0.021
10069	gene:Solyc08g048550.2	NA	8	+	12222755	12222904	12222111	12222201	12223332	12223455	10069	7,2,4	52,36,77	0,4,4	74,30,51	298	149	1.2936702879177051e-08	1.65860733397e-07	0.063,0.027,0.025	0.0,0.063,0.038	0.005
7489	gene:Solyc04g079690.2	NA	4	+	64057355	64057460	64056382	64056519	64057866	64058897	7489	0,2,0	4,1,0	2,4,2	0,0,1	254	149	1.2959474106433132e-08	1.66019972199e-07	0.0,0.54,NA	1.0,1.0,0.54	-0.577
1643	gene:Solyc02g067570.2	NA	2	+	37725260	37725289	37725110	37725186	37725441	37725635	1643	26,6,19	25,7,5	10,3,4	2,0,6	178	149	1.301571007517968e-08	1.66607321545e-07	0.465,0.418,0.761	0.807,1.0,0.358	-0.174
13838	gene:Solyc09g020140.2	NA	9	-	18643256	18643355	18643105	18643171	18643736	18643791	13838	2,0,0	0,0,2	2,0,1	0,3,2	248	149	1.372583112429426e-08	1.75557101597e-07	1.0,NA,0.0	1.0,0.0,0.231	0.09
3272	gene:Solyc07g040740.2	NA	7	-	49472809	49472947	49470959	49471056	49473326	49473413	3272	0,0,0	4,3,1	4,0,9	2,2,3	287	149	1.3840412228649552e-08	1.76881571104e-07	0.0,0.0,0.0	0.509,0.0,0.609	-0.373
1708	gene:Solyc04g076680.2	NA	4	+	61581842	61582057	61580033	61580271	61585706	61585726	1708	53,55,60	15,6,22	36,25,15	11,5,16	364	149	1.4259699789814775e-08	1.82095003924e-07	0.591,0.79,0.527	0.573,0.672,0.277	0.129
12114	gene:Solyc06g073230.2	NA	6	+	45125118	45125257	45123934	45124040	45126918	45127027	12114	86,75,133	34,29,30	124,83,100	35,29,16	288	149	1.4449542982682231e-08	1.84372489976e-07	0.567,0.572,0.696	0.647,0.597,0.764	-0.058
5694	gene:Solyc10g080020.1	NA	10	+	61438265	61438450	61436186	61436339	61439493	61439612	5694	25,13,11	8,2,2	24,9,36	0,0,0	334	149	1.4916170007121076e-08	1.90175239065e-07	0.582,0.744,0.71	1.0,1.0,1.0	-0.321
16669	gene:Solyc02g014350.2	NA	2	+	15799391	15799457	15796939	15796991	15800034	15800189	16669	6,8,10	62,51,64	6,14,9	64,54,37	215	149	1.501721787313315e-08	1.91311483294e-07	0.063,0.098,0.098	0.061,0.152,0.144	-0.033
867	gene:Solyc03g006190.2	NA	3	-	828087	828132	827674	827686	831890	832088	867	4,1,1	0,0,0	0,3,0	9,0,0	194	149	1.5429274239346222e-08	1.96404864702e-07	1.0,1.0,1.0	0.0,1.0,NA	0.5
6457	gene:Solyc04g045560.2	NA	4	+	34045044	34045167	34042532	34042796	34046024	34046691	6457	3,6,7	6,3,9	0,0,2	17,12,15	272	149	1.553867992991192e-08	1.97640672003e-07	0.215,0.523,0.299	0.0,0.0,0.068	0.323
3619	gene:Solyc02g066940.2	NA	2	-	37188336	37188531	37187768	37188009	37189758	37190275	3619	44,36,43	210,121,105	37,13,23	62,50,73	344	149	1.5646557609530354e-08	1.9885510103e-07	0.083,0.114,0.151	0.205,0.101,0.12	-0.026
7389	gene:Solyc11g065980.1	NA	11	+	51599475	51599667	51599032	51599083	51599781	51599879	7389	9,10,10	3,7,11	4,2,0	0,0,7	341	149	1.5715636867477728e-08	1.99574900806e-07	0.567,0.384,0.284	1.0,1.0,0.0	-0.255
14749	gene:Solyc01g009380.2	NA	1	+	3576927	3577093	3575911	3576015	3577184	3577341	14749	11,11,8	2,0,0	5,5,10	0,10,2	315	149	1.6634661693252194e-08	2.110785909e-07	0.722,1.0,1.0	1.0,0.191,0.703	0.276
9053	gene:Solyc07g064250.2	NA	7	-	66470208	66470295	66470039	66470114	66471619	66471677	9053	49,30,20	3,2,8	50,15,19	3,0,4	236	149	1.6677252064951838e-08	2.11451735865e-07	0.912,0.904,0.612	0.913,1.0,0.75	-0.078
5936	gene:Solyc04g008990.2	NA	4	-	2577923	2577991	2576797	2576877	2578072	2578353	5936	0,2,0	3,5,0	5,1,0	0,0,0	217	149	1.6816192569334014e-08	2.13044954676e-07	0.0,0.215,NA	1.0,1.0,NA	-0.892
10351	gene:Solyc10g078340.1	NA	10	-	60159772	60159949	60159174	60159291	60160997	60161229	10351	288,199,203	2,0,6	292,186,189	5,7,0	326	149	1.6975205403952528e-08	2.14889754912e-07	0.985,1.0,0.939	0.964,0.924,1.0	0.012
1289	gene:Solyc02g079300.2	NA	2	-	43908520	43908633	43907731	43907851	43909054	43909140	1289	3,0,1	11,13,19	2,6,3	16,12,17	262	149	1.7498726969978127e-08	2.21342335861e-07	0.134,0.0,0.029	0.066,0.221,0.091	-0.072
9457	gene:Solyc02g078550.2	NA	2	-	43217309	43217443	43215981	43216458	43217936	43218479	9457	7,3,8	75,31,72	0,2,0	51,34,46	283	149	1.7544585178484922e-08	2.21747519053e-07	0.047,0.048,0.055	0.0,0.03,0.0	0.04
13017	gene:Solyc06g074690.2	NA	6	-	46223544	46223730	46223386	46223452	46224424	46224742	13017	4,3,7	17,13,10	2,1,3	12,14,13	335	149	1.8823961337422752e-08	2.37730327473e-07	0.095,0.093,0.237	0.069,0.031,0.093	0.077
9953	gene:Solyc07g043600.2	NA	7	+	57549402	57549416	57548769	57548834	57549505	57549715	9953	2,3,1	1,0,3	0,4,2	0,0,2	163	149	1.9066934052868445e-08	2.40609406195e-07	0.646,1.0,0.234	NA,1.0,0.478	-0.112
9753	gene:Solyc07g025390.2	NA	7	-	27940488	27940558	27934730	27934826	27940730	27940801	9753	23,20,17	3,3,0	13,11,10	0,0,3	219	149	1.909340070057763e-08	2.40753973142e-07	0.839,0.819,1.0	1.0,1.0,0.694	-0.012
10350	gene:Solyc10g078340.1	NA	10	-	60159765	60159949	60159170	60159291	60160997	60161081	10350	293,200,205	2,0,6	294,188,191	5,7,0	333	149	1.942305532209201e-08	2.44718290896e-07	0.985,1.0,0.939	0.963,0.923,1.0	0.013
3238	gene:Solyc08g006060.2	NA	8	-	821847	821954	820105	820231	823575	823843	3238	24,13,15	389,197,386	0,4,2	302,163,219	256	149	1.9846914286506252e-08	2.49862369106e-07	0.035,0.037,0.022	0.0,0.014,0.005	0.025
6416	gene:Solyc11g019970.1	NA	11	-	9881034	9881178	9880653	9880711	9882556	9882681	6416	9,8,9	0,0,3	0,1,6	0,3,0	293	149	1.995763420447926e-08	2.51059211769e-07	1.0,1.0,0.604	NA,0.145,1.0	0.295
6989	gene:Solyc08g045780.2	NA	8	-	16634302	16634393	16632359	16633446	16634514	16634800	6989	0,0,0	19,11,11	0,10,4	2,14,6	240	149	2.0021776297069288e-08	2.51668706919e-07	0.0,0.0,0.0	0.0,0.307,0.293	-0.2
14643	gene:Solyc03g115410.2	NA	3	+	65135083	65135119	65133862	65134226	65135310	65135357	14643	24,11,13	1,3,4	29,12,19	0,0,2	185	149	2.011933191848322e-08	2.52696918278e-07	0.951,0.747,0.724	1.0,1.0,0.884	-0.154
3131	gene:Solyc09g074840.2	NA	9	+	66668834	66668866	66667947	66668039	66669457	66669506	3131	48,26,56	5,5,2	58,45,56	1,1,7	181	149	2.122314557071644e-08	2.66352137566e-07	0.888,0.811,0.958	0.979,0.974,0.868	-0.055
122	gene:Solyc02g081840.2	NA	2	+	45634158	45634251	45634032	45634101	45635663	45635768	122	46,18,30	2,4,0	25,27,10	3,3,2	242	149	2.1657118543465075e-08	2.71586023705e-07	0.934,0.735,1.0	0.837,0.847,0.755	0.077
4680	gene:Solyc01g104650.2	NA	1	+	93082998	93083028	93082547	93082619	93084628	93085085	4680	201,195,249	5,3,4	102,71,152	9,0,2	179	149	2.1830838071943177e-08	2.73550634247e-07	0.971,0.982,0.981	0.904,1.0,0.984	0.015
4075	gene:Solyc08g075750.2	NA	8	+	59874476	59874620	59872165	59872661	59874835	59874896	4075	11,3,15	72,62,73	1,0,0	97,61,77	293	149	2.2656567820405686e-08	2.83675793342e-07	0.072,0.024,0.095	0.005,0.0,0.0	0.062
14394	gene:Solyc01g014490.2	NA	1	-	13978799	13978884	13977647	13977739	13979183	13979256	14394	0,8,2	47,47,60	0,6,0	52,31,65	234	149	2.3573033575475408e-08	2.94920347517e-07	0.0,0.098,0.021	0.0,0.11,0.0	0.003
2394	gene:Solyc12g010110.1	NA	12	+	3239316	3239513	3238416	3238825	3240798	3240925	2394	41,13,52	14,1,5	23,15,21	0,0,0	346	149	2.4076108037316944e-08	3.00979498683e-07	0.558,0.848,0.817	1.0,1.0,1.0	-0.259
9625	gene:Solyc07g041010.2	NA	7	+	51528683	51528845	51528288	51528298	51530280	51530407	9625	351,195,252	20,16,16	128,118,115	8,18,6	311	149	2.412904557116964e-08	3.01406356632e-07	0.894,0.854,0.883	0.885,0.758,0.902	0.029
3800	gene:Solyc06g011530.2	NA	6	+	8021988	8022071	8021721	8021813	8022157	8022222	3800	14,8,13	39,31,28	6,9,2	7,11,11	232	149	2.4443359930814638e-08	3.05094980491e-07	0.187,0.142,0.23	0.355,0.344,0.105	-0.082
9170	gene:Solyc02g092660.2	NA	2	+	53674310	53674510	53673610	53673699	53674589	53674675	9170	12,3,25	0,2,1	14,12,24	2,0,2	349	149	2.5170022157341244e-08	3.13920672925e-07	1.0,0.39,0.914	0.749,1.0,0.837	-0.094
13353	gene:Solyc07g062080.2	NA	7	+	64908847	64908914	64908221	64908281	64909007	64909157	13353	22,20,10	32,36,45	4,7,6	28,46,45	216	149	2.5195114844583376e-08	3.13989469302e-07	0.322,0.277,0.133	0.09,0.095,0.084	0.154
305	gene:Solyc08g076130.2	NA	8	-	60165233	60165325	60163678	60163818	60166251	60166288	305	118,54,53	15,1,12	106,66,84	4,0,1	241	149	2.5574253817349325e-08	3.18466969702e-07	0.829,0.971,0.732	0.942,1.0,0.981	-0.13
13207	gene:Solyc08g007100.2	NA	8	+	1666665	1666817	1666039	1666154	1667410	1667672	13207	32,23,31	1,5,8	26,11,9	2,4,6	301	149	2.7125726461982737e-08	3.37524846178e-07	0.941,0.695,0.657	0.866,0.577,0.426	0.141
8304	gene:Solyc03g098170.2	NA	3	-	60504126	60504267	60502783	60502853	60505103	60505148	8304	5,2,2	4,3,0	3,6,4	0,0,0	290	149	2.757853342103105e-08	3.42893098868e-07	0.391,0.255,1.0	1.0,1.0,1.0	-0.451
9748	gene:Solyc02g083320.2	NA	2	-	46770628	46770852	46770093	46770166	46770945	46771095	9748	477,395,514	511,389,758	297,234,301	346,258,269	373	149	2.779316754471509e-08	3.45294046669e-07	0.272,0.289,0.213	0.255,0.266,0.309	-0.019
8415	gene:Solyc01g106030.2	NA	1	+	94011449	94011531	94009664	94009846	94011764	94011872	8415	7,9,17	107,75,105	21,5,9	77,52,79	231	149	2.804140796178248e-08	3.48108469272e-07	0.04,0.072,0.095	0.15,0.058,0.068	-0.023
3955	gene:Solyc12g014090.1	NA	12	-	4907891	4907943	4907344	4907478	4908029	4908070	3955	2,2,4	10,4,5	2,0,0	4,4,0	201	149	2.8291075265132333e-08	3.50936238343e-07	0.129,0.27,0.372	0.27,0.0,NA	0.122
306	gene:Solyc08g076130.2	NA	8	-	60165233	60165325	60163678	60163818	60166383	60166644	306	91,51,51	12,16,9	77,80,120	5,4,9	241	149	2.9340117954038306e-08	3.63667814424e-07	0.824,0.663,0.778	0.905,0.925,0.892	-0.152
11437	gene:Solyc01g112170.2	NA	1	-	98240502	98240531	98240129	98240186	98240839	98240871	11437	58,29,47	6,3,0	42,24,34	0,0,5	178	149	2.957101140369193e-08	3.66246681007e-07	0.89,0.89,1.0	1.0,1.0,0.851	-0.024
3530	gene:Solyc09g098530.2	NA	9	+	72333347	72333423	72332316	72333189	72333942	72334052	3530	17,20,27	0,1,6	8,7,10	0,0,3	225	149	3.02292080284024e-08	3.74109774358e-07	1.0,0.93,0.749	1.0,1.0,0.688	-0.003
3136	gene:Solyc09g074840.2	NA	9	+	66668834	66669042	66667947	66668039	66669457	66669506	3136	3,0,0	5,5,2	5,5,12	1,1,7	357	149	3.06825870229384e-08	3.79427920787e-07	0.2,0.0,0.0	0.676,0.676,0.417	-0.523
8957	gene:Solyc01g110840.2	NA	1	+	97367457	97367543	97367273	97367359	97370236	97370296	8957	3,2,4	1,9,2	0,0,2	11,3,3	235	149	3.1738609576417986e-08	3.92184560089e-07	0.655,0.123,0.559	0.0,0.0,0.297	0.347
1657	gene:Solyc07g066020.2	NA	7	+	67559312	67559517	67558238	67558332	67559655	67559789	1657	73,37,63	5,3,1	29,32,43	1,1,2	354	149	3.4521255458524e-08	4.26240505234e-07	0.86,0.838,0.964	0.924,0.931,0.9	-0.031
5974	gene:Solyc01g005090.2	NA	1	-	86184	86295	85818	86098	86585	86723	5974	88,82,100	5,0,0	61,40,22	4,2,0	260	149	3.475231618345791e-08	4.28763384051e-07	0.91,1.0,1.0	0.897,0.92,1.0	0.031
5466	gene:Solyc12g040390.1	NA	12	-	44106304	44106442	44105565	44105661	44106868	44107264	5466	17,11,16	4,0,3	0,0,4	2,6,2	287	149	3.490571066225195e-08	4.30324898779e-07	0.688,1.0,0.735	0.0,0.0,0.509	0.638
5921	gene:Solyc02g067390.2	NA	2	+	37595535	37595629	37595257	37595382	37596135	37596900	5921	6,3,4	267,207,316	2,10,6	261,204,202	243	149	4.060623348021731e-08	5.0021764884e-07	0.014,0.009,0.008	0.005,0.029,0.018	-0.007
12869	gene:Solyc04g076830.2	NA	4	-	61707702	61707748	61706862	61706924	61709090	61709236	12869	76,44,85	172,173,249	54,30,42	196,154,143	195	149	4.091790507142717e-08	5.03670206785e-07	0.252,0.163,0.207	0.174,0.13,0.183	0.045
10395	gene:Solyc07g042710.2	NA	7	+	56249461	56249569	56245339	56245528	56250276	56250641	10395	9,2,8	148,123,175	12,2,18	125,96,134	257	149	4.115790922456428e-08	5.05848050615e-07	0.034,0.009,0.026	0.053,0.012,0.072	-0.023
4140	gene:Solyc03g005080.2	NA	3	-	59410	59429	59120	59256	59517	59635	4140	10,16,27	0,0,0	7,3,10	5,5,0	168	149	4.115399147943072e-08	5.05848050615e-07	1.0,1.0,1.0	0.554,0.347,1.0	0.366
16321	gene:Solyc06g072400.1	NA	6	-	44665262	44665382	44664535	44664884	44665464	44665571	16321	66,41,61	197,105,211	16,5,11	36,15,18	269	149	4.259623185980312e-08	5.23124780091e-07	0.157,0.178,0.138	0.198,0.156,0.253	-0.045
12283	gene:Solyc11g045510.1	NA	11	-	30400686	30400778	30396614	30396689	30401272	30401345	12283	111,55,83	7,0,4	30,41,49	12,10,6	241	149	4.290474159089598e-08	5.26510444052e-07	0.907,1.0,0.928	0.607,0.717,0.835	0.225
5878	gene:Solyc02g005180.2	NA	2	+	7138312	7138395	7137531	7137561	7138493	7138553	5878	25,14,29	2,3,0	10,19,19	0,2,0	232	149	4.428634234853438e-08	5.43049422728e-07	0.889,0.75,1.0	1.0,0.859,1.0	-0.073
3886	gene:Solyc01g099700.2	NA	1	+	89869857	89870026	89869514	89869610	89871267	89871360	3886	45,28,44	147,106,180	31,24,11	153,102,139	318	149	4.5587244152188774e-08	5.58574338393e-07	0.125,0.11,0.103	0.087,0.099,0.036	0.039
10987	gene:Solyc06g070990.2	NA	6	-	43599655	43599745	43598828	43598915	43599975	43600228	10987	109,123,125	10,10,14	198,134,112	15,0,17	239	149	4.695265641291881e-08	5.74865386417e-07	0.872,0.885,0.848	0.892,1.0,0.804	-0.03
6187	gene:Solyc02g084700.2	NA	2	-	47809074	47809150	47808787	47808991	47811201	47811236	6187	3,12,14	5,2,2	3,6,2	0,4,3	225	149	4.975817326913632e-08	6.08750069461e-07	0.284,0.799,0.823	1.0,0.498,0.306	0.034
7902	gene:Solyc06g063260.2	NA	6	-	39964465	39964706	39964088	39964283	39964958	39965006	7902	3,1,1	76,38,53	7,2,3	17,8,12	390	149	5.224072284797077e-08	6.38634873292e-07	0.015,0.01,0.007	0.136,0.087,0.087	-0.093
11426	gene:Solyc10g019040.1	NA	10	+	11331292	11331407	11330431	11330485	11332261	11332351	11426	151,127,93	10,8,10	32,43,48	10,10,11	264	149	5.290121821424122e-08	6.46216785178e-07	0.895,0.9,0.84	0.644,0.708,0.711	0.191
9006	gene:Solyc06g073520.2	NA	6	-	45316416	45316597	45316208	45316291	45317035	45317112	9006	25,16,12	409,227,288	4,4,0	142,95,146	330	149	5.5974800720803504e-08	6.83241878814e-07	0.027,0.031,0.018	0.013,0.019,0.0	0.015
7026	gene:Solyc12g099660.1	NA	12	+	66720475	66720580	66720030	66720400	66720668	66720770	7026	351,361,453	2,1,4	575,482,491	8,11,5	254	149	5.631437308800803e-08	6.868640532e-07	0.99,0.995,0.985	0.977,0.963,0.983	0.016
4632	gene:Solyc01g006870.2	NA	1	-	1435572	1435663	1435269	1435378	1435785	1435913	4632	1,2,6	60,57,67	3,2,1	95,45,61	240	149	5.7651224467640044e-08	7.0263525018e-07	0.01,0.021,0.053	0.019,0.027,0.01	0.009
6185	gene:Solyc02g084700.2	NA	2	-	47809077	47809153	47808787	47808991	47811201	47811236	6185	1,2,3	5,2,2	0,4,0	0,4,3	225	149	5.852456069204514e-08	7.12737607395e-07	0.117,0.398,0.498	NA,0.398,0.0	0.139
12344	gene:Solyc10g045540.1	NA	10	+	34550560	34550704	34549919	34550002	34557468	34557591	12344	66,110,75	3,0,4	77,60,51	2,9,5	293	149	5.9216625611352094e-08	7.20618708786e-07	0.918,1.0,0.905	0.951,0.772,0.838	0.087
7650	gene:Solyc12g014110.1	NA	12	+	4928377	4928559	4927922	4928108	4929011	4929157	7650	170,151,257	10,7,13	237,142,159	13,2,6	331	149	5.9400482865420534e-08	7.22308070264e-07	0.884,0.907,0.899	0.891,0.97,0.923	-0.031
9259	gene:Solyc08g048370.2	NA	8	+	13383697	13383802	13380262	13380402	13384109	13384360	9259	2,0,0	32,58,40	2,7,4	42,29,54	254	149	5.964485015546373e-08	7.24730114881e-07	0.035,0.0,0.0	0.027,0.124,0.042	-0.053
10249	gene:Solyc06g068760.2	NA	6	+	42617282	42617312	42616982	42617033	42617586	42617679	10249	3,3,10	206,191,291	8,7,9	288,225,254	179	149	6.232900178131381e-08	7.56771279009e-07	0.012,0.013,0.028	0.023,0.025,0.029	-0.008
8256	gene:Solyc05g024290.2	NA	5	-	31021992	31022019	31021655	31021858	31022110	31022465	8256	10,3,1	137,76,75	0,0,2	55,46,47	176	149	6.238232102115994e-08	7.56845723796e-07	0.058,0.032,0.011	0.0,0.0,0.035	0.022
922	gene:Solyc01g068210.2	NA	1	+	77311028	77311103	77310888	77310952	77311192	77311233	922	0,0,1	3,4,4	2,3,0	0,1,0	224	149	6.33458195452205e-08	7.67954345945e-07	0.0,0.0,0.143	1.0,0.666,NA	-0.785
3644	gene:Solyc10g008790.2	NA	10	-	2863417	2863595	2863132	2863189	2865534	2865652	3644	27,9,25	7,1,3	24,25,40	0,0,3	327	149	6.446352023477512e-08	7.80914200185e-07	0.637,0.804,0.792	1.0,1.0,0.859	-0.209
4787	gene:Solyc12g019750.1	NA	12	-	11308716	11308809	11308528	11308622	11308892	11308957	4787	2,6,1	0,0,0	2,2,0	6,2,0	242	149	6.464464091664242e-08	7.82517279745e-07	1.0,1.0,1.0	0.17,0.381,NA	0.724
5804	gene:Solyc12g038430.1	NA	12	-	47767991	47768081	47767610	47767769	47768229	47768604	5804	80,61,81	15,8,17	28,36,34	4,2,8	239	149	6.596728082630057e-08	7.97925503147e-07	0.769,0.826,0.748	0.814,0.918,0.726	-0.038
11488	gene:Solyc08g008520.2	NA	8	-	2921923	2922007	2920288	2920885	2922150	2922211	11488	124,51,135	2,2,3	46,20,38	4,0,2	233	149	6.626572611759798e-08	8.00931410098e-07	0.975,0.942,0.966	0.88,1.0,0.924	0.026
7295	gene:Solyc01g107300.2	NA	1	+	94890447	94890478	94889966	94890340	94890660	94890749	7295	4,2,3	3,3,3	4,1,1	0,0,0	180	149	6.802273897793117e-08	8.21548727761e-07	0.525,0.356,0.453	1.0,1.0,1.0	-0.555
2349	gene:Solyc09g011160.2	NA	9	+	4513595	4513686	4513106	4513225	4514127	4514171	2349	13,13,14	0,1,4	25,24,23	15,7,7	240	149	7.030036228039842e-08	8.48417991434e-07	1.0,0.89,0.685	0.509,0.68,0.671	0.238
6730	gene:Solyc03g096740.2	NA	3	-	59090396	59090603	59089280	59089322	59091105	59091350	6730	17,10,14	59,53,113	3,3,2	49,37,47	356	149	7.275498427353636e-08	8.77381347942e-07	0.108,0.073,0.049	0.025,0.033,0.017	0.052
11008	gene:Solyc01g080650.2	NA	1	-	79897994	79898140	79897072	79897375	79899008	79899048	11008	58,52,33	2,0,5	26,20,46	11,4,14	295	149	7.333652599316581e-08	8.83729932685e-07	0.936,1.0,0.769	0.544,0.716,0.624	0.274
13571	gene:Solyc09g055760.2	NA	9	-	44421468	44421558	44421286	44421391	44421910	44421951	13571	263,176,188	6,6,0	175,153,174	3,0,12	239	149	7.355665817215503e-08	8.85717147465e-07	0.965,0.948,1.0	0.973,1.0,0.9	0.013
2623	gene:Solyc01g111410.2	NA	1	+	97670691	97670782	97670135	97670242	97671796	97671865	2623	112,55,73	11,8,17	60,39,57	3,0,7	240	149	7.362452263918923e-08	8.85869256272e-07	0.863,0.81,0.727	0.925,1.0,0.835	-0.12
13187	gene:Solyc04g074130.2	NA	4	+	60138737	60138899	60138149	60138229	60139314	60139782	13187	1,3,4	6,0,0	8,0,2	0,0,0	311	149	7.512010995675284e-08	9.03186989203e-07	0.074,1.0,1.0	1.0,NA,1.0	-0.309
47	gene:Solyc01g007790.2	NA	1	+	1941066	1941153	1939737	1939842	1941227	1941299	47	55,14,23	10,3,16	10,12,24	9,13,0	236	149	7.64105132942012e-08	9.18013649982e-07	0.776,0.747,0.476	0.412,0.368,1.0	0.073
6690	gene:Solyc01g034150.2	NA	1	-	36251006	36251158	36250680	36250786	36251552	36251674	6690	69,21,35	28,11,27	5,14,18	18,8,21	301	149	7.696064169224251e-08	9.23930937202e-07	0.55,0.486,0.391	0.121,0.464,0.298	0.181
1157	gene:Solyc04g005030.2	NA	4	-	39877	40055	39562	39629	42427	42552	1157	37,14,56	117,93,158	21,11,13	178,112,130	327	149	7.767256877627534e-08	9.31780351984e-07	0.126,0.064,0.139	0.051,0.043,0.044	0.064
12845	gene:Solyc01g087310.2	NA	1	-	82245898	82245973	82244287	82244362	82246317	82246392	12845	1,2,1	6,1,2	1,0,1	0,0,0	224	149	7.801110181695031e-08	9.35142049359e-07	0.1,0.571,0.25	1.0,NA,1.0	-0.693
4916	gene:Solyc03g032210.2	NA	3	+	4716086	4716186	4714978	4715367	4716299	4718022	4916	9,9,7	248,113,173	2,2,2	50,46,49	249	149	7.926166896346817e-08	9.49423382005e-07	0.021,0.045,0.024	0.023,0.025,0.024	0.006
2426	gene:Solyc08g066580.2	NA	8	-	55305697	55305874	55305236	55305307	55306126	55306273	2426	14,1,3	106,55,76	9,1,6	46,35,56	326	149	7.970247131176805e-08	9.53990998037e-07	0.057,0.008,0.018	0.082,0.013,0.047	-0.02
16027	gene:Solyc03g124030.2	NA	3	-	70745161	70745255	70743793	70743883	70746502	70746540	16027	38,17,20	5,0,2	9,5,5	0,3,4	243	149	7.979445468942992e-08	9.5437976045e-07	0.823,1.0,0.86	1.0,0.505,0.434	0.248
15424	gene:Solyc01g057210.2	NA	1	+	59830010	59830269	59829383	59829930	59830366	59830547	15424	223,151,209	4,0,4	189,205,176	6,0,6	408	149	8.324283625379053e-08	9.94882154005e-07	0.953,1.0,0.95	0.92,1.0,0.915	0.023
1627	gene:Solyc02g081880.2	NA	2	-	45660544	45660712	45660184	45660273	45661151	45661301	1627	1476,993,1488	1,4,7	769,533,767	11,22,5	317	149	8.440672322654728e-08	1.00804127612e-06	0.999,0.992,0.99	0.97,0.919,0.986	0.035
14264	gene:Solyc09g057580.2	NA	9	-	49839930	49840183	49839075	49839093	49844805	49845386	14264	174,95,186	4,10,11	57,59,43	8,3,3	402	149	8.457599283164826e-08	1.0093112716e-06	0.942,0.779,0.862	0.725,0.879,0.842	0.046
10619	gene:Solyc05g051680.2	NA	5	+	62061796	62061866	62061507	62061652	62062989	62063095	10619	12,0,0	41,15,32	5,0,2	23,21,27	219	149	8.566493494225113e-08	1.02154638776e-06	0.166,0.0,0.0	0.129,0.0,0.048	-0.004
4060	gene:Solyc01g111840.2	NA	1	+	98010686	98010752	98010503	98010545	98010837	98010908	4060	3,2,5	45,47,34	2,3,0	28,18,41	215	149	8.605611844731908e-08	1.02544879924e-06	0.044,0.029,0.092	0.047,0.104,0.0	0.005
16005	gene:Solyc10g007770.2	NA	10	-	2002525	2002746	2002334	2002426	2003565	2003717	16005	40,24,35	327,235,333	6,10,18	202,137,122	370	149	8.688045562977016e-08	1.03450306447e-06	0.047,0.04,0.041	0.012,0.029,0.056	0.01
6228	gene:Solyc03g115840.2	NA	3	-	65435945	65436042	65434876	65434912	65436222	65436280	6228	82,49,95	4,1,0	91,36,60	1,2,4	246	149	8.743400140058264e-08	1.04032192023e-06	0.925,0.967,1.0	0.982,0.916,0.901	0.031
2998	gene:Solyc08g074590.2	NA	8	-	58690731	58690874	58689149	58689269	58693015	58693122	2998	209,190,266	13,5,6	247,165,157	3,0,2	292	149	8.881085817280101e-08	1.05592094458e-06	0.891,0.951,0.958	0.977,1.0,0.976	-0.051
13556	gene:Solyc08g063070.2	NA	8	+	52631381	52631440	52629491	52629656	52631525	52631619	13556	4,4,4	174,140,212	3,12,5	157,107,179	208	149	9.130553550272225e-08	1.0847773955e-06	0.016,0.02,0.013	0.014,0.074,0.02	-0.02
15097	gene:Solyc07g005140.2	NA	7	+	166260	166423	164866	166078	166896	167069	15097	16,29,29	161,156,250	19,9,13	236,152,211	312	149	9.554755539046495e-08	1.1343354855e-06	0.045,0.082,0.052	0.037,0.027,0.029	0.029
6186	gene:Solyc02g084700.2	NA	2	-	47809074	47809153	47808787	47808991	47811201	47811236	6186	3,14,15	5,2,2	3,6,3	0,4,3	228	149	9.67495424229981e-08	1.14775585127e-06	0.282,0.821,0.831	1.0,0.495,0.395	0.015
9399	gene:Solyc01g112180.2	NA	1	+	98244389	98244459	98243217	98243411	98247426	98248135	9399	27,11,7	11,9,8	5,1,8	20,11,16	219	149	9.845111829168022e-08	1.16707870383e-06	0.625,0.454,0.373	0.145,0.058,0.254	0.332
9888	gene:Solyc03g115720.2	NA	3	-	65357798	65357882	65357500	65357605	65357996	65358148	9888	86,58,88	4,6,5	132,94,87	9,0,4	233	149	9.860320839166814e-08	1.16801835997e-06	0.932,0.861,0.918	0.904,1.0,0.933	-0.042
15829	gene:Solyc05g016410.2	NA	5	+	16194087	16194265	16193669	16193740	16194351	16194413	15829	25,15,19	425,415,476	18,11,8	237,212,173	327	149	9.949693723241233e-08	1.17773533304e-06	0.026,0.016,0.018	0.033,0.023,0.021	-0.006
848	gene:Solyc08g076890.2	NA	8	+	60822337	60822373	60822030	60822265	60822541	60822655	848	0,0,8	0,0,0	0,0,0	0,0,4	185	149	1.0024696023565697e-07	1.18573819706e-06	NA,NA,1.0	NA,NA,0.0	1.0
7874	gene:Solyc02g094540.2	NA	2	+	55078682	55078788	55078356	55078500	55079897	55081414	7874	2,3,0	1,0,0	0,0,0	3,1,2	255	149	1.0232288464230221e-07	1.2094006977e-06	0.539,1.0,NA	0.0,0.0,0.0	0.77
15853	gene:Solyc02g077680.2	NA	2	+	42568741	42568833	42568233	42568293	42569293	42569437	15853	37,47,24	9,1,7	39,21,21	3,11,5	241	149	1.0490267812392183e-07	1.23897942152e-06	0.718,0.967,0.679	0.889,0.541,0.722	0.071
16269	gene:Solyc06g082150.2	NA	6	+	48066629	48066724	48065841	48065907	48066825	48067079	16269	14,7,14	140,111,158	4,2,2	59,56,51	244	149	1.0795214630943105e-07	1.27405774441e-06	0.058,0.037,0.051	0.04,0.021,0.023	0.021
564	gene:Solyc06g072110.2	NA	6	+	44442657	44442743	44442136	44442482	44443740	44443935	564	70,27,72	0,1,0	70,39,34	0,7,10	235	149	1.1062283265045878e-07	1.30461736241e-06	1.0,0.945,1.0	1.0,0.779,0.683	0.161
13074	gene:Solyc05g012130.2	NA	5	-	5339604	5339634	5338571	5338634	5340080	5340182	13074	40,22,43	1,0,2	26,23,30	0,6,0	179	149	1.1140470365113222e-07	1.31287291834e-06	0.971,1.0,0.947	1.0,0.761,1.0	0.052
15943	gene:Solyc11g070100.1	NA	11	+	54635866	54636041	54634567	54634780	54637506	54637738	15943	94,51,76	0,0,2	62,57,65	2,2,2	324	149	1.2035473584028933e-07	1.41730514548e-06	1.0,1.0,0.946	0.934,0.929,0.937	0.049
13629	gene:Solyc09g005580.2	NA	9	+	403790	403842	403478	403671	404723	405041	13629	46,31,37	1,0,0	26,34,34	2,4,2	201	149	1.258676286994885e-07	1.48113785525e-06	0.972,1.0,1.0	0.906,0.863,0.926	0.092
3929	gene:Solyc09g065950.2	NA	9	-	64232692	64232699	64231826	64231942	64235451	64235608	3929	7,3,0	0,1,0	1,0,2	0,6,0	156	149	1.2654392035477146e-07	1.48800435379e-06	1.0,0.741,NA	1.0,0.0,1.0	0.204
7713	gene:Solyc12g005230.1	NA	12	+	150214	150278	149772	150006	151094	151535	7713	12,16,17	33,16,35	10,12,12	52,41,40	213	149	1.269833034718905e-07	1.49207707281e-06	0.203,0.412,0.254	0.119,0.17,0.173	0.136
5881	gene:Solyc02g005180.2	NA	2	+	7138319	7138395	7137531	7137561	7138493	7138553	5881	24,15,28	2,3,0	9,19,16	0,2,0	225	149	1.2820759526597398e-07	1.50535989786e-06	0.888,0.768,1.0	1.0,0.863,1.0	-0.069
12813	gene:Solyc02g020980.2	NA	2	-	20858177	20858273	20856457	20856575	20860484	20860981	12813	5,13,22	149,68,118	0,0,1	78,44,44	245	149	1.311348010188098e-07	1.53860356514e-06	0.02,0.104,0.102	0.0,0.0,0.014	0.071
9741	gene:Solyc02g083320.2	NA	2	-	46770615	46770855	46770093	46770166	46770945	46771095	9741	467,428,517	511,389,758	332,273,351	346,258,269	389	149	1.3322062792506006e-07	1.56193395562e-06	0.259,0.296,0.207	0.269,0.288,0.333	-0.043
2211	gene:Solyc08g075530.2	NA	8	+	59703002	59703149	59702703	59702897	59704160	59704316	2211	106,97,95	2,3,0	68,34,55	3,4,8	296	149	1.3651114146559205e-07	1.59934419136e-06	0.964,0.942,1.0	0.919,0.811,0.776	0.133
3137	gene:Solyc09g074840.2	NA	9	+	66668791	66668866	66667947	66668039	66669457	66669506	3137	115,82,104	5,5,2	136,84,133	1,1,7	224	149	1.3969679797749962e-07	1.63547222099e-06	0.939,0.916,0.972	0.989,0.982,0.927	-0.024
3934	gene:Solyc09g065950.2	NA	9	-	64232565	64232699	64232102	64232386	64235451	64235608	3934	225,200,61	22,14,35	63,105,43	23,3,29	283	149	1.3998997432177568e-07	1.63770911608e-06	0.843,0.883,0.479	0.591,0.949,0.438	0.076
14702	gene:Solyc05g011970.2	NA	5	+	5180409	5180510	5179821	5180320	5180695	5180919	14702	83,40,97	2448,1989,2382	0,0,4	88,64,61	250	149	1.4271382687024376e-07	1.66835792214e-06	0.02,0.012,0.024	0.0,0.0,0.038	0.006
7293	gene:Solyc01g107300.2	NA	1	+	94890447	94890478	94889966	94890340	94890664	94890752	7293	6,2,4	2,5,1	3,4,1	0,0,0	180	149	1.4391598841389597e-07	1.68118611666e-06	0.713,0.249,0.768	1.0,1.0,1.0	-0.423
1881	gene:Solyc09g019980.2	NA	9	+	17889330	17889614	17885350	17885756	17889747	17890116	1881	658,517,624	15,11,18	388,312,443	29,13,7	433	149	1.450401452777177e-07	1.69308507286e-06	0.938,0.942,0.923	0.822,0.892,0.956	0.044
10498	gene:Solyc06g073590.2	NA	6	+	45397482	45397680	45397151	45397387	45397767	45397829	10498	470,317,336	66,45,49	210,210,258	69,40,58	347	149	1.4589105897438548e-07	1.70177941447e-06	0.754,0.752,0.746	0.567,0.693,0.656	0.112
7490	gene:Solyc04g079690.2	NA	4	+	64057355	64057450	64056382	64056519	64057866	64058897	7490	0,3,0	4,1,0	1,4,2	0,0,1	244	149	1.4793336419752385e-07	1.72434827643e-06	0.0,0.647,NA	1.0,1.0,0.55	-0.526
697	gene:Solyc10g074990.1	NA	10	-	58694832	58694906	58694659	58694755	58695311	58695335	697	76,46,59	10,7,0	35,20,20	10,16,5	223	149	1.4881404798675464e-07	1.73335404187e-06	0.835,0.814,1.0	0.7,0.455,0.728	0.255
5160	gene:Solyc06g069020.2	NA	6	+	42824786	42824852	42823727	42823799	42825757	42825910	5160	692,576,772	121,98,142	1209,728,865	158,44,78	215	149	1.4988883154404103e-07	1.74460592825e-06	0.799,0.803,0.79	0.841,0.92,0.885	-0.085
8993	gene:Solyc03g117960.2	NA	3	-	66941623	66941758	66941319	66941464	66943278	66943321	8993	1,0,1	0,0,1	7,1,13	1,0,1	284	149	1.5683289610498312e-07	1.82410646891e-06	1.0,NA,0.344	0.786,1.0,0.872	-0.214
4058	gene:Solyc01g111840.2	NA	1	+	98009671	98009758	98009503	98009579	98009829	98009910	4058	133,89,98	5,7,9	110,62,73	8,2,2	236	149	1.588072068477097e-07	1.8457310077e-06	0.944,0.889,0.873	0.897,0.951,0.958	-0.033
16667	gene:Solyc06g071880.2	NA	6	-	44285031	44285046	44284073	44284304	44285147	44285184	16667	0,1,0	1,0,3	0,2,2	1,2,6	164	149	1.7185929155810686e-07	1.99598202556e-06	0.0,1.0,0.0	0.0,0.476,0.232	0.097
10936	gene:Solyc06g062660.2	NA	6	-	39549719	39549915	39548134	39548223	39550793	39550898	10936	320,147,203	8,4,0	191,144,148	0,1,0	345	149	1.7478118744943039e-07	2.02844823842e-06	0.945,0.941,1.0	1.0,0.984,1.0	-0.033
3198	gene:Solyc11g008000.1	NA	11	-	2207059	2207123	2206693	2206882	2207237	2207518	3198	25,22,28	231,185,191	33,13,35	224,124,147	213	149	1.8141713919438704e-07	2.10394034385e-06	0.07,0.077,0.093	0.093,0.068,0.143	-0.021
1398	gene:Solyc06g005600.2	NA	6	-	643041	643123	642849	642938	645045	645143	1398	187,116,159	14,8,11	44,81,81	11,4,6	231	149	1.8586826925488434e-07	2.15400373597e-06	0.896,0.903,0.903	0.721,0.929,0.897	0.052
228	gene:Solyc02g068280.2	NA	2	+	38264734	38264811	38264545	38264652	38265065	38265180	228	16,6,16	5,6,2	4,3,5	0,0,0	226	149	1.8739975081702645e-07	2.17018382914e-06	0.678,0.397,0.841	1.0,1.0,1.0	-0.361
4345	gene:Solyc05g007150.2	NA	5	+	1749729	1749935	1748242	1748273	1750043	1750147	4345	0,1,3	40,32,48	5,11,2	95,90,136	355	149	1.8901977891896798e-07	2.18736524825e-06	0.0,0.013,0.026	0.022,0.049,0.006	-0.013
4336	gene:Solyc08g006600.2	NA	8	-	1189725	1189778	1189065	1189165	1189894	1190038	4336	94,71,122	1,0,4	72,45,56	3,2,1	202	149	1.8961611732705803e-07	2.19268414262e-06	0.986,1.0,0.957	0.947,0.943,0.976	0.026
13403	gene:Solyc03g025270.2	NA	3	-	2707481	2707541	2707212	2707394	2707675	2707754	13403	3,9,11	0,0,0	32,23,21	13,11,0	209	149	1.966830144631992e-07	2.27276575575e-06	1.0,1.0,1.0	0.637,0.598,1.0	0.255
9004	gene:Solyc06g073520.2	NA	6	-	45313968	45314143	45313372	45313687	45314524	45314586	9004	9,6,12	604,335,444	0,3,14	136,154,168	324	149	1.996555890082927e-07	2.30545427797e-06	0.007,0.008,0.012	0.0,0.009,0.037	-0.006
874	gene:Solyc03g006190.2	NA	3	-	828092	828132	827674	827686	831890	832088	874	4,1,0	0,0,0	6,1,2	9,0,0	189	149	2.0310695719882986e-07	2.34362049389e-06	1.0,1.0,NA	0.345,1.0,1.0	0.218
9364	gene:Solyc08g067740.2	NA	8	-	56724063	56724119	56719733	56719812	56724484	56724902	9364	10,7,17	23,13,17	3,4,10	16,11,9	205	149	2.3222698734654642e-07	2.67770571535e-06	0.24,0.281,0.421	0.12,0.209,0.447	0.055
4806	gene:Solyc07g007780.2	NA	7	-	2424592	2424838	2424181	2424433	2425776	2426049	4806	234,179,171	20,15,46	158,106,102	36,33,20	395	149	2.3673032581396948e-07	2.72767075843e-06	0.815,0.818,0.584	0.623,0.548,0.658	0.129
368	gene:Solyc12g087830.1	NA	12	+	63335577	63335624	63334410	63334489	63336022	63336064	368	59,84,80	0,1,2	57,51,38	5,3,2	196	149	2.386954516645547e-07	2.74833908776e-06	1.0,0.985,0.968	0.897,0.928,0.935	0.064
11399	gene:Solyc03g120240.2	NA	3	+	68696444	68696657	68695298	68695525	68697771	68698353	11399	3,2,0	2,0,4	0,1,1	0,0,0	362	149	2.3907060242948556e-07	2.75068392566e-06	0.382,1.0,0.0	NA,1.0,1.0	-0.539
12739	gene:Solyc11g064830.1	NA	11	+	50052851	50053025	50052187	50052259	50055400	50055505	12739	5,2,8	0,3,3	3,0,4	2,3,3	323	149	2.4705102475503584e-07	2.8404669434e-06	1.0,0.235,0.552	0.409,0.0,0.381	0.332
10497	gene:Solyc06g073590.2	NA	6	+	45397767	45397829	45397220	45397387	45398290	45398449	10497	273,158,216	0,3,0	156,107,146	2,6,0	211	149	2.511340986165004e-07	2.8853437018e-06	1.0,0.974,1.0	0.982,0.926,1.0	0.022
446	gene:Solyc07g032480.2	NA	7	-	39486250	39486459	39484581	39485400	39486534	39486686	446	163,161,190	86,54,88	104,76,71	81,60,90	358	149	2.5182768408653486e-07	2.89124139231e-06	0.441,0.554,0.473	0.348,0.345,0.247	0.176
10720	gene:Solyc09g031700.2	NA	9	+	28161272	28161340	28161034	28161181	28162563	28162701	10720	3,2,2	34,15,51	5,4,1	32,28,30	217	149	2.5608891445513165e-07	2.93806158723e-06	0.057,0.084,0.026	0.097,0.089,0.022	-0.014
11586	gene:Solyc05g005620.2	NA	5	-	438138	438178	437501	437646	438412	438472	11586	3,0,4	6,0,5	0,0,3	6,6,1	189	149	2.5847530229904744e-07	2.96332049576e-06	0.283,NA,0.387	0.0,0.0,0.703	0.101
7386	gene:Solyc11g065980.1	NA	11	+	51599475	51599700	51599032	51599083	51599781	51599879	7386	15,8,10	3,7,11	4,2,0	0,0,7	374	149	2.590732907145262e-07	2.96805464984e-06	0.666,0.313,0.266	1.0,1.0,0.0	-0.252
7971	gene:Solyc10g007050.2	NA	10	-	1439446	1439480	1439173	1439356	1440782	1440888	7971	3,3,1	5,0,2	4,6,1	0,0,0	183	149	2.6662890584740347e-07	3.05243470442e-06	0.328,1.0,0.289	1.0,1.0,1.0	-0.461
11346	gene:Solyc11g042620.1	NA	11	-	35652375	35652457	35651087	35651139	35652543	35652672	11346	32,12,43	0,0,1	21,14,18	0,0,4	231	149	2.71749511724578e-07	3.10883767372e-06	1.0,1.0,0.965	1.0,1.0,0.744	0.074
3482	gene:Solyc07g052670.2	NA	7	-	61117555	61117681	61116909	61116978	61118926	61118989	3482	21,2,17	3,4,3	19,1,5	8,0,3	275	149	2.732474985247985e-07	3.12374670623e-06	0.791,0.213,0.754	0.563,1.0,0.475	-0.093
11016	gene:Solyc03g062890.2	NA	3	-	32409428	32409464	32408079	32408326	32411000	32411184	11016	132,120,171	10,6,16	179,132,163	11,0,9	185	149	2.7344470831802675e-07	3.12377469851e-06	0.914,0.942,0.896	0.929,1.0,0.936	-0.038
7173	gene:Solyc12g042900.1	NA	12	+	39522177	39522417	39521829	39522004	39527587	39527654	7173	238,199,272	1,0,0	318,266,328	10,9,8	389	149	2.769480395352966e-07	3.16154420363e-06	0.989,1.0,1.0	0.924,0.919,0.94	0.069
2395	gene:Solyc12g010110.1	NA	12	+	3239321	3239513	3238416	3238825	3240798	3240925	2395	72,34,82	14,1,5	41,26,22	0,0,0	341	149	2.776357187737493e-07	3.16714032248e-06	0.692,0.937,0.878	1.0,1.0,1.0	-0.164
2396	gene:Solyc12g010110.1	NA	12	+	3239321	3240702	3238416	3238825	3240798	3240925	2396	402,274,438	14,1,5	225,198,180	0,0,0	1530	149	2.800166475187736e-07	3.19203056827e-06	0.737,0.964,0.895	1.0,1.0,1.0	-0.135
12001	gene:Solyc12g095880.1	NA	12	-	64986669	64986862	64986043	64986226	64987143	64987298	12001	27,10,16	322,256,339	12,10,6	478,348,397	342	149	2.8121165713055164e-07	3.20337625619e-06	0.035,0.017,0.02	0.011,0.012,0.007	0.014
6113	gene:Solyc04g054320.2	NA	4	-	52303628	52303700	52302155	52302348	52303815	52303894	6113	185,126,121	9,8,7	167,145,143	12,3,1	221	149	2.879547601345771e-07	3.27786117658e-06	0.933,0.914,0.921	0.904,0.97,0.99	-0.032
15674	gene:Solyc06g076670.2	NA	6	+	47615326	47615422	47615033	47615183	47615565	47615629	15674	78,48,57	106,63,98	63,37,30	129,102,89	245	149	2.8842998901647506e-07	3.28094226513e-06	0.309,0.317,0.261	0.229,0.181,0.17	0.102
9055	gene:Solyc07g064250.2	NA	7	-	66470254	66470295	66470039	66470114	66471619	66471677	9055	189,127,139	3,2,8	203,97,139	3,0,4	190	149	3.234374651388213e-07	3.67655103002e-06	0.98,0.98,0.932	0.982,1.0,0.965	-0.018
12550	gene:Solyc02g071170.2	NA	2	+	40659579	40659710	40658909	40659069	40659822	40659900	12550	126,115,124	6,9,2	99,79,103	4,0,4	280	149	3.337211219563909e-07	3.79075996817e-06	0.918,0.872,0.971	0.929,1.0,0.932	-0.033
4246	gene:Solyc07g056260.2	NA	7	-	64113272	64113373	64112588	64112701	64115403	64115779	4246	188,78,104	4,2,2	80,47,26	2,0,0	250	149	3.4552523383356286e-07	3.92206597697e-06	0.966,0.959,0.969	0.96,1.0,1.0	-0.022
13228	gene:Solyc03g116030.2	NA	3	+	65556679	65556763	65556144	65556451	65556859	65556920	13228	1,0,8	0,6,1	0,4,0	0,0,0	233	149	3.471899618660141e-07	3.93817524637e-06	1.0,0.0,0.836	NA,1.0,NA	-0.388
8869	gene:Solyc04g008010.2	NA	4	-	1663464	1663653	1662424	1662490	1663730	1663812	8869	18,16,13	45,51,80	9,7,8	64,65,39	338	149	3.543546335036378e-07	4.01660351008e-06	0.15,0.121,0.067	0.058,0.045,0.083	0.051
10548	gene:Solyc11g030380.1	NA	11	-	21601633	21601766	21600015	21600124	21602636	21602848	10548	8,0,13	2,5,1	1,0,4	2,1,2	282	149	3.593846726689454e-07	4.07074206563e-06	0.679,0.0,0.873	0.209,0.0,0.514	0.276
8473	gene:Solyc04g079320.2	NA	4	+	63839055	63839171	63838616	63838683	63839944	63840063	8473	4,3,7	78,33,71	3,1,0	22,9,23	265	149	3.653244739120953e-07	4.13510179046e-06	0.028,0.049,0.053	0.071,0.059,0.0	0.0
16178	gene:Solyc05g013240.2	NA	5	+	6331368	6331535	6329769	6330269	6331622	6331897	16178	93,65,80	210,134,143	60,42,74	150,98,163	316	149	3.727894135303297e-07	4.21662158224e-06	0.173,0.186,0.209	0.159,0.168,0.176	0.022
14203	gene:Solyc10g078150.1	NA	10	+	60025005	60025227	60024554	60024639	60025356	60025689	14203	17,28,22	0,6,0	27,19,9	6,2,8	371	149	3.730539556481049e-07	4.21664016536e-06	1.0,0.652,1.0	0.644,0.792,0.311	0.302
12373	gene:Solyc01g099380.2	NA	1	-	89663733	89663760	89663100	89663143	89663992	89664598	12373	28,22,36	5,5,3	8,4,9	1,4,10	176	149	3.752332284803137e-07	4.23828574056e-06	0.826,0.788,0.91	0.871,0.458,0.432	0.254
12741	gene:Solyc11g064830.1	NA	11	+	50052907	50052948	50052187	50052259	50055400	50055456	12741	146,112,98	0,3,3	54,42,65	2,3,3	190	149	3.8687663856180393e-07	4.36672371984e-06	1.0,0.967,0.962	0.955,0.917,0.944	0.038
11085	gene:Solyc09g064790.2	NA	9	+	62203222	62203277	62203001	62203113	62203817	62204012	11085	69,30,54	1,0,0	23,18,23	2,4,6	204	149	3.891214521971045e-07	4.388972554e-06	0.981,1.0,1.0	0.894,0.767,0.737	0.194
10108	gene:Solyc01g111130.2	NA	1	-	97503415	97503540	97502620	97502697	97504776	97505146	10108	128,114,115	0,1,5	44,38,52	0,0,2	274	149	4.020647791366639e-07	4.5317758205e-06	1.0,0.984,0.926	1.0,1.0,0.934	-0.008
4736	gene:Solyc05g005840.2	NA	5	+	659405	659626	658974	659026	659813	659972	4736	169,110,134	0,0,2	46,73,59	0,0,3	370	149	4.0661299436763074e-07	4.57982150047e-06	1.0,1.0,0.964	1.0,1.0,0.888	0.025
16314	gene:Solyc02g093470.2	NA	2	-	54333629	54333649	54333268	54333367	54333757	54333853	16314	39,21,15	0,0,0	14,16,21	2,2,8	169	149	4.205341842791427e-07	4.73329668888e-06	1.0,1.0,1.0	0.861,0.876,0.698	0.188
5973	gene:Solyc01g005090.2	NA	1	-	83829	84036	83547	83696	84106	84168	5973	12,13,25	54,64,40	17,14,16	21,24,32	356	149	4.210322270308908e-07	4.73557916504e-06	0.085,0.078,0.207	0.253,0.196,0.173	-0.084
6679	gene:Solyc12g011340.1	NA	12	+	4189432	4189494	4188498	4188567	4190384	4190442	6679	336,267,344	4,0,2	360,186,252	6,1,15	211	149	4.253798092406532e-07	4.78112597086e-06	0.983,1.0,0.992	0.977,0.992,0.922	0.028
8535	gene:Solyc03g025450.2	NA	3	-	2869820	2869905	2868738	2868860	2870493	2870772	8535	0,5,0	54,28,39	19,2,3	21,8,49	234	149	4.2900748845091724e-07	4.81852318436e-06	0.0,0.102,0.0	0.366,0.137,0.038	-0.146
12410	gene:Solyc07g048080.2	NA	7	+	59269085	59269176	59268712	59268860	59270536	59270790	12410	1,7,1	14,10,11	1,0,0	12,6,16	240	149	4.312790861272992e-07	4.84064748943e-06	0.042,0.303,0.053	0.049,0.0,0.0	0.116
1495	gene:Solyc02g062110.2	NA	2	-	33690068	33690107	33689854	33689964	33690204	33690385	1495	9,8,4	42,20,30	0,0,0	16,15,17	188	149	4.347893413463595e-07	4.87663373836e-06	0.145,0.241,0.096	0.0,0.0,0.0	0.161
12509	gene:Solyc10g078750.1	NA	10	+	60476054	60476277	60475650	60475723	60476465	60476526	12509	0,5,0	45,23,27	0,7,0	30,29,14	372	149	4.3999372028123506e-07	4.93155784737e-06	0.0,0.08,0.0	0.0,0.088,0.0	-0.003
10358	gene:Solyc07g017530.2	NA	7	-	7471936	7471973	7471524	7471642	7472836	7472987	10358	6,0,2	0,0,12	2,4,5	0,2,0	186	149	4.4237922686883994e-07	4.95483269536e-06	1.0,NA,0.118	1.0,0.616,1.0	-0.313
460	gene:Solyc03g093640.2	NA	3	-	55198147	55198205	55198010	55198070	55199155	55199220	460	3,5,0	3,2,3	1,2,1	2,7,2	207	149	4.4755353601167764e-07	5.00928901891e-06	0.419,0.643,0.0	0.265,0.171,0.265	0.12
16214	gene:Solyc03g112160.2	NA	3	-	62658732	62658935	62657999	62658380	62659129	62659371	16214	101,94,125	93,90,149	124,93,126	162,139,144	352	149	4.5105122205572544e-07	5.04491670192e-06	0.315,0.307,0.262	0.245,0.221,0.27	0.049
15805	gene:Solyc03g113970.2	NA	3	+	64031873	64032053	64031577	64031784	64032157	64032915	15805	148,82,150	2,0,0	76,62,78	1,3,2	329	149	4.6303693724084884e-07	5.17536546091e-06	0.971,1.0,1.0	0.972,0.903,0.946	0.05
4522	gene:Solyc06g054140.2	NA	6	+	36965487	36965575	36965177	36965257	36967925	36968169	4522	2,3,3	4,5,4	0,1,4	0,0,0	237	149	4.6768538476485774e-07	5.22368097928e-06	0.239,0.274,0.32	NA,1.0,1.0	-0.722
3291	gene:Solyc12g088200.1	NA	12	+	63649677	63649900	63648896	63649073	63650572	63650628	3291	6,8,0	107,69,81	0,1,1	31,23,39	372	149	4.687609941884553e-07	5.23205120793e-06	0.022,0.044,0.0	0.0,0.017,0.01	0.013
13431	gene:Solyc04g007110.2	NA	4	-	825193	825341	824109	824152	825420	825514	13431	2,2,0	3,5,3	2,2,1	0,1,5	297	149	4.7390716586492384e-07	5.28023982593e-06	0.251,0.167,0.0	1.0,0.501,0.091	-0.391
3165	gene:Solyc09g055570.2	NA	9	+	42215527	42215555	42214821	42215105	42215865	42215988	3165	53,40,28	0,0,2	13,13,12	0,1,2	177	149	4.740660483404719e-07	5.28023982593e-06	1.0,1.0,0.922	1.0,0.916,0.835	0.057
7294	gene:Solyc01g107300.2	NA	1	+	94890447	94890478	94889966	94890340	94891163	94891400	7294	6,2,3	49,39,40	3,1,1	18,24,42	180	149	4.7378185762535597e-07	5.28023982593e-06	0.092,0.041,0.058	0.121,0.033,0.019	0.006
8798	gene:Solyc01g080040.2	NA	1	+	79161803	79162024	79161462	79161608	79164433	79164740	8798	25,40,33	50,38,39	12,4,7	15,11,10	370	149	4.813453316411275e-07	5.35759734503e-06	0.168,0.298,0.254	0.244,0.128,0.22	0.043
9455	gene:Solyc02g078550.2	NA	2	-	43217290	43217443	43215981	43216458	43217936	43218479	9455	7,5,16	75,31,72	0,1,0	51,34,46	302	149	4.816829974622785e-07	5.35763772281e-06	0.044,0.074,0.099	0.0,0.014,0.0	0.068
6434	gene:Solyc11g069540.1	NA	11	-	54161256	54161324	54161018	54161151	54161503	54161688	6434	88,62,32	4,2,0	96,108,102	0,0,1	217	149	4.832545768692173e-07	5.37139304117e-06	0.938,0.955,1.0	1.0,1.0,0.986	-0.031
6006	gene:Solyc08g008040.2	NA	8	+	2535285	2535355	2534286	2534407	2535422	2535588	6006	28,25,33	24,20,15	59,32,40	10,7,7	219	149	5.025448997596746e-07	5.58193742884e-06	0.443,0.46,0.599	0.801,0.757,0.795	-0.284
12404	gene:Solyc07g008150.2	NA	7	-	2855142	2855337	2853467	2853737	2856093	2857133	12404	39,44,22	56,39,46	13,17,17	33,27,37	344	149	5.187139102751299e-07	5.75754491827e-06	0.232,0.328,0.172	0.146,0.214,0.166	0.069
5293	gene:Solyc03g093210.2	NA	3	+	54400798	54400849	54400604	54400715	54401896	54401998	5293	2,5,8	0,0,0	14,8,6	8,2,0	200	149	5.324347012922286e-07	5.90575392395e-06	1.0,1.0,1.0	0.566,0.749,1.0	0.228
880	gene:Solyc03g006190.2	NA	3	-	827859	827920	827674	827686	831890	832088	880	14,8,7	0,0,0	15,3,6	9,0,0	210	149	5.421162792628001e-07	6.00898618044e-06	1.0,1.0,1.0	0.542,1.0,1.0	0.153
4445	gene:Solyc12g019490.1	NA	12	-	10590975	10591016	10589116	10589245	10591201	10591671	4445	0,2,0	37,17,33	0,3,1	27,24,27	190	149	5.557239858514569e-07	6.15556423278e-06	0.0,0.084,0.0	0.0,0.089,0.028	-0.011
11248	gene:Solyc11g012900.1	NA	11	-	5685825	5685986	5685619	5685719	5687380	5687447	11248	24,8,17	177,131,157	2,3,7	187,148,146	310	149	5.595062679553547e-07	6.19318221652e-06	0.061,0.029,0.049	0.005,0.01,0.023	0.034
12293	gene:Solyc03g034200.2	NA	3	-	5883693	5883841	5882115	5882848	5884561	5884652	12293	23,15,11	272,208,360	10,6,14	272,237,241	297	149	5.838355285200571e-07	6.45802623582e-06	0.041,0.035,0.015	0.018,0.013,0.028	0.011
12735	gene:Solyc11g064830.1	NA	11	+	50052907	50053025	50052187	50052259	50055400	50055505	12735	442,317,330	0,3,3	196,141,190	2,3,3	267	149	5.862070941602915e-07	6.47979020209e-06	1.0,0.983,0.984	0.982,0.963,0.972	0.017
864	gene:Solyc03g006190.2	NA	3	-	827859	828023	827674	827686	828092	828129	864	26,16,14	0,0,0	12,12,7	6,0,2	313	149	5.88972877008828e-07	6.50587877021e-06	1.0,1.0,1.0	0.488,1.0,0.625	0.296
7221	gene:Solyc08g065350.2	NA	8	+	53262209	53262327	53261822	53262038	53262894	53262957	7221	73,50,92	5,1,15	37,24,40	0,0,0	267	149	5.982692195315672e-07	6.60401927878e-06	0.891,0.965,0.774	1.0,1.0,1.0	-0.123
5039	gene:Solyc01g050070.2	NA	1	-	48380414	48380564	48378529	48378573	48396127	48396446	5039	4,1,11	2,7,12	0,0,0	3,3,5	299	149	6.007705304752433e-07	6.62706914601e-06	0.499,0.066,0.314	0.0,0.0,0.0	0.293
14167	gene:Solyc02g079290.2	NA	2	+	43905955	43905996	43905760	43905822	43906135	43906515	14167	67,42,82	1,4,2	24,23,28	3,0,7	190	149	6.131483317199185e-07	6.75895951372e-06	0.981,0.892,0.97	0.863,1.0,0.758	0.074
12956	gene:Solyc11g011500.1	NA	11	+	4550788	4550942	4549308	4549544	4552019	4552244	12956	10,5,4	232,107,74	4,0,2	58,52,41	303	149	6.243673520973102e-07	6.87790381888e-06	0.021,0.022,0.026	0.033,0.0,0.023	0.004
2511	gene:Solyc05g015980.2	NA	5	-	13142899	13142968	13142727	13142816	13143357	13144413	2511	70,31,42	6,3,8	77,52,94	3,0,5	218	149	6.270899677667036e-07	6.90315442211e-06	0.889,0.876,0.782	0.946,1.0,0.928	-0.109
6837	gene:Solyc08g065310.2	NA	8	-	53218715	53218870	53218237	53218431	53218969	53219068	6837	22,28,22	12,22,22	8,0,5	17,17,11	304	149	6.299078652430334e-07	6.92941855325e-06	0.473,0.384,0.329	0.187,0.0,0.182	0.272
4534	gene:Solyc06g008090.2	NA	6	-	1966187	1966238	1965418	1965499	1966330	1966439	4534	98,80,93	2,2,0	55,46,57	0,1,4	200	149	6.305631481076492e-07	6.93187274332e-06	0.973,0.968,1.0	1.0,0.972,0.914	0.018
13140	gene:Solyc11g072970.1	NA	11	-	56120379	56120447	56119416	56119499	56120535	56120616	13140	3,0,1	0,0,0	2,3,1	5,0,0	217	149	6.402605962572244e-07	7.03365733108e-06	1.0,NA,1.0	0.215,1.0,1.0	0.262
4974	gene:Solyc09g064590.2	NA	9	+	61908945	61909053	61908473	61908641	61909172	61909524	4974	18,3,17	215,144,193	4,2,1	160,88,125	257	149	6.567944726896338e-07	7.21035355747e-06	0.046,0.012,0.049	0.014,0.013,0.005	0.025
3642	gene:Solyc10g008790.2	NA	10	-	2863417	2863607	2863132	2863189	2865534	2865652	3642	27,9,22	7,1,3	25,28,41	0,0,3	339	149	6.663516189993699e-07	7.31026923196e-06	0.629,0.798,0.763	1.0,1.0,0.857	-0.222
11765	gene:Solyc01g104160.2	NA	1	-	92628371	92628517	92627938	92628158	92630064	92630277	11765	17,24,9	113,107,47	6,5,7	76,101,56	295	149	6.830395805394298e-07	7.48822408221e-06	0.071,0.102,0.088	0.038,0.024,0.059	0.047
7429	gene:Solyc01g094660.2	NA	1	+	86108777	86108882	86106582	86106704	86109149	86109576	7429	261,184,329	11,8,25	140,84,77	1,4,0	254	149	7.08047852212536e-07	7.75708982352e-06	0.933,0.931,0.885	0.988,0.925,1.0	-0.055
5692	gene:Solyc10g080020.1	NA	10	+	61438268	61438450	61436186	61436339	61439493	61439612	5692	53,31,33	8,2,2	50,36,68	0,0,0	331	149	7.354941119724874e-07	8.05227990575e-06	0.749,0.875,0.881	1.0,1.0,1.0	-0.165
13993	gene:Solyc03g097240.2	NA	3	-	59546148	59546219	59545606	59545684	59547196	59547323	13993	4,2,7	37,34,23	2,0,3	17,9,16	220	149	7.576978900395173e-07	8.28971109028e-06	0.068,0.038,0.171	0.074,0.0,0.113	0.03
169	gene:Solyc04g071990.2	NA	4	-	59053138	59053241	59052887	59052981	59055021	59055098	169	0,1,3	0,6,0	0,0,0	0,0,10	252	149	7.780106776136269e-07	8.50614400698e-06	NA,0.09,1.0	NA,NA,0.0	0.545
247	gene:Solyc09g057640.2	NA	9	+	50074632	50074715	50065575	50065689	50075118	50075748	247	0,9,3	38,26,55	2,1,0	49,26,49	232	149	8.368474848588135e-07	9.14318583764e-06	0.0,0.182,0.034	0.026,0.024,0.0	0.055
11931	gene:Solyc02g065550.2	NA	2	-	36709237	36709391	36708247	36708849	36709584	36710245	11931	57,57,47	195,186,225	44,43,37	123,64,112	303	149	8.661918489292851e-07	9.45735266506e-06	0.126,0.131,0.093	0.15,0.248,0.14	-0.063
11490	gene:Solyc08g008520.2	NA	8	-	2921923	2922059	2920288	2920885	2922150	2922211	11490	170,86,181	2,2,3	67,34,58	4,0,2	285	149	8.71432998189338e-07	9.50810466528e-06	0.978,0.957,0.969	0.898,1.0,0.938	0.023
4739	gene:Solyc05g005840.2	NA	5	+	659405	659609	658818	659026	659813	659972	4739	141,95,111	0,0,2	44,65,52	0,0,3	353	149	8.915741055649996e-07	9.72124886414e-06	1.0,1.0,0.959	1.0,1.0,0.88	0.026
8214	gene:Solyc06g009690.1	NA	6	-	3634869	3634941	3633967	3634018	3635028	3635128	8214	3,0,2	41,15,12	4,0,3	5,11,12	221	149	9.130950151420124e-07	9.94913787219e-06	0.047,0.0,0.101	0.35,0.0,0.144	-0.115
12637	gene:Solyc10g079830.1	NA	10	+	61316259	61316500	61315709	61315897	61316684	61316889	12637	14,10,14	130,112,165	1,3,3	159,100,134	390	149	9.194029834154188e-07	1.00110688737e-05	0.04,0.033,0.031	0.002,0.011,0.008	0.028
12419	gene:Solyc11g044280.1	NA	11	+	33137416	33137525	33135940	33135994	33137615	33137713	12419	18,11,24	17,4,17	8,8,4	18,0,15	258	149	9.292532586096134e-07	1.01114606614e-05	0.379,0.614,0.449	0.204,1.0,0.133	0.035
8745	gene:Solyc11g065870.1	NA	11	+	51447270	51447341	51442315	51442652	51448288	51448372	8745	84,43,44	13,1,10	26,36,41	4,0,2	220	149	9.330342079080403e-07	1.0145719092e-05	0.814,0.967,0.749	0.815,1.0,0.933	-0.073
6212	gene:Solyc12g095860.1	NA	12	-	64975799	64975890	64975642	64975696	64976527	64976691	6212	123,90,113	2,0,0	104,77,88	0,0,10	240	149	9.638284605049745e-07	1.04734720041e-05	0.974,1.0,1.0	1.0,1.0,0.845	0.043
202	gene:Solyc06g052080.2	NA	6	+	35761808	35761930	35759975	35760057	35763506	35763733	202	65,40,75	28,16,23	117,61,96	10,13,9	271	149	9.71713754378736e-07	1.05520087383e-05	0.561,0.579,0.642	0.865,0.721,0.854	-0.219
148	gene:Solyc02g086930.2	NA	2	+	49521659	49521899	49521074	49521211	49523029	49523611	148	3374,2832,2759	9,4,5	1754,1753,1515	9,21,21	389	149	9.752915600284534e-07	1.05836950821e-05	0.993,0.996,0.995	0.987,0.97,0.965	0.021
11883	gene:Solyc05g053800.2	NA	5	+	63845080	63845206	63844420	63844473	63845635	63845786	11883	2,0,6	126,132,141	8,3,0	115,66,77	275	149	1.0041509264297923e-06	1.0885358722e-05	0.009,0.0,0.023	0.036,0.024,0.0	-0.009
7336	gene:Solyc07g009350.2	NA	7	-	4391338	4391562	4391102	4391208	4392629	4392701	7336	43,27,19	0,5,2	22,21,34	0,2,2	373	149	1.0044473413875734e-06	1.0885358722e-05	1.0,0.683,0.791	1.0,0.807,0.872	-0.068
406	gene:Solyc03g078570.2	NA	3	-	51180219	51180389	51179972	51180084	51180666	51180737	406	285,146,208	7,4,8	138,98,128	7,5,4	319	149	1.0112180738264102e-06	1.09513346969e-05	0.95,0.945,0.924	0.902,0.902,0.937	0.026
13894	gene:Solyc08g061850.2	NA	8	-	49621994	49622241	49621044	49621216	49622333	49622522	13894	2,3,3	21,8,19	1,4,1	24,14,20	396	149	1.012552829090474e-06	1.09583905707e-05	0.035,0.124,0.056	0.015,0.097,0.018	0.028
9009	gene:Solyc06g084010.2	NA	6	-	49275307	49275469	49273854	49274101	49276490	49276985	9009	42,42,46	43,41,38	20,30,24	57,60,63	311	149	1.0949056769629138e-06	1.18416669945e-05	0.319,0.329,0.367	0.144,0.193,0.154	0.175
14975	gene:Solyc02g069580.2	NA	2	-	39431856	39431878	39431088	39431253	39432023	39432077	14975	23,11,21	63,16,36	26,17,20	51,24,30	171	149	1.1142278115051019e-06	1.20425201272e-05	0.241,0.375,0.337	0.308,0.382,0.367	-0.035
16327	gene:Solyc05g026130.2	NA	5	+	39792290	39792360	39788015	39788102	39792437	39792506	16327	11,7,7	165,122,197	9,8,3	218,137,237	219	149	1.152418952933076e-06	1.24469007314e-05	0.043,0.038,0.024	0.027,0.038,0.009	0.01
1740	gene:Solyc04g053120.2	NA	4	-	51720419	51720480	51720029	51720108	51720598	51720687	1740	52,37,34	5,4,5	59,28,53	0,0,0	210	149	1.1540976733789217e-06	1.24566437304e-05	0.881,0.868,0.828	1.0,1.0,1.0	-0.141
10983	gene:Solyc04g049620.2	NA	4	+	42581121	42581283	42578395	42578491	42581560	42581628	10983	17,3,8	42,39,97	2,1,5	65,49,54	311	149	1.1710027573696946e-06	1.26306074146e-05	0.162,0.036,0.038	0.015,0.01,0.042	0.056
2509	gene:Solyc09g065990.2	NA	9	+	64264583	64264819	64264422	64264495	64264927	64265464	2509	5,17,6	37,24,42	2,1,4	42,25,26	385	149	1.2317323347905166e-06	1.32767170146e-05	0.05,0.215,0.052	0.018,0.015,0.056	0.076
15332	gene:Solyc04g014710.2	NA	4	-	4972621	4972764	4972022	4972327	4976384	4976850	15332	194,166,259	15,5,15	210,215,234	8,11,10	292	149	1.2347998720530414e-06	1.33008429468e-05	0.868,0.944,0.898	0.931,0.909,0.923	-0.018
810	gene:Solyc08g076890.2	NA	8	+	60822457	60822541	60822030	60822247	60822748	60822769	810	2,1,0	0,0,2	0,0,16	0,0,0	233	149	1.2604048642057184e-06	1.35675393403e-05	1.0,1.0,0.0	NA,NA,1.0	-0.333
13354	gene:Solyc07g062080.2	NA	7	+	64908872	64908914	64908221	64908281	64909007	64909157	13354	7,10,3	32,36,45	0,1,1	28,46,45	191	149	1.2777180137952423e-06	1.37446809009e-05	0.146,0.178,0.049	0.0,0.017,0.017	0.113
6656	gene:Solyc03g120540.2	NA	3	+	68909360	68909422	68909200	68909260	68909662	68909798	6656	2,0,1	0,0,0	5,2,2	8,4,3	211	149	1.3159735232884333e-06	1.41467153754e-05	1.0,NA,1.0	0.306,0.261,0.32	0.704
7613	gene:Solyc09g015650.2	NA	9	+	10586832	10586887	10585136	10585234	10587048	10587349	7613	78,45,47	20,9,17	48,26,72	25,13,14	204	149	1.332241444167093e-06	1.43120030295e-05	0.74,0.785,0.669	0.584,0.594,0.79	0.075
4515	gene:Solyc06g054140.2	NA	6	+	36965177	36965243	36963980	36964025	36965487	36965575	4515	24,12,23	8,5,2	1,4,2	9,2,6	215	149	1.3543512303986965e-06	1.45397853978e-05	0.675,0.625,0.889	0.071,0.581,0.188	0.45
12570	gene:Solyc12g099810.1	NA	12	-	66805926	66806030	66804449	66804501	66807227	66807691	12570	6,0,0	43,49,85	4,9,5	115,51,71	253	149	1.3593601210563092e-06	1.45837973121e-05	0.076,0.0,0.0	0.02,0.094,0.04	-0.026
2011	gene:Solyc09g061420.2	NA	9	-	59096008	59096061	59095611	59095806	59097841	59098025	2011	1,1,0	0,2,5	8,5,4	2,0,8	202	149	1.3622329946250859e-06	1.46048495995e-05	1.0,0.269,0.0	0.747,1.0,0.269	-0.249
9745	gene:Solyc02g083320.2	NA	2	-	46772650	46772732	46771599	46771710	46772809	46772924	9745	298,235,450	3,5,7	279,172,211	16,9,14	231	149	1.373888556545073e-06	1.47199723169e-05	0.985,0.968,0.976	0.918,0.925,0.907	0.06
12006	gene:Solyc11g067240.1	NA	11	-	52980060	52980242	52978693	52978892	52980626	52980732	12006	5,3,14	111,57,87	0,3,7	40,57,49	331	149	1.3801147628178091e-06	1.47768095333e-05	0.02,0.023,0.068	0.0,0.023,0.06	0.009
10917	gene:Solyc10g006220.2	NA	10	-	915757	915867	915568	915658	916630	916702	10917	10,7,10	33,34,28	4,2,8	61,27,53	259	149	1.4263331638684692e-06	1.52614793965e-05	0.148,0.106,0.17	0.036,0.041,0.08	0.089
5784	gene:Solyc04g025440.2	NA	4	-	23033192	23033213	23032903	23033111	23033321	23033558	5784	23,20,15	2,3,0	54,28,52	11,2,10	170	149	1.4300810300663528e-06	1.52913797608e-05	0.91,0.854,1.0	0.811,0.925,0.82	0.069
6406	gene:Solyc06g066680.2	NA	6	-	41896340	41896535	41894934	41895648	41897765	41898050	6406	2,2,18	26,17,25	2,0,0	4,4,4	344	149	1.4679118148561197e-06	1.56854347758e-05	0.032,0.048,0.238	0.178,0.0,0.0	0.047
11130	gene:Solyc04g005520.2	NA	4	-	349106	349177	348629	348672	349350	349581	11130	45,22,34	3,9,0	31,21,19	2,2,0	220	149	1.479006569323462e-06	1.57934662885e-05	0.91,0.623,1.0	0.913,0.877,1.0	-0.086
16221	gene:Solyc10g006710.2	NA	10	+	1176490	1176571	1175053	1175583	1176662	1177420	16221	20,14,17	57,33,49	4,4,6	46,34,54	230	149	1.506571111680675e-06	1.60771084899e-05	0.185,0.216,0.184	0.053,0.071,0.067	0.131
12548	gene:Solyc02g071170.2	NA	2	+	40659579	40659714	40658909	40659069	40659822	40659900	12548	124,118,124	6,9,2	100,79,104	4,0,4	284	149	1.5681991396882262e-06	1.67236343095e-05	0.916,0.873,0.97	0.929,1.0,0.932	-0.034
11844	gene:Solyc09g008700.1	NA	9	-	2141775	2141902	2141007	2141286	2142240	2142575	11844	7,4,0	44,43,86	3,0,0	66,50,41	276	149	1.5796128664102767e-06	1.68341599763e-05	0.079,0.048,0.0	0.024,0.0,0.0	0.034
7665	gene:Solyc02g090130.2	NA	2	-	51748750	51748873	51747706	51747790	51749020	51749116	7665	253,192,274	1,0,0	92,105,109	12,0,3	272	149	1.610987296202909e-06	1.71571216758e-05	0.993,1.0,1.0	0.808,1.0,0.952	0.078
13184	gene:Solyc04g074130.2	NA	4	+	60138697	60138899	60138149	60138229	60139314	60139782	13184	1,1,3	6,0,0	7,0,0	0,0,0	351	149	1.6133593818197767e-06	1.71709828301e-05	0.066,1.0,1.0	1.0,NA,NA	-0.311
14000	gene:Solyc04g051600.2	NA	4	+	50902976	50903069	50899111	50899368	50903910	50904042	14000	2,0,1	55,34,56	0,4,4	32,23,47	242	149	1.6661145789372546e-06	1.77206974347e-05	0.022,0.0,0.011	0.0,0.097,0.05	-0.038
8702	gene:Solyc07g039510.2	NA	7	-	47623092	47623232	47621489	47621572	47623954	47624070	8702	32,10,46	87,84,122	27,17,12	197,141,137	289	149	1.68956422670263e-06	1.79581979007e-05	0.159,0.058,0.163	0.066,0.059,0.043	0.071
7871	gene:Solyc02g094540.2	NA	2	+	55078692	55078788	55078356	55078500	55079897	55081414	7871	132,79,89	1,0,0	44,64,40	3,1,2	245	149	1.7107249929225567e-06	1.81710716301e-05	0.988,1.0,1.0	0.899,0.975,0.924	0.063
10073	gene:Solyc12g014560.1	NA	12	-	5566331	5566453	5565982	5566212	5566730	5566991	10073	20,5,6	8,0,0	26,14,4	0,0,0	271	149	1.713538295513612e-06	1.81889084856e-05	0.579,1.0,1.0	1.0,1.0,1.0	-0.14
827	gene:Solyc08g076890.2	NA	8	+	60822457	60822487	60822030	60822247	60822748	60822769	827	2,0,0	0,0,2	0,0,16	0,0,0	179	149	1.7599250836846405e-06	1.86664115253e-05	1.0,NA,0.0	NA,NA,1.0	-0.5
9280	gene:Solyc08g081010.2	NA	8	-	64148319	64148423	64147837	64148175	64149102	64149331	9280	6,13,15	565,389,470	9,3,4	373,226,236	253	149	1.7608504668502752e-06	1.86664115253e-05	0.006,0.019,0.018	0.014,0.008,0.01	0.004
1866	gene:Solyc11g045160.1	NA	11	-	31578723	31578817	31577994	31578187	31582772	31582841	1866	15,5,29	0,2,0	24,6,5	8,0,0	243	149	1.775199576880965e-06	1.88060938003e-05	1.0,0.605,1.0	0.648,1.0,1.0	-0.014
15333	gene:Solyc04g014710.2	NA	4	-	4972621	4972838	4972022	4972327	4976384	4976850	15333	228,193,281	15,5,15	232,247,266	8,11,10	366	149	1.7840389209402707e-06	1.8887260893e-05	0.861,0.94,0.884	0.922,0.901,0.915	-0.018
9162	gene:Solyc02g068430.2	NA	2	-	38382539	38382609	38380699	38380798	38383288	38383369	9162	9,21,20	1097,754,876	8,0,6	470,366,478	219	149	1.7970408989844344e-06	1.9012360804e-05	0.006,0.019,0.015	0.011,0.0,0.008	0.007
7169	gene:Solyc12g042900.1	NA	12	+	39522177	39522260	39521829	39522004	39527587	39527654	7169	3,1,0	1,0,0	1,0,1	10,9,8	232	149	1.8389507375132656e-06	1.94429340006e-05	0.658,1.0,NA	0.06,0.0,0.074	0.784
11762	gene:Solyc01g104160.2	NA	1	-	92628377	92628517	92627938	92628158	92630064	92630277	11762	4,10,12	113,107,47	0,0,0	76,101,56	289	149	1.8652900584261184e-06	1.97084237464e-05	0.018,0.046,0.116	0.0,0.0,0.0	0.06
6605	gene:Solyc10g011980.2	NA	10	+	4273685	4273879	4272368	4273262	4276207	4276978	6605	6,4,12	96,128,188	9,1,7	166,139,123	343	149	1.8770772290332508e-06	1.98199089378e-05	0.026,0.013,0.027	0.023,0.003,0.024	0.005
7507	gene:Solyc06g071890.2	NA	6	-	44290417	44290521	44289987	44290101	44290914	44291016	7507	14,7,15	20,8,16	0,2,1	8,2,4	253	149	1.9242727036977414e-06	2.03048749307e-05	0.292,0.34,0.356	0.0,0.371,0.128	0.163
8339	gene:Solyc12g035670.1	NA	12	-	54493499	54493721	54493086	54493263	54493921	54494013	8339	70,47,76	4,3,0	45,24,21	1,0,2	371	149	1.9439368893398207e-06	2.04988847917e-05	0.875,0.863,1.0	0.948,1.0,0.808	-0.006
1404	gene:Solyc06g036720.2	NA	6	+	27280120	27280216	27279616	27280027	27280671	27281021	1404	7,6,16	120,68,79	1,0,1	57,69,66	245	149	1.9476042470718263e-06	2.05240634158e-05	0.034,0.051,0.11	0.011,0.0,0.009	0.058
4471	gene:Solyc04g078130.2	NA	4	+	62963616	62963689	62960463	62960647	62965282	62965708	4471	15,8,15	77,30,98	28,15,27	61,38,75	222	149	1.9603058817585097e-06	2.06443506484e-05	0.116,0.152,0.093	0.236,0.209,0.195	-0.093
15970	gene:Solyc12g027580.1	NA	12	-	24487260	24487417	24486390	24486500	24493853	24493997	15970	10,0,1	52,38,29	0,0,2	44,33,36	306	149	1.971423107880776e-06	2.07478052673e-05	0.086,0.0,0.017	0.0,0.0,0.026	0.026
2125	gene:Solyc08g076470.2	NA	8	+	60480227	60480290	60479005	60479103	60480385	60480447	2125	7,4,0	9,5,7	0,0,0	3,6,2	212	149	1.9945654719183215e-06	2.09775971174e-05	0.353,0.36,0.0	0.0,0.0,0.0	0.238
16025	gene:Solyc03g124030.2	NA	3	-	70745161	70745255	70743790	70743886	70746502	70746540	16025	41,21,22	6,1,9	8,5,8	0,0,0	243	149	2.011888756319586e-06	2.11459264499e-05	0.807,0.928,0.6	1.0,1.0,1.0	-0.222
6834	gene:Solyc08g065310.2	NA	8	-	53218816	53218870	53218237	53218431	53218969	53219068	6834	6,6,2	12,22,22	0,0,0	17,17,11	203	149	2.0431655196822843e-06	2.1460597099e-05	0.268,0.167,0.063	0.0,0.0,0.0	0.166
8046	gene:Solyc07g053910.2	NA	7	-	62317406	62317551	62316907	62317022	62318183	62318411	8046	0,0,0	3,0,2	4,1,0	0,0,0	294	149	2.098553370929981e-06	2.20279434007e-05	0.0,NA,0.0	1.0,1.0,NA	-1.0
8337	gene:Solyc02g082590.2	NA	2	+	46246142	46246211	46245326	46245625	46246417	46246488	8337	33,12,29	8,4,9	17,5,8	2,2,2	218	149	2.109855061918558e-06	2.21320898222e-05	0.738,0.672,0.688	0.853,0.631,0.732	-0.039
3132	gene:Solyc09g074840.2	NA	9	+	66668732	66668866	66667947	66668039	66669457	66669506	3132	229,141,192	5,5,2	277,179,286	1,1,7	283	149	2.1498617938365634e-06	2.25370152362e-05	0.96,0.937,0.981	0.993,0.99,0.956	-0.02
15258	gene:Solyc01g067120.2	NA	1	-	75483434	75483638	75482597	75482859	75484432	75484618	15258	63,42,43	6,0,0	75,67,71	1,3,3	353	149	2.18487759639265e-06	2.28891259102e-05	0.816,1.0,1.0	0.969,0.904,0.909	0.011
6683	gene:Solyc05g007180.2	NA	5	+	1797355	1797498	1796892	1797276	1797637	1798023	6683	3,2,2	27,25,16	31,17,28	84,44,44	292	149	2.1888940857832124e-06	2.29162351448e-05	0.054,0.039,0.06	0.158,0.165,0.245	-0.138
5947	gene:Solyc04g009380.1	NA	4	+	2814378	2814517	2811749	2812048	2815322	2815384	5947	3,3,0	5,0,0	2,2,2	0,0,0	288	149	2.1954509373104983e-06	2.296988753e-05	0.237,1.0,NA	1.0,1.0,1.0	-0.381
12469	gene:Solyc09g055350.2	NA	9	+	40046464	40046561	40046154	40046215	40048282	40048428	12469	5,1,0	127,77,134	8,0,2	138,65,83	246	149	2.263856322678294e-06	2.36701379136e-05	0.023,0.008,0.0	0.034,0.0,0.014	-0.006
12774	gene:Solyc01g103100.2	NA	1	+	91771786	91771802	91768677	91768901	91771895	91772089	12774	0,0,0	0,0,3	0,0,4	0,0,0	165	149	2.294033375806005e-06	2.39700334297e-05	NA,NA,0.0	NA,NA,1.0	-1.0
7337	gene:Solyc07g009350.2	NA	7	-	4403294	4403543	4402555	4402691	4404029	4404219	7337	11,10,19	152,84,168	2,0,2	126,100,106	398	149	2.345836186797169e-06	2.44953558594e-05	0.026,0.043,0.041	0.006,0.0,0.007	0.032
3652	gene:Solyc02g022930.2	NA	2	-	24434767	24434927	24430060	24430145	24436185	24436281	3652	90,57,94	3,4,12	55,49,37	0,1,0	309	149	2.3475520375332616e-06	2.44973240924e-05	0.935,0.873,0.791	1.0,0.959,1.0	-0.12
9296	gene:Solyc08g065480.2	NA	8	-	53587702	53587895	53586598	53587234	53588095	53588196	9296	86,55,41	172,107,157	40,55,39	215,144,215	342	149	2.443103993632459e-06	2.54778575773e-05	0.179,0.183,0.102	0.075,0.143,0.073	0.058
14883	gene:Solyc05g007020.2	NA	5	-	1610742	1610838	1610461	1610526	1612488	1612548	14883	7,7,3	0,2,0	1,0,1	4,0,0	245	149	2.4589490527493424e-06	2.56264352547e-05	1.0,0.68,1.0	0.132,NA,1.0	0.327
6655	gene:Solyc03g120540.2	NA	3	+	68909345	68909422	68909200	68909260	68909662	68909798	6655	2,0,1	0,0,0	7,2,2	8,4,3	226	149	2.474805037750613e-06	2.57749337665e-05	1.0,NA,1.0	0.366,0.248,0.305	0.694
6168	gene:Solyc05g018810.2	NA	5	+	23878104	23878138	23877988	23878002	23879263	23879625	6168	7,0,9	56,49,56	1,0,0	127,80,123	183	149	2.522848232827519e-06	2.62582497121e-05	0.092,0.0,0.116	0.006,0.0,0.0	0.067
15691	gene:Solyc04g025880.2	NA	4	-	20520250	20520465	20519495	20519619	20520618	20520671	15691	39,21,32	216,92,227	2,0,1	36,22,26	364	149	2.533164068135913e-06	2.63485204208e-05	0.069,0.085,0.055	0.022,0.0,0.015	0.057
2492	gene:Solyc07g032170.2	NA	7	+	36037743	36037910	36036252	36036592	36038994	36039041	2492	21,4,20	0,0,0	4,1,4	6,0,0	316	149	2.5490633230539225e-06	2.64967120146e-05	1.0,1.0,1.0	0.239,1.0,1.0	0.254
11241	gene:Solyc11g012900.1	NA	11	-	5693106	5693328	5692411	5692445	5693479	5693697	11241	70,37,38	186,119,127	26,7,31	122,108,154	371	149	2.5851793170803602e-06	2.68547221934e-05	0.131,0.111,0.107	0.079,0.025,0.075	0.057
8771	gene:Solyc02g070550.2	NA	2	+	40295011	40295075	40294656	40294741	40295141	40295214	8771	278,241,283	3,5,0	191,129,132	0,11,0	213	149	2.602680158098563e-06	2.70190207481e-05	0.985,0.971,1.0	1.0,0.891,1.0	0.022
8346	gene:Solyc12g035670.1	NA	12	-	54493071	54493263	54488903	54489134	54493499	54493721	8346	17,13,19	6,3,5	10,8,1	0,0,1	341	149	2.6380410973835885e-06	2.73683966112e-05	0.553,0.654,0.624	1.0,1.0,0.304	-0.158
16571	gene:Solyc05g052630.2	NA	5	-	62847812	62847932	62846079	62846323	62849168	62849284	16571	9,5,9	162,130,197	22,23,8	180,124,124	269	149	2.6930485631008435e-06	2.79210122195e-05	0.03,0.021,0.025	0.063,0.093,0.035	-0.038
3394	gene:Solyc01g100270.2	NA	1	+	90340845	90340900	90339173	90339265	90344758	90344938	3394	100,92,74	37,8,12	5,8,2	0,0,0	204	149	2.7956893506729866e-06	2.89664479945e-05	0.664,0.894,0.818	1.0,1.0,1.0	-0.208
3280	gene:Solyc04g064930.2	NA	4	+	56085644	56085707	56084690	56084759	56086072	56086155	3280	32,21,22	3,2,12	16,16,4	0,2,2	212	149	2.842806770953671e-06	2.94356215619e-05	0.882,0.881,0.563	1.0,0.849,0.584	-0.036
14820	gene:Solyc03g033530.2	NA	3	-	5071736	5071908	5070918	5071029	5073118	5073204	14820	1,2,0	3,1,8	2,1,0	0,0,0	321	149	2.8884983342782707e-06	2.98894353442e-05	0.134,0.481,0.0	1.0,1.0,NA	-0.795
5294	gene:Solyc03g093210.2	NA	3	+	54400798	54400943	54400604	54400715	54401896	54401998	5294	14,10,31	0,0,0	23,19,25	8,2,0	294	149	2.952489718012926e-06	3.05319036668e-05	1.0,1.0,1.0	0.593,0.828,1.0	0.193
4226	gene:Solyc10g075030.1	NA	10	+	58726630	58726713	58724643	58724756	58727626	58727708	4226	14,8,2	204,106,182	0,1,0	71,17,41	232	149	2.967232064848562e-06	3.0664584464e-05	0.042,0.046,0.007	0.0,0.036,0.0	0.02
5149	gene:Solyc01g097200.1	NA	1	+	88140906	88141035	88140084	88140124	88142280	88142421	5149	30,16,60	10,3,9	29,11,24	13,6,7	278	149	3.0016199932573784e-06	3.09999890997e-05	0.617,0.741,0.781	0.545,0.496,0.648	0.15
1145	gene:Solyc08g067840.2	NA	8	+	56874995	56875045	56874291	56874400	56875325	56875393	1145	26,22,16	0,2,12	31,8,10	3,1,3	199	149	3.066789423736634e-06	3.16526612402e-05	1.0,0.892,0.5	0.886,0.857,0.714	-0.022
5688	gene:Solyc04g012030.2	NA	4	+	4364752	4364983	4363508	4363796	4365479	4366187	5688	41,52,37	0,0,0	56,71,50	11,2,0	380	149	3.0788584358312895e-06	3.17567912877e-05	1.0,1.0,1.0	0.666,0.933,1.0	0.134
1004	gene:Solyc03g097630.2	NA	3	+	59965814	59965858	59964088	59964574	59968631	59968928	1004	41,24,7	0,0,7	14,11,4	12,5,2	193	149	3.162623700598741e-06	3.25998210372e-05	1.0,1.0,0.436	0.474,0.629,0.607	0.242
12339	gene:Solyc10g045540.1	NA	10	+	34550557	34550704	34549919	34550002	34557468	34557591	12339	142,161,147	3,0,4	162,125,115	2,9,5	296	149	3.212724259335677e-06	3.30949803439e-05	0.96,1.0,0.949	0.976,0.875,0.92	0.046
10543	gene:Solyc04g051310.2	NA	4	+	50317979	50318069	50316500	50316571	50318276	50318386	10543	90,82,92	2,0,0	109,74,116	5,0,4	239	149	3.219931702950816e-06	3.31479361897e-05	0.966,1.0,1.0	0.931,1.0,0.948	0.029
10522	gene:Solyc05g056590.2	NA	5	+	65862982	65863030	65859170	65859273	65863153	65863220	10522	25,18,29	2,1,0	13,6,21	1,4,5	197	149	3.2407871855365725e-06	3.33412351949e-05	0.904,0.932,1.0	0.908,0.532,0.761	0.212
4222	gene:Solyc11g030550.1	NA	11	+	21853840	21853912	21853495	21853627	21854792	21854963	4222	15,6,9	47,17,32	2,5,6	10,11,4	221	149	3.2553064917141186e-06	3.34691415517e-05	0.177,0.192,0.159	0.119,0.235,0.503	-0.11
9606	gene:Solyc12g100360.1	NA	12	+	67141313	67141467	67139859	67139997	67141892	67142129	9606	8,0,0	177,103,264	10,3,12	119,66,140	303	149	3.3027680359307026e-06	3.39353597234e-05	0.022,0.0,0.0	0.04,0.022,0.04	-0.027
9460	gene:Solyc12g014380.1	NA	12	+	5264723	5264765	5262517	5262602	5265958	5266031	9460	34,11,16	9,4,2	15,9,15	0,2,0	191	149	3.3260750479533195e-06	3.41529562702e-05	0.747,0.682,0.862	1.0,0.778,1.0	-0.162
2792	gene:Solyc11g073130.1	NA	11	+	56218386	56218522	56218161	56218215	56220377	56220445	2792	24,12,17	242,187,342	24,2,8	118,98,106	285	149	3.3306559936304704e-06	3.4178113552e-05	0.049,0.032,0.025	0.096,0.011,0.038	-0.013
10362	gene:Solyc07g017530.2	NA	7	-	7472831	7473052	7471524	7471642	7473442	7473538	10362	7,4,11	1,1,0	5,0,2	6,0,2	370	149	3.3344454021073665e-06	3.41951213583e-05	0.738,0.617,1.0	0.251,NA,0.287	0.516
4153	gene:Solyc03g005080.2	NA	3	-	59410	59439	59120	59256	59517	59635	4153	29,21,59	0,0,0	20,11,23	5,5,0	178	149	3.368011796132365e-06	3.45172787209e-05	1.0,1.0,1.0	0.77,0.648,1.0	0.194
4481	gene:Solyc12g010200.1	NA	12	+	3316107	3316149	3315523	3315558	3316243	3316373	4481	82,73,78	14,2,5	64,48,58	14,1,6	191	149	3.3799416283443158e-06	3.46174225907e-05	0.82,0.966,0.924	0.781,0.974,0.883	0.024
1259	gene:Solyc03g119780.2	NA	3	-	68351802	68352031	68351391	68351460	68352756	68352810	1259	24,3,12	53,26,24	2,1,0	15,17,11	378	149	3.4210112639037836e-06	3.50156985716e-05	0.151,0.044,0.165	0.05,0.023,0.0	0.096
3197	gene:Solyc11g008000.1	NA	11	-	2207059	2207092	2206693	2206882	2207237	2207518	3197	3,6,9	231,185,191	6,6,8	224,124,147	182	149	3.472527592377316e-06	3.55203252896e-05	0.011,0.026,0.037	0.021,0.038,0.043	-0.009
11946	gene:Solyc03g118620.2	NA	3	-	67468870	67468996	67468508	67468757	67469082	67469164	11946	346,215,297	17,1,7	144,115,97	2,2,2	275	149	3.5207194459244278e-06	3.59903245336e-05	0.917,0.991,0.958	0.975,0.969,0.963	-0.014
15834	gene:Solyc01g008520.2	NA	1	+	2623931	2624114	2622230	2622378	2625042	2625113	15834	41,58,54	1,2,0	37,25,21	6,0,3	332	149	3.540691264112162e-06	3.61714313281e-05	0.948,0.929,1.0	0.735,1.0,0.759	0.128
3217	gene:Solyc08g059760.2	NA	8	-	45232375	45232428	45231832	45231954	45234151	45234235	3217	9,6,8	6,4,0	0,2,0	2,0,4	202	149	3.596427875978419e-06	3.67174453869e-05	0.525,0.525,1.0	0.0,1.0,0.0	0.35
15849	gene:Solyc03g079850.2	NA	3	-	51661815	51662055	51660124	51660213	51665942	51666017	15849	10,12,2	49,44,40	0,0,0	44,10,30	389	149	3.6024510485441874e-06	3.67555422186e-05	0.073,0.095,0.019	0.0,0.0,0.0	0.062
4743	gene:Solyc05g005840.2	NA	5	+	659405	659584	658912	659026	659813	659972	4743	168,123,126	0,0,2	48,72,55	0,0,3	328	149	3.6119116634236594e-06	3.68286402859e-05	1.0,1.0,0.966	1.0,1.0,0.893	0.024
6332	gene:Solyc09g011830.2	NA	9	+	5104280	5104457	5102679	5103089	5105260	5105615	6332	7,9,0	2,1,0	3,5,6	1,2,0	326	149	3.6702887399623808e-06	3.74001023509e-05	0.615,0.804,NA	0.578,0.533,1.0	0.006
9044	gene:Solyc06g050510.2	NA	6	-	33200346	33200433	33199626	33199816	33200639	33200786	9044	9,5,10	32,12,34	7,6,9	21,5,13	236	149	3.7462717784938184e-06	3.8150128924e-05	0.151,0.208,0.157	0.174,0.431,0.304	-0.131
1373	gene:Solyc03g121320.2	NA	3	+	69455940	69456005	69454699	69454890	69456493	69457410	1373	2,1,0	5,12,23	1,0,0	16,4,6	214	149	3.8288193199601686e-06	3.8966010833e-05	0.218,0.055,0.0	0.042,0.0,0.0	0.077
12026	gene:Solyc11g071890.1	NA	11	-	55226015	55226097	55224636	55224703	55226555	55226567	12026	1,0,4	7,6,19	0,0,4	30,12,10	231	149	3.8591872927564516e-06	3.92501616922e-05	0.084,0.0,0.12	0.0,0.0,0.205	-0.0
7792	gene:Solyc03g097550.2	NA	3	+	59884986	59885053	59884263	59884493	59885609	59885921	7792	4,0,6	135,76,202	4,0,7	111,52,72	216	149	3.9126105200787746e-06	3.97682890567e-05	0.02,0.0,0.02	0.024,0.0,0.063	-0.016
7683	gene:Solyc02g069860.2	NA	2	-	39681248	39681315	39681078	39681142	39681860	39682167	7683	0,2,4	71,32,30	0,0,1	34,23,27	216	149	3.9489130735519545e-06	4.01118535698e-05	0.0,0.041,0.084	0.0,0.0,0.025	0.033
3163	gene:Solyc09g055570.2	NA	9	+	42210176	42210207	42209936	42210008	42210967	42211042	3163	14,10,6	117,78,66	3,2,9	54,34,62	180	149	3.992078464885521e-06	4.05246496825e-05	0.09,0.096,0.07	0.044,0.046,0.107	0.02
12403	gene:Solyc07g008150.2	NA	7	-	2854975	2855045	2853467	2853737	2855138	2855337	12403	22,12,25	7,2,3	11,15,16	4,9,8	219	149	4.002007967074408e-06	4.0599750654e-05	0.681,0.803,0.85	0.652,0.531,0.576	0.192
8087	gene:Solyc01g080850.2	NA	1	-	80146646	80146859	80145942	80146059	80147079	80148900	8087	15,22,14	123,81,78	22,8,18	66,58,88	362	149	4.0169563157783156e-06	4.0725639917e-05	0.048,0.101,0.069	0.121,0.054,0.078	-0.012
5538	gene:Solyc01g106060.2	NA	1	-	94043317	94043460	94042527	94042810	94045384	94045866	5538	6,5,5	2,3,0	0,0,0	0,0,2	292	149	4.141244179756826e-06	4.19592011365e-05	0.605,0.46,1.0	NA,NA,0.0	0.688
9456	gene:Solyc02g078550.2	NA	2	-	43217214	43217443	43215981	43216458	43217936	43218479	9456	12,7,9	75,31,72	1,1,0	51,34,46	378	149	4.160950799979584e-06	4.21322537127e-05	0.059,0.082,0.047	0.008,0.011,0.0	0.056
4840	gene:Solyc07g043270.2	NA	7	-	56939616	56939801	56936930	56939156	56941772	56941927	4840	208,95,163	83,44,41	103,46,61	44,63,50	334	149	4.241193941795156e-06	4.29176716924e-05	0.528,0.491,0.639	0.511,0.246,0.352	0.183
10183	gene:Solyc06g068410.2	NA	6	-	42378752	42379617	42378290	42378352	42379701	42379774	10183	967,578,791	0,0,0	562,495,643	2,3,12	1014	149	4.308118930950378e-06	4.35399618989e-05	1.0,1.0,1.0	0.976,0.96,0.887	0.059
6913	gene:Solyc05g008770.2	NA	5	-	2996318	2996579	2994444	2994463	2996696	2996822	6913	36,45,26	0,3,0	42,29,26	2,0,2	410	149	4.3055120260326115e-06	4.35399618989e-05	1.0,0.845,1.0	0.884,1.0,0.825	0.045
5435	gene:Solyc01g094580.2	NA	1	-	86003854	86003932	86003420	86003624	86004192	86004477	5435	151,88,133	4,0,7	114,81,75	1,2,0	227	149	4.373230004890293e-06	4.4170173834e-05	0.961,1.0,0.926	0.987,0.964,1.0	-0.021
6448	gene:Solyc08g076100.2	NA	8	-	60148166	60148238	60147559	60147675	60148488	60148726	6448	31,32,48	191,102,143	47,30,40	85,60,65	221	149	4.381526153895158e-06	4.4226115785e-05	0.099,0.175,0.185	0.272,0.252,0.293	-0.119
11368	gene:Solyc10g005490.2	NA	10	-	404708	404779	404509	404605	407308	407386	11368	7,0,2	0,0,0	1,0,0	5,1,0	220	149	4.4479691216675e-06	4.48685388317e-05	1.0,NA,1.0	0.119,0.0,NA	0.941
8462	gene:Solyc12g014350.1	NA	12	-	5164831	5165005	5164544	5164616	5167181	5167281	8462	98,68,88	9,2,15	100,51,83	6,3,3	323	149	4.483862074128155e-06	4.52021771257e-05	0.834,0.94,0.73	0.885,0.887,0.927	-0.065
6751	gene:Solyc07g017650.2	NA	7	+	7722946	7723088	7722361	7722576	7723222	7723309	6751	29,18,27	14,9,21	7,1,6	9,8,2	291	149	4.581539067289828e-06	4.61578549625e-05	0.515,0.506,0.397	0.285,0.06,0.606	0.156
13061	gene:Solyc08g048250.2	NA	8	+	14487049	14487129	14486300	14486334	14488121	14488282	13061	5,3,6	8,9,16	15,6,5	12,8,16	229	149	4.611270859389052e-06	4.64282318354e-05	0.289,0.178,0.196	0.449,0.328,0.169	-0.094
7989	gene:Solyc06g033870.1	NA	6	-	23327303	23327492	23326625	23327091	23327878	23328026	7989	0,0,0	1,0,2	6,1,2	0,0,3	338	149	4.695967527452224e-06	4.72513319779e-05	0.0,NA,0.0	1.0,1.0,0.227	-0.742
15145	gene:Solyc02g030230.2	NA	2	-	25329631	25329800	25328194	25328289	25329925	25330259	15145	4,7,3	4,2,1	5,0,4	0,0,0	318	149	4.789386982323887e-06	4.81611146141e-05	0.319,0.621,0.584	1.0,NA,1.0	-0.492
4754	gene:Solyc06g007760.2	NA	6	+	1717854	1717889	1716295	1716538	1717966	1718205	4754	6,4,9	37,31,38	1,0,0	14,14,22	184	149	4.827193550739748e-06	4.8510875539e-05	0.116,0.095,0.161	0.055,0.0,0.0	0.106
13975	gene:Solyc02g089980.2	NA	2	+	51671584	51671671	51671450	51671510	51671916	51672045	13975	159,100,196	2,4,4	279,208,220	16,14,27	236	149	4.97590818320813e-06	4.99740709771e-05	0.98,0.94,0.969	0.917,0.904,0.837	0.077
5587	gene:Solyc02g094520.2	NA	2	-	55037063	55037122	55036177	55036505	55037203	55037434	5587	1,0,0	9,18,41	1,1,10	50,27,44	208	149	5.0730165092689525e-06	5.09174667035e-05	0.074,0.0,0.0	0.014,0.026,0.14	-0.035
3041	gene:Solyc01g106190.2	NA	1	+	94141938	94142098	94141719	94141821	94142204	94142384	3041	29,25,11	15,1,0	15,5,6	1,1,2	309	149	5.089373477248967e-06	5.10496943099e-05	0.482,0.923,1.0	0.879,0.707,0.591	0.076
15597	gene:Solyc08g066870.2	NA	8	-	55743650	55743733	55743420	55743484	55744168	55744295	15597	574,358,445	5,3,17	360,355,331	4,1,6	232	149	5.109085735598852e-06	5.12153913208e-05	0.987,0.987,0.944	0.983,0.996,0.973	-0.011
7622	gene:Solyc03g033640.2	NA	3	+	5233307	5233338	5231989	5232484	5233446	5233537	7622	0,0,0	1,2,2	0,4,0	0,0,0	180	149	5.279770248994719e-06	5.28933385532e-05	0.0,0.0,0.0	NA,1.0,NA	-1.0
7079	gene:Solyc11g064950.1	NA	11	-	50266384	50266464	50265074	50265346	50266564	50266616	7079	6,3,5	207,233,222	13,6,5	169,146,157	229	149	5.316577702243075e-06	5.32288325632e-05	0.019,0.008,0.014	0.048,0.026,0.02	-0.018
13944	gene:Solyc01g008060.2	NA	1	+	2203006	2203147	2202762	2202827	2204455	2204492	13944	290,164,181	6,3,5	193,129,167	13,7,6	290	149	5.3943043575705874e-06	5.39733297511e-05	0.961,0.966,0.949	0.884,0.904,0.935	0.051
2722	gene:Solyc12g005100.1	NA	12	-	58698	58837	58374	58457	59367	59448	2722	52,44,43	3,2,6	27,13,14	7,9,7	288	149	5.458665375704181e-06	5.45832505991e-05	0.9,0.919,0.788	0.666,0.428,0.509	0.335
14352	gene:Solyc08g083370.2	NA	8	+	65833303	65833369	65833109	65833217	65833435	65833556	14352	74,77,73	6,1,5	141,120,148	19,18,15	215	149	5.472535139286047e-06	5.46878449215e-05	0.895,0.982,0.91	0.837,0.822,0.872	0.085
12662	gene:Solyc06g083580.2	NA	6	+	48943959	48943999	48943372	48943461	48944174	48944249	12662	8,1,0	0,0,6	3,0,5	0,0,0	189	149	5.478332649337858e-06	5.47116920067e-05	1.0,1.0,0.0	1.0,NA,1.0	-0.333
11758	gene:Solyc01g104160.2	NA	1	-	92628371	92628493	92627938	92628158	92630064	92630277	11758	24,28,11	113,107,47	7,6,11	76,101,56	271	149	5.4893766903746e-06	5.4787873514e-05	0.105,0.126,0.114	0.048,0.032,0.097	0.056
2631	gene:Solyc07g042510.2	NA	7	-	55782158	55782319	55781671	55782041	55783087	55783484	2631	11,4,3	2,2,7	2,1,1	5,6,3	310	149	5.4935560434662325e-06	5.47954884211e-05	0.726,0.49,0.171	0.161,0.074,0.138	0.338
3737	gene:Solyc01g109850.2	NA	1	-	96690202	96690338	96690016	96690113	96690723	96690885	3737	2,7,18	0,0,0	16,7,0	8,3,0	285	149	5.689966496457607e-06	5.67193117692e-05	1.0,1.0,1.0	0.511,0.55,NA	0.47
1406	gene:Solyc06g036720.2	NA	6	+	27280127	27280216	27279616	27280027	27280671	27281021	1406	6,6,13	120,68,79	1,0,0	57,69,66	238	149	5.728666580416039e-06	5.70696169461e-05	0.03,0.052,0.093	0.011,0.0,0.0	0.055
9933	gene:Solyc12g021290.1	NA	12	-	15380232	15380316	15379212	15379321	15382783	15382842	9933	13,1,5	113,69,100	9,2,9	78,38,103	233	149	5.786519263784596e-06	5.76101691321e-05	0.069,0.009,0.031	0.069,0.033,0.053	-0.015
11938	gene:Solyc03g118620.2	NA	3	-	67468870	67468994	67468650	67468757	67469082	67469164	11938	157,112,148	17,1,7	64,54,48	2,2,2	273	149	5.8389463751040685e-06	5.80960675622e-05	0.834,0.984,0.92	0.946,0.936,0.929	-0.024
11113	gene:Solyc10g005870.2	NA	10	+	668000	668042	667687	667876	668944	669038	11113	1,2,8	5,1,1	6,0,5	2,0,2	191	149	5.9735698363706795e-06	5.93986897741e-05	0.135,0.609,0.862	0.701,NA,0.661	-0.146
9980	gene:Solyc01g006000.2	NA	1	+	667176	667238	665978	666174	668030	668281	9980	3,8,10	32,17,4	0,1,0	8,11,2	211	149	5.991500190207144e-06	5.95400691145e-05	0.062,0.249,0.638	0.0,0.06,0.0	0.296
6733	gene:Solyc03g096740.2	NA	3	-	59090396	59090468	59089280	59089322	59091105	59091350	6733	13,12,14	59,53,113	4,10,0	49,37,47	221	149	6.013440674887589e-06	5.97210990616e-05	0.129,0.132,0.077	0.052,0.154,0.0	0.044
3204	gene:Solyc10g007590.2	NA	10	-	1891615	1891754	1891381	1891454	1892709	1892754	3204	4,4,0	58,63,58	5,4,1	37,30,83	288	149	6.044519925499015e-06	5.99926083447e-05	0.034,0.032,0.0	0.065,0.065,0.006	-0.023
4325	gene:Solyc09g091850.2	NA	9	-	71063055	71063148	71062315	71062369	71063246	71063347	4325	0,1,0	0,0,2	4,0,4	0,0,0	242	149	6.100779843129968e-06	6.05135484873e-05	NA,1.0,0.0	1.0,NA,1.0	-0.5
15573	gene:Solyc08g078370.2	NA	8	-	62199098	62199156	62198914	62199004	62199246	62199482	15573	45,9,45	8,2,6	46,16,14	3,0,6	207	149	6.213002890221688e-06	6.1579920661e-05	0.802,0.764,0.844	0.917,1.0,0.627	-0.045
16140	gene:Solyc01g087290.2	NA	1	-	82227371	82227498	82225751	82225879	82227997	82228345	16140	118,105,173	2,4,11	83,62,56	5,0,0	276	149	6.215966802804758e-06	6.1579920661e-05	0.97,0.934,0.895	0.9,1.0,1.0	-0.034
11100	gene:Solyc06g072380.2	NA	6	-	44649032	44649147	44648908	44648952	44649411	44649476	11100	0,0,4	0,0,0	0,4,0	0,0,2	264	149	6.223052786349005e-06	6.16120639755e-05	NA,NA,1.0	NA,1.0,0.0	0.5
2320	gene:Solyc03g044620.2	NA	3	+	10211449	10211524	10210997	10211059	10211805	10213627	2320	9,1,2	35,25,38	14,6,4	44,3,14	224	149	6.254926168854743e-06	6.18894267873e-05	0.146,0.026,0.034	0.175,0.571,0.16	-0.233
2721	gene:Solyc12g005100.1	NA	12	-	58698	58842	58353	58457	59367	59448	2721	64,53,57	3,2,6	34,14,20	7,9,7	293	149	6.319048957834288e-06	6.24853429314e-05	0.916,0.931,0.829	0.712,0.442,0.592	0.31
4138	gene:Solyc03g005080.2	NA	3	-	59326	59439	59120	59256	59517	59635	4138	0,2,4	0,0,0	0,0,0	5,5,0	262	149	6.354338906138518e-06	6.27955894735e-05	NA,1.0,1.0	0.0,0.0,NA	1.0
6261	gene:Solyc12g100120.1	NA	12	+	66968423	66968483	66967452	66967972	66968768	66968971	6261	1,1,2	25,29,30	5,9,3	67,55,57	209	149	6.363430764290477e-06	6.28467155348e-05	0.028,0.024,0.045	0.051,0.104,0.036	-0.031
3807	gene:Solyc06g011530.2	NA	6	+	8021765	8021813	8020681	8020772	8022157	8022222	3807	15,5,18	0,1,1	1,14,2	2,0,0	197	149	6.383828031647078e-06	6.30093647997e-05	1.0,0.791,0.932	0.274,1.0,1.0	0.15
8428	gene:Solyc07g062140.2	NA	7	-	64950636	64950714	64949561	64949809	64953177	64953246	8428	0,0,0	0,0,3	2,4,2	0,0,0	227	149	6.623235257370351e-06	6.53321465516e-05	NA,NA,0.0	1.0,1.0,1.0	-1.0
16171	gene:Solyc04g048900.2	NA	4	+	38567890	38567910	38567681	38567762	38568386	38568669	16171	16,13,16	1,0,0	16,23,24	1,10,0	169	149	6.641024142854423e-06	6.54673547801e-05	0.934,1.0,1.0	0.934,0.67,1.0	0.11
15922	gene:Solyc10g012410.2	NA	10	-	5083623	5083790	5082959	5083029	5084602	5084683	15922	94,47,43	2,1,2	25,27,42	6,0,7	316	149	6.653570738800835e-06	6.55507500489e-05	0.957,0.957,0.91	0.663,1.0,0.739	0.141
13693	gene:Solyc01g079390.2	NA	1	+	78473856	78474256	78473611	78473736	78476228	78476373	13693	527,464,579	0,3,7	244,213,218	2,1,0	549	149	6.660920218528669e-06	6.55828725506e-05	1.0,0.977,0.957	0.971,0.983,1.0	-0.007
8539	gene:Solyc12g094430.1	NA	12	+	64642194	64642371	64641619	64641668	64643030	64643494	8539	44,17,26	196,120,147	7,6,3	102,46,71	326	149	6.813610776681491e-06	6.70450940167e-05	0.093,0.061,0.075	0.03,0.056,0.019	0.041
8318	gene:Solyc01g111340.2	NA	1	-	97619628	97619767	97619330	97619503	97619843	97619878	8318	2,1,0	0,0,0	17,3,6	6,4,0	288	149	6.850705354463041e-06	6.73687695771e-05	1.0,1.0,NA	0.594,0.28,1.0	0.375
12467	gene:Solyc09g055350.2	NA	9	+	40046313	40046383	40046154	40046215	40046464	40046561	12467	2,0,0	0,0,0	0,0,0	3,0,0	219	149	6.855976537164571e-06	6.73792939213e-05	1.0,NA,NA	0.0,NA,NA	1.0
16539	gene:Solyc03g118690.2	NA	3	+	67546393	67546500	67545761	67545887	67546671	67546854	16539	0,2,16	55,25,69	1,0,0	68,59,80	256	149	6.989274285328816e-06	6.86472567437e-05	0.0,0.044,0.119	0.008,0.0,0.0	0.052
7516	gene:Solyc06g009820.2	NA	6	+	3869865	3869928	3868391	3868541	3870478	3870589	7516	9,5,8	66,39,75	19,6,6	86,42,41	212	149	7.085230237042683e-06	6.95471283794e-05	0.087,0.083,0.07	0.134,0.091,0.093	-0.026
16312	gene:Solyc02g093470.2	NA	2	-	54333629	54333673	54333264	54333367	54333757	54333853	16312	77,56,51	0,0,0	48,25,50	2,2,8	193	149	7.117993891217813e-06	6.98259963433e-05	1.0,1.0,1.0	0.949,0.906,0.828	0.106
16391	gene:Solyc01g109010.2	NA	1	-	96100547	96100605	96100279	96100380	96101419	96101485	16391	12,3,3	10,6,2	2,3,2	0,0,1	207	149	7.2714707826942865e-06	7.1287970589e-05	0.463,0.265,0.519	1.0,1.0,0.59	-0.448
14866	gene:Solyc09g009960.2	NA	9	-	3413811	3414012	3413189	3413309	3414082	3414238	14866	16,14,49	20,7,28	7,9,5	12,12,19	350	149	7.277710250009439e-06	7.13055557116e-05	0.254,0.46,0.427	0.199,0.242,0.101	0.2
6491	gene:Solyc10g083800.1	NA	10	+	63558342	63558403	63558205	63558265	63558516	63558522	6491	4,0,1	0,0,0	0,0,1	3,0,0	210	149	7.286233700692651e-06	7.13454837151e-05	1.0,NA,1.0	0.0,NA,1.0	0.5
11402	gene:Solyc03g120240.2	NA	3	+	68696444	68696661	68695298	68695525	68697771	68698353	11402	10,1,5	2,0,4	1,1,1	0,0,0	366	149	7.358571488360466e-06	7.20098402086e-05	0.671,1.0,0.337	1.0,1.0,1.0	-0.331
6653	gene:Solyc03g120540.2	NA	3	+	68909341	68909422	68909200	68909260	68909662	68909798	6653	131,59,62	0,0,0	97,76,70	8,4,3	230	149	7.376347494497185e-06	7.21397789416e-05	1.0,1.0,1.0	0.887,0.925,0.938	0.083
1616	gene:Solyc12g019010.1	NA	12	-	8975813	8975904	8974323	8974412	8979428	8979493	1616	36,25,29	4,11,17	36,29,26	2,4,16	240	149	7.419838492543876e-06	7.25208955405e-05	0.848,0.585,0.514	0.918,0.818,0.502	-0.097
1040	gene:Solyc01g107360.2	NA	1	+	94928094	94928162	94927748	94927911	94928923	94928990	1040	6,5,5	27,27,45	0,1,0	41,21,18	217	149	7.494372534920985e-06	7.32047753274e-05	0.132,0.113,0.071	0.0,0.032,0.0	0.095
6438	gene:Solyc09g031750.2	NA	9	-	28024226	28024321	28023612	28024112	28024873	28024958	6438	15,1,2	33,29,36	0,0,2	13,15,8	244	149	7.506660522132835e-06	7.32801753588e-05	0.217,0.021,0.033	0.0,0.0,0.132	0.046
11951	gene:Solyc09g055260.2	NA	9	-	38361805	38362036	38360932	38361420	38362388	38362847	11951	226,192,261	2,0,0	177,82,170	1,2,3	380	149	7.5124971226967625e-06	7.32925434008e-05	0.978,1.0,1.0	0.986,0.941,0.957	0.031
11352	gene:Solyc11g042620.1	NA	11	-	35652371	35652484	35651087	35651139	35652557	35652672	11352	2,2,6	20,16,31	1,2,0	13,6,16	262	149	7.551235472852424e-06	7.36256934645e-05	0.054,0.066,0.099	0.042,0.159,0.0	0.006
6980	gene:Solyc02g080780.2	NA	2	-	44910223	44910470	44909847	44910055	44910796	44910902	6980	9,0,2	29,16,39	1,5,6	22,13,21	396	149	7.64590843599969e-06	7.45034783748e-05	0.105,0.0,0.019	0.017,0.126,0.097	-0.039
9300	gene:Solyc03g097140.2	NA	3	+	59471793	59471871	59471337	59471562	59473348	59473775	9300	15,5,7	144,108,168	1,0,2	175,101,199	227	149	7.674745209727966e-06	7.47390640066e-05	0.064,0.029,0.027	0.004,0.0,0.007	0.036
6630	gene:Solyc05g013770.2	NA	5	-	7079531	7079646	7079240	7079332	7079875	7080008	6630	73,67,86	3,8,4	56,29,64	3,6,7	264	149	7.702155315949246e-06	7.49604788304e-05	0.932,0.825,0.924	0.913,0.732,0.838	0.066
13569	gene:Solyc09g055760.2	NA	9	-	44421468	44421515	44421286	44421391	44421910	44421951	13569	53,43,46	6,6,0	44,36,48	3,0,12	196	149	7.793980883068331e-06	7.58081621489e-05	0.87,0.845,1.0	0.918,1.0,0.753	0.015
10303	gene:Solyc12g009620.1	NA	12	+	2888648	2888704	2887433	2887587	2889408	2889626	10303	8,0,2	154,107,93	3,0,1	103,60,97	205	149	7.886923908920815e-06	7.66656803486e-05	0.036,0.0,0.015	0.021,0.0,0.007	0.008
7627	gene:Solyc01g060240.2	NA	1	+	69832305	69832368	69831405	69831453	69832959	69833177	7627	27,9,24	192,145,129	13,3,19	72,59,79	212	149	7.911069328953168e-06	7.6853810398e-05	0.09,0.042,0.116	0.113,0.035,0.145	-0.015
11124	gene:Solyc02g086610.2	NA	2	+	49270061	49270181	49269650	49269760	49270573	49270651	11124	24,21,28	7,1,5	38,24,30	0,0,2	269	149	7.99189918919907e-06	7.75920527213e-05	0.655,0.921,0.756	1.0,1.0,0.893	-0.187
15335	gene:Solyc04g014710.2	NA	4	-	4972621	4972756	4972022	4972327	4976384	4976850	15335	183,161,241	15,5,15	193,201,217	8,11,10	284	149	8.128603855072859e-06	7.88715530741e-05	0.865,0.944,0.894	0.927,0.906,0.919	-0.016
9458	gene:Solyc12g014380.1	NA	12	+	5270174	5270347	5269075	5269139	5271458	5271532	9458	20,25,21	266,183,246	25,25,27	253,139,168	322	149	8.138246078339814e-06	7.89173693171e-05	0.034,0.059,0.038	0.044,0.077,0.069	-0.02
6487	gene:Solyc10g083800.1	NA	10	+	63558342	63558368	63558205	63558265	63558516	63558683	6487	2,0,0	0,0,0	0,0,0	3,0,0	175	149	8.224028748528893e-06	7.97010254366e-05	1.0,NA,NA	0.0,NA,NA	1.0
15685	gene:Solyc04g025880.2	NA	4	-	20520250	20520314	20519495	20519619	20520618	20520671	15685	26,25,19	216,92,227	2,0,0	36,22,26	213	149	8.39284335319516e-06	8.12879314867e-05	0.078,0.16,0.055	0.037,0.0,0.0	0.085
2615	gene:Solyc01g111410.2	NA	1	+	97670691	97670760	97670135	97670242	97671796	97671865	2615	55,26,39	11,8,17	30,23,29	3,0,7	218	149	8.504101781617402e-06	8.23158047528e-05	0.774,0.69,0.611	0.872,1.0,0.739	-0.179
13328	gene:Solyc02g077560.2	NA	2	+	42464730	42464845	42463279	42463355	42465042	42466221	13328	0,2,1	0,0,4	0,0,7	0,0,0	264	149	8.538946708832942e-06	8.2603236588e-05	NA,1.0,0.124	NA,NA,1.0	-0.438
1725	gene:Solyc11g027830.1	NA	11	+	19001864	19002014	19001055	19001124	19002148	19002268	1725	3,1,4	1,2,1	2,2,4	2,0,5	299	149	8.643927691263875e-06	8.35683883304e-05	0.599,0.199,0.666	0.333,1.0,0.285	-0.051
15638	gene:Solyc02g087730.2	NA	2	+	50044348	50044360	50043559	50043746	50044529	50044585	15638	0,2,0	0,0,0	0,0,0	0,3,0	161	149	8.667074508322899e-06	8.37416915898e-05	NA,1.0,NA	NA,0.0,NA	1.0
2613	gene:Solyc12g007100.1	NA	12	-	1539338	1539437	1539138	1539249	1539553	1539664	2613	75,52,101	0,0,0	132,71,85	11,3,2	248	149	8.716937446523924e-06	8.41727632178e-05	1.0,1.0,1.0	0.878,0.934,0.962	0.075
4365	gene:Solyc11g040180.1	NA	11	-	39216926	39217090	39216385	39216467	39217340	39217439	4365	117,90,90	8,2,3	59,43,55	8,0,3	313	149	8.725483195464653e-06	8.42045878292e-05	0.874,0.955,0.935	0.778,1.0,0.897	0.03
11314	gene:Solyc03g114790.2	NA	3	+	64683269	64683506	64682328	64682552	64683904	64683991	11314	188,143,222	2,13,8	163,122,130	19,12,11	386	149	8.972837265006571e-06	8.64875822677e-05	0.973,0.809,0.915	0.768,0.797,0.82	0.104
1622	gene:Solyc02g094130.2	NA	2	-	54763486	54763591	54762903	54762987	54763974	54764543	1622	1568,1188,1020	23,24,19	418,391,377	12,7,10	254	149	8.972013109043935e-06	8.64875822677e-05	0.976,0.967,0.969	0.953,0.97,0.957	0.011
8216	gene:Solyc09g092680.2	NA	9	-	71652088	71652239	71651843	71652016	71653050	71653193	8216	42,16,24	5,0,5	18,6,17	0,0,0	300	149	9.140044765121369e-06	8.80463531458e-05	0.807,1.0,0.704	1.0,1.0,1.0	-0.163
9562	gene:Solyc05g052260.2	NA	5	+	62526813	62526945	62525414	62525484	62527667	62527981	9562	8,3,19	68,50,150	15,12,12	110,58,116	281	149	9.213503181673247e-06	8.87007068012e-05	0.059,0.031,0.063	0.067,0.099,0.052	-0.022
6987	gene:Solyc10g044780.1	NA	10	-	27756441	27756506	27755592	27755837	27756690	27756803	6987	25,8,23	33,17,14	12,10,12	3,14,2	214	149	9.4102395483927e-06	9.05403911918e-05	0.345,0.247,0.534	0.736,0.332,0.807	-0.25
8954	gene:Solyc12g005770.1	NA	12	-	424853	425083	422668	422884	426706	426833	8954	12,8,2	40,27,41	2,1,2	30,18,26	379	149	9.475265178635037e-06	9.11113778178e-05	0.105,0.104,0.019	0.026,0.021,0.029	0.051
13763	gene:Solyc03g119140.2	NA	3	+	67841948	67842127	67841662	67841703	67842520	67842589	13763	48,13,28	270,132,227	13,8,8	181,107,151	328	149	9.52313076015122e-06	9.15167730749e-05	0.075,0.043,0.053	0.032,0.033,0.024	0.027
2697	gene:Solyc03g113880.2	NA	3	+	63933024	63933225	63932153	63932580	63934112	63934169	2697	92,67,90	2,1,7	44,45,46	4,1,6	350	149	9.53916921360117e-06	9.16160089922e-05	0.951,0.966,0.846	0.824,0.95,0.765	0.075
5385	gene:Solyc04g079070.2	NA	4	-	63652549	63652601	63651691	63651958	63652721	63652793	5385	167,147,213	4,4,4	58,51,65	0,2,0	201	149	9.760535027581426e-06	9.36859493162e-05	0.969,0.965,0.975	1.0,0.95,1.0	-0.014
6374	gene:Solyc08g048500.2	NA	8	-	12406991	12407577	12406341	12406836	12408012	12408132	6374	730,564,699	5,2,1	610,364,453	6,9,6	735	149	9.803031526331825e-06	9.40375733558e-05	0.967,0.983,0.993	0.954,0.891,0.939	0.053
12945	gene:Solyc01g103970.2	NA	1	+	92451504	92451622	92451000	92451180	92451710	92451802	12945	2,1,0	0,0,2	0,0,3	0,0,0	267	149	9.812902932720538e-06	9.40760012779e-05	1.0,1.0,0.0	NA,NA,1.0	-0.333
13859	gene:Solyc01g067700.2	NA	1	-	76598321	76598379	76596494	76596608	76601541	76601588	13859	0,0,0	4,0,0	13,0,3	2,0,0	207	149	9.867735608407318e-06	9.45451681142e-05	0.0,NA,NA	0.824,NA,1.0	-0.912
4675	gene:Solyc07g039190.2	NA	7	-	45558775	45558827	45558611	45558685	45558900	45558945	4675	3,0,5	0,0,0	0,0,0	2,0,0	201	149	9.905198960136555e-06	9.47908628411e-05	1.0,NA,1.0	0.0,NA,NA	1.0
5963	gene:Solyc03g119280.2	NA	3	-	67917593	67917741	67917398	67917498	67918942	67919038	5963	0,7,5	15,8,10	1,0,0	22,12,14	297	149	9.904051636745227e-06	9.47908628411e-05	0.0,0.305,0.201	0.022,0.0,0.0	0.161
11200	gene:Solyc12g008410.1	NA	12	+	1851358	1851420	1851037	1851239	1851589	1851730	11200	8,6,5	13,9,30	5,5,5	13,10,4	211	149	9.915114306011216e-06	9.48291701575e-05	0.303,0.32,0.105	0.214,0.261,0.469	-0.072
516	gene:Solyc05g017890.2	NA	5	-	19069718	19069852	19068775	19069111	19075132	19076293	516	138,87,108	1,4,0	97,63,93	3,4,0	283	149	9.99885595755269e-06	9.55730933869e-05	0.986,0.92,1.0	0.945,0.892,1.0	0.023
12576	gene:Solyc03g111060.2	NA	3	+	61739655	61739722	61739177	61739228	61743792	61743896	12576	9,0,2	24,4,3	0,0,0	5,9,4	216	149	1.0316626388117837e-05	9.8551739511e-05	0.206,0.0,0.315	0.0,0.0,0.0	0.174
7986	gene:Solyc06g033870.1	NA	6	-	23327383	23327492	23326625	23327091	23327878	23328026	7986	0,0,0	1,0,2	7,1,0	0,0,3	258	149	1.042447969736873e-05	9.95227558727e-05	0.0,NA,0.0	1.0,1.0,0.0	-0.667
11596	gene:Solyc09g075760.2	NA	9	+	67384320	67384460	67383840	67384016	67387139	67387285	11596	110,40,99	94,46,56	78,46,60	17,23,30	289	149	1.047891684753272e-05	9.99829549777e-05	0.376,0.31,0.477	0.703,0.508,0.508	-0.185
5972	gene:Solyc01g005090.2	NA	1	-	83838	84036	83547	83696	84106	84168	5972	18,6,24	54,64,40	12,19,22	21,24,32	347	149	1.0522718355478441e-05	0.000100341188884	0.125,0.039,0.205	0.197,0.254,0.228	-0.103
15670	gene:Solyc06g076670.2	NA	6	+	47615338	47615422	47615033	47615183	47615565	47615629	15670	113,88,143	106,63,98	112,90,71	129,102,89	233	149	1.056485007250772e-05	0.000100683083965	0.405,0.472,0.483	0.357,0.361,0.338	0.101
13748	gene:Solyc01g107310.2	NA	1	+	94890853	94891029	94889966	94890340	94891163	94891400	13748	8,5,6	49,39,40	5,1,4	18,24,42	325	149	1.0684332229463402e-05	0.000101761285409	0.07,0.056,0.064	0.113,0.019,0.042	0.005
7604	gene:Solyc12g009810.1	NA	12	-	3013155	3013368	3012596	3012696	3013904	3014084	7604	43,36,25	371,269,299	33,19,20	371,231,304	362	149	1.0752845774404718e-05	0.000102353052448	0.046,0.052,0.033	0.035,0.033,0.026	0.012
3659	gene:Solyc02g022930.2	NA	2	-	24434784	24434927	24430060	24430145	24436185	24436281	3659	146,84,127	3,4,12	88,61,72	0,1,0	292	149	1.0924763088493626e-05	0.000103927802596	0.961,0.915,0.844	1.0,0.969,1.0	-0.083
7384	gene:Solyc11g065980.1	NA	11	+	51599458	51599700	51599032	51599083	51599781	51599879	7384	18,8,7	3,7,11	2,2,0	0,0,7	391	149	1.094129845078778e-05	0.000104023405959	0.696,0.303,0.195	1.0,1.0,0.0	-0.269
16635	gene:Solyc02g094640.2	NA	2	+	55233896	55233979	55230717	55230886	55234493	55234595	16635	167,111,143	6,6,11	91,36,40	7,3,4	232	149	1.1031812801217727e-05	0.000104821827914	0.947,0.922,0.893	0.893,0.885,0.865	0.04
3867	gene:Solyc08g062560.2	NA	8	-	51393003	51393227	51392757	51392808	51393965	51394024	3867	29,13,14	45,20,26	6,2,7	24,30,33	373	149	1.1230519478177255e-05	0.000106646715163	0.205,0.206,0.177	0.091,0.026,0.078	0.131
8960	gene:Solyc07g005690.2	NA	7	+	575258	575324	573796	574100	575792	576318	8960	61,64,65	0,2,1	41,38,48	3,4,0	215	149	1.1253117683895925e-05	0.000106798079605	1.0,0.957,0.978	0.905,0.868,1.0	0.054
10323	gene:Solyc12g088920.1	NA	12	-	64108720	64108794	64107212	64107320	64108929	64109129	10323	6,0,3	3,4,4	0,0,0	2,0,2	223	149	1.1287905308898031e-05	0.000107064880692	0.572,0.0,0.334	0.0,NA,0.0	0.302
11731	gene:Solyc10g085610.1	NA	10	-	64731406	64731494	64730959	64731106	64732000	64732089	11731	2,7,10	0,0,0	0,1,0	0,4,0	237	149	1.137340579903213e-05	0.000107812089604	1.0,1.0,1.0	NA,0.136,NA	0.864
14295	gene:Solyc11g010570.1	J	11	+	3644726	3644930	3644408	3644450	3645682	3645766	14295	16,30,1	19,0,14	0,28,2	4,0,1	353	149	1.1631640312787543e-05	0.000110194848775	0.262,1.0,0.029	0.0,1.0,0.458	-0.056
10438	gene:Solyc09g047900.1	NA	9	+	33691844	33691999	33691689	33691770	33692101	33692179	10438	0,2,0	43,25,37	2,0,2	30,13,21	304	149	1.1639858845829444e-05	0.000110207612768	0.0,0.038,0.0	0.032,0.0,0.045	-0.013
3513	gene:Solyc06g035940.2	NA	6	+	25291774	25291837	25290921	25290924	25292638	25292766	3513	32,23,18	154,193,202	45,31,19	401,281,239	212	149	1.1648027248486863e-05	0.000110219887338	0.127,0.077,0.059	0.073,0.072,0.053	0.022
9454	gene:Solyc10g008200.2	NA	10	-	2318403	2318461	2317522	2317862	2319340	2319689	9454	2,1,2	7,7,5	0,0,2	22,1,20	207	149	1.1828620680062391e-05	0.000111862763613	0.171,0.093,0.224	0.0,0.0,0.067	0.14
4328	gene:Solyc12g006710.1	NA	12	-	1174555	1174692	1174061	1174229	1176228	1176468	4328	1,0,1	8,5,6	2,0,2	3,3,0	286	149	1.1859657230339485e-05	0.000112090184041	0.061,0.0,0.08	0.258,0.0,1.0	-0.372
7227	gene:Solyc08g065350.2	NA	8	+	53262209	53262265	53260392	53260448	53262894	53262957	7227	7,6,18	7,6,12	16,2,7	6,0,0	205	149	1.1982290564708951e-05	0.000113115926055	0.421,0.421,0.522	0.66,1.0,1.0	-0.432
9278	gene:Solyc08g081010.2	NA	8	-	64148319	64148398	64147837	64148175	64149102	64149331	9278	5,11,14	565,389,470	7,3,4	373,226,236	228	149	1.1981235795664753e-05	0.000113115926055	0.006,0.018,0.019	0.012,0.009,0.011	0.004
6197	gene:Solyc02g084700.2	NA	2	-	47798818	47798886	47798405	47798709	47800872	47800961	6197	0,0,1	0,0,0	0,0,0	0,1,3	217	149	1.2011229586234678e-05	0.000113255797374	NA,NA,1.0	NA,0.0,0.0	1.0
8391	gene:Solyc01g080270.2	NA	1	-	79504975	79505013	79497775	79497820	79505158	79505210	8391	0,6,5	2,0,5	3,0,0	2,4,4	187	149	1.2006080186999696e-05	0.000113255797374	0.0,1.0,0.443	0.544,0.0,0.0	0.3
8811	gene:Solyc02g075610.2	NA	2	+	41774492	41774530	41773395	41774148	41774615	41774935	8811	18,33,24	720,750,1086	9,4,7	596,552,617	187	149	1.2130558610904992e-05	0.000114313765899	0.02,0.034,0.017	0.012,0.006,0.009	0.015
10699	gene:Solyc03g025280.2	NA	3	+	2715950	2715992	2715663	2715799	2720566	2720627	10699	23,16,34	30,9,30	32,11,21	7,2,8	191	149	1.2152329772965698e-05	0.000114451683634	0.374,0.581,0.469	0.781,0.811,0.672	-0.28
9400	gene:Solyc01g112180.2	NA	1	+	98244871	98245092	98244389	98244491	98247426	98248135	9400	16,6,7	82,48,76	1,4,0	62,38,77	370	149	1.2323143600730732e-05	0.000115992312331	0.073,0.048,0.036	0.006,0.041,0.0	0.037
8098	gene:Solyc02g094610.1	NA	2	-	55177340	55177478	55176433	55176519	55179391	55179541	8098	2,2,14	37,25,34	1,0,0	34,22,22	287	149	1.2396983540258624e-05	0.000116618896775	0.027,0.04,0.176	0.015,0.0,0.0	0.076
7201	gene:Solyc10g012430.2	NA	10	-	5101266	5101503	5101017	5101174	5103171	5103206	7201	8,5,5	15,14,17	0,4,0	26,16,15	386	149	1.2462206456071142e-05	0.000117163733499	0.171,0.121,0.102	0.0,0.088,0.0	0.102
2762	gene:Solyc06g068840.2	NA	6	-	42660413	42660449	42660194	42660251	42661241	42661290	2762	9,1,10	101,54,128	2,0,3	137,97,87	185	149	1.2553173498776276e-05	0.000117949824105	0.067,0.015,0.059	0.012,0.0,0.027	0.034
5403	gene:Solyc01g081050.2	NA	1	+	80377949	80378009	80376429	80376494	80378905	80378950	5403	121,51,134	2,0,0	63,34,68	4,0,0	209	149	1.2749543677929334e-05	0.000119724783987	0.977,1.0,1.0	0.918,1.0,1.0	0.02
12852	gene:Solyc01g087310.2	NA	1	-	82244708	82244783	82244287	82244362	82246317	82246392	12852	17,11,12	6,1,2	3,6,3	0,0,0	224	149	1.2836520206241084e-05	0.000120471005025	0.653,0.88,0.8	1.0,1.0,1.0	-0.222
8258	gene:Solyc06g071580.2	NA	6	+	44075661	44075790	44074424	44074503	44077201	44077300	8258	29,14,24	0,0,0	20,9,21	3,5,0	278	149	1.2969217701509527e-05	0.00012164519457	1.0,1.0,1.0	0.781,0.491,1.0	0.243
8330	gene:Solyc03g112450.2	NA	3	-	62854005	62854195	62853145	62853239	62854431	62854652	8330	1,0,2	0,0,0	0,0,0	0,0,2	339	149	1.3295274745173719e-05	0.000124630573722	1.0,NA,1.0	NA,NA,0.0	1.0
5207	gene:Solyc01g102660.2	NA	1	+	91406776	91406959	91406080	91406137	91408891	91408953	5207	2,2,1	0,0,0	0,0,0	2,0,0	332	149	1.3503675189697856e-05	0.000126510190635	1.0,1.0,1.0	0.0,NA,NA	1.0
372	gene:Solyc06g065330.2	NA	6	-	40741008	40741182	40739288	40739690	40741305	40741536	372	20,11,19	125,78,77	15,12,10	67,43,52	323	149	1.3584002315546811e-05	0.000127188449001	0.069,0.061,0.102	0.094,0.114,0.081	-0.019
5713	gene:Solyc08g083280.2	NA	8	+	65783878	65783928	65783773	65783807	65784103	65784153	5713	2,0,4	0,0,0	0,7,0	0,0,1	199	149	1.3599400016202511e-05	0.000127258329557	1.0,NA,1.0	NA,1.0,0.0	0.5
12610	gene:Solyc03g115650.2	NA	3	+	65289121	65289168	65287613	65287895	65289378	65289427	12610	0,1,0	0,0,0	0,0,0	0,3,0	196	149	1.3706320254671568e-05	0.000128184064469	NA,1.0,NA	NA,0.0,NA	1.0
13453	gene:Solyc03g110940.2	NA	3	+	61664911	61665160	61663785	61663914	61666731	61666918	13453	27,20,39	0,5,5	17,10,16	0,1,2	398	149	1.3723719411900964e-05	0.000128271990471	1.0,0.6,0.745	1.0,0.789,0.75	-0.065
5154	gene:Solyc12g088900.1	NA	12	-	64094247	64094329	64093048	64093105	64094443	64094629	5154	3,5,5	115,69,121	17,8,5	155,130,109	231	149	1.3745890808497852e-05	0.00012840439294	0.017,0.045,0.026	0.066,0.038,0.029	-0.015
16679	gene:Solyc08g023460.2	NA	8	-	27703163	27703248	27702487	27702595	27706292	27706582	16679	3,0,1	69,49,54	8,3,7	56,28,40	234	149	1.385491326873606e-05	0.000129347470266	0.027,0.0,0.012	0.083,0.064,0.1	-0.069
2188	gene:Solyc03g120200.1	NA	3	-	68662618	68662673	68661014	68661109	68664199	68664348	2188	0,0,2	10,7,1	2,2,0	14,8,7	204	149	1.4102502724233602e-05	0.000131582339264	0.0,0.0,0.594	0.094,0.154,0.0	0.115
2408	gene:Solyc04g049690.2	NA	4	-	43055656	43055681	43055255	43055528	43059522	43059663	2408	2,3,7	217,157,192	4,3,0	200,132,176	174	149	1.41306602056199e-05	0.000131768406417	0.008,0.016,0.03	0.017,0.019,0.0	0.006
13127	gene:Solyc02g094250.2	NA	2	+	54842156	54842278	54841003	54841269	54843202	54843682	13127	2,7,1	44,55,60	4,0,5	71,64,88	271	149	1.428119183909109e-05	0.000133094733241	0.024,0.065,0.009	0.03,0.0,0.03	0.013
5528	gene:Solyc01g101240.2	NA	1	+	91060297	91060337	91059987	91060156	91060653	91060718	5528	1902,1348,2378	19,17,34	681,415,557	6,11,13	189	149	1.4316739995689943e-05	0.000133348544013	0.987,0.984,0.982	0.989,0.967,0.971	0.009
4566	gene:Solyc05g051630.2	NA	5	+	62002642	62002794	62002035	62002196	62003019	62003138	4566	71,46,88	0,2,4	68,66,60	0,0,2	301	149	1.45289740750056e-05	0.00013524678769	1.0,0.919,0.916	1.0,1.0,0.937	-0.034
2868	gene:Solyc04g049670.2	NA	4	-	42855842	42855988	42852812	42852996	42856086	42856249	2868	3,0,0	0,0,2	0,0,2	0,0,0	295	149	1.4646529629546102e-05	0.000136262000422	1.0,NA,0.0	NA,NA,1.0	-0.5
12367	gene:Solyc11g065950.1	NA	11	-	51567951	51568144	51567034	51567141	51571075	51571194	12367	12,4,2	15,15,18	0,1,0	10,9,8	342	149	1.4690565474899385e-05	0.000136592451972	0.258,0.104,0.046	0.0,0.046,0.0	0.121
620	gene:Solyc03g117660.2	NA	3	+	66745317	66745392	66744720	66744936	66745505	66745565	620	6,5,12	6,5,8	5,9,14	2,6,4	224	149	1.485622117146514e-05	0.000138052683296	0.399,0.399,0.499	0.624,0.499,0.7	-0.175
8133	gene:Solyc12g036120.1	NA	12	-	53711133	53711158	53710287	53710344	53711280	53711352	8133	14,7,7	27,26,36	4,2,0	14,3,8	174	149	1.4881573152748925e-05	0.000138208194439	0.307,0.187,0.143	0.197,0.363,0.0	0.026
8656	gene:Solyc12g009480.1	NA	12	-	2735364	2735611	2734834	2735271	2735701	2735828	8656	743,395,774	3764,2489,2916	0,3,5	30,27,30	396	149	1.5001296050663606e-05	0.000139239460276	0.069,0.056,0.091	0.0,0.04,0.059	0.039
10492	gene:Solyc12g008750.1	NA	12	+	2112287	2112399	2111975	2112040	2112630	2112710	10492	6,2,7	62,50,75	0,0,4	120,54,63	261	149	1.5108392173038191e-05	0.000140071388476	0.052,0.022,0.051	0.0,0.0,0.035	0.03
6132	gene:Solyc08g013710.2	NA	8	-	3176905	3176981	3176465	3176534	3179498	3179541	6132	5,4,7	39,40,22	2,4,1	53,20,36	225	149	1.5100297135204207e-05	0.000140071388476	0.078,0.062,0.174	0.024,0.117,0.018	0.052
2790	gene:Solyc11g073130.1	NA	11	+	56217221	56217459	56217058	56217117	56218161	56218215	2790	1,1,1	2,3,1	1,0,2	0,0,3	387	149	1.52869853262307e-05	0.000141645267272	0.161,0.114,0.278	1.0,NA,0.204	-0.418
2579	gene:Solyc07g055850.2	NA	7	-	63770839	63770918	63770539	63770617	63771419	63771509	2579	44,27,32	0,4,0	30,33,32	4,0,2	228	149	1.5304574521382218e-05	0.000141726368792	1.0,0.815,1.0	0.831,1.0,0.913	0.024
13226	gene:Solyc05g012700.2	NA	5	-	5893309	5893432	5893167	5893221	5893613	5893749	13226	0,1,0	2,0,0	2,0,0	0,0,0	272	149	1.538033671635105e-05	0.000142345770683	0.0,1.0,NA	1.0,NA,NA	-0.5
9289	gene:Solyc05g009670.2	NA	5	-	3868082	3868244	3867312	3867546	3868973	3869090	9289	10,25,26	61,46,64	7,5,4	45,31,50	311	149	1.5515128112506582e-05	0.000143510461244	0.073,0.207,0.163	0.069,0.072,0.037	0.088
14950	gene:Solyc01g105990.2	NA	1	+	93988740	93988883	93988229	93988311	93989005	93989710	14950	1,1,2	63,45,53	0,0,4	27,21,20	292	149	1.581466215242282e-05	0.000146196752889	0.008,0.011,0.019	0.0,0.0,0.093	-0.018
5283	gene:Solyc09g007330.2	NA	9	-	926771	926962	925435	925696	927138	927302	5283	0,0,0	1,2,2	8,1,1	5,4,5	340	149	1.5826355739140704e-05	0.000146220575864	0.0,0.0,0.0	0.412,0.099,0.081	-0.197
1252	gene:Solyc04g024430.2	NA	4	-	31293451	31293558	31292827	31293161	31294384	31294457	1252	0,0,0	0,2,2	0,2,0	0,0,0	256	149	1.5891923152628556e-05	0.00014674182812	NA,0.0,0.0	NA,1.0,NA	-1.0
947	gene:Solyc12g018990.1	NA	12	+	8921969	8922103	8921742	8921858	8929283	8929469	947	73,46,45	0,0,0	37,48,53	5,6,0	283	149	1.6044273314324434e-05	0.000148063348497	1.0,1.0,1.0	0.796,0.808,1.0	0.132
3157	gene:Solyc09g055570.2	NA	9	+	42210274	42210375	42210084	42210149	42210967	42211042	3157	0,2,2	0,0,0	0,0,0	0,0,2	250	149	1.6082227487543325e-05	0.000148243015329	NA,1.0,1.0	NA,NA,0.0	1.0
9145	gene:Solyc05g013660.2	NA	5	-	6963666	6963860	6963446	6963558	6965111	6965258	9145	56,41,23	14,1,0	34,53,21	0,4,0	343	149	1.6074495865235587e-05	0.000148243015329	0.635,0.947,1.0	1.0,0.852,1.0	-0.09
16259	gene:Solyc06g071610.1	NA	6	-	44102276	44102371	44101039	44101271	44102456	44102586	16259	0,0,2	0,0,0	0,0,0	0,0,2	244	149	1.6270920467664232e-05	0.000149896205273	NA,NA,1.0	NA,NA,0.0	1.0
6538	gene:Solyc06g071800.2	NA	6	-	44219079	44219230	44215686	44215866	44221084	44221242	6538	0,2,0	47,18,50	6,0,2	28,21,29	300	149	1.630628199445533e-05	0.000150135738754	0.0,0.052,0.0	0.096,0.0,0.033	-0.026
12540	gene:Solyc01g090220.2	NA	1	-	83865355	83865390	83862528	83862924	83866610	83866705	12540	2,1,1	43,34,57	0,2,3	28,29,35	184	149	1.6359661844973582e-05	0.000150540801108	0.036,0.023,0.014	0.0,0.053,0.065	-0.015
15946	gene:Solyc11g070100.1	NA	11	+	54637506	54637678	54635866	54636041	54637901	54637953	15946	68,23,41	68,37,59	45,43,35	59,34,37	321	149	1.639755695402196e-05	0.000150802990817	0.317,0.224,0.244	0.261,0.37,0.305	-0.05
1602	gene:Solyc03g093520.2	NA	3	+	54879771	54879850	54879224	54879273	54882237	54882392	1602	8,9,17	119,102,139	5,2,5	124,86,87	228	149	1.657010843123123e-05	0.000152302561105	0.042,0.055,0.074	0.026,0.015,0.036	0.031
471	gene:Solyc03g093640.2	NA	3	-	55206098	55206176	55205803	55205921	55208331	55208511	471	0,2,0	0,0,0	0,0,0	0,2,0	227	149	1.6791405668333526e-05	0.000154248199035	NA,1.0,NA	NA,0.0,NA	1.0
130	gene:Solyc05g054980.2	NA	5	-	64764039	64764106	64763401	64763549	64764836	64764927	130	2,0,0	5,2,0	0,2,2	0,0,0	216	149	1.7111004631112594e-05	0.000157094106055	0.216,0.0,NA	NA,1.0,1.0	-0.892
15208	gene:Solyc01g096520.2	NA	1	+	87601141	87601205	87600468	87600732	87601363	87601451	15208	2,0,2	0,0,0	0,0,0	0,1,2	213	149	1.719493106078968e-05	0.000157774313092	1.0,NA,1.0	NA,0.0,0.0	1.0
11313	gene:Solyc03g114790.2	NA	3	+	64683259	64683506	64682328	64682552	64683904	64683991	11313	190,141,220	2,13,8	166,122,130	19,12,11	396	149	1.7280037445258822e-05	0.000158464562941	0.973,0.803,0.912	0.767,0.793,0.816	0.104
13188	gene:Solyc04g074130.2	NA	4	+	60137746	60137854	60137154	60137458	60137939	60138055	13188	1,4,0	0,0,0	0,0,0	0,1,0	257	149	1.743652272736472e-05	0.000159808221728	1.0,1.0,NA	NA,0.0,NA	1.0
3218	gene:Solyc08g059760.2	NA	8	-	45232375	45232428	45231832	45231954	45234600	45234697	3218	1,0,2	1,0,0	0,0,0	0,0,2	202	149	1.7487585912005698e-05	0.000160184689002	0.425,NA,1.0	NA,NA,0.0	0.713
7241	gene:Solyc05g054100.2	NA	5	-	64075309	64075461	64075167	64075226	64075575	64075675	7241	77,77,123	0,2,2	153,85,101	2,0,0	301	149	1.7559576712936164e-05	0.000160752312157	1.0,0.95,0.968	0.974,1.0,1.0	-0.019
16508	gene:Solyc02g089810.2	NA	2	-	51508614	51508715	51508177	51508527	51510030	51510153	16508	7,10,2	70,21,35	0,2,2	47,33,32	250	149	1.7712205577790565e-05	0.000162057082294	0.056,0.221,0.033	0.0,0.035,0.036	0.08
12953	gene:Solyc01g103970.2	NA	1	+	92451581	92451622	92451000	92451180	92451710	92451802	12953	0,1,0	0,0,2	0,0,2	0,0,0	190	149	1.7772730313943575e-05	0.000162518142249	NA,1.0,0.0	NA,NA,1.0	-0.5
2564	gene:Solyc02g062430.2	NA	2	+	34031333	34031340	34029694	34029822	34031454	34031677	2564	0,4,9	3,0,3	3,0,2	0,0,0	156	149	1.7832210715009892e-05	0.000162969132569	0.0,1.0,0.741	1.0,NA,1.0	-0.42
12948	gene:Solyc01g103970.2	NA	1	+	92451590	92451622	92451000	92451180	92451710	92451802	12948	1,1,0	0,0,2	0,0,2	0,0,0	181	149	1.7956196119579346e-05	0.000164008786766	1.0,1.0,0.0	NA,NA,1.0	-0.333
8641	gene:Solyc01g008030.2	NA	1	+	2194503	2194534	2194232	2194324	2194759	2194800	8641	0,0,0	0,0,2	0,0,2	0,0,0	180	149	1.797467664853468e-05	0.000164084142724	NA,NA,0.0	NA,NA,1.0	-1.0
5588	gene:Solyc02g094520.2	NA	2	-	55036987	55037122	55036177	55036505	55037203	55037434	5588	1,0,0	9,18,41	6,2,13	50,27,44	284	149	1.8032233407704493e-05	0.000164515922427	0.055,0.0,0.0	0.059,0.037,0.134	-0.058
1710	gene:Solyc04g076680.2	NA	4	+	61581849	61582057	61580033	61580271	61585706	61585726	1710	32,41,40	15,6,22	21,13,9	11,5,16	357	149	1.8068744213876374e-05	0.000164661697981	0.471,0.74,0.431	0.443,0.52,0.19	0.163
2994	gene:Solyc01g094550.2	NA	1	+	85977002	85977028	85976607	85976652	85977135	85977203	2994	2,0,0	0,1,0	0,0,0	2,0,0	175	149	1.806068161530139e-05	0.000164661697981	1.0,0.0,NA	0.0,NA,NA	0.5
3802	gene:Solyc06g011530.2	NA	6	+	8021992	8022071	8021721	8021813	8022157	8022497	3802	4,6,6	39,31,28	0,1,0	7,11,11	228	149	1.825718231957723e-05	0.000166284467475	0.063,0.112,0.123	0.0,0.056,0.0	0.081
12125	gene:Solyc06g082890.2	NA	6	-	48527083	48527087	48525942	48526034	48527200	48527305	12125	0,0,2	2,0,0	2,1,0	0,0,0	153	149	1.8282517087551012e-05	0.000166420710311	0.0,NA,1.0	1.0,1.0,NA	-0.5
12733	gene:Solyc01g108070.2	NA	1	+	95434707	95434760	95434030	95434040	95434986	95435187	12733	6,4,5	0,0,3	0,0,2	2,0,0	202	149	1.8442871920981458e-05	0.000167785151866	1.0,1.0,0.551	0.0,NA,1.0	0.35
6189	gene:Solyc02g084700.2	NA	2	-	47807068	47807132	47806388	47806467	47808619	47808695	6189	11,10,28	81,48,98	6,2,4	74,47,56	213	149	1.8465059236717176e-05	0.000167891771597	0.087,0.127,0.167	0.054,0.029,0.048	0.083
13529	gene:Solyc11g008800.1	NA	11	-	2980588	2980629	2979973	2980238	2980731	2980897	13529	55,32,67	3,2,2	45,39,40	7,4,7	190	149	1.863371378364694e-05	0.00016932925517	0.935,0.926,0.963	0.834,0.884,0.818	0.096
362	gene:Solyc10g084770.1	NA	10	+	64194190	64194253	64193775	64193899	64194420	64194645	362	42,19,41	0,0,3	33,20,36	0,1,3	212	149	1.9408775743251517e-05	0.000176272567467	1.0,1.0,0.906	1.0,0.934,0.894	0.026
4856	gene:Solyc10g081400.1	NA	10	+	62478149	62478154	62477284	62477360	62478988	62479005	4856	2,3,4	12,10,21	6,0,2	24,27,36	154	149	1.9730308295001875e-05	0.0001790913496	0.139,0.225,0.156	0.195,0.0,0.051	0.091
3952	gene:Solyc12g095810.1	NA	12	+	64931845	64932063	64929666	64930018	64933203	64933751	3952	7,4,4	0,0,0	8,4,6	0,6,0	367	149	1.9770461642753645e-05	0.000179354318036	1.0,1.0,1.0	1.0,0.213,1.0	0.262
14140	gene:Solyc09g059600.2	NA	9	+	54907259	54907332	54906962	54907010	54907438	54907542	14140	93,63,111	1,0,0	94,39,70	2,0,2	222	149	1.9796820796504326e-05	0.000179491921286	0.984,1.0,1.0	0.969,1.0,0.959	0.019
6817	gene:Solyc04g016050.2	NA	4	-	6723482	6723576	6723020	6723388	6723898	6724116	6817	0,0,0	16,17,24	6,0,5	17,16,10	243	149	1.999603396032127e-05	0.000181195699825	0.0,0.0,0.0	0.178,0.0,0.235	-0.138
3899	gene:Solyc02g091340.2	NA	2	-	52668879	52668944	52667989	52668053	52669694	52669768	3899	143,89,186	17,13,13	105,100,115	6,0,3	214	149	2.006277295804302e-05	0.000181697806592	0.854,0.827,0.909	0.924,1.0,0.964	-0.099
12450	gene:Solyc01g006740.2	NA	1	-	1338532	1338657	1338241	1338436	1339074	1339374	12450	9,7,9	0,0,0	4,2,6	6,0,0	274	149	2.025547194440169e-05	0.000183339455145	1.0,1.0,1.0	0.266,1.0,1.0	0.245
6193	gene:Solyc02g084700.2	NA	2	-	47809074	47809080	47808787	47808991	47811201	47811236	6193	0,0,5	5,2,2	0,0,0	0,4,3	155	149	2.0294601788100928e-05	0.000183590027118	0.0,0.0,0.706	NA,0.0,0.0	0.235
332	gene:Solyc08g078130.2	NA	8	+	61967634	61967711	61967232	61967336	61968646	61968936	332	220,145,203	5,1,2	147,119,204	4,4,8	226	149	2.0609526298244245e-05	0.00018633381753	0.967,0.99,0.985	0.96,0.951,0.944	0.029
15046	gene:Solyc03g098230.2	NA	3	+	60588076	60588132	60587521	60587716	60590730	60590822	15046	75,48,74	21,10,15	51,62,57	12,6,9	205	149	2.0642818018228648e-05	0.000186529666588	0.722,0.777,0.782	0.755,0.882,0.822	-0.059
644	gene:Solyc08g077310.2	NA	8	+	61218763	61218867	61217440	61218388	61219519	61219976	644	123,123,228	0,8,15	145,105,161	0,5,2	253	149	2.0764390438414533e-05	0.000187522555316	1.0,0.901,0.9	1.0,0.925,0.979	-0.034
11131	gene:Solyc09g058990.2	NA	9	-	52763554	52763576	52758179	52758288	52763791	52763952	11131	15,10,12	14,8,8	7,7,8	2,2,7	171	149	2.0796759217882202e-05	0.000187709184635	0.483,0.521,0.567	0.753,0.753,0.499	-0.145
12632	gene:Solyc12g056520.1	NA	12	-	62473284	62473415	62472380	62472455	62475108	62475213	12632	1,0,6	13,10,1	1,0,2	5,0,5	280	149	2.124766731620653e-05	0.000191671167652	0.039,0.0,0.761	0.096,NA,0.176	0.131
4766	gene:Solyc02g090500.2	NA	2	+	52040741	52040864	52039978	52040048	52040966	52041044	4766	4,2,6	6,0,0	2,3,3	0,0,0	272	149	2.1284668912201608e-05	0.00019189702343	0.268,1.0,1.0	1.0,1.0,1.0	-0.244
7896	gene:Solyc07g005120.2	NA	7	+	138647	138680	137452	137485	139311	139418	7896	16,6,33	4,13,11	13,8,15	2,5,5	182	149	2.2368006444037835e-05	0.000201550817616	0.766,0.274,0.711	0.842,0.567,0.711	-0.123
5967	gene:Solyc01g005090.2	NA	1	-	86184	86293	85818	86098	86585	86723	5967	52,59,68	5,0,0	49,28,15	4,2,0	258	149	2.2438088664443586e-05	0.000202068783879	0.857,1.0,1.0	0.876,0.89,1.0	0.03
565	gene:Solyc06g072110.2	NA	6	+	44442657	44442752	44442136	44442482	44443740	44443935	565	195,119,216	0,1,0	195,117,136	0,7,10	244	149	2.2644759990199667e-05	0.000203815547409	1.0,0.986,1.0	1.0,0.911,0.893	0.061
84	gene:Solyc06g084160.2	NA	6	+	49374240	49374325	49373255	49373402	49374513	49374630	84	5,4,8	19,8,27	5,1,0	26,17,29	234	149	2.271123285043909e-05	0.000204299194441	0.144,0.241,0.159	0.109,0.036,0.0	0.133
1272	gene:Solyc01g109360.2	NA	1	+	96340241	96340382	96339968	96340051	96340492	96340597	1272	0,1,0	0,0,0	1,0,0	0,2,2	290	149	2.2911880037302472e-05	0.00020598858964	NA,1.0,NA	1.0,0.0,0.0	0.667
12875	gene:Solyc04g076830.2	NA	4	-	61707702	61707761	61706862	61706924	61709090	61709236	12875	198,132,228	172,173,249	130,84,106	196,154,143	208	149	2.2960341375514344e-05	0.000206308636035	0.452,0.353,0.396	0.322,0.281,0.347	0.084
5188	gene:Solyc06g065700.2	NA	6	+	41132779	41132822	41131960	41132109	41132974	41133044	5188	0,0,3	0,0,0	0,0,0	0,0,1	192	149	2.3190822807263617e-05	0.000208262937853	NA,NA,1.0	NA,NA,0.0	1.0
6473	gene:Solyc09g007180.2	NA	9	-	803598	803729	802624	802897	804611	804985	6473	1,1,1	0,0,0	0,0,0	2,0,0	280	149	2.3695671093857967e-05	0.000212677598587	1.0,1.0,1.0	0.0,NA,NA	1.0
298	gene:Solyc09g065630.2	NA	9	+	63797285	63797413	63796876	63797131	63797571	63797720	298	4,0,1	3,0,0	0,0,0	0,0,2	277	149	2.3937738907070826e-05	0.000214730086315	0.418,NA,1.0	NA,NA,0.0	0.709
6932	gene:Solyc12g019060.1	NA	12	+	9074501	9074587	9073981	9074391	9075255	9076116	6932	8,0,0	100,61,68	2,0,1	47,32,29	235	149	2.4009708389706493e-05	0.00021525528947	0.048,0.0,0.0	0.026,0.0,0.021	0.0
11441	gene:Solyc01g112170.2	NA	1	-	98240129	98240186	98238824	98238901	98240502	98240531	11441	51,21,25	0,0,0	24,23,32	6,0,4	206	149	2.4179046140172473e-05	0.000216652358124	1.0,1.0,1.0	0.743,1.0,0.853	0.135
1526	gene:Solyc01g056520.2	NA	1	-	54542429	54542543	54541706	54541837	54550830	54550924	1526	35,21,34	1,0,0	20,23,32	4,0,0	263	149	2.4376172570940223e-05	0.000218296723543	0.952,1.0,1.0	0.739,1.0,1.0	0.071
14859	gene:Solyc09g009960.2	NA	9	-	3413790	3414012	3413189	3413309	3414082	3414238	14859	9,8,33	20,7,28	4,7,2	12,12,19	371	149	2.488901711061807e-05	0.000222765036516	0.153,0.315,0.321	0.118,0.19,0.041	0.147
4486	gene:Solyc12g010200.1	NA	12	+	3316084	3316149	3315523	3315558	3316243	3316373	4486	31,24,22	14,2,5	15,20,21	14,1,6	214	149	2.52223819270938e-05	0.000225622857629	0.607,0.893,0.754	0.427,0.933,0.709	0.062
6280	gene:Solyc01g068330.2	NA	1	-	77545217	77545244	77544916	77545118	77545344	77545410	6280	0,1,0	1,0,0	0,0,0	0,4,0	176	149	2.581719041179765e-05	0.000230814892427	0.0,1.0,NA	NA,0.0,NA	0.5
12208	gene:Solyc06g064870.2	NA	6	+	40438452	40438534	40438281	40438344	40438969	40439209	12208	3,0,6	0,0,0	0,3,0	1,0,0	231	149	2.6179860370645863e-05	0.000233926897206	1.0,NA,1.0	0.0,1.0,NA	0.5
842	gene:Solyc08g076890.2	NA	8	+	60822304	60822358	60822030	60822163	60822541	60822655	842	1,1,0	0,0,0	0,0,1	0,7,0	203	149	2.6366006708627778e-05	0.000235459009799	1.0,1.0,NA	NA,0.0,1.0	0.5
15045	gene:Solyc03g098230.2	NA	3	+	60588021	60588127	60587537	60587716	60590730	60590822	15045	66,81,126	21,10,15	74,56,69	12,6,9	255	149	2.6458566465234298e-05	0.000236022773935	0.647,0.826,0.831	0.783,0.845,0.818	-0.047
7528	gene:Solyc12g089340.1	NA	12	-	64471932	64472011	64471244	64471334	64472368	64472458	7528	13,13,11	98,88,99	5,6,5	105,67,91	228	149	2.6450713335403895e-05	0.000236022773935	0.08,0.088,0.068	0.03,0.055,0.035	0.039
14451	gene:Solyc06g070980.2	NA	6	-	43589797	43589857	43589587	43589676	43590401	43590427	14451	0,1,1	0,0,0	0,0,0	0,4,0	209	149	2.6547424432543166e-05	0.000236683791258	NA,1.0,1.0	NA,0.0,NA	1.0
11108	gene:Solyc06g072380.2	NA	6	-	44649032	44649128	44648908	44648952	44649411	44649476	11108	1,0,1	0,0,0	0,0,0	0,0,2	245	149	2.673074320690067e-05	0.000238185772386	1.0,NA,1.0	NA,NA,0.0	1.0
14875	gene:Solyc05g007020.2	NA	5	-	1610762	1610838	1610461	1610526	1612488	1612548	14875	1,0,0	0,2,0	0,0,0	4,0,0	225	149	2.6891206857760522e-05	0.000239482546803	1.0,0.0,NA	0.0,NA,NA	0.5
15167	gene:Solyc01g103390.2	NA	1	-	92000731	92000827	91999710	92000531	92001122	92001298	15167	3,1,0	0,0,0	0,0,0	1,0,0	245	149	2.7028237269911315e-05	0.000240411412075	1.0,1.0,NA	0.0,NA,NA	1.0
164	gene:Solyc04g071990.2	NA	4	-	59053138	59053158	59052887	59052981	59055021	59055098	164	0,0,1	0,6,0	0,0,0	0,0,10	169	149	2.7040475552284934e-05	0.000240411412075	NA,0.0,1.0	NA,NA,0.0	0.5
745	gene:Solyc04g005010.2	NA	4	-	5420	5516	5194	5330	5759	5846	745	1,0,3	0,0,0	0,0,0	0,0,1	245	149	2.7028237269911315e-05	0.000240411412075	1.0,NA,1.0	NA,NA,0.0	1.0
8911	gene:Solyc05g055390.2	NA	5	+	65052041	65052139	65050977	65051053	65054493	65054984	8911	85,95,124	1,0,10	64,40,65	4,4,7	247	149	2.709614297432284e-05	0.000240772873776	0.981,1.0,0.882	0.906,0.858,0.849	0.083
773	gene:Solyc08g076890.2	NA	8	+	60822304	60822373	60822030	60822163	60822541	60822577	773	1,1,8	0,0,0	0,0,0	0,7,0	218	149	2.7733864509201883e-05	0.000246303130046	1.0,1.0,1.0	NA,0.0,NA	1.0
10855	gene:Solyc04g017610.2	NA	4	+	7584616	7584701	7583996	7584156	7584819	7585025	10855	0,1,1	0,0,0	0,0,0	0,2,0	234	149	2.7784454624718412e-05	0.000246615864818	NA,1.0,1.0	NA,0.0,NA	1.0
2805	gene:Solyc11g073130.1	NA	11	+	56217231	56217459	56217058	56217117	56218161	56218215	2805	1,1,1	2,3,1	1,0,2	0,0,3	377	149	2.8024164432163606e-05	0.000248331255982	0.165,0.116,0.283	1.0,NA,0.209	-0.416
2853	gene:Solyc10g079710.1	NA	10	+	61215282	61215362	61215118	61215208	61215565	61215603	2853	39,20,40	43,24,43	27,18,29	45,53,100	229	149	2.8013337571010557e-05	0.000248331255982	0.371,0.352,0.377	0.281,0.181,0.159	0.16
3722	gene:Solyc07g008760.2	NA	7	-	3742461	3742644	3740867	3740957	3742766	3742825	3722	10,2,8	32,12,29	2,2,0	28,15,31	332	149	2.8024004782079776e-05	0.000248331255982	0.123,0.07,0.11	0.031,0.056,0.0	0.072
14669	gene:Solyc03g007810.2	NA	3	-	2366814	2366933	2366628	2366717	2367061	2367196	14669	3,0,0	0,0,0	0,0,0	1,0,0	268	149	2.8203526783691596e-05	0.000249782642785	1.0,NA,NA	0.0,NA,NA	1.0
15240	gene:Solyc02g088110.2	NA	2	-	50301493	50301667	50300397	50300455	50301834	50301930	15240	9,5,3	89,65,73	4,1,2	70,66,73	323	149	2.8235818786139455e-05	0.000249930627765	0.045,0.034,0.019	0.026,0.007,0.012	0.018
9738	gene:Solyc02g083320.2	NA	2	-	46770660	46770852	46770093	46770166	46770945	46771095	9738	216,195,211	511,389,758	136,116,150	346,258,269	341	149	2.839110616912258e-05	0.000251166548178	0.156,0.18,0.108	0.147,0.164,0.196	-0.021
14120	gene:Solyc12g005200.1	NA	12	-	133540	133752	132826	132990	134593	134757	14120	257,179,263	20,9,16	184,114,166	8,4,3	361	149	2.8488711720027896e-05	0.000251891095522	0.841,0.891,0.872	0.905,0.922,0.958	-0.06
10227	gene:Solyc06g075520.2	NA	6	+	46899096	46899247	46898659	46898800	46899902	46900198	10227	0,3,1	4,7,5	2,0,0	12,16,19	300	149	2.8981885281539173e-05	0.000256110445196	0.0,0.176,0.09	0.076,0.0,0.0	0.063
10130	gene:Solyc06g084550.2	NA	6	-	49635674	49635706	49635519	49635595	49635803	49635855	10130	239,104,195	3,3,3	185,95,154	13,8,7	181	149	2.9087506635985556e-05	0.000256819802116	0.985,0.966,0.982	0.921,0.907,0.948	0.052
7058	gene:Solyc02g090660.1	NA	2	-	52199024	52199096	52198633	52198825	52199185	52199239	7058	0,1,0	0,0,0	0,0,0	0,2,0	221	149	2.9094181709924647e-05	0.000256819802116	NA,1.0,NA	NA,0.0,NA	1.0
2778	gene:Solyc09g005480.2	NA	9	-	333782	333811	332486	333658	333876	334110	2778	23,12,12	34,35,27	4,15,10	31,33,13	178	149	2.9152285994147203e-05	0.000257191152398	0.362,0.223,0.271	0.097,0.276,0.392	0.03
2747	gene:Solyc11g039950.1	NA	11	-	40563539	40563658	40563334	40563382	40570426	40570638	2747	1,0,0	1,0,6	0,1,1	0,0,0	268	149	2.9564356981548075e-05	0.00026068318946	0.357,NA,0.0	NA,1.0,1.0	-0.822
1281	gene:Solyc01g109360.2	NA	1	+	96340241	96340308	96339968	96340051	96340492	96340597	1281	0,1,0	0,0,0	0,0,0	0,2,2	216	149	2.961667370647162e-05	0.000261001005263	NA,1.0,NA	NA,0.0,0.0	1.0
1977	gene:Solyc09g056350.2	NA	9	-	48802133	48802198	48801810	48801915	48802338	48802401	1977	0,0,1	0,0,0	0,0,0	1,0,2	214	149	2.9828585717258464e-05	0.000262724155035	NA,NA,1.0	0.0,NA,0.0	1.0
272	gene:Solyc08g006510.2	NA	8	-	1119850	1120024	1119300	1119356	1120121	1120199	272	2,0,2	0,1,0	0,3,0	0,0,0	323	149	3.0120795670572523e-05	0.000265152273194	1.0,0.0,1.0	NA,1.0,NA	-0.333
10955	gene:Solyc01g073870.2	NA	1	-	81198709	81198843	81195804	81196086	81199386	81199767	10955	11,12,2	81,40,65	2,2,5	33,27,52	283	149	3.0353243105994186e-05	0.000267051928786	0.067,0.136,0.016	0.031,0.038,0.048	0.034
5680	gene:Solyc06g009650.2	NA	6	+	3597430	3597640	3596395	3596533	3597960	3598033	5680	2,0,1	4,3,2	0,1,0	0,0,0	359	149	3.044128896934802e-05	0.000267679733432	0.172,0.0,0.172	NA,1.0,NA	-0.885
16554	gene:Solyc06g053160.2	NA	6	-	35890156	35890247	35889202	35889503	35890390	35890516	16554	4,4,6	0,0,3	9,0,6	6,0,1	240	149	3.046977659554766e-05	0.000267757638775	1.0,1.0,0.554	0.482,NA,0.788	0.216
3643	gene:Solyc10g008790.2	NA	10	-	2863413	2863595	2863132	2863189	2865534	2865652	3643	6,2,5	7,1,3	3,4,8	0,0,3	331	149	3.0483536903963166e-05	0.000267757638775	0.278,0.474,0.429	1.0,1.0,0.546	-0.455
16512	gene:Solyc03g096450.1	NA	3	+	58541295	58541405	58540899	58540917	58541509	58541582	16512	15,12,8	156,91,68	2,0,2	79,37,52	259	149	3.0557806476553764e-05	0.000268263085976	0.052,0.071,0.063	0.014,0.0,0.022	0.05
13795	gene:Solyc05g006100.2	NA	5	+	825606	825750	824705	825066	826618	827085	13795	36,21,34	7,2,5	34,5,15	5,3,4	293	149	3.0618028804124746e-05	0.000268644728659	0.723,0.842,0.776	0.776,0.459,0.656	0.15
16322	gene:Solyc06g072400.1	NA	6	-	44665262	44665319	44664960	44665120	44665464	44665571	16322	3,1,0	0,0,0	0,0,0	0,2,0	206	149	3.069278971763504e-05	0.000269153446846	1.0,1.0,NA	NA,0.0,NA	1.0
6596	gene:Solyc02g086830.2	NA	2	+	49442194	49442289	49440800	49440923	49442576	49442775	6596	3,1,0	0,0,0	0,0,0	0,3,0	244	149	3.0719502176479885e-05	0.000269240489294	1.0,1.0,NA	NA,0.0,NA	1.0
10084	gene:Solyc02g091120.2	NA	2	-	52533366	52533422	52531705	52531865	52534543	52534591	10084	1,0,0	0,0,2	0,0,1	0,0,0	205	149	3.080266391674058e-05	0.000269674632402	1.0,NA,0.0	NA,NA,1.0	-0.5
7907	gene:Solyc04g049010.2	NA	4	-	39195704	39195760	39195479	39195610	39195979	39196099	7907	1,1,2	0,0,0	0,0,0	2,0,0	205	149	3.080266391674058e-05	0.000269674632402	1.0,1.0,1.0	0.0,NA,NA	1.0
4649	gene:Solyc10g079070.1	NA	10	+	60704238	60704407	60704065	60704134	60704928	60705000	4649	2,3,6	14,6,13	0,0,1	21,18,17	318	149	3.1278320563795324e-05	0.000273689570934	0.063,0.19,0.178	0.0,0.0,0.027	0.135
11012	gene:Solyc03g062890.2	NA	3	-	32409410	32409464	32408079	32408326	32411000	32411184	11012	380,293,533	10,6,16	487,353,470	11,0,9	203	149	3.1438603559883556e-05	0.000274942073335	0.965,0.973,0.961	0.97,1.0,0.975	-0.015
12447	gene:Solyc01g006740.2	NA	1	-	1338507	1338657	1338241	1338436	1339074	1339374	12447	1,0,2	0,0,0	0,0,0	6,0,0	299	149	3.1579791092485977e-05	0.000276026304813	1.0,NA,1.0	0.0,NA,NA	1.0
14081	gene:Solyc03g083210.2	NA	3	+	53054809	53054950	53049662	53049779	53055182	53055297	14081	78,103,145	2,4,0	204,159,119	0,1,2	290	149	3.170370002607346e-05	0.000276958412156	0.952,0.93,1.0	1.0,0.988,0.968	-0.025
9144	gene:Solyc05g013660.2	NA	5	-	6963666	6963836	6963446	6963558	6965111	6965258	9144	105,72,37	14,1,0	54,75,40	0,4,0	319	149	3.175695113443125e-05	0.000277272585327	0.778,0.971,1.0	1.0,0.898,1.0	-0.05
6985	gene:Solyc03g063970.2	NA	3	-	37175520	37175619	37168990	37169312	37175716	37175839	6985	0,0,4	49,11,34	0,1,4	16,21,29	248	149	3.2296854783901996e-05	0.000281833108748	0.0,0.0,0.066	0.0,0.028,0.077	-0.013
11318	gene:Solyc03g114790.2	NA	3	+	64683618	64683787	64683269	64683506	64683904	64683991	11318	45,28,37	72,73,89	17,10,21	87,54,61	318	149	3.24614129095589e-05	0.000283115063435	0.227,0.152,0.163	0.084,0.08,0.139	0.08
4799	gene:Solyc07g053320.2	NA	7	+	61789558	61789626	61789380	61789467	61790260	61790504	4799	5,2,4	70,48,82	1,0,0	35,20,24	217	149	3.289188687069093e-05	0.000286713572565	0.047,0.028,0.032	0.019,0.0,0.0	0.029
9876	gene:Solyc03g111370.2	NA	3	-	61962794	61962829	61961599	61961722	61963162	61963372	9876	16,5,10	272,183,187	0,1,0	109,100,126	184	149	3.3239202107586185e-05	0.000289583684195	0.045,0.022,0.042	0.0,0.008,0.0	0.034
7354	gene:Solyc08g075470.2	NA	8	+	59623548	59623621	59623168	59623454	59624666	59624822	7354	0,1,2	56,38,58	5,7,7	45,47,57	222	149	3.336699764696908e-05	0.000290539237383	0.0,0.017,0.023	0.069,0.091,0.076	-0.065
1637	gene:Solyc03g095260.2	NA	3	-	56245759	56245880	56243729	56243877	56246279	56246855	1637	15,7,6	157,55,133	8,0,0	90,60,82	270	149	3.3930589047220115e-05	0.000295126202673	0.05,0.066,0.024	0.047,0.0,0.0	0.031
3863	gene:Solyc08g062560.2	NA	8	-	51394693	51394934	51393841	51394024	51395677	51395931	3863	47,10,27	134,57,81	10,7,5	84,60,48	390	149	3.3923334714020484e-05	0.000295126202673	0.118,0.063,0.113	0.044,0.043,0.038	0.056
7988	gene:Solyc06g033870.1	NA	6	-	23327362	23327492	23326625	23327091	23327878	23328026	7988	0,0,0	1,0,2	6,1,0	0,0,3	279	149	3.403747170602592e-05	0.000295895397666	0.0,NA,0.0	1.0,1.0,0.0	-0.667
9171	gene:Solyc02g092660.2	NA	2	+	53674327	53674510	53673610	53673699	53674589	53674675	9171	18,9,30	0,2,1	20,11,37	2,0,2	332	149	3.429234276485564e-05	0.000297949558833	1.0,0.669,0.931	0.818,1.0,0.893	-0.037
10439	gene:Solyc09g047900.1	NA	9	+	33691880	33691999	33691689	33691770	33692101	33692179	10439	0,2,0	43,25,37	2,0,2	30,13,21	268	149	3.4509609808321844e-05	0.000299674949494	0.0,0.043,0.0	0.036,0.0,0.05	-0.014
6359	gene:Solyc12g009420.1	NA	12	-	2699670	2699742	2699333	2699541	2699978	2700005	6359	0,0,0	4,8,16	0,0,6	5,0,3	221	149	3.499484697275315e-05	0.00030372421569	0.0,0.0,0.0	0.0,NA,0.574	-0.287
5270	gene:Solyc03g117330.2	NA	3	+	66489784	66489878	66489348	66489567	66489954	66490165	5270	178,133,252	0,0,4	360,218,266	17,2,3	243	149	3.522649014273193e-05	0.000305569321471	1.0,1.0,0.975	0.928,0.985,0.982	0.027
4484	gene:Solyc12g010200.1	NA	12	+	3316092	3316149	3315523	3315558	3316243	3316373	4484	31,22,21	14,2,5	15,20,19	14,1,6	206	149	3.578796412242923e-05	0.000310271976519	0.616,0.888,0.752	0.437,0.935,0.696	0.063
151	gene:Solyc01g108600.2	NA	1	+	95857931	95857983	95857509	95857600	95858614	95859135	151	9,10,12	68,59,34	9,8,8	76,51,89	201	149	3.667213802624768e-05	0.000317765760023	0.089,0.112,0.207	0.081,0.104,0.062	0.054
883	gene:Solyc02g005520.2	NA	2	-	9240097	9240142	9239964	9240011	9240303	9240480	883	34,15,12	8,6,4	7,2,3	7,2,4	194	149	3.685463774794368e-05	0.000319174694838	0.765,0.658,0.697	0.434,0.434,0.365	0.296
15976	gene:Solyc12g016210.1	NA	12	-	6355062	6355289	6354697	6354790	6355387	6355473	15976	4,0,2	0,0,0	2,0,4	0,0,4	376	149	3.727600719410517e-05	0.000322649692059	1.0,NA,1.0	1.0,NA,0.284	0.358
5393	gene:Solyc09g018790.2	NA	9	-	17003715	17003779	17003490	17003592	17004022	17004194	5393	120,75,70	0,0,0	75,51,62	4,4,4	213	149	3.80359346997028e-05	0.000329049814805	1.0,1.0,1.0	0.929,0.899,0.916	0.085
9315	gene:Solyc03g110900.2	NA	3	-	61635315	61635385	61635054	61635209	61635477	61635663	9315	3,1,0	6,3,1	0,0,2	2,4,1	219	149	3.83684390895861e-05	0.000331747382511	0.254,0.185,0.0	0.0,0.0,0.576	-0.046
12749	gene:Solyc02g083180.2	NA	2	-	46677794	46677908	46677392	46677574	46678012	46678145	12749	4,3,2	4,6,5	0,0,0	1,1,3	263	149	3.8538541338047606e-05	0.00033303861235	0.362,0.221,0.185	0.0,0.0,0.0	0.256
8207	gene:Solyc02g090930.2	NA	2	-	52400023	52400105	52399186	52399812	52401707	52401741	8207	38,52,39	125,101,161	16,31,27	117,110,123	231	149	3.913794663401664e-05	0.000338036362985	0.164,0.249,0.135	0.081,0.154,0.124	0.063
3854	gene:Solyc10g078300.1	NA	10	+	60135197	60135218	60134418	60135031	60135298	60135472	3854	0,0,0	0,0,1	1,0,2	0,0,0	170	149	3.9806421680393665e-05	0.000343624971653	NA,NA,0.0	1.0,NA,1.0	-1.0
4417	gene:Solyc08g005070.2	NA	8	+	54244	54274	53802	53869	54466	54589	4417	2,0,0	0,0,0	0,2,2	1,0,0	179	149	4.060355346134754e-05	0.000350317586857	1.0,NA,NA	0.0,1.0,1.0	0.333
7082	gene:Solyc06g072930.2	NA	6	+	44955367	44955401	44955012	44955268	44955465	44955636	7082	0,0,2	1,0,0	2,0,0	0,0,0	183	149	4.092552443542104e-05	0.00035290563786	0.0,NA,1.0	1.0,NA,NA	-0.5
15919	gene:Solyc06g011280.2	NA	6	-	6259882	6259919	6259666	6259772	6260016	6260077	15919	0,0,0	0,1,0	0,2,0	0,0,0	186	149	4.115467797587266e-05	0.000354690961878	NA,0.0,NA	NA,1.0,NA	-1.0
5679	gene:Solyc06g009650.2	NA	6	+	3597430	3597645	3596395	3596533	3597960	3598135	5679	28,33,50	4,3,2	38,29,37	0,0,0	364	149	4.217821469664604e-05	0.000363317070633	0.741,0.818,0.911	1.0,1.0,1.0	-0.177
5690	gene:Solyc09g098220.2	NA	9	+	72075504	72075585	72075379	72075404	72075669	72075782	5690	53,45,94	0,0,0	59,45,75	8,4,0	230	149	4.226036358891732e-05	0.000363829292326	1.0,1.0,1.0	0.827,0.879,1.0	0.098
2140	gene:Solyc11g066560.1	NA	11	+	52329326	52329386	52329125	52329246	52330283	52330361	2140	0,0,0	0,0,1	0,0,2	0,0,0	209	149	4.259570940015131e-05	0.00036651962611	NA,NA,0.0	NA,NA,1.0	-1.0
2845	gene:Solyc01g095480.2	NA	1	-	86723430	86723490	86723150	86723267	86723552	86723628	2845	25,13,28	1,0,2	49,32,18	2,0,3	209	149	4.28296344260365e-05	0.000368334856064	0.947,1.0,0.909	0.946,1.0,0.811	0.033
1998	gene:Solyc07g017520.2	NA	7	-	7471572	7471642	7471161	7471307	7471936	7471971	1998	0,0,0	0,0,1	2,2,2	0,0,0	219	149	4.306902145218639e-05	0.000370195088463	NA,NA,0.0	1.0,1.0,1.0	-1.0
10930	gene:Solyc06g062660.2	NA	6	-	39549719	39549806	39548134	39548223	39550793	39550898	10930	53,35,21	8,4,0	31,18,27	0,1,0	236	149	4.3222509776451955e-05	0.00037122947979	0.807,0.847,1.0	1.0,0.919,1.0	-0.088
11972	gene:Solyc09g091090.1	NA	9	+	70449112	70449186	70448638	70449010	70449357	70449591	11972	2,0,0	0,1,0	0,0,0	1,0,7	223	149	4.323565485679168e-05	0.00037122947979	1.0,0.0,NA	0.0,NA,0.0	0.5
6294	gene:Solyc02g032200.2	NA	2	+	28005270	28005441	28003793	28004262	28005524	28005956	6294	65,39,34	44,24,30	13,13,14	34,17,23	320	149	4.355035070342651e-05	0.000373731447262	0.408,0.431,0.345	0.151,0.263,0.221	0.183
15837	gene:Solyc01g008520.2	NA	1	+	2623956	2624114	2622230	2622378	2625042	2625113	15837	64,80,83	1,2,0	59,32,40	6,0,3	307	149	4.358131243002331e-05	0.000373797149767	0.969,0.951,1.0	0.827,1.0,0.866	0.076
624	gene:Solyc12g006280.1	NA	12	+	800143	800234	799769	799869	800744	800864	624	0,0,0	1,0,0	2,0,0	0,2,2	240	149	4.3814506016388355e-05	0.000375596398716	0.0,NA,NA	1.0,0.0,0.0	-0.333
6112	gene:Solyc04g054320.2	NA	4	-	52303628	52303703	52302155	52302348	52303815	52303894	6112	213,149,144	9,8,7	179,174,157	12,3,1	224	149	4.4097915611021465e-05	0.000377823968208	0.94,0.925,0.932	0.908,0.975,0.991	-0.026
2448	gene:Solyc02g021650.2	NA	2	-	23371685	23371816	23367040	23367316	23373279	23373495	2448	143,82,112	1,0,1	131,42,55	4,3,6	280	149	4.416857633514378e-05	0.000378227333604	0.987,1.0,0.983	0.946,0.882,0.83	0.104
5414	gene:Solyc02g021100.2	NA	2	-	21568839	21568968	21568453	21568756	21569475	21570751	5414	0,1,0	1,0,0	2,0,0	0,0,0	278	149	4.449369804638846e-05	0.000380808123248	0.0,1.0,NA	1.0,NA,NA	-0.5
10228	gene:Solyc01g109720.2	NA	1	-	96606119	96606431	96605563	96605659	96606512	96606949	10228	523,419,292	5,10,12	160,85,147	5,3,0	461	149	4.4915720627961945e-05	0.000384089484152	0.971,0.931,0.887	0.912,0.902,1.0	-0.008
[truncated: 14,164 more rows]
