# Supplementary material for: High transcriptome plasticity drives phosphate starvation responses in tomato
Source: Stress Biol. 2022 Mar 18;2(1):18. doi: 10.1007/s44154-022-00035-4 (PMC10441952; doi:10.1007/s44154-022-00035-4)
Supplement: Supplementary file 3 — Additional file 3. [file 44154_2022_35_MOESM3_ESM.zip › rmats_7s/A3SS.MATS.ReadsOnTargetAndJunctionCounts.txt]

ID	GeneID	geneSymbol	chr	strand	longExonStart_0base	longExonEnd	shortES	shortEE	flankingES	flankingEE	ID	IC_SAMPLE_1	SC_SAMPLE_1	IC_SAMPLE_2	SC_SAMPLE_2	IncFormLen	SkipFormLen	PValue	FDR	IncLevel1	IncLevel2	IncLevelDifference
16856	gene:Solyc07g042830.2	NA	7	-	56341111	56341319	56341111	56341217	56341470	56341511	16856	19,14,26	787,637,820	27,12,17	95,42,76	251	149	0.0	0.0	0.014,0.013,0.018	0.144,0.145,0.117	-0.12
23616	gene:Solyc04g076830.2	NA	4	-	61703808	61704055	61703808	61703883	61705322	61705485	23616	232,100,213	199,129,210	93,21,66	261,106,191	321	149	0.0	0.0	0.351,0.265,0.32	0.142,0.084,0.138	0.191
27922	gene:Solyc01g067740.2	NA	1	+	76684586	76684698	76684609	76684698	76683502	76683580	27922	741,551,747	6190,6444,6403	658,232,375	962,613,698	172	149	0.0	0.0	0.094,0.069,0.092	0.372,0.247,0.318	-0.227
8304	gene:Solyc10g006230.2	CAB7	10	+	921032	921224	921042	921224	920026	920126	8304	563,49,519	5623,7413,5649	3956,2585,2483	42420,23661,29302	159	149	9.019493248874341e-262	6.70261092057e-258	0.086,0.006,0.079	0.08,0.093,0.074	-0.025
19294	gene:Solyc09g047900.1	NA	9	+	33689792	33689894	33689824	33689894	33689598	33689713	19294	30,11,27	16,5,16	61,24,57	134,49,149	181	149	3.333300344852991e-229	1.98164705502e-225	0.607,0.644,0.581	0.273,0.287,0.239	0.344
29963	gene:Solyc04g009790.2	NA	4	-	3093968	3094176	3093968	3094151	3095888	3096958	29963	2,4,0	1,5,4	38,5,6	0,0,2	174	149	3.903825855093837e-209	1.93402039238e-205	0.631,0.407,0.0	1.0,1.0,0.72	-0.561
22541	gene:Solyc09g061860.2	NA	9	+	60541895	60542092	60541974	60542092	60539884	60540218	22541	25,11,25	30,30,37	35,12,29	231,50,184	228	149	6.25766752323587e-208	2.65727381612e-204	0.353,0.193,0.306	0.09,0.136,0.093	0.178
30523	gene:Solyc05g010180.2	NA	5	-	4380829	4380989	4380829	4380977	4382070	4382261	30523	28,20,16	17,16,30	28,10,15	102,40,77	161	149	1.0351342198330498e-207	3.84617058557e-204	0.604,0.536,0.33	0.203,0.188,0.153	0.309
3938	gene:Solyc09g011140.2	NA	9	+	4500190	4500398	4500247	4500398	4499976	4500104	3938	933,692,947	38,28,8	1596,475,964	114,40,55	206	149	2.3844017295706336e-195	7.87514904572e-192	0.947,0.947,0.988	0.91,0.896,0.927	0.05
27099	gene:Solyc07g066010.2	NA	7	+	67555177	67555404	67555277	67555404	67554685	67554819	27099	328,128,429	10,10,24	150,63,115	21,14,23	249	149	5.053615736015642e-191	1.50218727753e-187	0.952,0.885,0.915	0.81,0.729,0.749	0.155
26795	gene:Solyc02g088350.2	NA	2	-	50475336	50475512	50475336	50475455	50475586	50475704	26795	28,15,32	201,120,194	48,14,43	965,434,632	206	149	4.8762852040626023e-185	1.31770525173e-181	0.092,0.083,0.107	0.035,0.023,0.047	0.059
27484	gene:Solyc02g090670.2	NA	2	-	52201050	52201175	52201050	52201115	52201445	52201512	27484	1,5,5	1,0,0	4,3,3	11,4,5	209	149	2.990083061467743e-180	7.40668491684e-177	0.416,1.0,1.0	0.206,0.348,0.3	0.521
3940	gene:Solyc09g011140.2	NA	9	+	4500231	4500398	4500247	4500398	4499976	4500104	3940	34,12,40	38,28,8	33,2,31	114,40,55	165	149	1.0870798122269708e-162	2.48564980142e-159	0.447,0.279,0.819	0.207,0.043,0.337	0.319
26656	gene:Solyc04g072880.2	NA	4	+	59836893	59837122	59837033	59837122	59835848	59835926	26656	85,49,72	7,5,2	64,18,63	19,4,23	289	149	2.585101819631396e-162	5.48872511347e-159	0.862,0.835,0.949	0.635,0.699,0.585	0.242
27103	gene:Solyc07g066010.2	NA	7	+	67555207	67555404	67555277	67555404	67554685	67554819	27103	224,95,296	10,10,24	122,49,81	21,14,23	219	149	2.863250941051462e-160	5.67400894818e-157	0.938,0.866,0.894	0.798,0.704,0.706	0.163
10606	gene:Solyc01g005810.2	NA	1	+	530525	530629	530549	530629	530322	530438	10606	72,30,46	39,32,57	99,16,52	165,44,138	173	149	1.7940186567930738e-159	3.33295028582e-156	0.614,0.447,0.41	0.341,0.238,0.245	0.216
22543	gene:Solyc09g061860.2	NA	9	+	60541893	60542092	60541974	60542092	60539884	60540218	22543	69,39,74	30,30,37	84,35,93	231,50,184	230	149	2.0072686528263618e-159	3.50976827678e-156	0.598,0.457,0.564	0.191,0.312,0.247	0.29
25488	gene:Solyc09g014300.2	NA	9	-	5793190	5793382	5793190	5793222	5793546	5793663	25488	229,194,205	1651,2234,1873	11,2,9	220,139,187	309	149	8.443827516436375e-159	1.39440429403e-155	0.063,0.04,0.05	0.024,0.007,0.023	0.033
27102	gene:Solyc07g066010.2	NA	7	+	67555182	67555404	67555277	67555404	67554685	67554819	27102	841,402,1070	10,10,24	456,161,359	21,14,23	244	149	1.2547983985025975e-157	1.96309907345e-154	0.981,0.961,0.965	0.93,0.875,0.905	0.066
12044	gene:Solyc01g098080.2	NA	1	-	88678638	88678803	88678638	88678783	88678897	88679079	12044	10,12,14	6,1,9	54,22,29	2,0,2	169	149	3.2358788888950274e-155	4.80932499862e-152	0.595,0.914,0.578	0.96,1.0,0.927	-0.267
25552	gene:Solyc01g005260.2	NA	1	+	198450	198574	198463	198574	197671	197789	25552	3,0,1	38,14,51	8,5,13	32,14,42	162	149	2.8972289558554546e-150	4.10095860537e-147	0.068,0.0,0.018	0.187,0.247,0.222	-0.19
25490	gene:Solyc09g014300.2	NA	9	-	5791941	5792147	5791941	5791998	5792263	5792341	25490	284,214,314	3697,2048,3803	8,8,5	336,95,215	298	149	1.23961331160041e-149	1.67488662215e-146	0.037,0.05,0.04	0.012,0.04,0.011	0.021
10064	gene:Solyc06g060720.2	NA	6	-	38737596	38737804	38737596	38737671	38737874	38738056	10064	54,24,66	465,308,505	39,9,26	778,303,514	282	149	1.3438654069804348e-145	1.7367999662e-142	0.058,0.04,0.065	0.026,0.015,0.026	0.032
22544	gene:Solyc09g061860.2	NA	9	+	60541849	60542081	60541974	60542081	60539884	60540218	22544	24,16,26	30,30,37	51,17,43	231,50,184	274	149	8.729737818948032e-139	1.08121440278e-135	0.303,0.225,0.276	0.107,0.156,0.113	0.143
11713	gene:Solyc09g031750.2	NA	9	-	28025563	28025749	28025563	28025684	28026014	28026152	11713	0,0,1	4,0,0	3,0,1	1,0,0	214	149	7.147660131960796e-135	8.4985678969e-132	0.0,NA,1.0	0.676,NA,1.0	-0.338
19346	gene:Solyc05g054460.2	NA	5	+	64388849	64388981	64388859	64388981	64388617	64388740	19346	81,33,107	13,16,14	99,35,86	3,4,3	159	149	6.188550784676568e-134	7.07517969517e-131	0.854,0.659,0.877	0.969,0.891,0.964	-0.145
16535	gene:Solyc01g005440.2	NA	1	+	310723	310908	310819	310908	310219	310362	16535	815,590,779	305,175,254	1822,1010,1499	441,160,334	245	149	9.904003970676853e-134	1.09035747418e-130	0.619,0.672,0.651	0.715,0.793,0.732	-0.099
17773	gene:Solyc04g076390.2	NA	4	+	61296430	61296498	61296434	61296498	61295674	61296139	17773	12,18,17	39,35,54	20,17,16	248,39,170	153	149	2.0337351345127775e-124	2.15902774548e-121	0.231,0.334,0.235	0.073,0.298,0.084	0.115
2356	gene:Solyc08g061320.2	NA	8	-	48503752	48503976	48503752	48503877	48505272	48505343	2356	189,157,135	631,557,591	131,78,95	805,469,614	248	149	3.399314713576472e-124	3.48429758142e-121	0.153,0.145,0.121	0.089,0.091,0.085	0.051
2604	gene:Solyc06g066030.2	NA	6	+	41387074	41387259	41387132	41387259	41386732	41387005	2604	0,4,2	4,6,17	11,12,11	12,4,7	207	149	2.6246752361095393e-118	2.60061571311e-115	0.0,0.324,0.078	0.398,0.683,0.531	-0.403
26031	gene:Solyc01g010950.2	NA	1	-	6511902	6511977	6511902	6511961	6517411	6517771	26031	42,31,50	7,2,10	39,45,42	1,0,2	165	149	6.969990837274787e-117	6.68332185929e-114	0.844,0.933,0.819	0.972,1.0,0.95	-0.109
13329	gene:Solyc08g083140.2	NA	8	+	65687242	65687304	65687255	65687304	65687069	65687123	13329	1,2,2	1,0,0	3,0,0	0,1,4	162	149	3.0652964121367034e-116	2.84737299534e-113	0.479,1.0,1.0	1.0,0.0,0.0	0.493
2624	gene:Solyc09g009190.2	NA	9	+	2543097	2543255	2543102	2543255	2539817	2540121	2624	266,257,307	28,17,21	531,174,418	20,3,12	154	149	8.852330874596454e-112	7.97380409841e-109	0.902,0.936,0.934	0.963,0.982,0.971	-0.048
16621	gene:Solyc03g031720.2	NA	3	-	4175562	4175651	4175562	4175648	4176005	4176474	16621	0,0,2	6,5,16	12,5,2	23,8,14	152	149	3.914239312445574e-111	3.42208128125e-108	0.0,0.0,0.109	0.338,0.38,0.123	-0.244
19954	gene:Solyc09g018370.2	NA	9	+	14543232	14543407	14543351	14543407	14540752	14540874	19954	104,138,112	4,2,7	180,76,121	20,14,12	268	149	1.2796145543488203e-107	1.0867583608e-104	0.935,0.975,0.899	0.833,0.751,0.849	0.125
8972	gene:Solyc06g053660.2	NA	6	+	36499112	36499258	36499143	36499258	36496317	36496625	8972	81,22,74	176,32,177	55,25,55	242,53,282	180	149	3.654509831647654e-107	3.01750846516e-104	0.276,0.363,0.257	0.158,0.281,0.139	0.106
15465	gene:Solyc11g006680.1	NA	11	-	1290049	1290136	1290049	1290128	1290847	1290988	15465	37,22,40	9,14,11	227,73,158	24,8,17	157	149	6.02639080918843e-107	4.84147207576e-104	0.796,0.599,0.775	0.9,0.896,0.898	-0.175
13631	gene:Solyc12g013880.1	NA	12	-	4679081	4679274	4679081	4679262	4679378	4679426	13631	3,4,0	7,3,3	0,0,2	32,14,50	161	149	1.2971329712453454e-103	1.01466519922e-100	0.284,0.552,0.0	0.0,0.0,0.036	0.267
3847	gene:Solyc05g009070.2	NA	5	+	3219269	3219454	3219328	3219454	3219051	3219159	3847	50,15,31	184,143,189	11,1,4	98,65,73	208	149	3.590895503158131e-102	2.73690689311e-99	0.163,0.07,0.105	0.074,0.011,0.038	0.072
17720	gene:Solyc06g084480.2	NA	6	+	49568317	49568503	49568393	49568503	49566486	49566651	17720	8,1,6	7,11,11	39,8,21	11,8,10	225	149	6.083073256694156e-102	4.52048381388e-99	0.431,0.057,0.265	0.701,0.398,0.582	-0.309
17721	gene:Solyc06g084480.2	NA	6	+	49568347	49568503	49568393	49568503	49566486	49566651	17721	5,1,2	7,11,11	27,2,16	11,8,10	195	149	2.93655434708411e-101	2.12900190164e-98	0.353,0.065,0.122	0.652,0.16,0.55	-0.274
2360	gene:Solyc08g061320.2	NA	8	-	48503752	48503962	48503752	48503877	48505272	48505343	2360	128,121,109	631,557,591	101,60,73	805,469,614	234	149	2.522081717043779e-98	1.78497331046e-95	0.114,0.122,0.105	0.074,0.075,0.07	0.041
14115	gene:Solyc03g121880.2	NA	3	+	69914754	69914918	69914812	69914918	69914308	69914665	14115	83,41,49	791,450,904	18,6,5	363,147,261	207	149	3.537555019432308e-98	2.44543774308e-95	0.07,0.062,0.038	0.034,0.029,0.014	0.031
4757	gene:Solyc07g055230.2	NA	7	+	63337411	63337660	63337413	63337660	63337317	63337320	4757	1,3,0	0,0,5	1,0,1	1,0,0	151	149	7.081588896437756e-98	4.78409613515e-95	1.0,1.0,0.0	0.497,NA,1.0	-0.082
4642	gene:Solyc01g111990.2	NA	1	+	98125228	98125431	98125255	98125431	98125012	98125129	4642	15,19,13	1,0,0	121,27,87	18,1,8	176	149	8.892884107316641e-98	5.874244002e-95	0.927,1.0,1.0	0.851,0.958,0.902	0.072
27066	gene:Solyc08g015730.1	NA	8	-	5474748	5474919	5474748	5474812	5475606	5476082	27066	4,0,1	0,6,0	0,4,3	0,0,2	256	149	5.943709832153392e-97	3.84079945132e-94	1.0,0.0,1.0	NA,1.0,0.466	-0.066
26651	gene:Solyc12g099010.1	NA	12	-	66325448	66325680	66325448	66325655	66326307	66326370	26651	0,0,1	13,16,19	5,4,2	24,9,21	174	149	1.726756036790792e-94	1.09208134454e-91	0.0,0.0,0.043	0.151,0.276,0.075	-0.153
23580	gene:Solyc02g094150.2	NA	2	+	54776469	54776585	54776473	54776585	54775963	54776352	23580	265,90,287	102,32,104	77,20,64	13,3,10	153	149	4.934616062062212e-94	3.05586380093e-91	0.717,0.733,0.729	0.852,0.867,0.862	-0.134
17719	gene:Solyc06g084480.2	NA	6	+	49568264	49568503	49568393	49568503	49566486	49566651	17719	12,1,6	7,11,11	48,9,21	11,8,10	278	149	7.167608770163287e-94	4.34810552435e-91	0.479,0.046,0.226	0.7,0.376,0.53	-0.285
10885	gene:Solyc01g107180.2	NA	1	+	94806843	94806913	94806848	94806913	94805956	94806036	10885	2,8,1	2,0,0	8,1,16	17,0,6	154	149	1.8997142162233792e-92	1.12938010154e-89	0.492,1.0,1.0	0.313,1.0,0.721	0.153
10902	gene:Solyc03g119280.2	NA	3	-	67917133	67917306	67917133	67917263	67917409	67917482	10902	8,3,9	65,89,100	8,1,6	385,146,285	192	149	3.6310694358210944e-92	2.11634390156e-89	0.087,0.025,0.065	0.016,0.005,0.016	0.047
12911	gene:Solyc02g065070.2	NA	2	-	36236714	36236841	36236714	36236827	36236907	36237204	12911	2,1,1	50,34,90	12,4,2	61,20,69	163	149	1.195808290069006e-91	6.83565411967e-89	0.035,0.026,0.01	0.152,0.155,0.026	-0.087
29956	gene:Solyc07g053850.2	NA	7	-	62258970	62259031	62258970	62259028	62260345	62260455	29956	26,35,30	0,0,1	56,6,41	4,0,8	152	149	1.548728418550911e-91	8.6860287248e-89	1.0,1.0,0.967	0.932,1.0,0.834	0.067
24326	gene:Solyc05g014050.2	NA	5	-	7617372	7617592	7617372	7617570	7617711	7617815	24326	13,2,11	142,73,143	4,1,4	206,76,198	171	149	4.974801805240662e-91	2.73844414187e-88	0.074,0.023,0.063	0.017,0.011,0.017	0.038
29721	gene:Solyc10g080110.1	NA	10	-	61508817	61508901	61508817	61508896	61509077	61509199	29721	2,0,1	39,6,54	6,4,6	54,8,36	154	149	3.4609639900889093e-90	1.8704937201e-87	0.047,0.0,0.018	0.097,0.326,0.139	-0.166
15848	gene:Solyc12g056900.1	NA	12	-	62963256	62963442	62963256	62963421	62966624	62966754	15848	20,16,20	0,1,0	15,8,13	4,0,6	170	149	1.2591243637018005e-89	6.68347709126e-87	1.0,0.933,1.0	0.767,1.0,0.655	0.17
10420	gene:Solyc04g051650.2	NA	4	+	50946562	50946771	50946607	50946771	50946217	50946408	10420	5,3,15	5,0,8	2,1,2	0,1,0	194	149	1.9432546502283343e-89	1.013390254e-86	0.434,1.0,0.59	1.0,0.434,1.0	-0.137
5975	gene:Solyc09g009940.2	NA	9	-	3405770	3405907	3405770	3405896	3406068	3406146	5975	26,16,15	145,77,143	58,21,36	696,248,669	160	149	6.740225837171938e-89	3.45436574155e-86	0.143,0.162,0.089	0.072,0.073,0.048	0.067
17142	gene:Solyc11g068610.1	NA	11	+	53257479	53257633	53257566	53257633	53255889	53255951	17142	10,1,3	44,8,40	4,1,0	114,21,66	236	149	4.253563707187285e-88	2.14300307112e-85	0.125,0.073,0.045	0.022,0.029,0.0	0.064
6139	gene:Solyc02g091030.2	NA	2	+	52471388	52471487	52471412	52471487	52471178	52471271	6139	10,12,7	2,2,6	13,10,7	0,0,2	173	149	1.196791364452432e-87	5.92910388472e-85	0.812,0.838,0.501	1.0,1.0,0.751	-0.2
5384	gene:Solyc02g091620.1	NA	2	+	52874816	52874971	52874840	52874971	52873725	52873779	5384	5,3,2	1,1,3	1,0,0	0,4,0	173	149	1.605285590341567e-87	7.82247773326e-85	0.812,0.721,0.365	1.0,0.0,NA	0.133
1322	gene:Solyc09g005320.2	NA	9	+	249496	249585	249510	249585	247918	248015	1322	4,2,3	1,0,6	1,0,3	17,4,9	163	149	2.0824787241927574e-87	9.98414194784e-85	0.785,1.0,0.314	0.051,0.0,0.234	0.605
5245	gene:Solyc04g079940.2	NA	4	-	64262714	64262926	64262714	64262923	64264252	64264307	5245	81,52,77	0,0,2	51,24,38	3,1,7	152	149	2.4109989387479693e-87	1.13757053102e-84	1.0,1.0,0.974	0.943,0.959,0.842	0.077
1775	gene:Solyc01g088800.2	NA	1	+	83541882	83541989	83541885	83541989	83541680	83541806	1775	34,3,26	233,133,235	39,7,27	159,55,111	152	149	1.1285117059020681e-86	5.24140788405e-84	0.125,0.022,0.098	0.194,0.111,0.193	-0.084
25789	gene:Solyc02g082030.2	NA	2	+	45760296	45760423	45760307	45760423	45758626	45758956	25789	20,25,18	114,69,112	18,13,11	217,87,152	160	149	1.3805489031030886e-86	6.31335632996e-84	0.14,0.252,0.13	0.072,0.122,0.063	0.088
12424	gene:Solyc09g059630.1	NA	9	-	54948510	54948654	54948510	54948606	54949644	54949719	12424	3,0,5	9,0,0	20,2,8	0,0,2	197	149	5.231877915394791e-86	2.35632683387e-83	0.201,NA,1.0	1.0,1.0,0.752	-0.317
27681	gene:Solyc01g109180.2	NA	1	-	96220756	96220840	96220756	96220819	96220916	96220965	27681	0,0,2	18,16,21	13,6,8	91,24,80	170	149	6.032483333094953e-86	2.67635174741e-83	0.0,0.0,0.077	0.111,0.18,0.081	-0.098
1819	gene:Solyc10g078430.1	NA	10	+	60248146	60248226	60248152	60248226	60247121	60247375	1819	14,2,9	81,63,86	32,15,23	140,33,93	155	149	7.563604521879723e-86	3.25837890453e-83	0.142,0.03,0.091	0.18,0.304,0.192	-0.138
19892	gene:Solyc10g008890.2	NA	10	-	2926616	2926706	2926616	2926699	2928396	2928531	19892	37,11,65	7,4,2	57,8,44	0,0,2	156	149	7.514987806510434e-86	3.25837890453e-83	0.835,0.724,0.969	1.0,1.0,0.955	-0.142
14302	gene:Solyc08g077850.1	NA	8	+	61751132	61751224	61751149	61751224	61750527	61751048	14302	0,4,0	1,0,0	1,1,0	7,2,9	166	149	9.419062739156625e-86	3.95155200556e-83	0.0,1.0,NA	0.114,0.31,0.0	0.359
55	gene:Solyc01g103980.2	NA	1	+	92457775	92457841	92457789	92457841	92457387	92457510	55	18,4,30	189,92,264	23,0,21	77,38,65	163	149	9.438526237004345e-86	3.95155200556e-83	0.08,0.038,0.094	0.214,0.0,0.228	-0.077
3672	gene:Solyc02g088280.2	NA	2	+	50428757	50428820	50428764	50428820	50428458	50428624	3672	89,29,84	10,6,2	71,26,63	0,0,3	156	149	1.1168722798251469e-85	4.61097618303e-83	0.895,0.822,0.976	1.0,1.0,0.953	-0.087
21436	gene:Solyc12g042170.1	NA	12	+	40678051	40678289	40678055	40678289	40677813	40677979	21436	4,4,6	0,0,2	16,14,23	11,8,6	153	149	1.633907401587131e-85	6.6531366455e-83	1.0,1.0,0.745	0.586,0.63,0.789	0.247
22934	gene:Solyc07g021120.1	NA	7	-	16261256	16261375	16261256	16261323	16261791	16261870	22934	1,5,1	0,0,1	13,6,13	3,1,7	201	149	4.6161167634270934e-85	1.8542441999e-82	1.0,1.0,0.426	0.763,0.816,0.579	0.089
20663	gene:Solyc04g007610.2	NA	4	-	1293454	1293527	1293454	1293515	1293645	1293714	20663	18,5,14	0,0,12	8,6,15	0,0,2	161	149	7.436749391216254e-85	2.94743167539e-82	1.0,1.0,0.519	1.0,1.0,0.874	-0.118
29902	gene:Solyc05g026130.2	NA	5	+	39792290	39792506	39792437	39792506	39788015	39788102	29902	16,9,25	252,81,192	13,5,8	329,123,237	296	149	1.1287336227022059e-84	4.414685123e-82	0.031,0.053,0.062	0.02,0.02,0.017	0.03
30373	gene:Solyc07g021340.2	NA	7	+	16969679	16969732	16969686	16969732	16969513	16969586	30373	562,254,564	21,6,12	468,165,466	5,0,4	156	149	1.8700561040196818e-84	7.2191451548e-82	0.962,0.976,0.978	0.989,1.0,0.991	-0.021
20419	gene:Solyc11g011180.1	NA	11	-	4247726	4247808	4247726	4247804	4247892	4248162	20419	22,0,18	2,2,2	0,0,3	1,0,5	153	149	2.1334538414522245e-84	8.130373774e-82	0.915,0.0,0.898	0.0,NA,0.369	0.42
17124	gene:Solyc06g062790.2	NA	6	+	39616885	39616928	39616890	39616928	39616709	39616792	17124	11,7,10	8,0,2	13,5,10	2,0,0	154	149	3.204700485227458e-84	1.20581926485e-81	0.571,1.0,0.829	0.863,1.0,1.0	-0.154
4564	gene:Solyc08g083320.2	NA	8	-	65817407	65817570	65817407	65817474	65817746	65817808	4564	10,4,6	3,0,0	1,3,4	8,0,2	245	149	8.819126311508613e-84	3.27685662012e-81	0.67,1.0,1.0	0.071,1.0,0.549	0.35
23578	gene:Solyc02g094150.2	NA	2	+	54778155	54778390	54778223	54778390	54777740	54777826	23578	70,34,41	394,249,394	7,1,2	79,27,78	217	149	3.1133576377083712e-83	1.14252538001e-80	0.109,0.086,0.067	0.057,0.025,0.017	0.054
20665	gene:Solyc04g007610.2	NA	4	-	1293454	1293559	1293454	1293515	1293645	1293714	20665	22,5,17	0,0,12	8,6,17	0,0,2	193	149	6.5197248727138645e-83	2.36340026636e-80	1.0,1.0,0.522	1.0,1.0,0.868	-0.115
2081	gene:Solyc04g076940.2	NA	4	+	61880947	61881186	61880967	61881186	61880740	61880858	2081	8,2,9	0,3,2	0,0,8	10,0,1	169	149	8.139706780290843e-83	2.91509378366e-80	1.0,0.37,0.799	0.0,NA,0.876	0.285
30051	gene:Solyc02g071880.2	NA	2	-	41254451	41254529	41254451	41254469	41256403	41256491	30051	12,6,16	3,0,0	24,2,23	4,4,12	209	149	3.583389416649208e-82	1.26805060012e-79	0.74,1.0,1.0	0.811,0.263,0.577	0.363
22540	gene:Solyc09g061860.2	NA	9	+	60541849	60542092	60541895	60542092	60539884	60540218	22540	2,7,2	3,2,1	18,5,14	2,0,0	195	149	1.3581360845477556e-81	4.74948177802e-79	0.337,0.728,0.604	0.873,1.0,1.0	-0.401
28857	gene:Solyc06g011370.2	NA	6	+	6757075	6757316	6757078	6757316	6756786	6757005	28857	0,0,1	31,16,29	8,1,2	51,8,33	152	149	3.7513003338195785e-81	1.29659770259e-78	0.0,0.0,0.033	0.133,0.109,0.056	-0.088
26179	gene:Solyc01g094190.2	NA	1	+	85756180	85756397	85756309	85756397	85755947	85756071	26179	10,0,9	2,4,0	12,2,5	0,2,0	278	149	3.9863710278755895e-81	1.35230147571e-78	0.728,0.0,1.0	1.0,0.349,1.0	-0.207
3628	gene:Solyc02g071870.2	NA	2	-	41220637	41220782	41220637	41220775	41220863	41221074	3628	42,11,42	3,1,13	27,7,41	0,0,3	156	149	4.0034492805012696e-81	1.35230147571e-78	0.93,0.913,0.755	1.0,1.0,0.929	-0.11
15304	gene:Solyc01g087500.2	NA	1	-	82446029	82446138	82446029	82446135	82446248	82446298	15304	50,51,66	13,6,8	227,128,203	77,46,76	152	149	1.4399009275198433e-80	4.8091073113e-78	0.79,0.893,0.89	0.743,0.732,0.724	0.125
23873	gene:Solyc01g107030.2	NA	1	+	94705669	94705798	94705737	94705798	94704933	94705213	23873	79,106,95	81,87,91	83,68,73	139,93,120	217	149	1.6050091547178696e-80	5.30098856933e-78	0.401,0.456,0.418	0.291,0.334,0.295	0.118
8186	gene:Solyc08g077060.2	NA	8	-	60997579	60997683	60997579	60997675	60997788	60997902	8186	257,261,235	8,12,8	634,510,397	6,11,1	157	149	2.508292344324563e-80	8.19329559726e-78	0.968,0.954,0.965	0.99,0.978,0.997	-0.026
25832	gene:Solyc08g081770.2	NA	8	-	64737943	64738048	64737943	64738009	64738847	64738916	25832	0,0,1	4,0,0	8,0,1	2,0,1	188	149	2.6842795359041437e-80	8.6728488266e-78	0.0,NA,1.0	0.76,NA,0.442	-0.101
25096	gene:Solyc09g005580.2	NA	9	+	403728	403799	403768	403799	403478	403671	25096	21,40,18	38,9,45	14,11,8	49,17,36	189	149	3.822253021713888e-80	1.22168248463e-77	0.303,0.778,0.24	0.184,0.338,0.149	0.217
212	gene:Solyc05g016330.2	NA	5	+	15581125	15581192	15581132	15581192	15580957	15580998	212	6,8,8	49,35,53	4,8,7	204,84,142	156	149	4.558017452372265e-80	1.44135179544e-77	0.105,0.179,0.126	0.018,0.083,0.045	0.088
28566	gene:Solyc06g054380.2	NA	6	+	37170377	37170589	37170384	37170589	37170194	37170301	28566	87,40,58	5,0,2	62,22,55	7,6,8	156	149	8.936757518767714e-80	2.79626439206e-77	0.943,1.0,0.965	0.894,0.778,0.868	0.123
4452	gene:Solyc01g087470.2	NA	1	+	82428556	82428693	82428588	82428693	82428204	82428396	4452	3,2,7	27,29,65	2,0,0	87,29,54	181	149	9.144656469519597e-80	2.83150951621e-77	0.084,0.054,0.081	0.019,0.0,0.0	0.067
18909	gene:Solyc07g017640.2	NA	7	+	7720985	7721125	7720988	7721125	7720790	7720909	18909	19,21,15	2,1,2	26,6,25	12,0,11	152	149	1.154432749776465e-78	3.53768180279e-76	0.903,0.954,0.88	0.68,1.0,0.69	0.122
2003	gene:Solyc10g005690.2	NA	10	-	561562	561790	561562	561734	561942	562019	2003	1,0,0	0,0,4	3,0,2	2,2,0	205	149	2.6909408354432716e-78	8.16206289118e-76	1.0,NA,0.0	0.522,0.0,1.0	-0.007
1341	gene:Solyc10g054420.1	NA	10	+	55361708	55361809	55361722	55361809	55361503	55361630	1341	6,9,10	249,180,275	13,2,7	961,383,685	163	149	2.7474619485849186e-78	8.24932388098e-76	0.022,0.044,0.032	0.012,0.005,0.009	0.024
26636	gene:Solyc11g066590.1	NA	11	+	52365851	52366092	52365855	52366092	52364994	52365107	26636	247,114,291	14,6,12	177,30,138	4,0,1	153	149	3.329913619536112e-78	9.89816823407e-76	0.945,0.949,0.959	0.977,1.0,0.993	-0.039
6150	gene:Solyc02g091030.2	NA	2	+	52471828	52471918	52471843	52471918	52471613	52471703	6150	2,5,2	4,0,10	10,0,7	2,0,5	164	149	4.0359076427118136e-78	1.18779559089e-75	0.312,1.0,0.154	0.82,NA,0.56	-0.201
14515	gene:Solyc01g111510.2	NA	1	-	97738618	97738665	97738618	97738662	97739413	97739524	14515	1,0,9	1,0,1	0,2,3	6,0,2	152	149	1.3763675252870247e-77	4.01103183227e-75	0.495,NA,0.898	0.0,1.0,0.595	0.165
2865	gene:Solyc06g083640.2	NA	6	-	48982852	48983070	48982852	48982966	48983141	48983253	2865	1,5,9	43,26,48	2,1,0	57,27,44	253	149	3.3521222096640353e-77	9.67396433808e-75	0.014,0.102,0.099	0.02,0.021,0.0	0.058
21086	gene:Solyc01g007980.2	NA	1	+	2163275	2163510	2163312	2163510	2162871	2163082	21086	58,49,54	6,6,7	31,5,20	2,0,0	186	149	4.831779125251979e-77	1.38100610094e-74	0.886,0.867,0.861	0.925,1.0,1.0	-0.104
25701	gene:Solyc02g021620.2	NA	2	+	23293235	23293393	23293301	23293393	23291551	23291630	25701	3,2,2	11,2,9	1,0,0	44,13,9	215	149	5.482394002342075e-77	1.55203963542e-74	0.159,0.409,0.133	0.016,0.0,0.0	0.228
1780	gene:Solyc01g107360.2	NA	1	+	94928072	94928162	94928080	94928162	94927748	94927911	1780	0,2,0	9,10,0	2,6,1	7,0,5	157	149	5.954724075405681e-77	1.66985069001e-74	0.0,0.16,NA	0.213,1.0,0.16	-0.378
20116	gene:Solyc01g066310.2	NA	1	+	73967545	73967698	73967550	73967698	73966896	73967106	20116	229,154,199	9,8,15	129,103,123	20,14,13	154	149	7.29714365588639e-77	2.02717378665e-74	0.961,0.949,0.928	0.862,0.877,0.902	0.066
5998	gene:Solyc06g048890.2	NA	6	+	31905688	31905773	31905700	31905773	31903463	31903615	5998	5,5,3	23,6,21	14,9,16	15,11,17	161	149	3.3738628240270705e-76	9.28593263372e-74	0.167,0.435,0.117	0.463,0.431,0.466	-0.214
6861	gene:Solyc08g081750.2	NA	8	-	64719598	64719670	64719598	64719663	64720483	64720636	6861	46,33,96	9,1,7	65,19,91	3,0,1	156	149	1.3084642556831168e-75	3.56826605506e-73	0.83,0.969,0.929	0.954,1.0,0.989	-0.072
25380	gene:Solyc09g020140.2	NA	9	-	18643073	18643245	18643073	18643211	18643736	18643791	25380	2,0,4	1,0,0	0,0,2	2,1,1	183	149	6.269942183316682e-75	1.69430937636e-72	0.62,NA,1.0	0.0,0.0,0.62	0.603
1054	gene:Solyc05g054520.2	NA	5	+	64429686	64429819	64429694	64429819	64429062	64429108	1054	25,10,39	82,21,104	14,8,15	134,27,72	157	149	1.1132639804734315e-74	2.98124070447e-72	0.224,0.311,0.262	0.09,0.219,0.165	0.108
19194	gene:Solyc07g017530.2	NA	7	-	7472836	7473052	7472836	7472914	7473442	7473538	19194	1,2,0	21,5,22	4,0,10	13,17,15	287	149	1.2792382897022203e-74	3.39512126441e-72	0.024,0.172,0.0	0.138,0.0,0.257	-0.066
2822	gene:Solyc03g123890.2	NA	3	-	70588689	70588805	70588689	70588743	70589569	70589609	2822	5,12,12	3,3,2	67,17,42	4,0,0	211	149	2.3707404379082064e-74	6.23630615193e-72	0.541,0.739,0.809	0.922,1.0,1.0	-0.278
28269	gene:Solyc02g093220.2	NA	2	-	54158079	54158203	54158079	54158172	54158644	54158780	28269	2,0,1	3,5,14	9,5,5	21,6,6	180	149	4.1379146445497924e-74	1.07894309482e-71	0.356,0.0,0.056	0.262,0.408,0.408	-0.222
25389	gene:Solyc09g020140.2	NA	9	-	18643105	18643211	18643105	18643171	18643736	18643791	25389	1,0,0	0,1,4	3,2,1	0,6,2	189	149	4.485915373184084e-74	1.15951160407e-71	1.0,0.0,0.0	1.0,0.208,0.283	-0.164
229	gene:Solyc04g071990.2	NA	4	-	59052887	59053242	59052887	59052981	59055021	59055098	229	205,190,210	5,0,0	668,143,498	18,4,12	410	149	5.528227576120722e-73	1.41660831638e-70	0.937,1.0,1.0	0.931,0.929,0.938	0.046
14397	gene:Solyc01g005520.2	NA	1	+	351183	351290	351188	351290	349915	350406	14397	494,333,514	13,8,25	1249,435,974	18,4,18	154	149	1.9596011474253425e-72	4.9785593254e-70	0.974,0.976,0.952	0.985,0.991,0.981	-0.018
4704	gene:Solyc07g007840.1	NA	7	-	2504067	2504168	2504067	2504140	2504228	2504353	4704	0,0,1	4,0,0	1,2,3	0,0,2	177	149	1.9808300451757686e-72	4.98984517736e-70	0.0,NA,1.0	1.0,1.0,0.558	-0.353
23633	gene:Solyc04g076830.2	NA	4	-	61707702	61707761	61707702	61707728	61709090	61709236	23633	98,79,89	5,10,19	158,62,112	8,3,4	182	149	2.7555767259865437e-72	6.88315278823e-70	0.941,0.866,0.793	0.942,0.944,0.958	-0.081
28424	gene:Solyc06g050310.2	NA	6	-	32921427	32921537	32921427	32921525	32921953	32922019	28424	193,128,220	0,2,6	241,110,244	20,8,0	161	149	2.8577777278411683e-72	7.07895358001e-70	1.0,0.983,0.971	0.918,0.927,1.0	0.036
9016	gene:Solyc03g120120.2	NA	3	+	68612065	68612275	68612130	68612275	68611593	68611697	9016	6,1,3	21,15,25	1,1,0	40,16,26	214	149	9.824147092827416e-72	2.41341134161e-69	0.166,0.044,0.077	0.017,0.042,0.0	0.076
20472	gene:Solyc01g006860.2	NA	1	-	1424645	1424735	1424645	1424731	1424855	1424952	20472	55,47,75	1,0,8	118,34,61	19,10,4	153	149	1.0041686663687773e-71	2.44663226294e-69	0.982,1.0,0.901	0.858,0.768,0.937	0.107
4793	gene:Solyc05g009390.2	NA	5	-	3545631	3545769	3545631	3545762	3546755	3546886	4793	86,60,113	5,3,6	114,55,101	2,0,0	156	149	1.4295031831403027e-71	3.45463269259e-69	0.943,0.95,0.947	0.982,1.0,1.0	-0.047
25354	gene:Solyc07g041200.2	NA	7	-	51984930	51985114	51984930	51985095	51986543	51986660	25354	2,0,1	88,25,90	9,1,6	106,29,90	168	149	4.0967331155772514e-71	9.82059611778e-69	0.02,0.0,0.01	0.07,0.03,0.056	-0.042
23315	gene:Solyc03g118750.2	NA	3	+	67581789	67581927	67581844	67581927	67580725	67580841	23315	189,128,240	3,6,6	276,94,205	24,2,15	204	149	8.785299403577768e-71	2.08914419817e-68	0.979,0.94,0.967	0.894,0.972,0.909	0.037
14266	gene:Solyc01g107690.2	NA	1	+	95150918	95151120	95151019	95151120	95148991	95149335	14266	5,1,6	5,10,2	13,7,10	4,0,4	250	149	1.5565201955690598e-70	3.67202879471e-68	0.373,0.056,0.641	0.66,1.0,0.598	-0.396
213	gene:Solyc05g016330.2	NA	5	+	15581696	15581785	15581703	15581785	15581329	15581416	213	108,69,66	2,0,1	217,120,201	9,10,6	156	149	3.082611440380017e-70	7.21500984766e-68	0.981,1.0,0.984	0.958,0.92,0.97	0.039
22914	gene:Solyc06g073950.2	NA	6	+	45705093	45705178	45705139	45705178	45704772	45704880	22914	2,2,4	110,66,157	5,6,7	92,44,57	195	149	6.495287668382375e-70	1.50837832768e-67	0.014,0.023,0.019	0.04,0.094,0.086	-0.055
20189	gene:Solyc06g062660.2	NA	6	-	39546033	39546103	39546033	39546080	39546403	39546474	20189	7,5,5	2,0,0	9,6,2	6,1,0	172	149	8.166379825450546e-70	1.8817491497e-67	0.752,1.0,1.0	0.565,0.839,1.0	0.116
7816	gene:Solyc10g075030.1	NA	10	+	58734188	58734302	58734195	58734302	58732512	58732562	7816	105,65,87	4,6,6	82,23,54	2,0,0	156	149	8.942246000062027e-70	2.04467894117e-67	0.962,0.912,0.933	0.975,1.0,1.0	-0.056
9931	gene:Solyc03g114340.2	NA	3	+	64351995	64352173	64352026	64352173	64351741	64351863	9931	18,3,22	402,204,555	9,7,8	804,254,532	180	149	2.215970025617578e-69	5.02822206195e-67	0.036,0.012,0.032	0.009,0.022,0.012	0.012
1587	gene:Solyc12g056340.1	NA	12	+	62298775	62298882	62298807	62298882	62297672	62298685	1587	20,15,36	5,4,2	42,7,30	22,7,9	181	149	2.28229268114325e-69	5.13948105659e-67	0.767,0.755,0.937	0.611,0.452,0.733	0.221
22874	gene:Solyc06g074510.2	NA	6	-	46104322	46104448	46104322	46104446	46104800	46105214	22874	0,2,11	1,0,0	20,1,8	3,1,4	151	149	3.102487199388313e-69	6.93394225578e-67	0.0,1.0,1.0	0.868,0.497,0.664	-0.01
2780	gene:Solyc06g068030.2	NA	6	-	42164193	42164321	42164193	42164280	42165067	42165170	2780	10,6,15	0,0,2	13,3,10	0,0,7	190	149	3.5497247528247896e-69	7.87429614013e-67	1.0,1.0,0.855	1.0,1.0,0.528	0.109
14324	gene:Solyc03g117970.2	NA	3	+	66951664	66951746	66951667	66951746	66951539	66951600	14324	0,3,4	2,0,0	5,0,1	2,2,3	152	149	5.243643470936936e-69	1.15457260869e-66	0.0,1.0,1.0	0.71,0.0,0.246	0.348
3807	gene:Solyc03g118660.2	NA	3	-	67525616	67525748	67525616	67525716	67526236	67526318	3807	2,2,2	130,45,103	4,6,3	52,21,49	181	149	5.874459714702584e-69	1.28395819867e-66	0.013,0.035,0.016	0.06,0.19,0.048	-0.078
12069	gene:Solyc06g082970.2	NA	6	+	48567342	48567411	48567349	48567411	48566885	48567230	12069	14,12,14	205,46,184	39,3,35	813,222,785	156	149	7.953696735538853e-69	1.72571996689e-66	0.061,0.199,0.068	0.044,0.013,0.041	0.077
17693	gene:Solyc03g118700.2	NA	3	-	67553850	67554086	67553850	67554076	67554169	67554232	17693	8,3,7	0,0,4	8,5,8	10,11,4	159	149	2.4867236361777508e-68	5.35636667285e-66	1.0,1.0,0.621	0.428,0.299,0.652	0.414
22122	gene:Solyc01g098540.2	NA	1	+	89027141	89027263	89027168	89027263	89026360	89026630	22122	10,1,19	0,0,3	3,4,5	0,0,8	176	149	3.831314515067214e-68	8.19322474535e-66	1.0,1.0,0.843	1.0,1.0,0.346	0.166
23607	gene:Solyc01g087310.2	NA	1	-	82263080	82263188	82263080	82263183	82263265	82263308	23607	8,1,5	0,2,1	6,0,3	6,3,2	154	149	1.0162176780218283e-67	2.15764789137e-65	1.0,0.326,0.829	0.492,0.0,0.592	0.357
25739	gene:Solyc03g071720.2	NA	3	+	18492656	18492793	18492661	18492793	18492519	18492587	25739	21,23,13	52,47,65	20,4,28	160,46,114	154	149	1.1727586435656466e-67	2.47235820425e-65	0.281,0.321,0.162	0.108,0.078,0.192	0.129
4219	gene:Solyc06g007350.2	NA	6	+	1386459	1386540	1386463	1386540	1386286	1386357	4219	5,2,5	60,29,51	4,0,5	259,68,226	153	149	1.855033096709605e-67	3.8831590704e-65	0.075,0.063,0.087	0.015,0.0,0.021	0.063
12454	gene:Solyc11g007010.1	NA	11	+	1503517	1503761	1503582	1503761	1502180	1502446	12454	13,12,27	1,1,1	47,23,24	7,1,12	214	149	2.574096468973905e-67	5.35070052729e-65	0.901,0.893,0.949	0.824,0.941,0.582	0.132
2413	gene:Solyc01g080290.2	NA	1	+	79535065	79535278	79535157	79535278	79534703	79534925	2413	46,8,53	1,0,1	56,11,51	4,2,4	241	149	2.8709903822454878e-67	5.92640202168e-65	0.966,1.0,0.97	0.896,0.773,0.887	0.127
9500	gene:Solyc01g102660.2	NA	1	+	91406730	91406959	91406887	91406959	91406080	91406137	9500	50,18,52	3,0,1	24,6,12	7,1,1	306	149	4.8371024446065406e-67	9.91606001144e-65	0.89,1.0,0.962	0.625,0.745,0.854	0.209
47	gene:Solyc05g052220.2	NA	5	+	62501167	62501295	62501213	62501295	62499506	62499753	47	13,2,9	45,20,60	0,2,2	35,5,33	195	149	5.148566541250715e-67	1.04822698931e-64	0.181,0.071,0.103	0.0,0.234,0.044	0.026
19782	gene:Solyc11g008700.1	NA	11	-	2881585	2881688	2881585	2881678	2881814	2881904	19782	76,33,95	10,4,8	123,23,72	2,0,5	159	149	6.894784602740596e-67	1.39420049195e-64	0.877,0.885,0.918	0.983,1.0,0.931	-0.078
25899	gene:Solyc10g054110.1	NA	10	-	54605112	54605250	54605112	54605240	54605384	54605523	25899	45,17,42	16,4,7	47,14,52	7,0,2	159	149	1.3130016044135364e-66	2.61939414035e-64	0.725,0.799,0.849	0.863,1.0,0.961	-0.15
3296	gene:Solyc09g055700.2	NA	9	+	43994431	43994614	43994439	43994614	43994235	43994318	3296	2,0,2	2,0,5	0,0,4	1,1,0	157	149	1.3078287436649707e-66	2.61939414035e-64	0.487,NA,0.275	0.0,0.0,1.0	0.048
12944	gene:Solyc03g082490.2	NA	3	-	52409960	52410107	52409960	52410089	52410230	52410443	12944	36,14,38	3,4,13	36,18,21	16,9,20	167	149	1.3806742547955062e-66	2.73603614825e-64	0.915,0.757,0.723	0.667,0.641,0.484	0.201
16	gene:Solyc06g064570.2	NA	6	+	40238322	40238512	40238407	40238512	40237594	40237661	16	33,8,37	441,182,553	4,5,5	217,79,187	234	149	1.5366478696973725e-66	3.02495747859e-64	0.045,0.027,0.041	0.012,0.039,0.017	0.015
25535	gene:Solyc03g071590.2	NA	3	-	18257163	18257357	18257163	18257285	18258258	18258345	25535	3,0,9	52,23,66	4,0,5	298,45,325	221	149	3.8265623062474433e-66	7.4831950364e-64	0.037,0.0,0.084	0.009,0.0,0.01	0.034
20185	gene:Solyc06g062660.2	NA	6	-	39546033	39546175	39546033	39546080	39546403	39546474	20185	9,5,17	2,0,0	15,5,8	6,1,0	244	149	4.0670888258402246e-66	7.90158270249e-64	0.733,1.0,1.0	0.604,0.753,1.0	0.125
28504	gene:Solyc02g084360.2	NA	2	+	47477633	47477749	47477656	47477749	47477384	47477564	28504	349,143,286	22,7,12	293,100,234	8,2,3	172	149	5.876381442605336e-66	1.13425609339e-63	0.932,0.947,0.954	0.969,0.977,0.985	-0.033
14267	gene:Solyc01g107690.2	NA	1	+	95150906	95151120	95151019	95151120	95148991	95149335	14267	5,3,7	5,10,2	15,10,9	4,0,4	262	149	6.332764269437389e-66	1.2144607607e-63	0.363,0.146,0.666	0.681,1.0,0.561	-0.356
13226	gene:Solyc06g065480.2	NA	6	-	40876632	40876697	40876632	40876684	40879762	40880038	13226	15,12,4	6,6,3	5,1,18	0,1,2	162	149	8.657174836641797e-66	1.64958026935e-63	0.697,0.648,0.551	1.0,0.479,0.892	-0.158
26033	gene:Solyc01g106740.2	NA	1	-	94485213	94485289	94485213	94485285	94485455	94485567	26033	17,9,30	45,41,52	38,24,28	191,91,182	153	149	1.009083003063821e-65	1.91050906153e-63	0.269,0.176,0.36	0.162,0.204,0.13	0.103
23266	gene:Solyc06g083580.2	NA	6	+	48947115	48947283	48947121	48947283	48944174	48944249	23266	5,8,8	10,15,6	43,26,24	24,13,7	155	149	1.0940646617380505e-65	2.05829570064e-63	0.325,0.339,0.562	0.633,0.658,0.767	-0.277
1305	gene:Solyc07g045070.2	NA	7	-	58180113	58180325	58180113	58180311	58180802	58181004	1305	28,18,24	8,2,7	69,10,31	4,0,3	163	149	2.651048423283727e-65	4.9561266907e-63	0.762,0.892,0.758	0.94,1.0,0.904	-0.144
18221	gene:Solyc06g069190.2	NA	6	-	42959414	42959661	42959414	42959600	42960018	42960255	18221	11,9,14	12,8,7	7,10,5	0,0,4	210	149	4.229914203870379e-65	7.85838748188e-63	0.394,0.444,0.587	1.0,1.0,0.47	-0.348
2552	gene:Solyc05g015210.2	NA	5	+	10065144	10065200	10065158	10065200	10064731	10065020	2552	22,9,27	2,0,0	22,7,27	6,1,2	163	149	5.662266599159669e-65	1.04540915938e-62	0.91,1.0,1.0	0.77,0.865,0.925	0.117
5877	gene:Solyc08g082530.2	NA	8	+	65291713	65291807	65291723	65291807	65291228	65291503	5877	0,2,0	73,35,55	12,3,7	214,81,125	159	149	6.775791811589516e-65	1.24327414568e-62	0.0,0.051,0.0	0.05,0.034,0.05	-0.028
8280	gene:Solyc06g071550.2	NA	6	+	44052391	44052437	44052427	44052437	44052220	44052280	8280	5,3,3	1,0,0	1,0,2	0,0,4	185	149	1.4468895846494342e-64	2.63857625176e-62	0.801,1.0,1.0	1.0,NA,0.287	0.29
3505	gene:Solyc11g018550.2	NA	11	+	8672405	8672619	8672514	8672619	8672187	8672303	3505	8,2,1	2,0,0	5,2,8	4,0,2	258	149	1.4593902248746822e-64	2.64514478259e-62	0.698,1.0,1.0	0.419,1.0,0.698	0.194
23903	gene:Solyc04g082980.1	NA	4	+	66438874	66438990	66438882	66438990	66435908	66436080	23903	9,9,7	0,1,5	47,16,33	0,0,1	157	149	1.8385291370401432e-64	3.31213809688e-62	1.0,0.895,0.571	1.0,1.0,0.969	-0.168
1398	gene:Solyc04g005010.2	NA	4	-	5414	5516	5414	5510	5759	5846	1398	5,1,5	2,2,3	5,11,6	2,0,0	155	149	2.2637578377677945e-64	4.0536266101e-62	0.706,0.325,0.616	0.706,1.0,1.0	-0.353
28870	gene:Solyc05g056520.2	NA	5	-	65783513	65783587	65783513	65783582	65787432	65787546	28870	35,29,29	6,6,1	42,12,35	1,0,2	154	149	3.4689745017658e-64	6.17456689012e-62	0.849,0.824,0.966	0.976,1.0,0.944	-0.094
23789	gene:Solyc08g076290.2	NA	8	-	60261093	60261196	60261093	60261182	60261276	60261392	23789	2,0,1	2,0,1	0,0,5	1,0,0	163	149	4.1970182295472895e-64	7.42597421865e-62	0.478,NA,0.478	0.0,NA,1.0	-0.022
3845	gene:Solyc02g092320.2	NA	2	-	53424213	53424466	53424213	53424396	53424729	53425383	3845	24,28,38	0,0,2	92,35,94	8,5,2	219	149	1.1236651803474007e-63	1.9763874252e-61	1.0,1.0,0.928	0.887,0.826,0.97	0.082
17948	gene:Solyc03g078000.2	NA	3	+	48841570	48841723	48841717	48841723	48841269	48841473	17948	53,22,97	18,10,19	123,29,150	16,10,10	296	149	1.5082209619138232e-63	2.63716871135e-61	0.597,0.525,0.72	0.795,0.593,0.883	-0.143
17410	gene:Solyc06g009060.2	NA	6	-	2983500	2983717	2983500	2983534	2985269	2985371	17410	216,99,235	227,149,267	198,71,172	406,196,318	332	149	1.88352986533178e-63	3.27414767526e-61	0.299,0.23,0.283	0.18,0.14,0.195	0.099
26833	gene:Solyc05g052240.2	NA	5	+	62513952	62514201	62514181	62514201	62513173	62513320	26833	507,149,533	7,1,12	279,54,229	2,0,0	378	149	2.8588689759048406e-63	4.94069071563e-61	0.966,0.983,0.946	0.982,1.0,1.0	-0.029
11301	gene:Solyc01g067800.2	NA	1	-	76782212	76782453	76782212	76782446	76782979	76783106	11301	10,8,14	4,3,5	17,13,7	2,0,1	156	149	6.300368969037381e-63	1.08253449482e-60	0.705,0.718,0.728	0.89,1.0,0.87	-0.203
20031	gene:Solyc01g049960.2	NA	1	-	47706852	47706925	47706852	47706901	47706988	47707125	20031	50,29,62	23,0,12	96,52,78	13,2,6	173	149	7.761450191889086e-63	1.32591440778e-60	0.652,1.0,0.817	0.864,0.957,0.918	-0.09
13108	gene:Solyc12g008570.1	NA	12	+	1958252	1958333	1958256	1958333	1956455	1956564	13108	101,67,121	29,18,41	331,82,176	187,29,117	153	149	9.812828836982169e-63	1.6667790696e-60	0.772,0.784,0.742	0.633,0.734,0.594	0.112
18314	gene:Solyc06g067950.2	NA	6	+	42120542	42120673	42120558	42120673	42119815	42119909	18314	9,8,6	89,27,89	7,0,5	172,40,114	165	149	9.980822638706938e-63	1.68568155077e-60	0.084,0.211,0.057	0.035,0.0,0.038	0.093
28791	gene:Solyc02g067860.2	NA	2	+	37962479	37962710	37962581	37962710	37962280	37962372	28791	77,60,87	5,10,12	84,25,73	27,6,17	251	149	1.6713720985343935e-62	2.80686641971e-60	0.901,0.781,0.811	0.649,0.712,0.718	0.138
29961	gene:Solyc07g006030.2	NA	7	-	869663	869788	869663	869776	869858	869990	29961	8,2,7	27,46,26	62,25,54	162,78,135	161	149	2.0029939718633364e-62	3.34488740526e-60	0.215,0.039,0.199	0.262,0.229,0.27	-0.103
9499	gene:Solyc01g102660.2	NA	1	+	91406776	91406959	91406887	91406959	91406080	91406137	9499	52,18,57	3,0,1	24,4,10	7,1,1	260	149	2.0242031433878934e-62	3.36142114174e-60	0.909,1.0,0.97	0.663,0.696,0.851	0.223
7725	gene:Solyc04g079060.2	NA	4	-	63649421	63649567	63649421	63649553	63650177	63650369	7725	248,139,223	16,7,16	374,80,239	46,4,36	163	149	3.013522050267498e-62	4.97649683023e-60	0.934,0.948,0.927	0.881,0.948,0.859	0.04
6599	gene:Solyc02g093460.2	NA	2	+	54327582	54327816	54327706	54327816	54327063	54327174	6599	11,14,19	67,65,71	11,5,29	212,81,166	273	149	4.557809074363015e-62	7.48513120085e-60	0.082,0.105,0.127	0.028,0.033,0.087	0.055
17223	gene:Solyc06g084610.2	NA	6	-	49673692	49673796	49673692	49673792	49673881	49673983	17223	4,3,5	18,13,23	5,8,1	151,48,118	153	149	8.277530123843703e-62	1.35192078534e-59	0.178,0.183,0.175	0.031,0.14,0.008	0.119
17821	gene:Solyc01g087250.2	NA	1	-	82185608	82185856	82185608	82185853	82186122	82186224	17821	7,1,2	0,0,1	2,1,5	5,0,0	152	149	1.1588900586735116e-61	1.88240475377e-59	1.0,1.0,0.662	0.282,1.0,1.0	0.127
9225	gene:Solyc08g067040.2	NA	8	+	55950017	55950113	55950028	55950113	55948859	55948964	9225	24,22,32	4,1,3	87,26,57	2,0,0	160	149	1.2938053409026651e-61	2.09012846513e-59	0.848,0.953,0.909	0.976,1.0,1.0	-0.089
28576	gene:Solyc08g066870.2	NA	8	-	55744940	55745025	55744940	55745012	55745141	55745205	28576	226,132,245	24,10,37	190,70,193	9,0,11	162	149	1.5890051773690178e-61	2.55314480526e-59	0.896,0.924,0.859	0.951,1.0,0.942	-0.071
12025	gene:Solyc02g069780.2	NA	2	+	39604984	39605063	39605022	39605063	39604758	39604875	12025	1,0,0	0,0,2	7,0,4	0,4,2	187	149	1.726824279736986e-61	2.75966944705e-59	1.0,NA,0.0	1.0,0.0,0.614	-0.038
18602	gene:Solyc12g014560.1	NA	12	-	5560772	5560940	5560772	5560850	5565982	5566212	18602	36,6,25	3,0,2	42,0,35	5,8,5	239	149	2.1048269311926928e-61	3.34577435988e-59	0.882,1.0,0.886	0.84,0.0,0.814	0.371
20671	gene:Solyc04g007610.2	NA	4	-	1294708	1294900	1294708	1294884	1295678	1295771	20671	0,0,2	69,14,63	7,4,1	61,19,85	165	149	3.931304820238063e-61	6.21585296711e-59	0.0,0.0,0.028	0.094,0.16,0.011	-0.079
18233	gene:Solyc09g064850.2	NA	9	+	62318313	62318439	62318320	62318439	62318070	62318155	18233	1,0,4	28,14,33	5,0,7	20,2,17	156	149	6.284910297015749e-61	9.8435089396e-59	0.033,0.0,0.104	0.193,0.0,0.282	-0.113
5008	gene:Solyc06g069350.1	NA	6	+	43101494	43101664	43101563	43101664	43101387	43101404	5008	22,10,24	12,7,12	14,3,14	21,17,9	218	149	6.291898060635799e-61	9.8435089396e-59	0.556,0.494,0.578	0.313,0.108,0.515	0.231
28650	gene:Solyc02g087730.2	NA	2	+	50044212	50044360	50044348	50044360	50043559	50043746	28650	11,2,2	0,0,1	15,0,2	6,0,0	285	149	7.142860749581573e-61	1.11163107739e-58	1.0,1.0,0.511	0.567,NA,1.0	0.054
5850	gene:Solyc06g074740.2	VPS41	6	-	46280036	46280151	46280036	46280137	46280240	46280318	5850	11,2,2	119,59,116	3,0,2	203,74,148	163	149	3.7105989855336374e-60	5.74466431484e-58	0.078,0.03,0.016	0.013,0.0,0.012	0.033
9471	gene:Solyc06g065700.2	NA	6	+	41136449	41136674	41136557	41136674	41136262	41136339	9471	15,12,15	68,36,70	9,6,8	104,27,95	257	149	7.336109346756918e-60	1.12987487219e-57	0.113,0.162,0.111	0.048,0.114,0.047	0.059
10486	gene:Solyc08g022070.2	NA	8	+	33073080	33073157	33073090	33073157	33072937	33072986	10486	4,0,0	0,6,0	9,5,6	2,0,0	159	149	1.0765631281926734e-59	1.64952778276e-57	1.0,0.0,NA	0.808,1.0,1.0	-0.436
10337	gene:Solyc10g009000.2	NA	10	+	3036727	3036988	3036750	3036988	3036525	3036651	10337	22,6,19	10,4,20	28,4,22	3,0,10	172	149	1.5413436106886937e-59	2.34956096552e-57	0.656,0.565,0.451	0.89,1.0,0.656	-0.291
21747	gene:Solyc01g104160.2	NA	1	-	92628371	92628517	92628371	92628493	92630064	92630277	21747	11,5,4	2,1,5	5,1,5	0,0,2	173	149	1.5745038089000475e-59	2.38786355712e-57	0.826,0.812,0.408	1.0,1.0,0.683	-0.212
25396	gene:Solyc09g020140.2	NA	9	-	18643105	18643251	18643105	18643228	18643736	18643791	25396	1,1,1	0,5,3	0,0,5	1,0,0	172	149	1.6071755094244784e-59	2.42504020394e-57	1.0,0.148,0.224	0.0,NA,1.0	-0.043
3327	gene:Solyc06g065730.2	NA	6	+	41201712	41201852	41201721	41201852	41194988	41195065	3327	3,0,0	52,60,53	5,5,7	132,52,85	158	149	5.4874312225018755e-59	8.23807540853e-57	0.052,0.0,0.0	0.034,0.083,0.072	-0.046
8866	gene:Solyc04g081400.2	NA	4	+	65394967	65395127	65394971	65395127	65394798	65394873	8866	7,5,8	87,73,88	2,0,7	156,95,106	153	149	9.043806580875238e-59	1.3508902041e-56	0.073,0.063,0.081	0.012,0.0,0.06	0.048
10442	gene:Solyc12g096710.1	NA	12	+	65521537	65521604	65521570	65521604	65519709	65520601	10442	7,4,7	1,2,6	0,4,1	0,0,1	182	149	9.441511996778575e-59	1.40324472052e-56	0.851,0.621,0.489	NA,1.0,0.45	-0.071
24419	gene:Solyc03g117430.2	NA	3	+	66602270	66602362	66602282	66602362	66602186	66602195	24419	363,173,313	16,4,10	977,274,819	21,2,7	161	149	1.7861498993949538e-58	2.64145799799e-56	0.955,0.976,0.967	0.977,0.992,0.991	-0.021
11174	gene:Solyc06g084510.2	NA	6	-	49596935	49597146	49596935	49596971	49597481	49597569	11174	43,9,15	0,6,1	22,8,7	16,0,3	324	149	1.807567577626067e-58	2.65989832896e-56	1.0,0.408,0.873	0.387,1.0,0.518	0.125
14970	gene:Solyc01g105120.2	NA	1	-	93387304	93387434	93387304	93387407	93387780	93387993	14970	2,0,0	18,3,21	9,1,2	42,6,35	176	149	4.757186133480711e-58	6.96587969545e-56	0.086,0.0,0.0	0.154,0.124,0.046	-0.079
29580	gene:Solyc12g014060.1	NA	12	-	4872138	4872257	4872138	4872247	4872723	4872808	29580	8,1,3	134,131,106	18,2,14	138,78,115	159	149	5.0188816482123965e-58	7.31305181339e-56	0.053,0.007,0.026	0.109,0.023,0.102	-0.049
26792	gene:Solyc02g088350.2	NA	2	-	50475336	50475495	50475336	50475455	50475586	50475704	26792	25,10,15	201,120,194	19,9,17	965,434,632	189	149	8.682435623340144e-58	1.25895316538e-55	0.089,0.062,0.057	0.015,0.016,0.021	0.052
7341	gene:Solyc03g122270.2	NA	3	-	70145867	70146030	70145867	70145968	70146337	70146415	7341	1,1,3	127,62,140	11,5,0	135,37,89	211	149	1.0130593693698152e-57	1.46180532789e-55	0.006,0.011,0.015	0.054,0.087,0.0	-0.036
19237	gene:Solyc07g042710.2	NA	7	+	56245323	56245528	56245339	56245528	56241493	56241731	19237	4,5,11	172,145,178	1,1,2	202,54,127	165	149	1.1540901016820094e-57	1.65726223539e-55	0.021,0.03,0.053	0.004,0.016,0.014	0.023
17902	gene:Solyc04g079390.2	NA	4	-	63907957	63908068	63907957	63908054	63908149	63908312	17902	5,13,22	1,0,7	62,28,52	2,2,0	163	149	1.2900671573413866e-57	1.84361760827e-55	0.82,1.0,0.742	0.966,0.928,1.0	-0.111
2597	gene:Solyc03g033540.2	NA	3	-	5081153	5081289	5081153	5081265	5081387	5081429	2597	35,12,35	130,85,220	15,3,11	160,48,133	173	149	1.4458799777111103e-57	2.05640106878e-55	0.188,0.108,0.121	0.075,0.051,0.066	0.075
13026	gene:Solyc12g014390.1	NA	12	-	5276483	5276681	5276483	5276669	5276795	5277011	13026	35,16,27	301,118,316	61,24,57	1409,501,1129	161	149	2.218454507181914e-57	3.14016953457e-55	0.097,0.111,0.073	0.039,0.042,0.045	0.052
21272	gene:Solyc08g060970.2	NA	8	-	46147061	46147243	46147061	46147144	46147354	46147486	21272	6,1,3	2,3,1	2,1,6	0,2,0	248	149	2.7003751248350866e-57	3.80420144956e-55	0.643,0.167,0.643	1.0,0.231,1.0	-0.259
24525	gene:Solyc01g108280.2	NA	1	-	95634750	95634994	95634750	95634984	95635195	95635507	24525	3,7,12	99,124,106	20,11,8	109,53,90	159	149	3.540341756920665e-57	4.96399333606e-55	0.028,0.05,0.096	0.147,0.163,0.077	-0.071
2055	gene:Solyc09g089560.2	NA	9	-	69265589	69265729	69265589	69265719	69265803	69265877	2055	1,0,2	1,11,14	7,2,18	11,6,12	159	149	3.572998039259734e-57	4.98626134822e-55	0.484,0.0,0.118	0.374,0.238,0.584	-0.198
14353	gene:Solyc01g112290.2	NA	1	+	98362245	98362483	98362369	98362483	98359234	98359417	14353	25,12,15	12,3,9	64,14,65	4,2,2	273	149	7.28950584129601e-57	1.0125259866e-54	0.532,0.686,0.476	0.897,0.793,0.947	-0.314
28434	gene:Solyc09g098330.2	NA	9	-	72178015	72178121	72178015	72178098	72178198	72178290	28434	80,86,93	3,4,5	139,84,128	2,1,0	172	149	1.1053006928727969e-56	1.52814246956e-54	0.959,0.949,0.942	0.984,0.986,1.0	-0.04
25979	gene:Solyc01g090160.2	NA	1	-	83795229	83795387	83795229	83795383	83797388	83797497	25979	4,0,2	2,0,0	1,0,0	0,0,2	153	149	1.932914621845404e-56	2.65999477474e-54	0.661,NA,1.0	1.0,NA,0.0	0.331
23490	gene:Solyc10g083850.1	NA	10	-	63589371	63589432	63589371	63589427	63590029	63590281	23490	2,0,7	0,0,2	0,0,1	2,0,0	154	149	2.1999700567326347e-56	3.01355345329e-54	1.0,NA,0.772	0.0,NA,1.0	0.386
21810	gene:Solyc02g068180.2	NA	2	+	38202166	38202306	38202254	38202306	38201863	38201943	21810	5,3,8	31,20,43	4,1,6	100,35,98	237	149	4.1015123813032125e-56	5.59254383185e-54	0.092,0.086,0.105	0.025,0.018,0.037	0.068
6058	gene:Solyc11g013090.1	NA	11	+	5944281	5944450	5944298	5944450	5943851	5943977	6058	1,0,7	0,0,6	0,2,3	9,0,8	166	149	6.640046015154239e-56	9.01257387217e-54	1.0,NA,0.512	0.0,1.0,0.252	0.339
30199	gene:Solyc06g068740.2	NA	6	+	42610604	42610821	42610626	42610821	42609796	42610055	30199	6,1,4	53,15,73	0,1,1	51,18,57	171	149	7.358084081054734e-56	9.94177496861e-54	0.09,0.055,0.046	0.0,0.046,0.015	0.043
16532	gene:Solyc01g005440.2	NA	1	+	310759	310908	310819	310908	310219	310362	16532	124,46,118	305,175,254	238,65,226	441,160,334	209	149	9.612500802142496e-56	1.29290310563e-53	0.225,0.158,0.249	0.278,0.225,0.325	-0.065
24812	gene:Solyc01g103080.2	NA	1	-	91749912	91750163	91749912	91750147	91751002	91751113	24812	59,29,79	1,8,3	120,36,68	2,0,2	165	149	1.0845943739102373e-55	1.45223278218e-53	0.982,0.766,0.96	0.982,1.0,0.968	-0.081
14268	gene:Solyc01g107690.2	NA	1	+	95150911	95151120	95151019	95151120	95148991	95149335	14268	5,3,7	5,10,2	13,8,9	4,0,4	257	149	1.85077484903792e-55	2.46700817882e-53	0.367,0.148,0.67	0.653,1.0,0.566	-0.345
11558	gene:Solyc05g050810.2	NA	5	+	60995555	60995743	60995583	60995743	60995261	60995435	11558	2,0,3	1,0,1	0,0,1	2,0,0	177	149	2.0758425490063977e-55	2.75466159684e-53	0.627,NA,0.716	0.0,NA,1.0	0.171
6923	gene:Solyc01g091780.2	NA	1	+	85354051	85354221	85354102	85354221	85353727	85353816	6923	12,8,4	94,54,143	17,5,1	355,109,274	200	149	3.1999033391748776e-55	4.22742785587e-53	0.087,0.099,0.02	0.034,0.033,0.003	0.045
4230	gene:Solyc02g085310.2	NA	2	-	48242365	48242553	48242365	48242535	48242640	48242693	4230	25,17,10	223,227,221	3,3,7	155,88,130	167	149	4.200300362627944e-55	5.52451010085e-53	0.091,0.063,0.039	0.017,0.03,0.046	0.033
4600	gene:Solyc10g083520.1	NA	10	+	63316082	63316210	63316090	63316210	63315802	63315913	4600	2,2,1	2,3,0	3,0,0	0,1,0	157	149	5.144880710109352e-55	6.73707396952e-53	0.487,0.388,1.0	1.0,0.0,NA	0.125
6308	gene:Solyc07g052570.2	NA	7	-	61058471	61058711	61058471	61058614	61058862	61058894	6308	2,4,9	15,0,22	0,0,2	13,0,20	246	149	1.0124734696217468e-54	1.31999008265e-52	0.075,1.0,0.199	0.0,NA,0.057	0.396
21970	gene:Solyc06g075590.2	NA	6	+	46987768	46987852	46987779	46987852	46987258	46987450	21970	1,3,1	2,0,0	1,0,0	0,0,2	160	149	1.2256712840949197e-54	1.59096414497e-52	0.318,1.0,1.0	1.0,NA,0.0	0.273
17634	gene:Solyc02g036340.2	NA	2	-	30518707	30518927	30518707	30518832	30520133	30520346	17634	1,2,0	70,29,57	1,7,4	70,10,52	244	149	1.340934652915547e-54	1.73301228513e-52	0.009,0.04,0.0	0.009,0.299,0.045	-0.101
19831	gene:Solyc08g081530.2	NA	8	+	64559571	64559680	64559591	64559680	64559039	64559129	19831	3,0,11	6,1,0	18,5,13	2,0,0	169	149	4.322161393753824e-54	5.56174231296e-52	0.306,0.0,1.0	0.888,1.0,1.0	-0.527
4897	gene:Solyc03g097790.2	NA	3	+	60122839	60122956	60122847	60122956	60122461	60122603	4897	729,435,764	18,8,15	1217,439,819	7,7,9	157	149	6.768879084621607e-54	8.67262632717e-52	0.975,0.981,0.98	0.994,0.983,0.989	-0.01
30269	gene:Solyc03g117540.2	NA	3	+	66666716	66666883	66666727	66666883	66664895	66665114	30269	2,0,0	0,8,1	2,0,0	4,0,5	160	149	9.209077254813466e-54	1.17484901888e-51	1.0,0.0,0.0	0.318,NA,0.0	0.174
19942	gene:Solyc09g018370.2	NA	9	+	14520925	14521114	14521016	14521114	14520631	14520689	19942	5,4,5	10,14,21	4,3,4	75,26,40	240	149	1.279177004982544e-53	1.62493745612e-51	0.237,0.151,0.129	0.032,0.067,0.058	0.12
17668	gene:Solyc05g017950.2	NA	5	-	19280445	19280673	19280445	19280487	19280774	19280859	17668	11,8,17	6,6,0	29,5,27	2,0,3	335	149	1.4917965934710284e-53	1.88696398898e-51	0.449,0.372,1.0	0.866,1.0,0.8	-0.282
1294	gene:Solyc12g088940.1	NA	12	-	64127462	64127649	64127462	64127606	64127742	64127805	1294	76,75,81	5,5,4	15,7,14	1,0,0	192	149	1.584948023893565e-53	1.99629576315e-51	0.922,0.921,0.94	0.921,1.0,1.0	-0.046
23695	gene:Solyc12g006340.1	NA	12	-	858810	858926	858810	858923	859065	859108	23695	34,17,27	21,11,16	81,29,40	85,22,71	152	149	2.8608455324853696e-53	3.5881279938e-51	0.613,0.602,0.623	0.483,0.564,0.356	0.145
3646	gene:Solyc07g064810.2	NA	7	-	66799309	66799421	66799309	66799417	66799540	66799710	3646	31,27,44	1,0,1	84,24,70	12,0,0	153	149	4.733894602574729e-53	5.91239567485e-51	0.968,1.0,0.977	0.872,1.0,1.0	0.024
13323	gene:Solyc04g079280.2	NA	4	+	63794579	63794621	63794584	63794621	63793337	63794486	13323	87,54,50	5,10,7	29,16,15	20,4,1	154	149	6.378085719249083e-53	7.93257732237e-51	0.944,0.839,0.874	0.584,0.795,0.936	0.114
11966	gene:Solyc02g093200.2	NA	2	+	54137777	54137915	54137833	54137915	54137334	54137555	11966	61,35,45	21,23,25	18,12,37	2,4,8	205	149	8.909238362537285e-53	1.10344629303e-50	0.679,0.525,0.567	0.867,0.686,0.771	-0.184
28112	gene:Solyc12g005590.1	NA	12	-	315685	315792	315685	315774	315871	316056	28112	5,10,8	91,55,94	0,2,0	15,7,17	167	149	9.323412371652642e-53	1.1499520031e-50	0.047,0.14,0.071	0.0,0.203,0.0	0.018
9168	gene:Solyc03g025310.2	NA	3	+	2757561	2757705	2757585	2757705	2754642	2754784	9168	174,106,228	12,0,13	403,171,360	43,11,33	173	149	1.399324541370807e-52	1.71879842943e-50	0.926,1.0,0.938	0.89,0.931,0.904	0.046
19345	gene:Solyc05g054460.2	NA	5	+	64388830	64388981	64388859	64388981	64388617	64388740	19345	6,0,6	13,16,14	5,0,9	3,4,3	178	149	1.4444350777032622e-52	1.76690669484e-50	0.279,0.0,0.264	0.582,0.0,0.715	-0.251
10920	gene:Solyc08g067090.2	NA	8	+	56002667	56002858	56002833	56002858	56002407	56002496	10920	4,14,10	108,109,104	17,0,4	292,110,184	315	149	2.1691754970749047e-52	2.64257137912e-50	0.017,0.057,0.044	0.027,0.0,0.01	0.027
11554	gene:Solyc01g106350.2	NA	1	+	94283772	94283851	94283780	94283851	94282908	94282980	11554	13,15,32	2,2,0	11,8,6	3,0,6	157	149	3.258330660786774e-52	3.95321954661e-50	0.861,0.877,1.0	0.777,1.0,0.487	0.158
6684	gene:Solyc05g050980.2	NA	5	+	61196986	61197130	61197068	61197130	61195994	61196205	6684	21,6,18	392,333,341	4,4,3	238,139,209	231	149	3.724590190336579e-52	4.50054647999e-50	0.033,0.011,0.033	0.011,0.018,0.009	0.013
12237	gene:Solyc02g069650.1	NA	2	-	39501519	39501645	39501519	39501626	39502393	39502473	12237	2,0,0	0,0,1	2,0,0	6,0,4	168	149	4.563734073546443e-52	5.492186046e-50	1.0,NA,0.0	0.228,NA,0.0	0.386
14730	gene:Solyc02g067290.2	NA	2	-	37462756	37462985	37462756	37462886	37463858	37463989	14730	3,7,9	6,4,4	12,3,13	5,0,0	248	149	5.286509094507609e-52	6.33635011428e-50	0.231,0.513,0.575	0.59,1.0,1.0	-0.424
19050	gene:Solyc06g073130.2	NA	6	-	45056506	45056643	45056506	45056584	45057213	45057262	19050	0,0,1	2,0,0	5,0,2	0,0,5	208	149	6.764575487935039e-52	8.07538178228e-50	0.0,NA,1.0	1.0,NA,0.223	-0.112
14164	gene:Solyc03g044080.2	NA	3	-	7931739	7931884	7931739	7931826	7935420	7935568	14164	121,52,126	0,0,6	145,17,112	6,0,11	207	149	8.420680000456667e-52	1.00121885205e-49	1.0,1.0,0.938	0.946,1.0,0.88	0.037
3732	gene:Solyc11g005600.1	NA	11	-	453088	453210	453088	453184	453309	453417	3732	2,2,1	3,0,8	7,6,1	0,0,5	175	149	9.285966552365955e-52	1.09970261263e-49	0.362,1.0,0.096	1.0,1.0,0.146	-0.229
8322	gene:Solyc10g047140.1	NA	10	-	39906304	39906441	39906304	39906437	39907314	39907402	8322	2,2,8	68,32,79	1,0,2	70,28,71	153	149	9.496795611860692e-52	1.12020733953e-49	0.028,0.057,0.09	0.014,0.0,0.027	0.045
26365	gene:Solyc05g006940.2	NA	5	-	1539887	1540046	1539887	1540002	1540723	1540876	26365	50,33,46	12,9,10	83,32,50	7,0,9	193	149	9.647577313153609e-52	1.1334950025e-49	0.763,0.739,0.78	0.902,1.0,0.811	-0.144
4602	gene:Solyc10g083520.1	NA	10	+	63316082	63316210	63316129	63316210	63315802	63315913	4602	10,5,19	549,283,602	23,7,25	563,161,477	196	149	1.933310748582345e-51	2.26250637802e-49	0.014,0.013,0.023	0.03,0.032,0.038	-0.017
12132	gene:Solyc01g034150.2	NA	1	-	36255432	36255498	36255432	36255489	36256428	36256568	12132	4,9,5	0,8,0	5,1,2	7,6,2	158	149	2.3913077448604333e-51	2.78751461631e-49	1.0,0.515,1.0	0.402,0.136,0.485	0.497
2620	gene:Solyc09g009190.2	NA	9	+	2547857	2547965	2547909	2547965	2546583	2546626	2620	4,0,8	9,13,4	3,2,10	2,2,3	201	149	2.509941000513231e-51	2.91437485313e-49	0.248,0.0,0.597	0.527,0.426,0.712	-0.273
12481	gene:Solyc04g074670.2	NA	4	-	60586745	60586874	60586745	60586844	60587424	60587731	12481	8,1,1	13,11,26	2,0,1	34,7,41	179	149	4.640645644044466e-51	5.36743936845e-49	0.339,0.07,0.031	0.047,0.0,0.02	0.124
231	gene:Solyc04g071990.2	NA	4	-	59052887	59052981	59052887	59052978	59055021	59055098	231	5,0,0	0,1,0	18,4,12	9,2,7	152	149	1.0185621705259239e-50	1.17351784957e-48	1.0,0.0,NA	0.662,0.662,0.627	-0.15
30395	gene:Solyc10g085100.1	NA	10	-	64410673	64410921	64410673	64410740	64411941	64412273	30395	64,22,48	484,236,687	2,1,6	94,25,70	330	149	1.3660344946784958e-50	1.56777511021e-48	0.056,0.04,0.031	0.01,0.018,0.037	0.021
23071	gene:Solyc08g005400.2	NA	8	+	297792	297961	297856	297961	295999	296102	23071	0,0,3	18,17,20	11,4,7	75,23,54	213	149	1.8805734481018228e-50	2.15000175942e-48	0.0,0.0,0.095	0.093,0.108,0.083	-0.063
18590	gene:Solyc02g030080.2	NA	2	-	25055024	25055117	25055024	25055113	25055404	25055559	18590	0,1,8	44,23,53	0,0,2	61,14,80	153	149	3.7906331239618705e-50	4.31710994673e-48	0.0,0.041,0.128	0.0,0.0,0.024	0.048
18711	gene:Solyc01g068020.2	NA	1	-	77065015	77065184	77065015	77065111	77065862	77065962	18711	9,2,12	24,7,36	5,7,9	78,17,76	222	149	9.780449011440444e-50	1.1096330033e-47	0.201,0.161,0.183	0.041,0.217,0.074	0.071
16771	gene:Solyc01g080860.2	NA	1	-	80178969	80179113	80178969	80179103	80179226	80179364	16771	21,66,45	227,241,245	76,29,53	209,172,172	159	149	1.0523927299404638e-49	1.18944387443e-47	0.08,0.204,0.147	0.254,0.136,0.224	-0.061
10915	gene:Solyc05g043340.2	NA	5	+	56009689	56009870	56009732	56009870	56006886	56007528	10915	2,4,9	21,53,24	4,1,3	105,22,52	192	149	1.068902922201164e-49	1.20352800615e-47	0.069,0.055,0.225	0.029,0.034,0.043	0.081
18528	gene:Solyc09g061280.2	NA	9	-	58531450	58531674	58531450	58531654	58533284	58533688	18528	25,17,30	474,278,467	3,1,5	153,45,120	169	149	1.6145040685892846e-49	1.8109861675e-47	0.044,0.051,0.054	0.017,0.019,0.035	0.026
20957	gene:Solyc11g065320.1	NA	11	-	50710951	50710968	50710951	50710965	50711077	50711238	20957	7,2,4	14,9,14	2,1,2	30,3,21	152	149	3.1453823080153136e-49	3.51490560548e-47	0.329,0.179,0.219	0.061,0.246,0.085	0.112
16195	gene:Solyc04g016130.2	NA	4	-	6863692	6863809	6863692	6863785	6866299	6866407	16195	2,1,0	28,15,30	11,1,2	47,12,53	173	149	5.588581457046078e-49	6.22174471201e-47	0.058,0.054,0.0	0.168,0.067,0.031	-0.051
5517	gene:Solyc02g069160.2	NA	2	+	39108834	39109026	39108990	39109026	39108645	39108723	5517	10,2,6	92,70,109	4,0,2	142,41,138	305	149	7.177704163672906e-49	7.96109165169e-47	0.05,0.014,0.026	0.014,0.0,0.007	0.023
23618	gene:Solyc04g076830.2	NA	4	-	61706831	61707060	61706831	61706955	61707702	61707728	23618	9,3,12	0,0,5	18,0,1	0,0,1	254	149	7.985995632343995e-49	8.82467361232e-47	1.0,1.0,0.585	1.0,NA,0.37	0.177
15390	gene:Solyc01g107290.2	NA	1	+	94882723	94882897	94882739	94882897	94882524	94882574	15390	12,12,24	2,0,0	10,11,12	3,1,2	165	149	1.109504042803088e-48	1.21697445285e-46	0.844,1.0,1.0	0.751,0.909,0.844	0.113
25772	gene:Solyc06g010170.2	NA	6	-	5293815	5294036	5293815	5293899	5294171	5294276	25772	0,2,1	4,1,5	2,0,3	2,0,7	286	149	1.1092578666259182e-48	1.21697445285e-46	0.0,0.51,0.094	0.343,NA,0.183	-0.062
21809	gene:Solyc02g068180.2	NA	2	+	38202146	38202306	38202254	38202306	38201863	38201943	21809	8,3,8	31,20,43	7,1,6	100,35,98	257	149	1.1763626934730125e-48	1.28556548028e-46	0.13,0.08,0.097	0.039,0.016,0.034	0.073
2986	gene:Solyc03g122180.2	NA	3	-	70096800	70096865	70096800	70096862	70097026	70097143	2986	176,125,252	18,23,23	373,111,342	24,12,17	152	149	1.1980019144185122e-48	1.30441783539e-46	0.906,0.842,0.915	0.938,0.901,0.952	-0.043
13933	gene:Solyc02g084810.2	NA	2	-	47898443	47898527	47898443	47898510	47899508	47899601	13933	18,12,33	283,305,331	3,6,0	129,60,90	166	149	1.2187236089614578e-48	1.32213719987e-46	0.054,0.034,0.082	0.02,0.082,0.0	0.023
4218	gene:Solyc06g007350.2	NA	6	+	1387343	1387426	1387348	1387426	1387131	1387255	4218	103,56,120	12,5,15	441,172,328	24,5,18	154	149	5.2082214057024917e-48	5.62961386489e-46	0.893,0.916,0.886	0.947,0.971,0.946	-0.056
5973	gene:Solyc09g009940.2	NA	9	-	3405770	3405951	3405770	3405896	3406068	3406146	5973	24,15,14	145,77,143	52,17,35	696,248,669	204	149	6.869988825273412e-48	7.39892818229e-46	0.108,0.125,0.067	0.052,0.048,0.037	0.054
3174	gene:Solyc07g022900.2	NA	7	+	23225906	23225995	23225914	23225995	23225565	23225652	3174	154,49,214	5,1,5	791,155,783	54,2,36	157	149	8.805726347911921e-48	9.44946627046e-46	0.967,0.979,0.976	0.933,0.987,0.954	0.016
21020	gene:Solyc06g082070.2	NA	6	+	48008772	48008944	48008807	48008944	48008356	48008694	21020	60,21,96	0,0,3	112,33,93	7,3,7	184	149	2.278898909034595e-47	2.43670036227e-45	1.0,1.0,0.963	0.928,0.899,0.915	0.074
29458	gene:Solyc03g019850.2	NA	3	-	61333512	61333669	61333512	61333642	61333737	61333956	29458	1,3,4	7,1,3	8,4,2	4,0,0	176	149	2.7826165316292697e-47	2.96463356282e-45	0.108,0.717,0.53	0.629,1.0,1.0	-0.425
12162	gene:Solyc08g080050.2	NA	8	+	63390877	63391007	63390896	63391007	63389454	63389717	12162	10,6,24	3,2,1	32,11,31	0,0,2	168	149	2.8405278050763376e-47	3.01552460735e-45	0.747,0.727,0.955	1.0,1.0,0.932	-0.168
3122	gene:Solyc12g056650.1	NA	12	-	62634030	62634228	62634030	62634220	62635820	62635971	3122	187,164,192	6,4,7	323,96,250	4,2,0	157	149	3.8409627490905286e-47	4.06308248102e-45	0.967,0.975,0.963	0.987,0.979,1.0	-0.02
9632	gene:Solyc09g010420.2	NA	9	-	3794357	3794489	3794357	3794483	3794960	3795092	9632	3,2,3	147,41,135	27,2,21	476,102,349	155	149	9.064152117478649e-47	9.55432346426e-45	0.019,0.045,0.021	0.052,0.019,0.055	-0.014
20884	gene:Solyc06g068780.2	NA	6	+	42629225	42629298	42629228	42629298	42629108	42629111	20884	7,4,7	1,2,0	11,1,13	5,0,8	152	149	1.836568137393859e-46	1.92904550827e-44	0.873,0.662,1.0	0.683,1.0,0.614	0.079
9325	gene:Solyc12g038400.1	NA	12	-	48127781	48128029	48127781	48127941	48128158	48128288	9325	130,96,208	2,8,10	200,72,198	5,0,3	237	149	2.6567173705214785e-46	2.78066633235e-44	0.976,0.883,0.929	0.962,1.0,0.976	-0.05
12557	gene:Solyc05g052020.2	NA	5	+	62364721	62364819	62364724	62364819	62363735	62363856	12557	97,82,88	13,9,6	72,49,62	4,0,0	152	149	4.127971049922289e-46	4.30540138452e-44	0.88,0.899,0.935	0.946,1.0,1.0	-0.077
5017	gene:Solyc07g061920.2	NA	7	+	64809692	64809819	64809703	64809819	64809515	64809635	5017	5,1,2	33,10,30	2,0,0	26,10,27	160	149	5.602896421621518e-46	5.82329007457e-44	0.124,0.085,0.058	0.067,0.0,0.0	0.067
1008	gene:Solyc08g029200.2	NA	8	-	37869918	37870032	37869918	37870018	37870205	37870300	1008	2,0,3	3,0,2	2,0,0	0,0,1	163	149	5.652092542509284e-46	5.85395299046e-44	0.379,NA,0.578	1.0,NA,0.0	-0.022
23983	gene:Solyc11g068670.1	NA	11	-	53308697	53308775	53308697	53308764	53308871	53309012	23983	179,73,184	2,2,10	329,84,265	0,1,3	160	149	6.112635778825789e-46	6.30896175436e-44	0.988,0.971,0.945	1.0,0.987,0.988	-0.024
2357	gene:Solyc08g061320.2	NA	8	-	48503752	48503976	48503752	48503962	48505272	48505343	2357	62,43,38	1,7,12	33,19,22	3,1,0	163	149	6.682054999674051e-46	6.87280570468e-44	0.983,0.849,0.743	0.91,0.946,1.0	-0.094
4607	gene:Solyc04g011620.2	NA	4	-	4056104	4056238	4056104	4056234	4058324	4058441	4607	274,55,317	28,0,28	242,45,232	12,0,11	153	149	7.244848807713841e-46	7.42597002791e-44	0.905,1.0,0.917	0.952,1.0,0.954	-0.028
29346	gene:Solyc01g106330.2	NA	1	+	94259986	94260139	94259991	94260139	94259833	94259911	29346	0,8,3	17,10,31	3,0,2	45,32,25	154	149	8.347801986101827e-46	8.52709326587e-44	0.0,0.436,0.086	0.061,0.0,0.072	0.13
25356	gene:Solyc07g041200.2	NA	7	-	51982076	51982299	51982076	51982290	51982928	51983190	25356	88,15,128	4,4,3	96,27,75	0,0,2	158	149	1.0951191594411516e-45	1.11480880186e-43	0.954,0.78,0.976	1.0,1.0,0.973	-0.088
9659	gene:Solyc01g112100.2	NA	1	-	98202806	98202958	98202806	98202955	98203046	98203284	9659	0,0,2	1,0,0	3,0,2	1,0,4	152	149	1.1174019697015218e-45	1.13361001875e-43	0.0,NA,1.0	0.746,NA,0.329	-0.037
4604	gene:Solyc10g083520.1	NA	10	+	63316090	63316210	63316129	63316210	63315802	63315913	4604	10,6,18	549,283,602	20,8,25	563,161,477	188	149	1.5436455565898052e-45	1.56070966563e-43	0.014,0.017,0.023	0.027,0.038,0.04	-0.017
22253	gene:Solyc03g059180.2	NA	3	-	27862880	27863010	27862880	27863000	27863132	27863233	22253	27,2,23	86,19,112	34,4,39	318,63,399	159	149	1.569837480954399e-45	1.58181081767e-43	0.227,0.09,0.161	0.091,0.056,0.084	0.082
12946	gene:Solyc03g082490.2	NA	3	-	52409960	52410136	52409960	52410089	52410230	52410443	12946	86,43,93	3,4,13	123,51,71	16,9,20	196	149	1.975593197127562e-45	1.9839360738e-43	0.956,0.891,0.845	0.854,0.812,0.73	0.099
18396	gene:Solyc07g043600.2	NA	7	+	57549346	57549416	57549402	57549416	57548769	57548834	18396	10,7,7	83,79,90	17,5,18	539,119,354	205	149	2.567316417983769e-45	2.56947745874e-43	0.081,0.061,0.054	0.022,0.03,0.036	0.036
18530	gene:Solyc11g068660.1	NA	11	+	53300238	53300400	53300241	53300400	53299276	53299945	18530	92,86,133	0,0,6	133,48,102	8,5,3	152	149	2.976099632876982e-45	2.96860944924e-43	1.0,1.0,0.956	0.942,0.904,0.971	0.046
18812	gene:Solyc02g005110.2	NA	2	+	6433549	6433653	6433603	6433653	6433397	6433419	18812	17,6,13	68,37,45	11,0,13	104,44,68	203	149	3.6354951605406575e-45	3.60845027272e-43	0.155,0.106,0.175	0.072,0.0,0.123	0.08
23136	gene:Solyc04g076580.2	NA	4	+	61493139	61493293	61493154	61493293	61486877	61486988	23136	0,3,1	85,33,125	7,1,5	127,26,82	164	149	3.6418337487476994e-45	3.60845027272e-43	0.0,0.076,0.007	0.048,0.034,0.052	-0.017
18635	gene:Solyc10g085570.1	NA	10	+	64687102	64687273	64687136	64687273	64686734	64687036	18635	11,1,13	2,2,12	7,2,6	0,1,2	183	149	3.659462272914316e-45	3.61387096553e-43	0.817,0.289,0.469	1.0,0.62,0.71	-0.252
5584	gene:Solyc10g050840.1	NA	10	+	50920915	50921031	50920948	50921031	50920615	50920763	5584	4,1,1	136,103,169	10,2,6	202,62,149	182	149	4.165845349448668e-45	4.10032294743e-43	0.024,0.008,0.005	0.039,0.026,0.032	-0.02
17378	gene:Solyc10g007120.2	NA	10	+	1524257	1524451	1524425	1524451	1523836	1524055	17378	12,5,11	59,27,82	13,5,28	279,87,257	317	149	4.746703643024102e-45	4.65662593363e-43	0.087,0.08,0.059	0.021,0.026,0.049	0.043
19673	gene:Solyc01g103650.2	NA	1	+	92202853	92202996	92202945	92202996	92202665	92202749	19673	11,11,12	8,0,10	1,1,1	1,4,1	241	149	6.665375027790921e-45	6.51737739148e-43	0.459,1.0,0.426	0.382,0.134,0.382	0.329
1162	gene:Solyc03g033390.2	NA	3	+	4963858	4963954	4963879	4963954	4962566	4962992	1162	1,1,2	32,13,42	7,5,9	75,39,63	170	149	7.622962198847857e-45	7.42926397904e-43	0.027,0.063,0.04	0.076,0.101,0.111	-0.053
30511	gene:Solyc06g084460.2	NA	6	-	49558481	49558724	49558481	49558581	49558813	49559103	30511	13,5,10	132,95,131	7,7,8	313,102,237	292	149	9.28103691857383e-45	9.00028054702e-43	0.048,0.026,0.037	0.011,0.034,0.017	0.016
7073	gene:Solyc02g068760.2	NA	2	-	38682539	38682628	38682539	38682562	38682876	38683126	7073	10,4,24	0,0,4	32,18,32	6,4,12	215	149	9.29549580465577e-45	9.00028054702e-43	1.0,1.0,0.806	0.787,0.757,0.649	0.204
19943	gene:Solyc09g018370.2	NA	9	+	14520415	14520550	14520422	14520550	14520166	14520315	19943	0,2,0	4,17,12	4,5,3	59,22,28	156	149	1.0292535946087957e-44	9.93329970771e-43	0.0,0.101,0.0	0.061,0.178,0.093	-0.077
22883	gene:Solyc02g021470.2	NA	2	-	22855519	22855671	22855519	22855645	22855768	22855835	22883	17,1,11	0,1,2	5,1,1	1,2,2	175	149	1.747103645351432e-44	1.68066847437e-42	1.0,0.46,0.824	0.81,0.299,0.299	0.292
4380	gene:Solyc02g089270.1	NA	2	-	51151080	51151272	51151080	51151148	51151514	51151743	4380	71,38,68	0,0,1	36,16,36	2,0,4	273	149	2.051592990281506e-44	1.967212956e-42	1.0,1.0,0.974	0.908,1.0,0.831	0.078
17986	gene:Solyc02g091410.2	NA	2	-	52704748	52704819	52704748	52704805	52704884	52704950	17986	1,6,3	15,42,20	1,3,1	80,36,42	163	149	2.9196579029027084e-44	2.79057334932e-42	0.057,0.116,0.121	0.011,0.071,0.021	0.064
23100	gene:Solyc02g071170.2	NA	2	+	40661993	40662190	40662025	40662190	40661776	40661868	23100	12,8,8	0,0,10	4,1,9	11,3,3	181	149	3.0809686633942046e-44	2.93531389485e-42	1.0,1.0,0.397	0.23,0.215,0.712	0.413
18981	gene:Solyc01g109970.2	NA	1	+	96796013	96796240	96796017	96796240	96794166	96795932	18981	54,26,47	0,2,0	45,23,37	5,0,3	153	149	3.128527094538711e-44	2.97110121039e-42	1.0,0.927,1.0	0.898,1.0,0.923	0.035
4811	gene:Solyc04g072450.2	NA	4	-	59460328	59460472	59460328	59460450	59460772	59460906	4811	54,21,68	20,12,14	62,5,24	4,0,9	171	149	3.193415264797633e-44	3.02306588363e-42	0.702,0.604,0.809	0.931,1.0,0.699	-0.172
2041	gene:Solyc08g067840.2	NA	8	+	56874968	56875045	56874995	56875045	56874291	56874400	2041	14,9,16	95,40,130	23,8,25	308,144,288	176	149	3.592200538934225e-44	3.38978288952e-42	0.111,0.16,0.094	0.059,0.045,0.068	0.064
15472	gene:Solyc04g056410.2	NA	4	+	54185522	54185614	54185527	54185614	54185346	54185421	15472	0,2,7	23,3,5	4,0,0	26,10,16	154	149	4.2324516006346053e-44	3.98131720977e-42	0.0,0.392,0.575	0.13,0.0,0.0	0.279
29162	gene:Solyc05g006240.2	NA	5	-	901584	901685	901584	901646	901765	901877	29162	4,2,0	4,3,4	0,0,2	6,2,4	188	149	4.623607093817094e-44	4.33554324491e-42	0.442,0.346,0.0	0.0,0.0,0.284	0.168
20362	gene:Solyc09g075060.2	NA	9	-	66882708	66882821	66882708	66882796	66882907	66882979	20362	6,3,4	65,60,105	2,0,0	46,23,45	174	149	7.241269496812154e-44	6.7687652765e-42	0.073,0.041,0.032	0.036,0.0,0.0	0.037
6683	gene:Solyc05g050980.2	NA	5	+	61197002	61197130	61197068	61197130	61195994	61196205	6683	21,6,18	392,333,341	4,5,3	238,139,209	215	149	7.292593779410233e-44	6.79537147627e-42	0.036,0.012,0.035	0.012,0.024,0.01	0.012
11488	gene:Solyc05g013720.2	NA	5	-	7019774	7019905	7019774	7019833	7020236	7020334	11488	41,49,60	120,68,97	50,29,43	174,81,110	221	149	1.2563872275513427e-43	1.16706594809e-41	0.187,0.327,0.294	0.162,0.194,0.209	0.081
20033	gene:Solyc01g049960.2	NA	1	-	47706855	47706917	47706855	47706901	47706988	47707125	20033	428,206,554	23,0,12	704,254,534	13,2,6	165	149	1.4323779138613944e-43	1.32639979718e-41	0.944,1.0,0.977	0.98,0.991,0.988	-0.013
8629	gene:Solyc01g088720.2	NA	1	+	83482436	83482509	83482443	83482509	83482275	83482361	8629	19,14,31	9,8,1	66,13,62	5,3,3	156	149	1.8106034234199837e-43	1.67143437146e-41	0.668,0.626,0.967	0.927,0.805,0.952	-0.141
7505	gene:Solyc03g044380.2	NA	3	+	8962964	8963190	8963046	8963190	8962807	8962892	7505	1,0,0	13,7,14	9,0,2	44,28,47	231	149	3.282350505039194e-43	3.02067705146e-41	0.047,0.0,0.0	0.117,0.0,0.027	-0.032
18141	gene:Solyc10g044890.1	NA	10	+	28884532	28884641	28884622	28884641	28884162	28884255	18141	95,59,123	2,2,0	119,29,111	2,1,9	239	149	3.791939888069322e-43	3.47887077694e-41	0.967,0.948,1.0	0.974,0.948,0.885	0.036
16671	gene:Solyc12g040640.1	NA	12	+	43189748	43189858	43189826	43189858	43189439	43189637	16671	0,0,1	44,31,53	10,1,3	113,50,86	227	149	4.048910923419469e-43	3.7031962215e-41	0.0,0.0,0.012	0.055,0.013,0.022	-0.026
28681	gene:Solyc04g011540.2	NA	4	+	3973136	3973278	3973139	3973278	3972652	3972721	28681	19,4,20	41,10,33	25,18,26	17,2,29	152	149	5.706181876627437e-43	5.20295264671e-41	0.312,0.282,0.373	0.59,0.898,0.468	-0.33
25208	gene:Solyc01g010590.2	NA	1	+	5598997	5599094	5599007	5599094	5597527	5597617	25208	13,5,14	4,4,11	5,1,6	11,1,10	159	149	6.4548520881190844e-43	5.86759872536e-41	0.753,0.539,0.544	0.299,0.484,0.36	0.231
29852	gene:Solyc09g091060.2	NA	9	-	70400092	70400328	70400092	70400324	70400430	70400898	29852	272,99,246	17,4,9	31,11,26	2,0,0	153	149	6.521003551339229e-43	5.9096594684e-41	0.94,0.96,0.964	0.938,1.0,1.0	-0.025
22121	gene:Solyc01g098540.2	NA	1	+	89027165	89027263	89027168	89027263	89026360	89026630	22121	1,3,0	0,0,3	1,0,4	0,0,8	152	149	7.355742762819294e-43	6.64588004939e-41	1.0,1.0,0.0	1.0,NA,0.329	0.002
11408	gene:Solyc02g085570.2	NA	2	+	48403439	48403561	48403442	48403561	48403090	48403266	11408	0,2,5	0,4,1	7,2,0	0,0,1	152	149	7.697764235616956e-43	6.93381945163e-41	NA,0.329,0.831	1.0,1.0,0.0	-0.087
2607	gene:Solyc04g058020.1	NA	4	-	55155520	55155590	55155520	55155550	55156016	55156168	2607	13,1,21	1,0,4	7,0,4	5,0,3	189	149	9.01529664288995e-43	8.09606322386e-41	0.911,1.0,0.805	0.525,NA,0.512	0.387
26450	gene:Solyc02g083680.1	NA	2	-	46985218	46985378	46985218	46985349	46985516	46985760	26450	23,14,17	0,0,4	31,2,28	8,1,4	178	149	9.569316003139795e-43	8.56770837932e-41	1.0,1.0,0.781	0.764,0.626,0.854	0.179
2926	gene:Solyc10g006470.2	NA	10	-	1068416	1068650	1068416	1068462	1069696	1069731	2926	388,123,417	32,12,35	483,87,402	60,15,53	337	149	1.2001964602006345e-42	1.07134653992e-40	0.843,0.819,0.84	0.781,0.719,0.77	0.077
7507	gene:Solyc10g083790.1	NA	10	+	63541857	63542154	63541931	63542154	63540365	63540857	7507	33,16,39	11,7,11	211,73,173	32,14,25	223	149	1.4688875351526297e-42	1.30726592762e-40	0.667,0.604,0.703	0.815,0.777,0.822	-0.147
10224	gene:Solyc02g062950.2	NA	2	-	34895301	34895477	34895301	34895447	34895552	34895601	10224	64,50,104	18,6,45	84,7,69	14,3,9	179	149	1.554115695989017e-42	1.37898773323e-40	0.747,0.874,0.658	0.833,0.66,0.865	-0.026
8049	gene:Solyc08g006600.2	NA	8	-	1200515	1200707	1200515	1200648	1200800	1200893	8049	8,13,13	2,0,0	2,0,3	4,0,0	208	149	2.073089411738416e-42	1.8340054394e-40	0.741,1.0,1.0	0.264,NA,1.0	0.282
20016	gene:Solyc03g019860.2	NA	3	+	61329130	61329218	61329169	61329218	61328889	61328960	20016	57,37,50	70,49,50	68,16,51	128,48,72	188	149	2.7423308609528868e-42	2.41886601905e-40	0.392,0.374,0.442	0.296,0.209,0.36	0.114
25991	gene:Solyc07g025380.2	NA	7	-	27599085	27599218	27599085	27599198	27599325	27599896	25991	0,0,4	40,7,30	4,0,9	44,14,31	169	149	2.8393122019526798e-42	2.49699867465e-40	0.0,0.0,0.105	0.074,0.0,0.204	-0.058
20372	gene:Solyc12g098380.1	NA	12	+	65906641	65906760	65906692	65906760	65904913	65905541	20372	6,0,1	2,2,5	2,0,0	7,1,0	200	149	3.9292905325603334e-42	3.4453734832e-40	0.691,0.0,0.13	0.176,0.0,NA	0.186
2689	gene:Solyc09g061380.2	NA	9	-	58986899	58986998	58986899	58986971	58987571	58987692	2689	3,1,1	0,2,4	8,0,5	2,0,0	176	149	1.464940065073518e-41	1.28074539513e-39	1.0,0.297,0.175	0.772,NA,1.0	-0.395
15875	gene:Solyc04g071350.2	NA	4	+	58288546	58288690	58288555	58288690	58286545	58286737	15875	92,29,116	0,0,4	203,46,170	28,5,13	158	149	1.8633568081219706e-41	1.62428976896e-39	1.0,1.0,0.965	0.872,0.897,0.925	0.09
14469	gene:Solyc01g096540.2	NA	1	-	87624489	87624605	87624489	87624600	87624729	87624897	14469	2,6,0	29,13,24	3,0,2	120,24,70	154	149	3.31583893033379e-41	2.8819681931e-39	0.063,0.309,0.0	0.024,0.0,0.027	0.107
22443	gene:Solyc05g048810.2	NA	5	-	59498225	59498254	59498225	59498235	59498326	59498441	22443	60,33,68	71,23,72	44,22,28	30,8,18	168	149	4.1007803407077077e-41	3.55381036815e-39	0.428,0.56,0.456	0.565,0.709,0.58	-0.137
2612	gene:Solyc09g009190.2	NA	9	+	2548244	2548377	2548296	2548377	2547909	2547965	2612	10,8,8	187,123,254	4,0,6	235,46,215	201	149	4.611204930667058e-41	3.98453681872e-39	0.038,0.046,0.023	0.012,0.0,0.02	0.025
28445	gene:Solyc06g008030.2	NA	6	-	1867466	1867683	1867466	1867679	1868484	1869238	28445	2,2,3	0,0,7	6,5,12	0,1,3	153	149	4.714160241512651e-41	4.06169313562e-39	1.0,1.0,0.294	1.0,0.83,0.796	-0.111
19457	gene:Solyc06g066050.2	NA	6	-	41401673	41401930	41401673	41401886	41405594	41405733	19457	98,41,93	3,0,1	98,30,72	0,5,6	193	149	5.196767461460722e-41	4.46456395352e-39	0.962,1.0,0.986	1.0,0.822,0.903	0.074
17951	gene:Solyc03g078000.2	NA	3	+	48840873	48840953	48840889	48840953	48840498	48840788	17951	57,23,75	29,13,44	170,44,179	28,5,25	165	149	5.350685671301323e-41	4.5835484605e-39	0.64,0.615,0.606	0.846,0.888,0.866	-0.246
13548	gene:Solyc02g062640.2	NA	2	+	34389197	34389408	34389313	34389408	34388886	34388946	13548	135,148,108	277,253,303	98,48,60	283,131,195	265	149	6.614824857553411e-41	5.63397332065e-39	0.215,0.248,0.167	0.163,0.171,0.147	0.05
9818	gene:Solyc01g081050.2	NA	1	+	80381171	80381524	80381276	80381524	80380970	80381074	9818	121,91,93	20,14,19	113,48,109	14,6,3	254	149	6.608162471979339e-41	5.63397332065e-39	0.78,0.792,0.742	0.826,0.824,0.955	-0.097
151	gene:Solyc02g081840.2	NA	2	+	45633723	45633780	45633736	45633780	45633506	45633614	151	10,0,13	8,0,16	27,8,16	11,4,5	162	149	6.970773342278152e-41	5.92017821712e-39	0.535,NA,0.428	0.693,0.648,0.746	-0.214
20674	gene:Solyc10g081020.1	NA	10	-	62207071	62207198	62207071	62207195	62207671	62207792	20674	50,89,14	1,6,0	177,116,117	19,4,16	152	149	8.077473701709192e-41	6.84053862631e-39	0.98,0.936,1.0	0.901,0.966,0.878	0.057
22227	gene:Solyc07g043620.2	NA	7	-	57565693	57565852	57565693	57565847	57565926	57565979	22227	11,2,8	0,5,0	8,11,16	8,4,14	154	149	9.127983433599187e-41	7.70821896488e-39	1.0,0.279,1.0	0.492,0.727,0.525	0.178
14346	gene:Solyc01g112290.2	NA	1	+	98363583	98363706	98363608	98363706	98363346	98363448	14346	13,8,11	4,0,0	27,10,29	3,6,11	174	149	9.743606476927672e-41	8.2047791084e-39	0.736,1.0,1.0	0.885,0.588,0.693	0.19
20003	gene:Solyc10g005530.2	NA	10	-	440400	440489	440400	440485	440682	440753	20003	4,8,11	34,28,60	8,0,4	80,14,62	153	149	1.2462228874656055e-40	1.04643998107e-38	0.103,0.218,0.151	0.089,0.0,0.059	0.108
16643	gene:Solyc01g098990.2	NA	1	+	89348703	89348795	89348708	89348795	89347203	89347318	16643	151,83,167	7,4,24	629,211,487	18,8,19	154	149	1.30783590900745e-40	1.09508232099e-38	0.954,0.953,0.871	0.971,0.962,0.961	-0.039
15754	gene:Solyc09g065930.2	NA	9	+	64216659	64216718	64216676	64216718	64216451	64216503	15754	44,20,63	7,1,11	44,18,58	3,0,4	166	149	2.3228055371674294e-40	1.93947737619e-38	0.849,0.947,0.837	0.929,1.0,0.929	-0.075
23554	gene:Solyc02g020980.2	NA	2	-	20852416	20852491	20852416	20852487	20852612	20852738	23554	214,101,282	4,0,4	276,54,255	11,0,9	153	149	3.675893960137241e-40	3.06067081135e-38	0.981,1.0,0.986	0.961,1.0,0.965	0.014
4985	gene:Solyc05g013940.2	NA	5	-	7411273	7411371	7411273	7411354	7411468	7411567	4985	6,1,4	83,49,65	6,9,9	74,42,66	166	149	3.7762555419989794e-40	3.13545240184e-38	0.061,0.018,0.052	0.068,0.161,0.109	-0.069
14398	gene:Solyc01g005520.2	NA	1	+	351157	351290	351188	351290	349915	350406	14398	9,11,14	13,8,25	32,15,17	18,4,18	180	149	4.116962569638337e-40	3.40882207194e-38	0.364,0.532,0.317	0.595,0.756,0.439	-0.192
25058	gene:Solyc02g071830.1	NA	2	-	41197800	41197987	41197800	41197965	41198272	41198340	25058	2,4,4	5,0,2	8,0,7	1,0,2	171	149	5.221389147816317e-40	4.31127201163e-38	0.258,1.0,0.635	0.875,NA,0.753	-0.183
8387	gene:Solyc12g006810.1	NA	12	+	1239599	1239734	1239603	1239734	1238635	1238836	8387	48,18,55	9,2,3	69,17,47	0,0,4	153	149	6.762054311873462e-40	5.56792422217e-38	0.839,0.898,0.947	1.0,1.0,0.92	-0.079
20025	gene:Solyc06g064830.2	NA	6	-	40400704	40400800	40400704	40400750	40401345	40401399	20025	148,96,135	2,0,10	208,75,165	1,1,2	199	149	6.9101099040787105e-40	5.67411648892e-38	0.982,1.0,0.91	0.994,0.983,0.984	-0.023
25790	gene:Solyc02g082030.2	NA	2	+	45760251	45760423	45760296	45760423	45758626	45758956	25790	12,6,6	12,9,12	22,6,9	7,5,8	194	149	8.340821389930289e-40	6.83005277729e-38	0.434,0.339,0.277	0.707,0.48,0.464	-0.2
26554	gene:Solyc07g045460.2	NA	7	+	58599683	58599884	58599699	58599884	58598296	58598478	26554	7,1,5	66,25,74	2,0,0	29,4,10	165	149	8.943231065013994e-40	7.30322921449e-38	0.087,0.035,0.058	0.059,0.0,0.0	0.04
25694	gene:Solyc12g095850.1	NA	12	+	64967223	64967323	64967233	64967323	64966920	64966962	25694	0,1,0	17,17,34	5,2,4	107,28,81	159	149	1.2668113211089803e-39	1.03167031562e-37	0.0,0.052,0.0	0.042,0.063,0.044	-0.032
24667	gene:Solyc04g007110.2	NA	4	-	824109	824152	824109	824147	825420	825514	24667	13,4,6	26,10,25	17,4,9	88,16,87	154	149	2.275243098739085e-39	1.84785795383e-37	0.326,0.279,0.188	0.157,0.195,0.091	0.117
11636	gene:Solyc05g012940.2	NA	5	+	6054587	6054681	6054604	6054681	6054327	6054466	11636	24,0,16	4,0,2	25,7,19	10,2,10	166	149	2.929668047647098e-39	2.37287146366e-37	0.843,NA,0.878	0.692,0.759,0.63	0.167
7929	gene:Solyc01g095020.2	NA	1	+	86395597	86395688	86395606	86395688	86394408	86394816	7929	5,3,2	52,31,50	1,0,3	95,17,65	158	149	3.96083410873287e-39	3.19934222506e-37	0.083,0.084,0.036	0.01,0.0,0.042	0.05
25886	gene:Solyc05g013500.2	NA	5	+	6720019	6720272	6720222	6720272	6718749	6719093	25886	10,3,3	0,6,1	10,6,17	2,0,0	352	149	5.23155418203747e-39	4.2140411752e-37	1.0,0.175,0.559	0.679,1.0,1.0	-0.315
6578	gene:Solyc09g098530.2	NA	9	+	72333347	72333427	72333367	72333427	72332316	72333189	6578	10,3,4	152,79,146	6,1,2	272,83,175	169	149	5.2454002853663596e-39	4.2140411752e-37	0.055,0.032,0.024	0.019,0.011,0.01	0.024
626	gene:Solyc01g011100.2	NA	1	+	7611619	7611721	7611635	7611721	7611402	7611549	626	58,38,67	1,2,14	106,42,119	2,0,4	165	149	6.601802621351174e-39	5.28944967438e-37	0.981,0.945,0.812	0.98,1.0,0.964	-0.069
9098	gene:Solyc01g104880.2	NA	1	-	93197491	93197597	93197491	93197592	93198157	93198269	9098	13,0,5	65,24,75	12,3,8	32,20,36	154	149	7.749870233358828e-39	6.19260464211e-37	0.162,0.0,0.061	0.266,0.127,0.177	-0.116
13860	gene:Solyc03g093840.1	NA	3	-	55519150	55519326	55519150	55519201	55519443	55519537	13860	3,0,3	9,7,12	8,6,7	17,2,8	274	149	9.534980407553248e-39	7.59858693337e-37	0.153,0.0,0.12	0.204,0.62,0.322	-0.291
20286	gene:Solyc01g079090.2	NA	1	+	78158224	78158315	78158230	78158315	78157374	78158053	20286	15,38,49	194,154,185	78,29,64	823,287,561	155	149	1.014041627579356e-38	8.05946186626e-37	0.069,0.192,0.203	0.083,0.089,0.099	0.064
12682	gene:Solyc02g071280.2	NA	2	+	40769639	40769774	40769643	40769774	40769411	40769548	12682	36,30,43	1,0,7	165,62,130	23,6,24	153	149	1.0170112565636665e-38	8.06150922703e-37	0.972,1.0,0.857	0.875,0.91,0.841	0.068
16804	gene:Solyc06g036060.2	NA	6	+	25443479	25443687	25443570	25443687	25443165	25443372	16804	1,0,2	7,0,3	3,0,2	0,2,2	240	149	1.2400335384357856e-38	9.80319067287e-37	0.081,NA,0.293	1.0,0.0,0.383	-0.274
14371	gene:Solyc03g031970.2	NA	3	+	4460297	4460362	4460309	4460362	4460109	4460208	14371	44,49,48	11,15,2	127,83,88	6,5,4	161	149	1.5329252202515384e-38	1.20865257751e-36	0.787,0.751,0.957	0.951,0.939,0.953	-0.116
15695	gene:Solyc01g081480.2	NA	1	+	80685324	80685485	80685364	80685485	80684337	80684390	15695	8,7,6	21,13,10	17,6,13	87,32,69	189	149	1.9150802851173821e-38	1.5059725258e-36	0.231,0.298,0.321	0.133,0.129,0.129	0.153
23500	gene:Solyc05g050230.2	NA	5	+	60279663	60279757	60279669	60279757	60279470	60279568	23500	1352,638,1340	26,9,27	1929,560,1558	25,0,20	155	149	2.2687244122704908e-38	1.77936235237e-36	0.98,0.986,0.979	0.987,1.0,0.987	-0.01
7086	gene:Solyc04g011900.2	NA	4	-	4286687	4286834	4286687	4286776	4286893	4286970	7086	3,1,8	45,19,78	2,0,7	202,33,125	207	149	2.4053421340156494e-38	1.8815472351e-36	0.046,0.037,0.069	0.007,0.0,0.039	0.035
27094	gene:Solyc03g113950.2	NA	3	+	64003613	64003848	64003801	64003848	64003118	64003188	27094	4,0,4	14,8,11	0,2,0	5,12,5	337	149	2.8440942389406915e-38	2.21891604337e-36	0.112,0.0,0.139	0.0,0.069,0.0	0.061
2913	gene:Solyc01g110160.2	NA	1	-	96935928	96936034	96935928	96936014	96936409	96936507	2913	10,1,19	2,0,4	125,14,105	0,0,1	169	149	2.885955137378872e-38	2.24568105913e-36	0.815,1.0,0.807	1.0,1.0,0.989	-0.122
29457	gene:Solyc03g019850.2	NA	3	-	61333498	61333650	61333498	61333642	61333737	61333956	29457	31,30,73	7,1,3	65,15,70	4,0,0	157	149	3.6729462597547135e-38	2.85060907497e-36	0.808,0.966,0.958	0.939,1.0,1.0	-0.069
6616	gene:Solyc11g042460.1	NA	11	-	36510140	36510228	36510140	36510211	36510301	36510358	6616	0,3,0	6,13,9	4,0,4	10,5,12	166	149	4.831074113355732e-38	3.73967911509e-36	0.0,0.172,0.0	0.264,0.0,0.23	-0.107
18112	gene:Solyc03g117120.2	NA	3	-	66369514	66369660	66369514	66369657	66370485	66370609	18112	28,4,33	6,0,1	57,9,64	3,0,0	152	149	5.188715320218882e-38	4.00609254269e-36	0.821,1.0,0.97	0.949,1.0,1.0	-0.053
24320	gene:Solyc01g087060.2	NA	1	-	81994100	81994213	81994100	81994209	81995051	81995179	24320	3,0,0	35,7,26	7,0,2	31,11,23	153	149	5.285046735003659e-38	4.06989674088e-36	0.077,0.0,0.0	0.18,0.0,0.078	-0.06
28785	gene:Solyc05g007500.2	NA	5	+	2059218	2059326	2059232	2059326	2058696	2058788	28785	58,37,51	16,4,12	211,79,139	27,6,14	163	149	6.775718190799094e-38	5.20434685327e-36	0.768,0.894,0.795	0.877,0.923,0.901	-0.081
11988	gene:Solyc10g009090.2	NA	10	-	3111275	3111468	3111275	3111461	3111537	3111631	11988	23,8,23	5,0,1	47,11,32	2,0,0	156	149	7.61668098649498e-38	5.83520212174e-36	0.815,1.0,0.956	0.957,1.0,1.0	-0.062
11629	gene:Solyc10g084160.1	NA	10	+	63830960	63831190	63831105	63831190	63830683	63830785	11629	0,5,5	1,1,6	18,0,5	7,0,0	294	149	1.0455470192050164e-37	7.98943062876e-36	0.0,0.717,0.297	0.566,NA,1.0	-0.445
12470	gene:Solyc02g094560.2	NA	2	+	55097880	55098006	55097918	55098006	55097696	55097752	12470	5,0,3	203,97,175	10,4,7	254,98,175	187	149	1.1115900877695818e-37	8.4723116305e-36	0.019,0.0,0.013	0.03,0.031,0.031	-0.02
13011	gene:Solyc08g065350.2	NA	8	+	53262780	53262957	53262894	53262957	53262209	53262327	13011	9,7,4	45,32,40	13,3,13	41,16,19	263	149	1.1788856095581067e-37	8.96224418008e-36	0.102,0.11,0.054	0.152,0.096,0.279	-0.087
10138	gene:Solyc12g056530.1	NA	12	-	62483131	62483201	62483131	62483193	62483269	62483474	10138	4,4,5	243,120,211	19,4,14	354,167,289	157	149	1.4794987516914682e-37	1.12189031617e-35	0.015,0.031,0.022	0.048,0.022,0.044	-0.015
1919	gene:Solyc09g075490.2	NA	9	-	67196523	67196608	67196523	67196595	67196917	67197033	1919	6,0,9	0,0,1	12,2,1	4,2,0	162	149	1.6775437524223025e-37	1.26882921223e-35	1.0,NA,0.892	0.734,0.479,1.0	0.208
19007	gene:Solyc06g068760.2	NA	6	+	42618164	42618278	42618185	42618278	42617968	42618073	19007	9,5,7	286,174,302	14,7,12	295,114,190	170	149	1.986767553085402e-37	1.49890013999e-35	0.027,0.025,0.02	0.04,0.051,0.052	-0.024
22525	gene:Solyc08g074580.2	NA	8	-	58688304	58688345	58688304	58688335	58688478	58688571	22525	81,34,65	1,0,3	78,21,64	2,1,8	159	149	2.40697402226864e-37	1.81132412182e-35	0.987,1.0,0.953	0.973,0.952,0.882	0.044
28422	gene:Solyc06g050310.2	NA	6	-	32921427	32921529	32921427	32921525	32921953	32922019	28422	21,10,22	0,2,6	38,15,22	20,8,0	153	149	2.489462208123755e-37	1.86866828627e-35	1.0,0.83,0.781	0.649,0.646,1.0	0.105
22431	gene:Solyc01g100650.2	NA	1	+	90622985	90623073	90622992	90623073	90622402	90622529	22431	2,9,9	3,2,6	87,21,47	13,3,7	156	149	2.726095249987378e-37	2.04113806816e-35	0.389,0.811,0.589	0.865,0.87,0.865	-0.27
23299	gene:Solyc02g078820.2	NA	2	+	43479469	43479588	43479479	43479588	43479282	43479366	23299	80,46,106	0,0,3	65,25,58	5,4,3	159	149	2.996707104150162e-37	2.23811855957e-35	1.0,1.0,0.971	0.924,0.854,0.948	0.082
21893	gene:Solyc10g080150.1	NA	10	-	61528335	61528428	61528335	61528419	61528499	61528547	21893	0,0,4	22,24,19	9,5,5	65,35,47	158	149	4.4285416777927696e-37	3.29920805445e-35	0.0,0.0,0.166	0.115,0.119,0.091	-0.053
18634	gene:Solyc10g085570.1	NA	10	+	64687128	64687273	64687136	64687273	64686734	64687036	18634	18,7,16	2,2,12	7,5,7	0,1,2	157	149	4.853004487883281e-37	3.60638896006e-35	0.895,0.769,0.559	1.0,0.826,0.769	-0.124
15698	gene:Solyc08g060860.2	NA	8	-	45633196	45633289	45633196	45633277	45633406	45633556	15698	0,2,3	113,25,107	10,1,6	177,28,129	161	149	4.941242683199478e-37	3.66280395905e-35	0.0,0.069,0.025	0.05,0.032,0.041	-0.01
28826	gene:Solyc03g118350.2	NA	3	-	67258257	67258478	67258257	67258462	67259500	67259634	28826	0,1,0	20,12,15	6,3,0	58,33,57	165	149	8.447513859415438e-37	6.24632710127e-35	0.0,0.07,0.0	0.085,0.076,0.0	-0.03
9232	gene:Solyc12g096560.1	NA	12	+	65424804	65424963	65424834	65424963	65424028	65424346	9232	11,8,9	247,131,313	9,1,10	510,148,366	179	149	8.96547812697548e-37	6.61287437529e-35	0.036,0.048,0.023	0.014,0.006,0.022	0.022
13546	gene:Solyc02g062640.2	NA	2	+	34389160	34389408	34389313	34389408	34388886	34388946	13546	162,176,126	277,253,303	116,57,78	283,131,195	302	149	1.0580907231826696e-36	7.78508582837e-35	0.224,0.256,0.17	0.168,0.177,0.165	0.047
23049	gene:Solyc09g011880.2	NA	9	-	5159251	5159476	5159251	5159473	5160367	5160598	23049	19,11,14	155,58,203	37,17,20	202,68,147	152	149	1.0611701187042884e-36	7.78846463666e-35	0.107,0.157,0.063	0.152,0.197,0.118	-0.047
3757	gene:Solyc03g111000.2	NA	3	+	61703404	61703581	61703481	61703581	61702006	61702122	3757	2,7,2	71,91,85	13,9,5	101,44,66	226	149	1.147386197348693e-36	8.40050608773e-35	0.018,0.048,0.015	0.078,0.119,0.048	-0.055
26624	gene:Solyc02g079100.2	NA	2	+	43720539	43720707	43720552	43720707	43719949	43720004	26624	13,5,14	156,74,207	4,0,1	53,20,61	162	149	1.4185067223019382e-36	1.03599784571e-34	0.071,0.059,0.059	0.065,0.0,0.015	0.036
17009	gene:Solyc06g068010.2	NA	6	+	42156853	42156948	42156862	42156948	42156074	42156251	17009	81,17,81	0,1,3	260,62,245	15,2,9	158	149	1.460881361336491e-36	1.06198308225e-34	1.0,0.941,0.962	0.942,0.967,0.963	0.01
23147	gene:Solyc01g080240.2	NA	1	+	79464868	79465035	79464874	79465035	79464606	79464711	23147	6,4,14	228,132,302	17,6,28	339,116,330	155	149	1.4612315580796226e-36	1.06198308225e-34	0.025,0.028,0.043	0.046,0.047,0.075	-0.024
26551	gene:Solyc04g009480.1	NA	4	+	2882112	2882162	2882121	2882162	2881452	2881519	26551	30,9,27	2,4,1	31,3,15	0,2,0	158	149	1.470636540751258e-36	1.06621149204e-34	0.934,0.68,0.962	1.0,0.586,1.0	-0.003
13566	gene:Solyc03g116640.2	NA	3	+	65971527	65971674	65971604	65971674	65969627	65969634	13566	35,12,21	15,2,3	24,16,23	24,10,6	226	149	1.6380476214817634e-36	1.18469502551e-34	0.606,0.798,0.822	0.397,0.513,0.716	0.2
14221	gene:Solyc12g006470.1	NA	12	+	960110	960191	960134	960191	959909	959998	14221	47,12,73	0,5,0	188,42,163	15,0,16	173	149	2.3243267180873453e-36	1.67695659454e-34	1.0,0.674,1.0	0.915,1.0,0.898	-0.046
25312	gene:Solyc01g090940.2	NA	1	+	84634894	84635085	84634902	84635085	84632218	84632520	25312	43,37,55	1,2,1	95,52,76	7,2,7	157	149	2.6838003534075867e-36	1.9316214408e-34	0.976,0.946,0.981	0.928,0.961,0.912	0.034
9332	gene:Solyc05g007030.2	NA	5	+	1624556	1624717	1624584	1624717	1624268	1624480	9332	1,7,5	106,112,110	3,1,0	180,61,144	177	149	3.1506870166676614e-36	2.26217805726e-34	0.008,0.05,0.037	0.014,0.014,0.0	0.022
14370	gene:Solyc03g031970.2	NA	3	+	4460305	4460362	4460309	4460362	4460109	4460208	14370	84,96,86	11,15,2	202,134,140	6,5,4	153	149	3.223322300089188e-36	2.30875314145e-34	0.881,0.862,0.977	0.97,0.963,0.971	-0.061
1591	gene:Solyc12g056340.1	NA	12	+	62299283	62299516	62299291	62299516	62299142	62299198	1591	6,2,4	10,8,9	3,1,1	14,21,21	157	149	5.1058549852389896e-36	3.64835431337e-34	0.363,0.192,0.297	0.169,0.043,0.043	0.199
1506	gene:Solyc06g062890.2	NA	6	+	39698197	39699402	39699200	39699402	39695354	39695572	1506	276,146,197	20,5,15	385,82,303	41,13,28	1152	149	6.709083233457925e-36	4.78243403152e-34	0.641,0.791,0.629	0.548,0.449,0.583	0.16
25235	gene:Solyc08g082340.2	NA	8	+	65162463	65162557	65162487	65162557	65160787	65160885	25235	18,12,12	2,0,0	19,4,17	6,0,0	173	149	8.306116552379594e-36	5.89296948587e-34	0.886,1.0,1.0	0.732,1.0,1.0	0.051
2690	gene:Solyc09g061380.2	NA	9	-	58986899	58986988	58986899	58986971	58987571	58987692	2690	19,7,36	0,2,4	41,12,34	2,0,0	166	149	8.306658417429781e-36	5.89296948587e-34	1.0,0.759,0.89	0.948,1.0,1.0	-0.1
29625	gene:Solyc04g077340.2	NA	4	+	62281892	62282137	62281904	62282137	62280513	62281798	29625	16,4,16	0,0,3	26,7,28	0,0,11	161	149	8.327987275069283e-36	5.89403385122e-34	1.0,1.0,0.832	1.0,1.0,0.702	0.043
7237	gene:Solyc01g091580.2	NA	1	-	85175503	85175586	85175503	85175572	85175659	85175825	7237	11,7,8	170,67,200	9,3,14	508,153,410	163	149	8.479516580564337e-36	5.98702209875e-34	0.056,0.087,0.035	0.016,0.018,0.03	0.038
3024	gene:Solyc02g067570.2	NA	2	+	37725441	37725635	37725459	37725635	37725275	37725290	3024	18,51,44	6,6,5	77,30,66	32,6,13	167	149	8.830460173722145e-36	6.22003385459e-34	0.728,0.884,0.887	0.682,0.817,0.819	0.06
19945	gene:Solyc09g018370.2	NA	9	+	14538927	14539060	14538932	14539060	14534145	14534294	19945	22,18,15	8,16,20	54,5,44	30,3,9	154	149	8.934729796178198e-36	6.27860149389e-34	0.727,0.521,0.421	0.635,0.617,0.825	-0.136
29816	gene:Solyc09g015360.2	NA	9	-	8606538	8606781	8606538	8606673	8607648	8607817	29816	5,0,3	2,3,0	2,0,3	5,0,1	257	149	1.1732937242822121e-35	8.22550847979e-34	0.592,0.0,1.0	0.188,NA,0.635	0.119
21904	gene:Solyc12g008710.1	NA	12	+	2077582	2077708	2077587	2077708	2077262	2077509	21904	37,35,31	2,8,0	122,55,47	3,1,2	154	149	1.2426192255539934e-35	8.67485746429e-34	0.947,0.809,1.0	0.975,0.982,0.958	-0.053
326	gene:Solyc03g025890.1	NA	3	+	3293158	3293385	3293327	3293385	3291785	3292748	326	2,0,0	0,1,3	6,0,3	3,0,0	318	149	1.2432259982458782e-35	8.67485746429e-34	1.0,0.0,0.0	0.484,NA,1.0	-0.409
20403	gene:Solyc03g096850.2	NA	3	+	59232452	59232535	59232466	59232535	59232286	59232368	20403	57,50,64	655,451,602	9,8,71	1682,812,846	163	149	1.305320714872015e-35	9.08680521067e-34	0.074,0.092,0.089	0.005,0.009,0.071	0.057
22929	gene:Solyc02g085290.2	NA	2	-	48234111	48234222	48234111	48234181	48234726	48234806	22929	26,24,23	43,17,38	57,17,44	116,46,96	190	149	1.4967583998964322e-35	1.03951269712e-33	0.322,0.525,0.322	0.278,0.225,0.264	0.134
28787	gene:Solyc05g007500.2	NA	5	+	2059214	2059326	2059218	2059326	2058696	2058788	28787	27,28,14	52,31,48	24,15,16	203,74,124	153	149	1.5942060446220227e-35	1.10461013232e-33	0.336,0.468,0.221	0.103,0.165,0.112	0.215
22447	gene:Solyc05g048810.2	NA	5	-	59502844	59502990	59502844	59502979	59503085	59503261	22447	6,2,10	69,22,51	0,0,5	41,4,41	160	149	1.6001567034458045e-35	1.10615483744e-33	0.075,0.078,0.154	0.0,0.0,0.102	0.068
25725	gene:Solyc04g072140.2	NA	4	+	59165642	59165755	59165670	59165755	59165503	59165563	25725	3,0,0	28,22,49	1,2,6	39,15,49	177	149	1.7516274564714211e-35	1.20805397085e-33	0.083,0.0,0.0	0.021,0.101,0.093	-0.044
20766	gene:Solyc01g005380.2	NA	1	+	263330	263550	263383	263550	261003	261446	20766	7,1,15	16,7,27	11,1,6	60,9,26	202	149	1.9473687479740843e-35	1.33994296374e-33	0.244,0.095,0.291	0.119,0.076,0.145	0.097
25183	gene:Solyc05g005000.2	NA	5	-	4229	4357	4229	4333	4562	4657	25183	4,0,2	33,21,63	8,1,4	49,12,26	173	149	2.026107573013e-35	1.39090179233e-33	0.095,0.0,0.027	0.123,0.067,0.117	-0.062
9531	gene:Solyc01g094860.2	NA	1	-	86260237	86260374	86260237	86260317	86260846	86260911	9531	4,0,7	14,7,23	1,0,2	12,6,11	206	149	2.1736706019344113e-35	1.48876402402e-33	0.171,0.0,0.18	0.057,0.0,0.116	0.059
3014	gene:Solyc01g056340.2	DET1	1	+	53615137	53615250	53615160	53615250	53604774	53604870	3014	9,7,8	7,0,3	6,5,11	3,0,0	172	149	2.5167719103603804e-35	1.71979413875e-33	0.527,1.0,0.698	0.634,1.0,1.0	-0.136
12643	gene:Solyc01g096600.2	NA	1	-	87663939	87664064	87663939	87664059	87664418	87664469	12643	4,0,6	0,0,4	1,0,2	1,0,0	154	149	2.704390478463629e-35	1.84376162781e-33	1.0,NA,0.592	0.492,NA,1.0	0.05
6762	gene:Solyc02g079980.2	NA	2	-	44347032	44347185	44347032	44347182	44347259	44347394	6762	0,2,3	10,4,11	2,0,0	18,8,23	152	149	2.9689826119225425e-35	2.01951963706e-33	0.0,0.329,0.211	0.098,0.0,0.0	0.147
9049	gene:Solyc04g049580.2	NA	4	+	42574735	42574812	42574738	42574812	42562640	42562746	9049	58,32,53	12,16,14	51,27,47	10,1,8	152	149	3.0962532074283663e-35	2.10128142901e-33	0.826,0.662,0.788	0.833,0.964,0.852	-0.124
2886	gene:Solyc05g012450.2	NA	5	-	5692731	5692824	5692731	5692821	5693308	5693534	2886	28,10,12	111,47,109	56,14,32	161,47,132	152	149	3.154435719001408e-35	2.13589070039e-33	0.198,0.173,0.097	0.254,0.226,0.192	-0.068
29257	gene:Solyc04g005860.2	NA	4	-	548107	548236	548107	548206	548557	548720	29257	156,92,247	11,7,7	214,64,172	4,0,6	179	149	3.1667285786114996e-35	2.13934106816e-33	0.922,0.916,0.967	0.978,1.0,0.96	-0.044
15345	gene:Solyc03g119570.1	NA	3	+	68134607	68134723	68134617	68134723	68134396	68134484	15345	2,0,0	1,0,3	2,1,2	2,0,0	159	149	3.298855262332716e-35	2.22354813317e-33	0.652,NA,0.0	0.484,1.0,1.0	-0.502
24336	gene:Solyc01g110300.2	NA	1	-	97028617	97028822	97028617	97028808	97028998	97029100	24336	3,2,1	5,0,10	6,3,4	4,4,0	163	149	7.32503228906051e-35	4.92616707675e-33	0.354,1.0,0.084	0.578,0.407,1.0	-0.182
1144	gene:Solyc07g049570.2	NA	7	+	59910981	59911020	59910986	59911020	59910814	59910889	1144	8,17,14	52,18,60	15,15,6	109,53,63	154	149	8.709186244807812e-35	5.84380499158e-33	0.13,0.477,0.184	0.118,0.215,0.084	0.125
8617	gene:Solyc01g104650.2	NA	1	+	93083352	93083528	93083414	93083528	93082998	93083028	8617	7,3,12	1,0,3	1,0,2	1,0,0	211	149	8.790854020536381e-35	5.88531837298e-33	0.832,1.0,0.739	0.414,NA,1.0	0.15
9686	gene:Solyc01g098610.2	NA	1	-	89080261	89080353	89080261	89080331	89080431	89080499	9686	1,1,3	0,0,3	0,0,1	1,0,0	171	149	9.346127238590702e-35	6.24300297005e-33	1.0,1.0,0.466	0.0,NA,1.0	0.322
4864	gene:Solyc08g077430.2	NA	8	+	61323176	61323396	61323188	61323396	61322665	61322949	4864	123,21,111	12,3,4	90,22,76	4,2,0	161	149	9.528275696323435e-35	6.35040347698e-33	0.905,0.866,0.963	0.954,0.911,1.0	-0.044
16539	gene:Solyc01g005440.2	NA	1	+	310666	310908	310819	310908	310219	310362	16539	224,90,214	305,175,254	447,149,433	441,160,334	302	149	1.3645481206719627e-34	9.07409236845e-33	0.266,0.202,0.294	0.333,0.315,0.39	-0.092
2518	gene:Solyc09g010170.2	NA	9	-	3550916	3551049	3550916	3550968	3552437	3552545	2518	1,0,8	1,0,2	0,0,2	2,0,1	230	149	1.5537702037866496e-34	1.03093346669e-32	0.393,NA,0.722	0.0,NA,0.564	0.276
320	gene:Solyc02g082360.2	NA	2	+	46054686	46054835	46054742	46054835	46054560	46054605	320	2,0,2	9,0,4	2,4,4	0,1,3	205	149	1.5942295928748533e-34	1.05542259796e-32	0.139,NA,0.267	1.0,0.744,0.492	-0.542
19361	gene:Solyc04g063210.2	NA	4	-	55350973	55351145	55350973	55351030	55351352	55351525	19361	91,17,111	189,54,264	64,21,66	250,42,220	264	149	1.6389917099310404e-34	1.0826450795e-32	0.214,0.151,0.192	0.126,0.22,0.145	0.022
17377	gene:Solyc10g007120.2	NA	10	+	1524262	1524451	1524425	1524451	1523836	1524055	17377	12,4,10	59,27,82	13,5,28	279,87,257	312	149	1.7071118102317952e-34	1.12514187493e-32	0.089,0.066,0.055	0.022,0.027,0.049	0.037
25375	gene:Solyc09g020140.2	NA	9	-	18643105	18643295	18643105	18643245	18643736	18643791	25375	26,12,19	2,0,4	22,14,13	0,0,2	199	149	1.7438581070141221e-34	1.14681819095e-32	0.907,1.0,0.781	1.0,1.0,0.83	-0.047
16583	gene:Solyc12g021130.1	NA	12	+	14343114	14343248	14343133	14343248	14342141	14342337	16583	2,0,4	31,8,47	7,2,9	47,16,50	168	149	1.7504569602754076e-34	1.1486166257e-32	0.054,0.0,0.07	0.117,0.1,0.138	-0.077
17313	gene:Solyc03g120520.1	NA	3	+	68894108	68894260	68894112	68894260	68893990	68893996	17313	3,0,6	0,3,2	8,0,2	6,0,2	153	149	1.7833606284930545e-34	1.16762983881e-32	1.0,0.0,0.745	0.565,NA,0.493	0.053
19093	gene:Solyc04g015580.2	NA	4	+	5872838	5873048	5872851	5873048	5872582	5872650	19093	0,2,0	10,9,15	5,0,3	46,13,13	162	149	2.4322730283893697e-34	1.58899595096e-32	0.0,0.17,0.0	0.091,0.0,0.175	-0.032
29982	gene:Solyc12g011020.1	NA	12	-	3880101	3880211	3880101	3880179	3880302	3880867	29982	11,1,9	11,2,11	7,6,15	36,9,35	181	149	2.599552764259388e-34	1.69455495433e-32	0.452,0.292,0.402	0.138,0.354,0.261	0.131
5895	gene:Solyc06g061070.2	NA	6	-	39099111	39099338	39099111	39099244	39099819	39099908	5895	700,316,823	12,0,23	1989,592,1821	0,11,0	243	149	2.8843404965174525e-34	1.87608361617e-32	0.973,1.0,0.956	1.0,0.971,1.0	-0.014
26937	gene:Solyc03g115580.2	NA	3	-	65240422	65240522	65240422	65240518	65240601	65240910	26937	26,8,19	4,0,2	26,9,21	2,0,0	153	149	3.3014158688982557e-34	2.14267656557e-32	0.864,1.0,0.902	0.927,1.0,1.0	-0.054
22294	gene:Solyc11g066630.1	NA	11	-	52400410	52400511	52400410	52400480	52401249	52401347	22294	3,2,7	130,102,145	16,10,10	232,120,238	180	149	3.471417572011226e-34	2.24810212044e-32	0.019,0.016,0.038	0.054,0.065,0.034	-0.027
18849	gene:Solyc01g099770.2	NA	1	+	89915774	89915903	89915817	89915903	89915615	89915689	18849	1704,1034,1972	0,13,25	1565,756,1241	18,11,22	192	149	4.222800732251972e-34	2.72875547318e-32	1.0,0.984,0.984	0.985,0.982,0.978	0.008
7100	gene:Solyc09g010970.2	NA	9	-	4325106	4325307	4325106	4325174	4325455	4325542	7100	3,1,11	129,56,166	19,9,10	220,48,184	282	149	5.380808282819989e-34	3.46951249906e-32	0.012,0.009,0.034	0.044,0.09,0.028	-0.036
17553	gene:Solyc04g072010.2	NA	4	+	59083900	59083983	59083903	59083983	59082617	59082680	17553	4,4,5	1,0,4	3,2,2	2,0,9	152	149	5.7681011296172695e-34	3.71118627874e-32	0.797,1.0,0.551	0.595,1.0,0.179	0.191
1592	gene:Solyc12g056340.1	NA	12	+	62299291	62299516	62299310	62299516	62299142	62299198	1592	12,10,10	1,4,0	16,22,26	1,0,0	168	149	6.132859308490831e-34	3.93734865972e-32	0.914,0.689,1.0	0.934,1.0,1.0	-0.11
18423	gene:Solyc05g013990.2	NA	5	+	7496482	7496633	7496500	7496633	7494864	7495213	18423	12,7,6	394,297,463	29,16,37	1100,489,748	167	149	6.177530737690199e-34	3.95748062883e-32	0.026,0.021,0.011	0.023,0.028,0.042	-0.012
3012	gene:Solyc01g056340.2	DET1	1	+	53615150	53615250	53615160	53615250	53604774	53604870	3012	73,23,77	7,0,3	62,17,62	3,0,0	159	149	6.408588516576802e-34	4.09667298183e-32	0.907,1.0,0.96	0.951,1.0,1.0	-0.028
27493	gene:Solyc03g097180.2	NA	3	-	59503969	59504075	59503969	59504071	59504160	59504484	27493	9,4,5	186,110,233	0,2,3	178,46,118	153	149	8.151364876827194e-34	5.19955624386e-32	0.045,0.034,0.02	0.0,0.041,0.024	0.011
22441	gene:Solyc05g048810.2	NA	5	-	59498225	59498254	59498225	59498243	59498326	59498441	22441	29,13,32	10,3,22	26,12,17	3,2,7	160	149	8.339336396463172e-34	5.30806797398e-32	0.73,0.801,0.575	0.89,0.848,0.693	-0.108
20720	gene:Solyc04g082830.2	NA	4	+	66364947	66365155	66365004	66365155	66364778	66364801	20720	1,0,2	5,0,3	3,0,9	5,0,2	206	149	1.007452704579582e-33	6.39883154778e-32	0.126,NA,0.325	0.303,NA,0.765	-0.308
23859	gene:Solyc08g079710.2	NA	8	+	63196484	63196709	63196583	63196709	63195765	63195858	23859	4,1,2	72,5,111	11,2,4	71,27,87	248	149	1.1154660249908643e-33	7.06977134176e-32	0.032,0.107,0.011	0.085,0.043,0.027	-0.002
9316	gene:Solyc12g036250.1	NA	12	+	53180967	53181177	53181019	53181177	53179673	53179796	9316	14,9,30	261,102,279	32,9,35	274,81,222	201	149	1.1248938037045838e-33	7.11435496066e-32	0.038,0.061,0.074	0.08,0.076,0.105	-0.029
11822	gene:Solyc10g083800.1	NA	10	+	63558337	63558403	63558342	63558403	63558205	63558265	11822	36,18,36	2,0,0	57,16,22	2,3,2	154	149	1.1303167203545287e-33	7.1334744188e-32	0.946,1.0,1.0	0.965,0.838,0.914	0.076
15628	gene:Solyc07g006340.2	NA	7	-	1153424	1153536	1153424	1153520	1153699	1153864	15628	3,6,9	125,70,94	8,3,5	291,123,205	165	149	1.1489109184607775e-33	7.23546123967e-32	0.021,0.072,0.08	0.024,0.022,0.022	0.035
1482	gene:Solyc02g005520.2	NA	2	-	9239964	9240131	9239964	9240011	9240303	9240480	1482	46,23,42	16,3,4	70,21,41	15,8,28	269	149	1.1731647073389926e-33	7.37258370521e-32	0.614,0.809,0.853	0.721,0.593,0.448	0.171
11270	gene:Solyc05g018810.2	NA	5	+	23878101	23878189	23878104	23878189	23877946	23878002	11270	462,311,418	21,5,13	518,242,410	9,2,3	152	149	1.9981862465091504e-33	1.25308198687e-31	0.956,0.984,0.969	0.983,0.992,0.993	-0.02
683	gene:Solyc11g039750.1	NA	11	+	42843592	42843708	42843601	42843708	42843403	42843462	683	10,1,6	4,4,5	0,2,4	0,0,2	158	149	2.903874732005757e-33	1.81721424019e-31	0.702,0.191,0.531	NA,1.0,0.654	-0.352
10056	gene:Solyc07g045300.2	NA	7	-	58402918	58403017	58402918	58403001	58403365	58403534	10056	95,41,116	14,7,17	221,75,234	12,1,17	165	149	2.9155607128760992e-33	1.82069416366e-31	0.86,0.841,0.86	0.943,0.985,0.926	-0.098
5069	gene:Solyc08g075990.2	NA	8	-	60059041	60059268	60059041	60059234	60059843	60059943	5069	22,4,20	40,10,19	76,20,33	150,36,156	183	149	3.4147400033660794e-33	2.12794856604e-31	0.309,0.246,0.462	0.292,0.311,0.147	0.089
15295	gene:Solyc01g096360.2	NA	1	+	87442303	87442386	87442313	87442386	87442099	87442220	15295	0,1,5	109,104,157	13,4,12	452,141,311	159	149	3.476651098321738e-33	2.15826196211e-31	0.0,0.009,0.029	0.026,0.026,0.035	-0.016
15817	gene:Solyc01g068270.2	NA	1	+	77411930	77412010	77411937	77412010	77411694	77411858	15817	34,15,38	4,0,0	56,16,39	12,0,0	156	149	3.47790573540931e-33	2.15826196211e-31	0.89,1.0,1.0	0.817,1.0,1.0	0.024
7164	gene:Solyc08g062560.2	NA	8	-	51389779	51389856	51389779	51389848	51389942	51390030	7164	2,1,4	86,53,121	5,3,4	53,12,90	157	149	3.9430154798091893e-33	2.44179448203e-31	0.022,0.018,0.03	0.082,0.192,0.04	-0.081
13561	gene:Solyc03g116640.2	NA	3	+	65971535	65971674	65971604	65971674	65969627	65969634	13561	22,12,16	15,2,3	19,13,15	24,10,6	218	149	4.141254133123598e-33	2.55922617686e-31	0.501,0.804,0.785	0.351,0.47,0.631	0.213
29315	gene:Solyc02g083570.2	NA	2	-	46930860	46930982	46930860	46930979	46931073	46931481	29315	23,4,13	3,2,0	26,0,20	5,0,6	152	149	4.308334880905082e-33	2.65695548413e-31	0.883,0.662,1.0	0.836,NA,0.766	0.047
10967	gene:Solyc03g114780.2	NA	3	+	64679567	64679697	64679584	64679697	64679308	64679476	10967	2,1,0	24,14,28	2,2,4	38,8,14	166	149	4.715179673756447e-33	2.9018367661e-31	0.07,0.06,0.0	0.045,0.183,0.204	-0.101
17760	gene:Solyc12g015710.1	NA	12	-	5689088	5689178	5689088	5689167	5689378	5689450	17760	12,5,8	10,2,8	5,2,20	2,0,6	160	149	5.766155525830052e-33	3.54130109515e-31	0.528,0.7,0.482	0.7,1.0,0.756	-0.249
6620	gene:Solyc07g006780.2	NA	7	-	1632105	1632290	1632105	1632282	1632369	1632452	6620	94,82,117	3,4,1	260,113,161	19,9,16	157	149	6.91098553896701e-33	4.23565041538e-31	0.967,0.951,0.991	0.929,0.923,0.905	0.051
16929	gene:Solyc02g092660.2	NA	2	+	53674310	53674510	53674327	53674510	53673610	53673699	16929	0,6,4	2,7,3	5,2,3	29,8,11	166	149	7.018502232658504e-33	4.29269503839e-31	0.0,0.435,0.545	0.134,0.183,0.197	0.155
20281	gene:Solyc07g066630.2	NA	7	-	67994830	67995000	67994830	67994994	67995461	67995621	20281	304,97,296	10,2,11	360,100,330	5,3,4	155	149	7.970713293686027e-33	4.86508116334e-31	0.967,0.979,0.963	0.986,0.97,0.988	-0.012
5488	gene:Solyc06g009220.2	NA	6	+	3161881	3162009	3161904	3162009	3160959	3161196	5488	2,1,0	34,15,45	9,4,1	111,33,72	172	149	8.69443281393278e-33	5.2959429384e-31	0.048,0.055,0.0	0.066,0.095,0.012	-0.023
17968	gene:Solyc02g083320.2	NA	2	-	46770615	46770855	46770615	46770852	46770945	46771095	17968	97,82,120	36,24,25	132,36,103	35,8,6	152	149	8.787184650859766e-33	5.34149414615e-31	0.725,0.77,0.825	0.787,0.815,0.944	-0.075
3990	gene:Solyc07g063440.2	NA	7	+	65927163	65927260	65927169	65927260	65926681	65927069	3990	84,47,75	5,0,7	103,82,78	0,5,0	155	149	9.398946724150779e-33	5.70170798725e-31	0.942,1.0,0.912	1.0,0.94,1.0	-0.029
2721	gene:Solyc09g074750.2	NA	9	+	66561548	66561640	66561551	66561640	66561231	66561347	2721	27,44,24	1,0,0	25,3,10	0,4,2	152	149	1.1876876411876133e-32	7.19022711493e-31	0.964,1.0,1.0	1.0,0.424,0.831	0.236
25277	gene:Solyc06g076050.2	NA	6	+	47224090	47224167	47224107	47224167	47223727	47224007	25277	0,0,2	45,33,57	3,0,5	72,16,43	166	149	1.2809730025443306e-32	7.73921189037e-31	0.0,0.0,0.031	0.036,0.0,0.095	-0.033
2163	gene:Solyc12g039180.1	NA	12	-	45336720	45336840	45336720	45336776	45337953	45338030	2163	130,91,180	2,2,3	181,57,205	12,0,6	213	149	1.4865957077552522e-32	8.9632976497e-31	0.978,0.97,0.977	0.913,1.0,0.96	0.017
21721	gene:Solyc01g112240.2	NA	1	-	98278991	98279150	98278991	98279117	98279866	98279997	21721	154,66,218	10,0,2	164,61,116	2,0,0	182	149	1.9644696174925122e-32	1.18206193077e-30	0.927,1.0,0.989	0.985,1.0,1.0	-0.023
5868	gene:Solyc04g079750.2	NA	4	-	64104114	64104353	64104114	64104351	64104463	64104614	5868	52,18,47	2,0,0	32,13,14	6,0,0	151	149	2.0360896114362954e-32	1.22268209495e-30	0.962,1.0,1.0	0.84,1.0,1.0	0.041
4417	gene:Solyc02g068380.2	NA	2	-	38335099	38335216	38335099	38335209	38335331	38335416	4417	80,42,91	3,0,0	196,53,145	10,0,4	156	149	2.226955010710799e-32	1.3346015664e-30	0.962,1.0,1.0	0.949,1.0,0.972	0.014
12344	gene:Solyc08g065310.2	NA	8	-	53218715	53218874	53218715	53218870	53218969	53219068	12344	36,5,23	5,2,0	9,2,16	4,2,4	153	149	2.2584462916248546e-32	1.35075082532e-30	0.875,0.709,1.0	0.687,0.493,0.796	0.203
9699	gene:Solyc08g021960.2	NA	8	+	34111996	34112106	34112038	34112106	34106374	34106592	9699	7,9,5	1,0,4	16,0,8	13,1,3	191	149	2.3870786901421064e-32	1.4248175515e-30	0.845,1.0,0.494	0.49,0.0,0.675	0.391
6106	gene:Solyc02g091030.2	NA	2	+	52473543	52473636	52473546	52473636	52473346	52473421	6106	23,17,16	17,1,12	19,1,16	12,15,12	152	149	2.503007216401749e-32	1.49101982981e-30	0.57,0.943,0.567	0.608,0.061,0.567	0.281
12239	gene:Solyc02g069650.1	NA	2	-	39501519	39501637	39501519	39501626	39502393	39502473	12239	28,22,12	0,0,1	57,15,55	6,0,4	160	149	2.713206167236908e-32	1.61300106642e-30	1.0,1.0,0.918	0.898,1.0,0.928	0.031
20128	gene:Solyc03g044370.2	NA	3	-	8902461	8902618	8902461	8902608	8902714	8902799	20128	0,3,2	23,23,23	10,0,1	29,5,20	159	149	2.9919596213934875e-32	1.77516965561e-30	0.0,0.109,0.075	0.244,0.0,0.045	-0.035
17555	gene:Solyc04g072010.2	NA	4	+	59083899	59083983	59083903	59083983	59082617	59082680	17555	119,66,81	1,0,4	94,44,58	2,0,9	153	149	3.421873478515455e-32	2.02619898703e-30	0.991,1.0,0.952	0.979,1.0,0.863	0.034
4898	gene:Solyc03g097790.2	NA	3	+	60127413	60128882	60128798	60128882	60123108	60123234	4898	23,25,31	418,151,431	72,14,67	450,163,403	1534	149	3.7866458236781926e-32	2.23773453497e-30	0.005,0.016,0.007	0.015,0.008,0.016	-0.004
21547	gene:Solyc05g008270.2	NA	5	-	2654406	2654523	2654406	2654510	2656475	2656610	21547	30,27,27	4,9,11	150,73,169	26,8,20	162	149	3.8297288622272066e-32	2.25870417519e-30	0.873,0.734,0.693	0.841,0.894,0.886	-0.107
8405	gene:Solyc01g097810.2	NA	1	-	88517914	88517993	88517914	88517985	88518636	88518709	8405	0,0,2	2,0,5	1,0,0	0,0,1	157	149	5.47800782278014e-32	3.22443133727e-30	0.0,NA,0.275	1.0,NA,0.0	-0.362
29260	gene:Solyc04g005860.2	NA	4	-	548193	548432	548193	548236	548557	548720	29260	93,27,95	155,92,247	74,17,49	214,64,172	345	149	6.008139913417131e-32	3.52948535428e-30	0.206,0.112,0.142	0.13,0.103,0.11	0.039
25705	gene:Solyc01g111020.2	NA	1	-	97429669	97429759	97429669	97429755	97429857	97430089	25705	4,3,6	5,0,0	14,6,10	2,0,0	153	149	6.146923519044193e-32	3.60389155037e-30	0.438,1.0,1.0	0.872,1.0,1.0	-0.145
25573	gene:Solyc03g113920.2	NA	3	+	63969473	63969556	63969477	63969556	63968763	63969078	25573	1,0,3	90,79,129	9,0,9	147,40,91	153	149	6.232641365133625e-32	3.64695402714e-30	0.011,0.0,0.022	0.056,0.0,0.088	-0.037
7281	gene:Solyc12g014440.1	NA	12	-	5415426	5415538	5415426	5415517	5415614	5415711	7281	3,2,5	79,58,60	22,8,0	126,54,117	170	149	6.763238013703296e-32	3.94965127618e-30	0.032,0.029,0.068	0.133,0.115,0.0	-0.04
16689	gene:Solyc09g005720.2	NA	9	-	500054	500203	500054	500171	500285	500367	16689	2,0,1	2,0,3	0,0,1	5,0,0	181	149	7.108280961376013e-32	4.14301277602e-30	0.452,NA,0.215	0.0,NA,1.0	-0.166
7807	gene:Solyc12g007310.1	NA	12	-	1701338	1701391	1701338	1701380	1701469	1701610	7807	7,6,1	604,300,514	15,18,16	1170,409,788	160	149	9.338710296553899e-32	5.43235153748e-30	0.011,0.018,0.002	0.012,0.039,0.019	-0.013
19190	gene:Solyc07g017530.2	NA	7	-	7475685	7475783	7475685	7475753	7480899	7481340	19190	5,3,10	1,4,3	9,3,5	2,0,1	179	149	9.372920279981411e-32	5.44160264302e-30	0.806,0.384,0.735	0.789,1.0,0.806	-0.223
6262	gene:Solyc07g056170.2	NA	7	-	64023763	64023984	64023763	64023977	64024068	64024183	6262	2,0,0	28,25,38	1,3,3	52,19,25	156	149	1.0699848527414116e-31	6.19986349858e-30	0.064,0.0,0.0	0.018,0.131,0.103	-0.063
16527	gene:Solyc04g082660.2	NA	4	+	66269328	66269402	66269331	66269402	66268188	66268449	16527	5,0,1	22,3,34	3,0,1	117,26,116	152	149	1.1736011028228125e-31	6.78702194191e-30	0.182,0.0,0.028	0.025,0.0,0.008	0.059
7732	gene:Solyc04g079060.2	NA	4	-	63648534	63648778	63648534	63648637	63648989	63649066	7732	2,0,1	0,0,1	5,0,6	3,0,0	290	149	1.2481253954616844e-31	7.20398589905e-30	1.0,NA,0.339	0.461,NA,1.0	-0.061
22079	gene:Solyc03g112950.2	NA	3	+	63281265	63281477	63281368	63281477	63281094	63281189	22079	7,0,4	14,18,25	0,3,1	30,12,17	252	149	1.4202749354199214e-31	8.18171946809e-30	0.228,0.0,0.086	0.0,0.129,0.034	0.05
9532	gene:Solyc01g094860.2	NA	1	-	86260237	86260374	86260237	86260341	86260846	86260911	9532	3,0,5	2,6,2	1,0,2	8,0,0	182	149	1.5500313117176463e-31	8.91193051079e-30	0.551,0.0,0.672	0.093,NA,1.0	-0.139
2334	gene:Solyc01g100110.2	NA	1	-	90201086	90201335	90201086	90201326	90201514	90201736	2334	69,34,58	0,0,2	141,39,73	4,0,6	158	149	1.5709250464926456e-31	9.01462297432e-30	1.0,1.0,0.965	0.971,1.0,0.92	0.025
16691	gene:Solyc09g005720.2	NA	9	-	500134	500190	500134	500171	500285	500367	16691	2,0,0	2,0,3	7,0,1	5,0,0	168	149	1.7730138907978739e-31	1.01546893842e-29	0.47,NA,0.0	0.554,NA,1.0	-0.542
17503	gene:Solyc09g018710.2	NA	9	-	16678299	16678375	16678299	16678368	16678451	16678564	17503	6,9,17	1,0,2	27,7,30	5,3,5	156	149	1.8999147898922597e-31	1.08605706018e-29	0.851,1.0,0.89	0.838,0.69,0.851	0.121
30282	gene:Solyc11g017170.1	NA	11	+	7975423	7975566	7975428	7975566	7975237	7975335	30282	21,6,13	2,2,6	65,10,32	6,2,0	154	149	2.191053966445953e-31	1.25007829468e-29	0.91,0.744,0.677	0.913,0.829,1.0	-0.137
15681	gene:Solyc05g014310.2	NA	5	-	8116198	8116293	8116198	8116287	8116453	8116501	15681	15,6,15	2,0,4	35,23,39	0,0,3	155	149	2.3652664971561887e-31	1.34688786644e-29	0.878,1.0,0.783	1.0,1.0,0.926	-0.088
22157	gene:Solyc02g062620.2	NA	2	-	34365468	34365548	34365468	34365538	34366733	34366815	22157	21,7,13	347,254,389	50,12,20	576,210,475	159	149	3.2811126004288582e-31	1.86483885369e-29	0.054,0.025,0.03	0.075,0.051,0.038	-0.018
10504	gene:Solyc10g024410.1	NA	10	-	14085269	14085351	14085269	14085336	14085823	14085867	10504	355,225,423	21,9,7	491,220,354	15,3,4	164	149	3.453270754598252e-31	1.95894032787e-29	0.939,0.958,0.982	0.967,0.985,0.988	-0.02
13613	gene:Solyc06g005170.2	NA	6	+	192661	192832	192702	192832	192234	192401	13613	4,1,3	154,87,160	10,0,6	158,43,122	190	149	3.6629045394450365e-31	2.07390166543e-29	0.02,0.009,0.014	0.047,0.0,0.037	-0.014
27056	gene:Solyc04g081540.2	NA	4	+	65483078	65483242	65483082	65483242	65480565	65480749	27056	43,37,54	1,4,6	182,75,120	9,0,1	153	149	3.6968168070154515e-31	2.08912318609e-29	0.977,0.9,0.898	0.952,1.0,0.992	-0.056
25807	gene:Solyc01g058450.2	NA	1	+	66494426	66494519	66494458	66494519	66494254	66494322	25807	1,0,0	0,1,0	4,2,1	2,0,0	181	149	4.640014648230407e-31	2.6171619624e-29	1.0,0.0,NA	0.622,1.0,1.0	-0.374
12945	gene:Solyc03g082490.2	NA	3	-	52409960	52410146	52409960	52410089	52410230	52410443	12945	330,248,413	3,4,13	567,314,414	16,9,20	206	149	6.026763092060914e-31	3.39290782029e-29	0.988,0.978,0.958	0.962,0.962,0.937	0.021
16382	gene:Solyc11g005170.1	NA	11	+	150235	150320	150289	150320	150025	150082	16382	6,10,3	16,23,25	21,9,13	37,19,19	203	149	6.29295846819593e-31	3.53607165344e-29	0.216,0.242,0.081	0.294,0.258,0.334	-0.116
19504	gene:Solyc05g007160.2	NA	5	-	1755350	1755499	1755350	1755496	1755580	1755750	19504	4,5,3	40,44,56	15,8,10	70,37,74	152	149	6.681940855578793e-31	3.74756022513e-29	0.089,0.1,0.05	0.174,0.175,0.117	-0.076
11410	gene:Solyc02g085570.2	NA	2	+	48403439	48403561	48403442	48403561	48403090	48403161	11410	4,6,11	7,3,14	20,2,8	2,7,3	152	149	7.70890827956359e-31	4.31539168757e-29	0.359,0.662,0.435	0.907,0.219,0.723	-0.131
3890	gene:Solyc05g026550.2	NA	5	-	41748475	41748595	41748475	41748570	41749344	41749430	3890	39,22,41	579,339,538	51,19,44	1186,479,981	174	149	7.992062349275666e-31	4.46548972429e-29	0.055,0.053,0.061	0.036,0.033,0.037	0.021
29752	gene:Solyc08g061500.1	NA	8	-	48831174	48831357	48831174	48831345	48831701	48831791	29752	3,0,5	31,9,33	8,3,7	26,5,39	161	149	8.287479714231522e-31	4.62186368678e-29	0.082,0.0,0.123	0.222,0.357,0.142	-0.172
11738	gene:Solyc02g082810.2	NA	2	+	46461867	46461975	46461872	46461975	46461536	46461646	11738	4,10,10	2,2,0	6,4,15	4,2,5	154	149	9.100102010223202e-31	5.06555303846e-29	0.659,0.829,1.0	0.592,0.659,0.744	0.164
8920	gene:Solyc10g076860.1	NA	10	+	59834470	59834530	59834474	59834530	59834109	59834168	8920	109,21,79	0,0,9	106,33,62	0,0,2	153	149	1.0611362277265952e-30	5.89575221854e-29	1.0,1.0,0.895	1.0,1.0,0.968	-0.024
7503	gene:Solyc03g044380.2	NA	3	+	8962964	8963190	8963017	8963190	8962807	8962892	7503	1,0,0	4,3,1	2,0,2	5,0,0	202	149	1.5821877274543874e-30	8.77435264899e-29	0.156,0.0,0.0	0.228,NA,1.0	-0.562
28204	gene:Solyc04g079760.2	NA	4	+	64107361	64107479	64107379	64107479	64107208	64107286	28204	27,15,42	342,182,387	1,0,3	23,13,33	167	149	1.6964094076607913e-30	9.39027367648e-29	0.066,0.068,0.088	0.037,0.0,0.075	0.037
9328	gene:Solyc06g073680.2	NA	6	-	45462917	45462999	45462917	45462983	45464202	45464516	9328	10,6,19	1,1,2	26,14,30	14,2,2	165	149	1.808612597515794e-30	9.99275268795e-29	0.9,0.844,0.896	0.626,0.863,0.931	0.073
9678	gene:Solyc01g098610.2	NA	1	-	89082088	89082258	89082088	89082251	89082475	89082944	9678	259,158,337	11,0,10	130,44,124	0,2,2	156	149	1.8425588138544006e-30	1.01614212879e-28	0.957,1.0,0.97	1.0,0.955,0.983	-0.004
10894	gene:Solyc03g095680.1	NA	3	+	56865677	56865932	56865756	56865932	56864430	56864673	10894	29,20,30	1,0,0	51,17,47	2,4,0	228	149	1.9937131832174884e-30	1.09746526613e-28	0.95,1.0,1.0	0.943,0.735,1.0	0.091
19167	gene:Solyc12g056130.1	NA	12	-	62094211	62094336	62094211	62094282	62094647	62094797	19167	5,2,7	8,0,3	15,13,18	5,2,4	203	149	2.2500003423755426e-30	1.23625249865e-28	0.314,1.0,0.631	0.688,0.827,0.768	-0.113
3736	gene:Solyc11g005600.1	NA	11	-	453088	453206	453088	453184	453309	453417	3736	3,2,1	3,0,8	5,6,0	0,0,5	171	149	3.0751557559557276e-30	1.68651300453e-28	0.466,1.0,0.098	1.0,1.0,0.0	-0.145
11467	gene:Solyc01g068330.2	NA	1	-	77547187	77547336	77547187	77547333	77548121	77548774	11467	3,1,0	8,1,6	6,0,2	6,0,4	152	149	3.16873753185276e-30	1.73144711644e-28	0.269,0.495,0.0	0.495,NA,0.329	-0.157
29611	gene:Solyc01g087290.2	NA	1	-	82225407	82225515	82225407	82225510	82225594	82225664	29611	16,6,11	26,13,38	29,8,15	96,40,90	154	149	3.1630212891082726e-30	1.73144711644e-28	0.373,0.309,0.219	0.226,0.162,0.139	0.125
11360	gene:Solyc12g035130.1	NA	12	-	60087025	60087125	60087025	60087119	60087206	60087566	11360	4345,2351,4158	91,41,93	2253,1079,1771	40,2,36	155	149	3.2274484014379306e-30	1.76029181161e-28	0.979,0.982,0.977	0.982,0.998,0.979	-0.007
16205	gene:Solyc04g016130.2	NA	4	-	6863180	6863294	6863180	6863282	6863465	6863597	16205	17,18,12	29,33,39	36,18,22	44,21,32	161	149	3.578163486798803e-30	1.94800200815e-28	0.352,0.335,0.222	0.431,0.442,0.389	-0.118
6635	gene:Solyc06g082000.2	NA	6	+	47954682	47954885	47954688	47954885	47954248	47954443	6635	9,0,2	7,6,5	11,0,5	1,0,4	155	149	4.3230179223391106e-30	2.34920855103e-28	0.553,0.0,0.278	0.914,NA,0.546	-0.453
18804	gene:Solyc03g005020.2	NA	3	-	30647	30743	30647	30738	30833	30873	18804	23,4,46	1,0,2	35,6,41	4,0,5	154	149	4.4649438147326566e-30	2.42190611118e-28	0.957,1.0,0.957	0.894,1.0,0.888	0.044
15488	gene:Solyc01g098190.2	NA	1	+	88785816	88785918	88785848	88785918	88785405	88785506	15488	186,97,164	10,14,19	165,64,118	2,7,10	181	149	8.323423456214377e-30	4.50662590594e-28	0.939,0.851,0.877	0.985,0.883,0.907	-0.036
9915	gene:Solyc01g079510.2	NA	1	+	78575399	78575496	78575458	78575496	78575036	78575107	9915	33,47,18	0,8,1	117,16,51	18,6,9	208	149	9.046157187768606e-30	4.88903677103e-28	1.0,0.808,0.928	0.823,0.656,0.802	0.152
10946	gene:Solyc12g009500.1	NA	12	+	2766481	2766690	2766485	2766690	2765924	2765997	10946	50,44,65	29,12,17	78,28,49	9,4,11	153	149	9.184198828947702e-30	4.95463357877e-28	0.627,0.781,0.788	0.894,0.872,0.813	-0.128
4340	gene:Solyc12g014150.1	NA	12	+	4987805	4987991	4987814	4987991	4986729	4986962	4340	24,5,9	16,6,15	26,17,36	71,36,38	158	149	9.599451607916025e-30	5.16926991024e-28	0.586,0.44,0.361	0.257,0.308,0.472	0.117
7263	gene:Solyc01g091580.2	NA	1	-	85175503	85175575	85175503	85175572	85175659	85175780	7263	8,7,7	170,67,200	12,2,12	508,153,410	152	149	9.667862062038271e-30	5.19669439049e-28	0.044,0.093,0.033	0.023,0.013,0.028	0.035
25074	gene:Solyc03g119200.2	NA	3	+	67865546	67865660	67865554	67865660	67863260	67863839	25074	0,0,3	0,1,0	2,1,5	1,2,1	157	149	1.280929223867491e-29	6.87285580857e-28	NA,0.0,1.0	0.655,0.322,0.826	-0.101
25522	gene:Solyc01g005540.2	NA	1	-	365157	365229	365157	365226	365749	365807	25522	2,1,0	22,14,33	4,0,17	142,51,115	152	149	1.2956210397930993e-29	6.93915953295e-28	0.082,0.065,0.0	0.027,0.0,0.127	-0.002
9517	gene:Solyc03g007360.2	NA	3	-	1911411	1911576	1911411	1911573	1911653	1911876	9517	0,4,2	16,7,30	0,0,1	19,3,16	152	149	1.6682101478302916e-29	8.91862349717e-28	0.0,0.359,0.061	0.0,0.0,0.058	0.121
25421	gene:Solyc04g025990.2	NA	4	+	20087908	20088026	20088023	20088026	20087753	20087806	25421	113,44,90	0,0,2	277,88,234	4,2,6	264	149	1.918399928002431e-29	1.02377805853e-27	1.0,1.0,0.962	0.975,0.961,0.957	0.023
7579	gene:Solyc01g014270.2	NA	1	+	11953574	11953710	11953634	11953710	11950645	11950871	7579	7,8,9	70,32,61	24,14,21	52,12,51	209	149	2.0659530578005015e-29	1.10054578213e-27	0.067,0.151,0.095	0.248,0.454,0.227	-0.205
27652	gene:Solyc03g121410.2	NA	3	-	69513037	69513108	69513037	69513105	69513197	69513275	27652	111,59,134	6,2,11	127,56,100	15,0,18	152	149	2.211362463636832e-29	1.17589891291e-27	0.948,0.967,0.923	0.892,1.0,0.845	0.034
3735	gene:Solyc11g005600.1	NA	11	-	453088	453191	453088	453184	453309	453417	3735	120,88,108	3,0,8	221,77,146	0,0,5	156	149	2.4897191574038165e-29	1.3215518206e-27	0.974,1.0,0.928	1.0,1.0,0.965	-0.021
2615	gene:Solyc09g009190.2	NA	9	+	2548254	2548377	2548296	2548377	2547909	2547965	2615	12,8,3	187,123,254	4,0,6	235,46,215	191	149	2.8081094086411105e-29	1.48789754317e-27	0.048,0.048,0.009	0.013,0.0,0.021	0.024
25383	gene:Solyc09g020140.2	NA	9	-	18643073	18643245	18643073	18643228	18643736	18643791	25383	2,0,4	0,5,3	0,0,2	1,0,0	166	149	2.8355641527196774e-29	1.49977125337e-27	1.0,0.0,0.545	0.0,NA,1.0	0.015
18627	gene:Solyc02g065080.2	NA	2	-	36255976	36256087	36255976	36256080	36256526	36256577	18627	42,34,56	6,4,4	66,10,61	3,1,2	156	149	3.046002595141075e-29	1.60821362594e-27	0.87,0.89,0.93	0.955,0.905,0.967	-0.046
10316	gene:Solyc02g093490.2	NA	2	+	54348613	54348723	54348616	54348723	54347635	54347729	10316	14,13,15	1,1,4	8,4,2	0,0,2	152	149	3.26519366606359e-29	1.72088442773e-27	0.932,0.927,0.786	1.0,1.0,0.495	0.05
16237	gene:Solyc09g065540.2	NA	9	+	63668156	63668269	63668180	63668269	63664670	63664730	16237	2,6,6	4,7,4	12,4,7	3,0,0	173	149	3.3427178586822196e-29	1.75862457255e-27	0.301,0.425,0.564	0.775,1.0,1.0	-0.495
18811	gene:Solyc02g005110.2	NA	2	+	6433711	6433861	6433728	6433861	6433603	6433653	18811	0,0,2	67,31,49	4,3,2	85,37,63	166	149	3.468977451295333e-29	1.82182605547e-27	0.0,0.0,0.035	0.041,0.068,0.028	-0.034
30540	gene:Solyc08g080780.2	NA	8	-	63984069	63984270	63984069	63984261	63984683	63985153	30540	33,44,23	6,3,0	151,84,113	19,15,21	158	149	4.280565728993081e-29	2.2440884708e-27	0.838,0.933,1.0	0.882,0.841,0.835	0.071
7024	gene:Solyc06g011530.2	NA	6	+	8022157	8022497	8022451	8022497	8021721	8021813	7024	35,5,18	2,0,3	54,20,51	7,1,16	443	149	5.050208025617551e-29	2.6429125627e-27	0.855,1.0,0.669	0.722,0.871,0.517	0.138
6069	gene:Solyc05g053190.2	NA	5	-	63313896	63313990	63313896	63313982	63314057	63314236	6069	43,11,33	2,4,3	167,38,116	6,0,2	157	149	5.801686321756607e-29	3.03084579814e-27	0.953,0.723,0.913	0.964,1.0,0.982	-0.119
8902	gene:Solyc03g114110.2	NA	3	-	64137852	64138089	64137852	64138067	64138599	64138711	8902	46,12,36	1,3,4	101,51,54	0,3,2	171	149	6.18609118592815e-29	3.2259922895e-27	0.976,0.777,0.887	1.0,0.937,0.959	-0.085
3690	gene:Solyc10g005510.2	NA	10	-	422848	422928	422848	422916	422998	423105	3690	6,13,13	188,94,272	10,9,7	413,91,326	161	149	6.470404501117678e-29	3.36834980378e-27	0.029,0.113,0.042	0.022,0.084,0.019	0.02
22266	gene:Solyc03g114670.2	NA	3	+	64582641	64582746	64582674	64582746	64581812	64581913	22266	1,0,0	0,3,1	6,0,0	18,6,6	182	149	6.817160094398077e-29	3.5426588078e-27	1.0,0.0,0.0	0.214,0.0,0.0	0.262
24445	gene:Solyc07g064910.2	NA	7	+	66884845	66884928	66884872	66884928	66884485	66884693	24445	4,2,1	14,4,27	1,0,4	58,10,64	176	149	1.3979927412526245e-28	7.25223983137e-27	0.195,0.297,0.03	0.014,0.0,0.05	0.153
15197	gene:Solyc02g093120.2	NA	2	+	54046894	54046927	54046897	54046927	54046585	54046654	15197	18,5,22	70,36,72	10,2,11	69,30,61	152	149	1.540812413187986e-28	7.97920713972e-27	0.201,0.12,0.23	0.124,0.061,0.15	0.072
3934	gene:Solyc11g044870.1	NA	11	-	32140232	32140340	32140232	32140303	32141601	32141724	3934	60,42,66	2,0,0	64,30,53	5,1,1	186	149	1.8699501810044396e-28	9.66682941398e-27	0.96,1.0,1.0	0.911,0.96,0.977	0.037
8888	gene:Solyc11g007690.1	NA	11	+	1931210	1931320	1931224	1931320	1930003	1930088	8888	14,8,15	243,126,237	26,8,23	818,186,611	163	149	2.054918358286286e-28	1.06045917014e-26	0.05,0.055,0.055	0.028,0.038,0.033	0.02
16959	gene:Solyc08g005430.2	NA	8	+	320303	320529	320308	320529	319768	320206	16959	5,10,20	22,4,21	17,5,3	58,22,27	154	149	2.3745297939718288e-28	1.22327379767e-26	0.18,0.708,0.48	0.221,0.18,0.097	0.29
8153	gene:Solyc07g049150.2	NA	7	-	59416876	59416949	59416876	59416940	59417612	59417797	8153	19,6,33	2,0,1	8,0,8	4,0,1	158	149	2.544001379954468e-28	1.30831212836e-26	0.9,1.0,0.969	0.654,NA,0.883	0.188
19231	gene:Solyc06g066610.2	NA	6	-	41856795	41856847	41856795	41856843	41856928	41856990	19231	4,6,2	81,56,89	16,7,9	166,53,104	153	149	2.6542861065631034e-28	1.36267106248e-26	0.046,0.094,0.021	0.086,0.114,0.078	-0.039
11614	gene:Solyc01g091330.2	NA	1	-	84977860	84977945	84977860	84977940	84979006	84979225	11614	2,0,2	5,0,7	1,0,1	16,5,21	154	149	2.890676913002509e-28	1.48147191791e-26	0.279,NA,0.217	0.057,0.0,0.044	0.214
29221	gene:Solyc10g054080.1	NA	10	-	54560615	54560669	54560615	54560666	54560750	54560857	29221	2,0,4	68,29,87	15,4,10	263,78,159	152	149	3.026434497908998e-28	1.54837806283e-26	0.028,0.0,0.043	0.053,0.048,0.058	-0.029
747	gene:Solyc01g009280.2	NA	1	-	3313417	3313579	3313417	3313545	3313740	3313822	747	9,13,13	2,2,0	31,19,23	0,0,1	183	149	3.1414079954480733e-28	1.60443904922e-26	0.786,0.841,1.0	1.0,1.0,0.949	-0.107
10859	gene:Solyc03g097490.2	NA	3	+	59828152	59828215	59828155	59828215	59827938	59828019	10859	66,19,74	9,12,15	111,24,81	13,1,11	152	149	3.1750950002313385e-28	1.61886275955e-26	0.878,0.608,0.829	0.893,0.959,0.878	-0.138
8472	gene:Solyc01g103940.2	NA	1	+	92418878	92419000	92418907	92419000	92418740	92418794	8472	12,3,11	618,423,568	21,13,12	601,271,428	178	149	3.2288025004686273e-28	1.64342730011e-26	0.016,0.006,0.016	0.028,0.039,0.023	-0.017
11344	gene:Solyc11g012760.1	NA	11	-	5519963	5520188	5519963	5520178	5521686	5522046	11344	44,30,80	2,0,0	63,26,85	8,0,0	159	149	3.398791837305864e-28	1.72699294639e-26	0.954,1.0,1.0	0.881,1.0,1.0	0.024
14095	gene:Solyc03g097550.2	NA	3	+	59880430	59880535	59880452	59880535	59880249	59880328	14095	0,0,3	50,57,89	4,1,7	150,48,106	171	149	3.6012154043760516e-28	1.82361376312e-26	0.0,0.0,0.029	0.023,0.018,0.054	-0.022
27924	gene:Solyc01g067740.2	NA	1	+	76684574	76684698	76684609	76684698	76683502	76683580	27924	251,240,220	6190,6444,6403	115,39,67	962,613,698	184	149	3.5965296770147787e-28	1.82361376312e-26	0.032,0.029,0.027	0.088,0.049,0.072	-0.04
17716	gene:Solyc12g100360.1	NA	12	+	67128815	67128927	67128820	67128927	67128584	67128713	17716	8,15,11	0,2,3	50,7,27	2,0,0	154	149	3.7386970820309545e-28	1.89001310822e-26	1.0,0.879,0.78	0.96,1.0,1.0	-0.1
2787	gene:Solyc09g091570.2	NA	9	+	70824161	70824305	70824207	70824305	70823657	70823793	2787	87,55,106	3,0,0	118,42,94	8,0,1	195	149	3.978169818542174e-28	2.00765870724e-26	0.957,1.0,1.0	0.919,1.0,0.986	0.017
7317	gene:Solyc09g065950.2	NA	9	-	64227927	64228135	64227927	64228005	64228249	64228328	7317	4,0,5	278,148,235	8,1,14	249,112,243	279	149	4.51468548094991e-28	2.27455976138e-26	0.008,0.0,0.011	0.017,0.005,0.03	-0.011
28943	gene:Solyc08g074890.2	NA	8	+	59039940	59040027	59039958	59040027	59039774	59039795	28943	20,11,19	32,17,47	14,5,10	35,7,57	167	149	5.024557406403659e-28	2.52715683427e-26	0.358,0.366,0.265	0.263,0.389,0.135	0.067
95	gene:Solyc02g084630.2	NA	2	-	47716597	47716800	47716597	47716774	47716852	47716919	95	15,7,12	101,60,100	4,2,4	61,31,80	175	149	5.716118370442205e-28	2.87012869192e-26	0.112,0.09,0.093	0.053,0.052,0.041	0.05
14169	gene:Solyc03g044080.2	NA	3	-	7931739	7931890	7931739	7931826	7935420	7935568	14169	18,6,30	0,0,6	26,6,29	6,0,11	213	149	5.740372375226808e-28	2.87744635504e-26	1.0,1.0,0.778	0.752,1.0,0.648	0.126
21463	gene:Solyc05g053040.2	NA	5	+	63194188	63194317	63194191	63194317	63192993	63193039	21463	0,4,6	140,104,138	9,3,4	127,40,98	152	149	6.400239670724226e-28	3.20281353893e-26	0.0,0.036,0.041	0.065,0.068,0.038	-0.031
7532	gene:Solyc03g053080.1	NA	3	+	22034892	22034997	22034911	22034997	22034178	22034259	7532	49,39,64	2,2,3	116,47,104	7,6,11	168	149	6.721917388766844e-28	3.35813435935e-26	0.956,0.945,0.95	0.936,0.874,0.893	0.049
20075	gene:Solyc10g055450.1	NA	10	+	56785858	56785972	56785867	56785972	56785502	56785727	20075	4,4,9	184,30,162	3,1,3	169,23,142	158	149	6.73328694009569e-28	3.35817037407e-26	0.02,0.112,0.05	0.016,0.039,0.02	0.036
14195	gene:Solyc09g090510.2	NA	9	+	70018500	70018556	70018517	70018556	70018333	70018429	14195	109,46,137	7,1,2	197,27,146	4,0,0	166	149	7.244640769395684e-28	3.60715153887e-26	0.933,0.976,0.984	0.978,1.0,1.0	-0.028
29979	gene:Solyc11g011170.1	NA	11	-	4238112	4238300	4238112	4238278	4238387	4238463	29979	26,13,32	0,2,2	18,13,13	8,0,0	171	149	7.298304286372462e-28	3.6277942293e-26	1.0,0.85,0.933	0.662,1.0,1.0	0.04
9651	gene:Solyc10g011870.2	NA	10	-	4142705	4142868	4142705	4142847	4142933	4143114	9651	3,3,9	283,137,336	22,3,5	370,121,318	170	149	7.435137374959967e-28	3.68964037514e-26	0.009,0.019,0.023	0.05,0.021,0.014	-0.011
21186	gene:Solyc06g084590.2	NA	6	+	49666264	49666403	49666286	49666403	49665894	49666033	21186	7,1,2	123,84,112	4,6,7	110,35,101	171	149	8.27399090601907e-28	4.09907299469e-26	0.047,0.01,0.015	0.031,0.13,0.057	-0.049
21577	gene:Solyc02g094090.2	NA	2	-	54729017	54729249	54729017	54729246	54732127	54732269	21577	1,0,2	11,2,14	3,0,7	17,9,21	152	149	9.140023169778907e-28	4.52058550286e-26	0.082,0.0,0.123	0.147,0.0,0.246	-0.063
684	gene:Solyc11g039750.1	NA	11	+	42843601	42843708	42843604	42843708	42843403	42843462	684	4,4,6	8,2,2	0,0,2	3,0,3	152	149	9.471810998253397e-28	4.6769033542e-26	0.329,0.662,0.746	0.0,NA,0.395	0.382
11023	gene:Solyc02g067740.2	NA	2	-	37860474	37860562	37860474	37860542	37861196	37861341	11023	2,0,0	35,20,38	6,1,4	36,16,29	169	149	9.531380670147153e-28	4.69851227894e-26	0.048,0.0,0.0	0.128,0.052,0.108	-0.08
22678	gene:Solyc12g089030.1	NA	12	+	64190760	64190900	64190783	64190900	64190594	64190673	22678	6,2,6	190,55,192	2,4,0	258,90,200	172	149	1.3881680835564416e-27	6.83167157015e-26	0.027,0.031,0.026	0.007,0.037,0.0	0.013
9194	gene:Solyc02g091730.1	NA	2	+	52975961	52976133	52976015	52976133	52975294	52975500	9194	11,5,11	24,20,25	8,0,6	43,3,27	203	149	1.4593618012746964e-27	7.17017017238e-26	0.252,0.155,0.244	0.12,0.0,0.14	0.13
15887	gene:Solyc02g080990.1	NA	2	-	45056593	45056698	45056593	45056670	45056791	45056911	15887	13,32,27	0,2,0	172,70,105	5,8,0	177	149	1.5329767338015713e-27	7.51942795582e-26	1.0,0.931,1.0	0.967,0.88,1.0	0.028
27929	gene:Solyc03g005010.2	NA	3	-	27137	27339	27137	27195	27400	27512	27929	0,1,2	1,0,0	10,1,10	2,0,1	293	149	2.1839556516795558e-27	1.06949063832e-25	0.0,1.0,1.0	0.718,1.0,0.836	-0.185
7787	gene:Solyc06g076650.2	NA	6	+	47607215	47607300	47607219	47607300	47605762	47605843	7787	2,0,1	54,35,73	5,2,3	112,46,70	153	149	2.257491635477787e-27	1.10368320501e-25	0.035,0.0,0.013	0.042,0.041,0.04	-0.025
27839	gene:Solyc05g012370.2	NA	5	+	5636102	5636152	5636106	5636152	5635901	5635988	27839	18,10,15	3,2,2	110,39,84	5,2,1	153	149	2.342671607983695e-27	1.14344685628e-25	0.854,0.83,0.88	0.955,0.95,0.988	-0.11
30332	gene:Solyc12g017420.1	NA	12	+	6687777	6688049	6687814	6688049	6687157	6687476	30332	134,78,88	10,5,0	194,103,141	2,0,2	186	149	2.7872860041830515e-27	1.35823076187e-25	0.915,0.926,1.0	0.987,1.0,0.983	-0.043
15645	gene:Solyc09g074690.2	NA	9	+	66521484	66521561	66521502	66521561	66520540	66520634	15645	2,0,1	2,0,0	0,1,2	4,0,3	167	149	2.8440751629766644e-27	1.38363558461e-25	0.472,NA,1.0	0.0,1.0,0.373	0.278
16142	gene:Solyc03g112520.2	NA	3	-	62908660	62908891	62908660	62908714	62910523	62910571	16142	3,2,14	70,34,88	2,3,8	133,54,103	326	149	3.4081912336471316e-27	1.65536739249e-25	0.019,0.026,0.068	0.007,0.025,0.034	0.016
19527	gene:Solyc02g071330.2	NA	2	+	40816837	40817038	40816840	40817038	40816621	40816723	19527	4,2,4	99,64,107	1,2,0	124,80,104	152	149	3.465788934586163e-27	1.68059667342e-25	0.038,0.03,0.035	0.008,0.024,0.0	0.024
972	gene:Solyc06g073740.2	NA	6	+	45507729	45507934	45507737	45507934	45507439	45507637	972	207,117,242	9,0,0	356,160,322	32,0,20	157	149	3.8491315026705594e-27	1.86344354913e-25	0.956,1.0,1.0	0.913,1.0,0.939	0.035
20083	gene:Solyc12g098710.1	NA	12	+	66127787	66127857	66127824	66127857	66125699	66126116	20083	72,30,110	3,4,1	182,74,87	0,2,0	186	149	4.077564586678653e-27	1.97082288356e-25	0.951,0.857,0.989	1.0,0.967,1.0	-0.057
24101	gene:Solyc08g081390.2	NA	8	-	64451358	64451579	64451358	64451572	64451802	64451922	24101	0,0,3	12,3,15	6,2,8	60,20,41	156	149	4.250651517698935e-27	2.05114636954e-25	0.0,0.0,0.16	0.087,0.087,0.157	-0.057
22656	gene:Solyc02g093330.2	NA	2	+	54233220	54233460	54233238	54233460	54232985	54232994	22656	3,10,11	2,0,5	14,0,8	2,0,1	167	149	4.525411682443718e-27	2.18019225706e-25	0.572,1.0,0.662	0.862,NA,0.877	-0.125
24738	gene:Solyc06g084570.2	NA	6	+	49648573	49648789	49648631	49648789	49642641	49642746	24738	0,3,4	1,0,5	12,0,3	0,0,5	207	149	4.5476039391530346e-27	2.18733862607e-25	0.0,1.0,0.365	1.0,NA,0.302	-0.196
23811	gene:Solyc12g010380.1	NA	12	-	3432941	3433093	3432941	3433080	3433181	3433246	23811	9,6,1	99,70,74	14,2,1	358,134,277	162	149	5.060256619220348e-27	2.42998591286e-25	0.077,0.073,0.012	0.035,0.014,0.003	0.037
24490	gene:Solyc01g008770.2	NA	1	+	2812375	2812551	2812380	2812551	2812176	2812290	24490	106,25,98	0,0,9	167,51,106	0,0,3	154	149	5.535905034304231e-27	2.65410930879e-25	1.0,1.0,0.913	1.0,1.0,0.972	-0.02
4749	gene:Solyc08g066580.2	NA	8	-	55305860	55306006	55305860	55305895	55306126	55306273	4749	7,0,0	1,0,1	1,0,3	3,0,2	260	149	6.21468152933287e-27	2.97474087696e-25	0.8,NA,0.0	0.16,NA,0.462	0.089
29099	gene:Solyc07g045310.2	NA	7	+	58410320	58410419	58410338	58410419	58410182	58410249	29099	10,1,9	33,34,54	12,2,10	143,46,123	167	149	6.568132740728776e-27	3.13887050994e-25	0.213,0.026,0.129	0.07,0.037,0.068	0.064
26767	gene:Solyc11g022380.1	NA	11	+	13698483	13698689	13698501	13698689	13696644	13696721	26767	0,0,2	18,19,40	3,0,5	62,22,55	167	149	6.861227086090603e-27	3.27367536331e-25	0.0,0.0,0.043	0.041,0.0,0.075	-0.024
10213	gene:Solyc08g078960.2	NA	8	-	62619777	62619891	62619777	62619888	62620001	62620223	10213	398,335,365	15,27,17	187,66,134	7,0,6	152	149	7.212139274105472e-27	3.43559038338e-25	0.963,0.924,0.955	0.963,1.0,0.956	-0.026
21391	gene:Solyc07g005680.2	NA	7	+	568030	568159	568053	568159	567636	567732	21391	8,4,5	148,66,175	0,0,4	90,29,52	172	149	7.91039604091641e-27	3.76218435706e-25	0.045,0.05,0.024	0.0,0.0,0.062	0.019
13444	gene:Solyc03g096730.2	NA	3	+	59080714	59080846	59080717	59080846	59080371	59080422	13444	26,23,22	1102,623,1256	30,13,17	1864,591,1291	152	149	7.942911368917984e-27	3.77161406455e-25	0.023,0.035,0.017	0.016,0.021,0.013	0.008
9611	gene:Solyc06g005190.2	NA	6	+	207107	207246	207113	207246	206765	206821	9611	18,22,36	6,4,9	50,12,45	1,6,5	155	149	8.06178764576995e-27	3.8219559453e-25	0.743,0.841,0.794	0.98,0.658,0.896	-0.052
15823	gene:Solyc09g009030.2	NA	9	-	2380623	2380665	2380623	2380652	2380760	2380974	15823	22,23,42	521,214,504	27,9,13	998,319,920	162	149	9.017895679244827e-27	4.26842275582e-25	0.037,0.09,0.071	0.024,0.025,0.013	0.045
19340	gene:Solyc05g054460.2	NA	5	+	64388636	64388740	64388650	64388740	64388387	64388522	19340	23,13,19	74,61,101	17,7,5	84,48,70	163	149	9.25023505681188e-27	4.37143461151e-25	0.221,0.163,0.147	0.156,0.118,0.061	0.065
29399	gene:Solyc06g053420.2	NA	6	+	36198464	36198569	36198483	36198569	36198216	36198360	29399	5,9,9	0,0,2	18,3,17	2,0,4	168	149	1.1300946239112877e-26	5.33207344377e-25	1.0,1.0,0.8	0.889,1.0,0.79	0.04
14918	gene:Solyc02g090530.2	NA	2	+	52064816	52065057	52064832	52065057	52064601	52064734	14918	19,2,18	193,69,150	5,5,1	98,38,68	165	149	1.2752112793313704e-26	6.00723538481e-25	0.082,0.026,0.098	0.044,0.106,0.013	0.014
22175	gene:Solyc11g010380.1	NA	11	-	3456026	3456568	3456026	3456092	3457124	3457412	22175	1040,503,1198	0,0,4	345,94,257	4,4,0	625	149	1.4807751927721178e-26	6.96456370335e-25	1.0,1.0,0.986	0.954,0.849,1.0	0.061
14923	gene:Solyc09g092680.2	NA	9	-	71651843	71652026	71651843	71652016	71653050	71653193	14923	17,2,10	4,0,0	19,6,18	9,0,3	159	149	1.577110441762893e-26	7.40594121349e-25	0.799,1.0,1.0	0.664,1.0,0.849	0.095
21532	gene:Solyc01g104410.2	NA	1	-	92784749	92784850	92784749	92784831	92785222	92785289	21532	4,1,1	5,0,4	1,0,3	16,4,7	168	149	1.5877995482200955e-26	7.44437564209e-25	0.415,1.0,0.181	0.053,0.0,0.275	0.423
4442	gene:Solyc10g078920.1	NA	10	+	60571014	60571103	60571028	60571103	60569742	60570044	4442	24,13,17	297,125,362	26,3,26	758,210,631	163	149	1.6214117161443161e-26	7.58999421455e-25	0.069,0.087,0.041	0.03,0.013,0.036	0.039
22470	gene:Solyc03g026210.2	NA	3	-	3611121	3611223	3611121	3611189	3611309	3611375	22470	53,28,57	2,0,2	47,21,66	4,0,7	183	149	1.7482705101892123e-26	8.17096555273e-25	0.956,1.0,0.959	0.905,1.0,0.885	0.042
23720	gene:Solyc07g047610.2	NA	7	-	58831236	58831297	58831236	58831288	58832161	58832222	23720	41,31,31	5,7,14	88,21,83	13,4,8	158	149	1.802800421511911e-26	8.4125969434e-25	0.885,0.807,0.676	0.865,0.832,0.907	-0.079
5068	gene:Solyc08g075990.2	NA	8	-	60059843	60059975	60059843	60059944	60060076	60060116	5068	12,5,8	29,13,31	41,10,20	177,50,176	180	149	1.8869356609171033e-26	8.79140478382e-25	0.255,0.241,0.176	0.161,0.142,0.086	0.094
10353	gene:Solyc03g097130.2	NA	3	+	59464537	59464606	59464548	59464606	59464323	59464425	10353	31,13,27	30,7,29	74,20,54	103,48,60	160	149	1.9532456249969318e-26	9.07191034422e-25	0.49,0.634,0.464	0.401,0.28,0.456	0.15
23808	gene:Solyc12g010380.1	NA	12	-	3431132	3431231	3431132	3431163	3431329	3431359	23808	2,0,1	2,1,3	3,4,11	12,0,7	217	149	1.9505899489701992e-26	9.07191034422e-25	0.407,0.0,0.186	0.147,1.0,0.519	-0.358
23470	gene:Solyc06g074400.2	NA	6	-	46026440	46026634	46026440	46026629	46026734	46026836	23470	14,5,28	14,5,32	14,3,7	26,0,35	154	149	2.0414030625502095e-26	9.4665688041e-25	0.492,0.492,0.458	0.343,1.0,0.162	-0.021
16900	gene:Solyc05g013660.2	NA	5	-	6963666	6963860	6963666	6963836	6965111	6965258	16900	0,0,3	27,8,20	2,0,3	10,0,6	173	149	2.0645995945413922e-26	9.55922475822e-25	0.0,0.0,0.114	0.147,NA,0.301	-0.186
25816	gene:Solyc03g033450.2	NA	3	+	5007797	5008007	5007834	5008007	5007121	5007212	25816	45,40,51	5,5,3	70,14,39	15,8,5	186	149	2.1006886252788542e-26	9.71119275061e-25	0.878,0.865,0.932	0.789,0.584,0.862	0.147
722	gene:Solyc01g006200.2	NA	1	+	832048	833045	832859	833045	830031	830243	722	169,62,178	0,2,1	114,24,109	6,0,2	960	149	2.694611774530009e-26	1.24374743786e-24	1.0,0.828,0.965	0.747,1.0,0.894	0.051
22191	gene:Solyc06g064640.2	NA	6	+	40288515	40288585	40288519	40288585	40287590	40287692	22191	9,7,9	16,6,22	16,11,6	56,20,40	153	149	2.818947518223905e-26	1.29911961208e-24	0.354,0.532,0.285	0.218,0.349,0.127	0.159
17325	gene:Solyc06g069090.2	NA	6	-	42881825	42881937	42881825	42881910	42882381	42882477	17325	94,32,117	676,218,710	137,11,151	1663,407,1256	176	149	2.973728374172681e-26	1.36832934864e-24	0.105,0.111,0.122	0.065,0.022,0.092	0.053
30202	gene:Solyc07g065290.2	NA	7	-	67107809	67107906	67107809	67107903	67108002	67108161	30202	2,0,1	6,5,9	3,0,4	0,0,9	152	149	3.599301828927547e-26	1.65362050796e-24	0.246,0.0,0.098	1.0,NA,0.303	-0.537
26532	gene:Solyc01g014490.2	NA	1	-	13977136	13977231	13977136	13977227	13977303	13977442	26532	54,36,62	2,2,0	73,29,56	3,2,5	153	149	4.1574973473208526e-26	1.90712359026e-24	0.963,0.946,1.0	0.96,0.934,0.916	0.033
27075	gene:Solyc03g112600.2	NA	3	+	62994507	62994651	62994533	62994651	62994234	62994428	27075	8,1,7	2,2,4	7,0,9	7,0,11	175	149	4.190092782490004e-26	1.91911414421e-24	0.773,0.299,0.598	0.46,NA,0.411	0.121
7065	gene:Solyc02g068760.2	NA	2	-	38682316	38682562	38682316	38682462	38682876	38683126	7065	4,3,9	18,13,26	37,13,55	114,27,88	249	149	4.402470585578601e-26	2.01328366394e-24	0.117,0.121,0.172	0.163,0.224,0.272	-0.083
22975	gene:Solyc09g055350.2	NA	9	+	40058508	40058615	40058529	40058615	40048517	40048634	22975	6,1,5	56,29,59	4,0,3	100,24,87	170	149	5.212859035670411e-26	2.38021866106e-24	0.086,0.029,0.069	0.034,0.0,0.029	0.04
44	gene:Solyc03g096800.2	NA	3	+	59160373	59160529	59160382	59160529	59159506	59159872	44	85,44,113	8,1,0	285,64,323	6,0,0	158	149	5.411684165794245e-26	2.4672133716e-24	0.909,0.976,1.0	0.978,1.0,1.0	-0.031
22487	gene:Solyc01g107600.2	NA	1	-	95096954	95097041	95096954	95097023	95098301	95098397	22487	3,1,7	68,51,91	2,1,2	111,41,85	167	149	6.014368255574283e-26	2.73778095554e-24	0.038,0.017,0.064	0.016,0.021,0.021	0.02
13565	gene:Solyc03g116640.2	NA	3	+	65971524	65971674	65971604	65971674	65969627	65969634	13565	31,25,29	15,2,3	28,31,33	24,10,6	229	149	7.60779659365605e-26	3.45782498083e-24	0.574,0.891,0.863	0.432,0.669,0.782	0.148
19621	gene:Solyc01g009180.2	NA	1	+	3232750	3232853	3232772	3232853	3232308	3232472	19621	1,5,2	61,35,54	1,1,1	80,51,64	171	149	8.262685824802439e-26	3.74974558996e-24	0.014,0.111,0.031	0.011,0.017,0.013	0.038
5086	gene:Solyc09g092160.2	NA	9	-	71317950	71318114	71317950	71318043	71318821	71318888	5086	4,0,1	11,6,12	2,0,0	30,6,20	220	149	8.712012754493769e-26	3.94763077938e-24	0.198,0.0,0.053	0.043,0.0,0.0	0.069
21586	gene:Solyc02g094090.2	NA	2	-	54716195	54716270	54716195	54716266	54716704	54716839	21586	404,190,326	6,0,5	534,167,386	3,16,5	153	149	9.402882255886956e-26	4.25419596737e-24	0.985,1.0,0.984	0.994,0.91,0.987	0.026
7983	gene:Solyc09g091590.2	NA	9	+	70843005	70843214	70843016	70843214	70842561	70842657	7983	11,7,6	86,68,37	11,1,9	147,69,109	160	149	1.0037288861558123e-25	4.53432236185e-24	0.106,0.087,0.131	0.065,0.013,0.071	0.058
23784	gene:Solyc04g007700.2	NA	4	+	1387795	1387877	1387845	1387877	1387413	1387535	23784	117,63,107	4,4,2	190,53,129	3,2,0	199	149	1.0807014564596085e-25	4.87463593221e-24	0.956,0.922,0.976	0.979,0.952,1.0	-0.026
2469	gene:Solyc03g005920.2	NA	3	-	619967	620098	619967	620079	621139	621261	2469	2,0,1	77,12,76	6,1,2	77,21,88	168	149	1.1213900433251179e-25	5.05050288452e-24	0.023,0.0,0.012	0.065,0.041,0.02	-0.03
7026	gene:Solyc06g011530.2	NA	6	+	8021992	8022222	8022157	8022222	8021721	8021813	7026	84,34,56	28,4,4	85,23,70	37,14,34	314	149	1.2488152036207977e-25	5.61588985289e-24	0.587,0.801,0.869	0.522,0.438,0.494	0.268
12514	gene:Solyc01g108260.2	NA	1	-	95626061	95626148	95626061	95626111	95626227	95626350	12514	7,10,10	9,6,0	5,1,6	2,0,0	186	149	1.2740464521433722e-25	5.7206995151e-24	0.384,0.572,1.0	0.667,1.0,1.0	-0.237
20488	gene:Solyc06g073630.2	NA	6	+	45428789	45428858	45428797	45428858	45428186	45428244	20488	19,14,15	3,0,0	6,12,12	6,0,0	157	149	1.412754483085681e-25	6.3339558084e-24	0.857,1.0,1.0	0.487,1.0,1.0	0.123
3175	gene:Solyc07g022900.2	NA	7	+	23225862	23225995	23225914	23225995	23225565	23225652	3175	19,8,24	5,1,5	92,18,101	54,2,36	201	149	1.5144488116396596e-25	6.77966730813e-24	0.738,0.856,0.781	0.558,0.87,0.675	0.091
23973	gene:Solyc05g006170.2	NA	5	-	853473	853535	853473	853525	853628	853712	23973	56,49,77	6,2,4	205,42,184	4,1,2	159	149	1.524947666419998e-25	6.81640141118e-24	0.897,0.958,0.947	0.98,0.975,0.989	-0.047
126	gene:Solyc01g090200.2	NA	1	+	83828473	83828592	83828514	83828592	83828217	83828273	126	2,11,7	5,22,13	18,8,11	132,33,67	190	149	1.7972027071440523e-25	8.00927293401e-24	0.239,0.282,0.297	0.097,0.16,0.114	0.149
3354	gene:Solyc09g090460.2	NA	9	+	69970351	69970424	69970385	69970424	69969572	69969647	3354	8,8,11	70,44,90	10,11,1	242,64,186	183	149	1.7961846543675848e-25	8.00927293401e-24	0.085,0.129,0.091	0.033,0.123,0.004	0.048
4314	gene:Solyc03g020020.2	NA	3	+	61213018	61213174	61213076	61213174	61212327	61212548	4314	15,16,11	2,2,2	72,30,63	0,0,5	207	149	1.9154094323133516e-25	8.52328523586e-24	0.844,0.852,0.798	1.0,1.0,0.901	-0.136
6615	gene:Solyc11g042460.1	NA	11	-	36508923	36509030	36508923	36509027	36509120	36509218	6615	0,2,0	24,30,26	0,5,1	46,11,22	152	149	2.2190720213869645e-25	9.85977815183e-24	0.0,0.061,0.0	0.0,0.308,0.043	-0.097
22196	gene:Solyc03g111350.2	NA	3	-	61953576	61953639	61953576	61953635	61954425	61954465	22196	4,3,18	15,1,17	6,6,14	34,17,23	153	149	2.5769918240782257e-25	1.14329973091e-23	0.206,0.745,0.508	0.147,0.256,0.372	0.228
29907	gene:Solyc11g005680.1	NA	11	-	504461	504603	504461	504595	504746	504749	29907	4,2,4	2,0,0	5,0,1	5,0,0	157	149	2.592768852330552e-25	1.14858500947e-23	0.655,1.0,1.0	0.487,NA,1.0	0.142
21607	gene:Solyc01g080200.2	NA	1	-	79409613	79409723	79409613	79409720	79410131	79410342	21607	9,2,8	13,8,12	13,4,16	13,1,14	152	149	2.6736403164770815e-25	1.18264819058e-23	0.404,0.197,0.395	0.495,0.797,0.528	-0.275
710	gene:Solyc03g117950.2	NA	3	-	66928694	66928927	66928694	66928924	66928998	66929151	710	44,23,63	71,43,84	48,20,32	42,17,45	152	149	2.7097083787725657e-25	1.1968214199e-23	0.378,0.344,0.424	0.528,0.536,0.411	-0.11
6540	gene:Solyc07g042910.2	NA	7	-	56436123	56436206	56436123	56436203	56436636	56436805	6540	137,84,153	6,2,6	180,73,166	4,0,3	152	149	2.9095123492824253e-25	1.28316401458e-23	0.957,0.976,0.962	0.978,1.0,0.982	-0.022
22794	gene:Solyc03g083020.2	NA	3	+	52859858	52860104	52859997	52860104	52859069	52859104	22794	24,11,13	10,9,10	13,2,6	0,2,3	288	149	3.148582968084441e-25	1.3865426478e-23	0.554,0.387,0.402	1.0,0.341,0.509	-0.169
4023	gene:Solyc01g090280.2	NA	1	-	83950061	83950159	83950061	83950125	83950844	83950942	4023	8,1,5	2,0,4	2,0,10	2,0,0	183	149	3.1890775562375005e-25	1.40229778638e-23	0.765,1.0,0.504	0.449,NA,1.0	0.032
1728	gene:Solyc01g008930.2	NA	1	-	2949298	2949422	2949298	2949374	2949551	2949684	1728	9,4,9	3,0,0	7,1,3	4,1,0	197	149	3.2325873939918455e-25	1.41933028488e-23	0.694,1.0,1.0	0.57,0.431,1.0	0.231
3703	gene:Solyc12g013890.1	NA	12	+	4689757	4689846	4689774	4689846	4687416	4687539	3703	2,2,2	102,63,162	6,2,15	244,94,223	166	149	3.271279126402371e-25	1.43420017747e-23	0.017,0.028,0.011	0.022,0.019,0.057	-0.014
9108	gene:Solyc03g026310.2	NA	3	+	3748210	3748298	3748247	3748298	3748044	3748145	9108	1,0,3	103,55,117	12,4,5	340,107,261	186	149	3.549936016130227e-25	1.5540772913e-23	0.008,0.0,0.02	0.027,0.029,0.015	-0.014
3326	gene:Solyc06g065730.2	NA	6	+	41201704	41201851	41201721	41201851	41194988	41195065	3326	3,0,2	52,60,53	4,7,5	132,52,85	166	149	3.588094205988747e-25	1.56847206284e-23	0.049,0.0,0.033	0.026,0.108,0.05	-0.034
4616	gene:Solyc06g009130.2	NA	6	+	3085079	3085209	3085109	3085209	3084769	3084986	4616	139,99,168	0,2,6	153,95,150	15,1,1	179	149	3.8166519211623094e-25	1.66593213446e-23	1.0,0.976,0.959	0.895,0.988,0.992	0.02
7085	gene:Solyc04g011900.2	NA	4	-	4286687	4286810	4286687	4286776	4286893	4286970	7085	34,5,26	45,19,78	39,7,40	202,33,125	183	149	4.034087418881994e-25	1.75825877604e-23	0.381,0.176,0.213	0.136,0.147,0.207	0.093
14964	gene:Solyc01g105120.2	NA	1	-	93387304	93387434	93387304	93387413	93387780	93387993	14964	2,0,0	78,38,80	9,1,2	172,27,158	170	149	4.223337138777326e-25	1.83804826428e-23	0.022,0.0,0.0	0.044,0.031,0.011	-0.021
11805	gene:Solyc04g080340.2	NA	4	-	64556454	64556530	64556454	64556525	64556633	64556824	11805	7,1,5	5,1,0	3,0,1	0,0,8	154	149	4.580731616678118e-25	1.9906761302e-23	0.575,0.492,1.0	1.0,NA,0.108	0.135
6796	gene:Solyc03g097780.2	NA	3	-	60111728	60111879	60111728	60111828	60112693	60112758	6796	33,10,19	5,0,0	26,5,22	1,0,0	200	149	5.041655107251098e-25	2.18778391333e-23	0.831,1.0,1.0	0.951,1.0,1.0	-0.04
30509	gene:Solyc06g084460.2	NA	6	-	49556950	49557059	49556950	49556992	49557721	49557785	30509	265,161,229	2,0,3	392,137,294	7,4,4	216	149	5.5451053298689985e-25	2.40274425554e-23	0.989,1.0,0.981	0.975,0.959,0.981	0.018
30450	gene:Solyc12g009260.1	NA	12	+	2538331	2538449	2538383	2538449	2537940	2537943	30450	4,3,5	4,7,2	12,6,21	2,11,3	201	149	6.93528266640677e-25	3.00074639387e-23	0.426,0.241,0.65	0.816,0.288,0.838	-0.208
21053	gene:Solyc08g082230.2	NA	8	+	65075706	65075820	65075716	65075820	65075418	65075615	21053	12,8,46	0,0,2	39,5,50	5,6,2	159	149	7.6992880735916585e-25	3.32647293587e-23	1.0,1.0,0.956	0.88,0.438,0.959	0.226
18490	gene:Solyc07g066610.2	NA	7	-	67987673	67987774	67987673	67987751	67987839	67987917	18490	69,52,95	4,2,2	363,78,230	15,11,21	172	149	8.291788618233208e-25	3.57726294161e-23	0.937,0.957,0.976	0.954,0.86,0.905	0.05
14069	gene:Solyc06g066550.2	NA	6	+	41806338	41806473	41806354	41806473	41805365	41805702	14069	1,2,3	22,9,35	2,0,1	32,16,55	165	149	9.601697579171844e-25	4.1363834861e-23	0.039,0.167,0.072	0.053,0.0,0.016	0.07
6203	gene:Solyc04g064930.2	NA	4	+	56084503	56084609	56084508	56084609	56084348	56084429	6203	0,2,5	2,0,1	9,0,4	8,5,3	154	149	1.0175783982871051e-24	4.37735425312e-23	0.0,1.0,0.829	0.521,0.0,0.563	0.248
16084	gene:Solyc12g088050.1	NA	12	-	63543136	63543227	63543136	63543183	63543317	63543424	16084	128,88,147	6,2,2	182,53,122	15,3,2	193	149	1.1158539388607728e-24	4.79317316946e-23	0.943,0.971,0.983	0.904,0.932,0.979	0.027
19019	gene:Solyc08g076420.2	NA	8	-	60429204	60429343	60429204	60429323	60430796	60430892	19019	19,8,18	790,366,811	10,11,18	487,136,432	169	149	1.3304917203708478e-24	5.69947823661e-23	0.021,0.019,0.019	0.018,0.067,0.035	-0.02
29052	gene:Solyc03g120430.2	NA	3	-	68823966	68824013	68823966	68823977	68824097	68824196	29052	34,16,47	3,0,0	218,57,208	6,4,11	185	149	1.330677172820738e-24	5.69947823661e-23	0.901,1.0,1.0	0.967,0.92,0.938	0.025
17181	gene:Solyc09g014890.2	NA	9	+	7147325	7147438	7147341	7147438	7146882	7146928	17181	1,2,2	20,7,25	1,0,1	56,5,52	165	149	1.3736776260775795e-24	5.87518955902e-23	0.043,0.205,0.067	0.016,0.0,0.017	0.094
262	gene:Solyc01g079630.2	NA	1	+	78753754	78753899	78753769	78753899	78751063	78751148	262	6,1,10	0,0,4	12,3,26	4,0,16	164	149	1.5429607410017923e-24	6.5897281647e-23	1.0,1.0,0.694	0.732,1.0,0.596	0.122
10557	gene:Solyc04g008860.2	NA	4	-	2480282	2480356	2480282	2480351	2481058	2481124	10557	7,5,8	43,20,60	7,0,6	85,27,60	154	149	1.584238670382873e-24	6.75631197663e-23	0.136,0.195,0.114	0.074,0.0,0.088	0.094
27939	gene:Solyc01g103690.2	NA	1	-	92244543	92244648	92244543	92244623	92246154	92246361	27939	17,17,11	2,1,0	38,16,32	11,0,2	174	149	1.66174273267554e-24	7.07669093536e-23	0.879,0.936,1.0	0.747,1.0,0.932	0.045
3546	gene:Solyc05g052170.2	NA	5	+	62459836	62459905	62459846	62459905	62458479	62458950	3546	49,8,37	45,25,44	46,12,34	92,18,63	159	149	1.942915620344162e-24	8.26225562442e-23	0.505,0.231,0.441	0.319,0.385,0.336	0.046
3755	gene:Solyc03g111000.2	NA	3	+	61704202	61704392	61704286	61704392	61703840	61703931	3755	5,5,3	71,46,86	0,0,6	87,47,74	233	149	1.9462683019133547e-24	8.26468932491e-23	0.043,0.065,0.022	0.0,0.0,0.049	0.027
1806	gene:Solyc12g008390.1	NA	12	+	1829351	1829414	1829358	1829414	1828523	1828595	1806	114,122,145	3,0,3	201,105,201	0,13,3	156	149	1.950883766813305e-24	8.27247075157e-23	0.973,1.0,0.979	1.0,0.885,0.985	0.027
7559	gene:Solyc07g044830.2	NA	7	+	57877499	57877656	57877618	57877656	57877273	57877345	7559	14,3,16	136,41,123	9,4,1	118,22,86	268	149	2.0275080573427466e-24	8.58513917443e-23	0.054,0.039,0.067	0.041,0.092,0.006	0.007
10014	gene:Solyc06g048410.2	NA	6	+	31009737	31009940	31009916	31009940	31009595	31009657	10014	28,21,43	1,0,4	291,111,241	0,1,3	328	149	2.1821261019707737e-24	9.22669962747e-23	0.927,1.0,0.83	1.0,0.981,0.973	-0.066
13679	gene:Solyc09g015650.2	NA	9	+	10585090	10585234	10585131	10585234	10584344	10584382	13679	8,1,11	358,154,369	16,7,10	415,121,315	190	149	2.2689833787845685e-24	9.58033109863e-23	0.017,0.005,0.023	0.029,0.043,0.024	-0.017
11051	gene:Solyc02g071190.2	NA	2	+	40676264	40676441	40676353	40676441	40675506	40675626	11051	43,39,37	4,0,2	98,28,64	0,3,0	238	149	3.0548254278954735e-24	1.28800972829e-22	0.871,1.0,0.921	1.0,0.854,1.0	-0.021
936	gene:Solyc08g074450.2	NA	8	-	58563961	58564198	58563961	58564120	58564819	58565088	936	85,46,92	1,0,0	390,107,326	9,2,3	227	149	3.4485736726419144e-24	1.45196674815e-22	0.982,1.0,1.0	0.966,0.972,0.986	0.019
17718	gene:Solyc06g084480.2	NA	6	+	49568329	49568503	49568393	49568503	49566486	49566651	17718	18,7,11	7,11,11	113,39,108	11,8,10	213	149	3.602416705864596e-24	1.51459457683e-22	0.643,0.308,0.412	0.878,0.773,0.883	-0.39
27913	gene:Solyc03g007320.2	NA	3	+	1881423	1881488	1881426	1881488	1881078	1881284	27913	2,8,2	3,1,1	9,0,6	0,0,3	152	149	3.788602672249621e-24	1.59062449764e-22	0.395,0.887,0.662	1.0,NA,0.662	-0.183
8756	gene:Solyc12g019750.1	NA	12	-	11308739	11308809	11308739	11308789	11308892	11308957	8756	6,1,10	196,113,241	4,4,2	311,106,271	169	149	3.871333113337458e-24	1.62306596324e-22	0.026,0.008,0.035	0.011,0.032,0.006	0.007
1261	gene:Solyc01g097860.2	NA	1	-	88556517	88556727	88556517	88556715	88557759	88557924	1261	1,1,7	0,1,4	10,8,12	24,13,13	161	149	3.934412538862544e-24	1.64718891152e-22	1.0,0.481,0.618	0.278,0.363,0.461	0.332
26986	gene:Solyc06g066650.2	NA	6	-	41881628	41881799	41881628	41881745	41882525	41882820	26986	5,1,0	3,1,4	1,0,1	9,0,6	203	149	4.001968071583282e-24	1.67311534357e-22	0.55,0.423,0.0	0.075,NA,0.109	0.232
3512	gene:Solyc02g093080.2	NA	2	-	54017382	54017550	54017382	54017501	54017844	54018089	3512	23,12,13	99,38,172	17,1,21	222,35,134	198	149	4.0466484630617364e-24	1.68941889838e-22	0.149,0.192,0.054	0.054,0.021,0.105	0.072
26996	gene:Solyc01g091480.2	NA	1	-	85108805	85108936	85108805	85108933	85109040	85109151	26996	4,0,3	2,0,1	4,4,0	5,0,2	152	149	4.32266861312445e-24	1.80212236361e-22	0.662,NA,0.746	0.44,1.0,0.0	0.224
5474	gene:Solyc03g077950.1	NA	3	-	48638062	48638253	48638062	48638239	48638329	48638497	5474	6,3,4	12,3,3	8,3,14	9,0,5	163	149	4.367141107937179e-24	1.81811301727e-22	0.314,0.478,0.549	0.448,1.0,0.719	-0.275
11412	gene:Solyc02g085570.2	NA	2	+	48404052	48404111	48404060	48404111	48403921	48403966	11412	206,217,212	4,4,8	343,115,222	2,0,6	157	149	4.379090645940589e-24	1.82053803427e-22	0.98,0.981,0.962	0.994,1.0,0.972	-0.014
6754	gene:Solyc02g066940.2	NA	2	-	37187768	37188009	37187768	37187997	37189758	37190275	6754	176,71,211	2,4,4	94,34,84	1,9,15	161	149	4.520532529090952e-24	1.87671549479e-22	0.988,0.943,0.98	0.989,0.778,0.838	0.102
11719	gene:Solyc09g031750.2	NA	9	-	28026014	28026157	28026014	28026130	28027358	28027568	11719	7,0,1	4,0,1	0,1,3	5,0,2	176	149	4.597585527954135e-24	1.90604225688e-22	0.597,NA,0.458	0.0,1.0,0.559	0.008
23378	gene:Solyc04g050920.2	NA	4	+	48982154	48982238	48982161	48982238	48981895	48982076	23378	106,92,198	5,3,6	127,63,114	4,1,0	156	149	5.6586044789114674e-24	2.34264649214e-22	0.953,0.967,0.969	0.968,0.984,1.0	-0.021
14960	gene:Solyc01g105120.2	NA	1	-	93387304	93387434	93387304	93387313	93387780	93387993	14960	3,0,0	3,11,1	10,1,2	7,0,8	270	149	6.001063839337723e-24	2.48096832579e-22	0.356,0.0,0.0	0.441,1.0,0.121	-0.402
27481	gene:Solyc02g090670.2	NA	2	-	52201024	52201166	52201024	52201115	52201445	52201512	27481	0,8,4	1,0,0	3,8,2	11,4,5	200	149	6.12279468530914e-24	2.52777877807e-22	0.0,1.0,1.0	0.169,0.598,0.23	0.334
28724	gene:Solyc11g011960.1	NA	11	-	4915105	4915223	4915105	4915152	4915300	4915358	28724	94,52,105	1965,733,2164	29,0,39	1146,300,983	220	149	6.864552034914519e-24	2.83008057195e-22	0.031,0.046,0.032	0.017,0.0,0.026	0.022
6364	gene:Solyc04g078150.2	NA	4	-	62967442	62967674	62967442	62967475	62969692	62969737	6364	16,8,21	375,156,383	14,6,16	563,159,452	348	149	7.217190042340803e-24	2.97134313031e-22	0.018,0.021,0.023	0.011,0.016,0.015	0.007
4246	gene:Solyc02g083280.2	NA	2	+	46728116	46728221	46728122	46728221	46727835	46728015	4246	161,77,193	44,24,48	286,119,270	60,28,44	155	149	8.00668212137888e-24	3.29182055405e-22	0.779,0.755,0.794	0.821,0.803,0.855	-0.05
2272	gene:Solyc12g021340.1	NA	12	-	15683523	15683615	15683523	15683611	15684187	15684284	2272	23,5,6	182,104,192	20,11,20	533,245,441	153	149	8.367684981259245e-24	3.43548944845e-22	0.11,0.045,0.03	0.035,0.042,0.042	0.022
428	gene:Solyc01g104890.2	NA	1	+	93210993	93211130	93211001	93211130	93209962	93210150	428	60,32,40	16,12,23	81,45,60	20,11,14	157	149	8.393928354870684e-24	3.4415106255e-22	0.781,0.717,0.623	0.794,0.795,0.803	-0.09
1584	gene:Solyc01g005480.2	NA	1	+	334785	335031	334875	335031	333095	333352	1584	21,6,14	16,0,20	14,6,24	30,15,25	239	149	8.889947740892407e-24	3.63985807986e-22	0.45,1.0,0.304	0.225,0.2,0.374	0.318
923	gene:Solyc11g045210.1	NA	11	-	31469309	31469430	31469309	31469419	31471088	31471191	923	6,4,1	67,102,72	5,13,11	137,132,99	160	149	1.0263467957954632e-23	4.19644546149e-22	0.077,0.035,0.013	0.033,0.084,0.094	-0.029
27674	gene:Solyc04g049130.2	NA	4	+	39757188	39757305	39757197	39757305	39750350	39750918	27674	0,2,2	36,23,49	11,2,4	129,34,95	158	149	1.143778856604694e-23	4.670168477e-22	0.0,0.076,0.037	0.074,0.053,0.038	-0.017
20556	gene:Solyc10g005870.2	NA	10	+	668000	668042	668007	668042	667687	667876	20556	7,3,8	49,17,45	29,11,15	87,36,83	156	149	1.378355997811303e-23	5.62025130795e-22	0.12,0.144,0.145	0.241,0.226,0.147	-0.068
20475	gene:Solyc09g098370.2	NA	9	+	72207741	72207985	72207761	72207985	72207522	72207661	20475	6,0,8	14,15,24	5,0,3	31,18,19	169	149	1.4122371029712258e-23	5.75051340902e-22	0.274,0.0,0.227	0.124,0.0,0.122	0.085
21640	gene:Solyc01g079060.2	NA	1	+	78134209	78134412	78134241	78134412	78132008	78132065	21640	5,2,5	16,6,22	1,2,7	42,18,34	181	149	1.5537570411325927e-23	6.31811601199e-22	0.205,0.215,0.158	0.019,0.084,0.145	0.11
11216	gene:Solyc11g072510.1	NA	11	+	55707203	55707447	55707260	55707447	55706826	55706989	11216	6,1,4	120,45,97	13,1,9	115,54,126	206	149	1.6027314940090508e-23	6.50835978954e-22	0.035,0.016,0.029	0.076,0.013,0.049	-0.019
14365	gene:Solyc08g079590.1	NA	8	+	63096982	63097208	63096997	63097208	63095958	63096288	14365	3,2,11	10,3,6	1,0,4	8,2,6	164	149	2.032035125119572e-23	8.24041529252e-22	0.214,0.377,0.625	0.102,0.0,0.377	0.246
16283	gene:Solyc10g051110.1	NA	10	-	51526917	51527099	51526917	51527094	51527201	51527250	16283	23,23,20	56,47,59	67,24,74	681,208,523	154	149	2.2048227478069743e-23	8.92893135948e-22	0.284,0.321,0.247	0.087,0.1,0.12	0.182
28401	gene:Solyc06g071430.2	NA	6	+	43953485	43955049	43954855	43955049	43953254	43953362	28401	758,238,866	1,0,2	999,324,936	5,7,0	1519	149	2.213873746675597e-23	8.95338736326e-22	0.987,1.0,0.977	0.951,0.82,1.0	0.064
22725	gene:Solyc06g075080.2	NA	6	-	46580777	46580880	46580777	46580877	46581722	46581863	22725	6,2,7	1,2,1	10,2,3	6,0,4	152	149	2.695481756712199e-23	1.08863036981e-21	0.855,0.495,0.873	0.62,1.0,0.424	0.06
21081	gene:Solyc03g005960.2	NA	3	+	651633	651695	651638	651695	651281	651344	21081	2,1,0	62,22,44	2,1,3	46,7,26	154	149	2.9231330017944074e-23	1.17897053566e-21	0.03,0.042,0.0	0.04,0.121,0.1	-0.063
8924	gene:Solyc03g026150.2	NA	3	+	3560976	3561195	3561079	3561195	3560832	3560892	8924	18,11,22	2,0,2	16,7,9	4,0,3	252	149	2.9779882221948407e-23	1.19946747838e-21	0.842,1.0,0.867	0.703,1.0,0.639	0.122
30181	gene:Solyc04g070980.2	NA	4	+	57831179	57831368	57831183	57831368	57828155	57828322	30181	96,40,108	0,6,3	525,186,355	3,3,3	153	149	3.026702167682787e-23	1.21743872712e-21	1.0,0.867,0.972	0.994,0.984,0.991	-0.043
14608	gene:Solyc04g012060.2	NA	4	-	4386396	4386565	4386396	4386561	4386664	4386751	14608	8,8,2	72,47,85	4,2,15	232,97,169	153	149	3.635171512814206e-23	1.46020909755e-21	0.098,0.142,0.022	0.017,0.02,0.08	0.048
9345	gene:Solyc03g043750.2	NA	3	+	7302501	7302733	7302520	7302733	7302313	7302407	9345	0,0,3	44,11,61	2,1,6	90,23,65	168	149	4.02678025434294e-23	1.61533121539e-21	0.0,0.0,0.042	0.019,0.037,0.076	-0.03
28312	gene:Solyc05g050910.2	NA	5	-	61131552	61131773	61131552	61131723	61131860	61132002	28312	3,3,16	25,7,34	7,2,2	26,7,34	199	149	4.174684268862089e-23	1.67240552415e-21	0.082,0.243,0.261	0.168,0.176,0.042	0.067
22524	gene:Solyc01g091230.2	NA	1	+	84907491	84907693	84907516	84907693	84906315	84906867	22524	0,0,3	1,0,0	17,5,15	3,0,1	174	149	4.523280018512098e-23	1.80961640041e-21	0.0,NA,1.0	0.829,1.0,0.928	-0.419
26964	gene:Solyc07g043260.2	NA	7	-	56922115	56922184	56922115	56922173	56922252	56922315	26964	20,15,19	4,0,1	25,4,21	1,0,0	160	149	4.9413171713464e-23	1.97420232417e-21	0.823,1.0,0.947	0.959,1.0,1.0	-0.063
20503	gene:Solyc09g064790.2	NA	9	+	62207594	62207833	62207725	62207833	62206640	62206691	20503	44,22,58	4,2,3	61,18,45	0,0,4	280	149	5.25911841864843e-23	2.09835295294e-21	0.854,0.854,0.911	1.0,1.0,0.857	-0.079
1365	gene:Solyc07g044850.2	NA	7	+	57914511	57914672	57914570	57914672	57909762	57910635	1365	5,5,2	108,69,126	1,1,3	177,70,114	208	149	5.694780434939727e-23	2.26913335695e-21	0.032,0.049,0.011	0.004,0.01,0.019	0.02
15897	gene:Solyc08g029170.2	NA	8	+	38017792	38017916	38017797	38017916	38017466	38017539	15897	61,37,90	4,2,2	120,23,89	1,0,2	154	149	5.872748510160512e-23	2.33691364745e-21	0.937,0.947,0.978	0.991,1.0,0.977	-0.035
25778	gene:Solyc06g083260.2	NA	6	-	48752024	48752126	48752024	48752108	48752200	48752387	25778	1,2,4	3,5,2	7,0,0	0,4,0	167	149	5.996764816594699e-23	2.38307264938e-21	0.229,0.263,0.641	1.0,0.0,NA	-0.122
13562	gene:Solyc03g116640.2	NA	3	+	65971485	65971674	65971604	65971674	65969627	65969634	13562	26,12,22	15,2,3	21,20,24	24,10,6	268	149	6.269597025773549e-23	2.48816784501e-21	0.491,0.769,0.803	0.327,0.527,0.69	0.173
12121	gene:Solyc01g034150.2	NA	1	-	36251783	36251881	36251783	36251820	36256428	36256561	12121	8,11,4	35,40,30	5,0,5	40,20,25	210	149	6.901923839909595e-23	2.73546248188e-21	0.14,0.163,0.086	0.081,0.0,0.124	0.061
17642	gene:Solyc02g067120.2	NA	2	-	37342810	37343006	37342810	37342991	37343084	37343234	17642	28,13,20	0,0,5	18,10,17	1,0,8	164	149	8.338375061259839e-23	3.30037548197e-21	1.0,1.0,0.784	0.942,1.0,0.659	0.061
26405	gene:Solyc06g030470.2	NA	6	-	18748132	18748248	18748132	18748245	18748328	18748398	26405	93,41,100	3,2,5	26,5,19	0,0,2	152	149	8.383892521258371e-23	3.31397879248e-21	0.968,0.953,0.951	1.0,1.0,0.903	-0.01
9319	gene:Solyc12g036250.1	NA	12	+	53180967	53181177	53181019	53181177	53178546	53178820	9319	5,1,11	4,0,1	15,8,19	3,0,0	201	149	9.369417626540755e-23	3.69861804713e-21	0.481,1.0,0.891	0.788,1.0,1.0	-0.139
13692	gene:Solyc05g014240.2	NA	5	-	7996892	7997034	7996892	7997017	7997369	7997623	13692	109,65,101	5,3,7	78,37,59	1,0,4	166	149	9.477294212766112e-23	3.73624098773e-21	0.951,0.951,0.928	0.986,1.0,0.93	-0.029
7561	gene:Solyc07g044830.2	NA	7	+	57877496	57877656	57877499	57877656	57877250	57877345	7561	6,0,0	0,0,1	2,0,7	2,0,1	152	149	1.1013518234660055e-22	4.33611694735e-21	1.0,NA,0.0	0.495,NA,0.873	-0.184
28259	gene:Solyc04g055120.2	NA	4	+	53748033	53748145	53748045	53748145	53747329	53747488	28259	0,2,2	78,71,61	7,2,3	157,45,119	161	149	1.268295043108395e-22	4.98678176672e-21	0.0,0.025,0.029	0.04,0.04,0.023	-0.016
3213	gene:Solyc03g007900.2	NA	3	+	2420745	2420843	2420748	2420843	2420529	2420647	3213	71,32,97	2,6,1	68,28,42	6,0,8	152	149	1.5117520180385476e-22	5.93617288457e-21	0.972,0.839,0.99	0.917,1.0,0.837	0.016
4138	gene:Solyc08g069120.2	NA	8	+	58187781	58187895	58187784	58187895	58187428	58187654	4138	9,14,10	113,210,112	9,3,7	196,122,103	152	149	1.6254517331870578e-22	6.37421540488e-21	0.072,0.061,0.08	0.043,0.024,0.062	0.028
16620	gene:Solyc03g031720.2	NA	3	-	4173370	4173532	4173370	4173492	4173628	4173728	16620	138,78,104	4,0,0	149,63,123	10,0,0	189	149	1.7150300569190145e-22	6.71663615836e-21	0.965,1.0,1.0	0.922,1.0,1.0	0.014
27100	gene:Solyc07g066010.2	NA	7	+	67555177	67555404	67555182	67555404	67554685	67554819	27100	18,4,38	531,278,679	10,4,3	316,102,247	154	149	1.7178343244909289e-22	6.71876648625e-21	0.032,0.014,0.051	0.03,0.037,0.012	0.006
17639	gene:Solyc02g067120.2	NA	2	-	37342897	37343004	37342897	37342991	37343084	37343234	17639	28,10,26	0,0,5	19,10,19	1,0,8	162	149	1.7375360469423537e-22	6.78689342909e-21	1.0,1.0,0.827	0.946,1.0,0.686	0.065
17874	gene:Solyc09g072900.2	NA	9	+	65592359	65592470	65592369	65592470	65591864	65591954	17874	16,5,18	125,78,179	28,6,27	165,52,179	159	149	2.382776129894107e-22	9.29501580854e-21	0.107,0.057,0.086	0.137,0.098,0.124	-0.036
14125	gene:Solyc06g030570.2	NA	6	+	19813166	19813290	19813188	19813290	19809380	19809478	14125	6,3,1	74,62,126	23,5,12	259,82,204	171	149	2.6203755374389873e-22	1.02084748166e-20	0.066,0.04,0.007	0.072,0.05,0.049	-0.019
6606	gene:Solyc04g009160.2	NA	4	-	2660330	2660363	2660330	2660342	2663750	2664128	6606	9,1,6	11,4,2	0,3,0	5,7,0	170	149	2.7377616706951748e-22	1.06518279662e-20	0.418,0.18,0.724	0.0,0.273,NA	0.304
8209	gene:Solyc07g064110.2	NA	7	-	66382519	66382546	66382519	66382543	66382650	66382876	8209	40,10,43	39,9,25	63,21,34	26,6,28	152	149	2.845099909019791e-22	1.10549797118e-20	0.501,0.521,0.628	0.704,0.774,0.543	-0.124
22009	gene:Solyc01g079490.2	NA	1	+	78533150	78533244	78533166	78533244	78532986	78533085	22009	3,4,0	20,12,12	2,0,2	43,10,29	165	149	3.3744585450075244e-22	1.30947493799e-20	0.119,0.231,0.0	0.04,0.0,0.059	0.084
8943	gene:Solyc11g040150.1	NA	11	+	39800623	39800730	39800651	39800730	39800446	39800523	8943	105,39,106	3,0,0	116,29,138	2,2,5	177	149	3.672740503969935e-22	1.42336651213e-20	0.967,1.0,1.0	0.98,0.924,0.959	0.035
794	gene:Solyc02g077910.2	NA	2	+	42740575	42740685	42740583	42740685	42740408	42740507	794	23,1,19	10,3,10	41,12,67	15,0,10	157	149	4.0822832969557696e-22	1.58002436201e-20	0.686,0.24,0.643	0.722,1.0,0.864	-0.339
30548	gene:Solyc10g047960.1	NA	10	-	43236580	43236673	43236580	43236613	43236802	43236842	30548	19,12,10	128,82,112	20,12,12	230,123,199	209	149	4.135656888514661e-22	1.59652468846e-20	0.096,0.094,0.06	0.058,0.065,0.041	0.029
4217	gene:Solyc06g007350.2	NA	6	+	1387323	1387426	1387343	1387426	1387131	1387255	4217	11,11,17	99,56,116	14,1,13	437,167,324	169	149	4.131633032130124e-22	1.59652468846e-20	0.089,0.148,0.114	0.027,0.005,0.034	0.095
21856	gene:Solyc09g065600.2	NA	9	-	63758617	63758857	63758617	63758776	63759520	63759677	21856	70,35,59	0,0,2	95,37,79	0,2,7	230	149	4.381474689913865e-22	1.68922613694e-20	1.0,1.0,0.95	1.0,0.923,0.88	0.049
2058	gene:Solyc09g089560.2	NA	9	-	69260391	69260575	69260391	69260560	69260659	69260840	2058	7,10,16	26,25,31	15,6,5	52,19,42	164	149	5.047023890025349e-22	1.94330032553e-20	0.197,0.267,0.319	0.208,0.223,0.098	0.085
20501	gene:Solyc09g064790.2	NA	9	+	62207721	62207904	62207725	62207904	62206640	62206691	20501	87,42,125	4,2,3	204,95,149	0,0,4	153	149	5.307222298552024e-22	2.04084324482e-20	0.955,0.953,0.976	1.0,1.0,0.973	-0.03
17212	gene:Solyc01g101250.2	NA	1	-	91065205	91065443	91065205	91065339	91065592	91065723	17212	51,34,63	1,0,3	81,18,67	3,0,7	253	149	5.490828461231356e-22	2.1087193283e-20	0.968,1.0,0.925	0.941,1.0,0.849	0.034
16522	gene:Solyc04g082660.2	NA	4	+	66269265	66269402	66269364	66269402	66268188	66268449	16522	14,1,16	3,0,0	22,6,21	6,0,1	248	149	6.060507809429449e-22	2.32449799529e-20	0.737,1.0,1.0	0.688,1.0,0.927	0.041
30236	gene:Solyc06g074330.2	NA	6	-	45954193	45954412	45954193	45954405	45954926	45955194	30236	1,6,7	20,18,31	2,4,5	54,13,57	156	149	6.544908664156126e-22	2.50705425312e-20	0.046,0.241,0.177	0.034,0.227,0.077	0.042
17214	gene:Solyc01g101250.2	NA	1	-	91065205	91065342	91065205	91065339	91065592	91065723	17214	5,2,3	1,0,3	5,0,1	3,0,7	152	149	7.152676472463826e-22	2.73633601215e-20	0.831,1.0,0.495	0.62,NA,0.123	0.404
20583	gene:Solyc09g007150.2	NA	9	+	775945	776020	775948	776020	775042	775053	20583	82,42,97	4,3,10	453,131,378	11,5,19	152	149	7.672408808742304e-22	2.93139269717e-20	0.953,0.932,0.905	0.976,0.963,0.951	-0.033
16364	gene:Solyc06g062860.2	NA	6	-	39656846	39656965	39656846	39656935	39657672	39657813	16364	11,5,10	7,0,2	4,3,6	11,0,2	179	149	7.747405530748271e-22	2.95624684726e-20	0.567,1.0,0.806	0.232,1.0,0.714	0.142
25738	gene:Solyc03g071720.2	NA	3	+	18492649	18492793	18492661	18492793	18492519	18492587	25738	12,8,9	52,47,65	24,2,7	160,46,114	161	149	7.793279116914363e-22	2.96993874039e-20	0.176,0.136,0.114	0.122,0.039,0.054	0.07
1641	gene:Solyc01g087560.2	NA	1	+	82510762	82510969	82510914	82510969	82510201	82510257	1641	10,5,25	310,175,394	12,2,16	499,188,380	301	149	8.032520570436375e-22	3.05719172799e-20	0.016,0.014,0.03	0.012,0.005,0.02	0.008
9805	gene:Solyc03g007600.2	NA	3	+	2143876	2144104	2143891	2144104	2143654	2143798	9805	1,2,2	316,94,352	7,6,7	438,87,400	164	149	8.823354519757169e-22	3.35389019309e-20	0.003,0.019,0.005	0.014,0.059,0.016	-0.021
29143	gene:Solyc02g084490.1	NA	2	+	47585232	47585394	47585277	47585394	47585016	47585103	29143	12,6,11	1,5,2	15,7,17	11,2,10	194	149	9.044467231768337e-22	3.43354774539e-20	0.902,0.48,0.809	0.512,0.729,0.566	0.128
20357	gene:Solyc06g068920.2	NA	6	-	42731929	42732093	42731929	42732088	42733338	42733445	20357	4,0,4	3,0,4	5,2,6	0,10,3	154	149	9.219056696995575e-22	3.49536301426e-20	0.563,NA,0.492	1.0,0.162,0.659	-0.08
9625	gene:Solyc02g068720.2	NA	2	-	38644363	38644525	38644363	38644493	38644585	38644711	9625	1,0,4	2,0,2	12,3,5	0,0,3	181	149	9.261408781442439e-22	3.50694746533e-20	0.292,NA,0.622	1.0,1.0,0.578	-0.402
4639	gene:Solyc01g111990.2	NA	1	+	98127409	98127501	98127422	98127501	98126307	98126486	4639	0,2,0	18,2,4	8,1,5	74,30,59	162	149	9.919417109809566e-22	3.75133172505e-20	0.0,0.479,0.0	0.09,0.03,0.072	0.096
18699	gene:Solyc11g020210.1	NA	11	+	10488645	10488757	10488666	10488757	10488352	10488375	18699	10,9,11	2,2,2	26,0,3	3,0,10	170	149	1.0534848314399102e-21	3.97901354696e-20	0.814,0.798,0.828	0.884,NA,0.208	0.267
14601	gene:Solyc01g107640.2	NA	1	-	95122132	95122348	95122132	95122226	95122568	95122826	14601	2,0,3	4,0,3	9,0,5	4,0,2	271	149	1.4413595717936309e-21	5.43710828319e-20	0.216,NA,0.355	0.553,NA,0.579	-0.281
19605	gene:Solyc06g009120.2	NA	6	+	3074164	3074300	3074170	3074300	3071047	3071993	19605	1,0,0	0,0,2	0,2,3	5,0,4	155	149	1.4609417910282593e-21	5.50399172856e-20	1.0,NA,0.0	0.0,1.0,0.419	0.027
8334	gene:Solyc04g007880.2	NA	4	+	1562470	1562625	1562474	1562625	1562119	1562341	8334	18,9,15	69,45,77	6,1,2	29,10,28	153	149	1.5341003294733554e-21	5.77229522704e-20	0.203,0.163,0.159	0.168,0.089,0.065	0.068
19979	gene:Solyc09g063020.2	NA	9	-	60949981	60950155	60949981	60950148	60951848	60951942	19979	2,0,2	74,30,90	4,6,3	166,52,138	156	149	1.6129663146021025e-21	6.06136835671e-20	0.025,0.0,0.021	0.022,0.099,0.02	-0.032
12545	gene:Solyc04g009570.2	NA	4	-	2973561	2973714	2973561	2973685	2974038	2974121	12545	18,3,12	23,5,17	10,2,2	20,8,7	178	149	1.7645327652393732e-21	6.62256773317e-20	0.396,0.334,0.371	0.295,0.173,0.193	0.147
600	gene:Solyc07g022760.2	NA	7	-	21399494	21399575	21399494	21399565	21403063	21403207	600	37,75,55	0,3,0	164,75,155	4,4,4	159	149	1.7874298445328335e-21	6.70004440463e-20	1.0,0.959,1.0	0.975,0.946,0.973	0.022
25564	gene:Solyc08g067070.2	NA	8	+	55988673	55988787	55988680	55988787	55988254	55988570	25564	1,0,0	19,18,28	2,2,1	23,10,46	156	149	1.8840561540292935e-21	7.05334624415e-20	0.048,0.0,0.0	0.077,0.16,0.02	-0.07
2333	gene:Solyc11g045190.1	NA	11	+	31495735	31495941	31495746	31495941	31494556	31495092	2333	0,1,0	37,39,41	4,3,7	158,60,73	160	149	1.8911947846913014e-21	7.07116540565e-20	0.0,0.023,0.0	0.023,0.044,0.082	-0.042
4650	gene:Solyc08g005470.2	NA	8	-	348772	348807	348772	348804	348980	349091	4650	137,46,118	113,59,137	124,30,115	143,58,158	152	149	2.0033501739094347e-21	7.48110350747e-20	0.543,0.433,0.458	0.459,0.336,0.416	0.074
22262	gene:Solyc12g005950.1	NA	12	-	584279	584393	584279	584357	587115	587430	22262	21,9,13	33,35,42	9,5,15	79,23,54	185	149	2.1266576568216013e-21	7.93160587817e-20	0.339,0.172,0.2	0.084,0.149,0.183	0.098
10881	gene:Solyc06g068480.2	NA	6	-	42443333	42443394	42443333	42443390	42443485	42443568	10881	138,39,166	16,9,15	516,109,379	29,4,33	153	149	2.331263590182835e-21	8.68381080428e-20	0.894,0.808,0.915	0.945,0.964,0.918	-0.07
2433	gene:Solyc01g105140.2	NA	1	-	93407860	93408041	93407860	93408020	93408122	93408326	2433	520,314,573	0,2,7	475,230,356	7,4,8	170	149	2.3666453065984655e-21	8.80457218256e-20	1.0,0.993,0.986	0.983,0.981,0.975	0.013
29695	gene:Solyc05g007090.2	NA	5	-	1669722	1669829	1669722	1669815	1670001	1670134	29695	23,14,29	8,3,6	70,24,71	37,9,23	163	149	2.544174981911568e-21	9.45320016717e-20	0.724,0.81,0.815	0.634,0.709,0.738	0.089
9756	gene:Solyc03g113590.2	NA	3	-	63669012	63669260	63669012	63669083	63669356	63669402	9756	16,2,10	248,79,232	10,3,9	322,121,329	326	149	2.6577246057260905e-21	9.86277951376e-20	0.029,0.011,0.019	0.014,0.011,0.012	0.007
14527	gene:Solyc02g085820.2	NA	2	+	48621766	48622004	48621884	48622004	48621528	48621666	14527	2,5,2	32,16,49	3,0,2	71,16,45	267	149	3.2302270454725632e-21	1.19723814123e-19	0.034,0.148,0.022	0.023,0.0,0.024	0.052
30061	gene:Solyc09g092450.2	NA	9	-	71537996	71538062	71537996	71538021	71538712	71538818	30061	2,2,3	1,0,1	4,0,1	0,0,1	190	149	3.498060741318691e-21	1.29328178527e-19	0.611,1.0,0.702	1.0,NA,0.44	0.051
7726	gene:Solyc04g079060.2	NA	4	-	63649421	63649553	63649421	63649457	63650177	63650369	7726	87,63,98	36,14,6	147,22,126	26,4,13	245	149	3.495720001826265e-21	1.29328178527e-19	0.595,0.732,0.909	0.775,0.77,0.855	-0.055
20681	gene:Solyc02g067100.2	NA	2	+	37331234	37331286	37331240	37331286	37329984	37330985	20681	7,4,10	11,0,4	71,21,74	18,4,2	155	149	3.597370857845929e-21	1.3283459472e-19	0.38,1.0,0.706	0.791,0.835,0.973	-0.171
11662	gene:Solyc09g092180.2	NA	9	+	71327892	71328051	71327922	71328051	71327642	71327698	11662	4,0,1	16,2,16	3,0,0	47,7,34	179	149	3.925063912332396e-21	1.44754993541e-19	0.172,0.0,0.049	0.05,0.0,0.0	0.057
4801	gene:Solyc01g094680.2	NA	1	+	86129651	86129857	86129833	86129857	86128606	86128671	4801	25,25,43	0,2,2	38,11,44	1,0,0	331	149	4.003801842700072e-21	1.47475848543e-19	1.0,0.849,0.906	0.945,1.0,1.0	-0.063
17273	gene:Solyc07g064830.2	NA	7	+	66830069	66830350	66830113	66830350	66829874	66829954	17273	31,20,44	2,0,0	56,15,56	6,0,0	193	149	4.074930933080919e-21	1.49910051963e-19	0.923,1.0,1.0	0.878,1.0,1.0	0.015
16854	gene:Solyc07g042830.2	NA	7	-	56341470	56341593	56341470	56341511	56342050	56342125	16854	34,32,18	617,325,676	20,2,13	85,22,57	231	149	4.316681774647549e-21	1.58607374229e-19	0.034,0.06,0.017	0.132,0.055,0.128	-0.068
27859	gene:Solyc03g081260.2	NA	3	-	52154230	52154310	52154230	52154286	52154380	52155063	27859	112,74,115	11,3,10	170,58,103	22,4,16	173	149	4.566325175346042e-21	1.67572859058e-19	0.898,0.955,0.908	0.869,0.926,0.847	0.04
2868	gene:Solyc01g099790.2	NA	1	+	89939300	89939537	89939511	89939537	89937189	89937248	2868	19,8,18	280,234,418	16,3,10	421,153,354	360	149	4.938215383108652e-21	1.80996858524e-19	0.027,0.014,0.018	0.015,0.008,0.012	0.008
5796	gene:Solyc07g049720.2	NA	7	-	60063852	60063946	60063852	60063921	60065504	60065638	5796	24,8,18	240,148,239	17,1,13	354,127,269	174	149	5.572454214764759e-21	2.03991627505e-19	0.079,0.044,0.061	0.039,0.007,0.04	0.033
7404	gene:Solyc11g067260.1	NA	11	+	52997568	52997685	52997644	52997685	52996335	52996417	7404	17,9,24	0,3,5	9,4,15	3,0,0	225	149	5.743022793050514e-21	2.09977063374e-19	1.0,0.665,0.761	0.665,1.0,1.0	-0.08
9119	gene:Solyc07g055930.2	NA	7	-	63852882	63853185	63852882	63853076	63853288	63853870	9119	147,94,175	5,0,1	141,55,100	5,2,3	258	149	6.004740462650783e-21	2.19276302521e-19	0.944,1.0,0.99	0.942,0.941,0.951	0.033
1359	gene:Solyc03g062830.2	NA	3	-	32325896	32326037	32325896	32326028	32331016	32331443	1359	13,5,33	174,62,232	22,7,21	350,93,263	158	149	6.5836582623221016e-21	2.40121769138e-19	0.066,0.071,0.118	0.056,0.066,0.07	0.021
23625	gene:Solyc04g076830.2	NA	4	-	61707702	61707748	61707702	61707728	61709090	61709236	23625	2,1,0	5,10,19	2,1,1	8,3,4	169	149	6.993499720995814e-21	2.54757082361e-19	0.261,0.081,0.0	0.181,0.227,0.181	-0.082
22134	gene:Solyc06g082980.2	NA	6	-	48570544	48570668	48570544	48570660	48571439	48571626	22134	67,37,95	0,2,0	161,50,130	6,0,4	157	149	8.341497409025897e-21	3.03489608915e-19	1.0,0.946,1.0	0.962,1.0,0.969	0.005
7256	gene:Solyc01g091580.2	NA	1	-	85177368	85177473	85177368	85177442	85177671	85177776	7256	5,2,0	119,29,112	13,4,7	248,69,210	180	149	1.0266744267983645e-20	3.73079429543e-19	0.034,0.054,0.0	0.042,0.046,0.027	-0.009
6982	gene:Solyc02g030110.2	NA	2	+	25118330	25118448	25118341	25118448	25117831	25117911	6982	8,21,12	2,2,0	29,12,31	7,4,2	160	149	1.0715380679114556e-20	3.88906826235e-19	0.788,0.907,1.0	0.794,0.736,0.935	0.077
29632	gene:Solyc06g050210.2	NA	6	+	32682374	32682571	32682492	32682571	32681543	32681708	29632	10,4,3	7,2,7	5,0,0	6,0,8	267	149	1.145794738947193e-20	4.15350592868e-19	0.444,0.527,0.193	0.317,NA,0.0	0.23
2872	gene:Solyc11g072590.1	NA	11	+	55764854	55764993	55764860	55764993	55764272	55764385	2872	36,79,38	2,8,10	125,45,80	25,9,17	155	149	1.150363575790716e-20	4.16498870772e-19	0.945,0.905,0.785	0.828,0.828,0.819	0.053
3005	gene:Solyc12g019010.1	NA	12	-	8979428	8979493	8979428	8979476	8979588	8979717	3005	168,161,181	3,6,4	404,228,335	3,4,4	166	149	1.2209431106016716e-20	4.40978541466e-19	0.98,0.96,0.976	0.992,0.981,0.987	-0.015
9420	gene:Solyc06g069020.2	NA	6	+	42823724	42823799	42823727	42823799	42823506	42823548	9420	14,28,44	292,372,333	68,31,64	1325,556,743	152	149	1.2206759938461522e-20	4.40978541466e-19	0.045,0.069,0.115	0.048,0.052,0.078	0.017
29694	gene:Solyc03g123560.2	NA	3	+	70374482	70374697	70374504	70374697	70374132	70374189	29694	9,6,12	138,32,159	6,4,6	140,45,150	171	149	1.2352614257294813e-20	4.45608566503e-19	0.054,0.14,0.062	0.036,0.072,0.034	0.038
20324	gene:Solyc03g119450.2	NA	3	+	68064801	68064881	68064823	68064881	68064326	68064668	20324	2,0,1	1,0,1	0,0,2	4,0,0	171	149	1.4385019632094665e-20	5.18296616441e-19	0.635,NA,0.466	0.0,NA,1.0	0.05
24341	gene:Solyc01g110300.2	NA	1	-	97028617	97028818	97028617	97028801	97028998	97029100	24341	197,144,202	7,2,11	217,111,190	12,15,4	166	149	1.52435814550879e-20	5.48565930693e-19	0.962,0.985,0.943	0.942,0.869,0.977	0.034
20209	gene:Solyc06g065460.2	NA	6	-	40860351	40860461	40860351	40860442	40860538	40860631	20209	6,2,6	54,29,71	5,0,3	92,31,58	168	149	1.5270214880524284e-20	5.48859900029e-19	0.09,0.058,0.07	0.046,0.0,0.044	0.043
27363	gene:Solyc05g007020.2	NA	5	-	1610461	1610536	1610461	1610526	1610630	1610838	27363	2,1,7	290,165,279	6,2,7	247,97,193	159	149	1.5506346580001727e-20	5.56674096728e-19	0.006,0.006,0.023	0.022,0.019,0.033	-0.013
19530	gene:Solyc07g017680.1	NA	7	+	7731786	7731940	7731811	7731940	7730810	7730880	19530	7,1,1	12,27,15	3,0,2	36,4,31	174	149	1.6991195753270512e-20	6.09244021431e-19	0.333,0.031,0.054	0.067,0.0,0.052	0.1
17556	gene:Solyc04g072010.2	NA	4	+	59074265	59074319	59074288	59074319	59072630	59072726	17556	9,4,5	39,23,31	20,5,2	30,8,31	172	149	1.7140640465071968e-20	6.13862093764e-19	0.167,0.131,0.123	0.366,0.351,0.053	-0.116
28633	gene:Solyc09g090370.2	NA	9	+	69897737	69897851	69897752	69897851	69897320	69897545	28633	4,4,2	112,47,102	6,2,7	77,47,65	164	149	1.755484077376464e-20	6.27939400722e-19	0.031,0.072,0.018	0.066,0.037,0.089	-0.024
5374	gene:Solyc05g026140.2	NA	5	+	39844085	39844197	39844097	39844197	39844007	39844019	5374	18,10,6	12,2,11	39,3,38	13,2,8	161	149	2.2691505603939623e-20	8.107031299e-19	0.581,0.822,0.335	0.735,0.581,0.815	-0.131
18357	gene:Solyc12g021290.1	NA	12	-	15391162	15391262	15391162	15391247	15391398	15391501	18357	7,4,4	4,12,4	7,0,2	15,5,7	164	149	2.3493807745617878e-20	8.38359466073e-19	0.614,0.232,0.476	0.298,0.0,0.206	0.273
21525	gene:Solyc06g051620.2	NA	6	-	35173213	35173437	35173213	35173434	35173534	35173705	21525	11,4,7	20,13,16	17,3,10	17,8,11	152	149	2.987210657703587e-20	1.06468629257e-18	0.35,0.232,0.3	0.495,0.269,0.471	-0.118
7481	gene:Solyc06g011560.2	NA	6	+	8115530	8115763	8115559	8115763	8115306	8115340	7481	11,8,18	162,140,172	6,0,7	137,56,109	178	149	3.0205066807515774e-20	1.07526420461e-18	0.054,0.046,0.081	0.035,0.0,0.051	0.032
2710	gene:Solyc07g056390.2	NA	7	-	64250246	64250438	64250246	64250425	64250544	64250668	2710	8,6,12	0,2,2	9,1,8	2,0,0	162	149	3.1039273215397566e-20	1.10363923006e-18	1.0,0.734,0.847	0.805,1.0,1.0	-0.075
20699	gene:Solyc10g083160.1	NA	10	+	63023808	63023911	63023819	63023911	63023661	63023714	20699	137,76,145	8,2,11	248,73,158	6,7,2	160	149	3.3182905840739115e-20	1.17844907541e-18	0.941,0.973,0.925	0.975,0.907,0.987	-0.01
13736	gene:Solyc05g050960.2	NA	5	+	61177872	61178021	61177912	61178021	61177565	61177786	13736	1,0,7	0,0,1	21,5,4	2,2,2	189	149	3.447196813472203e-20	1.22276760478e-18	1.0,NA,0.847	0.892,0.663,0.612	0.201
16171	gene:Solyc06g019200.2	NA	6	-	18151838	18151944	18151838	18151898	18152031	18152106	16171	74,13,87	4,0,0	176,22,178	10,0,4	195	149	4.17469851385642e-20	1.47905736978e-18	0.934,1.0,1.0	0.931,1.0,0.971	0.011
3173	gene:Solyc07g022900.2	NA	7	+	23225903	23225995	23225914	23225995	23225565	23225652	3173	6,5,20	5,1,5	59,12,73	54,2,36	160	149	4.3452067761335826e-20	1.53763418358e-18	0.528,0.823,0.788	0.504,0.848,0.654	0.044
26786	gene:Solyc02g088350.2	NA	2	-	50475336	50475495	50475336	50475462	50475586	50475704	26786	25,10,15	5,0,1	19,9,16	5,10,6	182	149	4.378028247642919e-20	1.5474065358e-18	0.804,1.0,0.925	0.757,0.424,0.686	0.287
25257	gene:Solyc12g099830.1	NA	12	-	66818709	66818804	66818709	66818747	66819198	66819357	25257	8,0,1	63,28,76	4,0,1	94,31,109	206	149	4.403503632443153e-20	1.5545622978e-18	0.084,0.0,0.009	0.03,0.0,0.007	0.019
20940	gene:Solyc08g075280.2	NA	8	+	59381347	59381425	59381358	59381425	59380931	59381267	20940	136,23,146	7,2,2	86,14,102	0,0,4	160	149	4.4633492979729876e-20	1.5738203782e-18	0.948,0.915,0.986	1.0,1.0,0.96	-0.037
21739	gene:Solyc11g040050.1	NA	11	+	40025196	40025394	40025199	40025394	40024707	40025072	21739	1,29,15	19,51,29	30,4,15	23,24,15	152	149	4.660004709194428e-20	1.64121611352e-18	0.049,0.358,0.336	0.561,0.14,0.495	-0.151
23938	gene:Solyc09g083220.2	NA	9	+	68885823	68886031	68885885	68886031	68885459	68885525	23938	20,20,25	181,139,236	18,14,15	249,122,211	211	149	4.749500726545085e-20	1.67075632067e-18	0.072,0.092,0.07	0.049,0.075,0.048	0.021
256	gene:Solyc01g079630.2	NA	1	+	78753761	78753899	78753769	78753899	78751063	78751148	256	2,3,4	0,0,4	7,0,1	4,0,16	157	149	5.1525354305934506e-20	1.81039143823e-18	1.0,1.0,0.487	0.624,NA,0.056	0.489
16859	gene:Solyc07g042830.2	NA	7	-	56356862	56356933	56356862	56356915	56357006	56357105	16859	10,16,14	395,362,491	2,0,2	75,17,68	167	149	5.595152107621041e-20	1.96358791498e-18	0.022,0.038,0.025	0.023,0.0,0.026	0.012
8346	gene:Solyc08g080900.2	NA	8	-	64067371	64067605	64067371	64067514	64068121	64068201	8346	121,25,108	4,0,3	85,31,92	1,0,1	240	149	5.816950108688794e-20	2.03901936298e-18	0.949,1.0,0.957	0.981,1.0,0.983	-0.019
27071	gene:Solyc03g112600.2	NA	3	+	62993538	62993696	62993555	62993696	62993246	62993456	27071	1,0,0	22,2,13	4,2,0	49,1,35	166	149	5.881042676154937e-20	2.05905763897e-18	0.039,0.0,0.0	0.068,0.642,0.0	-0.224
25890	gene:Solyc09g014320.2	NA	9	-	5844397	5844530	5844397	5844446	5844789	5844883	25890	0,1,9	11,0,0	3,0,3	12,0,13	233	149	6.117650874373124e-20	2.13937849695e-18	0.0,1.0,1.0	0.138,NA,0.129	0.533
20669	gene:Solyc04g007610.2	NA	4	-	1294708	1294889	1294708	1294884	1295678	1295771	20669	2,3,10	69,14,63	14,3,12	61,19,85	154	149	6.810558740385824e-20	2.37889375509e-18	0.027,0.172,0.133	0.182,0.133,0.12	-0.034
24137	gene:Solyc04g076180.2	NA	4	+	61120328	61120525	61120336	61120525	61118451	61120254	24137	3,1,4	54,11,57	5,1,8	53,11,39	157	149	6.835216840923423e-20	2.38470446709e-18	0.05,0.079,0.062	0.082,0.079,0.163	-0.044
12307	gene:Solyc04g064820.2	NA	4	+	55991790	55992018	55991803	55992018	55991129	55991209	12307	19,13,34	0,2,0	62,32,45	4,1,5	162	149	7.149208500074951e-20	2.4913273466e-18	1.0,0.857,1.0	0.934,0.967,0.892	0.021
5024	gene:Solyc04g072690.2	NA	4	+	59653308	59653409	59653348	59653409	59651863	59651963	5024	2,0,5	23,17,21	4,0,0	41,0,32	189	149	7.289744607685022e-20	2.53732621152e-18	0.064,0.0,0.158	0.071,NA,0.0	0.038
30347	gene:Solyc02g070260.2	NA	2	+	40039967	40040123	40039984	40040123	40038642	40038716	30347	3,6,4	212,69,190	0,2,2	385,90,270	166	149	7.52834192353187e-20	2.61730951669e-18	0.013,0.072,0.019	0.0,0.02,0.007	0.026
20277	gene:Solyc01g104310.2	NA	1	-	92727595	92727701	92727595	92727687	92727812	92727885	20277	90,80,134	4,0,0	176,63,154	6,1,4	163	149	7.61505818583169e-20	2.64436453941e-18	0.954,1.0,1.0	0.964,0.983,0.972	0.012
20232	gene:Solyc06g066730.2	NA	6	+	41927879	41928128	41927998	41928128	41927639	41927746	20232	8,9,8	178,68,163	26,17,23	321,153,262	268	149	7.978744718517079e-20	2.76742341608e-18	0.024,0.069,0.027	0.043,0.058,0.047	-0.009
8640	gene:Solyc05g010050.2	NA	5	-	4248586	4248680	4248586	4248667	4248766	4248836	8640	11,3,13	72,28,64	8,3,0	78,18,57	162	149	8.873654661313848e-20	3.07423525417e-18	0.123,0.09,0.157	0.086,0.133,0.0	0.05
11518	gene:Solyc01g091950.2	NA	1	+	85485807	85485999	85485835	85485999	85484857	85484917	11518	12,3,16	57,29,79	15,0,16	46,3,48	177	149	8.933834540302534e-20	3.09148116077e-18	0.151,0.08,0.146	0.215,0.0,0.219	-0.019
11959	gene:Solyc05g010790.1	NA	5	-	4979113	4979199	4979113	4979177	4979400	4979848	11959	0,1,1	1,0,0	3,1,9	8,2,4	171	149	1.0634221127689626e-19	3.67560724443e-18	0.0,1.0,1.0	0.246,0.303,0.662	0.263
17162	gene:Solyc08g067430.2	NA	8	+	56478263	56478356	56478268	56478356	56478141	56478184	17162	103,42,134	6,4,8	225,71,214	6,2,6	154	149	1.1283914601077382e-19	3.89563718371e-18	0.943,0.91,0.942	0.973,0.972,0.972	-0.041
19233	gene:Solyc06g066610.2	NA	6	-	41852228	41852440	41852228	41852434	41852754	41852866	19233	107,35,113	13,5,17	123,36,125	12,1,5	155	149	1.1398410480162836e-19	3.93060036569e-18	0.888,0.871,0.865	0.908,0.972,0.96	-0.072
17308	gene:Solyc02g083450.2	NA	2	+	46852634	46852867	46852646	46852867	46852451	46852525	17308	5,0,4	1,1,1	13,0,4	8,2,4	161	149	1.1747930396674718e-19	4.04643373165e-18	0.822,0.0,0.787	0.601,0.0,0.481	0.176
16994	gene:Solyc04g078610.2	NA	4	-	63293443	63293593	63293443	63293589	63293699	63293846	16994	36,25,33	0,6,0	164,53,116	0,3,0	153	149	1.2072602970434836e-19	4.15345050111e-18	1.0,0.802,1.0	1.0,0.945,1.0	-0.048
7717	gene:Solyc10g079880.1	NA	10	-	61349809	61350037	61349809	61350029	61350487	61350609	7717	14,4,4	261,141,384	3,1,6	517,167,458	157	149	1.309498264068507e-19	4.49998102884e-18	0.048,0.026,0.01	0.005,0.006,0.012	0.02
11483	gene:Solyc07g043390.2	NA	7	+	57108745	57108947	57108817	57108947	57108098	57108198	11483	370,300,414	0,0,0	1638,743,1382	265,0,0	221	149	1.3390953562551856e-19	4.59637522687e-18	1.0,1.0,1.0	0.806,1.0,1.0	0.065
7356	gene:Solyc02g092920.2	NA	2	+	53871885	53871996	53871972	53871996	53871472	53871585	7356	23,7,21	123,202,129	37,22,22	470,298,282	236	149	1.3608614897745276e-19	4.66569870629e-18	0.106,0.021,0.093	0.047,0.045,0.047	0.027
13781	gene:Solyc06g084120.2	NA	6	-	49346856	49347068	49346856	49347062	49347168	49347235	13781	0,3,6	0,0,3	4,0,6	8,2,4	155	149	1.5186189438591924e-19	5.19621586361e-18	NA,1.0,0.658	0.325,0.0,0.59	0.524
30126	gene:Solyc01g006360.2	NA	1	-	980775	980984	980775	980975	982566	982687	30126	0,1,2	8,24,28	6,3,8	128,36,95	158	149	1.519095571229036e-19	5.19621586361e-18	0.0,0.038,0.063	0.042,0.073,0.074	-0.029
12921	gene:Solyc07g017430.2	NA	7	-	6950601	6950846	6950601	6950824	6959424	6959590	12921	1,2,4	41,49,37	1,0,3	155,59,101	171	149	1.5723529526426308e-19	5.37220592153e-18	0.021,0.034,0.086	0.006,0.0,0.025	0.037
10735	gene:Solyc01g096400.2	NA	1	+	87507140	87507265	87507178	87507265	87502445	87502603	10735	175,97,209	2,1,3	47,14,49	2,0,4	187	149	1.6004073673080725e-19	5.46178059624e-18	0.986,0.987,0.982	0.949,1.0,0.907	0.033
24908	gene:Solyc02g086790.2	NA	2	-	49407347	49407426	49407347	49407392	49407510	49407635	24908	5,1,1	99,116,93	10,1,7	176,79,179	183	149	1.6537346252370615e-19	5.6373006577e-18	0.039,0.007,0.009	0.044,0.01,0.031	-0.01
19189	gene:Solyc07g017530.2	NA	7	-	7475685	7475769	7475685	7475753	7480899	7481340	19189	39,43,54	1,4,3	49,18,75	2,0,1	165	149	1.8288291039681502e-19	6.22042359068e-18	0.972,0.907,0.942	0.957,1.0,0.985	-0.04
6979	gene:Solyc09g007290.2	NA	9	+	888060	888138	888072	888138	887972	887978	6979	277,21,48	140,0,0	243,10,22	2,0,0	161	149	1.8289824115235328e-19	6.22042359068e-18	0.647,1.0,1.0	0.991,1.0,1.0	-0.115
23831	gene:Solyc10g006890.2	NA	10	+	1328361	1328574	1328407	1328574	1323570	1324991	23831	25,36,27	2,0,0	63,38,36	6,0,0	195	149	1.9820406549538651e-19	6.73327525354e-18	0.905,1.0,1.0	0.889,1.0,1.0	0.005
30109	gene:Solyc06g075580.2	NA	6	-	46960847	46961138	46960847	46961087	46961343	46961455	30109	12,7,23	4,0,1	142,9,107	4,0,1	200	149	1.9867616830012712e-19	6.74160856475e-18	0.691,1.0,0.945	0.964,1.0,0.988	-0.105
28512	gene:Solyc12g044340.1	NA	12	+	38613676	38613870	38613816	38613870	38613457	38613565	28512	9,6,13	1,0,1	6,6,13	3,0,2	289	149	1.9944181405337298e-19	6.7598722038e-18	0.823,1.0,0.87	0.508,1.0,0.77	0.138
24872	gene:Solyc11g008800.1	NA	11	-	2980776	2980910	2980776	2980897	2981460	2981545	24872	3,0,3	41,28,45	7,6,3	80,38,51	162	149	2.028518884393502e-19	6.86762230508e-18	0.063,0.0,0.058	0.074,0.127,0.051	-0.044
22063	gene:Solyc05g053800.2	NA	5	+	63842913	63843104	63842944	63843104	63841028	63841230	22063	4,0,3	1,0,1	7,0,1	7,2,1	180	149	2.178878831800665e-19	7.36827909844e-18	0.768,NA,0.713	0.453,0.0,0.453	0.438
25894	gene:Solyc06g069280.2	NA	6	-	43047065	43047232	43047065	43047224	43047335	43047409	25894	5,2,3	20,15,26	1,1,2	25,12,21	157	149	2.244813650173857e-19	7.58262338084e-18	0.192,0.112,0.099	0.037,0.073,0.083	0.07
21108	gene:Solyc02g069680.2	NA	2	+	39522250	39522369	39522297	39522369	39522069	39522141	21108	2,1,1	64,40,55	8,7,10	163,76,155	196	149	2.3010479244017674e-19	7.76375136809e-18	0.023,0.019,0.014	0.036,0.065,0.047	-0.031
28405	gene:Solyc05g018650.2	NA	5	-	22688559	22688660	22688559	22688655	22692127	22692280	28405	618,375,530	7,6,17	1161,552,849	40,17,15	154	149	2.3680752783416424e-19	7.98084327083e-18	0.988,0.984,0.968	0.966,0.969,0.982	0.008
8163	gene:Solyc01g109080.2	NA	1	+	96137874	96138053	96137886	96138053	96137510	96137780	8163	22,5,7	45,28,29	8,3,8	58,9,31	161	149	2.431613199526908e-19	8.18569675605e-18	0.312,0.142,0.183	0.113,0.236,0.193	0.032
29567	gene:Solyc01g068470.2	NA	1	-	77712364	77712472	77712364	77712457	77714053	77714206	29567	18,7,5	12,14,20	12,8,19	45,23,38	164	149	2.478985398731658e-19	8.33572861734e-18	0.577,0.312,0.185	0.195,0.24,0.312	0.109
13433	gene:Solyc01g107740.2	NA	1	-	95185826	95185894	95185826	95185872	95187267	95187339	13433	1,0,1	69,36,74	2,5,0	48,32,51	171	149	2.7469505049384206e-19	9.22633940783e-18	0.012,0.0,0.012	0.035,0.12,0.0	-0.044
19400	gene:Solyc12g008750.1	NA	12	+	2112287	2112399	2112310	2112399	2111969	2112040	19400	6,3,18	0,3,0	13,5,9	3,0,3	172	149	2.762054933768789e-19	9.26660077949e-18	1.0,0.464,1.0	0.79,1.0,0.722	-0.016
22084	gene:Solyc05g009660.2	NA	5	-	3854402	3854497	3854402	3854480	3855091	3855151	22084	4,3,6	114,63,161	12,6,10	203,68,160	166	149	2.947445616886338e-19	9.87743190101e-18	0.031,0.041,0.032	0.05,0.073,0.053	-0.024
380	gene:Solyc03g124040.2	NA	3	-	70756164	70756277	70756164	70756248	70756798	70757044	380	0,0,2	4,0,0	2,0,1	0,0,2	178	149	3.1757971201854737e-19	1.0630694752e-17	0.0,NA,1.0	1.0,NA,0.295	-0.147
8793	gene:Solyc08g081170.2	NA	8	+	64246672	64247145	64247010	64247145	64246423	64246532	8793	184,85,165	2,0,1	505,191,371	3,4,4	487	149	3.554684355272186e-19	1.18856009517e-17	0.966,1.0,0.981	0.981,0.936,0.966	0.021
7846	gene:Solyc07g056260.2	NA	7	-	64098065	64098179	64098065	64098153	64099192	64099344	7846	12,7,16	7,0,3	36,10,32	0,5,2	175	149	3.7194294286680756e-19	1.24224763783e-17	0.593,1.0,0.82	1.0,0.63,0.932	-0.05
458	gene:Solyc01g109900.2	NA	1	+	96744462	96744524	96744465	96744524	96743792	96743972	458	81,39,90	28,2,16	8,6,15	15,5,5	152	149	3.7975662736358484e-19	1.26692095941e-17	0.739,0.95,0.846	0.343,0.541,0.746	0.302
1695	gene:Solyc11g072280.1	NA	11	-	55479262	55479404	55479262	55479350	55481357	55481431	1695	1,0,2	6,0,12	5,1,21	30,1,52	203	149	3.940246558344841e-19	1.31304740972e-17	0.109,NA,0.109	0.109,0.423,0.229	-0.145
4593	gene:Solyc02g093400.1	NA	2	-	54277329	54277399	54277329	54277386	54277477	54277566	4593	3,0,0	6,0,4	10,0,2	14,5,4	162	149	3.9510000360428494e-19	1.31515650696e-17	0.315,NA,0.0	0.396,0.0,0.315	-0.08
9087	gene:Solyc11g008540.1	NA	11	+	2716447	2716595	2716460	2716595	2715606	2715716	9087	5,4,1	49,93,54	3,0,1	55,30,88	162	149	4.0057653132313493e-19	1.33189456304e-17	0.086,0.038,0.017	0.048,0.0,0.01	0.028
15464	gene:Solyc11g006680.1	NA	11	-	1292496	1292724	1292496	1292624	1293527	1294394	15464	5,6,0	14,16,21	7,4,11	107,64,106	249	149	4.08602669397127e-19	1.35706305562e-17	0.176,0.183,0.0	0.038,0.036,0.058	0.076
8214	gene:Solyc05g054550.2	NA	5	+	64449053	64449199	64449101	64449199	64448006	64448076	8214	5,0,9	77,28,86	2,2,0	111,18,122	197	149	4.39037671781407e-19	1.45651727608e-17	0.047,0.0,0.073	0.013,0.078,0.0	0.01
663	gene:Solyc05g014970.2	NA	5	-	9186147	9186269	9186147	9186253	9186355	9186401	663	1,5,1	9,27,13	2,2,1	46,19,41	165	149	4.464860586579835e-19	1.47957615313e-17	0.091,0.143,0.065	0.038,0.087,0.022	0.051
4425	gene:Solyc08g015620.2	NA	8	-	4870899	4871123	4870899	4871094	4872990	4873346	4425	8,4,14	59,38,94	21,7,8	246,46,218	178	149	4.748512620287092e-19	1.57182113183e-17	0.102,0.081,0.111	0.067,0.113,0.03	0.028
16021	gene:Solyc03g082960.2	NA	3	-	52818339	52818483	52818339	52818468	52818834	52819280	16021	9,5,9	172,91,180	12,3,6	353,109,248	164	149	4.784490391556769e-19	1.58196859721e-17	0.045,0.048,0.043	0.03,0.024,0.022	0.02
312	gene:Solyc11g066550.1	NA	11	-	52299427	52299474	52299427	52299459	52299615	52299735	312	1,1,1	22,18,22	6,0,4	63,19,45	164	149	4.992597163090536e-19	1.64894389637e-17	0.04,0.048,0.04	0.08,0.0,0.075	-0.009
29818	gene:Solyc09g018670.2	NA	9	+	16609681	16609820	16609746	16609820	16609592	16609604	29818	146,33,143	5,2,11	120,16,108	2,0,1	214	149	5.1887687975563575e-19	1.7118329912e-17	0.953,0.92,0.901	0.977,1.0,0.987	-0.063
9475	gene:Solyc06g065700.2	NA	6	+	41136497	41136674	41136557	41136674	41136262	41136339	9475	7,13,15	68,36,70	8,8,12	104,27,95	209	149	5.364988440140099e-19	1.76800755414e-17	0.068,0.205,0.133	0.052,0.174,0.083	0.032
6875	gene:Solyc12g100290.1	NA	12	+	67061241	67061320	67061272	67061320	67058843	67058943	6875	56,41,77	1,5,3	80,41,65	10,1,7	180	149	5.509336929999309e-19	1.81356633715e-17	0.979,0.872,0.955	0.869,0.971,0.885	0.027
19426	gene:Solyc06g051390.2	NA	6	+	34732508	34732724	34732520	34732724	34732031	34732427	19426	0,4,0	21,15,27	2,5,1	26,9,21	161	149	5.587452791838605e-19	1.83724595395e-17	0.0,0.198,0.0	0.066,0.34,0.042	-0.083
2446	gene:Solyc07g066520.2	NA	7	-	67926321	67926400	67926321	67926378	67926477	67926523	2446	83,22,88	4,3,3	102,45,81	9,4,8	171	149	5.790678857966783e-19	1.90196606688e-17	0.948,0.865,0.962	0.908,0.907,0.898	0.021
9528	gene:Solyc01g094860.2	NA	1	-	86260237	86260359	86260237	86260317	86260846	86260911	9528	4,4,3	14,7,23	1,0,3	12,6,11	191	149	6.116227899127688e-19	2.00667631679e-17	0.182,0.308,0.092	0.061,0.0,0.175	0.115
3177	gene:Solyc07g022900.2	NA	7	+	23225862	23225995	23225903	23225995	23225565	23225652	3177	13,5,6	0,2,2	35,6,28	2,0,0	190	149	6.763731028320421e-19	2.21666929236e-17	1.0,0.662,0.702	0.932,1.0,1.0	-0.189
20593	gene:Solyc06g063170.2	NA	6	+	39899267	39899494	39899395	39899494	39899080	39899154	20593	9,8,8	0,2,5	3,8,5	2,0,0	277	149	6.850389935325108e-19	2.24259736594e-17	1.0,0.683,0.463	0.447,1.0,1.0	-0.1
9557	gene:Solyc03g019910.2	NA	3	-	61289861	61289927	61289861	61289908	61290000	61290339	9557	3,3,5	124,59,123	9,2,4	78,18,97	168	149	6.998225794315616e-19	2.28847372647e-17	0.021,0.043,0.035	0.093,0.09,0.035	-0.04
30321	gene:Solyc11g062070.1	NA	11	-	48933228	48933322	48933228	48933318	48934351	48934963	30321	49,31,25	1,5,8	138,42,106	12,2,4	153	149	7.686957552132949e-19	2.5109320136e-17	0.979,0.858,0.753	0.918,0.953,0.963	-0.081
12383	gene:Solyc01g090720.2	NA	1	+	84354707	84354809	84354718	84354809	84354073	84354177	12383	1,2,2	51,52,48	10,1,2	100,44,59	160	149	7.710603886985584e-19	2.51589133415e-17	0.018,0.035,0.037	0.085,0.021,0.031	-0.016
23082	gene:Solyc09g009770.2	NA	9	-	3252044	3252142	3252044	3252132	3252338	3252427	23082	18,22,14	189,95,178	10,4,8	130,32,116	159	149	8.643316760385513e-19	2.81713366998e-17	0.082,0.178,0.069	0.067,0.105,0.061	0.032
24996	gene:Solyc01g091650.2	NA	1	-	85245657	85245760	85245657	85245743	85245843	85245960	24996	2,0,0	75,43,92	3,0,21	113,21,94	166	149	1.0131757463456614e-18	3.2986472136e-17	0.023,0.0,0.0	0.023,0.0,0.167	-0.056
5873	gene:Solyc04g079750.2	NA	4	-	64104463	64104614	64104463	64104599	64104681	64104727	5873	16,1,9	1,0,3	16,1,15	3,0,6	164	149	1.0986602963002814e-18	3.57305003365e-17	0.936,1.0,0.732	0.829,1.0,0.694	0.048
25327	gene:Solyc12g017860.1	NA	12	-	7593318	7593472	7593318	7593388	7593817	7593932	25327	320,228,367	12,13,16	72,15,70	3,0,1	233	149	1.1531509094126665e-18	3.74616511282e-17	0.945,0.918,0.936	0.939,1.0,0.978	-0.039
7708	gene:Solyc02g088200.2	NA	2	-	50369059	50369181	50369059	50369172	50369627	50369807	7708	13,19,10	222,143,206	1,0,0	0,0,4	158	149	1.2172912179762566e-18	3.95021631598e-17	0.052,0.111,0.044	1.0,NA,0.0	-0.431
17671	gene:Solyc05g017950.2	NA	5	-	19280192	19280387	19280192	19280369	19280445	19280487	17671	18,2,16	310,90,432	22,13,32	517,93,503	167	149	1.4483411393299551e-18	4.69486808796e-17	0.049,0.019,0.032	0.037,0.111,0.054	-0.034
27868	gene:Solyc03g081260.2	NA	3	-	52155769	52155882	52155769	52155861	52155965	52156330	27868	9,9,9	81,57,71	26,2,22	109,44,100	170	149	1.5382657566443557e-18	4.98093133075e-17	0.089,0.122,0.1	0.173,0.038,0.162	-0.021
4627	gene:Solyc05g013460.2	NA	5	+	6662041	6662278	6662191	6662278	6661177	6661387	4627	13,0,6	2,0,0	16,6,10	0,0,5	299	149	1.5605328959300562e-18	5.04753431246e-17	0.764,NA,1.0	1.0,1.0,0.499	0.049
233	gene:Solyc04g071990.2	NA	4	-	59014187	59014410	59014187	59014406	59014802	59014871	233	53,53,52	528,603,518	52,25,33	572,463,427	153	149	1.8046457274477625e-18	5.83077111395e-17	0.089,0.079,0.089	0.081,0.05,0.07	0.019
23178	gene:Solyc06g048470.2	NA	6	-	31117731	31117772	31117731	31117769	31117902	31117936	23178	5,2,6	12,12,8	7,3,5	46,15,42	152	149	1.871041056766377e-18	6.03872914358e-17	0.29,0.14,0.424	0.13,0.164,0.105	0.152
16734	gene:Solyc02g082710.2	NA	2	+	46363233	46363323	46363252	46363323	46361115	46361186	16734	1,0,4	78,45,116	6,2,3	71,17,75	168	149	2.4922590118481356e-18	8.03496736737e-17	0.011,0.0,0.03	0.07,0.094,0.034	-0.052
21820	gene:Solyc06g068860.2	NA	6	+	42690480	42690549	42690501	42690549	42690050	42690122	21820	8,1,2	166,112,172	5,7,9	221,100,179	170	149	2.532077163509925e-18	8.15449552387e-17	0.041,0.008,0.01	0.019,0.058,0.042	-0.02
3162	gene:Solyc06g084060.2	NA	6	+	49323754	49323958	49323859	49323958	49323291	49323377	3162	6,0,1	43,13,30	5,0,1	124,33,100	254	149	2.562468557075388e-18	8.24343916224e-17	0.076,0.0,0.019	0.023,0.0,0.006	0.022
28645	gene:Solyc09g090370.2	NA	9	+	69896236	69896462	69896252	69896462	69895221	69895242	28645	3,1,0	63,53,76	2,2,4	101,19,54	165	149	2.6022387889932943e-18	8.36232951382e-17	0.041,0.017,0.0	0.018,0.087,0.063	-0.037
12970	gene:Solyc09g015930.2	NA	9	+	11383972	11384138	11383976	11384138	11383689	11383764	12970	0,3,4	90,46,79	12,9,10	193,88,133	153	149	2.7070591700335147e-18	8.68977687141e-17	0.0,0.06,0.047	0.057,0.091,0.068	-0.036
28297	gene:Solyc02g021140.2	NA	2	-	21772249	21772474	21772249	21772284	21773024	21773196	28297	9,0,9	4,0,0	2,1,4	2,0,2	339	149	3.679255041191844e-18	1.17978269794e-16	0.497,NA,1.0	0.305,1.0,0.468	0.157
4507	gene:Solyc09g091100.2	NA	9	-	70459476	70459518	70459476	70459498	70459616	70459695	4507	1,2,3	0,2,0	3,1,2	2,0,3	169	149	3.705078337560952e-18	1.186782905e-16	1.0,0.469,1.0	0.569,1.0,0.37	0.177
24599	gene:Solyc09g091120.2	NA	9	-	70468039	70468153	70468039	70468086	70468353	70468421	24599	36,8,46	1,0,0	51,14,67	0,6,4	216	149	3.906321551548043e-18	1.24989675048e-16	0.961,1.0,1.0	1.0,0.617,0.92	0.141
8206	gene:Solyc01g049680.2	NA	1	-	45874435	45874678	45874435	45874675	45874766	45875137	8206	20,10,21	317,118,405	11,4,9	274,62,244	152	149	4.747317681660976e-18	1.5173550332e-16	0.058,0.077,0.048	0.038,0.059,0.035	0.017
14540	gene:Solyc03g033470.2	NA	3	+	5025019	5025099	5025023	5025099	5023570	5023751	14540	26,18,31	1,8,2	60,19,28	3,0,1	153	149	5.085574192511534e-18	1.62372387618e-16	0.962,0.687,0.938	0.951,1.0,0.965	-0.11
15043	gene:Solyc12g055940.1	NA	12	-	61935313	61935483	61935313	61935468	61936582	61937126	15043	91,48,81	3,3,3	133,49,99	9,11,3	164	149	5.1154511531874604e-18	1.63151057434e-16	0.965,0.936,0.961	0.931,0.802,0.968	0.054
7981	gene:Solyc09g091590.2	NA	9	+	70843005	70843214	70843013	70843214	70842561	70842657	7981	5,4,0	7,5,9	2,1,3	22,10,5	157	149	5.617771426659189e-18	1.78979909601e-16	0.404,0.432,0.0	0.079,0.087,0.363	0.102
4701	gene:Solyc07g007840.1	NA	7	-	2501502	2501557	2501502	2501537	2504067	2504148	4701	47,18,27	3,2,3	31,7,27	0,0,2	169	149	5.890873574044904e-18	1.87479889709e-16	0.932,0.888,0.888	1.0,1.0,0.922	-0.071
10523	gene:Solyc03g025390.2	NA	3	-	2817532	2817712	2817532	2817613	2817881	2817954	10523	29,17,35	7,0,3	76,22,77	9,0,0	248	149	6.061734339215405e-18	1.9271128688e-16	0.713,1.0,0.875	0.835,1.0,1.0	-0.082
19969	gene:Solyc12g019740.1	NA	12	+	11253273	11253433	11253309	11253433	11252976	11253153	19969	91,45,101	11,0,2	41,11,51	4,0,0	185	149	6.253274544822869e-18	1.9858823274e-16	0.87,1.0,0.976	0.892,1.0,1.0	-0.015
11739	gene:Solyc10g009530.2	NA	10	+	3666696	3667714	3667514	3667714	3664561	3664682	11739	40,4,29	0,0,0	17,2,19	9,9,13	967	149	6.4213936677341304e-18	2.03709633696e-16	1.0,1.0,1.0	0.225,0.033,0.184	0.853
1668	gene:Solyc07g041280.2	NA	7	+	52191494	52191618	52191543	52191618	52190999	52191093	1668	4,2,5	17,11,29	0,1,0	11,9,20	198	149	6.644809949704827e-18	2.10572468822e-16	0.15,0.12,0.115	0.0,0.077,0.0	0.103
20375	gene:Solyc05g006420.2	NA	5	+	1056349	1056427	1056358	1056427	1056188	1056265	20375	130,44,99	3,0,1	153,38,85	0,5,4	158	149	6.953329373157476e-18	2.1995138779e-16	0.976,1.0,0.989	1.0,0.878,0.952	0.045
21361	gene:Solyc08g068850.2	NA	8	-	57933242	57933371	57933242	57933303	57934207	57934333	21361	3,2,2	2,0,2	0,2,0	2,0,0	217	149	6.955569538180634e-18	2.1995138779e-16	0.507,1.0,0.407	0.0,1.0,NA	0.138
27145	gene:Solyc05g005590.2	NA	5	+	421618	421768	421627	421768	421447	421545	27145	1,2,0	12,9,18	3,1,3	24,14,10	158	149	7.457777254125412e-18	2.35581752262e-16	0.073,0.173,0.0	0.105,0.063,0.221	-0.048
23715	gene:Solyc07g062120.2	NA	7	-	64927264	64927423	64927264	64927418	64927522	64927739	23715	33,17,40	18,4,14	59,12,41	20,1,7	154	149	7.834103433428253e-18	2.47206713969e-16	0.639,0.804,0.734	0.741,0.921,0.85	-0.112
20191	gene:Solyc06g062660.2	NA	6	-	39546033	39546124	39546033	39546080	39546403	39546474	20191	69,48,99	2,0,0	97,37,81	6,1,0	193	149	7.929455532771948e-18	2.4995022875e-16	0.964,1.0,1.0	0.926,0.966,1.0	0.024
7728	gene:Solyc04g079060.2	NA	4	-	63649421	63649567	63649421	63649457	63650177	63650369	7728	319,195,305	36,14,6	475,98,329	26,4,13	259	149	8.232093895240197e-18	2.59215032877e-16	0.836,0.889,0.967	0.913,0.934,0.936	-0.03
20929	gene:Solyc06g048940.2	NA	6	+	32008034	32008172	32008044	32008172	32007688	32007940	20929	116,48,112	9,0,2	104,30,54	3,0,1	159	149	8.461547377201607e-18	2.661581966e-16	0.924,1.0,0.981	0.97,1.0,0.981	-0.015
13576	gene:Solyc03g116640.2	NA	3	+	65971485	65971674	65971524	65971674	65969627	65969634	13576	0,0,4	5,13,11	1,3,5	8,14,14	188	149	8.49716897173081e-18	2.66996139202e-16	0.0,0.0,0.224	0.09,0.145,0.221	-0.077
5092	gene:Solyc04g081230.2	NA	4	-	65221134	65221337	65221134	65221322	65223399	65224011	5092	7,3,8	79,63,73	8,0,15	64,21,72	164	149	8.687900706370421e-18	2.72701001581e-16	0.075,0.041,0.091	0.102,0.0,0.159	-0.018
17873	gene:Solyc09g072900.2	NA	9	+	65592359	65592470	65592366	65592470	65591864	65591954	17873	11,4,10	4,3,12	22,6,24	5,1,8	156	149	8.964537556322986e-18	2.8108742496e-16	0.724,0.56,0.443	0.808,0.851,0.741	-0.224
5684	gene:Solyc12g014220.1	NA	12	+	5058098	5058234	5058153	5058234	5057439	5057465	5684	0,0,2	2,0,0	6,4,5	2,0,0	204	149	9.105482469956747e-18	2.85205970937e-16	0.0,NA,1.0	0.687,1.0,1.0	-0.396
29933	gene:Solyc11g019960.1	NA	11	-	9828272	9828377	9828272	9828374	9828641	9828897	29933	38,27,48	13,6,12	59,26,69	14,1,11	152	149	9.164913399155612e-18	2.86765316621e-16	0.741,0.815,0.797	0.805,0.962,0.86	-0.091
16279	gene:Solyc10g051110.1	NA	10	-	51525151	51525279	51525151	51525261	51525499	51525652	16279	100,66,99	2,1,3	682,177,529	69,11,53	167	149	1.07762619203219e-17	3.36829006921e-16	0.978,0.983,0.967	0.898,0.935,0.899	0.065
17125	gene:Solyc06g062790.2	NA	6	+	39616865	39616928	39616890	39616928	39616709	39616792	17125	173,70,169	8,0,2	141,50,140	2,0,0	174	149	1.3236653676286543e-17	4.13297826184e-16	0.949,1.0,0.986	0.984,1.0,1.0	-0.016
492	gene:Solyc11g066760.1	NA	11	+	52554863	52555071	52554868	52555071	52554684	52554782	492	56,30,45	2,1,0	112,36,102	6,2,4	154	149	1.3520995542496028e-17	4.21733045646e-16	0.964,0.967,1.0	0.948,0.946,0.961	0.025
29786	gene:Solyc01g100190.2	NA	1	+	90250661	90250816	90250740	90250816	90249768	90249814	29786	0,2,5	31,33,33	0,1,0	52,32,46	228	149	1.4033217072185114e-17	4.37250919781e-16	0.0,0.038,0.09	0.0,0.02,0.0	0.036
18174	gene:Solyc05g008350.2	NA	5	+	2710080	2710271	2710108	2710271	2707861	2708154	18174	62,60,53	5,2,4	207,50,190	4,3,5	177	149	1.418850251464273e-17	4.41626426437e-16	0.913,0.962,0.918	0.978,0.933,0.97	-0.029
18052	gene:Solyc06g053170.2	NA	6	+	35915853	35915943	35915856	35915943	35915736	35915774	18052	136,131,136	23,31,16	160,79,91	20,12,6	152	149	1.4771628403136292e-17	4.59295663476e-16	0.853,0.806,0.893	0.887,0.866,0.937	-0.046
1244	gene:Solyc04g016480.2	NA	4	-	7307942	7308093	7307942	7308037	7308699	7308804	1244	51,17,52	0,0,11	60,32,63	13,9,2	205	149	1.50068559500458e-17	4.66122040873e-16	1.0,1.0,0.775	0.77,0.721,0.958	0.109
21716	gene:Solyc01g112240.2	NA	1	-	98279674	98279753	98279674	98279750	98279866	98279997	21716	17,5,20	6,0,8	6,2,19	7,6,9	152	149	1.5356280806925296e-17	4.76477502073e-16	0.735,1.0,0.71	0.457,0.246,0.674	0.356
25548	gene:Solyc10g044630.1	NA	10	+	27205447	27205614	27205456	27205614	27199424	27199481	25548	1,2,3	0,0,4	0,0,2	1,0,4	158	149	1.6577747408089793e-17	5.13841023676e-16	1.0,1.0,0.414	0.0,NA,0.32	0.645
17023	gene:Solyc03g026350.2	NA	3	+	3790902	3791017	3790953	3791017	3786207	3786267	17023	38,28,52	4,0,5	35,24,51	1,1,1	200	149	1.6602931673337053e-17	5.14085566656e-16	0.876,1.0,0.886	0.963,0.947,0.974	-0.041
12795	gene:Solyc01g067570.2	NA	1	+	76382977	76383078	76382982	76383078	76381738	76382539	12795	55,31,50	0,3,7	33,7,17	3,0,0	154	149	1.7276022102214098e-17	5.34370194577e-16	1.0,0.909,0.874	0.914,1.0,1.0	-0.044
15428	gene:Solyc06g034220.2	NA	6	+	23959682	23959798	23959715	23959798	23959513	23959589	15428	214,122,258	10,13,6	226,78,208	8,0,8	182	149	1.7712844474942802e-17	5.4731216426e-16	0.946,0.885,0.972	0.959,1.0,0.955	-0.037
176	gene:Solyc09g061290.2	NA	9	-	58607514	58607581	58607514	58607577	58607692	58607940	176	114,250,181	17,20,10	353,229,238	27,2,8	153	149	1.85699362817545e-17	5.73199746599e-16	0.867,0.924,0.946	0.927,0.991,0.967	-0.049
17390	gene:Solyc10g007360.2	NA	10	-	1748020	1748243	1748020	1748229	1749016	1749319	17390	2,1,3	5,6,6	0,0,2	14,6,6	163	149	1.9860543730232303e-17	6.12401102055e-16	0.268,0.132,0.314	0.0,0.0,0.234	0.16
20015	gene:Solyc01g010930.2	NA	1	-	6464098	6464202	6464098	6464187	6464340	6464408	20015	1,0,3	3,0,4	0,0,2	5,2,4	164	149	2.0229261838611598e-17	6.23124153526e-16	0.232,NA,0.405	0.0,0.0,0.312	0.215
28029	gene:Solyc03g082970.2	NA	3	-	52823547	52823622	52823547	52823610	52823704	52823758	28029	19,7,26	309,131,343	85,27,45	887,261,674	161	149	2.0852586732156918e-17	6.41659565852e-16	0.054,0.047,0.066	0.081,0.087,0.058	-0.02
2664	gene:Solyc10g074910.1	NA	10	-	58624357	58624476	58624357	58624457	58625549	58625733	2664	7,2,4	153,85,236	7,1,1	359,98,291	168	149	2.117135506799508e-17	6.50794756356e-16	0.039,0.02,0.015	0.017,0.009,0.003	0.015
24518	gene:Solyc02g077560.2	NA	2	+	42461512	42461695	42461515	42461695	42461053	42461110	24518	23,15,19	62,67,81	65,30,40	95,45,73	152	149	2.1944427509459148e-17	6.73861681528e-16	0.267,0.18,0.187	0.401,0.395,0.349	-0.17
2016	gene:Solyc12g021170.1	NA	12	+	14509121	14509231	14509124	14509231	14508097	14508174	2016	2,1,3	33,21,30	1,2,0	49,13,31	152	149	2.33985019269356e-17	7.1777138264e-16	0.056,0.045,0.089	0.02,0.131,0.0	0.013
28355	gene:Solyc01g087990.2	NA	1	-	82830401	82830631	82830401	82830583	82830697	82830736	28355	16,1,10	47,6,20	1,0,2	1,2,5	197	149	2.4810862014489317e-17	7.60312240599e-16	0.205,0.112,0.274	0.431,0.0,0.232	-0.024
23856	gene:Solyc03g082890.2	NA	3	+	52784616	52784778	52784649	52784778	52784412	52784540	23856	8,0,1	2,0,2	35,15,10	2,0,2	182	149	2.5617752938718545e-17	7.84230387336e-16	0.766,NA,0.29	0.935,1.0,0.804	-0.385
13564	gene:Solyc03g116640.2	NA	3	+	65971519	65971674	65971604	65971674	65969627	65969634	13564	29,12,21	15,2,3	27,27,21	24,10,6	234	149	2.6037752531606678e-17	7.96267689302e-16	0.552,0.793,0.817	0.417,0.632,0.69	0.141
15266	gene:Solyc04g082620.2	NA	4	-	66243496	66243693	66243496	66243669	66244898	66246340	15266	10,3,2	64,42,96	5,1,0	63,17,63	173	149	2.6920783373792535e-17	8.22425781897e-16	0.119,0.058,0.018	0.064,0.048,0.0	0.028
30445	gene:Solyc03g119400.2	NA	3	+	68030354	68030561	68030418	68030561	68029362	68029532	30445	5,1,5	115,61,109	0,2,0	160,64,103	213	149	2.7002481227070607e-17	8.24074696586e-16	0.03,0.011,0.031	0.0,0.021,0.0	0.017
26577	gene:Solyc02g086220.2	NA	2	-	48949273	48949510	48949273	48949473	48952277	48952314	26577	189,157,211	3,4,6	240,83,162	0,0,6	186	149	2.7117998148601945e-17	8.26751276889e-16	0.981,0.969,0.966	1.0,1.0,0.956	-0.013
15175	gene:Solyc06g083040.2	NA	6	-	48594475	48594597	48594475	48594541	48594817	48595060	15175	2,3,4	194,111,221	14,4,8	406,193,352	205	149	3.090081456026491e-17	9.4111343525e-16	0.007,0.019,0.013	0.024,0.015,0.016	-0.005
27781	gene:Solyc02g078440.2	NA	2	+	43119065	43119295	43119082	43119295	43118888	43118969	27781	3,2,1	3,4,2	4,0,4	2,0,1	166	149	3.5417965651649546e-17	1.07758344831e-15	0.473,0.31,0.31	0.642,NA,0.782	-0.348
21400	gene:Solyc05g005620.2	NA	5	-	438138	438248	438138	438178	438412	438472	21400	8,4,9	4,6,4	40,8,26	1,0,3	219	149	3.781070789073815e-17	1.14920582009e-15	0.576,0.312,0.605	0.965,1.0,0.855	-0.442
17310	gene:Solyc02g083450.2	NA	2	+	46852616	46852716	46852646	46852716	46852451	46852525	17310	41,25,41	1,1,1	66,17,33	8,2,4	179	149	3.909218664554736e-17	1.18694100923e-15	0.972,0.954,0.972	0.873,0.876,0.873	0.092
726	gene:Solyc03g123660.2	NA	3	+	70447565	70447612	70447574	70447612	70447066	70447302	726	8,2,2	140,54,196	3,0,2	161,28,133	158	149	3.9882366346265435e-17	1.20969728535e-15	0.051,0.034,0.01	0.017,0.0,0.014	0.021
29968	gene:Solyc11g072090.1	NA	11	+	55361992	55362098	55362002	55362098	55361812	55361878	29968	1,0,5	29,22,48	0,0,4	114,13,85	159	149	4.266460990127973e-17	1.29276812367e-15	0.031,0.0,0.089	0.0,0.0,0.042	0.026
14543	gene:Solyc01g068070.2	NA	1	+	77103930	77104041	77103935	77104041	77103629	77103838	14543	0,3,0	3,1,0	1,1,2	21,8,7	154	149	4.385421050205146e-17	1.32746069977e-15	0.0,0.744,NA	0.044,0.108,0.217	0.249
7545	gene:Solyc03g123960.2	NA	3	+	70658555	70658765	70658567	70658765	70656493	70656784	7545	89,62,57	3,2,3	92,54,72	2,2,0	161	149	4.551064210575603e-17	1.37619922339e-15	0.965,0.966,0.946	0.977,0.962,1.0	-0.021
17133	gene:Solyc03g118500.2	NA	3	+	67344659	67344855	67344679	67344855	67343615	67343811	17133	0,1,1	51,39,32	2,2,5	108,24,59	169	149	5.756604620282039e-17	1.73897431238e-15	0.0,0.022,0.027	0.016,0.068,0.07	-0.035
12409	gene:Solyc10g044840.1	NA	10	-	28282518	28282598	28282518	28282588	28283176	28283337	12409	23,3,9	57,69,66	23,7,8	251,98,166	159	149	6.144306272725123e-17	1.854208162e-15	0.274,0.039,0.113	0.079,0.063,0.043	0.08
26593	gene:Solyc10g006780.2	NA	10	-	1226291	1226568	1226291	1226521	1226939	1227097	26593	19,44,19	4,1,0	66,32,51	3,0,0	196	149	6.278579482510028e-17	1.89280704987e-15	0.783,0.971,1.0	0.944,1.0,1.0	-0.063
24769	gene:Solyc07g063510.2	NA	7	+	65978528	65978747	65978636	65978747	65977477	65977560	24769	6,17,10	5,1,10	22,33,23	56,14,34	257	149	6.426521578725008e-17	1.93544431538e-15	0.41,0.908,0.367	0.186,0.577,0.282	0.213
26051	gene:Solyc08g007340.2	NA	8	+	1913314	1913482	1913324	1913482	1913026	1913149	26051	34,23,39	6,3,3	76,34,68	6,0,1	159	149	6.809170889932248e-17	2.04860935934e-15	0.842,0.878,0.924	0.922,1.0,0.985	-0.088
25555	gene:Solyc03g116750.2	NA	3	-	66039530	66039686	66039530	66039644	66039798	66039924	25555	39,54,91	3,0,4	130,38,110	16,3,11	191	149	6.855370901215143e-17	2.06042366065e-15	0.91,1.0,0.947	0.864,0.908,0.886	0.066
27566	gene:Solyc03g113060.2	NA	3	-	63357476	63357713	63357476	63357635	63358242	63358367	27566	0,3,2	24,12,10	12,7,14	111,11,99	227	149	7.085705861406399e-17	2.12750107808e-15	0.0,0.141,0.116	0.066,0.295,0.085	-0.063
21130	gene:Solyc04g064720.2	NA	4	-	55864754	55864928	55864754	55864861	55865042	55865488	21130	132,43,120	2,0,4	178,49,176	6,3,5	216	149	7.137627984206132e-17	2.14092827276e-15	0.979,1.0,0.954	0.953,0.918,0.96	0.034
28670	gene:Solyc12g008790.1	NA	12	+	2137180	2137289	2137218	2137289	2136973	2137098	28670	35,46,51	3,0,5	66,24,53	6,8,1	187	149	7.307596916020847e-17	2.1897007896e-15	0.903,1.0,0.89	0.898,0.705,0.977	0.071
13119	gene:Solyc10g062160.1	NA	10	-	24919042	24919090	24919042	24919067	24919997	24920369	13119	6,4,9	34,6,30	3,0,6	9,0,6	172	149	7.31611269863536e-17	2.19004481336e-15	0.133,0.366,0.206	0.224,NA,0.464	-0.109
12847	gene:Solyc01g088150.2	NA	1	-	82998118	82998286	82998118	82998273	82999849	83000681	12847	1,4,1	0,0,3	12,2,3	2,0,4	162	149	7.614385110774614e-17	2.2770382034e-15	1.0,1.0,0.235	0.847,1.0,0.408	-0.007
19956	gene:Solyc09g018370.2	NA	9	+	14531953	14532074	14532018	14532074	14531660	14531865	19956	2,0,2	1,0,2	8,4,10	2,0,1	214	149	8.108137828791834e-17	2.42225524584e-15	0.582,NA,0.41	0.736,1.0,0.874	-0.374
24967	gene:Solyc03g013280.1	NA	3	-	46324598	46324704	46324598	46324617	46325038	46325145	24967	2,8,4	6,1,5	1,0,1	6,0,3	236	149	8.25033020640005e-17	2.46225969262e-15	0.174,0.835,0.336	0.095,NA,0.174	0.314
22284	gene:Solyc01g081380.2	NA	1	-	80594245	80594331	80594245	80594301	80595298	80595424	22284	16,11,10	2,0,0	14,14,14	0,2,2	179	149	8.317751108952776e-17	2.47989119071e-15	0.869,1.0,1.0	1.0,0.854,0.854	0.054
17637	gene:Solyc02g067120.2	NA	2	-	37342810	37343009	37342810	37343004	37343084	37343234	17637	182,66,171	2,1,11	296,72,237	4,0,6	154	149	9.206157180019656e-17	2.74201425026e-15	0.989,0.985,0.938	0.986,1.0,0.975	-0.016
28402	gene:Solyc06g071430.2	NA	6	+	43949638	43949720	43949642	43949720	43949457	43949564	28402	130,46,116	0,0,2	281,70,228	8,3,2	153	149	9.317589760850865e-17	2.7724259824e-15	1.0,1.0,0.983	0.972,0.958,0.991	0.021
16740	gene:Solyc04g071750.2	NA	4	+	58712134	58712222	58712138	58712222	58711661	58712031	16740	125,87,184	13,11,12	133,70,122	22,12,10	153	149	9.580128337655933e-17	2.84769314837e-15	0.904,0.885,0.937	0.855,0.85,0.922	0.033
16733	gene:Solyc02g082710.2	NA	2	+	46360456	46360536	46360460	46360536	46360007	46360205	16733	95,29,113	2,0,0	105,15,80	8,0,2	153	149	9.602556144043709e-17	2.85150830551e-15	0.979,1.0,1.0	0.927,1.0,0.975	0.026
14239	gene:Solyc06g083220.2	NA	6	+	48734724	48734776	48734727	48734776	48734223	48734272	14239	28,8,9	1,0,3	25,4,18	0,0,1	152	149	1.029625603213264e-16	3.05445319915e-15	0.965,1.0,0.746	1.0,1.0,0.946	-0.078
23347	gene:Solyc11g068400.1	NA	11	-	53140488	53140558	53140488	53140536	53143324	53143368	23347	11,2,12	1,3,1	12,0,8	3,6,0	171	149	1.1517006434302305e-16	3.41319059082e-15	0.906,0.367,0.913	0.777,0.0,1.0	0.136
29518	gene:Solyc06g036640.2	NA	6	-	27001510	27001678	27001510	27001619	27001843	27002087	29518	37,12,45	51,9,43	13,10,18	39,5,25	208	149	1.2892260735416415e-16	3.81695667689e-15	0.342,0.489,0.428	0.193,0.589,0.34	0.046
6286	gene:Solyc02g080290.2	NA	2	+	44555433	44555680	44555604	44555680	44554598	44554657	6286	2,0,1	15,4,22	2,2,5	21,2,9	320	149	1.3617581304471934e-16	4.02768760473e-15	0.058,0.0,0.021	0.042,0.318,0.206	-0.162
20467	gene:Solyc01g103340.2	NA	1	+	91969672	91969790	91969680	91969790	91967715	91968580	20467	10,7,12	26,8,13	6,0,12	34,0,24	157	149	1.4087957732367e-16	4.16266941943e-15	0.267,0.454,0.467	0.143,NA,0.322	0.164
13069	gene:Solyc07g066460.2	NA	7	-	67885949	67886038	67885949	67886032	67886174	67886313	13069	110,47,166	2,0,3	353,92,322	8,2,8	155	149	1.5407683807310889e-16	4.54809733041e-15	0.981,1.0,0.982	0.977,0.978,0.975	0.011
15322	gene:Solyc04g051670.2	NA	4	+	50978643	50978752	50978648	50978752	50978376	50978556	15322	72,24,74	4,0,3	122,34,104	1,2,1	154	149	1.5585527659137635e-16	4.59602985782e-15	0.946,1.0,0.96	0.992,0.943,0.99	-0.006
13419	gene:Solyc01g088100.2	NA	1	+	82963583	82963687	82963586	82963687	82963242	82963402	13419	8,2,22	246,80,213	18,6,26	234,115,233	152	149	1.5759274814301338e-16	4.6426604941e-15	0.031,0.024,0.092	0.07,0.049,0.099	-0.024
9694	gene:Solyc01g110690.2	NA	1	-	97302354	97302481	97302354	97302449	97302550	97302629	9694	1,7,5	16,9,14	6,2,1	38,14,5	181	149	1.6134013146742986e-16	4.74835188898e-15	0.049,0.39,0.227	0.115,0.105,0.141	0.102
16882	gene:Solyc06g063420.2	NA	6	-	40095282	40095371	40095282	40095361	40095594	40095741	16882	2,0,9	13,13,19	1,1,5	22,20,17	159	149	1.8545455866650204e-16	5.4526575236e-15	0.126,0.0,0.307	0.041,0.045,0.216	0.044
7933	gene:Solyc02g083710.2	NA	2	-	47010613	47010791	47010613	47010685	47011556	47011625	7933	37,27,28	0,0,3	33,15,28	0,1,5	255	149	1.8623851905998064e-16	5.47029642199e-15	1.0,1.0,0.845	1.0,0.898,0.766	0.06
5730	gene:Solyc06g051080.2	NA	6	+	34200174	34200342	34200187	34200342	34199903	34200065	5730	364,325,477	28,59,38	266,136,212	21,4,12	162	149	1.898488214742123e-16	5.57083535866e-15	0.923,0.835,0.92	0.921,0.969,0.942	-0.051
25460	gene:Solyc03g118890.2	NA	3	+	67677845	67678083	67677993	67678083	67677212	67677296	25460	5,11,10	182,220,300	5,4,2	263,60,163	297	149	1.9031431983062766e-16	5.57898733429e-15	0.014,0.024,0.016	0.009,0.032,0.006	0.002
26997	gene:Solyc01g091480.2	NA	1	-	85108805	85108940	85108805	85108933	85109040	85109151	26997	36,9,38	2,0,1	46,15,36	5,0,2	156	149	1.9151491409122389e-16	5.60865105553e-15	0.945,1.0,0.973	0.898,1.0,0.945	0.025
25631	gene:Solyc05g006410.2	NA	5	-	1047308	1047485	1047308	1047422	1047737	1047873	25631	1,4,7	33,50,26	19,8,6	36,40,45	212	149	1.9391124560091361e-16	5.6732399365e-15	0.021,0.053,0.159	0.271,0.123,0.086	-0.082
25933	gene:Solyc03g117900.2	NA	3	+	66902588	66902717	66902621	66902717	66902461	66902530	25933	104,87,62	0,4,0	148,68,82	6,0,3	182	149	1.9658859640434762e-16	5.74591546521e-15	1.0,0.947,1.0	0.953,1.0,0.957	0.012
9887	gene:Solyc09g082680.2	NA	9	+	68404838	68404926	68404841	68404926	68404508	68404748	9887	1,2,1	57,30,62	4,1,3	77,13,57	152	149	1.99289409152912e-16	5.81913328789e-15	0.017,0.061,0.016	0.048,0.07,0.049	-0.024
7941	gene:Solyc02g083710.2	NA	2	-	47010613	47010816	47010613	47010685	47011556	47011625	7941	47,23,26	0,0,3	33,14,31	0,1,5	280	149	2.016973258574875e-16	5.88366340639e-15	1.0,1.0,0.822	1.0,0.882,0.767	0.058
22719	gene:Solyc06g075080.2	NA	6	-	46580777	46580877	46580777	46580873	46581446	46581551	22719	193,97,191	4,0,8	324,64,207	2,0,5	153	149	2.200838064668349e-16	6.41033469339e-15	0.979,1.0,0.959	0.994,1.0,0.976	-0.011
28423	gene:Solyc06g050310.2	NA	6	-	32921427	32921537	32921427	32921529	32921953	32922019	28423	187,128,219	15,10,21	240,110,240	37,15,18	157	149	2.2018340528003139e-16	6.41033469339e-15	0.922,0.924,0.908	0.86,0.874,0.927	0.031
23241	gene:Solyc10g074720.1	NA	10	+	58355823	58355935	58355839	58355935	58355678	58355761	23241	5,3,4	0,0,4	21,2,23	0,0,2	165	149	2.2443764139672767e-16	6.52779734884e-15	1.0,1.0,0.475	1.0,1.0,0.912	-0.146
14553	gene:Solyc06g062780.2	NA	6	+	39609699	39609808	39609709	39609808	39608721	39608847	14553	20,16,19	37,48,112	38,14,9	61,26,60	159	149	2.338809530745949e-16	6.79580775185e-15	0.336,0.238,0.137	0.369,0.335,0.123	-0.039
5250	gene:Solyc05g008790.2	NA	5	+	3025712	3025808	3025715	3025808	3025401	3025569	5250	5,2,3	31,9,35	5,2,0	55,15,44	152	149	2.440273734801429e-16	7.0837047624e-15	0.137,0.179,0.078	0.082,0.116,0.0	0.065
19368	gene:Solyc01g102490.2	NA	1	+	91287330	91287568	91287410	91287568	91287078	91287146	19368	13,3,13	0,3,7	7,3,5	6,2,3	229	149	2.4888810274420923e-16	7.21775497958e-15	1.0,0.394,0.547	0.432,0.494,0.52	0.165
14963	gene:Solyc01g105120.2	NA	1	-	93387304	93387407	93387304	93387313	93387780	93387993	14963	19,3,21	3,11,1	43,6,35	7,0,8	243	149	2.6111791914374954e-16	7.56503912919e-15	0.795,0.143,0.928	0.79,1.0,0.728	-0.217
25125	gene:Solyc04g081920.2	NA	4	+	65780066	65780345	65780123	65780345	65779891	65779988	25125	25,21,37	0,0,1	40,9,37	2,1,1	206	149	2.8139752263400543e-16	8.14463618335e-15	1.0,1.0,0.964	0.935,0.867,0.964	0.066
19314	gene:Solyc03g121300.2	NA	3	+	69445373	69445589	69445376	69445589	69445247	69445256	19314	23,14,20	243,91,261	19,11,12	307,83,229	152	149	2.940745732860733e-16	8.50327499118e-15	0.085,0.131,0.07	0.057,0.115,0.049	0.022
13075	gene:Solyc02g069380.2	NA	2	-	39296263	39296417	39296263	39296377	39297789	39298098	13075	1,0,0	61,26,54	5,0,3	58,28,57	189	149	3.277397916472923e-16	9.4675075867e-15	0.013,0.0,0.0	0.064,0.0,0.04	-0.03
4688	gene:Solyc01g008320.2	NA	1	+	2439458	2439523	2439468	2439523	2438851	2439379	4688	6,4,11	149,84,224	2,1,1	40,15,61	159	149	3.391216019418713e-16	9.78678603662e-15	0.036,0.043,0.044	0.045,0.059,0.015	0.001
17010	gene:Solyc06g009520.2	NA	6	-	3500080	3500187	3500080	3500178	3501619	3503631	17010	158,103,153	3,1,4	238,82,227	7,2,11	158	149	4.030742348558477e-16	1.16211267033e-14	0.98,0.99,0.973	0.97,0.975,0.951	0.016
8714	gene:Solyc11g069610.1	NA	11	-	54249439	54249576	54249439	54249523	54249657	54250415	8714	2,0,0	10,7,7	0,2,2	7,3,10	202	149	4.290894873587321e-16	1.23591909028e-14	0.129,0.0,0.0	0.0,0.33,0.129	-0.11
28668	gene:Solyc12g008790.1	NA	12	+	2137152	2137289	2137180	2137289	2136973	2137098	28668	3,1,1	25,30,30	7,1,2	37,16,32	177	149	4.3588194161279475e-16	1.25426822018e-14	0.092,0.027,0.027	0.137,0.05,0.05	-0.03
7940	gene:Solyc02g083710.2	NA	2	-	47010613	47010691	47010613	47010685	47011556	47011625	7940	40,39,46	0,0,3	50,27,41	0,1,5	155	149	4.3803855196685253e-16	1.25925492816e-14	1.0,1.0,0.936	1.0,0.963,0.887	0.029
23506	gene:Solyc05g056530.2	NA	5	+	65801008	65801433	65801231	65801433	65799714	65800058	23506	19,23,31	2,2,0	59,15,66	0,0,2	372	149	4.3899488226812427e-16	1.26078481888e-14	0.792,0.822,1.0	1.0,1.0,0.93	-0.105
19006	gene:Solyc06g068760.2	NA	6	+	42618182	42618278	42618185	42618278	42617968	42618073	19006	143,89,163	286,174,302	200,67,155	295,114,190	152	149	4.470548359149926e-16	1.28269353258e-14	0.329,0.334,0.346	0.399,0.366,0.444	-0.067
5117	gene:Solyc07g032260.2	NA	7	+	36560060	36560209	36560114	36560209	36559819	36559986	5117	94,58,144	11,4,8	184,53,124	23,6,13	203	149	4.736112517934473e-16	1.35757902214e-14	0.862,0.914,0.93	0.854,0.866,0.875	0.037
15824	gene:Solyc06g083870.2	NA	6	+	49174061	49174195	49174085	49174195	49173828	49173953	15824	3,0,0	63,41,53	2,2,7	131,34,112	173	149	4.901364450412961e-16	1.40359401049e-14	0.039,0.0,0.0	0.013,0.048,0.051	-0.024
13068	gene:Solyc01g111450.2	NA	1	+	97687807	97687894	97687812	97687894	97687180	97687595	13068	0,2,2	0,2,1	5,6,2	3,2,0	154	149	5.112861177634729e-16	1.46275070746e-14	NA,0.492,0.659	0.617,0.744,1.0	-0.211
28765	gene:Solyc09g007280.2	NA	9	+	877120	877186	877130	877186	876752	876824	28765	2,0,3	90,60,81	5,3,2	126,27,91	159	149	5.433330113726383e-16	1.55293978491e-14	0.02,0.0,0.034	0.036,0.094,0.02	-0.032
16019	gene:Solyc03g082960.2	NA	3	-	52818339	52818494	52818339	52818468	52818834	52819280	16019	9,5,8	172,91,180	12,3,5	353,109,248	175	149	6.076746539119652e-16	1.73517090178e-14	0.043,0.045,0.036	0.028,0.023,0.017	0.019
15116	gene:Solyc04g076080.2	NA	4	-	61035141	61035218	61035141	61035215	61037046	61037122	15116	6,2,7	135,98,131	9,9,6	136,58,170	152	149	6.120862347133075e-16	1.74609053041e-14	0.042,0.02,0.05	0.061,0.132,0.033	-0.038
7863	gene:Solyc01g099750.2	NA	1	+	89901705	89901787	89901715	89901787	89901472	89901610	7863	40,20,61	0,2,4	154,26,90	3,1,0	159	149	6.307944089849279e-16	1.79773382618e-14	1.0,0.904,0.935	0.98,0.961,1.0	-0.034
10601	gene:Solyc10g047050.1	NA	10	+	39254161	39254229	39254173	39254229	39253904	39254055	10601	10,7,7	2,0,0	27,16,27	5,0,1	161	149	6.331586777777469e-16	1.80274345756e-14	0.822,1.0,1.0	0.833,1.0,0.962	0.009
1232	gene:Solyc02g077320.2	NA	2	-	42288645	42288720	42288645	42288715	42288794	42288865	1232	11,8,1	37,16,16	0,1,2	60,13,41	154	149	6.341952528876424e-16	1.80396687963e-14	0.223,0.326,0.057	0.0,0.069,0.045	0.164
17210	gene:Solyc01g101250.2	NA	1	-	91065205	91065349	91065205	91065339	91065592	91065747	17210	32,29,39	1,0,3	66,10,55	3,0,7	159	149	6.367673136751025e-16	1.80955147218e-14	0.968,1.0,0.924	0.954,1.0,0.88	0.019
16547	gene:Solyc06g084010.2	NA	6	-	49275291	49275469	49275291	49275460	49276490	49276985	16547	10,7,5	20,6,22	7,5,3	30,5,24	158	149	6.421108161180882e-16	1.82299369715e-14	0.32,0.524,0.176	0.18,0.485,0.105	0.083
19450	gene:Solyc05g056590.2	NA	5	+	65859031	65859084	65859037	65859084	65858906	65858952	19450	25,9,23	40,23,48	11,8,20	71,8,39	155	149	6.49341638277792e-16	1.84176337765e-14	0.375,0.273,0.315	0.13,0.49,0.33	0.004
28509	gene:Solyc12g044340.1	NA	12	+	38613952	38614164	38614047	38614164	38613804	38613870	28509	23,26,41	5,0,0	75,57,61	0,0,1	244	149	6.580545159969492e-16	1.86469690067e-14	0.737,1.0,1.0	1.0,1.0,0.974	-0.079
13507	gene:Solyc03g117060.2	NA	3	-	66324594	66324785	66324594	66324779	66325342	66325466	13507	3,4,13	401,214,441	19,7,11	648,238,426	155	149	6.818587076540976e-16	1.93030953191e-14	0.007,0.018,0.028	0.027,0.027,0.024	-0.008
28172	gene:Solyc03g121820.2	NA	3	+	69861876	69862051	69861902	69862051	69861734	69861804	28172	7,1,13	76,36,105	4,0,4	108,33,116	175	149	7.32776217495196e-16	2.0724807864e-14	0.073,0.023,0.095	0.031,0.0,0.029	0.044
2153	gene:Solyc03g032120.2	NA	3	-	4630659	4630750	4630659	4630740	4631094	4631182	2153	62,17,94	0,1,0	91,18,74	5,0,3	159	149	7.389552803633931e-16	2.08797012441e-14	1.0,0.941,1.0	0.945,1.0,0.959	0.012
25371	gene:Solyc09g020140.2	NA	9	-	18640852	18640932	18640852	18640911	18641028	18641149	25371	80,53,105	10,0,13	76,35,59	2,0,4	170	149	7.402588666239547e-16	2.08966712349e-14	0.875,1.0,0.876	0.971,1.0,0.928	-0.049
19047	gene:Solyc11g032200.1	NA	11	+	25807390	25807548	25807407	25807548	25797637	25797748	19047	2,0,0	59,30,73	9,5,0	48,30,53	166	149	7.735693615356274e-16	2.18162706562e-14	0.03,0.0,0.0	0.144,0.13,0.0	-0.081
24339	gene:Solyc01g110300.2	NA	1	-	97028617	97028818	97028617	97028808	97028998	97029100	24339	193,136,196	5,0,10	214,109,182	4,4,0	159	149	8.23581108801684e-16	2.32046904826e-14	0.973,1.0,0.948	0.98,0.962,1.0	-0.007
28790	gene:Solyc02g067860.2	NA	2	+	37962479	37962710	37962568	37962710	37962280	37962372	28790	53,40,67	33,13,34	46,15,44	88,16,44	238	149	8.536911847661581e-16	2.40302750636e-14	0.501,0.658,0.552	0.247,0.37,0.385	0.236
22430	gene:Solyc01g100650.2	NA	1	+	90625530	90625634	90625538	90625634	90624495	90624606	22430	5,2,4	24,12,29	5,2,16	171,35,125	157	149	8.690705161008436e-16	2.44400388752e-14	0.165,0.137,0.116	0.027,0.051,0.108	0.077
26100	gene:Solyc08g013880.2	NA	8	+	3354147	3356281	3356140	3356281	3352403	3352418	26100	4,8,10	13,7,15	20,9,27	14,3,8	2142	149	8.782867882207408e-16	2.4675874083e-14	0.021,0.074,0.044	0.09,0.173,0.19	-0.105
12892	gene:Solyc06g084530.2	NA	6	+	49626187	49626379	49626256	49626379	49625930	49626110	12892	14,3,5	178,133,193	9,0,4	229,62,202	218	149	9.124300388531971e-16	2.56109375873e-14	0.051,0.015,0.017	0.026,0.0,0.013	0.015
331	gene:Solyc12g088750.1	NA	12	+	64006783	64006985	64006799	64006985	64006574	64006704	331	13,8,19	181,112,149	14,4,14	249,68,206	165	149	1.0402172362166096e-15	2.91702427798e-14	0.061,0.061,0.103	0.048,0.05,0.058	0.023
20502	gene:Solyc09g064790.2	NA	9	+	62207594	62207833	62207721	62207833	62206640	62206691	20502	33,21,55	76,41,122	47,15,42	190,92,146	276	149	1.0808441886802555e-15	3.02809552389e-14	0.19,0.217,0.196	0.118,0.081,0.134	0.09
2350	gene:Solyc06g082380.2	NA	6	-	48216293	48216506	48216293	48216502	48216933	48217339	2350	53,21,66	3,0,0	39,27,54	6,0,0	153	149	1.1623824342924942e-15	3.25346684175e-14	0.945,1.0,1.0	0.864,1.0,1.0	0.027
15910	gene:Solyc06g005160.2	NA	6	+	183091	183285	183110	183285	182626	182745	15910	154,73,127	6998,5361,7157	94,58,68	6944,3315,4925	168	149	1.2242244185180392e-15	3.42333686175e-14	0.019,0.012,0.015	0.012,0.015,0.012	0.002
23319	gene:Solyc01g094640.2	NA	1	-	86076627	86076831	86076627	86076817	86078131	86078295	23319	2,6,3	107,50,124	1,5,0	143,77,72	163	149	1.2426763615256775e-15	3.47166868857e-14	0.017,0.099,0.022	0.006,0.056,0.0	0.025
17052	gene:Solyc10g074790.1	NA	10	+	58510762	58510996	58510801	58510996	58510616	58510669	17052	5,4,8	163,111,174	6,2,9	102,39,103	188	149	1.280536608747285e-15	3.57407987747e-14	0.024,0.028,0.035	0.045,0.039,0.065	-0.021
15070	gene:Solyc01g103950.2	NA	1	-	92428443	92428519	92428443	92428509	92429538	92429613	15070	40,6,32	9,7,22	62,24,50	15,9,19	159	149	1.3061312672846879e-15	3.64209680301e-14	0.806,0.445,0.577	0.795,0.714,0.711	-0.131
7632	gene:Solyc11g072390.1	NA	11	+	55571632	55571783	55571643	55571783	55571399	55571474	7632	1,0,1	60,26,54	3,0,4	75,41,50	160	149	1.3196914840531743e-15	3.67646010904e-14	0.015,0.0,0.017	0.036,0.0,0.069	-0.024
1835	gene:Solyc04g054470.2	NA	4	+	52562626	52562741	52562651	52562741	52561838	52562558	1835	9,8,9	27,4,25	23,1,13	58,27,44	174	149	1.4001293467396072e-15	3.89689558351e-14	0.222,0.631,0.236	0.253,0.031,0.202	0.201
14596	gene:Solyc01g096990.2	NA	1	+	87973242	87973390	87973274	87973390	87972260	87972414	14596	90,44,79	2,0,0	131,44,130	8,3,4	181	149	1.41983717753608e-15	3.94805052407e-14	0.974,1.0,1.0	0.931,0.924,0.964	0.052
11466	gene:Solyc01g068330.2	NA	1	-	77547187	77547340	77547187	77547333	77548121	77548774	11466	78,45,68	8,1,6	123,44,64	6,0,4	156	149	1.5754062475916733e-15	4.3765374495e-14	0.903,0.977,0.915	0.951,1.0,0.939	-0.032
9681	gene:Solyc01g098610.2	NA	1	-	89081313	89081416	89081313	89081344	89081873	89081949	9681	4,9,7	0,0,3	0,0,2	2,0,0	221	149	1.6133757090996744e-15	4.4778331422e-14	1.0,1.0,0.611	0.0,NA,1.0	0.37
16697	gene:Solyc07g007600.2	NA	7	-	2248787	2249013	2248787	2248874	2249100	2249480	16697	67,37,48	985,411,1077	80,30,64	1786,573,1468	288	149	1.615844390324763e-15	4.48050135284e-14	0.034,0.045,0.023	0.023,0.026,0.022	0.01
23838	gene:Solyc10g006890.2	NA	10	+	1328395	1328574	1328407	1328574	1327843	1327934	23838	13,8,5	4,0,0	28,13,17	2,0,0	161	149	1.6489853966588915e-15	4.56813522047e-14	0.75,1.0,1.0	0.928,1.0,1.0	-0.059
4153	gene:Solyc01g111140.2	NA	1	+	97509591	97509681	97509604	97509681	97509405	97509484	4153	7,1,9	84,46,104	15,9,6	130,37,101	162	149	1.7139042314274775e-15	4.74355710234e-14	0.071,0.02,0.074	0.096,0.183,0.052	-0.055
9880	gene:Solyc07g007630.2	NA	7	+	2285946	2286216	2286069	2286216	2285759	2285868	9880	379,102,433	10,0,17	229,47,190	4,2,3	272	149	2.0046524012303934e-15	5.54309698852e-14	0.954,1.0,0.933	0.969,0.928,0.972	0.006
21636	gene:Solyc08g014060.2	NA	8	-	3673674	3673776	3673674	3673741	3674775	3674844	21636	108,50,143	4,4,3	187,55,179	3,0,3	184	149	2.1624904083791698e-15	5.97398024062e-14	0.956,0.91,0.975	0.981,1.0,0.98	-0.04
9381	gene:Solyc01g059920.2	NA	1	+	69249926	69250083	69249942	69250083	69249743	69249822	9381	2,0,0	11,6,10	4,0,1	36,9,26	165	149	2.332941524221953e-15	6.43887528389e-14	0.141,0.0,0.0	0.091,0.0,0.034	0.005
23365	gene:Solyc10g074440.1	NA	10	-	57909374	57909531	57909374	57909525	57909607	57910049	23365	24,8,32	2,2,3	7,1,4	2,0,0	155	149	2.4273314436821133e-15	6.69317506154e-14	0.92,0.794,0.911	0.771,1.0,1.0	-0.049
5719	gene:Solyc01g087380.2	NA	1	-	82328213	82328320	82328213	82328315	82330207	82330334	5719	1,0,2	2,0,4	5,0,5	4,0,3	154	149	2.483975436908442e-15	6.8430185229e-14	0.326,NA,0.326	0.547,NA,0.617	-0.256
16290	gene:Solyc07g006730.2	NA	7	+	1576223	1576280	1576261	1576280	1576059	1576146	16290	39,19,35	1,0,4	52,23,35	0,0,2	187	149	2.4963485589891894e-15	6.87073712185e-14	0.969,1.0,0.875	1.0,1.0,0.933	-0.03
23410	gene:Solyc07g026670.2	NA	7	+	30210088	30210163	30210098	30210163	30209837	30209913	23410	31,29,41	2,2,1	66,23,50	1,0,11	159	149	2.580948513853965e-15	7.09701152399e-14	0.936,0.931,0.975	0.984,1.0,0.81	0.016
2600	gene:Solyc03g033540.2	NA	3	-	5081387	5081446	5081387	5081429	5081533	5081664	2600	4,8,16	138,119,240	3,1,7	176,44,127	166	149	2.6644472363218787e-15	7.31984233823e-14	0.025,0.057,0.056	0.015,0.02,0.047	0.019
19168	gene:Solyc12g056130.1	NA	12	-	62094647	62094797	62094647	62094791	62095690	62095886	19168	22,14,30	3,1,3	64,29,27	0,3,2	155	149	2.7456577820477765e-15	7.53598130853e-14	0.876,0.931,0.906	1.0,0.903,0.928	-0.039
9788	gene:Solyc08g007950.2	NA	8	+	2450480	2450584	2450483	2450584	2449535	2450391	9788	0,0,6	4,0,2	6,3,5	4,7,0	152	149	2.749367536254452e-15	7.53920203092e-14	0.0,NA,0.746	0.595,0.296,1.0	-0.257
22841	gene:Solyc02g087000.2	NA	2	+	49562857	49562917	49562864	49562917	49562476	49562737	22841	3,2,5	134,76,130	1,0,3	138,36,110	156	149	2.7747400530326154e-15	7.60176479967e-14	0.021,0.025,0.035	0.007,0.0,0.025	0.016
17794	gene:Solyc09g065870.2	NA	9	+	64147567	64147691	64147573	64147691	64147349	64147477	17794	4,10,5	3,4,1	7,2,20	2,0,0	155	149	2.9116651356694628e-15	7.9695438451e-14	0.562,0.706,0.828	0.771,1.0,1.0	-0.225
29261	gene:Solyc04g005860.2	NA	4	-	548193	548432	548193	548206	548557	548720	29261	94,27,95	11,7,7	74,17,49	4,0,6	375	149	2.9911876465223134e-15	8.17967367e-14	0.772,0.605,0.844	0.88,1.0,0.764	-0.141
29233	gene:Solyc03g117650.2	NA	3	+	66734767	66734978	66734785	66734978	66734615	66734681	29233	4,0,3	62,21,63	2,0,0	61,25,54	167	149	3.1121174292442518e-15	8.50254509047e-14	0.054,0.0,0.041	0.028,0.0,0.0	0.022
11600	gene:Solyc06g083630.2	NA	6	-	48978913	48978987	48978913	48978963	48979069	48979128	11600	24,6,44	2,0,2	27,10,40	0,1,0	173	149	3.3207747799484275e-15	9.06428194068e-14	0.912,1.0,0.95	1.0,0.896,1.0	-0.011
24538	gene:Solyc11g011220.1	NA	11	-	4271251	4271407	4271251	4271381	4271486	4271619	24538	2,4,6	154,44,150	9,2,7	124,49,126	175	149	3.3383760874181998e-15	9.10396598151e-14	0.011,0.072,0.033	0.058,0.034,0.045	-0.007
6008	gene:Solyc09g055570.2	NA	9	+	42210084	42210272	42210176	42210272	42209936	42210008	6008	9,12,10	8,2,3	25,6,10	9,0,0	241	149	3.5111569360120957e-15	9.56637396177e-14	0.41,0.788,0.673	0.632,1.0,1.0	-0.254
20090	gene:Solyc02g067090.2	NA	2	+	37326453	37326671	37326629	37326671	37326174	37326322	20090	78,34,92	3,0,0	112,41,111	5,0,2	325	149	3.5292789370892557e-15	9.60694289423e-14	0.923,1.0,1.0	0.911,1.0,0.962	0.017
15150	gene:Solyc02g082650.2	NA	2	+	46300047	46300068	46300051	46300068	46299874	46299933	15150	4,1,0	9,6,7	6,0,6	17,0,6	153	149	3.710734535987069e-15	1.00916362381e-13	0.302,0.14,0.0	0.256,NA,0.493	-0.227
18813	gene:Solyc02g005110.2	NA	2	+	6433549	6433653	6433611	6433653	6433397	6433419	18813	28,7,14	2,1,1	16,0,16	1,0,5	211	149	4.2980488808857235e-15	1.16781995415e-13	0.908,0.832,0.908	0.919,NA,0.693	0.077
2616	gene:Solyc09g009190.2	NA	9	+	2548234	2548377	2548296	2548377	2547909	2547965	2616	19,10,18	187,123,254	18,0,9	235,46,215	211	149	4.346907305430196e-15	1.18001661784e-13	0.067,0.054,0.048	0.051,0.0,0.029	0.03
26623	gene:Solyc02g079100.2	NA	2	+	43720539	43720707	43720557	43720707	43719949	43720004	26623	23,7,25	16,0,13	8,0,2	0,0,3	167	149	4.406522499420664e-15	1.19510840598e-13	0.562,1.0,0.632	1.0,NA,0.373	0.045
15217	gene:Solyc01g098710.2	NA	1	-	89132637	89132734	89132637	89132721	89132846	89132929	15217	15,16,31	1,0,0	17,2,12	0,0,5	162	149	4.4742722822735315e-15	1.21237687867e-13	0.932,1.0,1.0	1.0,1.0,0.688	0.081
24754	gene:Solyc08g077210.2	NA	8	-	61109172	61109340	61109172	61109321	61109411	61109481	24754	19,14,19	800,645,861	7,6,6	552,257,377	168	149	4.6003403350237945e-15	1.24540178924e-13	0.021,0.019,0.019	0.011,0.02,0.014	0.005
14728	gene:Solyc02g067290.2	NA	2	-	37462756	37462982	37462756	37462886	37463858	37463989	14728	1,8,5	6,4,4	2,2,10	5,0,0	245	149	4.645374317432002e-15	1.25644905901e-13	0.092,0.549,0.432	0.196,1.0,1.0	-0.374
19321	gene:Solyc11g006820.1	NA	11	-	1390381	1390475	1390381	1390447	1390561	1390683	19321	28,4,24	1132,875,1070	21,10,15	1421,960,1149	177	149	4.765861958526152e-15	1.28786587925e-13	0.02,0.004,0.019	0.012,0.009,0.011	0.004
9285	gene:Solyc11g065740.1	NA	11	+	51337175	51337345	51337279	51337345	51337049	51337107	9285	8,18,20	243,191,311	10,13,10	344,187,238	253	149	5.00417718721198e-15	1.35103693815e-13	0.019,0.053,0.036	0.017,0.039,0.024	0.009
10047	gene:Solyc01g101240.2	NA	1	+	91061005	91061065	91061031	91061065	91060814	91060928	10047	214,121,285	12,6,13	118,58,131	17,5,3	175	149	5.071598310007634e-15	1.36799691257e-13	0.938,0.945,0.949	0.855,0.908,0.974	0.032
1726	gene:Solyc01g008930.2	NA	1	-	2949551	2949684	2949551	2949656	2950692	2950835	1726	1,0,1	46,13,33	0,0,8	82,38,87	177	149	5.321597201773511e-15	1.43412943629e-13	0.018,0.0,0.025	0.0,0.0,0.072	-0.01
9763	gene:Solyc11g011980.1	NA	11	-	4930273	4930433	4930273	4930429	4930888	4930966	9763	2,3,5	11,7,13	21,3,10	22,6,36	153	149	5.634451866747824e-15	1.51706595778e-13	0.15,0.294,0.272	0.482,0.327,0.213	-0.102
7293	gene:Solyc08g076110.2	NA	8	-	60150164	60150339	60150164	60150334	60151550	60151656	7293	12,5,13	104,41,111	16,3,19	104,18,95	154	149	5.9347507028896365e-15	1.59647479315e-13	0.1,0.106,0.102	0.13,0.139,0.162	-0.041
25561	gene:Solyc03g044010.2	NA	3	-	7803707	7803823	7803707	7803818	7806021	7806089	25561	6,5,17	261,101,257	6,2,12	328,122,238	154	149	6.098541001744394e-15	1.63905181986e-13	0.022,0.046,0.06	0.017,0.016,0.047	0.016
25473	gene:Solyc01g105310.2	NA	1	-	93522458	93522576	93522458	93522573	93522670	93523001	25473	1,1,4	151,61,181	3,1,6	154,68,106	152	149	6.263956682866478e-15	1.68198836855e-13	0.006,0.016,0.021	0.019,0.014,0.053	-0.014
21481	gene:Solyc01g105880.2	NA	1	+	93898785	93898933	93898794	93898933	93898395	93898614	21481	1,2,3	30,25,23	3,0,0	42,28,27	158	149	6.283700783665716e-15	1.68576720031e-13	0.03,0.07,0.11	0.063,0.0,0.0	0.049
18972	gene:Solyc08g077440.2	NA	8	-	61332255	61332457	61332255	61332438	61333070	61333198	18972	487,425,547	13,13,13	920,398,638	14,5,10	168	149	6.3448544783214394e-15	1.70063840729e-13	0.971,0.967,0.974	0.983,0.986,0.983	-0.013
21274	gene:Solyc08g060970.2	NA	8	-	46147061	46147223	46147061	46147144	46147354	46147486	21274	37,32,50	2,3,1	104,23,84	0,2,0	228	149	6.5105533765894374e-15	1.74347927134e-13	0.924,0.875,0.97	1.0,0.883,1.0	-0.038
29296	gene:Solyc01g103020.2	NA	1	+	91690985	91691214	91691163	91691214	91690652	91690721	29296	31,17,50	3,2,8	24,10,31	4,1,11	327	149	6.781407525271198e-15	1.81437748595e-13	0.825,0.795,0.74	0.732,0.82,0.562	0.082
4330	gene:Solyc05g006000.2	NA	5	+	742520	742615	742575	742615	742218	742312	4330	10,0,8	1,0,1	9,2,5	5,0,0	204	149	7.187150142827539e-15	1.92120537766e-13	0.88,NA,0.854	0.568,1.0,1.0	0.011
17632	gene:Solyc02g036340.2	NA	2	-	30518707	30518923	30518707	30518832	30520133	30520346	17632	1,2,0	70,29,57	3,3,4	70,10,52	240	149	7.238490214842285e-15	1.93319067059e-13	0.009,0.041,0.0	0.026,0.157,0.046	-0.06
15730	gene:Solyc06g069390.2	NA	6	-	43152809	43152865	43152809	43152861	43153429	43153487	15730	4,0,0	0,4,0	5,5,8	0,3,0	153	149	7.357115486329023e-15	1.96310823906e-13	1.0,0.0,NA	1.0,0.619,1.0	-0.373
28868	gene:Solyc11g006320.1	NA	11	-	1052744	1052922	1052744	1052902	1052994	1053142	28868	2,1,0	16,30,16	7,2,2	83,27,70	169	149	8.465777302957681e-15	2.25690789534e-13	0.099,0.029,0.0	0.069,0.061,0.025	-0.009
10252	gene:Solyc01g105630.2	NA	1	+	93736707	93736865	93736737	93736865	93736434	93736631	10252	100,38,117	6,0,2	29,2,14	2,0,0	179	149	8.565327788461155e-15	2.28140115154e-13	0.933,1.0,0.98	0.923,1.0,1.0	-0.003
2909	gene:Solyc01g107150.2	NA	1	-	94762772	94762962	94762772	94762959	94763633	94763742	2909	27,25,31	170,111,122	36,12,20	203,92,139	152	149	8.835896677056502e-15	2.35136104499e-13	0.135,0.181,0.199	0.148,0.113,0.124	0.043
9704	gene:Solyc03g093210.2	NA	3	+	54405062	54405153	54405102	54405153	54404689	54404964	9704	21,20,26	7,2,9	19,15,25	9,4,13	189	149	1.0002602308981363e-14	2.65945754593e-13	0.703,0.887,0.695	0.625,0.747,0.603	0.103
10846	gene:Solyc12g041880.1	NXD1	12	-	42384277	42384331	42384277	42384288	42384418	42384471	10846	120,54,131	8,10,7	250,121,156	9,12,6	192	149	1.013497530429991e-14	2.69224433351e-13	0.921,0.807,0.936	0.956,0.887,0.953	-0.044
8294	gene:Solyc09g082730.2	NA	9	-	68424849	68425070	68424849	68425050	68425222	68425306	8294	93,47,86	5,0,9	72,15,53	8,4,4	169	149	1.0169777182943186e-14	2.69907702467e-13	0.943,1.0,0.894	0.888,0.768,0.921	0.087
4976	gene:Solyc08g007750.2	NA	8	-	2251478	2251625	2251478	2251533	2252397	2252454	4976	3,7,2	7,2,5	8,0,6	3,1,3	241	149	1.0594840230864792e-14	2.80938114061e-13	0.209,0.684,0.198	0.622,0.0,0.553	-0.028
29471	gene:Solyc11g012410.1	IMP3	11	+	5246296	5246401	5246310	5246401	5245812	5246042	29471	27,10,36	1591,740,1653	2,0,3	140,69,135	163	149	1.1076924516840467e-14	2.93459519842e-13	0.015,0.012,0.02	0.013,0.0,0.02	0.005
2402	gene:Solyc01g107900.2	NA	1	-	95286170	95286400	95286170	95286383	95286468	95286536	2402	19,9,17	443,185,499	5,2,10	302,82,218	166	149	1.1093413238412178e-14	2.93634646938e-13	0.037,0.042,0.03	0.015,0.021,0.04	0.011
24417	gene:Solyc03g117430.2	NA	3	+	66602251	66602362	66602282	66602362	66602186	66602195	24417	20,14,24	16,4,10	42,22,27	21,2,7	180	149	1.1418208769896559e-14	3.0196286093e-13	0.509,0.743,0.665	0.623,0.901,0.761	-0.123
11033	gene:Solyc09g072710.2	NA	9	-	65321398	65321598	65321398	65321567	65322550	65322622	11033	36,32,37	78,36,57	47,25,25	79,68,59	180	149	1.3344068899788372e-14	3.52579953819e-13	0.276,0.424,0.35	0.33,0.233,0.26	0.076
6483	gene:Solyc02g091950.2	NA	2	+	53166204	53166334	53166210	53166334	53165985	53166098	6483	1,8,1	97,98,134	7,6,6	151,71,160	155	149	1.3799545175519016e-14	3.64290835117e-13	0.01,0.073,0.007	0.043,0.075,0.035	-0.021
7875	gene:Solyc05g010160.2	NA	5	+	4344551	4344682	4344595	4344682	4343554	4343630	7875	49,76,29	3,0,6	196,66,101	4,1,4	193	149	1.393728583356457e-14	3.67600551378e-13	0.927,1.0,0.789	0.974,0.981,0.951	-0.063
29528	gene:Solyc04g080470.2	NA	4	+	64645344	64646720	64646493	64646720	64642809	64644010	29528	102,59,90	27,15,12	90,31,65	22,12,29	1298	149	1.4229660812365806e-14	3.7497931529e-13	0.302,0.311,0.463	0.32,0.229,0.205	0.107
11332	gene:Solyc12g095860.1	NA	12	-	64975644	64975887	64975644	64975696	64976527	64976691	11332	128,33,153	0,3,2	133,36,134	6,5,5	340	149	1.4843941863635712e-14	3.90820347118e-13	1.0,0.828,0.971	0.907,0.759,0.922	0.07
878	gene:Solyc03g111700.2	NA	3	+	62352945	62353071	62352953	62353071	62352631	62352884	878	179,50,242	4,0,1	225,33,207	7,0,4	157	149	1.5246239958339167e-14	4.01057064391e-13	0.977,1.0,0.996	0.968,1.0,0.98	0.008
11705	gene:Solyc10g055770.1	NA	10	+	57400922	57401001	57400926	57401001	57400730	57400843	11705	15,2,22	1,2,0	24,8,9	2,0,3	153	149	1.561519357586862e-14	4.1039931834e-13	0.936,0.493,1.0	0.921,1.0,0.745	-0.079
11335	gene:Solyc02g077690.2	NA	2	+	42582611	42582736	42582622	42582736	42582511	42582547	11335	2,1,2	11,9,17	3,0,0	26,10,13	160	149	1.5703700004019005e-14	4.12360850371e-13	0.145,0.094,0.099	0.097,0.0,0.0	0.08
11056	gene:Solyc02g071190.2	NA	2	+	40676312	40676441	40676353	40676441	40675506	40675626	11056	20,29,27	4,0,2	52,22,38	0,3,0	190	149	1.5898946828584275e-14	4.17119324342e-13	0.797,1.0,0.914	1.0,0.852,1.0	-0.047
1285	gene:Solyc02g072300.2	NA	2	+	41587636	41587726	41587643	41587726	41586882	41586897	1285	16,23,14	2,0,0	33,20,26	3,1,2	156	149	1.6479260434328895e-14	4.31962977434e-13	0.884,1.0,1.0	0.913,0.95,0.925	0.032
10742	gene:Solyc01g096400.2	NA	1	+	87505077	87505279	87505169	87505279	87504448	87504546	10742	39,15,33	8,4,11	5,0,5	2,0,0	241	149	1.7067963417233828e-14	4.47000187293e-13	0.751,0.699,0.65	0.607,NA,1.0	-0.103
26759	gene:Solyc06g084250.2	NA	6	+	49453447	49453588	49453464	49453588	49453138	49453198	26759	0,0,2	38,11,35	1,0,6	80,16,75	166	149	2.0919758597915536e-14	5.47394211552e-13	0.0,0.0,0.049	0.011,0.0,0.067	-0.01
24058	gene:Solyc05g012130.2	NA	5	-	5341155	5341263	5341155	5341259	5341432	5341540	24058	101,80,110	3,0,1	174,72,127	3,3,4	153	149	2.2826836003554983e-14	5.96770184877e-13	0.97,1.0,0.991	0.983,0.959,0.969	0.017
14959	gene:Solyc01g105120.2	NA	1	-	93387304	93387413	93387304	93387313	93387780	93387993	14959	79,38,80	3,11,1	173,27,158	7,0,8	249	149	2.3292626447140625e-14	6.08412408736e-13	0.94,0.674,0.98	0.937,1.0,0.922	-0.088
30440	gene:Solyc11g064880.1	NA	11	+	50158085	50158271	50158088	50158271	50157422	50157623	30440	6,6,7	43,13,30	14,0,6	67,24,63	152	149	2.4768760089025103e-14	6.46401574755e-13	0.12,0.311,0.186	0.17,0.0,0.085	0.121
19674	gene:Solyc01g103650.2	NA	1	+	92202945	92203169	92203102	92203169	92202665	92202749	19674	32,6,32	373,151,415	10,9,9	116,40,86	306	149	2.69697852817323e-14	7.03225322368e-13	0.04,0.019,0.036	0.04,0.099,0.048	-0.031
3457	gene:Solyc04g064680.2	NA	4	-	55824728	55824872	55824728	55824859	55825462	55825668	3457	35,22,40	16,17,22	73,10,44	20,8,19	162	149	2.703880758970919e-14	7.04407147769e-13	0.668,0.543,0.626	0.77,0.535,0.681	-0.05
21080	gene:Solyc03g005960.2	NA	3	+	655018	655179	655028	655179	654507	654727	21080	6,7,8	156,108,188	2,2,2	95,26,67	159	149	3.0221730999225793e-14	7.86638313443e-13	0.035,0.057,0.038	0.019,0.067,0.027	0.006
22633	gene:Solyc12g007280.1	NA	12	+	1692313	1692398	1692326	1692398	1692164	1692228	22633	51,19,60	3,0,1	56,12,46	0,3,4	162	149	3.3732591899501537e-14	8.77253975689e-13	0.94,1.0,0.982	1.0,0.786,0.914	0.074
19714	gene:Solyc08g061090.2	NA	8	+	46657053	46657215	46657135	46657215	46654226	46655115	19714	146,66,208	8,1,0	271,56,206	4,0,18	231	149	3.4712550649977954e-14	9.01949797265e-13	0.922,0.977,1.0	0.978,1.0,0.881	0.013
30467	gene:Solyc02g094640.2	NA	2	+	55241603	55241813	55241622	55241813	55237605	55237674	30467	23,10,26	198,94,170	42,9,18	542,143,384	168	149	3.587217956618241e-14	9.3126684507e-13	0.093,0.086,0.119	0.064,0.053,0.04	0.047
20289	gene:Solyc04g049620.2	NA	4	+	42581121	42581283	42581126	42581283	42578395	42578491	20289	4,2,4	2,2,0	2,0,1	0,0,3	154	149	3.643666877299595e-14	9.45095967956e-13	0.659,0.492,1.0	1.0,NA,0.244	0.095
28054	gene:Solyc03g080010.2	NA	3	-	51910550	51910703	51910550	51910676	51910864	51911232	28054	0,2,0	8,18,13	4,0,6	82,32,74	176	149	3.6585296554229463e-14	9.48123748975e-13	0.0,0.086,0.0	0.04,0.0,0.064	-0.006
18360	gene:Solyc12g021290.1	NA	12	-	15391162	15391312	15391162	15391247	15391398	15391501	18360	16,8,7	4,12,4	15,2,4	15,5,7	214	149	3.7672942729095054e-14	9.75460124235e-13	0.736,0.317,0.549	0.41,0.218,0.285	0.23
11689	gene:Solyc01g096970.2	NA	1	+	87967332	87967507	87967444	87967507	87964961	87965096	11689	9,1,12	3,2,3	8,3,14	6,7,5	261	149	4.0576752670862264e-14	1.04973365809e-12	0.631,0.222,0.695	0.432,0.197,0.615	0.101
10279	gene:Solyc08g076160.2	NA	8	+	60193105	60193353	60193231	60193353	60191678	60191829	10279	158,55,175	1,1,0	191,48,154	8,0,4	275	149	4.085222626579204e-14	1.05594123978e-12	0.988,0.968,1.0	0.928,1.0,0.954	0.025
4238	gene:Solyc03g082850.2	NA	3	-	52702872	52703022	52702872	52703004	52703589	52704035	4238	17,4,15	22,14,22	14,4,10	60,19,47	167	149	4.1688107622894937e-14	1.07661077245e-12	0.408,0.203,0.378	0.172,0.158,0.16	0.166
9196	gene:Solyc02g091730.1	NA	2	+	52975969	52976133	52976015	52976133	52975294	52975500	9196	10,0,5	24,20,25	7,0,2	43,3,27	195	149	4.232894648397383e-14	1.09221174847e-12	0.241,0.0,0.133	0.111,0.0,0.054	0.07
3682	gene:Solyc03g116550.2	NA	3	+	65923644	65923743	65923672	65923743	65923106	65923189	3682	26,13,23	6,6,5	22,12,24	28,3,18	177	149	4.285541975896548e-14	1.10483725268e-12	0.785,0.646,0.795	0.398,0.771,0.529	0.176
12188	gene:Solyc06g051400.2	NA	6	+	34763767	34763937	34763808	34763937	34763537	34763618	12188	9,8,9	420,329,551	35,11,36	1023,511,966	190	149	4.5424204829533353e-14	1.17004721712e-12	0.017,0.019,0.013	0.026,0.017,0.028	-0.007
9698	gene:Solyc01g110690.2	NA	1	-	97301731	97301929	97301731	97301924	97302018	97302089	9698	2,3,28	3,0,6	5,0,3	2,0,0	154	149	4.7503676799234464e-14	1.22255133581e-12	0.392,1.0,0.819	0.708,NA,1.0	-0.117
11494	gene:Solyc05g015320.2	NA	5	+	10360289	10360378	10360303	10360378	10359291	10359365	11494	3,0,3	14,12,18	2,0,1	36,14,36	163	149	4.894135624205702e-14	1.25846177707e-12	0.164,0.0,0.132	0.048,0.0,0.025	0.074
3911	gene:Solyc02g086870.2	NA	2	-	49474406	49474479	49474406	49474471	49475098	49475150	3911	0,0,3	47,12,46	2,1,3	63,17,37	157	149	4.9815078747377707e-14	1.27982127551e-12	0.0,0.0,0.058	0.029,0.053,0.071	-0.032
20736	gene:Solyc05g048770.2	NA	5	+	59425695	59425794	59425709	59425794	59425420	59425541	20736	5,0,4	8,0,10	13,0,6	12,3,7	163	149	5.042738849473343e-14	1.29443361227e-12	0.364,NA,0.268	0.498,0.0,0.439	0.004
10821	gene:Solyc04g025290.2	NA	4	-	24338391	24338638	24338391	24338595	24339141	24339362	10821	2,0,5	101,62,123	8,7,4	231,53,166	192	149	5.069010165220562e-14	1.30005459155e-12	0.015,0.0,0.031	0.026,0.093,0.018	-0.03
11171	gene:Solyc04g054320.2	NA	4	-	52301986	52302061	52301986	52302057	52302155	52302348	11171	80,46,73	3,0,5	143,53,119	1,0,4	153	149	5.183551493161663e-14	1.32828507012e-12	0.963,1.0,0.934	0.993,1.0,0.967	-0.021
22868	gene:Solyc12g095820.1	NA	12	+	64943076	64943203	64943142	64943203	64942408	64942518	22868	4,4,1	27,7,44	2,0,5	72,18,41	215	149	5.323395828279343e-14	1.36294522821e-12	0.093,0.284,0.016	0.019,0.0,0.078	0.099
21388	gene:Solyc07g005680.2	NA	7	+	566797	566944	566804	566944	565657	565743	21388	3,3,8	1,4,5	3,0,2	4,2,2	156	149	5.486005364271293e-14	1.4033692724e-12	0.741,0.417,0.604	0.417,0.0,0.489	0.285
14748	gene:Solyc03g111610.2	NA	3	-	62250771	62250868	62250771	62250839	62251057	62251471	14748	16,3,20	0,8,1	114,38,108	12,2,10	178	149	5.564452475218008e-14	1.4222128102e-12	1.0,0.239,0.944	0.888,0.941,0.9	-0.182
25974	gene:Solyc09g059600.2	NA	9	+	54904996	54905106	54905016	54905106	54904845	54904930	25974	6,5,12	90,19,71	3,2,7	73,25,69	169	149	5.599255890088169e-14	1.42987870561e-12	0.056,0.188,0.13	0.035,0.066,0.082	0.064
25821	gene:Solyc03g033450.2	NA	3	+	5008571	5008707	5008591	5008707	5008145	5008369	25821	4,1,9	10,2,6	9,6,11	9,4,5	169	149	5.71962651754606e-14	1.45936393334e-12	0.261,0.306,0.569	0.469,0.569,0.66	-0.187
19970	gene:Solyc12g019740.1	NA	12	+	11253300	11253433	11253309	11253433	11252976	11253153	19970	8,4,15	11,0,2	6,0,9	4,0,0	158	149	5.793759036575749e-14	1.47701104084e-12	0.407,1.0,0.876	0.586,NA,1.0	-0.032
8152	gene:Solyc07g049150.2	NA	7	-	59416876	59417015	59416876	59416940	59417612	59417797	8152	90,29,109	2,0,1	44,15,57	4,0,1	224	149	6.342090862842118e-14	1.6154126041e-12	0.968,1.0,0.986	0.88,1.0,0.974	0.033
29298	gene:Solyc01g103020.2	NA	1	+	91692012	91692098	91692015	91692098	91691313	91691430	29298	11,7,9	277,235,276	3,6,8	309,183,266	152	149	6.550601646598708e-14	1.66709446871e-12	0.037,0.028,0.031	0.009,0.031,0.029	0.009
10763	gene:Solyc06g066310.2	NA	6	-	41596980	41597041	41596980	41597033	41597153	41597263	10763	14,9,14	29,40,22	1,0,0	47,17,52	157	149	6.644719880236831e-14	1.68960049991e-12	0.314,0.176,0.377	0.02,0.0,0.0	0.282
27875	gene:Solyc05g010040.2	NA	5	-	4238590	4238766	4238590	4238724	4239257	4239355	27875	70,50,82	3,1,1	96,23,71	6,2,1	191	149	6.757187446426567e-14	1.71672988756e-12	0.948,0.975,0.985	0.926,0.9,0.982	0.033
8165	gene:Solyc01g109080.2	NA	1	+	96137886	96138053	96137899	96138053	96137510	96137780	8165	62,36,45	21,14,19	64,11,31	32,11,22	162	149	7.056800471492602e-14	1.79131848006e-12	0.731,0.703,0.685	0.648,0.479,0.564	0.143
28568	gene:Solyc06g054380.2	NA	6	+	37169759	37169961	37169892	37169961	37168259	37168503	28568	5,0,2	25,12,59	12,2,5	65,11,74	282	149	7.517134007728552e-14	1.90654273362e-12	0.096,0.0,0.018	0.089,0.088,0.034	-0.032
23611	gene:Solyc07g007690.2	NA	7	+	2348827	2349005	2348913	2349005	2348207	2348408	23611	43,12,22	2,0,0	69,15,64	14,5,3	235	149	7.560260864360174e-14	1.9158461568e-12	0.932,1.0,1.0	0.758,0.655,0.931	0.196
2417	gene:Solyc07g008340.2	NA	7	+	3121676	3121799	3121707	3121799	3121462	3121576	2417	64,71,87	1,0,3	156,81,118	4,3,3	180	149	7.59234981642163e-14	1.92233899739e-12	0.981,1.0,0.96	0.97,0.957,0.97	0.015
4579	gene:Solyc12g088340.1	NA	12	+	63767308	63767569	63767321	63767569	63764968	63765118	4579	49,71,69	10,1,12	120,77,108	8,1,4	162	149	7.685171881226684e-14	1.94418497166e-12	0.818,0.985,0.841	0.932,0.986,0.961	-0.078
5431	gene:Solyc07g042250.2	NA	7	+	55362185	55362384	55362204	55362384	55361390	55361571	5431	12,6,7	891,596,832	47,23,50	4050,1367,2838	168	149	8.083894947153785e-14	2.04331443286e-12	0.012,0.009,0.007	0.01,0.015,0.015	-0.004
27174	gene:Solyc10g079360.1	NA	10	-	60908743	60908886	60908743	60908873	60909537	60909562	27174	0,0,3	10,0,17	2,0,5	16,0,16	162	149	8.57495021316007e-14	2.165593841e-12	0.0,NA,0.14	0.103,NA,0.223	-0.093
21918	gene:Solyc04g082300.2	NA	4	-	66015712	66015839	66015712	66015801	66016789	66016859	21918	5,0,2	74,35,131	5,4,9	191,68,151	187	149	8.865208346458907e-14	2.23510023832e-12	0.051,0.0,0.012	0.02,0.045,0.045	-0.016
26489	gene:Solyc07g065310.2	NA	7	-	67126330	67126434	67126330	67126429	67126557	67126635	26489	42,20,32	0,0,2	128,55,83	2,0,6	154	149	8.858309262667171e-14	2.23510023832e-12	1.0,1.0,0.939	0.984,1.0,0.93	0.008
6819	gene:Solyc03g093990.2	NA	3	-	55706215	55706329	55706215	55706315	55706445	55706585	6819	0,0,3	41,18,42	1,0,5	48,10,43	163	149	8.886184124548746e-14	2.23849002629e-12	0.0,0.0,0.061	0.019,0.0,0.096	-0.018
22108	gene:Solyc06g060800.2	NA	6	-	38838555	38838748	38838555	38838738	38838825	38838943	22108	17,5,26	0,4,9	66,17,46	6,2,1	159	149	9.810589433204595e-14	2.46926139629e-12	1.0,0.539,0.73	0.912,0.888,0.977	-0.169
12593	gene:Solyc12g062250.1	NA	12	+	31526653	31526806	31526686	31526806	31526410	31526574	12593	17,12,12	126,50,128	33,6,27	367,146,297	182	149	1.0442824483544697e-13	2.62616715544e-12	0.099,0.164,0.071	0.069,0.033,0.069	0.054
27372	gene:Solyc04g071880.2	NA	4	+	58896800	58896952	58896807	58896952	58895820	58896024	27372	107,90,93	4,15,4	226,81,166	9,9,5	156	149	1.157489628478121e-13	2.90840060917e-12	0.962,0.851,0.957	0.96,0.896,0.969	-0.018
22290	gene:Solyc07g054500.2	NA	7	-	62813168	62813240	62813168	62813214	62813321	62813448	22290	68,49,55	9,2,4	101,55,119	9,0,4	175	149	1.177051777121665e-13	2.95505608741e-12	0.865,0.954,0.921	0.905,1.0,0.962	-0.042
24843	gene:Solyc01g106820.2	NA	1	+	94573914	94574115	94573960	94574115	94573595	94573834	24843	5,1,3	21,8,29	4,0,1	30,23,17	195	149	1.2332281682600153e-13	3.09347740941e-12	0.154,0.087,0.073	0.092,0.0,0.043	0.06
17312	gene:Solyc02g083450.2	NA	2	+	46852616	46852716	46852634	46852716	46852451	46852525	17312	36,25,38	0,0,1	58,17,32	5,0,3	167	149	1.2513079473633316e-13	3.13618286133e-12	1.0,1.0,0.971	0.912,1.0,0.905	0.051
10330	gene:Solyc01g028860.2	NA	1	+	41112776	41112853	41112779	41112853	41111998	41112214	10330	103,34,167	3,2,4	337,82,269	4,2,2	152	149	1.278347884822102e-13	3.20125449674e-12	0.971,0.943,0.976	0.988,0.976,0.992	-0.022
22876	gene:Solyc08g007760.2	NA	8	-	2275400	2275462	2275400	2275455	2276304	2276361	22876	40,16,71	4,1,2	30,9,35	3,0,0	156	149	1.3533559089524313e-13	3.38623774357e-12	0.905,0.939,0.971	0.905,1.0,1.0	-0.03
3399	gene:Solyc01g095490.2	NA	1	+	86732568	86732696	86732599	86732696	86732385	86732479	3399	89,53,108	3,0,0	94,34,83	6,0,4	180	149	1.4184093515866663e-13	3.54602337897e-12	0.961,1.0,1.0	0.928,1.0,0.945	0.029
25434	gene:Solyc07g062430.2	NA	7	+	65176875	65176920	65176878	65176920	65176728	65176785	25434	4,0,3	42,36,66	12,2,7	137,42,117	152	149	1.4232769691561068e-13	3.55520234522e-12	0.085,0.0,0.043	0.079,0.045,0.055	-0.017
10371	gene:Solyc06g008520.2	NA	6	+	2408763	2408911	2408778	2408911	2406670	2406684	10371	194,112,227	147,77,178	205,75,141	200,49,137	164	149	1.439100757440407e-13	3.59171032871e-12	0.545,0.569,0.537	0.482,0.582,0.483	0.035
14798	gene:Solyc04g081500.2	NA	4	-	65451525	65451679	65451525	65451676	65451834	65451922	14798	4,0,7	3,0,10	6,2,12	2,0,8	152	149	1.4639648498678483e-13	3.65070093644e-12	0.567,NA,0.407	0.746,1.0,0.595	-0.293
2447	gene:Solyc08g048450.2	NA	8	+	12869022	12869083	12869036	12869083	12868865	12868963	2447	0,0,4	8,4,3	1,0,1	5,1,0	163	149	1.517114126322604e-13	3.78006851676e-12	0.0,0.0,0.549	0.155,0.0,1.0	-0.202
25223	gene:Solyc04g072830.2	NA	4	-	59790690	59790856	59790690	59790853	59790931	59791027	25223	4,1,2	9,23,18	6,0,0	52,30,34	152	149	1.539990038205555e-13	3.83385292175e-12	0.303,0.041,0.098	0.102,0.0,0.0	0.113
4476	gene:Solyc01g106360.2	NA	1	+	94292617	94292702	94292624	94292702	94292346	94292494	4476	1,2,2	47,41,67	2,5,5	104,50,79	156	149	1.6815850130492735e-13	4.18285477095e-12	0.02,0.045,0.028	0.018,0.087,0.057	-0.023
15371	gene:Solyc08g013990.2	NA	8	-	3508346	3508518	3508346	3508511	3508729	3508823	15371	63,10,62	16,9,5	108,11,112	2,1,10	156	149	1.8007491588766826e-13	4.47552414278e-12	0.79,0.515,0.922	0.981,0.913,0.915	-0.194
8727	gene:Solyc06g005590.2	NA	6	+	635868	635981	635912	635981	635566	635773	8727	1,1,3	21,6,21	4,2,4	29,6,19	193	149	1.8848916005429442e-13	4.68073540736e-12	0.035,0.114,0.099	0.096,0.205,0.14	-0.064
21334	gene:Solyc02g070300.2	NA	2	+	40089796	40089873	40089800	40089873	40089186	40089468	21334	24,27,31	0,4,1	74,18,33	1,2,0	153	149	1.9081797434663943e-13	4.73461125831e-12	1.0,0.868,0.968	0.986,0.898,1.0	-0.016
28692	gene:Solyc02g093140.2	NA	2	-	54061033	54061121	54061033	54061116	54062308	54062715	28692	180,96,189	2,5,4	338,148,298	1,4,3	154	149	2.251035115437912e-13	5.58065211062e-12	0.989,0.949,0.979	0.997,0.973,0.99	-0.014
3051	gene:Solyc11g012820.1	NA	11	+	5612984	5613067	5613005	5613067	5612762	5612883	3051	3,2,5	41,22,54	2,0,5	86,22,52	170	149	2.379339014152423e-13	5.89382101631e-12	0.06,0.074,0.075	0.02,0.0,0.078	0.037
10052	gene:Solyc08g082250.2	NA	8	+	65097913	65098016	65097929	65098016	65097410	65097759	10052	11,8,16	567,545,672	10,9,10	1396,644,991	165	149	2.3836290967999263e-13	5.89953163217e-12	0.017,0.013,0.021	0.006,0.012,0.009	0.008
3121	gene:Solyc12g056650.1	NA	12	-	62629759	62629859	62629759	62629830	62630052	62630271	3121	2,3,3	122,0,0	8,0,4	0,0,0	178	149	2.4517071598121926e-13	6.06297798048e-12	0.014,1.0,1.0	1.0,NA,1.0	-0.329
6945	gene:Solyc09g074950.2	NA	9	+	66757179	66757306	66757209	66757306	66757041	66757117	6945	2,4,6	122,81,158	6,1,2	226,84,196	179	149	2.721465231929784e-13	6.72448495587e-12	0.013,0.039,0.031	0.022,0.01,0.008	0.014
2347	gene:Solyc10g006530.2	NA	10	+	1097466	1097612	1097535	1097612	1096396	1096729	2347	23,10,32	0,0,4	113,36,128	8,3,6	218	149	2.832465616089541e-13	6.992943558e-12	1.0,1.0,0.845	0.906,0.891,0.936	0.037
8441	gene:Solyc09g098230.2	NA	9	-	72088128	72088201	72088128	72088187	72088260	72088344	8441	4,1,5	65,26,91	1,4,0	66,30,63	163	149	2.885302159865886e-13	7.11747773461e-12	0.053,0.034,0.048	0.014,0.109,0.0	0.004
23412	gene:Solyc07g026670.2	NA	7	+	30207576	30207632	30207588	30207632	30206941	30207255	23412	3,4,2	33,26,28	14,6,10	81,42,58	161	149	2.9198403718941326e-13	7.19670439922e-12	0.078,0.125,0.062	0.138,0.117,0.138	-0.043
5834	gene:Solyc03g033600.2	NA	3	-	5159577	5159643	5159577	5159630	5161964	5162213	5834	19,18,16	428,320,381	14,5,16	683,355,424	162	149	3.0203228648477245e-13	7.43820191861e-12	0.039,0.049,0.037	0.019,0.013,0.034	0.02
23094	gene:Solyc03g121380.2	NA	3	-	69490165	69490406	69490165	69490392	69491947	69492340	23094	2,0,1	17,33,18	4,0,3	47,20,31	163	149	3.06861698643667e-13	7.55088078823e-12	0.097,0.0,0.048	0.072,0.0,0.081	-0.003
29355	gene:Solyc03g124030.2	NA	3	-	70747384	70747434	70747384	70747414	70747506	70747752	29355	0,0,6	3,4,0	7,2,5	0,1,2	169	149	3.139829195878812e-13	7.71972066563e-12	0.0,0.0,1.0	1.0,0.638,0.688	-0.442
20132	gene:Solyc01g098560.2	NA	1	+	89050257	89050318	89050267	89050318	89050129	89050189	20132	4,0,8	114,56,121	1,0,2	77,36,70	159	149	3.176164696866291e-13	7.80260294333e-12	0.032,0.0,0.058	0.012,0.0,0.026	0.017
5127	gene:Solyc01g111410.2	NA	1	+	97668864	97668982	97668904	97668982	97668633	97668757	5127	1,0,3	0,0,2	6,0,3	6,0,3	189	149	3.364694674889308e-13	8.25892231305e-12	1.0,NA,0.542	0.441,NA,0.441	0.33
14495	gene:Solyc05g032660.2	NA	5	+	46228859	46228958	46228871	46228958	46227979	46228041	14495	13,6,8	115,119,138	45,16,25	722,449,650	161	149	3.3885059980160343e-13	8.31050666593e-12	0.095,0.045,0.051	0.055,0.032,0.034	0.023
19475	gene:Solyc02g093820.2	NA	2	+	54534318	54534534	54534336	54534534	54532096	54532201	19475	165,67,179	14,6,12	115,41,120	3,1,11	167	149	3.47987030689543e-13	8.52656569689e-12	0.913,0.909,0.93	0.972,0.973,0.907	-0.033
29658	gene:Solyc06g082390.2	NA	6	+	48222324	48222409	48222333	48222409	48221796	48221915	29658	336,247,316	6,13,10	360,211,278	7,2,6	158	149	3.482338353581041e-13	8.52656569689e-12	0.981,0.947,0.968	0.98,0.99,0.978	-0.017
2538	gene:Solyc06g036720.2	NA	6	+	27280120	27280216	27280127	27280216	27279616	27280027	2538	3,3,1	0,3,3	2,2,1	3,0,0	156	149	3.48905743887731e-13	8.53598620334e-12	1.0,0.489,0.241	0.389,1.0,1.0	-0.22
11639	gene:Solyc05g012940.2	NA	5	+	6054584	6054681	6054604	6054681	6054327	6054466	11639	4,0,5	4,0,2	8,5,6	10,2,10	169	149	3.7814033643229157e-13	9.24360320761e-12	0.469,NA,0.688	0.414,0.688,0.346	0.096
14867	gene:Solyc09g072830.2	NA	9	-	65526398	65526609	65526398	65526597	65526729	65527436	14867	123,74,152	57,39,49	158,73,102	53,14,45	161	149	3.790546447306341e-13	9.25672471985e-12	0.666,0.637,0.742	0.734,0.828,0.677	-0.065
20367	gene:Solyc09g020110.2	NA	9	+	18418663	18418677	18418673	18418677	18418452	18418567	20367	9,3,5	90,49,94	7,2,6	127,31,231	159	149	3.792999397403832e-13	9.25672471985e-12	0.086,0.054,0.047	0.049,0.057,0.024	0.019
1389	gene:Solyc03g063340.2	NA	3	+	34383990	34384047	34384015	34384047	34375907	34375975	1389	4,0,0	3,0,1	0,0,2	2,0,2	174	149	3.846701175806276e-13	9.3735053725e-12	0.533,NA,0.0	0.0,NA,0.461	0.036
8475	gene:Solyc01g103940.2	NA	1	+	92417963	92418107	92417968	92418107	92417343	92417732	8475	486,231,651	47,29,40	569,130,549	75,18,46	154	149	3.8471577979627424e-13	9.3735053725e-12	0.909,0.885,0.94	0.88,0.875,0.92	0.02
10572	gene:Solyc02g093270.2	NA	2	-	54179386	54179466	54179386	54179449	54179544	54179675	10572	580,384,625	10,5,22	355,126,310	5,2,6	166	149	3.852043548312346e-13	9.37772272511e-12	0.981,0.986,0.962	0.985,0.983,0.979	-0.006
24605	gene:Solyc12g005030.1	NA	12	+	20303	20320	20309	20320	20078	20192	24605	11,10,14	67,57,64	18,8,22	72,51,46	155	149	3.8952025244859874e-13	9.47503232736e-12	0.136,0.144,0.174	0.194,0.131,0.315	-0.062
9423	gene:Solyc06g069020.2	NA	6	+	42826856	42826989	42826877	42826989	42825757	42825910	9423	7,4,9	255,141,342	31,5,18	689,171,592	170	149	3.981103124124416e-13	9.67606626039e-12	0.023,0.024,0.023	0.038,0.025,0.026	-0.006
12612	gene:Solyc02g093390.2	NA	2	+	54274226	54274341	54274236	54274341	54273147	54273199	12612	60,14,60	8,1,14	63,5,53	9,2,2	159	149	4.054744156278925e-13	9.84699918671e-12	0.875,0.929,0.801	0.868,0.701,0.961	0.025
26391	gene:Solyc11g007740.1	NA	11	+	1971933	1972065	1971949	1972065	1971711	1971864	26391	2,0,0	66,30,44	4,3,6	136,67,97	165	149	4.2253338090442945e-13	1.02529018346e-11	0.027,0.0,0.0	0.026,0.039,0.053	-0.03
9881	gene:Solyc11g062430.1	NA	11	-	49472964	49473083	49472964	49473033	49473871	49474059	9881	4,1,4	137,46,145	6,4,5	149,36,144	199	149	4.2353512533885586e-13	1.02688267542e-11	0.021,0.016,0.02	0.029,0.077,0.025	-0.025
22471	gene:Solyc03g026210.2	NA	3	-	3611121	3611223	3611121	3611179	3611309	3611375	22471	59,32,71	7,0,0	59,29,75	10,0,2	193	149	4.69089482309322e-13	1.1364046342e-11	0.867,1.0,1.0	0.82,1.0,0.967	0.027
13582	gene:Solyc03g116640.2	NA	3	+	65971524	65971674	65971527	65971674	65969627	65969634	13582	5,13,13	9,0,5	8,15,14	4,0,4	152	149	4.826274908447558e-13	1.16729879295e-11	0.353,1.0,0.718	0.662,1.0,0.774	-0.122
28268	gene:Solyc02g093220.2	NA	2	-	54158079	54158227	54158079	54158172	54158644	54158780	28268	80,57,107	3,5,14	268,98,227	21,6,6	204	149	4.82391825836e-13	1.16729879295e-11	0.951,0.893,0.848	0.903,0.923,0.965	-0.033
30438	gene:Solyc07g065700.2	NA	7	-	67372416	67372518	67372416	67372467	67372860	67372889	30438	0,0,7	0,1,6	3,0,5	5,3,11	200	149	5.04843098511513e-13	1.22003748807e-11	NA,0.0,0.465	0.309,0.0,0.253	0.045
3217	gene:Solyc05g055600.2	NA	5	+	65168515	65168583	65168526	65168583	65168323	65168375	3217	21,20,21	94,55,152	21,7,25	260,76,166	160	149	5.08431160144402e-13	1.2277104984e-11	0.172,0.253,0.114	0.07,0.079,0.123	0.089
7519	gene:Solyc02g081920.2	NA	2	-	45685054	45685255	45685054	45685252	45685348	45685454	7519	40,26,38	72,63,77	152,73,135	239,89,168	152	149	5.186861501516392e-13	1.25145664069e-11	0.353,0.288,0.326	0.384,0.446,0.441	-0.101
2619	gene:Solyc09g009190.2	NA	9	+	2547905	2547965	2547909	2547965	2546583	2546626	2619	278,314,335	9,13,4	412,146,284	2,2,3	153	149	5.326343902727556e-13	1.28406790356e-11	0.968,0.959,0.988	0.995,0.986,0.989	-0.018
7995	gene:Solyc03g098440.2	NA	3	+	60740042	60740180	60740050	60740180	60739698	60739748	7995	7,14,8	6,0,0	18,5,10	0,2,1	157	149	5.4574539364016e-13	1.31460954829e-11	0.525,1.0,1.0	1.0,0.703,0.905	-0.028
21464	gene:Solyc05g053040.2	NA	5	+	63192318	63192436	63192321	63192436	63191964	63192196	21464	4,1,4	93,73,140	3,6,7	134,50,81	152	149	5.503381274919783e-13	1.32459925828e-11	0.04,0.013,0.027	0.021,0.105,0.078	-0.041
12501	gene:Solyc07g008310.2	NA	7	+	3076992	3077210	3076997	3077210	3076826	3076901	12501	21,15,27	51,31,48	18,8,15	60,20,39	154	149	5.549218001261929e-13	1.33455101203e-11	0.285,0.319,0.352	0.225,0.279,0.271	0.06
25951	gene:Solyc01g006330.2	NA	1	+	912260	912349	912265	912349	911811	912003	25951	19,5,14	60,12,39	49,36,56	322,76,220	154	149	5.558795703252053e-13	1.33577366434e-11	0.235,0.287,0.258	0.128,0.314,0.198	0.047
6140	gene:Solyc02g091030.2	NA	2	+	52471388	52471487	52471394	52471487	52471178	52471271	6140	3,4,4	10,7,9	9,6,4	3,7,7	155	149	5.725473397477114e-13	1.37471483635e-11	0.224,0.355,0.299	0.743,0.452,0.355	-0.224
29819	gene:Solyc09g018670.2	NA	9	+	16609716	16609820	16609746	16609820	16609592	16609604	29819	9,2,11	5,2,11	19,1,10	2,0,1	179	149	5.739137952414035e-13	1.37688358059e-11	0.6,0.454,0.454	0.888,1.0,0.893	-0.424
21941	gene:Solyc09g008410.2	NA	9	-	1862561	1862726	1862561	1862712	1862806	1862940	21941	8,2,3	184,104,215	14,3,2	198,67,176	163	149	5.859042798760995e-13	1.40451650962e-11	0.038,0.017,0.013	0.061,0.039,0.01	-0.014
12335	gene:Solyc04g082560.2	NA	4	+	66201666	66201774	66201675	66201774	66201495	66201567	12335	2,2,0	113,61,124	6,0,5	218,53,161	158	149	6.397852578670729e-13	1.53244293232e-11	0.016,0.03,0.0	0.025,0.0,0.028	-0.002
6701	gene:Solyc06g005150.2	NA	6	-	170623	170705	170623	170675	170762	170882	6701	69,20,85	6,0,6	33,6,36	2,0,1	179	149	6.650226232756298e-13	1.59161010281e-11	0.905,1.0,0.922	0.932,1.0,0.968	-0.024
10251	gene:Solyc01g105630.2	NA	1	+	93736722	93736865	93736737	93736865	93736434	93736631	10251	18,14,25	6,0,2	9,0,1	2,0,0	164	149	7.067104529884509e-13	1.69002157804e-11	0.732,1.0,0.919	0.803,NA,1.0	-0.018
10315	gene:Solyc02g093490.2	NA	2	+	54348613	54348723	54348616	54348723	54347972	54348049	10315	154,91,180	77,83,109	94,38,78	106,37,78	152	149	7.090802541345847e-13	1.69432560725e-11	0.662,0.518,0.618	0.465,0.502,0.495	0.112
7811	gene:Solyc12g010730.1	NA	12	-	3647469	3647690	3647469	3647679	3647766	3647850	7811	21,14,54	0,1,0	48,24,48	2,0,3	160	149	7.17641661379525e-13	1.71340549273e-11	1.0,0.929,1.0	0.957,1.0,0.937	0.012
29505	gene:Solyc02g062920.2	NA	2	+	34864153	34864306	34864156	34864306	34863798	34863869	29505	5,5,9	2,0,3	3,0,5	2,0,0	152	149	7.238832902379767e-13	1.72692061014e-11	0.71,1.0,0.746	0.595,NA,1.0	0.021
6709	gene:Solyc06g005150.2	NA	6	-	170762	170885	170762	170882	170979	171059	6709	2,0,3	16,0,8	2,1,5	10,1,3	152	149	7.258828612797144e-13	1.73030216933e-11	0.109,NA,0.269	0.164,0.495,0.62	-0.237
18957	gene:Solyc08g077440.2	NA	8	-	61330520	61330648	61330520	61330643	61331964	61332161	18957	23,14,27	10,5,7	21,11,15	1,3,6	154	149	7.67284607941865e-13	1.82752684063e-11	0.69,0.73,0.789	0.953,0.78,0.708	-0.077
7900	gene:Solyc06g072660.2	NA	6	-	44809801	44809915	44809801	44809912	44810056	44810116	7900	3,2,10	31,10,16	27,7,37	96,20,77	152	149	7.804522326915401e-13	1.8574013304e-11	0.087,0.164,0.38	0.216,0.255,0.32	-0.053
30508	gene:Solyc06g084460.2	NA	6	-	49556950	49557052	49556950	49556992	49557721	49557785	30508	76,47,70	2,0,3	131,32,67	7,4,4	209	149	7.94648214520612e-13	1.88967345413e-11	0.964,1.0,0.943	0.93,0.851,0.923	0.068
12480	gene:Solyc04g074670.2	NA	4	-	60586412	60586521	60586412	60586512	60586745	60586844	12480	5,2,9	27,6,23	3,1,2	42,3,33	158	149	8.180055660525952e-13	1.94366230623e-11	0.149,0.239,0.27	0.063,0.239,0.054	0.101
14022	gene:Solyc05g007800.2	NA	5	+	2243945	2244109	2243959	2244109	2242444	2242620	14022	9,3,23	138,94,161	9,0,11	156,47,122	163	149	8.529410911083277e-13	2.02505382853e-11	0.056,0.028,0.116	0.05,0.0,0.076	0.025
1345	gene:Solyc01g095010.2	NA	1	-	86378795	86378891	86378795	86378880	86379062	86379103	1345	4,2,10	53,29,77	4,0,4	135,48,87	160	149	8.576978588584404e-13	2.03472217515e-11	0.066,0.06,0.108	0.027,0.0,0.041	0.055
8658	gene:Solyc08g005780.2	NA	8	-	609703	609928	609703	609916	612189	612717	8658	24,19,31	1,6,6	51,19,37	1,5,4	161	149	8.702990016812421e-13	2.06296952352e-11	0.957,0.746,0.827	0.979,0.779,0.895	-0.041
2480	gene:Solyc08g061480.2	NA	8	+	48767825	48768048	48767858	48768048	48767071	48767635	2480	22,17,28	39,9,37	11,1,8	13,7,17	182	149	9.401630069733679e-13	2.22680042887e-11	0.316,0.607,0.383	0.409,0.105,0.278	0.171
7997	gene:Solyc03g098440.2	NA	3	+	60739459	60739537	60739473	60739537	60737918	60738592	7997	0,0,6	4,0,3	4,0,6	4,2,1	163	149	1.0438693586400056e-12	2.47046311191e-11	0.0,NA,0.646	0.478,0.0,0.846	-0.118
10824	gene:Solyc04g025290.2	NA	4	-	24337434	24337649	24337434	24337627	24338391	24338638	10824	25,14,34	29,11,23	45,17,38	34,13,15	171	149	1.0538819537124384e-12	2.49217510534e-11	0.429,0.526,0.563	0.536,0.533,0.688	-0.08
13063	gene:Solyc10g081360.1	NA	10	-	62461213	62461409	62461213	62461397	62461493	62461498	13063	4,1,3	46,39,79	16,5,16	72,20,90	161	149	1.0856193757711914e-12	2.56518568719e-11	0.074,0.023,0.034	0.171,0.188,0.141	-0.123
23256	gene:Solyc02g078780.2	NA	2	+	43426109	43426243	43426121	43426243	43425615	43425754	23256	4,0,15	121,42,82	4,2,9	135,54,125	161	149	1.1742378556430367e-12	2.77237650985e-11	0.03,0.0,0.145	0.027,0.033,0.062	0.018
23419	gene:Solyc01g108070.2	NA	1	+	95437778	95437959	95437821	95437959	95437475	95437676	23419	8,7,13	18,16,23	8,4,13	99,13,45	192	149	1.1966856352033152e-12	2.82313337353e-11	0.256,0.253,0.305	0.059,0.193,0.183	0.126
25747	gene:Solyc03g025600.2	NA	3	+	3001996	3002083	3002016	3002083	3000635	3000777	25747	55,28,77	9,9,5	179,30,125	13,2,14	169	149	1.1999039394598217e-12	2.8284809358e-11	0.843,0.733,0.931	0.924,0.93,0.887	-0.078
22565	gene:Solyc03g095760.2	NA	3	-	56958482	56958734	56958482	56958724	56959607	56960108	22565	39,31,33	19,3,11	166,28,111	24,0,19	159	149	1.2547636673351198e-12	2.9554556269e-11	0.658,0.906,0.738	0.866,1.0,0.846	-0.137
27713	gene:Solyc03g025190.2	NA	3	+	2666212	2666379	2666262	2666379	2666016	2666135	27713	11,10,12	11,0,10	2,2,0	10,0,5	199	149	1.256074269724051e-12	2.95620013203e-11	0.428,1.0,0.473	0.13,1.0,0.0	0.257
27665	gene:Solyc06g071120.2	NA	6	+	43710496	43710650	43710504	43710650	43707455	43710410	27665	2,0,1	23,39,33	3,3,4	116,29,124	157	149	1.2928291116620436e-12	3.04029630887e-11	0.076,0.0,0.028	0.024,0.089,0.03	-0.013
6100	gene:Solyc01g088460.2	NA	1	+	83265387	83266608	83266367	83266608	83264526	83264777	6100	128,48,142	231,57,216	203,38,179	730,160,590	1129	149	1.306401042509907e-12	3.06978426787e-11	0.068,0.1,0.08	0.035,0.03,0.038	0.048
1007	gene:Solyc08g029200.2	NA	8	-	37869918	37870086	37869918	37870018	37870205	37870300	1007	31,8,55	3,0,2	60,19,59	0,0,1	217	149	1.310502218105551e-12	3.07698881779e-11	0.876,1.0,0.95	1.0,1.0,0.976	-0.05
29421	gene:Solyc12g009980.1	NA	12	+	3129133	3129315	3129187	3129315	3128494	3128566	29421	8,2,4	18,6,14	4,0,2	17,7,20	203	149	1.3155489922679698e-12	3.08640045739e-11	0.246,0.197,0.173	0.147,0.0,0.068	0.134
10030	gene:Solyc10g051390.1	NA	10	+	52082782	52082910	52082857	52082910	52082526	52082683	10030	182,30,124	0,0,0	204,81,190	52,0,0	224	149	1.3166339977926781e-12	3.08650990413e-11	1.0,1.0,1.0	0.723,1.0,1.0	0.092
105	gene:Solyc06g035460.2	NA	6	+	24355000	24355247	24355152	24355247	24354730	24354899	105	4,2,7	4,3,19	6,3,3	5,2,4	301	149	1.3521969898928422e-12	3.16738026198e-11	0.331,0.248,0.154	0.373,0.426,0.271	-0.112
18208	gene:Solyc04g024510.2	NA	4	-	30514693	30514772	30514693	30514767	30515476	30515618	18208	195,82,206	4,6,7	252,82,158	3,2,3	154	149	1.4333353438792663e-12	3.35479473203e-11	0.979,0.93,0.966	0.988,0.975,0.981	-0.023
3118	gene:Solyc12g056650.1	NA	12	-	62629759	62629855	62629759	62629830	62630052	62630271	3118	2,3,4	122,0,0	8,0,4	0,0,0	174	149	1.6907441328832028e-12	3.95415966561e-11	0.014,1.0,1.0	1.0,NA,1.0	-0.329
27420	gene:Solyc01g065690.2	NA	1	-	72284232	72284331	72284232	72284317	72284417	72284517	27420	2,1,8	66,57,105	4,2,6	58,25,47	163	149	1.7297668443573402e-12	4.04224209501e-11	0.027,0.016,0.065	0.059,0.068,0.105	-0.041
14958	gene:Solyc01g105120.2	NA	1	-	93387304	93387407	93387304	93387321	93387780	93387993	14958	19,3,21	1,1,3	43,6,35	12,0,3	235	149	1.7425895170482093e-12	4.06900812209e-11	0.923,0.655,0.816	0.694,1.0,0.881	-0.06
836	gene:Solyc02g090910.2	NA	2	-	52393218	52393390	52393218	52393367	52393521	52393655	836	22,10,17	210,91,209	23,6,33	434,134,311	172	149	1.8082496042812743e-12	4.21901251862e-11	0.083,0.087,0.066	0.044,0.037,0.084	0.024
23265	gene:Solyc06g083580.2	NA	6	+	48947112	48947283	48947121	48947283	48944174	48944249	23265	287,340,290	10,15,6	1372,758,833	24,13,7	158	149	1.8099114388947268e-12	4.2195778448e-11	0.964,0.955,0.979	0.982,0.982,0.991	-0.019
27702	gene:Solyc02g092010.2	NA	2	-	53229736	53229802	53229736	53229799	53229909	53229974	27702	10,5,22	67,36,65	16,10,6	100,30,84	152	149	1.8125761616676434e-12	4.22247855843e-11	0.128,0.12,0.249	0.136,0.246,0.065	0.017
28069	gene:Solyc04g025650.2	NA	4	+	21362079	21362322	21362091	21362322	21361823	21361995	28069	4,1,4	130,44,120	7,4,7	164,40,180	161	149	1.8349534592798274e-12	4.27126010784e-11	0.028,0.021,0.03	0.038,0.085,0.035	-0.026
9298	gene:Solyc07g066000.2	NA	7	+	67554202	67554446	67554306	67554446	67553123	67554087	9298	75,40,80	3,0,7	52,20,50	3,1,8	253	149	1.8640820179148384e-12	4.33566807375e-11	0.936,1.0,0.871	0.911,0.922,0.786	0.063
16663	gene:Solyc10g076870.1	NA	10	-	59856593	59856815	59856593	59856769	59857067	59857304	16663	70,20,94	4,0,2	85,12,71	2,0,1	195	149	1.9188527993208807e-12	4.45956993431e-11	0.93,1.0,0.973	0.97,1.0,0.982	-0.016
3905	gene:Solyc11g007700.1	NA	11	-	1936523	1936649	1936523	1936644	1937394	1937463	3905	5,1,3	0,4,5	2,0,1	4,0,1	154	149	1.9238310903367954e-12	4.4676468094e-11	1.0,0.195,0.367	0.326,NA,0.492	0.112
27996	gene:Solyc02g092380.2	NA	2	-	53467614	53467704	53467614	53467700	53467807	53467899	27996	18,7,22	3,0,2	32,7,33	2,5,4	153	149	1.9804090013189785e-12	4.59544555536e-11	0.854,1.0,0.915	0.94,0.577,0.889	0.121
21349	gene:Solyc01g065720.2	NA	1	-	72328790	72329033	72328790	72329016	72329203	72329377	21349	24,15,20	0,0,1	28,8,30	2,2,5	166	149	2.1982783175657668e-12	5.09702207408e-11	1.0,1.0,0.947	0.926,0.782,0.843	0.132
24854	gene:Solyc08g069180.2	NA	8	-	58230003	58230231	58230003	58230226	58230314	58231138	24854	8,0,0	1,0,1	10,3,4	1,0,4	154	149	2.2377053402879152e-12	5.18439526423e-11	0.886,NA,0.0	0.906,1.0,0.492	-0.356
21583	gene:Solyc02g094090.2	NA	2	-	54729013	54729249	54729013	54729117	54732127	54732269	21583	7,0,10	0,5,2	26,12,22	7,0,4	281	149	2.512433509438962e-12	5.81636184331e-11	1.0,0.0,0.726	0.663,1.0,0.745	-0.227
22653	gene:Solyc10g079720.1	NA	10	-	61219879	61219971	61219879	61219960	61220061	61220132	22653	55,23,77	6,5,3	111,34,70	5,0,6	160	149	2.6927523921234436e-12	6.22895446349e-11	0.895,0.811,0.96	0.954,1.0,0.916	-0.068
11258	gene:Solyc04g074090.2	NA	4	-	60102561	60102685	60102561	60102659	60102759	60102899	11258	1,0,2	57,47,59	8,2,0	68,50,68	175	149	2.7196952046648187e-12	6.28638724406e-11	0.015,0.0,0.028	0.091,0.033,0.0	-0.027
15956	gene:Solyc07g039510.2	NA	7	-	47624579	47624666	47624579	47624649	47624755	47624851	15956	11,0,3	38,22,32	11,1,5	114,21,74	166	149	2.820684664140909e-12	6.5147514873e-11	0.206,0.0,0.078	0.08,0.041,0.057	0.035
9141	gene:Solyc07g054830.2	NA	7	-	63009861	63010083	63009861	63010077	63010526	63010901	9141	58,35,57	11,10,9	87,19,63	13,0,10	155	149	2.830546268139215e-12	6.53245247053e-11	0.835,0.771,0.859	0.865,1.0,0.858	-0.086
24519	gene:Solyc02g077560.2	NA	2	+	42461495	42461695	42461512	42461695	42461053	42461110	24519	0,1,6	23,15,19	0,2,4	62,30,40	166	149	3.1333868572556697e-12	7.22575053002e-11	0.0,0.056,0.221	0.0,0.056,0.082	0.046
25278	gene:Solyc05g056160.2	NA	5	-	65554694	65554833	65554694	65554824	65555896	65555962	25278	171,56,210	80,20,74	356,53,261	162,42,145	158	149	3.4803260954492567e-12	8.01958861917e-11	0.668,0.725,0.728	0.675,0.543,0.629	0.091
17584	gene:Solyc09g018950.2	NA	9	+	17735011	17735115	17735028	17735115	17734868	17734958	17584	0,2,4	43,15,32	3,0,1	51,32,70	166	149	3.737182794949587e-12	8.60478377846e-11	0.0,0.107,0.101	0.05,0.0,0.013	0.048
1768	gene:Solyc07g043580.2	NA	7	+	57504908	57505037	57504950	57505037	57504611	57504677	1768	28,8,30	3,0,4	43,13,45	1,0,0	191	149	3.811495097239163e-12	8.76909378989e-11	0.879,1.0,0.854	0.971,1.0,1.0	-0.079
14671	gene:Solyc08g067820.2	NA	8	+	56862369	56862469	56862406	56862469	56860977	56861053	14671	2,2,3	44,8,46	4,6,2	38,7,27	186	149	3.8933151550758895e-12	8.95040935689e-11	0.035,0.167,0.05	0.078,0.407,0.056	-0.096
29374	gene:Solyc03g124030.2	NA	3	-	70743793	70743899	70743793	70743886	70746502	70746540	29374	61,32,80	0,1,3	115,30,98	11,0,4	162	149	3.998606551496083e-12	9.17826870604e-11	1.0,0.967,0.961	0.906,1.0,0.958	0.021
7560	gene:Solyc07g044830.2	NA	7	+	57877496	57877656	57877618	57877656	57877250	57877345	7560	20,3,15	136,41,123	9,4,7	118,22,86	271	149	3.997116812674764e-12	9.17826870604e-11	0.075,0.039,0.063	0.04,0.091,0.043	0.001
24965	gene:Solyc12g070270.1	NA	12	+	29964517	29964621	29964524	29964621	29964321	29964444	24965	11,15,37	1,2,8	126,50,106	4,0,0	156	149	4.068647297752239e-12	9.33183186155e-11	0.913,0.878,0.815	0.968,1.0,1.0	-0.121
25351	gene:Solyc03g119470.1	NA	3	+	68076908	68077126	68076914	68077126	68075973	68076211	25351	1,0,8	7,4,4	9,4,5	3,0,16	155	149	4.1151602759207705e-12	9.43123663853e-11	0.121,0.0,0.658	0.743,1.0,0.231	-0.398
19515	gene:Solyc10g085440.1	NA	10	-	64621297	64621346	64621297	64621340	64621481	64621657	19515	0,1,0	13,0,12	4,2,1	4,1,3	155	149	4.255870710063691e-12	9.74620622933e-11	0.0,1.0,0.0	0.49,0.658,0.243	-0.13
1693	gene:Solyc10g009170.1	NA	10	+	3170605	3170707	3170653	3170707	3170246	3170313	1693	2,2,0	8,2,6	2,0,2	4,0,11	197	149	4.650973954899354e-12	1.06428176143e-10	0.159,0.431,0.0	0.274,NA,0.121	-0.001
20464	gene:Solyc05g007300.2	NA	5	-	1952952	1953041	1952952	1953018	1953920	1954161	20464	6,1,1	52,16,45	7,2,1	32,10,30	172	149	4.807285291781425e-12	1.09920427152e-10	0.091,0.051,0.019	0.159,0.148,0.028	-0.058
30078	gene:Solyc09g059310.2	NA	9	+	54219691	54219938	54219871	54219938	54216876	54216942	30078	14,9,12	287,153,323	14,7,6	415,111,315	329	149	4.837535660507961e-12	1.10527092628e-10	0.022,0.026,0.017	0.015,0.028,0.009	0.004
3783	gene:Solyc12g099250.1	NA	12	-	66449280	66449385	66449280	66449375	66449675	66449757	3783	7,3,3	147,80,136	12,5,7	198,82,172	159	149	4.896515120899843e-12	1.1178871887e-10	0.043,0.034,0.02	0.054,0.054,0.037	-0.016
18188	gene:Solyc10g083960.1	NA	10	+	63663853	63663955	63663897	63663955	63663006	63663099	18188	16,1,17	81,43,86	8,5,5	81,24,56	193	149	4.906411256463074e-12	1.11928683498e-10	0.132,0.018,0.132	0.071,0.139,0.064	0.003
15583	gene:Solyc02g071800.2	NA	2	+	41150895	41151126	41151054	41151126	41150452	41150524	15583	10,11,7	9,13,17	31,13,13	27,7,20	308	149	5.069321304355977e-12	1.15556423138e-10	0.35,0.29,0.166	0.357,0.473,0.239	-0.088
30435	gene:Solyc11g044350.1	NA	11	+	32932768	32932930	32932771	32932930	32932373	32932655	30435	5,5,0	1,4,12	27,8,9	21,7,11	152	149	5.251404112726723e-12	1.19615315901e-10	0.831,0.551,0.0	0.558,0.528,0.445	-0.05
20092	gene:Solyc02g067090.2	NA	2	+	37327031	37327160	37327128	37327160	37326788	37326906	20092	7,3,13	29,15,38	10,4,24	34,17,42	246	149	5.530347680960534e-12	1.25872576429e-10	0.128,0.108,0.172	0.151,0.125,0.257	-0.042
10031	gene:Solyc10g051390.1	NA	10	+	52082821	52082910	52082857	52082910	52082526	52082683	10031	122,13,92	0,0,0	150,61,139	52,0,0	185	149	5.799148091210915e-12	1.31889576902e-10	1.0,1.0,1.0	0.699,1.0,1.0	0.1
5594	gene:Solyc01g097590.2	NA	1	-	88380733	88380971	88380733	88380906	88382339	88382413	5594	5,0,0	9,0,7	7,0,0	3,0,5	214	149	5.843634181399864e-12	1.32799714099e-10	0.279,NA,0.0	0.619,NA,0.0	-0.17
26563	gene:Solyc09g075990.2	NA	9	-	67669713	67669913	67669713	67669893	67670571	67670724	26563	5,3,7	84,48,63	4,2,2	80,33,53	169	149	5.962204750227203e-12	1.35390783958e-10	0.05,0.052,0.089	0.042,0.051,0.032	0.022
27416	gene:Solyc06g008960.2	NA	6	+	2888538	2888653	2888543	2888653	2887617	2887828	27416	4,3,5	2,7,2	20,4,17	2,0,5	154	149	6.046911008418603e-12	1.3720948834e-10	0.659,0.293,0.708	0.906,1.0,0.767	-0.338
12571	gene:Solyc10g044780.1	NA	10	-	27755368	27755517	27755368	27755498	27755592	27755837	12571	5,0,1	84,46,83	12,1,0	141,60,89	168	149	6.277109173014225e-12	1.42324233538e-10	0.05,0.0,0.011	0.07,0.015,0.0	-0.008
19792	gene:Solyc12g005980.1	NA	12	-	603503	603625	603503	603590	603696	603777	19792	7,0,8	92,48,111	2,3,2	98,29,60	184	149	6.347524568474478e-12	1.43811103504e-10	0.058,0.0,0.055	0.016,0.077,0.026	-0.002
5147	gene:Solyc03g096900.2	NA	3	-	59272544	59272680	59272544	59272676	59272759	59272818	5147	13,22,12	22,19,22	27,9,13	60,67,62	153	149	6.4588750367265926e-12	1.46222437522e-10	0.365,0.53,0.347	0.305,0.116,0.17	0.217
21412	gene:Solyc10g085180.1	NA	10	+	64451946	64452169	64451951	64452169	64450804	64450837	21412	43,20,56	2,0,0	48,15,56	4,0,3	154	149	6.520684891936474e-12	1.47509405185e-10	0.954,1.0,1.0	0.921,1.0,0.948	0.028
13669	gene:Solyc04g055010.2	NA	4	-	53538967	53539098	53538967	53539051	53539302	53539395	13669	52,40,53	0,3,0	67,18,31	0,4,1	196	149	6.5425014248034e-12	1.47890383918e-10	1.0,0.91,1.0	1.0,0.774,0.959	0.059
23918	gene:Solyc09g031970.2	NA	9	-	26653066	26653165	26653066	26653143	26653765	26653956	23918	1,2,0	14,2,3	4,3,0	7,2,5	171	149	6.596771349052672e-12	1.49003820935e-10	0.059,0.466,0.0	0.332,0.567,0.0	-0.125
20783	gene:Solyc01g005020.2	NA	1	-	34562	34734	34562	34676	35540	35843	20783	1,4,0	0,1,0	3,1,3	0,2,0	207	149	6.7623090710210896e-12	1.52511105566e-10	1.0,0.742,NA	1.0,0.265,1.0	0.116
3498	gene:Solyc01g108160.2	NA	1	+	95541298	95541442	95541388	95541442	95541134	95541210	3498	38,9,37	61,26,47	19,3,27	41,10,54	239	149	6.7615360284468834e-12	1.52511105566e-10	0.28,0.177,0.329	0.224,0.158,0.238	0.055
3107	gene:Solyc01g100260.2	NA	1	+	90331306	90331348	90331310	90331348	90329698	90329869	3107	53,34,56	4,4,4	65,20,50	12,1,8	153	149	6.850422409253658e-12	1.54381202513e-10	0.928,0.892,0.932	0.841,0.951,0.859	0.034
3028	gene:Solyc07g052340.2	NA	7	+	60845527	60845730	60845542	60845730	60844208	60844325	3028	1,4,1	5,23,4	1,0,2	31,18,38	164	149	6.981881117796692e-12	1.57224557747e-10	0.154,0.136,0.185	0.028,0.0,0.046	0.134
7337	gene:Solyc03g122270.2	NA	3	-	70148410	70148563	70148410	70148556	70149379	70149937	7337	50,39,57	3,2,0	90,29,53	18,1,3	156	149	7.101205538489244e-12	1.59790563688e-10	0.941,0.949,1.0	0.827,0.965,0.944	0.051
9710	gene:Solyc03g112140.2	NA	3	+	62644184	62644390	62644201	62644390	62643146	62644059	9710	17,4,19	39,26,69	33,6,17	34,9,34	166	149	7.419994861670889e-12	1.66837630305e-10	0.281,0.121,0.198	0.466,0.374,0.31	-0.183
22569	gene:Solyc03g120340.2	NA	3	-	68764238	68764323	68764238	68764320	68764422	68765357	22569	0,4,4	34,10,25	7,0,0	75,24,40	152	149	7.595386316025039e-12	1.70652198219e-10	0.0,0.282,0.136	0.084,0.0,0.0	0.111
29725	gene:Solyc03g112160.2	NA	3	-	62658732	62658967	62658732	62658860	62659129	62659371	29725	124,90,101	5,9,5	43,14,54	1,0,0	256	149	7.824491361179475e-12	1.75666922742e-10	0.935,0.853,0.922	0.962,1.0,1.0	-0.084
27385	gene:Solyc01g100840.2	NA	1	-	90755219	90755294	90755219	90755266	90756005	90756174	27385	4,0,1	2,0,0	2,1,1	0,0,1	177	149	7.95309390852854e-12	1.78419408627e-10	0.627,NA,1.0	1.0,1.0,0.457	-0.005
9721	gene:Solyc06g068570.2	NA	6	+	42501388	42501439	42501397	42501439	42501242	42501316	9721	30,17,19	2,0,0	16,8,14	3,0,1	158	149	8.068061451609033e-12	1.80862086462e-10	0.934,1.0,1.0	0.834,1.0,0.93	0.057
20812	gene:Solyc08g082080.2	NA	8	+	64981565	64981752	64981632	64981752	64980102	64980200	20812	163,114,169	3,0,4	92,28,56	6,2,11	216	149	8.338286094707336e-12	1.86778865234e-10	0.974,1.0,0.967	0.914,0.906,0.778	0.114
6693	gene:Solyc03g007510.2	NA	3	+	2084473	2084524	2084483	2084524	2084087	2084186	6693	21,8,25	1,0,0	41,8,26	3,1,5	159	149	8.431050761637243e-12	1.88714596302e-10	0.952,1.0,1.0	0.928,0.882,0.83	0.104
10173	gene:Solyc01g098830.2	NA	1	+	89234365	89234598	89234485	89234598	89234160	89234240	10173	8,1,8	1,0,2	0,1,5	5,1,1	269	149	8.757658704579486e-12	1.95877656128e-10	0.816,1.0,0.689	0.0,0.356,0.735	0.471
25420	gene:Solyc08g015630.2	NA	8	+	4897420	4897582	4897436	4897582	4897034	4897123	25420	2,0,2	28,7,21	0,2,0	41,22,53	165	149	9.037083060777315e-12	2.01975409009e-10	0.061,0.0,0.079	0.0,0.076,0.0	0.021
743	gene:Solyc01g009280.2	NA	1	-	3310401	3310459	3310401	3310408	3313417	3313597	743	2,0,1	33,34,40	4,3,9	61,30,61	200	149	9.20594684286235e-12	2.05594868448e-10	0.043,0.0,0.018	0.047,0.069,0.099	-0.051
19371	gene:Solyc01g102490.2	NA	1	+	91287363	91287568	91287410	91287568	91287078	91287146	19371	9,3,9	0,3,7	5,3,4	6,2,3	196	149	9.415833637751927e-12	2.10124365527e-10	1.0,0.432,0.494	0.388,0.533,0.503	0.167
997	gene:Solyc03g114740.2	NA	3	-	64648801	64648867	64648801	64648818	64649532	64649738	997	21,3,26	3,0,6	5,3,4	21,4,5	198	149	9.99433310698236e-12	2.22866880424e-10	0.84,1.0,0.765	0.152,0.361,0.376	0.572
16508	gene:Solyc03g111050.2	NA	3	+	61725289	61725375	61725301	61725375	61724293	61724323	16508	1,0,4	23,19,30	1,1,3	133,53,102	161	149	1.0145317975237357e-11	2.26064150535e-10	0.039,0.0,0.11	0.007,0.017,0.026	0.033
1669	gene:Solyc09g009430.2	NA	9	-	2862540	2862695	2862540	2862677	2862799	2862865	1669	583,322,598	12,10,13	685,265,609	12,2,12	167	149	1.0199704077773781e-11	2.27105770571e-10	0.977,0.966,0.976	0.981,0.992,0.978	-0.011
22994	gene:Solyc08g076030.2	NA	8	-	60085492	60085678	60085492	60085662	60086339	60086525	22994	7,10,7	303,128,287	7,0,8	299,92,263	165	149	1.0288776770469658e-11	2.28917581963e-10	0.02,0.066,0.022	0.021,0.0,0.027	0.02
19697	gene:Solyc11g045330.1	NA	11	-	30870324	30870436	30870324	30870433	30871337	30871352	19697	4,4,10	54,24,76	3,3,11	111,30,98	152	149	1.0506003102121044e-11	2.33575873007e-10	0.068,0.14,0.114	0.026,0.089,0.099	0.036
11744	gene:Solyc08g076100.2	NA	8	-	60139732	60139858	60139732	60139854	60139931	60140001	11744	183,115,186	0,3,5	150,72,131	9,0,2	153	149	1.0619601939851173e-11	2.359250132e-10	1.0,0.974,0.973	0.942,1.0,0.985	0.007
24581	gene:Solyc10g084400.1	NA	10	-	63957353	63957364	63957353	63957359	63957448	63957529	24581	32,6,36	782,291,816	1,0,4	211,59,129	154	149	1.0780361110809608e-11	2.39317575817e-10	0.038,0.02,0.041	0.005,0.0,0.029	0.022
23451	gene:Solyc12g006870.1	NA	12	+	1318364	1318612	1318507	1318612	1318200	1318270	23451	2,7,16	121,68,167	5,0,6	241,73,209	292	149	1.0956027121141579e-11	2.43035750878e-10	0.008,0.05,0.047	0.01,0.0,0.014	0.027
20000	gene:Solyc10g005530.2	NA	10	-	441662	441864	441662	441729	442829	442961	20000	1,0,4	46,16,51	5,2,4	80,16,72	284	149	1.119302293464196e-11	2.48107834998e-10	0.011,0.0,0.04	0.032,0.062,0.028	-0.024
9514	gene:Solyc01g102660.2	NA	1	+	91407873	91407956	91407883	91407956	91407727	91407781	9514	44,8,47	3,1,3	12,8,16	2,0,5	159	149	1.1525437057741526e-11	2.55285854353e-10	0.932,0.882,0.936	0.849,1.0,0.75	0.05
24846	gene:Solyc12g027870.1	NA	12	-	27698937	27699022	27698937	27699007	27699100	27699134	24846	93,48,118	0,0,4	81,28,65	3,2,2	164	149	1.185519186506985e-11	2.62394324787e-10	1.0,1.0,0.964	0.961,0.927,0.967	0.036
14456	gene:Solyc10g006820.2	NA	10	-	1256337	1256544	1256337	1256541	1257273	1257377	14456	20,7,23	4,7,5	46,13,43	10,1,8	152	149	1.3162702908551402e-11	2.91117071396e-10	0.831,0.495,0.818	0.818,0.927,0.84	-0.147
13304	gene:Solyc10g081420.1	NA	10	-	62486823	62486957	62486823	62486955	62487138	62488465	13304	68,32,63	2,0,1	57,10,33	4,0,2	151	149	1.330063086245907e-11	2.93948886533e-10	0.971,1.0,0.984	0.934,1.0,0.942	0.026
24055	gene:Solyc11g068680.1	NA	11	-	53320125	53320215	53320125	53320160	53320624	53320705	24055	2,2,1	30,6,18	2,0,0	112,41,84	204	149	1.3473562412374424e-11	2.9754951167e-10	0.046,0.196,0.039	0.013,0.0,0.0	0.089
21199	gene:Solyc05g006050.2	NA	5	-	787327	787473	787327	787458	787577	787779	21199	5,0,3	86,23,72	7,6,10	173,49,161	164	149	1.350804538049231e-11	2.98089568623e-10	0.05,0.0,0.036	0.035,0.1,0.053	-0.034
4621	gene:Solyc06g051780.2	NA	6	+	35452648	35455398	35455267	35455398	35443617	35443653	4621	15,10,33	47,17,54	35,9,32	42,12,62	2768	149	1.380712639665112e-11	3.04463525327e-10	0.017,0.031,0.032	0.043,0.039,0.027	-0.01
8977	gene:Solyc10g081600.1	NA	10	+	62634414	62634493	62634417	62634493	62634292	62634332	8977	156,67,183	20,5,17	200,46,180	4,2,12	152	149	1.4563593273564024e-11	3.20906456677e-10	0.884,0.929,0.913	0.98,0.958,0.936	-0.049
13040	gene:Solyc11g040390.1	NA	11	+	37722093	37722176	37722098	37722176	37721796	37721895	13040	3,1,1	84,71,104	8,1,3	189,63,158	154	149	1.4909719314139214e-11	3.28289930824e-10	0.033,0.013,0.009	0.039,0.015,0.018	-0.006
6151	gene:Solyc02g091030.2	NA	2	+	52471825	52472055	52471843	52472055	52471613	52471703	6151	8,9,4	4,0,10	9,1,11	2,0,5	167	149	1.509922556710938e-11	3.32216491475e-10	0.641,1.0,0.263	0.801,1.0,0.662	-0.186
27251	gene:Solyc03g078230.2	NA	3	+	50214868	50214966	50214905	50214966	50213342	50213359	27251	30,4,23	6,0,2	24,7,26	0,2,2	186	149	1.560062311378263e-11	3.42994468977e-10	0.8,1.0,0.902	1.0,0.737,0.912	0.018
8124	gene:Solyc01g111040.2	NA	1	+	97450171	97450407	97450180	97450407	97448582	97449016	8124	6,2,8	4,2,1	5,3,9	15,3,10	158	149	1.600898365893693e-11	3.5171251978e-10	0.586,0.485,0.883	0.239,0.485,0.459	0.257
7633	gene:Solyc11g072390.1	NA	11	+	55571399	55571474	55571405	55571474	55571090	55571255	7633	48,39,68	17,8,3	100,41,68	4,8,13	155	149	1.612033899440044e-11	3.53897397791e-10	0.731,0.824,0.956	0.96,0.831,0.834	-0.038
12710	gene:Solyc09g064240.2	NA	9	-	61388513	61388629	61388513	61388624	61388735	61388886	12710	17,16,22	70,38,72	19,18,42	196,57,169	154	149	1.675106562272321e-11	3.67472638845e-10	0.19,0.289,0.228	0.086,0.234,0.194	0.064
26395	gene:Solyc10g045270.1	NA	10	-	32595037	32595165	32595037	32595137	32595286	32595492	26395	1,0,2	26,2,8	0,0,5	9,2,6	177	149	1.7189990686103154e-11	3.76823357776e-10	0.031,0.0,0.174	0.0,0.0,0.412	-0.069
15688	gene:Solyc06g082810.2	NA	6	+	48486252	48486460	48486351	48486460	48485949	48486026	15688	2,4,0	1,0,4	2,2,0	3,2,2	248	149	1.7281443956660952e-11	3.78548947393e-10	0.546,1.0,0.0	0.286,0.375,0.0	0.295
16611	gene:Solyc03g121670.2	NA	3	-	69770852	69771092	69770852	69770974	69771793	69771913	16611	2,0,4	0,0,2	4,4,7	1,0,6	267	149	1.7312311357536592e-11	3.78945843227e-10	1.0,NA,0.527	0.691,1.0,0.394	0.069
8704	gene:Solyc06g007760.2	NA	6	+	1717706	1717889	1717854	1717889	1716295	1716538	8704	14,6,10	16,4,4	21,6,18	11,0,5	297	149	1.7343920712670242e-11	3.79358383506e-10	0.305,0.429,0.556	0.489,1.0,0.644	-0.281
25871	gene:Solyc09g057910.2	NA	9	+	52228500	52228578	52228507	52228578	52227412	52227531	25871	5,8,3	14,19,9	3,2,4	34,8,37	156	149	1.742928255565751e-11	3.80945164682e-10	0.254,0.287,0.241	0.078,0.193,0.094	0.139
9664	gene:Solyc01g112100.2	NA	1	-	98203046	98203295	98203046	98203284	98203506	98204146	9664	0,4,5	51,81,98	5,0,1	121,46,122	160	149	1.790253784859059e-11	3.91001423622e-10	0.0,0.044,0.045	0.037,0.0,0.008	0.015
21606	gene:Solyc08g077510.2	NA	8	+	61501043	61501136	61501073	61501136	61499824	61499878	21606	10,29,33	242,180,281	60,45,85	716,279,565	179	149	1.8190795763432456e-11	3.97005436173e-10	0.033,0.118,0.089	0.065,0.118,0.111	-0.018
5799	gene:Solyc02g080630.2	NA	2	-	44819381	44819510	44819381	44819507	44819745	44819801	5799	578,497,635	418,511,543	687,390,512	508,306,389	152	149	1.8224400349286604e-11	3.97447028894e-10	0.575,0.488,0.534	0.57,0.555,0.563	-0.03
22256	gene:Solyc03g059180.2	NA	3	-	27861960	27862044	27861960	27862039	27862384	27862477	22256	291,221,315	5,10,8	1264,543,865	29,5,14	154	149	1.847011608178932e-11	4.02510410947e-10	0.983,0.955,0.974	0.977,0.991,0.984	-0.013
21535	gene:Solyc06g072050.2	NA	6	-	44407532	44407710	44407532	44407703	44407781	44407914	21535	8,6,3	52,53,87	5,3,5	102,60,75	156	149	1.8630886203122473e-11	4.057165512e-10	0.128,0.098,0.032	0.045,0.046,0.06	0.036
26069	gene:Solyc02g083560.2	NA	2	+	46927424	46927537	46927447	46927537	46926451	46926541	26069	3,0,5	31,12,28	0,0,3	49,10,34	172	149	1.8794782623978026e-11	4.08986027451e-10	0.077,0.0,0.134	0.0,0.0,0.071	0.047
18214	gene:Solyc02g083460.2	NA	2	+	46861489	46861592	46861492	46861592	46861339	46861413	18214	15,10,24	271,200,313	14,6,9	154,61,84	152	149	1.881297835471459e-11	4.09082502995e-10	0.051,0.047,0.07	0.082,0.088,0.095	-0.032
19032	gene:Solyc09g020010.1	NA	9	-	18306561	18306789	18306561	18306764	18306880	18307170	19032	72,90,93	2,0,0	121,48,107	7,0,5	174	149	1.8928941260431776e-11	4.11303200999e-10	0.969,1.0,1.0	0.937,1.0,0.948	0.028
17331	gene:Solyc06g069090.2	NA	6	-	42881825	42881960	42881825	42881910	42882381	42882477	17331	37,12,46	676,218,710	60,4,56	1663,407,1256	199	149	2.0293802575348147e-11	4.40596315747e-10	0.039,0.04,0.046	0.026,0.007,0.032	0.02
20565	gene:Solyc08g043180.2	NA	8	+	22855565	22855631	22855573	22855631	22855435	22855471	20565	7,6,30	199,78,255	40,10,24	646,126,509	157	149	2.0306709926794674e-11	4.40596315747e-10	0.032,0.068,0.1	0.056,0.07,0.043	0.01
6976	gene:Solyc03g113100.2	NA	3	-	63383192	63383356	63383192	63383322	63383794	63384001	6976	20,9,21	3,2,4	25,3,19	0,1,4	183	149	2.066440563177563e-11	4.48030238807e-10	0.844,0.786,0.81	1.0,0.71,0.795	-0.022
8936	gene:Solyc11g044530.1	NA	11	-	32530985	32531060	32530985	32531050	32532354	32532450	8936	128,38,136	2,4,4	353,73,328	7,0,5	159	149	2.0784561251208236e-11	4.50306911948e-10	0.984,0.899,0.97	0.979,1.0,0.984	-0.037
20981	gene:Solyc04g056600.2	NA	4	-	54569893	54570082	54569893	54569922	54570278	54570485	20981	0,2,2	24,7,36	2,2,3	31,9,24	309	149	2.0956774483021472e-11	4.53707298986e-10	0.0,0.121,0.026	0.03,0.097,0.057	-0.012
13974	gene:Solyc06g060610.2	NA	6	-	38611485	38611594	38611485	38611556	38612556	38613319	13974	3,4,1	70,54,69	2,0,3	89,45,92	187	149	2.190838196330155e-11	4.73964085778e-10	0.033,0.056,0.011	0.018,0.0,0.025	0.019
10591	gene:Solyc08g075080.2	NA	8	+	59238964	59239119	59238985	59239119	59238689	59238884	10591	21,5,26	0,2,3	85,21,81	15,0,7	170	149	2.202893300450772e-11	4.76225478952e-10	1.0,0.687,0.884	0.832,1.0,0.91	-0.057
14237	gene:Solyc12g006470.1	NA	12	+	961957	962179	961987	962179	961734	961825	14237	421,145,454	6,0,5	1252,423,1079	17,7,15	179	149	2.2729990980046265e-11	4.91023969391e-10	0.983,1.0,0.987	0.984,0.981,0.984	0.007
11808	gene:Solyc09g009820.2	NA	9	+	3316864	3316989	3316926	3316989	3316655	3316728	11808	2,2,7	92,69,129	5,1,7	361,87,240	211	149	2.284318949868489e-11	4.93110971567e-10	0.015,0.02,0.037	0.01,0.008,0.02	0.011
15784	gene:Solyc02g089110.2	NA	2	-	51002390	51002582	51002390	51002553	51002965	51003347	15784	11,14,21	6,0,2	30,5,21	0,3,1	178	149	2.299901112583662e-11	4.96114372798e-10	0.605,1.0,0.898	1.0,0.582,0.946	-0.008
573	gene:Solyc03g116980.1	NA	3	-	66248422	66248651	66248422	66248587	66251015	66251025	573	0,3,0	5,1,3	2,2,2	7,0,3	213	149	2.318221608292509e-11	4.997036788e-10	0.0,0.677,0.0	0.167,1.0,0.318	-0.269
4043	gene:Solyc08g078070.2	NA	8	+	61919722	61919937	61919864	61919937	61918543	61918726	4043	14,8,15	502,93,543	6,4,6	342,52,277	291	149	2.342055801338453e-11	5.04475425325e-10	0.014,0.042,0.014	0.009,0.038,0.011	0.004
10663	gene:Solyc10g085980.1	NA	10	+	64972274	64972367	64972290	64972367	64972132	64972191	10663	8,2,14	36,6,27	17,3,21	129,45,92	165	149	2.4260640202232428e-11	5.22192273723e-10	0.167,0.231,0.319	0.106,0.057,0.171	0.128
8539	gene:Solyc01g006870.2	NA	1	-	1433760	1433864	1433760	1433860	1434123	1434213	8539	16,7,13	19,26,53	8,18,18	37,21,25	153	149	2.4817929895374944e-11	5.33800988524e-10	0.451,0.208,0.193	0.174,0.455,0.412	-0.063
9118	gene:Solyc07g055930.2	NA	7	-	63852882	63853131	63852882	63853076	63853288	63853870	9118	22,6,40	5,0,1	23,15,22	5,2,3	204	149	2.588296545655145e-11	5.56305963988e-10	0.763,1.0,0.967	0.771,0.846,0.843	0.09
29069	gene:Solyc02g088940.2	NA	2	+	50862227	50862364	50862278	50862364	50861112	50861163	29069	47,40,66	74,60,66	89,29,64	63,11,31	200	149	2.7005440877621492e-11	5.80012088213e-10	0.321,0.332,0.427	0.513,0.663,0.606	-0.234
7330	gene:Solyc11g007170.1	NA	11	-	1603352	1603580	1603352	1603508	1603662	1603761	7330	16,2,18	337,88,340	14,5,11	220,42,179	221	149	3.025992810078605e-11	6.49441417181e-10	0.031,0.015,0.034	0.041,0.074,0.04	-0.025
10844	gene:Solyc12g041880.1	NXD1	12	-	42384277	42384334	42384277	42384288	42384418	42384471	10844	351,214,334	8,10,7	641,356,462	9,12,6	195	149	3.0998854191693395e-11	6.64820303642e-10	0.971,0.942,0.973	0.982,0.958,0.983	-0.012
23117	gene:Solyc02g082660.2	NA	2	+	46311697	46311742	46311707	46311742	46310788	46310992	23117	54,16,36	2,1,16	40,15,39	3,1,7	159	149	3.1358098611849824e-11	6.72040000892e-10	0.962,0.937,0.678	0.926,0.934,0.839	-0.041
20931	gene:Solyc04g054140.2	NA	4	-	51789947	51790164	51789947	51790149	51790828	51791028	20931	45,25,84	57,4,30	60,7,41	18,5,21	164	149	3.173187588277233e-11	6.7956052638e-10	0.418,0.85,0.718	0.752,0.56,0.639	0.012
14163	gene:Solyc03g044080.2	NA	3	-	7931739	7931890	7931739	7931884	7935420	7935568	14163	3,0,0	106,46,96	6,0,1	125,11,84	155	149	3.186703514260741e-11	6.81963729024e-10	0.026,0.0,0.0	0.044,0.0,0.011	-0.01
14534	gene:Solyc09g011910.2	NA	9	-	5173464	5173604	5173464	5173536	5173722	5174165	14534	35,17,33	5,0,2	48,35,33	7,8,5	217	149	3.2186350889521287e-11	6.88301640425e-10	0.828,1.0,0.919	0.825,0.75,0.819	0.118
22120	gene:Solyc01g098540.2	NA	1	+	89027141	89027263	89027165	89027263	89026360	89026630	22120	10,1,19	1,3,0	3,4,5	1,0,4	173	149	3.3559354456984124e-11	7.17147240283e-10	0.896,0.223,1.0	0.721,1.0,0.518	-0.04
17191	gene:Solyc05g006540.2	NA	5	-	1163274	1163467	1163274	1163440	1163528	1163702	17191	1,1,3	3,9,2	3,2,6	0,1,6	176	149	3.409801983336001e-11	7.28134798525e-10	0.22,0.086,0.559	1.0,0.629,0.458	-0.407
8110	gene:Solyc11g040180.1	NA	11	-	39216926	39217150	39216926	39217090	39217340	39217439	8110	1,0,1	6,0,0	3,0,0	2,0,1	209	149	3.689822123491062e-11	7.87365130085e-10	0.106,NA,1.0	0.517,NA,0.0	0.295
17807	gene:Solyc08g005260.1	NA	8	-	175672	175736	175672	175733	176295	176449	17807	31,2,20	9,9,18	19,8,19	13,0,9	152	149	3.7045828066126323e-11	7.89947804351e-10	0.772,0.179,0.521	0.589,1.0,0.674	-0.264
10196	gene:Solyc06g005950.2	NA	6	-	932889	932998	932889	932993	933088	933213	10196	148,103,121	4,4,4	384,146,228	0,5,2	154	149	3.712575686520729e-11	7.90517996288e-10	0.973,0.961,0.967	1.0,0.966,0.991	-0.019
9569	gene:Solyc08g083040.2	NA	8	-	65626530	65626600	65626530	65626590	65626676	65626696	9569	2,1,2	140,116,151	6,3,2	197,103,151	159	149	3.710122139386768e-11	7.90517996288e-10	0.013,0.008,0.012	0.028,0.027,0.012	-0.011
996	gene:Solyc03g114740.2	NA	3	-	64648801	64648874	64648801	64648818	64649532	64649738	996	26,1,21	3,0,6	7,1,2	21,4,5	205	149	3.768344123412209e-11	8.01818389896e-10	0.863,1.0,0.718	0.195,0.154,0.225	0.669
24505	gene:Solyc07g006820.2	NA	7	+	1690016	1690162	1690042	1690162	1689729	1689920	24505	2,2,5	23,10,15	4,0,1	56,11,39	175	149	3.7782300497617976e-11	8.0334683998e-10	0.069,0.146,0.221	0.057,0.0,0.021	0.119
27197	gene:Solyc03g006870.2	NA	3	+	1389500	1389559	1389512	1389559	1389314	1389434	27197	12,2,11	263,110,303	23,13,25	604,160,531	161	149	3.904888729280316e-11	8.29684184974e-10	0.041,0.017,0.033	0.034,0.07,0.042	-0.018
7667	gene:Solyc03g005080.2	NA	3	-	56762	56803	56762	56784	57066	57132	7667	47,54,68	2,0,1	110,31,67	4,2,5	168	149	4.068776152352383e-11	8.63888365205e-10	0.954,1.0,0.984	0.961,0.932,0.922	0.041
5506	gene:Solyc10g007150.2	NA	10	+	1558707	1558914	1558834	1558914	1558435	1558548	5506	0,2,8	47,33,67	5,3,13	102,27,84	276	149	4.376887898901504e-11	9.2864377441e-10	0.0,0.032,0.061	0.026,0.057,0.077	-0.022
28548	gene:Solyc01g098980.2	NA	1	-	89341081	89341212	89341081	89341152	89341845	89341881	28548	6,0,1	1,0,6	87,21,41	35,13,25	209	149	4.4539915887252095e-11	9.44328815798e-10	0.811,NA,0.106	0.639,0.535,0.539	-0.113
28795	gene:Solyc02g067860.2	NA	2	+	37965373	37965488	37965385	37965488	37965033	37965165	28795	8,5,10	229,139,281	13,7,6	268,57,176	161	149	4.579018694494187e-11	9.70144908723e-10	0.031,0.032,0.032	0.043,0.102,0.031	-0.027
26928	gene:Solyc05g007990.2	NA	5	-	2412894	2413035	2412894	2413020	2413732	2413800	26928	1,0,1	38,29,65	3,1,4	41,8,26	164	149	4.6616576149570124e-11	9.86949947326e-10	0.023,0.0,0.014	0.062,0.102,0.123	-0.083
21424	gene:Solyc06g007570.2	NA	6	+	1572933	1573115	1572941	1573115	1572384	1572718	21424	18,7,9	3,0,13	22,8,15	2,0,0	157	149	4.792202703759671e-11	1.01386637273e-09	0.851,1.0,0.397	0.913,1.0,1.0	-0.222
5641	gene:Solyc09g008630.2	NA	9	-	2097834	2097959	2097834	2097950	2098756	2098893	5641	6,0,7	8,1,8	8,5,4	27,2,17	158	149	4.796351448658483e-11	1.0140223813e-09	0.414,0.0,0.452	0.218,0.702,0.182	-0.079
22531	gene:Solyc05g050390.2	NA	5	-	60510200	60510325	60510200	60510321	60510673	60511209	22531	103,63,85	8,2,2	103,40,96	0,1,3	153	149	4.943653184643483e-11	1.04442139953e-09	0.926,0.968,0.976	1.0,0.975,0.969	-0.025
16374	gene:Solyc06g076680.2	NA	6	-	47617738	47617883	47617738	47617878	47617967	47618198	16374	27,10,25	7,2,3	50,28,37	8,2,2	154	149	5.0085652082469005e-11	1.05738352852e-09	0.789,0.829,0.89	0.858,0.931,0.947	-0.076
13786	gene:Solyc07g041750.2	NA	7	-	54081105	54081207	54081105	54081201	54081290	54081556	13786	20,3,28	8,16,9	23,13,8	9,0,10	155	149	5.104383269471254e-11	1.07684735759e-09	0.706,0.153,0.749	0.711,1.0,0.435	-0.179
1906	gene:Solyc05g015310.2	NA	5	+	10349433	10349631	10349436	10349631	10349117	10349339	1906	0,2,8	59,55,86	5,2,1	161,68,85	152	149	5.1671416245587576e-11	1.08931407652e-09	0.0,0.034,0.084	0.03,0.028,0.011	0.016
18633	gene:Solyc10g085570.1	NA	10	+	64687130	64687226	64687136	64687226	64686734	64687036	18633	0,0,6	2,2,12	1,0,4	0,1,2	155	149	5.2777217254061436e-11	1.11183754988e-09	0.0,0.0,0.325	1.0,0.0,0.658	-0.444
23237	gene:Solyc04g050470.2	NA	4	-	47277057	47277156	47277057	47277107	47282595	47282648	23237	83,32,102	14,0,5	264,40,253	4,1,5	198	149	5.499798167660919e-11	1.15698160321e-09	0.817,1.0,0.939	0.98,0.968,0.974	-0.055
3236	gene:Solyc11g011420.1	NA	11	+	4492382	4492497	4492419	4492497	4492193	4492262	3236	10,4,17	102,43,124	9,1,11	134,55,101	186	149	5.4964654364121237e-11	1.15698160321e-09	0.073,0.069,0.099	0.051,0.014,0.08	0.032
796	gene:Solyc02g077910.2	NA	2	+	42740562	42740685	42740583	42740685	42740408	42740507	796	1,0,4	10,3,10	2,0,9	15,0,10	170	149	5.6497022090494986e-11	1.1876760832e-09	0.081,0.0,0.26	0.105,NA,0.441	-0.159
6126	gene:Solyc02g091030.2	NA	2	+	52473322	52473346	52473328	52473346	52473110	52473203	6126	5,10,8	33,17,28	19,0,4	13,6,14	155	149	5.982793586884213e-11	1.25680946551e-09	0.127,0.361,0.215	0.584,0.0,0.215	-0.032
24657	gene:Solyc03g097460.2	NA	3	-	59793441	59793688	59793441	59793652	59793879	59794197	24657	2,0,1	36,26,39	3,5,3	55,25,61	185	149	6.250181763559665e-11	1.31205263363e-09	0.043,0.0,0.02	0.042,0.139,0.038	-0.052
21418	gene:Solyc01g079230.2	NA	1	+	78325981	78326200	78326081	78326200	78325845	78325924	21418	46,30,52	3,3,4	85,31,46	5,0,2	249	149	6.299536983368075e-11	1.32148014701e-09	0.902,0.857,0.886	0.91,1.0,0.932	-0.066
21098	gene:Solyc06g076470.2	NA	6	+	47513205	47513357	47513211	47513357	47512534	47512625	21098	1,0,4	110,43,106	12,5,8	380,141,266	155	149	6.654353450110734e-11	1.39492705433e-09	0.009,0.0,0.035	0.029,0.033,0.028	-0.015
29183	gene:Solyc09g010870.2	NA	9	-	4208129	4208270	4208129	4208243	4208350	4208510	29183	2,0,0	17,3,28	6,0,1	93,29,63	176	149	6.797305034106689e-11	1.4238893033e-09	0.091,0.0,0.0	0.052,0.0,0.013	0.009
19460	gene:Solyc01g080400.2	NA	1	+	79651716	79651910	79651720	79651910	79651255	79651387	19460	21,23,21	32,27,25	22,8,16	25,19,37	153	149	6.936602895468263e-11	1.45204592301e-09	0.39,0.453,0.45	0.461,0.291,0.296	0.082
12734	gene:Solyc04g010220.2	NA	4	+	3547541	3547638	3547544	3547638	3547395	3547463	12734	73,42,99	62,25,93	104,30,123	71,26,75	152	149	7.018325058092684e-11	1.46811901725e-09	0.536,0.622,0.511	0.589,0.531,0.617	-0.023
1551	gene:Solyc06g063000.2	NA	6	+	39772190	39772276	39772193	39772276	39771858	39771978	1551	659,424,566	46,19,51	605,291,516	45,43,30	152	149	7.239357257755345e-11	1.51329039723e-09	0.934,0.956,0.916	0.929,0.869,0.944	0.021
24536	gene:Solyc07g062080.2	NA	7	+	64908837	64908914	64908868	64908914	64908221	64908281	24536	3,5,4	0,0,8	7,0,2	2,0,2	180	149	7.278336378061154e-11	1.52036928207e-09	1.0,1.0,0.293	0.743,NA,0.453	0.166
5298	gene:Solyc02g078400.2	NA	2	-	43095828	43095865	43095828	43095859	43096135	43096310	5298	149,53,152	3,2,4	141,43,127	2,0,1	155	149	7.407979306527137e-11	1.54636365791e-09	0.979,0.962,0.973	0.985,1.0,0.992	-0.021
9174	gene:Solyc03g025310.2	NA	3	+	2757507	2757705	2757585	2757705	2754642	2754784	9174	44,28,56	12,0,13	93,41,93	43,11,33	227	149	7.516661988919339e-11	1.56794931664e-09	0.706,1.0,0.739	0.587,0.71,0.649	0.166
29992	gene:Solyc02g050280.2	NA	2	+	4877452	4877653	4877470	4877653	4877249	4877388	29992	0,4,2	14,23,16	4,0,2	64,29,57	167	149	7.526614853796785e-11	1.56892444971e-09	0.0,0.134,0.1	0.053,0.0,0.03	0.05
1813	gene:Solyc03g119420.2	NA	3	+	68039210	68039294	68039213	68039294	68038979	68039134	1813	24,9,19	110,47,125	32,16,30	167,55,110	152	149	7.74754304820684e-11	1.61384524953e-09	0.176,0.158,0.13	0.158,0.222,0.211	-0.042
10411	gene:Solyc11g008340.1	NA	11	+	2537300	2537474	2537317	2537474	2534618	2534831	10411	41,55,48	0,0,6	156,50,111	2,0,3	166	149	8.023452024743358e-11	1.67014783918e-09	1.0,1.0,0.878	0.986,1.0,0.971	-0.026
19425	gene:Solyc06g051390.2	NA	6	+	34732502	34732724	34732508	34732724	34732031	34732427	19425	3,3,4	0,4,0	0,0,0	1,4,1	155	149	8.223190493301986e-11	1.71052720373e-09	1.0,0.419,1.0	0.0,0.0,0.0	0.806
18253	gene:Solyc01g111930.2	NA	1	-	98089911	98090044	98089911	98090028	98090250	98090808	18253	2,2,4	22,16,55	4,0,4	104,26,78	165	149	8.371174088883867e-11	1.74009195659e-09	0.076,0.101,0.062	0.034,0.0,0.044	0.054
26280	gene:Solyc04g078090.2	NA	4	+	62940590	62940819	62940601	62940819	62938617	62938663	26280	7,2,9	17,4,25	1,0,1	0,0,5	160	149	8.415158570919707e-11	1.7480124984e-09	0.277,0.318,0.251	1.0,NA,0.157	-0.297
11185	gene:Solyc06g009340.2	NA	6	+	3290460	3290515	3290484	3290515	3289984	3290077	11185	12,8,9	156,90,199	8,4,3	159,57,105	173	149	8.452553296931372e-11	1.75455409743e-09	0.062,0.071,0.037	0.042,0.057,0.024	0.016
13775	gene:Solyc05g050850.2	NA	5	-	61068380	61068391	61068380	61068383	61070046	61072249	13775	38,53,30	2584,2201,2866	30,29,22	2864,1632,1984	157	149	8.540352633636546e-11	1.77154209375e-09	0.014,0.022,0.01	0.01,0.017,0.01	0.003
14704	gene:Solyc11g072640.1	NA	11	-	55868605	55868720	55868605	55868697	55869599	55869702	14704	4,7,7	93,72,124	6,0,2	136,45,134	172	149	8.586730317926251e-11	1.77992021409e-09	0.036,0.078,0.047	0.037,0.0,0.013	0.037
1714	gene:Solyc11g045110.1	NA	11	+	31773345	31773419	31773365	31773419	31772854	31773031	1714	6,0,5	102,59,157	6,0,1	31,7,24	169	149	8.713259162839522e-11	1.80488939802e-09	0.049,0.0,0.027	0.146,0.0,0.035	-0.035
9171	gene:Solyc03g025310.2	NA	3	+	2757504	2757705	2757585	2757705	2754642	2754784	9171	44,28,56	12,0,13	93,41,93	43,11,33	230	149	8.743057875063658e-11	1.80980080318e-09	0.704,1.0,0.736	0.584,0.707,0.646	0.168
17028	gene:Solyc03g026350.2	NA	3	+	3785196	3785286	3785203	3785286	3784531	3784617	17028	149,94,187	4,0,2	201,60,140	9,0,1	156	149	8.95873629420435e-11	1.85315543734e-09	0.973,1.0,0.989	0.955,1.0,0.993	0.005
20939	gene:Solyc03g083090.2	NA	3	-	52913387	52913589	52913387	52913561	52914624	52914706	20939	4,4,8	140,158,170	9,5,15	697,318,465	177	149	9.875528103279412e-11	2.03995881077e-09	0.023,0.021,0.038	0.011,0.013,0.026	0.011
23471	gene:Solyc06g074400.2	NA	6	-	46026734	46026846	46026734	46026836	46026968	46027361	23471	0,1,2	34,19,41	1,0,6	55,6,29	159	149	9.871862792371582e-11	2.03995881077e-09	0.0,0.047,0.044	0.017,0.0,0.162	-0.029
6043	gene:Solyc10g007590.2	NA	10	-	1890116	1890190	1890116	1890164	1890708	1890768	6043	9,7,2	236,97,219	5,2,1	214,77,174	175	149	1.0952496084505666e-10	2.26085379244e-09	0.031,0.058,0.008	0.02,0.022,0.005	0.017
1616	gene:Solyc03g058880.2	NA	3	+	26429121	26429181	26429125	26429181	26428904	26429045	1616	68,18,60	4,0,3	62,14,55	10,0,4	153	149	1.1058759239004106e-10	2.28086920604e-09	0.943,1.0,0.951	0.858,1.0,0.931	0.035
2716	gene:Solyc02g094430.2	NA	2	-	54958378	54958532	54958378	54958500	54958820	54958918	2716	14,5,18	21,29,24	26,11,26	38,17,37	181	149	1.1064805366204626e-10	2.28086920604e-09	0.354,0.124,0.382	0.36,0.348,0.366	-0.071
2152	gene:Solyc03g032120.2	NA	3	-	4630659	4630745	4630659	4630740	4631094	4631182	2152	2,0,2	0,1,0	0,0,0	5,0,3	154	149	1.1127375185249668e-10	2.29217759793e-09	1.0,0.0,1.0	0.0,NA,0.0	0.667
8535	gene:Solyc09g090200.2	NA	9	+	69760494	69760593	69760499	69760593	69759724	69759899	8535	180,85,170	0,6,6	230,58,199	4,0,3	154	149	1.1203936090528611e-10	2.30635041753e-09	1.0,0.932,0.965	0.982,1.0,0.985	-0.023
12522	gene:Solyc11g030390.1	NA	11	-	21670358	21670491	21670358	21670387	21671011	21671223	12522	9,4,12	1,0,1	6,0,3	2,2,0	253	149	1.1571057110415557e-10	2.38027455091e-09	0.841,1.0,0.876	0.639,0.0,1.0	0.359
5485	gene:Solyc06g009220.2	NA	6	+	3171144	3171253	3171210	3171253	3170196	3170260	5485	39,30,67	4,0,4	128,54,106	5,0,2	215	149	1.2285067959280176e-10	2.5254055677e-09	0.871,1.0,0.921	0.947,1.0,0.973	-0.043
9038	gene:Solyc04g071320.2	NA	4	-	58247944	58248076	58247944	58248060	58251569	58251755	9038	3,0,12	120,96,152	5,1,6	235,98,173	165	149	1.2666981923293235e-10	2.60211498044e-09	0.022,0.0,0.067	0.019,0.009,0.03	0.01
17704	gene:Solyc03g118370.2	NA	3	-	67268020	67268113	67268020	67268109	67268557	67268653	17704	44,15,31	7,2,0	99,28,119	6,2,3	153	149	1.3053246605298976e-10	2.67961157004e-09	0.86,0.88,1.0	0.941,0.932,0.975	-0.036
26422	gene:Solyc07g042590.2	NA	7	-	56056530	56056670	56056530	56056664	56056999	56057131	26422	5,0,3	3,0,6	3,2,0	2,3,5	155	149	1.3161724723301616e-10	2.70001564803e-09	0.616,NA,0.325	0.59,0.391,0.0	0.144
14955	gene:Solyc01g105120.2	NA	1	-	93387304	93387434	93387304	93387321	93387780	93387993	14955	3,0,0	1,1,3	10,1,2	12,0,3	262	149	1.3320920686418815e-10	2.73078874072e-09	0.63,0.0,0.0	0.322,1.0,0.275	-0.322
25806	gene:Solyc12g088650.1	NA	12	-	63930356	63930490	63930356	63930487	63930570	63930772	25806	0,1,2	52,14,48	4,2,4	142,43,106	152	149	1.363109808219779e-10	2.79244927976e-09	0.0,0.065,0.039	0.027,0.044,0.036	-0.001
6004	gene:Solyc09g055570.2	NA	9	+	42212437	42212535	42212463	42212535	42212252	42212321	6004	16,22,9	128,123,124	29,4,25	179,61,111	175	149	1.3780124251194039e-10	2.82103438958e-09	0.096,0.132,0.058	0.121,0.053,0.161	-0.016
16524	gene:Solyc04g082660.2	NA	4	+	66269328	66269402	66269364	66269402	66268188	66268449	16524	14,0,8	3,0,0	20,6,20	6,0,1	185	149	1.4116238092901496e-10	2.88785393883e-09	0.79,NA,1.0	0.729,1.0,0.942	0.005
2789	gene:Solyc09g091570.2	NA	9	+	70823693	70823793	70823696	70823793	70823470	70823579	2789	41,41,66	22,17,21	92,32,58	16,2,20	152	149	1.4152820958276549e-10	2.89334665051e-09	0.646,0.703,0.755	0.849,0.94,0.74	-0.142
9665	gene:Solyc07g064980.2	NA	7	+	66925213	66925383	66925242	66925383	66924964	66925040	9665	3,3,6	144,75,151	3,1,1	111,39,69	178	149	1.416634072204023e-10	2.89412012345e-09	0.017,0.032,0.032	0.022,0.021,0.012	0.009
4867	gene:Solyc08g077430.2	NA	8	+	61323479	61323707	61323507	61323707	61323188	61323396	4867	63,6,44	0,0,4	27,11,16	2,0,4	177	149	1.4579182728819505e-10	2.97641625422e-09	1.0,1.0,0.903	0.919,1.0,0.771	0.071
4498	gene:Solyc03g120760.2	NA	3	-	69035493	69035592	69035493	69035580	69036733	69037270	4498	0,0,2	44,43,61	3,2,1	44,33,45	161	149	1.4717282560633119e-10	3.00254786627e-09	0.0,0.0,0.029	0.059,0.053,0.02	-0.034
19803	gene:Solyc03g025280.2	NA	3	+	2720714	2720864	2720717	2720864	2720566	2720627	19803	1,4,0	18,40,34	25,7,13	125,49,68	152	149	1.4808138881181283e-10	3.01901185352e-09	0.052,0.089,0.0	0.164,0.123,0.158	-0.101
23228	gene:Solyc04g050470.2	NA	4	-	47282595	47282676	47282595	47282672	47282769	47282902	23228	18,7,24	53,43,59	40,7,32	239,101,239	153	149	1.5200324625284592e-10	3.09684475316e-09	0.249,0.137,0.284	0.14,0.063,0.115	0.117
5571	gene:Solyc10g005590.2	NA	10	-	475688	475750	475688	475738	475823	476034	5571	403,274,398	5,10,10	523,248,393	17,11,18	161	149	1.5418862670513508e-10	3.13921707453e-09	0.987,0.962,0.974	0.966,0.954,0.953	0.017
24659	gene:Solyc03g097460.2	NA	3	-	59790151	59790216	59790151	59790203	59791444	59791530	24659	2,1,2	84,64,102	6,0,2	71,33,64	162	149	1.5662155267765395e-10	3.18656786676e-09	0.021,0.014,0.018	0.072,0.0,0.028	-0.016
4471	gene:Solyc09g090420.2	NA	9	-	69941232	69941340	69941232	69941312	69942643	69942733	4471	42,42,43	3,4,1	116,23,67	0,0,5	177	149	1.5924608900355062e-10	3.23774965501e-09	0.922,0.898,0.973	1.0,1.0,0.919	-0.042
10034	gene:Solyc10g051390.1	NA	10	+	52082818	52082910	52082821	52082910	52082540	52082686	10034	9,1,9	0,0,0	7,5,10	69,0,0	152	149	1.5999771649156086e-10	3.25080801279e-09	1.0,1.0,1.0	0.09,1.0,1.0	0.303
24977	gene:Solyc09g055760.2	NA	9	-	44421286	44421515	44421286	44421391	44421910	44421951	24977	14,4,7	12,4,0	6,0,10	4,0,0	273	149	1.615076599100334e-10	3.27924534892e-09	0.389,0.353,1.0	0.45,NA,1.0	-0.144
18325	gene:Solyc01g091620.2	NA	1	-	85199813	85199898	85199813	85199873	85199974	85200067	18325	18,21,27	444,342,402	11,2,7	277,153,247	174	149	1.6230719367852835e-10	3.29322957822e-09	0.034,0.05,0.054	0.033,0.011,0.024	0.023
23395	gene:Solyc02g088720.2	NA	2	+	50703778	50703886	50703788	50703886	50703658	50703696	23395	66,37,69	0,0,3	92,15,96	8,0,9	159	149	1.6298541496087293e-10	3.3047349657e-09	1.0,1.0,0.956	0.915,1.0,0.909	0.044
28032	gene:Solyc03g098460.2	NA	3	-	60751567	60751692	60751567	60751688	60753779	60754132	28032	4,0,0	86,52,105	2,2,5	167,47,121	153	149	1.63235795715668e-10	3.3075555744e-09	0.043,0.0,0.0	0.012,0.04,0.039	-0.016
1962	gene:Solyc12g008910.1	NA	12	+	2231518	2231610	2231542	2231610	2231365	2231447	1962	3,0,6	74,31,102	1,1,1	72,16,79	173	149	1.6358987812507327e-10	3.31247215754e-09	0.034,0.0,0.048	0.012,0.051,0.011	0.003
20356	gene:Solyc06g068920.2	NA	6	-	42731929	42732127	42731929	42732088	42733338	42733445	20356	25,24,29	3,0,4	38,18,29	0,10,3	188	149	1.647451745900834e-10	3.33359449605e-09	0.869,1.0,0.852	1.0,0.588,0.885	0.083
13223	gene:Solyc08g079110.2	NA	8	+	62753736	62753880	62753773	62753880	62753269	62753326	13223	12,5,15	126,37,148	21,4,11	298,105,273	186	149	1.6674514795195227e-10	3.37176838291e-09	0.071,0.098,0.075	0.053,0.03,0.031	0.043
9687	gene:Solyc01g098410.2	NA	1	+	88935203	88935426	88935267	88935426	88935001	88935035	9687	3,3,2	2,1,7	11,0,4	8,0,6	213	149	1.7462032489808123e-10	3.52861261563e-09	0.512,0.677,0.167	0.49,NA,0.318	0.048
13269	gene:Solyc06g048460.1	NA	6	+	31080746	31080845	31080769	31080845	31080134	31080194	13269	3,10,4	0,0,3	33,30,26	4,4,2	172	149	1.7553629762667146e-10	3.54471226016e-09	1.0,1.0,0.536	0.877,0.867,0.918	-0.042
16525	gene:Solyc04g082660.2	NA	4	+	66269265	66269402	66269331	66269402	66268188	66268449	16525	5,1,9	22,3,34	5,0,2	117,26,116	215	149	1.7968070150483978e-10	3.62593947877e-09	0.136,0.188,0.155	0.029,0.0,0.012	0.146
2479	gene:Solyc08g061480.2	NA	8	+	48767825	48768048	48767861	48768048	48767071	48767635	2479	22,17,28	7,5,14	11,1,8	4,0,10	185	149	1.8095964768155004e-10	3.64927104975e-09	0.717,0.733,0.617	0.689,1.0,0.392	-0.005
23133	gene:Solyc01g079250.2	NA	1	-	78341571	78341803	78341571	78341789	78342104	78343189	23133	12,5,3	9,6,3	7,4,5	9,0,0	163	149	1.832704549289024e-10	3.69086332843e-09	0.549,0.432,0.478	0.416,1.0,1.0	-0.319
4928	gene:Solyc09g007680.2	NA	9	-	1228171	1228323	1228171	1228315	1228393	1228466	4928	48,32,52	0,1,7	42,8,18	1,0,2	157	149	1.831540033043634e-10	3.69086332843e-09	1.0,0.968,0.876	0.976,1.0,0.895	-0.009
15814	gene:Solyc02g005200.2	NA	2	-	7266426	7266624	7266426	7266598	7267218	7267261	15814	6,4,5	199,63,250	18,2,22	456,165,445	175	149	1.8520574394608178e-10	3.72731261936e-09	0.025,0.051,0.017	0.033,0.01,0.04	0.003
8582	gene:Solyc10g079070.1	NA	10	+	60704211	60704407	60704312	60704407	60704072	60704134	8582	16,11,12	4,2,4	38,13,46	4,2,2	250	149	1.8536268448308722e-10	3.72794708813e-09	0.704,0.766,0.641	0.85,0.795,0.932	-0.155
16556	gene:Solyc08g078330.2	NA	8	+	62143858	62143965	62143864	62143965	62143554	62143676	16556	6,2,5	0,0,3	3,2,2	5,2,4	155	149	1.8725736813103568e-10	3.76350592812e-09	1.0,1.0,0.616	0.366,0.49,0.325	0.478
17233	gene:Solyc01g067630.2	NA	1	-	76475056	76475191	76475056	76475169	76476191	76476516	17233	2,5,1	68,24,98	6,6,2	464,83,301	171	149	2.0550515266785326e-10	4.12745990747e-09	0.025,0.154,0.009	0.011,0.059,0.006	0.037
124	gene:Solyc01g090200.2	NA	1	+	83828346	83828592	83828514	83828592	83828217	83828273	124	8,24,21	5,22,13	44,19,29	132,33,67	317	149	2.2217156911622409e-10	4.45918291153e-09	0.429,0.339,0.432	0.135,0.213,0.169	0.228
13386	gene:Solyc02g063160.2	NA	2	+	35238139	35238286	35238156	35238286	35236556	35236693	13386	3,11,11	108,93,102	2,5,10	125,55,119	166	149	2.2256236957405892e-10	4.46401243967e-09	0.024,0.096,0.088	0.014,0.075,0.07	0.016
4120	gene:Solyc08g076470.2	NA	8	+	60486326	60486408	60486334	60486408	60486044	60486223	4120	307,123,228	26,9,31	245,104,241	38,15,31	157	149	2.2522390786859583e-10	4.51434973796e-09	0.918,0.928,0.875	0.86,0.868,0.881	0.037
652	gene:Solyc06g068670.2	NA	6	-	42570531	42570675	42570531	42570660	42570763	42570818	652	5,2,5	40,24,51	14,10,12	123,37,95	164	149	2.2798682996111165e-10	4.56664994649e-09	0.102,0.07,0.082	0.094,0.197,0.103	-0.047
16775	gene:Solyc08g079820.2	NA	8	+	63273824	63273917	63273829	63273917	63273591	63273684	16775	88,31,103	10,1,11	140,32,116	8,0,4	154	149	2.3374797311112e-10	4.67889461328e-09	0.895,0.968,0.901	0.944,1.0,0.966	-0.049
6633	gene:Solyc06g082000.2	NA	6	+	47954682	47954885	47954691	47954885	47954248	47954443	6633	9,0,3	10,2,11	11,0,7	9,0,9	158	149	2.3893204297774863e-10	4.77944480317e-09	0.459,0.0,0.205	0.535,NA,0.423	-0.258
30060	gene:Solyc09g092450.2	NA	9	-	71541479	71541691	71541479	71541644	71542630	71542718	30060	52,45,77	0,0,10	133,41,78	2,0,6	196	149	2.5826522020543613e-10	5.16269917324e-09	1.0,1.0,0.854	0.981,1.0,0.908	-0.012
21395	gene:Solyc07g005680.2	NA	7	+	567629	567732	567636	567732	566930	566944	21395	4,4,9	83,19,102	7,0,4	26,8,27	156	149	2.6122883105777354e-10	5.2184321258e-09	0.044,0.167,0.078	0.205,0.0,0.124	-0.013
482	gene:Solyc09g065630.2	NA	9	+	63800578	63800817	63800597	63800817	63800432	63800496	482	7,1,1	4,5,11	5,0,0	6,6,8	168	149	2.623560111619998e-10	5.23742943707e-09	0.608,0.151,0.075	0.425,0.0,0.0	0.136
10684	gene:Solyc09g014770.2	NA	9	+	6878800	6878883	6878829	6878883	6877110	6877263	10684	7,1,9	214,219,170	4,0,5	263,174,242	178	149	2.633952505612145e-10	5.25464686103e-09	0.027,0.004,0.042	0.013,0.0,0.017	0.014
1243	gene:Solyc04g016480.2	NA	4	-	7307942	7308091	7307942	7308037	7308699	7308804	1243	17,3,21	0,0,11	21,12,28	13,9,2	203	149	2.8304119999584203e-10	5.64278985237e-09	1.0,1.0,0.584	0.542,0.495,0.911	0.212
11195	gene:Solyc02g080110.2	NA	2	+	44415255	44415355	44415261	44415355	44414805	44414994	11195	63,35,81	25,10,15	17,7,19	1,2,3	155	149	2.8957090439747633e-10	5.76909861476e-09	0.708,0.771,0.838	0.942,0.771,0.859	-0.085
29109	gene:Solyc02g077680.2	NA	2	+	42575221	42575426	42575224	42575426	42575127	42575142	29109	5,0,2	0,2,0	0,0,2	2,1,3	152	149	2.9497829822836175e-10	5.87289344597e-09	1.0,0.0,1.0	0.0,0.0,0.395	0.535
14180	gene:Solyc05g016260.2	NA	5	+	15423272	15423342	15423285	15423342	15423091	15423160	14180	65,22,82	4,0,3	78,18,49	13,2,4	162	149	2.981853151173926e-10	5.93277007488e-09	0.937,1.0,0.962	0.847,0.892,0.918	0.081
5496	gene:Solyc07g065590.2	NA	7	-	67290782	67290856	67290782	67290850	67291409	67291494	5496	38,9,38	5,0,8	21,8,29	2,1,0	155	149	3.056095019957618e-10	6.07641635239e-09	0.88,1.0,0.82	0.91,0.885,1.0	-0.032
16005	gene:Solyc12g020120.1	NA	12	-	14121894	14122050	14121894	14122045	14122386	14122401	16005	0,0,0	3,1,2	8,2,2	1,1,5	154	149	3.069210893078741e-10	6.09444001239e-09	0.0,0.0,0.0	0.886,0.659,0.279	-0.608
25616	gene:Solyc05g043350.2	NA	5	+	56012405	56012567	56012417	56012567	56012103	56012337	25616	0,2,1	27,12,32	1,2,2	28,9,31	161	149	3.071310727856788e-10	6.09444001239e-09	0.0,0.134,0.028	0.032,0.171,0.056	-0.032
5151	gene:Solyc03g096900.2	NA	3	-	59268401	59268471	59268401	59268464	59268582	59268649	5151	1,4,2	61,60,65	1,1,0	97,37,79	156	149	3.0697553083613686e-10	6.09444001239e-09	0.015,0.06,0.029	0.01,0.025,0.0	0.023
20152	gene:Solyc05g018620.2	NA	5	-	22624244	22624423	22624244	22624376	22625429	22625501	20152	4,0,1	0,0,0	0,2,0	2,0,3	196	149	3.131704899831756e-10	6.21013530003e-09	1.0,NA,1.0	0.0,1.0,0.0	0.667
14985	gene:Solyc08g075070.2	NA	8	-	59229237	59229347	59229237	59229342	59230298	59230368	14985	45,38,49	2,0,0	101,25,75	1,1,10	154	149	3.206175404420249e-10	6.35357092643e-09	0.956,1.0,1.0	0.99,0.96,0.879	0.042
5628	gene:Solyc12g062480.1	NA	12	-	33327792	33327911	33327792	33327859	33328325	33328404	5628	3,4,0	1,1,4	10,0,7	9,0,7	201	149	3.304214954369499e-10	6.5434903077e-09	0.69,0.748,0.0	0.452,NA,0.426	0.04
22268	gene:Solyc06g008720.2	NA	6	-	2629982	2630086	2629982	2630083	2630760	2630921	22268	23,17,16	7,5,9	21,9,15	11,2,13	152	149	3.438769591668787e-10	6.80542117925e-09	0.763,0.769,0.635	0.652,0.815,0.531	0.056
161	gene:Solyc05g054980.2	NA	5	-	64764031	64764133	64764031	64764062	64764836	64764927	161	2,0,7	0,0,2	0,0,6	1,0,0	220	149	3.4531328357584347e-10	6.82929963692e-09	1.0,NA,0.703	0.0,NA,1.0	0.351
24173	gene:Solyc08g005230.2	NA	8	+	147648	147750	147660	147750	146262	146364	24173	16,9,16	976,654,1070	33,2,12	1006,438,837	161	149	3.565910246907196e-10	7.04765173466e-09	0.015,0.013,0.014	0.029,0.004,0.013	-0.001
17643	gene:Solyc02g067120.2	NA	2	-	37342810	37342997	37342810	37342991	37343084	37343234	17643	9,5,4	0,0,5	6,0,5	1,0,8	155	149	3.6645340204241255e-10	7.2355361377e-09	1.0,1.0,0.435	0.852,NA,0.375	0.198
263	gene:Solyc01g079630.2	NA	1	+	78754398	78754587	78754405	78754587	78753997	78754312	263	16,10,19	7,7,4	49,11,12	5,0,12	156	149	3.6658426992003483e-10	7.2355361377e-09	0.686,0.577,0.819	0.903,1.0,0.489	-0.103
8051	gene:Solyc08g006600.2	NA	8	-	1200515	1200707	1200515	1200653	1200800	1200893	8051	8,13,13	70,74,103	2,0,3	42,21,30	203	149	3.691315456350596e-10	7.28097889449e-09	0.077,0.114,0.085	0.034,0.0,0.068	0.058
16785	gene:Solyc01g080930.2	NA	1	-	80274980	80275168	80274980	80275151	80275735	80275804	16785	1,0,2	1,1,3	5,0,3	2,0,2	166	149	3.815162178714423e-10	7.52027160227e-09	0.473,0.0,0.374	0.692,NA,0.574	-0.351
9875	gene:Solyc11g064920.1	NA	11	+	50234574	50234637	50234585	50234637	50233487	50233670	9875	6,12,3	120,143,141	5,4,0	121,68,121	160	149	3.892438960389754e-10	7.66751147101e-09	0.044,0.072,0.019	0.037,0.052,0.0	0.015
22900	gene:Solyc03g063360.2	NA	3	-	34460539	34460646	34460539	34460639	34460725	34461155	22900	63,24,74	0,2,6	55,21,62	0,0,2	156	149	3.9438110137359056e-10	7.76356174724e-09	1.0,0.92,0.922	1.0,1.0,0.967	-0.042
16727	gene:Solyc05g052200.2	NA	5	+	62479419	62479501	62479432	62479501	62479212	62479292	16727	33,3,29	0,0,1	73,8,50	15,0,4	162	149	3.958794805204148e-10	7.78790043578e-09	1.0,1.0,0.964	0.817,1.0,0.92	0.076
19850	gene:Solyc09g031700.2	NA	9	+	28154049	28154289	28154062	28154289	28151485	28151981	19850	2,5,0	38,35,63	0,1,2	76,24,80	162	149	3.9699414234384685e-10	7.8046632812e-09	0.046,0.116,0.0	0.0,0.037,0.022	0.034
17957	gene:Solyc03g078000.2	NA	3	+	48842873	48843022	48842941	48843022	48842760	48842798	17957	55,16,65	120,33,153	59,15,49	228,47,197	217	149	4.1031951134424405e-10	8.06130037985e-09	0.239,0.25,0.226	0.151,0.18,0.146	0.079
22729	gene:Solyc01g066840.2	NA	1	+	75055204	75055317	75055224	75055317	75054695	75054781	22729	63,42,69	2589,2170,2940	124,90,108	5548,2656,3758	169	149	4.167918071142306e-10	8.18304918525e-09	0.021,0.017,0.02	0.019,0.029,0.025	-0.005
13779	gene:Solyc10g006320.2	NA	10	-	961831	961990	961831	961986	962271	962407	13779	18,18,36	75,33,92	10,4,21	84,19,85	153	149	4.301238891761923e-10	8.43922944275e-09	0.189,0.347,0.276	0.104,0.17,0.194	0.115
4791	gene:Solyc01g107750.2	NA	1	-	95191200	95191420	95191200	95191247	95191589	95191666	4791	16,1,10	100,45,142	3,0,3	144,37,103	322	149	4.3694255402704173e-10	8.56735977471e-09	0.069,0.01,0.032	0.01,0.0,0.013	0.029
12829	gene:Solyc03g119290.2	NA	3	+	67931987	67932221	67932002	67932221	67931159	67931235	12829	4,4,0	4,6,8	0,1,2	6,4,11	164	149	4.3750144495880435e-10	8.57266344852e-09	0.476,0.377,0.0	0.0,0.185,0.142	0.175
13540	gene:Solyc10g085690.1	NA	10	+	64791093	64791125	64791099	64791125	64790828	64790918	13540	9,1,5	3,0,2	5,0,2	5,0,1	155	149	4.41499877917434e-10	8.64531216805e-09	0.743,1.0,0.706	0.49,NA,0.658	0.242
21298	gene:Solyc03g120480.2	NA	3	-	68871256	68871407	68871256	68871398	68871487	68871551	21298	48,15,60	23,7,24	64,12,49	38,2,49	158	149	4.884170099139281e-10	9.55773246853e-09	0.663,0.669,0.702	0.614,0.85,0.485	0.028
24256	gene:Solyc10g080390.1	NA	10	-	61660710	61660799	61660710	61660784	61660917	61660967	24256	4,3,5	61,41,64	18,6,10	142,49,164	164	149	5.030813129789207e-10	9.83821843967e-09	0.056,0.062,0.066	0.103,0.1,0.052	-0.024
3451	gene:Solyc01g098500.2	NA	1	+	89009285	89009454	89009395	89009454	89009087	89009168	3451	30,6,20	0,0,2	32,6,36	12,0,5	259	149	5.048556400710413e-10	9.86642597049e-09	1.0,1.0,0.852	0.605,1.0,0.806	0.147
19523	gene:Solyc11g030380.1	NA	11	-	21602636	21602880	21602636	21602848	21603326	21603444	19523	11,6,15	353,251,410	14,11,10	316,98,225	181	149	5.349345439752311e-10	1.0447391143e-08	0.025,0.019,0.029	0.035,0.085,0.035	-0.027
23074	gene:Solyc08g005400.2	NA	8	+	299608	299857	299613	299857	299467	299533	23074	29,24,43	3,4,5	98,29,73	3,20,10	154	149	5.580963790581876e-10	1.08925901953e-08	0.903,0.853,0.893	0.969,0.584,0.876	0.073
27892	gene:Solyc11g066900.1	NA	11	-	52707042	52707222	52707042	52707213	52707317	52707415	27892	3,8,6	36,45,73	12,3,11	161,94,134	158	149	5.775270916282503e-10	1.12644309702e-08	0.073,0.144,0.072	0.066,0.029,0.072	0.041
17707	gene:Solyc01g095460.2	NA	1	+	86707164	86707231	86707182	86707231	86706786	86706947	17707	7,2,3	158,88,156	3,1,1	120,34,81	167	149	6.102303075145138e-10	1.18944891088e-08	0.038,0.02,0.017	0.022,0.026,0.011	0.005
11525	gene:Solyc06g082830.2	NA	6	-	48494752	48494811	48494752	48494807	48495882	48495933	11525	514,140,603	12,4,8	536,114,503	22,4,5	153	149	6.196942449127624e-10	1.20710428768e-08	0.977,0.971,0.987	0.96,0.965,0.99	0.007
8877	gene:Solyc06g076410.2	NA	6	-	47476238	47476372	47476238	47476356	47477632	47477713	8877	0,0,3	4,1,1	0,0,2	2,4,5	165	149	6.307527288613352e-10	1.22784052819e-08	0.0,0.0,0.73	0.0,0.0,0.265	0.155
5811	gene:Solyc04g015080.2	NA	4	+	5270170	5270350	5270210	5270350	5269955	5270072	5811	4,1,5	2,2,3	5,0,1	1,0,1	189	149	6.345757412330006e-10	1.23447407776e-08	0.612,0.283,0.568	0.798,NA,0.441	-0.132
15103	gene:Solyc06g036070.2	NA	6	-	25454116	25454338	25454116	25454286	25455129	25455386	15103	27,29,27	4,4,1	58,34,47	2,0,0	201	149	6.352984937135547e-10	1.2350717937e-08	0.833,0.843,0.952	0.956,1.0,1.0	-0.109
16957	gene:Solyc11g072120.1	NA	11	-	55375524	55375625	55375524	55375562	55376587	55376787	16957	8,0,6	1,0,0	10,3,22	3,0,0	212	149	6.374300174108838e-10	1.23840570376e-08	0.849,NA,1.0	0.701,1.0,1.0	0.024
8164	gene:Solyc01g109080.2	NA	1	+	96137874	96138053	96137899	96138053	96137510	96137780	8164	39,13,23	21,14,19	14,5,8	32,11,22	174	149	6.420525285840096e-10	1.24657161412e-08	0.614,0.443,0.509	0.273,0.28,0.237	0.259
14403	gene:Solyc02g088550.2	NA	2	-	50596734	50596914	50596734	50596899	50596979	50597072	14403	10,2,2	173,74,196	2,1,5	188,46,159	164	149	6.581515786007385e-10	1.27699449569e-08	0.05,0.024,0.009	0.01,0.019,0.028	0.009
7248	gene:Solyc01g091580.2	NA	1	-	85177368	85177455	85177368	85177442	85177671	85177776	7248	4,1,0	119,29,112	12,2,7	248,69,210	162	149	6.674636962836906e-10	1.29421776726e-08	0.03,0.031,0.0	0.043,0.026,0.03	-0.013
12386	gene:Solyc01g090720.2	NA	1	+	84354886	84355145	84354921	84355145	84354718	84354809	12386	82,77,71	8,0,3	153,88,101	6,0,3	184	149	6.744295612260264e-10	1.3068721452e-08	0.892,1.0,0.95	0.954,1.0,0.965	-0.026
20052	gene:Solyc02g068070.2	NA	2	+	38122407	38122487	38122432	38122487	38122251	38122292	20052	10,3,0	0,4,0	56,15,40	6,0,2	174	149	6.906734157670485e-10	1.337476696e-08	1.0,0.391,NA	0.889,1.0,0.945	-0.249
28460	gene:Solyc06g082600.2	NA	6	-	48371224	48371334	48371224	48371304	48371418	48371486	28460	41,10,28	26,17,20	54,19,64	20,3,29	179	149	7.016720121690471e-10	1.35789066157e-08	0.568,0.329,0.538	0.692,0.841,0.648	-0.249
27476	gene:Solyc02g090670.2	NA	2	-	52201445	52201512	52201445	52201493	52202197	52202284	27476	9,19,10	213,288,267	33,14,24	832,558,564	168	149	7.056236586367796e-10	1.36464648609e-08	0.036,0.055,0.032	0.034,0.022,0.036	0.01
3131	gene:Solyc12g056650.1	NA	12	-	62630052	62630177	62630052	62630099	62630967	62631036	3131	58,16,59	0,0,63	19,9,34	0,0,0	227	149	7.060811759823842e-10	1.36464648609e-08	1.0,1.0,0.381	1.0,1.0,1.0	-0.206
21352	gene:Solyc01g065720.2	NA	1	-	72331683	72331841	72331683	72331825	72331929	72332045	21352	8,8,7	9,12,8	22,2,12	25,30,14	165	149	7.085763916090944e-10	1.36857915793e-08	0.445,0.376,0.441	0.443,0.057,0.436	0.109
6149	gene:Solyc02g091030.2	NA	2	+	52471825	52471918	52471828	52471918	52471613	52471703	6149	8,9,4	2,5,2	6,1,9	7,0,5	152	149	7.471648256336233e-10	1.44217366506e-08	0.797,0.638,0.662	0.457,1.0,0.638	0.001
11682	gene:Solyc06g063030.2	NA	6	-	39797646	39797884	39797646	39797715	39798529	39798727	11682	2,0,3	19,11,22	6,0,4	16,8,11	318	149	7.536816149147738e-10	1.45380830651e-08	0.047,0.0,0.06	0.149,0.0,0.146	-0.063
4538	gene:Solyc06g061000.2	NA	6	+	38975148	38975303	38975208	38975303	38973421	38973637	4538	28,28,26	339,216,301	40,16,29	303,162,241	209	149	7.650839323699221e-10	1.47484564784e-08	0.056,0.085,0.058	0.086,0.066,0.079	-0.011
28022	gene:Solyc02g087310.2	NA	2	+	49756710	49756928	49756830	49756928	49755752	49756161	28022	46,8,30	3,4,5	79,31,75	12,9,16	269	149	7.906555208262665e-10	1.52315199978e-08	0.895,0.526,0.769	0.785,0.656,0.722	0.009
2708	gene:Solyc07g055050.2	NA	7	+	63186330	63186413	63186379	63186413	63186036	63186220	2708	10,5,11	4,2,3	27,10,13	11,3,13	198	149	8.130593566136636e-10	1.56529723934e-08	0.653,0.653,0.734	0.649,0.715,0.429	0.082
20097	gene:Solyc02g067090.2	NA	2	+	37327025	37327160	37327128	37327160	37326762	37326906	20097	8,3,13	29,15,38	10,4,24	34,17,42	252	149	8.195973858366574e-10	1.57686293165e-08	0.14,0.106,0.168	0.148,0.122,0.253	-0.036
4696	gene:Solyc03g117980.2	NA	3	+	66975896	66976040	66975924	66976040	66975524	66975620	4696	6,2,5	412,292,494	7,2,5	246,115,245	177	149	8.219665578714328e-10	1.58039818452e-08	0.012,0.006,0.008	0.023,0.014,0.017	-0.009
12184	gene:Solyc03g096740.2	NA	3	-	59090396	59090603	59090396	59090468	59091105	59091350	12184	6,0,0	3,1,5	12,1,3	3,0,4	284	149	8.440213686231751e-10	1.62175405186e-08	0.512,0.0,0.0	0.677,1.0,0.282	-0.482
19362	gene:Solyc04g063210.2	NA	4	-	55350973	55351164	55350973	55351030	55351352	55351525	19362	124,31,148	189,54,264	76,31,86	250,42,220	283	149	8.485766456977956e-10	1.62945353962e-08	0.257,0.232,0.228	0.138,0.28,0.171	0.043
2532	gene:Solyc02g087710.2	NA	2	-	50034971	50035157	50034971	50035145	50035984	50036081	2532	148,270,164	6,9,5	433,291,326	3,6,6	161	149	8.594252819360834e-10	1.64921991643e-08	0.958,0.965,0.968	0.993,0.978,0.981	-0.02
11116	gene:Solyc09g083120.2	NA	9	-	68799626	68799799	68799626	68799778	68800014	68800153	11116	1,3,3	28,11,22	12,0,6	41,18,56	170	149	8.662476379611968e-10	1.66123942183e-08	0.03,0.193,0.107	0.204,0.0,0.086	0.013
28535	gene:Solyc11g005030.1	NA	11	-	46210	46345	46210	46336	47718	47774	28535	3,6,8	9,29,10	0,0,0	47,13,26	158	149	8.823581255863461e-10	1.6910441833e-08	0.239,0.163,0.43	0.0,0.0,0.0	0.277
5656	gene:Solyc12g097030.1	NA	12	+	65695956	65696039	65695962	65696039	65695216	65695366	5656	86,44,105	4,0,0	114,41,140	6,0,2	155	149	9.144789942366321e-10	1.75147474895e-08	0.954,1.0,1.0	0.948,1.0,0.985	0.007
16998	gene:Solyc03g079910.2	NA	3	-	51792291	51792375	51792291	51792362	51792531	51792652	16998	6,11,15	0,4,2	21,3,5	2,0,0	162	149	9.431065853988725e-10	1.80397961718e-08	1.0,0.717,0.873	0.906,1.0,1.0	-0.105
29051	gene:Solyc03g120430.2	NA	3	-	68823587	68823774	68823587	68823619	68823845	68823887	29051	4,0,2	7,0,1	2,5,5	11,7,14	304	149	9.426561937201692e-10	1.80397961718e-08	0.219,NA,0.495	0.082,0.259,0.149	0.194
16185	gene:Solyc06g019200.2	NA	6	-	18152775	18152861	18152775	18152853	18152925	18152967	16185	3,3,7	26,15,49	22,21,26	206,46,136	157	149	9.803286356307044e-10	1.87397226329e-08	0.099,0.16,0.119	0.092,0.302,0.154	-0.057
1762	gene:Solyc09g047910.2	NA	9	-	33696097	33696154	33696097	33696151	33696249	33696336	1762	31,12,25	10,5,3	13,5,11	2,0,0	152	149	1.0216685696883426e-09	1.95174153175e-08	0.752,0.702,0.891	0.864,1.0,1.0	-0.173
12294	gene:Solyc01g090290.2	NA	1	+	83963880	83963989	83963883	83963989	83963442	83963581	12294	142,93,126	8,6,6	135,86,96	2,2,3	152	149	1.036935879770538e-09	1.97963513334e-08	0.946,0.938,0.954	0.985,0.977,0.969	-0.031
10127	gene:Solyc11g065100.1	NA	11	-	50416277	50416375	50416277	50416372	50416449	50416513	10127	11,5,8	208,76,256	3,0,9	203,48,125	152	149	1.0381923988359067e-09	1.98076181357e-08	0.049,0.061,0.03	0.014,0.0,0.066	0.02
28279	gene:Solyc09g064780.2	NA	9	+	62175497	62175690	62175580	62175690	62174088	62174299	28279	3,2,2	3,3,0	5,0,7	15,0,6	232	149	1.0566070290976915e-09	2.01460192046e-08	0.391,0.3,1.0	0.176,NA,0.428	0.262
10996	gene:Solyc11g045100.1	NA	11	-	31778786	31778862	31778786	31778841	31778916	31778975	10996	0,1,0	31,29,31	3,0,4	74,12,65	170	149	1.0609879765241209e-09	2.02165817963e-08	0.0,0.029,0.0	0.034,0.0,0.051	-0.019
12149	gene:Solyc12g062870.1	NA	12	+	35514301	35514395	35514316	35514395	35514112	35514232	12149	12,8,28	837,672,906	17,7,10	1177,478,794	164	149	1.0667820465294621e-09	2.03139630577e-08	0.013,0.011,0.027	0.013,0.013,0.011	0.005
3003	gene:Solyc12g019010.1	NA	12	-	8974323	8974429	8974323	8974412	8979428	8979493	3003	4,1,0	38,22,41	2,2,3	31,19,25	166	149	1.0713189138330742e-09	2.03872949511e-08	0.086,0.039,0.0	0.055,0.086,0.097	-0.038
23209	gene:Solyc09g010670.2	NA	9	+	3991933	3992002	3991936	3992002	3991404	3991545	23209	23,11,30	2,1,2	30,12,32	9,0,1	152	149	1.072302385350824e-09	2.03929548334e-08	0.919,0.915,0.936	0.766,1.0,0.969	0.012
16210	gene:Solyc02g078750.2	NA	2	+	43396602	43396761	43396617	43396761	43395106	43395263	16210	2,4,2	41,33,32	5,2,5	35,23,39	164	149	1.0927984844920792e-09	2.07694596877e-08	0.042,0.099,0.054	0.115,0.073,0.104	-0.032
29728	gene:Solyc03g112160.2	NA	3	-	62658732	62658967	62658732	62658935	62659129	62659371	29728	15,9,14	27,17,33	4,1,11	26,6,14	181	149	1.131841158847697e-09	2.14977498062e-08	0.314,0.304,0.259	0.112,0.121,0.393	0.084
17750	gene:Solyc07g041010.2	NA	7	+	51530298	51530407	51530301	51530407	51528731	51528845	17750	4,0,2	0,0,1	0,0,0	4,0,1	152	149	1.1352933893451448e-09	2.15495504459e-08	1.0,NA,0.662	0.0,NA,0.0	0.831
4554	gene:Solyc08g083320.2	NA	8	-	65817407	65817656	65817407	65817474	65817746	65817847	4554	281,94,371	3,0,0	378,114,472	8,0,2	331	149	1.1953550567472057e-09	2.26751302245e-08	0.977,1.0,1.0	0.955,1.0,0.991	0.01
12034	gene:Solyc06g061130.2	NA	6	+	39137553	39137605	39137562	39137605	39137392	39137443	12034	22,12,19	1,0,5	62,11,33	8,1,6	158	149	1.1967356205356136e-09	2.26868407656e-08	0.954,1.0,0.782	0.88,0.912,0.838	0.035
10111	gene:Solyc08g075890.2	NA	8	+	59981518	59981622	59981521	59981622	59981293	59981360	10111	7,2,4	0,2,0	9,3,2	3,0,1	152	149	1.2629243023187406e-09	2.39263383597e-08	1.0,0.495,1.0	0.746,1.0,0.662	0.029
25532	gene:Solyc03g071590.2	NA	3	-	18255911	18256027	18255911	18256013	18256104	18256318	25532	5,0,0	116,21,118	15,2,8	508,98,516	163	149	1.3578966300958435e-09	2.5709221229e-08	0.038,0.0,0.0	0.026,0.018,0.014	-0.007
16363	gene:Solyc06g062860.2	NA	6	-	39656846	39656939	39656846	39656935	39657672	39657813	16363	122,64,125	7,0,2	110,59,115	11,0,2	153	149	1.4264996137686377e-09	2.69908981663e-08	0.944,1.0,0.984	0.907,1.0,0.982	0.013
5133	gene:Solyc02g076720.2	NA	2	-	41849418	41849475	41849418	41849472	41849989	41850106	5133	3,5,2	0,2,0	20,12,12	2,2,1	152	149	1.428643776133277e-09	2.70142724208e-08	1.0,0.71,1.0	0.907,0.855,0.922	0.009
16515	gene:Solyc10g050860.1	NA	10	-	50973189	50973357	50973189	50973352	50974717	50974814	16515	659,447,619	8,7,20	732,356,588	13,7,5	154	149	1.4365689430260944e-09	2.71298284665e-08	0.988,0.984,0.968	0.982,0.98,0.991	-0.004
5714	gene:Solyc01g108290.2	NA	1	+	95647525	95647701	95647531	95647701	95647312	95647369	5714	105,40,89	7,3,6	62,25,58	9,0,7	155	149	1.436580319805302e-09	2.71298284665e-08	0.935,0.928,0.934	0.869,1.0,0.888	0.013
2927	gene:Solyc10g006470.2	NA	10	-	1068416	1068512	1068416	1068462	1069696	1069731	2927	950,271,1144	32,12,35	1206,196,1039	60,15,53	199	149	1.460138685082455e-09	2.75501691997e-08	0.957,0.944,0.961	0.938,0.907,0.936	0.027
3633	gene:Solyc10g049920.1	NA	10	-	47133162	47133297	47133162	47133172	47133404	47133496	3633	10,5,12	7,0,11	13,1,9	18,4,13	274	149	1.4606918976870616e-09	2.75501691997e-08	0.437,1.0,0.372	0.282,0.12,0.274	0.378
8123	gene:Solyc01g111040.2	NA	1	+	97450110	97450407	97450180	97450407	97448582	97449016	8123	262,161,345	4,2,1	350,103,272	15,3,10	219	149	1.4983409061632594e-09	2.82423484056e-08	0.978,0.982,0.996	0.941,0.959,0.949	0.036
18018	gene:Solyc04g049490.2	NA	4	+	42104500	42104608	42104547	42104608	42104031	42104092	18018	167,72,168	2,0,1	280,67,196	10,3,3	196	149	1.564228371833534e-09	2.94655819726e-08	0.984,1.0,0.992	0.955,0.944,0.98	0.032
19599	gene:Solyc09g091970.2	NA	9	-	71165628	71165782	71165628	71165768	71165870	71165941	19599	3,2,2	90,49,90	12,5,5	282,83,194	163	149	1.6417837908138192e-09	3.09069177846e-08	0.03,0.036,0.02	0.037,0.052,0.023	-0.009
22031	gene:Solyc05g012060.2	NA	5	+	5287947	5288092	5287977	5288092	5286125	5287694	22031	0,0,0	1,2,1	11,3,4	5,0,2	179	149	1.734852241458833e-09	3.26382803021e-08	0.0,0.0,0.0	0.647,1.0,0.625	-0.757
16194	gene:Solyc04g016130.2	NA	4	-	6862647	6862881	6862647	6862710	6863180	6863289	16194	31,13,28	0,1,3	50,3,29	5,0,0	320	149	1.738812202493353e-09	3.26920890064e-08	1.0,0.858,0.813	0.823,1.0,1.0	-0.051
11339	gene:Solyc09g064630.2	NA	9	+	61955470	61955646	61955473	61955646	61954571	61955386	11339	39,15,29	1130,400,1234	32,6,51	1031,261,1064	152	149	1.7510252772731916e-09	3.29009016226e-08	0.033,0.035,0.023	0.03,0.022,0.045	-0.002
27678	gene:Solyc01g109180.2	NA	1	-	96217875	96218010	96217875	96217995	96218066	96218249	27678	9,7,12	83,43,77	7,3,18	171,50,155	164	149	1.766225423079982e-09	3.31655405566e-08	0.09,0.129,0.124	0.036,0.052,0.095	0.053
28850	gene:Solyc04g008340.2	NA	4	-	1998768	1998960	1998768	1998915	1999732	2000010	28850	17,6,8	154,116,182	9,9,14	148,58,133	194	149	1.773641668924157e-09	3.32837743742e-08	0.078,0.038,0.033	0.045,0.106,0.075	-0.026
24206	gene:Solyc01g009340.2	NA	1	+	3538796	3539020	3538818	3539020	3537685	3538046	24206	1,4,1	2,0,0	3,0,2	1,0,0	171	149	1.7869748833999606e-09	3.35128254947e-08	0.303,1.0,1.0	0.723,NA,1.0	-0.094
24784	gene:Solyc06g036580.2	NA	6	-	26688190	26688331	26688190	26688314	26688391	26688466	24784	0,0,0	1,1,1	6,2,0	1,0,2	166	149	1.8381561769017656e-09	3.44509409574e-08	0.0,0.0,0.0	0.843,1.0,0.0	-0.614
3077	gene:Solyc06g062350.2	NA	6	-	39318428	39318531	39318428	39318520	39318621	39318721	3077	3,4,4	157,66,133	4,0,2	180,91,168	160	149	1.8505096566485278e-09	3.46606172299e-08	0.017,0.053,0.027	0.02,0.0,0.011	0.022
8896	gene:Solyc01g057460.2	NA	1	+	60993033	60993200	60993088	60993200	60992910	60992938	8896	225,79,220	3,1,0	194,26,134	8,3,6	204	149	1.8956174718271384e-09	3.54831419081e-08	0.982,0.983,1.0	0.947,0.864,0.942	0.071
15954	gene:Solyc07g039510.2	NA	7	-	47620723	47620845	47620723	47620806	47621489	47621572	15954	89,90,95	0,2,4	205,82,144	9,0,16	188	149	1.9157632408438636e-09	3.58376729604e-08	1.0,0.973,0.95	0.948,1.0,0.877	0.033
13130	gene:Solyc10g081940.1	NA	10	+	62874449	62874677	62874471	62874677	62874119	62874332	13130	8,4,6	2,2,6	1,0,3	3,2,3	171	149	1.927892695355541e-09	3.60418933141e-08	0.777,0.635,0.466	0.225,0.0,0.466	0.396
5379	gene:Solyc07g017770.2	NA	7	+	7985677	7985824	7985722	7985824	7983880	7983970	5379	6,1,8	56,19,67	2,2,3	99,20,111	194	149	1.9372412761170994e-09	3.61939012775e-08	0.076,0.039,0.084	0.015,0.071,0.02	0.031
24002	gene:Solyc02g063050.2	NA	2	+	35083754	35083849	35083758	35083849	35083212	35083553	24002	5,0,0	62,76,78	11,0,5	149,51,69	153	149	1.950278238749275e-09	3.64145858334e-08	0.073,0.0,0.0	0.067,0.0,0.066	-0.02
26457	gene:Solyc05g051230.2	NA	5	+	61498393	61498583	61498525	61498583	61497678	61497799	26457	13,11,28	163,76,150	25,5,12	199,86,165	281	149	1.975599230284598e-09	3.68642103705e-08	0.041,0.071,0.09	0.062,0.03,0.037	0.024
6790	gene:Solyc03g097780.2	NA	3	-	60113583	60113699	60113583	60113684	60113863	60113941	6790	5,18,1	40,64,52	12,4,10	122,41,88	164	149	1.9912750945003444e-09	3.71334078946e-08	0.102,0.204,0.017	0.082,0.081,0.094	0.022
29048	gene:Solyc11g010230.1	NA	11	-	3290908	3291016	3290908	3290999	3291145	3291222	29048	85,49,88	3581,2235,3981	66,36,60	3716,1729,2943	166	149	1.9927508589717776e-09	3.71376296445e-08	0.021,0.019,0.019	0.016,0.018,0.018	0.002
15979	gene:Solyc02g067890.2	NA	2	-	37982688	37982879	37982688	37982871	37983140	37983305	15979	6,8,16	101,111,124	16,8,23	202,79,125	157	149	2.027005030243786e-09	3.77523336617e-08	0.053,0.064,0.109	0.07,0.088,0.149	-0.027
18051	gene:Solyc10g006760.2	NA	10	-	1212642	1212689	1212642	1212686	1213208	1214025	18051	6,2,12	212,116,215	12,2,14	237,129,183	152	149	2.1020769571756252e-09	3.91260097383e-08	0.027,0.017,0.052	0.047,0.015,0.07	-0.012
19926	gene:Solyc06g083670.2	NA	6	-	49014129	49014187	49014129	49014160	49014260	49014363	19926	15,12,30	8,1,9	23,9,27	8,0,4	176	149	2.144619104134735e-09	3.98928678789e-08	0.614,0.91,0.738	0.709,1.0,0.851	-0.099
29283	gene:Solyc12g016210.1	NA	12	-	6355062	6355289	6355062	6355255	6355387	6355473	29283	12,2,14	4,0,0	6,2,4	1,0,10	183	149	2.1490568541774754e-09	3.99504158789e-08	0.71,1.0,1.0	0.83,1.0,0.246	0.211
5910	gene:Solyc03g123790.2	NA	3	-	70520994	70521220	70520994	70521191	70521860	70522030	5910	2,1,3	55,16,88	2,1,5	46,19,47	178	149	2.373914775722857e-09	4.41028854427e-08	0.03,0.05,0.028	0.035,0.042,0.082	-0.017
13541	gene:Solyc02g094360.2	NA	2	-	54911725	54911952	54911725	54911901	54912527	54912667	13541	3,0,7	64,66,88	8,3,4	114,25,77	200	149	2.375870411592546e-09	4.41116477105e-08	0.034,0.0,0.056	0.05,0.082,0.037	-0.026
18083	gene:Solyc07g045170.2	NA	7	+	58270266	58270354	58270297	58270354	58270119	58270151	18083	26,13,16	0,5,2	59,31,51	4,0,0	180	149	2.3927942463666043e-09	4.43981329421e-08	1.0,0.683,0.869	0.924,1.0,1.0	-0.124
14505	gene:Solyc07g053710.2	NA	7	-	62136906	62137059	62136906	62137022	62137431	62137491	14505	252,108,210	2,4,0	200,84,165	8,0,4	186	149	2.4220966940227043e-09	4.49138017653e-08	0.99,0.956,1.0	0.952,1.0,0.971	0.008
21235	gene:Solyc02g055440.2	NA	2	-	2573934	2574127	2573934	2574123	2574219	2574384	21235	2,0,0	5,4,1	5,2,0	11,1,9	153	149	2.4572172372855907e-09	4.5536647368e-08	0.28,0.0,0.0	0.307,0.661,0.0	-0.229
16088	gene:Solyc04g056540.2	NA	4	+	54491412	54491533	54491416	54491533	54490606	54490975	16088	40,39,16	1,3,4	82,43,55	16,6,8	153	149	2.4875801860806384e-09	4.60706050039e-08	0.975,0.927,0.796	0.833,0.875,0.87	0.04
21634	gene:Solyc08g014060.2	NA	8	-	3673674	3673755	3673674	3673741	3674775	3674844	21634	8,1,8	4,4,3	7,3,6	3,0,3	163	149	2.5577593162585284e-09	4.73408441319e-08	0.646,0.186,0.709	0.681,1.0,0.646	-0.262
6785	gene:Solyc09g098450.2	NA	9	+	72259835	72260083	72259861	72260083	72259645	72259743	6785	69,52,98	4,0,3	58,49,67	6,3,4	175	149	2.577852313281144e-09	4.76830491676e-08	0.936,1.0,0.965	0.892,0.933,0.934	0.047
2227	gene:Solyc12g008760.1	NA	12	+	2117981	2118133	2118069	2118133	2117664	2117820	2227	9,6,17	76,54,117	14,4,7	188,62,154	237	149	2.607916584842833e-09	4.82091545301e-08	0.069,0.065,0.084	0.045,0.039,0.028	0.035
2028	gene:Solyc01g103170.2	NA	1	-	91831688	91831772	91831688	91831769	91832366	91832451	2028	48,42,61	6,0,1	48,14,46	8,0,1	152	149	2.613577959274211e-09	4.82837817523e-08	0.887,1.0,0.984	0.855,1.0,0.978	0.013
20151	gene:Solyc05g018620.2	NA	5	-	22624244	22624380	22624244	22624376	22625429	22625501	20151	1,0,1	0,0,0	0,0,0	2,0,3	153	149	2.6869917035023114e-09	4.9609210178e-08	1.0,NA,1.0	0.0,NA,0.0	1.0
18748	gene:Solyc06g084550.2	NA	6	-	49635519	49635718	49635519	49635595	49635803	49635855	18748	2,2,0	0,0,0	0,0,0	2,1,5	272	149	2.7293530306394685e-09	5.03600365213e-08	1.0,1.0,NA	0.0,0.0,0.0	1.0
2097	gene:Solyc07g005880.2	NA	7	-	708730	708781	708730	708778	709104	709348	2097	26,8,13	217,72,166	19,5,11	213,45,187	152	149	2.7605917153978732e-09	5.09048317247e-08	0.105,0.098,0.071	0.08,0.098,0.055	0.014
1985	gene:Solyc02g067480.2	NA	2	-	37675228	37675328	37675228	37675324	37675400	37675472	1985	10,7,18	0,0,4	27,18,47	0,0,2	153	149	2.8086344805397702e-09	5.17265551016e-08	1.0,1.0,0.814	1.0,1.0,0.958	-0.048
30513	gene:Solyc08g023460.2	NA	8	-	27703048	27703248	27703048	27703198	27706292	27706582	30513	0,0,0	1,4,0	2,4,1	1,0,0	199	149	2.8075509715659653e-09	5.17265551016e-08	0.0,0.0,NA	0.6,1.0,1.0	-0.867
11082	gene:Solyc02g068920.2	NA	2	-	38804572	38804651	38804572	38804621	38804731	38804889	11082	15,10,16	240,94,260	16,12,7	184,68,119	179	149	2.9033552820679444e-09	5.34379168789e-08	0.049,0.081,0.049	0.067,0.128,0.047	-0.021
17395	gene:Solyc10g083280.1	NA	10	+	63106777	63106939	63106819	63106939	63106302	63106305	17395	6,17,18	594,360,534	20,14,18	998,632,866	191	149	3.064336620639242e-09	5.63659690894e-08	0.008,0.036,0.026	0.015,0.017,0.016	0.007
30047	gene:Solyc02g071880.2	NA	2	-	41244678	41244889	41244678	41244864	41244969	41245088	30047	36,21,35	7,6,7	49,8,52	3,0,0	174	149	3.0809559503790092e-09	5.6636620671e-08	0.815,0.75,0.811	0.933,1.0,1.0	-0.186
27765	gene:Solyc02g078440.2	NA	2	+	43115760	43115812	43115763	43115812	43115560	43115632	27765	0,0,4	65,39,73	2,0,5	92,28,66	152	149	3.1946300629036306e-09	5.86899744251e-08	0.0,0.0,0.051	0.021,0.0,0.069	-0.013
6208	gene:Solyc10g054840.1	NA	10	-	55997744	55997838	55997744	55997835	55997934	55998029	6208	8,6,24	117,32,121	8,4,11	123,25,119	152	149	3.2316536077318776e-09	5.93334796108e-08	0.063,0.155,0.163	0.06,0.136,0.083	0.034
22399	gene:Solyc01g079800.2	NA	1	-	78932515	78932670	78932515	78932609	78933083	78933353	22399	2,0,1	23,14,32	6,1,2	37,11,49	210	149	3.2414217521048515e-09	5.94760873959e-08	0.058,0.0,0.022	0.103,0.061,0.028	-0.037
19753	gene:Solyc08g076360.2	NA	8	-	60333463	60333633	60333463	60333630	60335011	60335540	19753	503,295,509	66,48,78	646,210,515	98,39,96	152	149	3.2584728167534348e-09	5.9752069388e-08	0.882,0.858,0.865	0.866,0.841,0.84	0.019
13390	gene:Solyc04g015450.2	NA	4	-	5652611	5652743	5652611	5652656	5653029	5653092	13390	25,25,24	63,73,86	54,5,29	321,86,221	236	149	3.434382777582246e-09	6.29389815435e-08	0.2,0.178,0.15	0.096,0.035,0.077	0.107
8043	gene:Solyc03g120850.2	NA	3	-	69097974	69098203	69097974	69098098	69098995	69099087	8043	4,11,15	455,221,388	51,17,32	1307,529,1033	254	149	3.444147851917312e-09	6.30790479965e-08	0.005,0.028,0.022	0.022,0.019,0.018	-0.001
27852	gene:Solyc10g080720.1	NA	10	-	61930504	61930649	61930504	61930612	61930828	61930841	27852	2,2,6	63,50,113	2,0,5	120,65,80	186	149	3.5266302098972623e-09	6.45249972683e-08	0.025,0.031,0.041	0.013,0.0,0.048	0.012
8221	gene:Solyc03g083250.2	NA	3	+	53102529	53102640	53102562	53102640	53102383	53102458	8221	14,13,13	404,334,417	28,11,33	690,291,476	182	149	3.52743887505479e-09	6.45249972683e-08	0.028,0.031,0.025	0.032,0.03,0.054	-0.011
5737	gene:Solyc06g051080.2	NA	6	+	34199903	34200065	34199908	34200065	34199656	34199806	5737	305,237,394	11,4,14	214,75,185	3,0,5	154	149	3.566726862925885e-09	6.52035399757e-08	0.964,0.983,0.965	0.986,1.0,0.973	-0.016
6778	gene:Solyc10g008790.2	NA	10	-	2863413	2863607	2863413	2863595	2865534	2865652	6778	2,0,2	5,1,1	12,2,3	4,0,2	161	149	3.608745778591469e-09	6.59311421442e-08	0.27,0.0,0.649	0.735,1.0,0.581	-0.466
23814	gene:Solyc12g010380.1	NA	12	-	3436505	3436652	3436505	3436626	3437517	3437652	23814	79,58,91	4,9,11	358,109,263	24,6,8	175	149	3.6308522410992893e-09	6.62942769451e-08	0.944,0.846,0.876	0.927,0.939,0.966	-0.055
27479	gene:Solyc02g090670.2	NA	2	-	52201024	52201232	52201024	52201166	52201445	52201512	27479	228,282,272	0,8,4	855,503,557	3,8,2	215	149	3.714440159467428e-09	6.7778842075e-08	1.0,0.961,0.979	0.995,0.978,0.995	-0.009
11338	gene:Solyc09g064630.2	NA	9	+	61955467	61955646	61955473	61955646	61954571	61955386	11338	45,15,31	1130,400,1234	36,8,52	1031,261,1064	155	149	3.738363378891053e-09	6.81735284893e-08	0.037,0.035,0.024	0.032,0.029,0.045	-0.003
21611	gene:Solyc01g080200.2	NA	1	-	79409613	79409728	79409613	79409720	79410131	79410342	21611	2,4,16	13,8,12	30,13,19	13,1,14	157	149	3.795854605107287e-09	6.9179508361e-08	0.127,0.322,0.559	0.687,0.925,0.563	-0.389
28776	gene:Solyc08g067470.2	NA	8	+	56494573	56494804	56494593	56494804	56494192	56494497	28776	3,0,3	23,3,36	3,3,4	20,6,30	169	149	3.8139493557156715e-09	6.94666939943e-08	0.103,0.0,0.068	0.117,0.306,0.105	-0.119
22377	gene:Solyc08g077800.2	NA	8	+	61710588	61710665	61710593	61710665	61710160	61710235	22377	41,24,27	2,2,5	45,17,32	3,0,0	154	149	4.037952939270549e-09	7.35016234659e-08	0.952,0.921,0.839	0.936,1.0,1.0	-0.075
20592	gene:Solyc06g063170.2	NA	6	+	39899395	39899494	39899404	39899494	39899080	39899154	20592	2,5,6	1,0,0	5,0,0	6,2,5	158	149	4.0914091914749275e-09	7.44290931558e-08	0.654,1.0,1.0	0.44,0.0,0.0	0.738
17793	gene:Solyc09g065870.2	NA	9	+	64147564	64147691	64147573	64147691	64147349	64147477	17793	102,105,79	3,4,1	130,74,88	2,0,0	158	149	4.240216035933722e-09	7.70889429163e-08	0.97,0.961,0.987	0.984,1.0,1.0	-0.022
3046	gene:Solyc11g005660.1	NA	11	-	491810	491928	491810	491898	492977	493211	3046	19,7,13	0,0,2	17,6,32	5,1,2	179	149	4.250657310463004e-09	7.72315333457e-08	1.0,1.0,0.844	0.739,0.833,0.93	0.114
30366	gene:Solyc05g052630.2	NA	5	-	62847812	62847932	62847812	62847846	62849168	62849284	30366	42,27,19	0,10,12	122,50,64	23,8,9	235	149	4.267272042986047e-09	7.74860485509e-08	1.0,0.631,0.501	0.771,0.798,0.818	-0.085
26927	gene:Solyc05g007990.2	NA	5	-	2412894	2413094	2412894	2413020	2413732	2413800	26927	0,0,7	38,29,65	3,1,4	41,8,26	223	149	4.291974367321509e-09	7.78870195779e-08	0.0,0.0,0.067	0.047,0.077,0.093	-0.05
18662	gene:Solyc11g020290.1	NA	11	-	10698138	10698236	10698138	10698185	10701048	10701144	18662	11,6,14	6,2,6	14,1,11	13,0,6	200	149	4.306036753349869e-09	7.80945347732e-08	0.577,0.691,0.635	0.445,1.0,0.577	-0.04
23734	gene:Solyc02g079190.2	NA	2	+	43802560	43802653	43802597	43802653	43802275	43802293	23734	6,3,6	0,0,0	11,4,9	11,0,7	186	149	4.418383615555492e-09	8.00832030319e-08	1.0,1.0,1.0	0.445,1.0,0.507	0.349
29931	gene:Solyc11g019960.1	NA	11	-	9828048	9828155	9828048	9828152	9828272	9828377	29931	41,21,29	6,5,7	40,18,42	21,0,12	152	149	4.660373198957989e-09	8.44177899689e-08	0.87,0.805,0.802	0.651,1.0,0.774	0.017
24546	gene:Solyc01g067530.2	NA	1	+	76282794	76282807	76282797	76282807	76282413	76282638	24546	13,2,7	12,6,10	19,8,18	58,13,54	152	149	4.672162275263049e-09	8.45797951475e-08	0.515,0.246,0.407	0.243,0.376,0.246	0.101
23338	gene:Solyc08g079490.2	NA	8	-	63001179	63001289	63001179	63001250	63001400	63001434	23338	15,10,27	88,59,114	12,9,19	127,67,131	188	149	4.686230400252446e-09	8.47828354519e-08	0.119,0.118,0.158	0.07,0.096,0.103	0.042
21872	gene:Solyc01g079720.2	NA	1	-	78835365	78835549	78835365	78835541	78835644	78835835	21872	3,3,4	25,15,41	8,4,7	48,12,47	157	149	5.1033842583828364e-09	9.22737816791e-08	0.102,0.16,0.085	0.137,0.24,0.124	-0.051
23441	gene:Solyc01g102970.2	NA	1	+	91622773	91622884	91622809	91622884	91622171	91622295	23441	6,3,7	70,17,48	4,0,3	89,19,94	185	149	5.204564651934018e-09	9.40460086801e-08	0.065,0.124,0.105	0.035,0.0,0.025	0.078
18122	gene:Solyc07g066430.2	NA	7	+	67866369	67866439	67866376	67866439	67865889	67866000	18122	4,5,11	99,79,120	20,4,12	824,216,582	156	149	5.231011229786245e-09	9.44664695051e-08	0.037,0.057,0.081	0.023,0.017,0.019	0.039
22225	gene:Solyc07g043620.2	NA	7	-	57565693	57565856	57565693	57565847	57565926	57565979	22225	115,130,95	0,5,0	160,94,176	8,4,14	158	149	5.246011268159284e-09	9.4679832997e-08	1.0,0.961,1.0	0.95,0.957,0.922	0.044
13476	gene:Solyc03g117060.2	NA	3	-	66324594	66324789	66324594	66324787	66325342	66325466	13476	6,11,2	294,243,317	6,0,5	648,188,334	151	149	5.309873719881091e-09	9.57742696138e-08	0.02,0.043,0.006	0.009,0.0,0.015	0.015
7291	gene:Solyc06g008160.2	NA	6	-	2047583	2047758	2047583	2047746	2050600	2050854	7291	125,47,97	2,2,6	336,100,347	54,8,49	161	149	5.442503238287577e-09	9.81069792347e-08	0.983,0.956,0.937	0.852,0.92,0.868	0.079
14425	gene:Solyc08g015770.2	NA	8	-	5581530	5581807	5581530	5581777	5581989	5582150	14425	7,1,6	0,0,2	14,3,13	5,1,2	179	149	5.642157504692988e-09	1.01644322319e-07	1.0,1.0,0.714	0.7,0.714,0.844	0.152
2240	gene:Solyc01g111780.2	NA	1	+	97959857	97959903	97959873	97959903	97959721	97959778	2240	2,2,1	78,117,88	8,3,9	298,134,209	165	149	6.1249425618715036e-09	1.1027493498e-07	0.023,0.015,0.01	0.024,0.02,0.037	-0.011
28244	gene:Solyc04g071660.2	NA	4	-	58649169	58649250	58649169	58649244	58649317	58650421	28244	0,1,2	0,7,2	25,2,21	56,13,34	155	149	6.1682784759909145e-09	1.10987940496e-07	NA,0.121,0.49	0.3,0.129,0.373	0.038
26244	gene:Solyc05g054920.2	NA	5	+	64717662	64717772	64717665	64717772	64716697	64716776	26244	15,22,17	41,32,32	35,15,20	39,32,33	152	149	6.192439913630384e-09	1.11355279149e-07	0.264,0.403,0.342	0.468,0.315,0.373	-0.049
25039	gene:Solyc10g079430.1	NA	10	+	60964913	60965050	60964950	60965050	60964013	60964097	25039	17,12,11	263,187,300	9,4,7	267,116,192	186	149	6.224934771891116e-09	1.11871938388e-07	0.049,0.049,0.029	0.026,0.027,0.028	0.015
10847	gene:Solyc12g041880.1	NXD1	12	-	42386919	42386994	42386919	42386983	42387049	42387133	10847	2,1,2	69,18,121	22,0,10	168,44,164	160	149	6.2875508169880586e-09	1.12928971622e-07	0.026,0.049,0.015	0.109,0.0,0.054	-0.024
24940	gene:Solyc06g005940.2	NA	6	-	921113	921337	921113	921329	921435	921641	24940	2747,1216,3061	46,17,36	1236,494,1124	27,9,16	157	149	6.3047295159437035e-09	1.1316913337e-07	0.983,0.985,0.988	0.978,0.981,0.985	0.004
20260	gene:Solyc01g111860.2	NA	1	-	98014450	98014553	98014450	98014550	98017543	98018293	20260	9,0,3	15,7,19	10,1,2	22,1,3	152	149	6.552344715087296e-09	1.17542816328e-07	0.37,0.0,0.134	0.308,0.495,0.395	-0.231
19412	gene:Solyc06g051390.2	NA	6	+	34732821	34732961	34732868	34732961	34732508	34732724	19412	11,2,14	21,14,17	15,0,11	14,0,12	196	149	6.913353181682784e-09	1.23944163646e-07	0.285,0.098,0.385	0.449,NA,0.411	-0.174
14274	gene:Solyc04g076120.2	NA	4	+	61073939	61074066	61073943	61074066	61073622	61073869	14274	0,1,0	6,1,8	5,6,5	1,3,4	153	149	6.9328626582526585e-09	1.24188809093e-07	0.0,0.493,0.0	0.83,0.661,0.549	-0.516
22416	gene:Solyc05g055990.2	NA	5	+	65394268	65394564	65394352	65394564	65393463	65393764	22416	436,198,573	2,2,5	731,197,700	11,4,12	233	149	6.9373953499616525e-09	1.24188809093e-07	0.993,0.984,0.987	0.977,0.969,0.974	0.015
6116	gene:Solyc02g091030.2	NA	2	+	52474056	52474143	52474071	52474143	52473537	52473636	6116	18,3,2	4,0,3	7,4,9	3,0,8	164	149	6.939532780581571e-09	1.24188809093e-07	0.803,1.0,0.377	0.679,1.0,0.505	-0.001
5049	gene:Solyc01g080510.2	NA	1	+	79757950	79758035	79757966	79758035	79757498	79757888	5049	15,4,7	213,186,274	15,4,7	436,189,322	165	149	6.948089257594225e-09	1.24267119845e-07	0.06,0.019,0.023	0.03,0.019,0.019	0.011
7031	gene:Solyc07g040950.2	NA	7	-	51201412	51201501	51201412	51201496	51202020	51202241	7031	34,16,30	6,6,12	38,11,52	3,1,11	154	149	7.235023588551513e-09	1.29321152237e-07	0.846,0.721,0.708	0.925,0.914,0.821	-0.128
9279	gene:Solyc01g006680.2	NA	1	-	1261955	1262045	1261955	1262032	1262201	1262336	9279	24,10,35	19,6,12	42,27,33	10,10,20	162	149	7.327375247460003e-09	1.30893166605e-07	0.537,0.605,0.728	0.794,0.713,0.603	-0.08
11287	gene:Solyc02g084700.2	NA	2	-	47802815	47802924	47802815	47802905	47803181	47803331	11287	2,1,2	80,30,77	2,5,5	68,27,89	168	149	7.346626937809485e-09	1.31158249686e-07	0.022,0.029,0.023	0.025,0.141,0.047	-0.046
805	gene:Solyc05g014470.2	NA	5	+	8322605	8322721	8322620	8322721	8322380	8322511	805	149,92,137	6229,2989,7181	173,75,112	8999,2396,6601	164	149	7.420944914236669e-09	1.32405514751e-07	0.021,0.027,0.017	0.017,0.028,0.015	0.002
2517	gene:Solyc09g010170.2	NA	9	-	3550916	3551043	3550916	3550968	3552437	3552545	2517	1,0,152	1,0,2	0,0,0	2,0,1	224	149	7.886652176251403e-09	1.406303155e-07	0.399,NA,0.981	0.0,NA,0.0	0.69
19222	gene:Solyc05g010400.2	NA	5	-	4635097	4635268	4635097	4635247	4635458	4635559	19222	2,0,3	143,82,155	14,2,3	250,63,193	170	149	8.043383573809393e-09	1.43339074779e-07	0.012,0.0,0.017	0.047,0.027,0.013	-0.019
17908	gene:Solyc05g009940.2	NA	5	-	4159853	4159973	4159853	4159968	4160051	4160127	17908	16,11,14	28,22,59	18,2,17	89,25,57	154	149	8.088400209644242e-09	1.44054940822e-07	0.356,0.326,0.187	0.164,0.072,0.224	0.136
9084	gene:Solyc01g010050.2	NA	1	+	4685345	4685507	4685366	4685507	4683768	4683846	9084	4,0,2	0,0,3	22,2,14	2,0,1	170	149	8.14458400319174e-09	1.4496871826e-07	1.0,NA,0.369	0.906,1.0,0.925	-0.259
6044	gene:Solyc08g059760.2	NA	8	-	45234785	45234859	45234785	45234828	45235015	45235086	6044	18,15,20	17,3,12	30,8,20	70,15,82	180	149	8.296359840402692e-09	1.47581864905e-07	0.467,0.805,0.58	0.262,0.306,0.168	0.372
28616	gene:Solyc06g075400.2	NA	6	+	46804580	46804741	46804592	46804741	46804410	46804518	28616	3,2,4	52,30,39	2,0,3	78,36,60	161	149	8.456654347656618e-09	1.50343331629e-07	0.051,0.058,0.087	0.023,0.0,0.044	0.043
8926	gene:Solyc03g026150.2	NA	3	+	3560627	3560729	3560694	3560729	3559366	3559586	8926	2,2,1	157,51,164	5,0,7	166,35,180	216	149	8.473522646944464e-09	1.50553174346e-07	0.009,0.026,0.004	0.02,0.0,0.026	-0.002
7351	gene:Solyc02g092920.2	NA	2	+	53871922	53871996	53871972	53871996	53871472	53871585	7351	15,7,13	123,202,129	25,19,16	470,298,282	199	149	8.611558373290953e-09	1.52914320577e-07	0.084,0.025,0.07	0.038,0.046,0.041	0.018
3760	gene:Solyc03g111000.2	NA	3	+	61704602	61704660	61704607	61704660	61704202	61704392	3760	3,5,3	25,6,15	4,0,2	16,11,8	154	149	9.14232437322422e-09	1.62242144474e-07	0.104,0.446,0.162	0.195,0.0,0.195	0.107
5948	gene:Solyc07g008970.2	NA	7	-	3996737	3996831	3996737	3996800	3996933	3996996	5948	0,2,4	57,25,72	2,0,1	64,23,72	180	149	9.275368264579408e-09	1.64504965194e-07	0.0,0.062,0.044	0.025,0.0,0.011	0.023
21121	gene:Solyc10g019170.1	NA	10	+	12162441	12162475	12162447	12162475	12162003	12162104	21121	14,13,16	6,6,5	11,0,8	0,2,0	155	149	9.299631867993355e-09	1.64836945305e-07	0.692,0.676,0.755	1.0,0.0,1.0	0.041
11115	gene:Solyc09g083120.2	NA	9	-	68799626	68799799	68799626	68799796	68800014	68800153	11115	0,0,2	5,0,2	2,0,3	0,0,0	152	149	9.370160776587873e-09	1.65988098381e-07	0.0,NA,0.495	1.0,NA,1.0	-0.752
19533	gene:Solyc07g017680.1	NA	7	+	7731786	7731940	7731820	7731940	7730810	7730880	19533	9,3,2	1,6,6	6,0,3	0,2,1	183	149	9.412858520249472e-09	1.66645157543e-07	0.88,0.289,0.213	1.0,0.0,0.71	-0.109
4715	gene:Solyc03g032140.2	NA	3	+	4646624	4646724	4646710	4646724	4644784	4644801	4715	8,0,3	6,0,5	3,1,6	14,4,3	235	149	9.571222742183678e-09	1.69347973816e-07	0.458,NA,0.276	0.12,0.137,0.559	0.095
7025	gene:Solyc06g011530.2	NA	6	+	8021988	8022222	8022157	8022222	8021721	8021813	7025	86,35,70	28,4,4	88,23,76	37,14,34	318	149	9.582377323893301e-09	1.69444477069e-07	0.59,0.804,0.891	0.527,0.435,0.512	0.27
2549	gene:Solyc05g015210.2	NA	5	+	10058910	10058983	10058917	10058983	10058559	10058832	2549	21,30,38	8,6,5	66,18,35	5,3,4	156	149	9.825233568789129e-09	1.73635593242e-07	0.715,0.827,0.879	0.927,0.851,0.893	-0.083
30052	gene:Solyc02g071880.2	NA	2	-	41251350	41251454	41251350	41251416	41251603	41251675	30052	0,3,5	16,11,22	0,0,1	22,10,18	187	149	9.9344218399998e-09	1.75460896728e-07	0.0,0.179,0.153	0.0,0.0,0.042	0.097
25054	gene:Solyc02g071830.1	NA	2	-	41199259	41199369	41199259	41199326	41200373	41200535	25054	4,0,7	0,0,0	0,4,2	4,0,2	192	149	1.0079389962625564e-08	1.77915597767e-07	1.0,NA,1.0	0.0,1.0,0.437	0.521
30216	gene:Solyc01g099930.2	NA	1	-	90042110	90042254	90042110	90042151	90042485	90042545	30216	441,270,440	37,9,54	350,137,279	64,15,46	252	149	1.0179633224878099e-08	1.79578396207e-07	0.876,0.947,0.828	0.764,0.844,0.782	0.087
28411	gene:Solyc04g071120.2	NA	4	-	58031361	58031456	58031361	58031407	58035025	58035136	28411	19,20,26	12,14,21	58,16,36	25,10,24	198	149	1.019888718705162e-08	1.79811341421e-07	0.544,0.518,0.482	0.636,0.546,0.53	-0.056
29311	gene:Solyc01g095510.2	NA	1	+	86753045	86753118	86753058	86753118	86752373	86752499	29311	5,1,6	61,27,55	0,4,0	40,8,19	162	149	1.0408030707300922e-08	1.83389871236e-07	0.07,0.033,0.091	0.0,0.315,0.0	-0.04
2415	gene:Solyc02g085790.2	NA	2	+	48571361	48571495	48571376	48571495	48571183	48571291	2415	5,3,4	197,207,225	15,3,5	376,208,279	164	149	1.0422932962975439e-08	1.83543650666e-07	0.023,0.013,0.016	0.035,0.013,0.016	-0.004
422	gene:Solyc02g032330.2	NA	2	+	28226123	28226329	28226130	28226329	28219166	28219246	422	3,4,8	57,33,79	0,0,5	78,15,48	156	149	1.0461853794557889e-08	1.84119955029e-07	0.048,0.104,0.088	0.0,0.0,0.09	0.05
27605	gene:Solyc01g067100.2	NA	1	-	75467872	75467919	75467872	75467913	75468015	75468262	27605	7,0,6	0,0,0	1,0,0	0,0,5	155	149	1.0612633342934741e-08	1.86663033206e-07	1.0,NA,1.0	1.0,NA,0.0	0.5
19513	gene:Solyc04g051310.2	NA	4	+	50316452	50316571	50316500	50316571	50313123	50313824	19513	14,12,10	54,37,78	30,21,19	92,33,71	197	149	1.0673997353775204e-08	1.87631325453e-07	0.164,0.197,0.088	0.198,0.325,0.168	-0.081
11727	gene:Solyc09g031750.2	NA	9	-	28028103	28028271	28028103	28028267	28028349	28029028	11727	2,3,4	56,35,73	1,3,6	187,38,134	153	149	1.0896307686002328e-08	1.91425972793e-07	0.034,0.077,0.051	0.005,0.071,0.042	0.015
24282	gene:Solyc12g007150.1	NA	12	+	1588775	1588861	1588786	1588861	1588394	1588549	24282	2,0,0	1,0,3	2,0,4	5,0,7	160	149	1.1045811336963245e-08	1.9393782752e-07	0.651,NA,0.0	0.271,NA,0.347	0.017
15450	gene:Solyc04g074690.2	NA	4	-	60607980	60608154	60607980	60608103	60609698	60609869	15450	335,124,390	2,2,0	469,111,420	8,0,6	200	149	1.107485808238344e-08	1.94333032172e-07	0.992,0.979,1.0	0.978,1.0,0.981	0.004
29055	gene:Solyc03g120430.2	NA	3	-	68823119	68823209	68823119	68823194	68823439	68823611	29055	4,1,4	310,122,238	17,5,18	1150,395,895	164	149	1.1111515831135295e-08	1.94861243705e-07	0.012,0.007,0.015	0.013,0.011,0.018	-0.003
26507	gene:Solyc06g054550.2	NA	6	-	37299220	37299284	37299220	37299268	37299384	37299450	26507	5,1,4	138,44,153	4,0,0	97,12,82	165	149	1.1373054735220116e-08	1.99212758989e-07	0.032,0.02,0.023	0.036,0.0,0.0	0.013
713	gene:Solyc03g117950.2	NA	3	-	66927064	66927192	66927064	66927112	66927270	66927490	713	5,0,3	0,2,0	1,5,1	4,2,0	229	149	1.1367878776313105e-08	1.99212758989e-07	1.0,0.0,1.0	0.14,0.619,1.0	0.08
15760	gene:Solyc04g074500.2	NA	4	-	60494104	60494231	60494104	60494203	60494360	60494458	15760	3,5,7	96,25,83	2,3,2	77,20,35	177	149	1.1380440375268836e-08	1.99224729184e-07	0.026,0.144,0.066	0.021,0.112,0.046	0.019
13782	gene:Solyc07g041750.2	NA	7	-	54091672	54091768	54091672	54091761	54091850	54091921	13782	9,2,15	31,52,34	16,10,8	49,15,47	156	149	1.1435596247444623e-08	2.00072453476e-07	0.217,0.035,0.296	0.238,0.389,0.14	-0.073
1399	gene:Solyc04g005010.2	NA	4	-	4006	4131	4006	4114	5194	5338	1399	2,0,6	51,13,56	2,0,2	103,21,86	166	149	1.1721883248914012e-08	2.0496057622e-07	0.034,0.0,0.088	0.017,0.0,0.02	0.028
16700	gene:Solyc09g074470.2	NA	9	-	66263042	66263173	66263042	66263159	66263314	66263415	16700	22,8,16	51,11,33	67,33,80	129,44,127	163	149	1.2098584846869785e-08	2.11422948015e-07	0.283,0.399,0.307	0.322,0.407,0.365	-0.035
9527	gene:Solyc01g094860.2	NA	1	-	86260237	86260371	86260237	86260359	86260846	86260911	9527	4,1,6	2,4,0	0,1,3	0,0,2	161	149	1.2316929328073532e-08	2.15112058917e-07	0.649,0.188,1.0	NA,1.0,0.581	-0.178
21498	gene:Solyc02g071860.2	NA	2	-	41212486	41212558	41212486	41212532	41214320	41214392	21498	23,15,17	0,0,0	41,23,51	6,10,12	175	149	1.2610137627759218e-08	2.20103547261e-07	1.0,1.0,1.0	0.853,0.662,0.783	0.234
20441	gene:Solyc08g007400.2	NA	8	+	1973394	1973525	1973406	1973525	1972944	1972997	20441	29,28,32	578,364,562	15,3,10	147,65,117	161	149	1.2707763350142429e-08	2.21677385906e-07	0.044,0.066,0.05	0.086,0.041,0.073	-0.013
8136	gene:Solyc08g007080.2	NA	8	-	1637047	1637218	1637047	1637202	1637297	1637495	8136	15,5,20	93,52,63	8,2,6	26,9,15	165	149	1.271694483520962e-08	2.21707440016e-07	0.127,0.08,0.223	0.217,0.167,0.265	-0.073
5105	gene:Solyc11g065900.1	NA	11	+	51489452	51489537	51489506	51489537	51488422	51488602	5105	4,10,9	93,29,81	6,1,2	92,33,109	203	149	1.3582861317433623e-08	2.3666503673e-07	0.031,0.202,0.075	0.046,0.022,0.013	0.076
20763	gene:Solyc12g008410.1	NA	12	+	1853256	1853363	1853265	1853363	1853010	1853082	20763	36,40,43	2,0,2	91,17,82	5,0,4	158	149	1.3631694470215916e-08	2.37376753443e-07	0.944,1.0,0.953	0.945,1.0,0.951	0.0
10524	gene:Solyc03g025390.2	NA	3	-	2817532	2817712	2817532	2817617	2817881	2817954	10524	24,14,31	243,117,346	62,15,66	812,271,704	244	149	1.3934689268657553e-08	2.42510912477e-07	0.057,0.068,0.052	0.045,0.033,0.054	0.015
22255	gene:Solyc03g059180.2	NA	3	-	27862603	27862681	27862603	27862673	27862885	27863000	22255	122,50,140	4,0,9	502,211,521	13,6,7	157	149	1.425989126301765e-08	2.48025317609e-07	0.967,1.0,0.937	0.973,0.971,0.986	-0.009
30119	gene:Solyc06g073880.2	NA	6	+	45619086	45619505	45619400	45619505	45618618	45618992	30119	41,16,40	123,42,165	56,5,34	82,15,86	463	149	1.4401753056950046e-08	2.50346262934e-07	0.097,0.109,0.072	0.18,0.097,0.113	-0.037
15247	gene:Solyc06g034150.2	NA	6	-	23714120	23714359	23714120	23714337	23715127	23715235	15247	3,1,7	1,2,0	37,5,27	4,0,6	171	149	1.4507838653407388e-08	2.52042959657e-07	0.723,0.303,1.0	0.89,1.0,0.797	-0.22
9962	gene:Solyc01g103370.2	NA	1	+	91990277	91990516	91990338	91990516	91990060	91990133	9962	55,40,60	1181,924,1391	117,20,52	1769,658,1084	210	149	1.4716658904256158e-08	2.55521428697e-07	0.032,0.03,0.03	0.045,0.021,0.033	-0.002
23288	gene:Solyc04g076790.2	NA	4	+	61676013	61676240	61676124	61676240	61675505	61675673	23288	14,13,14	3,2,3	18,12,26	11,12,6	260	149	1.4812549379090888e-08	2.57036211496e-07	0.728,0.788,0.728	0.484,0.364,0.713	0.228
22383	gene:Solyc06g049090.2	NA	6	-	32369643	32369844	32369643	32369774	32370703	32370753	22383	22,5,21	0,0,2	40,13,34	4,1,0	219	149	1.5768949868048305e-08	2.73472599083e-07	1.0,1.0,0.877	0.872,0.898,1.0	0.036
916	gene:Solyc01g079410.2	NA	1	-	78486775	78486986	78486775	78486844	78491123	78491651	916	15,3,12	0,0,0	37,6,10	13,0,4	291	149	1.6270711820586105e-08	2.82009859398e-07	1.0,1.0,1.0	0.593,1.0,0.561	0.282
23051	gene:Solyc11g017230.1	NA	11	-	8036457	8036703	8036457	8036696	8037601	8037772	23051	2,3,5	13,7,14	0,0,3	26,23,13	156	149	1.6781480821482067e-08	2.90523889003e-07	0.128,0.29,0.254	0.0,0.0,0.181	0.164
3021	gene:Solyc02g082690.2	NA	2	+	46348905	46349030	46348908	46349030	46348671	46348735	3021	2,0,2	12,3,13	5,0,11	7,3,2	152	149	1.6777326046723945e-08	2.90523889003e-07	0.14,0.0,0.131	0.412,0.0,0.844	-0.328
14739	gene:Solyc01g080670.2	NA	1	+	79918444	79918583	79918447	79918583	79918143	79918261	14739	2,3,4	105,55,95	12,0,6	155,40,158	152	149	1.6873055040018977e-08	2.91939209001e-07	0.018,0.051,0.04	0.071,0.0,0.036	0.001
11735	gene:Solyc08g081100.2	NA	8	-	64203889	64204130	64203889	64203990	64204500	64205063	11735	2,3,7	120,43,89	10,3,11	159,40,137	289	149	1.698302029271375e-08	2.9367090064e-07	0.009,0.035,0.039	0.031,0.037,0.04	-0.008
19839	gene:Solyc03g007970.1	NA	3	+	2463059	2463175	2463079	2463175	2462902	2462972	19839	0,2,0	7,1,3	5,0,7	17,2,12	169	149	1.741948579426855e-08	3.01043148392e-07	0.0,0.638,0.0	0.206,0.0,0.34	0.031
13372	gene:Solyc07g032110.2	NA	7	-	35523942	35524094	35523942	35524087	35524179	35524249	13372	129,98,125	9,16,8	148,76,105	7,10,6	156	149	1.7725892669783727e-08	3.06105811235e-07	0.932,0.854,0.937	0.953,0.879,0.944	-0.018
13842	gene:Solyc12g098430.1	NA	12	+	65934260	65934500	65934434	65934500	65933542	65933545	13842	7,3,4	65,58,73	10,5,17	132,40,106	323	149	1.7733026306040974e-08	3.06105811235e-07	0.047,0.023,0.025	0.034,0.055,0.069	-0.021
10923	gene:Solyc08g067090.2	NA	8	+	56004765	56004978	56004934	56004978	56004423	56004462	10923	1,0,2	5,0,1	6,0,2	3,3,7	318	149	1.7801135865693654e-08	3.07103170985e-07	0.086,NA,0.484	0.484,0.0,0.118	0.084
580	gene:Solyc02g023980.2	NA	2	+	24671312	24671446	24671317	24671446	24668813	24669014	580	0,0,3	8,4,4	1,0,3	7,1,1	154	149	1.7875260356251082e-08	3.08203082419e-07	0.0,0.0,0.421	0.121,0.0,0.744	-0.148
708	gene:Solyc01g111680.2	NA	1	-	97876114	97876267	97876114	97876252	97876705	97878437	708	5,2,3	55,123,66	1,4,0	106,50,45	164	149	1.804519190692781e-08	3.10952654744e-07	0.076,0.015,0.04	0.008,0.068,0.0	0.018
30319	gene:Solyc03g118690.2	NA	3	+	67544722	67544875	67544748	67544875	67543798	67544143	30319	55,31,61	3,2,1	178,69,108	4,2,0	175	149	1.9964761082088944e-08	3.4383112582e-07	0.94,0.93,0.981	0.974,0.967,1.0	-0.03
15826	gene:Solyc06g083870.2	NA	6	+	49174059	49174195	49174085	49174195	49173828	49173953	15826	3,0,0	63,41,53	2,5,4	131,34,112	175	149	2.0566054224900503e-08	3.5398144866e-07	0.039,0.0,0.0	0.013,0.111,0.03	-0.038
23010	gene:Solyc01g079790.2	NA	1	+	78926131	78926338	78926277	78926338	78925745	78925850	23010	18,10,24	2,0,3	16,11,16	9,6,3	295	149	2.0657557261036585e-08	3.55350630546e-07	0.82,1.0,0.802	0.473,0.481,0.729	0.313
2912	gene:Solyc01g110160.2	NA	1	-	96935928	96936037	96935928	96936034	96936409	96936507	2912	2,0,0	9,0,16	0,0,2	111,11,95	152	149	2.1113895801824178e-08	3.62990487397e-07	0.179,NA,0.0	0.0,0.0,0.02	0.083
5077	gene:Solyc08g075990.2	NA	8	-	60060224	60060321	60060224	60060272	60061543	60061690	5077	0,3,0	41,24,43	7,0,6	209,71,206	198	149	2.1329574859360717e-08	3.66486481326e-07	0.0,0.086,0.0	0.025,0.0,0.021	0.013
4110	gene:Solyc01g007760.2	NA	1	+	1919883	1919972	1919906	1919972	1919756	1919805	4110	6,3,3	41,9,41	4,0,4	70,16,51	172	149	2.1736817543529236e-08	3.73267996234e-07	0.113,0.224,0.06	0.047,0.0,0.064	0.095
16837	gene:Solyc12g094630.1	NA	12	+	64808378	64808517	64808396	64808517	64806587	64806648	16837	37,18,45	901,459,1144	93,15,67	1837,444,1406	167	149	2.1868147825795153e-08	3.75306405382e-07	0.035,0.034,0.034	0.043,0.029,0.041	-0.003
20101	gene:Solyc02g067090.2	NA	2	+	37326465	37326695	37326629	37326695	37326205	37326322	20101	8,2,3	3,0,0	9,12,8	5,0,2	313	149	2.2280984655518306e-08	3.81950558757e-07	0.559,1.0,1.0	0.461,1.0,0.656	0.147
22769	gene:Solyc01g091350.2	NA	1	-	84997736	84997777	84997736	84997774	84997907	84998000	22769	0,0,0	1,0,1	1,0,1	0,0,0	152	149	2.227104646519583e-08	3.81950558757e-07	0.0,NA,0.0	1.0,NA,1.0	-1.0
26858	gene:Solyc01g094880.2	NA	1	+	86284500	86284567	86284513	86284567	86284242	86284417	26858	2,3,0	27,12,40	3,2,7	50,36,55	162	149	2.2535581456506815e-08	3.86092310544e-07	0.064,0.187,0.0	0.052,0.049,0.105	0.015
29100	gene:Solyc07g045310.2	NA	7	+	58407738	58407841	58407757	58407841	58407471	58407635	29100	12,27,17	102,67,62	25,10,7	250,92,204	168	149	2.266755894705467e-08	3.8812971757e-07	0.094,0.263,0.196	0.081,0.088,0.03	0.118
9999	gene:Solyc06g048610.2	NA	6	-	31362949	31363095	31362949	31363092	31363397	31363510	9999	82,34,81	3,0,11	142,48,138	5,1,1	152	149	2.285481777064407e-08	3.91110799213e-07	0.964,1.0,0.878	0.965,0.979,0.993	-0.032
27968	gene:Solyc01g094950.2	NA	1	+	86352803	86352881	86352824	86352881	86352662	86352727	27968	709,366,876	26,4,27	1008,196,720	14,11,18	170	149	2.2900221968298513e-08	3.91662311857e-07	0.96,0.988,0.966	0.984,0.94,0.972	0.006
8832	gene:Solyc12g098370.1	NA	12	+	65902584	65902679	65902600	65902679	65901734	65901786	8832	2,0,3	92,37,131	3,7,8	91,29,84	165	149	2.3246478737537103e-08	3.9735571045e-07	0.019,0.0,0.02	0.029,0.179,0.079	-0.083
28181	gene:Solyc03g121820.2	NA	3	+	69863494	69863557	69863507	69863557	69863320	69863384	28181	354,218,356	12,8,18	495,207,396	11,2,13	162	149	2.407813561205421e-08	4.11334816706e-07	0.964,0.962,0.948	0.976,0.99,0.966	-0.019
11492	gene:Solyc05g015320.2	NA	5	+	10360286	10360378	10360303	10360378	10359291	10359365	11492	3,0,2	14,12,18	1,2,1	36,14,36	166	149	2.440919463147634e-08	4.16750896278e-07	0.161,0.0,0.091	0.024,0.114,0.024	0.03
27800	gene:Solyc03g115680.2	NA	3	+	65316573	65316700	65316581	65316700	65316018	65316494	27800	55,44,55	3,2,5	111,37,94	4,2,3	157	149	2.5615950166135054e-08	4.3710339764e-07	0.946,0.954,0.913	0.963,0.946,0.967	-0.021
30091	gene:Solyc08g006640.2	NA	8	-	1229652	1229769	1229652	1229756	1230310	1230452	30091	8,0,2	2,0,1	3,1,7	2,0,0	162	149	2.5651880597891108e-08	4.37465376232e-07	0.786,NA,0.648	0.58,1.0,1.0	-0.143
16384	gene:Solyc11g005170.1	NA	11	+	150235	150469	150298	150469	150025	150082	16384	7,10,3	3,5,2	22,10,17	0,0,0	212	149	2.602915827202831e-08	4.43644913782e-07	0.621,0.584,0.513	1.0,1.0,1.0	-0.427
900	gene:Solyc03g096920.2	NA	3	-	59293623	59293746	59293623	59293731	59293851	59293896	900	1,0,3	34,25,42	7,3,3	148,21,142	164	149	2.6393877751208297e-08	4.49603447653e-07	0.026,0.0,0.061	0.041,0.115,0.019	-0.029
1075	gene:Solyc12g007210.1	NA	12	-	1634947	1635031	1634947	1635011	1635189	1635299	1075	0,3,2	38,24,40	7,1,1	41,13,21	169	149	2.8269611884893996e-08	4.81279618143e-07	0.0,0.099,0.042	0.131,0.064,0.04	-0.031
10592	gene:Solyc07g022790.2	NA	7	+	21601405	21601551	21601415	21601551	21601276	21601321	10592	87,62,90	3,1,3	143,57,104	3,0,2	159	149	2.8770444996359712e-08	4.89525745573e-07	0.965,0.983,0.966	0.978,1.0,0.98	-0.015
11567	gene:Solyc08g077300.2	NA	8	-	61205269	61205328	61205269	61205324	61206554	61206762	11567	7,9,11	12,5,5	12,2,7	4,1,6	153	149	2.9662702345593535e-08	5.04418665459e-07	0.362,0.637,0.682	0.745,0.661,0.532	-0.086
8109	gene:Solyc11g040180.1	NA	11	-	39216923	39217150	39216923	39217016	39217340	39217439	8109	3,3,5	102,62,124	11,3,2	123,41,98	283	149	2.9702200958749533e-08	5.04801557175e-07	0.015,0.025,0.021	0.045,0.037,0.011	-0.011
22451	gene:Solyc01g099980.2	NA	1	-	90068130	90068301	90068130	90068296	90068482	90068607	22451	0,0,3	1,2,6	6,2,5	6,1,2	154	149	2.987791427468382e-08	5.07497715323e-07	0.0,0.0,0.326	0.492,0.659,0.708	-0.511
26438	gene:Solyc04g081750.2	NA	4	+	65680117	65680275	65680169	65680275	65679763	65679829	26438	21,18,15	315,172,325	18,12,13	222,95,178	201	149	3.015292522645316e-08	5.11876471934e-07	0.047,0.072,0.033	0.057,0.086,0.051	-0.014
12846	gene:Solyc01g088150.2	NA	1	-	82998118	82998340	82998118	82998273	82999849	83000681	12846	92,24,85	0,0,3	130,36,93	2,0,4	216	149	3.054340058720113e-08	5.18209236561e-07	1.0,1.0,0.951	0.978,1.0,0.941	0.011
29354	gene:Solyc03g124030.2	NA	3	-	70747384	70747434	70747384	70747417	70747506	70747752	29354	0,0,6	4,4,5	7,2,5	4,0,4	166	149	3.1068870560449345e-08	5.26823831951e-07	0.0,0.0,0.519	0.611,1.0,0.529	-0.54
10108	gene:Solyc08g075890.2	NA	8	+	59981147	59981220	59981163	59981220	59980979	59981082	10108	11,9,16	374,221,422	3,1,7	332,122,279	165	149	3.165205623829417e-08	5.36406711336e-07	0.026,0.035,0.033	0.008,0.007,0.022	0.019
2760	gene:Solyc06g074200.2	NA	6	-	45877290	45877367	45877290	45877339	45877596	45877923	2760	458,105,518	0,13,43	2555,559,2462	179,39,129	177	149	3.228683538058527e-08	5.46852525178e-07	1.0,0.872,0.91	0.923,0.923,0.941	-0.002
2106	gene:Solyc07g005060.2	NA	7	+	108301	108367	108307	108367	107999	108106	2106	68,54,89	7,0,3	71,29,55	0,2,3	155	149	3.241499345853905e-08	5.48710524234e-07	0.903,1.0,0.966	1.0,0.933,0.946	-0.003
14176	gene:Solyc07g008330.2	NA	7	-	3118583	3118664	3118583	3118624	3118861	3118926	14176	1,6,0	106,73,126	6,9,1	266,82,181	189	149	3.291278404941203e-08	5.56819866744e-07	0.007,0.061,0.0	0.017,0.08,0.004	-0.011
15072	gene:Solyc01g103950.2	NA	1	-	92428293	92428373	92428293	92428369	92428443	92428519	15072	2,1,3	49,11,38	4,1,0	58,42,71	153	149	3.387357619943939e-08	5.72748607809e-07	0.038,0.081,0.071	0.063,0.023,0.0	0.035
111	gene:Solyc10g061940.1	NA	10	+	23448866	23449061	23448895	23449061	23448680	23448740	111	6,1,9	112,43,123	11,4,10	143,51,123	178	149	3.45137992925354e-08	5.83242003394e-07	0.043,0.019,0.058	0.06,0.062,0.064	-0.022
1574	gene:Solyc01g068210.2	NA	1	+	77317917	77318071	77317997	77318071	77317474	77317549	1574	4,0,0	132,39,149	5,8,4	117,30,84	229	149	3.499488472888112e-08	5.91035766231e-07	0.019,0.0,0.0	0.027,0.148,0.03	-0.062
22799	gene:Solyc04g051860.2	SK	4	+	51169473	51169532	51169479	51169532	51166595	51166901	22799	87,57,120	2,0,1	83,14,66	6,0,0	155	149	3.5284993728139944e-08	5.95597069034e-07	0.977,1.0,0.991	0.93,1.0,1.0	0.013
17323	gene:Solyc06g069090.2	NA	6	-	42881825	42881937	42881825	42881917	42882381	42882477	17323	73,27,98	152,71,215	119,9,118	426,104,301	169	149	3.542897953580594e-08	5.97688091204e-07	0.297,0.251,0.287	0.198,0.071,0.257	0.103
10798	gene:Solyc04g049080.2	NA	4	+	39515243	39515445	39515248	39515445	39514953	39515062	10798	0,0,0	2,0,2	9,0,3	2,0,0	154	149	3.578732987471047e-08	6.03391026957e-07	0.0,NA,0.0	0.813,NA,1.0	-0.906
5509	gene:Solyc11g069520.1	NA	11	-	54132977	54133103	54132977	54133027	54133462	54133630	5509	3,2,2	103,67,101	3,0,9	170,33,105	225	149	3.5984770765057675e-08	6.06376026639e-07	0.019,0.019,0.013	0.012,0.0,0.054	-0.005
631	gene:Solyc04g080900.2	NA	4	+	64949452	64949536	64949457	64949536	64949108	64949200	631	48,20,34	0,1,2	191,60,133	2,0,12	154	149	3.6493144541069355e-08	6.14594176478e-07	1.0,0.951,0.943	0.989,1.0,0.915	-0.003
24340	gene:Solyc01g110300.2	NA	1	-	97028617	97028808	97028617	97028801	97028998	97029100	24340	9,8,16	7,2,11	7,6,8	12,15,4	156	149	3.6746554449845283e-08	6.1851151247e-07	0.551,0.793,0.581	0.358,0.276,0.656	0.212
4669	gene:Solyc01g096870.2	NA	1	+	87868559	87868656	87868574	87868656	87867677	87867788	4669	25,14,12	1,3,0	54,31,28	5,2,3	164	149	3.81405645872123e-08	6.41611931157e-07	0.958,0.809,1.0	0.908,0.934,0.895	0.01
22982	gene:Solyc04g080650.2	NA	4	-	64762625	64762837	64762625	64762705	64762911	64762976	22982	2,0,1	3,2,2	2,0,0	0,0,4	281	149	3.8258501090578674e-08	6.43231869297e-07	0.261,0.0,0.21	1.0,NA,0.0	-0.343
14256	gene:Solyc02g094540.2	NA	2	+	55079124	55079230	55079134	55079230	55078929	55079025	14256	3,0,4	109,72,111	11,1,6	164,77,101	159	149	3.837167682004683e-08	6.44769979353e-07	0.025,0.0,0.033	0.059,0.012,0.053	-0.022
24614	gene:Solyc10g006410.2	NA	10	+	1028221	1028378	1028244	1028378	1028000	1028128	24614	84,46,68	3,2,2	129,35,82	0,0,5	172	149	3.8703197311008336e-08	6.4997318648e-07	0.96,0.952,0.967	1.0,1.0,0.934	-0.018
3913	gene:Solyc02g086870.2	NA	2	-	49475635	49475702	49475635	49475689	49475770	49475853	3913	0,1,3	58,30,55	1,4,5	93,32,63	162	149	3.926097042299955e-08	6.58968010064e-07	0.0,0.03,0.048	0.01,0.103,0.068	-0.034
16350	gene:Solyc09g008490.2	NA	9	+	1969189	1969285	1969195	1969285	1968229	1968289	16350	7,8,7	6,8,10	19,5,9	25,7,20	155	149	3.931787592756282e-08	6.5955071216e-07	0.529,0.49,0.402	0.422,0.407,0.302	0.097
22542	gene:Solyc09g061860.2	NA	9	+	60541849	60542092	60541893	60542092	60539884	60540218	22542	0,7,2	45,30,50	16,5,14	49,23,64	193	149	4.073051904653305e-08	6.82862198905e-07	0.0,0.153,0.03	0.201,0.144,0.144	-0.102
4449	gene:Solyc01g087470.2	NA	1	+	82428551	82428693	82428588	82428693	82428204	82428396	4449	7,2,7	27,29,65	13,0,2	87,29,54	186	149	4.2091231109041675e-08	7.05277251813e-07	0.172,0.052,0.079	0.107,0.0,0.029	0.056
17602	gene:Solyc12g007010.1	NA	12	+	1448060	1448203	1448075	1448203	1447251	1447398	17602	84,46,89	7,3,6	280,75,254	39,11,52	164	149	4.282721244179744e-08	7.17205008356e-07	0.916,0.933,0.931	0.867,0.861,0.816	0.079
10249	gene:Solyc01g105630.2	NA	1	+	93736710	93736865	93736737	93736865	93736434	93736631	10249	22,15,31	6,0,2	8,0,2	2,0,0	176	149	4.368545092481552e-08	7.30754096083e-07	0.756,1.0,0.929	0.772,NA,1.0	0.009
30546	gene:Solyc10g047960.1	NA	10	-	43236580	43236673	43236580	43236662	43236802	43236842	30546	12,2,4	5,0,1	4,0,4	2,0,4	160	149	4.367305649015814e-08	7.30754096083e-07	0.691,1.0,0.788	0.651,NA,0.482	0.26
28127	gene:Solyc10g081610.1	NA	10	-	62659934	62660022	62659934	62660019	62660718	62660748	28127	8,23,11	9,0,4	92,35,56	9,7,10	152	149	4.464369906157297e-08	7.46363304052e-07	0.466,1.0,0.729	0.909,0.831,0.846	-0.13
20819	gene:Solyc05g054140.2	NA	5	+	64099189	64099247	64099198	64099247	64098652	64098738	20819	1,0,6	3,0,0	2,0,5	1,0,5	158	149	4.613669874854415e-08	7.70890033896e-07	0.239,NA,1.0	0.654,NA,0.485	0.05
29389	gene:Solyc08g067420.2	NA	8	-	56464611	56464703	56464611	56464697	56464840	56465640	29389	25,10,21	3,0,1	22,4,11	0,2,7	155	149	4.688138674361956e-08	7.82892820761e-07	0.889,1.0,0.953	1.0,0.658,0.602	0.194
17547	gene:Solyc07g062860.2	NA	7	+	65503587	65503728	65503638	65503728	65503318	65503419	17547	9,8,1	0,4,0	6,4,2	2,0,1	200	149	4.8090342234290556e-08	8.02630782097e-07	1.0,0.598,1.0	0.691,1.0,0.598	0.103
6307	gene:Solyc07g052570.2	NA	7	-	61060255	61060415	61060255	61060387	61060705	61060781	6307	1,1,5	21,9,15	3,1,6	23,5,12	177	149	4.885146201262387e-08	8.14876379532e-07	0.039,0.086,0.219	0.099,0.144,0.296	-0.065
17367	gene:Solyc04g079340.2	NA	4	+	63860972	63861074	63860975	63861074	63860548	63860608	17367	38,34,61	0,0,5	134,41,111	15,2,14	152	149	4.8942841941631356e-08	8.15942779986e-07	1.0,1.0,0.923	0.898,0.953,0.886	0.062
4046	gene:Solyc04g080370.2	NA	4	-	64572881	64573128	64572881	64572930	64573271	64573318	4046	13,15,19	5,0,7	7,2,1	0,0,0	347	149	4.9240767980513216e-08	8.20449455281e-07	0.528,1.0,0.538	1.0,1.0,1.0	-0.311
29320	gene:Solyc03g117850.2	NA	3	-	66871769	66871876	66871769	66871872	66872866	66873068	29320	70,58,89	5,1,1	475,168,412	6,0,1	153	149	4.9304528929859083e-08	8.2105160921e-07	0.932,0.983,0.989	0.987,1.0,0.998	-0.027
19390	gene:Solyc08g061800.2	NA	8	+	49532458	49532669	49532470	49532669	49532323	49532363	19390	1,0,3	2,0,0	9,2,1	2,2,4	161	149	4.940064322011386e-08	8.22191556393e-07	0.316,NA,1.0	0.806,0.481,0.188	0.166
1343	gene:Solyc01g095010.2	NA	1	-	86380236	86380290	86380236	86380268	86381461	86381538	1343	47,28,48	4,5,2	69,28,58	7,2,17	171	149	4.972807140198478e-08	8.27177908463e-07	0.911,0.83,0.954	0.896,0.924,0.748	0.042
27058	gene:Solyc04g081540.2	NA	4	+	65483078	65483242	65483128	65483242	65480565	65480749	27058	63,47,77	10,0,6	248,105,173	16,4,8	199	149	5.086412047503613e-08	8.4560177915e-07	0.825,1.0,0.906	0.921,0.952,0.942	-0.028
21605	gene:Solyc01g107500.2	NA	1	+	95028784	95028900	95028850	95028900	95028497	95028688	21605	4,0,1	12,1,8	16,5,7	27,6,12	215	149	5.190739410458564e-08	8.62463549334e-07	0.188,0.0,0.08	0.291,0.366,0.288	-0.226
4270	gene:Solyc08g063050.2	NA	8	+	52598137	52598271	52598146	52598271	52597805	52598051	4270	22,19,47	81,32,73	18,14,33	72,24,75	158	149	5.2727797902720426e-08	8.75605470759e-07	0.204,0.359,0.378	0.191,0.355,0.293	0.034
2758	gene:Solyc06g074200.2	NA	6	-	45877290	45877402	45877290	45877339	45877596	45877923	2758	464,107,535	0,13,43	2596,565,2483	179,39,129	212	149	5.328736947482884e-08	8.84403717275e-07	1.0,0.853,0.897	0.911,0.911,0.931	-0.001
16349	gene:Solyc09g008490.2	NA	9	+	1979093	1979222	1979116	1979222	1978903	1979004	16349	24,6,18	66,38,56	32,10,16	69,34,44	172	149	5.354870012390561e-08	8.88245039723e-07	0.24,0.12,0.218	0.287,0.203,0.24	-0.051
11037	gene:Solyc09g072710.2	NA	9	-	65326741	65326948	65326741	65326842	65328909	65328986	11037	63,42,48	0,0,2	73,41,66	13,0,0	255	149	5.4381073655559054e-08	9.0154903202e-07	1.0,1.0,0.933	0.766,1.0,1.0	0.056
27917	gene:Solyc06g071960.2	NA	6	-	44328305	44328380	44328305	44328372	44328615	44328900	27917	6,0,6	186,66,287	8,9,14	1517,300,1174	157	149	5.459007453716126e-08	9.04509456866e-07	0.03,0.0,0.019	0.005,0.028,0.011	0.002
29612	gene:Solyc01g087290.2	NA	1	-	82224072	82224259	82224072	82224154	82224360	82224478	29612	22,40,10	51,33,51	53,20,18	140,36,105	254	149	5.5729330496509705e-08	9.22871503626e-07	0.202,0.416,0.103	0.182,0.246,0.091	0.067
7745	gene:Solyc02g092560.2	NA	2	-	53615888	53615944	53615888	53615942	53616048	53616217	7745	2,7,7	1,0,4	9,0,2	2,0,1	151	149	5.612089546818025e-08	9.28838317256e-07	0.664,1.0,0.633	0.816,NA,0.664	0.026
12513	gene:Solyc01g108260.2	NA	1	-	95625898	95626138	95625898	95626111	95626227	95626350	12513	46,19,72	9,6,0	50,30,40	2,0,0	176	149	5.707465098765479e-08	9.44097941351e-07	0.812,0.728,1.0	0.955,1.0,1.0	-0.138
4121	gene:Solyc08g076470.2	NA	8	+	60476817	60477032	60476992	60477032	60473435	60473926	4121	2,0,3	0,0,6	8,0,1	0,0,0	324	149	5.845277342657663e-08	9.66356334875e-07	1.0,NA,0.187	1.0,NA,1.0	-0.406
20268	gene:Solyc09g097910.2	NA	9	+	71899263	71899429	71899272	71899429	71897899	71898298	20268	6,2,6	0,0,0	4,4,16	14,1,0	158	149	5.874306190168395e-08	9.70615628142e-07	1.0,1.0,1.0	0.212,0.79,1.0	0.333
30429	gene:Solyc11g067230.1	NA	11	-	52972197	52972427	52972197	52972396	52973933	52974039	30429	6,3,5	102,35,102	2,5,0	146,43,127	180	149	6.00021222562432e-08	9.90868380037e-07	0.046,0.066,0.039	0.011,0.088,0.0	0.017
29489	gene:Solyc05g018130.2	NA	5	+	20052211	20052322	20052215	20052322	20050623	20050631	29489	3,3,0	0,0,2	7,6,11	10,2,2	153	149	6.177943871313686e-08	1.01965231302e-06	1.0,1.0,0.0	0.405,0.745,0.843	0.002
25337	gene:Solyc12g017860.1	NA	12	-	7595420	7595567	7595420	7595544	7595712	7595937	25337	1,2,7	28,27,45	2,1,0	4,0,8	172	149	6.240799787976975e-08	1.02945490398e-06	0.03,0.06,0.119	0.302,1.0,0.0	-0.364
23602	gene:Solyc07g006810.2	NA	7	+	1652115	1652246	1652125	1652246	1651368	1651452	23602	7,4,15	15,13,14	27,9,23	32,19,20	159	149	6.365511679173037e-08	1.04944445182e-06	0.304,0.224,0.501	0.442,0.307,0.519	-0.08
23863	gene:Solyc10g005040.2	NA	10	+	48339	48772	48642	48772	48163	48237	23863	288,80,331	1,4,5	236,45,227	0,2,0	452	149	6.457021244007682e-08	1.06335155944e-06	0.99,0.868,0.956	1.0,0.881,1.0	-0.022
777	gene:Solyc06g060670.2	NA	6	+	38694131	38694371	38694240	38694371	38691965	38692237	777	31,20,35	1,0,2	70,19,38	12,0,6	258	149	6.45555083362707e-08	1.06335155944e-06	0.947,1.0,0.91	0.771,1.0,0.785	0.1
6884	gene:Solyc08g041780.2	NA	8	+	25837010	25837209	25837101	25837209	25836827	25836885	6884	2,4,1	0,0,3	0,2,0	2,0,5	240	149	6.608907934185718e-08	1.08776184022e-06	1.0,1.0,0.171	0.0,1.0,0.0	0.39
13105	gene:Solyc12g008570.1	NA	12	+	1958868	1958987	1958885	1958987	1958710	1958786	13105	4,0,6	122,77,117	11,5,6	259,51,235	166	149	6.697049109004016e-08	1.10165901918e-06	0.029,0.0,0.044	0.037,0.081,0.022	-0.022
24703	gene:Solyc02g091290.2	NA	2	+	52628241	52628376	52628248	52628376	52627461	52627524	24703	32,7,30	2,0,1	148,25,84	3,0,0	156	149	6.948468001824508e-08	1.14238501855e-06	0.939,1.0,0.966	0.979,1.0,1.0	-0.025
8518	gene:Solyc11g069810.1	NA	11	-	54442634	54442705	54442634	54442689	54443668	54443742	8518	1,3,0	78,33,48	9,0,4	77,29,53	165	149	7.024349523095911e-08	1.15422216459e-06	0.011,0.076,0.0	0.095,0.0,0.064	-0.024
7274	gene:Solyc06g065640.2	NA	6	+	41042936	41043182	41042951	41043182	41042169	41042379	7274	134,78,165	31,14,33	334,115,243	39,23,28	164	149	7.102209110751858e-08	1.16637108186e-06	0.797,0.835,0.82	0.886,0.82,0.887	-0.047
14930	gene:Solyc04g079920.2	NA	4	+	64246666	64246994	64246905	64246994	64245235	64245328	14930	46,15,49	3,8,8	147,38,95	26,0,9	388	149	7.337957639898959e-08	1.20442181583e-06	0.855,0.419,0.702	0.685,1.0,0.802	-0.17
19369	gene:Solyc01g102490.2	NA	1	+	91287410	91287568	91287425	91287568	91287078	91287146	19369	3,4,7	76,42,52	8,2,3	43,3,33	164	149	7.469947476915028e-08	1.22540943019e-06	0.035,0.08,0.109	0.145,0.377,0.076	-0.125
14705	gene:Solyc11g072640.1	NA	11	-	55868605	55868746	55868605	55868720	55869599	55869702	14705	1,0,0	1,7,3	2,0,3	0,0,0	175	149	7.520037246035751e-08	1.23233082462e-06	0.46,0.0,0.0	1.0,NA,1.0	-0.847
23482	gene:Solyc01g010830.2	NA	1	-	6231881	6232018	6231881	6231955	6232247	6232320	23482	3,0,1	86,43,85	4,4,3	166,46,77	212	149	7.520431003725288e-08	1.23233082462e-06	0.024,0.0,0.008	0.017,0.058,0.027	-0.023
23615	gene:Solyc04g076830.2	NA	4	-	61706277	61706357	61706277	61706353	61706603	61706711	23615	286,289,352	9,19,13	451,154,304	10,3,8	153	149	7.673580613062358e-08	1.25673379462e-06	0.969,0.937,0.963	0.978,0.98,0.974	-0.021
30516	gene:Solyc08g022080.2	NA	8	+	32483679	32483892	32483695	32483892	32483389	32483600	30516	7,11,7	155,173,133	6,6,7	94,56,85	165	149	7.793477064777546e-08	1.27566688189e-06	0.039,0.054,0.045	0.054,0.088,0.069	-0.024
23044	gene:Solyc03g114400.2	NA	3	-	64394189	64394360	64394189	64394331	64394443	64394533	23044	1,6,3	0,1,2	7,0,1	0,0,1	178	149	7.956088367049219e-08	1.30156701547e-06	1.0,0.834,0.557	1.0,NA,0.456	0.069
15942	gene:Solyc02g086250.2	NA	2	-	48969632	48969825	48969632	48969811	48969908	48970177	15942	2,0,0	8,3,13	0,2,2	21,17,27	163	149	7.967308516336812e-08	1.30268561963e-06	0.186,0.0,0.0	0.0,0.097,0.063	0.009
13581	gene:Solyc03g116640.2	NA	3	+	65971519	65971674	65971527	65971674	65969627	65969634	13581	3,0,5	9,0,5	7,11,2	4,0,4	157	149	8.239172340350287e-08	1.34639580988e-06	0.24,NA,0.487	0.624,1.0,0.322	-0.285
6520	gene:Solyc06g082200.2	NA	6	+	48112605	48112679	48112609	48112679	48112395	48112450	6520	6,0,2	7,0,6	5,0,4	2,0,6	153	149	8.41396709373209e-08	1.37344959836e-06	0.455,NA,0.245	0.709,NA,0.394	-0.202
7950	gene:Solyc05g013160.2	NA	5	+	6245642	6245676	6245647	6245676	6244911	6245438	7950	6,3,13	49,20,84	24,4,17	266,59,240	154	149	8.411959503943077e-08	1.37344959836e-06	0.106,0.127,0.13	0.08,0.062,0.064	0.052
16265	gene:Solyc05g009220.2	NA	5	+	3366322	3366520	3366326	3366520	3366059	3366118	16265	223,123,237	0,0,9	394,131,320	20,3,7	153	149	8.449380029543378e-08	1.37847322381e-06	1.0,1.0,0.962	0.95,0.977,0.978	0.019
19082	gene:Solyc02g086340.2	NA	2	-	49009184	49009316	49009184	49009304	49009403	49009521	19082	7,2,2	1,2,0	9,2,3	1,0,1	161	149	8.466418707552217e-08	1.38049531586e-06	0.866,0.481,1.0	0.893,1.0,0.735	-0.094
13245	gene:Solyc05g012200.2	NA	5	+	5466414	5466608	5466433	5466608	5466229	5466327	13245	2,0,1	0,0,0	2,0,0	0,0,6	168	149	8.484190362179634e-08	1.38263464099e-06	1.0,NA,1.0	1.0,NA,0.0	0.5
5752	gene:Solyc09g097800.2	NA	9	-	71804459	71804604	71804459	71804541	71804682	71805016	5752	2,10,2	4,4,0	10,4,2	0,0,0	212	149	8.515534187559506e-08	1.38698221219e-06	0.26,0.637,1.0	1.0,1.0,1.0	-0.368
18465	gene:Solyc11g065020.1	NA	11	+	50338352	50338517	50338355	50338517	50337356	50337367	18465	7,10,4	10,4,1	18,2,9	16,3,12	152	149	8.685694901140584e-08	1.41392267764e-06	0.407,0.71,0.797	0.524,0.395,0.424	0.19
12	gene:Solyc04g071540.2	NA	4	+	58530324	58530386	58530328	58530386	58529434	58529498	12	5,7,5	57,52,70	5,1,8	95,47,76	153	149	8.71311175264641e-08	1.41760945182e-06	0.079,0.116,0.065	0.049,0.02,0.093	0.033
5995	gene:Solyc06g048890.2	NA	6	+	31911047	31911169	31911093	31911169	31910806	31910881	5995	2,4,2	15,11,28	3,0,3	28,14,34	195	149	8.808978208196189e-08	1.43242274201e-06	0.092,0.217,0.052	0.076,0.0,0.063	0.074
24079	gene:Solyc11g073050.1	NA	11	+	56165806	56165875	56165829	56165875	56164983	56165056	24079	0,1,2	2,2,0	1,1,0	0,0,0	172	149	8.834447689726284e-08	1.43577888232e-06	0.0,0.302,1.0	1.0,1.0,NA	-0.566
13113	gene:Solyc06g005490.2	NA	6	+	507142	507311	507192	507311	506667	506743	13113	17,5,6	284,207,261	4,4,10	356,98,202	199	149	8.885975998977993e-08	1.44336413426e-06	0.043,0.018,0.017	0.008,0.03,0.036	0.001
22490	gene:Solyc02g069830.2	NA	2	-	39661295	39661414	39661295	39661411	39661742	39661902	22490	6,21,23	8,4,4	36,35,15	12,18,8	152	149	9.222246211666525e-08	1.49716695053e-06	0.424,0.837,0.849	0.746,0.656,0.648	0.02
5223	gene:Solyc03g083910.2	NA	3	-	53851870	53852104	53851870	53852093	53852172	53852334	5223	6,1,19	337,140,375	8,1,11	216,68,166	160	149	9.32427378102685e-08	1.51290413832e-06	0.016,0.007,0.045	0.033,0.014,0.058	-0.012
9490	gene:Solyc08g082830.2	NA	8	-	65502345	65502571	65502345	65502550	65502676	65502736	9490	4,1,9	42,40,45	18,5,15	132,44,100	170	149	9.479568647650084e-08	1.53726229161e-06	0.077,0.021,0.149	0.107,0.091,0.116	-0.022
14707	gene:Solyc11g072640.1	NA	11	-	55868605	55868746	55868605	55868697	55869599	55869702	14707	4,0,4	93,72,124	8,0,5	136,45,134	198	149	9.658127000555666e-08	1.5645113084e-06	0.031,0.0,0.024	0.042,0.0,0.027	-0.005
7438	gene:Solyc04g005330.2	NA	4	-	245251	245335	245251	245328	245540	245735	7438	3,1,4	137,159,155	11,5,5	270,98,138	156	149	9.653749062033391e-08	1.5645113084e-06	0.02,0.006,0.024	0.037,0.046,0.033	-0.022
16388	gene:Solyc03g025530.2	NA	3	-	2914234	2914323	2914234	2914310	2914717	2914811	16388	6,7,3	109,71,129	11,1,12	160,33,137	162	149	9.666780653380231e-08	1.56506021199e-06	0.048,0.083,0.021	0.059,0.027,0.075	-0.003
11620	gene:Solyc08g048500.2	NA	8	-	12404540	12404596	12404540	12404592	12405274	12405532	11620	135,99,182	4,6,10	191,64,153	9,1,4	153	149	9.855827906851554e-08	1.59479850044e-06	0.97,0.941,0.947	0.954,0.984,0.974	-0.018
22924	gene:Solyc07g008150.2	NA	7	-	2855138	2855337	2855138	2855192	2856093	2857133	22924	22,19,52	1,0,4	28,4,15	6,0,4	294	149	9.964528866139164e-08	1.61151044911e-06	0.918,1.0,0.868	0.703,1.0,0.655	0.143
498	gene:Solyc08g076130.2	NA	8	-	60162237	60162296	60162237	60162291	60163678	60163818	498	15,3,22	40,23,54	12,5,5	69,23,41	154	149	1.0120200835719153e-07	1.63579646461e-06	0.266,0.112,0.283	0.144,0.174,0.106	0.079
28723	gene:Solyc11g011960.1	NA	11	-	4915105	4915176	4915105	4915152	4915300	4915358	28723	68,34,78	1965,733,2164	33,0,37	1146,300,983	173	149	1.0227947802682263e-07	1.65231385019e-06	0.029,0.038,0.03	0.024,0.0,0.031	0.014
12226	gene:Solyc10g084650.1	NA	10	-	64092243	64092363	64092243	64092354	64094285	64094373	12226	18,20,17	1,0,0	39,20,31	1,1,7	158	149	1.0256627010796991e-07	1.65604691959e-06	0.944,1.0,1.0	0.974,0.95,0.807	0.071
8064	gene:Solyc01g058270.2	NA	1	+	65884444	65884684	65884562	65884684	65883990	65884140	8064	8,1,0	4,0,0	14,7,9	4,0,1	267	149	1.0316052295446512e-07	1.66473753791e-06	0.527,1.0,NA	0.661,1.0,0.834	-0.068
14556	gene:Solyc06g053970.2	NA	6	-	36861011	36861193	36861011	36861190	36861281	36861456	14556	9,0,3	12,7,25	3,0,1	7,1,6	152	149	1.0966113912880105e-07	1.76868006544e-06	0.424,0.0,0.105	0.296,0.0,0.14	0.031
7466	gene:Solyc02g088000.2	NA	2	+	50233515	50233649	50233538	50233649	50233357	50233435	7466	7,2,3	89,24,89	8,3,5	214,82,167	172	149	1.100419457805212e-07	1.77385945679e-06	0.064,0.067,0.028	0.031,0.031,0.025	0.024
10958	gene:Solyc01g100520.2	NA	1	-	90528063	90528169	90528063	90528147	90528247	90528320	10958	1,0,3	8,0,0	1,1,7	7,0,0	171	149	1.1022273199786957e-07	1.77581068219e-06	0.098,NA,1.0	0.111,1.0,1.0	-0.155
5084	gene:Solyc08g081200.2	NA	8	+	64267871	64268016	64267937	64268016	64267669	64267791	5084	12,7,0	185,115,216	4,1,6	178,74,162	215	149	1.1195601644380347e-07	1.80275871549e-06	0.043,0.04,0.0	0.015,0.009,0.025	0.011
16417	gene:Solyc04g014670.2	NA	4	+	4936379	4936485	4936383	4936485	4936171	4936297	16417	3,1,9	197,77,220	17,4,7	237,89,203	153	149	1.138312403567707e-07	1.83196189475e-06	0.015,0.012,0.038	0.065,0.042,0.032	-0.025
6114	gene:Solyc02g091030.2	NA	2	+	52467911	52468001	52467923	52468001	52467433	52467511	6114	4,11,3	22,27,27	2,3,3	42,8,33	161	149	1.1520566777890972e-07	1.85307817897e-06	0.144,0.274,0.093	0.042,0.258,0.078	0.044
2449	gene:Solyc10g021280.1	NA	10	+	13108074	13108321	13108236	13108321	13107643	13107663	2449	18,5,22	17,8,19	4,0,6	6,3,4	311	149	1.1705924214549389e-07	1.88187451205e-06	0.337,0.23,0.357	0.242,0.0,0.418	0.088
22143	gene:Solyc09g055260.2	NA	9	-	38372365	38372566	38372365	38372518	38373138	38373241	22143	0,0,3	2,12,0	2,1,0	48,8,19	197	149	1.1791096505647829e-07	1.894542398e-06	0.0,0.0,1.0	0.031,0.086,0.0	0.294
16662	gene:Solyc10g076870.1	NA	10	-	59856593	59856805	59856593	59856769	59857067	59857304	16662	17,4,33	4,0,2	29,3,15	2,0,1	185	149	1.194882390849085e-07	1.91884813982e-06	0.774,1.0,0.93	0.921,1.0,0.924	-0.047
15110	gene:Solyc05g008580.2	NA	5	-	2895733	2895836	2895733	2895788	2895949	2896040	15110	9,1,7	78,27,61	2,0,0	38,12,20	197	149	1.224375799212925e-07	1.96514960214e-06	0.08,0.027,0.08	0.038,0.0,0.0	0.05
12936	gene:Solyc12g042900.1	NA	12	+	39522177	39522260	39522180	39522260	39521829	39522004	12936	22,15,33	1125,594,1322	56,19,52	1311,503,1018	152	149	1.2394993537061323e-07	1.98834961084e-06	0.019,0.024,0.024	0.04,0.036,0.048	-0.019
29288	gene:Solyc12g016210.1	NA	12	-	6355188	6355306	6355188	6355255	6355387	6355473	29288	36,13,47	4,0,0	53,8,37	1,0,10	200	149	1.246297064302481e-07	1.99817584878e-06	0.87,1.0,1.0	0.975,1.0,0.734	0.054
7286	gene:Solyc12g099340.1	NA	12	-	66527543	66527663	66527543	66527653	66528000	66528163	7286	7,9,7	2,3,0	20,7,15	1,0,3	159	149	1.2688307453106768e-07	2.03320721856e-06	0.766,0.738,1.0	0.949,1.0,0.824	-0.09
16918	gene:Solyc09g075800.2	NA	9	+	67421100	67421199	67421116	67421199	67420968	67421015	16918	54,34,58	3,3,5	62,18,60	5,0,2	165	149	1.283105221009114e-07	2.05497320552e-06	0.942,0.911,0.913	0.918,1.0,0.964	-0.039
3645	gene:Solyc07g064810.2	NA	7	-	66798624	66798678	66798624	66798663	66798749	66798805	3645	1,0,1	72,43,96	6,1,3	191,79,142	164	149	1.3583723793682825e-07	2.1743467408e-06	0.012,0.0,0.009	0.028,0.011,0.019	-0.012
28037	gene:Solyc01g067120.2	NA	1	-	75484696	75484796	75484696	75484791	75485145	75485385	28037	94,56,88	3,7,4	121,33,68	2,4,3	154	149	1.3745083954185518e-07	2.19899149913e-06	0.968,0.886,0.955	0.983,0.889,0.956	-0.006
17565	gene:Solyc12g049280.1	NA	12	-	37105185	37105274	37105185	37105263	37105344	37105440	17565	2,0,0	45,14,47	3,2,3	134,54,111	160	149	1.4108199990828324e-07	2.25587006308e-06	0.04,0.0,0.0	0.02,0.033,0.025	-0.013
9782	gene:Solyc06g005990.2	NA	6	+	989757	989987	989775	989987	986951	987027	9782	1,0,0	15,20,5	3,0,1	43,17,20	167	149	1.4231079872884413e-07	2.27429488829e-06	0.056,0.0,0.0	0.059,0.0,0.043	-0.015
11040	gene:Solyc09g072710.2	NA	9	-	65326741	65326962	65326741	65326842	65328909	65328986	11040	77,47,57	0,0,2	102,49,81	13,0,0	269	149	1.4248545029795304e-07	2.27586244498e-06	1.0,1.0,0.94	0.813,1.0,1.0	0.042
24571	gene:Solyc04g011360.2	NA	4	-	3843718	3843850	3843718	3843844	3843935	3844110	24571	340,156,482	21,7,36	574,93,475	52,10,57	155	149	1.4390978908633256e-07	2.29737834618e-06	0.94,0.955,0.928	0.914,0.899,0.889	0.04
14661	gene:Solyc06g009210.2	NA	6	+	3153408	3153474	3153409	3153474	3152910	3153224	14661	10,7,10	0,0,0	14,16,18	23,0,0	150	149	1.446294110662214e-07	2.30762707673e-06	1.0,1.0,1.0	0.377,1.0,1.0	0.208
5352	gene:Solyc07g054050.1	NA	7	-	62447404	62447545	62447404	62447542	62447622	62447625	5352	1,0,0	0,0,1	6,0,6	1,1,3	152	149	1.4708306708978914e-07	2.34551725818e-06	1.0,NA,0.0	0.855,0.0,0.662	-0.006
28215	gene:Solyc03g113550.2	NA	3	+	63659915	63660238	63660118	63660238	63659256	63659724	28215	6,0,3	20,1,23	5,1,3	45,11,36	352	149	1.486388832429071e-07	2.36905673158e-06	0.113,0.0,0.052	0.045,0.037,0.034	0.016
14388	gene:Solyc03g097520.2	NA	3	+	59867954	59868110	59868018	59868110	59867150	59867626	14388	4,2,2	72,36,100	9,2,3	84,38,70	213	149	1.559953060015158e-07	2.48497345707e-06	0.037,0.037,0.014	0.07,0.036,0.029	-0.016
30352	gene:Solyc02g070260.2	NA	2	+	40032319	40032547	40032499	40032547	40030629	40030765	30352	1,0,1	0,0,0	5,3,4	7,0,0	329	149	1.5663837239060215e-07	2.49388088876e-06	1.0,NA,1.0	0.244,1.0,1.0	0.252
13350	gene:Solyc10g081190.1	NA	10	+	62317307	62317472	62317328	62317472	62317144	62317216	13350	63,6,42	2830,1056,3099	25,3,17	1569,447,1393	170	149	1.567436542208955e-07	2.49422115724e-06	0.019,0.005,0.012	0.014,0.006,0.011	0.002
[truncated: 27,857 more rows]
