# Supplementary material for: High transcriptome plasticity drives phosphate starvation responses in tomato
Source: Stress Biol. 2022 Mar 18;2(1):18. doi: 10.1007/s44154-022-00035-4 (PMC10441952; doi:10.1007/s44154-022-00035-4)
Supplement: Supplementary file 3 — Additional file 3. [file 44154_2022_35_MOESM3_ESM.zip › rmats_7s/A5SS.MATS.ReadsOnTargetAndJunctionCounts.txt]

ID	GeneID	geneSymbol	chr	strand	longExonStart_0base	longExonEnd	shortES	shortEE	flankingES	flankingEE	ID	IC_SAMPLE_1	SC_SAMPLE_1	IC_SAMPLE_2	SC_SAMPLE_2	IncFormLen	SkipFormLen	PValue	FDR	IncLevel1	IncLevel2	IncLevelDifference
13597	gene:Solyc01g109660.2	NA	1	+	96560712	96560945	96560712	96560882	96561203	96561995	13597	9410,2753,10872	41462,17275,41221	7720,1434,7055	68769,18374,49010	212	149	0.0	0.0	0.138,0.101,0.156	0.073,0.052,0.092	0.059
13600	gene:Solyc01g109660.2	NA	1	+	96560712	96560952	96560712	96560882	96561203	96561995	13600	9506,2774,10988	41462,17275,41221	7781,1451,7103	68769,18374,49010	219	149	0.0	0.0	0.135,0.098,0.154	0.071,0.051,0.09	0.058
4808	gene:Solyc03g062790.2	NA	3	-	32254870	32254997	32254875	32254997	32254713	32254797	4808	21,9,16	105,37,149	4,3,1	251,87,268	154	149	0.0	0.0	0.162,0.191,0.094	0.015,0.032,0.004	0.132
8720	gene:Solyc04g079320.2	NA	4	+	63843313	63843426	63843313	63843394	63843535	63843787	8720	5,3,6	0,0,1	0,0,4	10,2,2	181	149	1.0750213023192646e-253	4.46026338332e-250	1.0,1.0,0.832	0.0,0.0,0.622	0.737
15092	gene:Solyc02g088540.2	NA	2	+	50593933	50594117	50593933	50594066	50594190	50594252	15092	17,5,6	89,45,67	1,2,5	219,101,144	200	149	8.47707781334322e-198	2.8137116678e-194	0.125,0.076,0.063	0.003,0.015,0.025	0.074
12085	gene:Solyc12g008840.1	NA	12	+	2185445	2185512	2185445	2185477	2186013	2186106	12085	60,16,41	9,11,32	56,10,75	11,0,0	184	149	6.199628798616384e-182	1.7148173257e-178	0.844,0.541,0.509	0.805,1.0,1.0	-0.304
11481	gene:Solyc03g096850.2	NA	3	+	59232286	59232372	59232286	59232368	59232466	59232535	11481	45,31,45	655,451,602	8,7,81	1682,812,846	153	149	1.986266752875658e-180	4.70915471867e-177	0.063,0.063,0.068	0.005,0.008,0.085	0.032
9403	gene:Solyc05g053360.2	NA	5	-	63477571	63479320	63479219	63479320	63476697	63476839	9403	384,194,440	64,14,47	676,164,654	43,6,23	1797	149	1.4246285639186267e-167	2.95539195585e-164	0.332,0.535,0.437	0.566,0.694,0.702	-0.219
3856	gene:Solyc07g040950.2	NA	7	-	51202020	51202241	51202066	51202241	51201412	51201496	3856	28,10,36	174,82,240	29,12,25	627,122,543	195	149	2.0126307865075568e-166	3.71129117032e-163	0.109,0.085,0.103	0.034,0.07,0.034	0.053
17055	gene:Solyc09g008650.2	NA	9	-	2110063	2110126	2110068	2110126	2109114	2109189	17055	14,15,14	92,78,105	31,24,19	709,414,520	154	149	1.904254048225323e-164	3.16030001843e-161	0.128,0.157,0.114	0.041,0.053,0.034	0.09
4986	gene:Solyc10g009130.2	NA	10	-	3137575	3137758	3137634	3137758	3137256	3137381	4986	36,25,27	4,2,6	93,35,99	1,0,0	208	149	2.568415115855472e-149	3.87503793298e-146	0.866,0.9,0.763	0.985,1.0,1.0	-0.152
17054	gene:Solyc09g008650.2	NA	9	-	2109941	2110126	2110068	2110126	2109114	2109189	17054	9,15,13	92,78,105	29,11,22	709,414,520	276	149	1.3048365836878108e-147	1.80458899524e-144	0.05,0.094,0.063	0.022,0.014,0.022	0.05
15382	gene:Solyc01g094330.2	NA	1	-	85850967	85851079	85851018	85851079	85850706	85850820	15382	0,0,2	7,5,7	5,0,14	10,1,4	200	149	1.2007314488845196e-145	1.53287224044e-142	0.0,0.0,0.176	0.271,0.0,0.723	-0.273
4630	gene:Solyc06g054140.2	NA	6	+	36965177	36965257	36965177	36965243	36965487	36965575	4630	2,0,0	3,1,2	0,6,1	2,0,0	163	149	2.4231064652718077e-138	2.87241963555e-135	0.379,0.0,0.0	0.0,1.0,1.0	-0.54
1610	gene:Solyc12g019010.1	NA	12	-	8974313	8974412	8974323	8974412	8973895	8974091	1610	32,18,50	50,26,52	50,23,23	134,56,113	159	149	7.073042640713512e-129	7.82561437769e-126	0.375,0.393,0.474	0.259,0.278,0.16	0.182
5648	gene:Solyc03g019810.2	NA	3	-	61359108	61359184	61359130	61359184	61358301	61358465	5648	25,15,27	10,6,21	20,21,11	33,32,32	171	149	4.222828466693409e-128	4.38012882708e-125	0.685,0.685,0.528	0.346,0.364,0.23	0.319
12028	gene:Solyc12g056150.1	NA	12	+	62110793	62111013	62110793	62110964	62111108	62111232	12028	8,9,14	43,22,37	12,1,5	103,35,108	198	149	2.1417493588473767e-120	2.09085131526e-117	0.123,0.235,0.222	0.081,0.021,0.034	0.148
9338	gene:Solyc09g066280.2	NA	9	-	64718145	64718242	64718165	64718242	64717278	64717419	9338	68,74,71	6,10,8	110,62,109	1,3,2	169	149	1.104293376170484e-114	1.01815849283e-111	0.909,0.867,0.887	0.99,0.948,0.98	-0.085
14131	gene:Solyc03g111070.2	NA	3	+	61745069	61745243	61745069	61745094	61745466	61745598	14131	12,0,8	0,0,2	2,0,4	6,0,4	298	149	1.698790658949285e-114	1.48384893557e-111	1.0,NA,0.667	0.143,NA,0.333	0.596
16937	gene:Solyc04g077660.2	NA	4	+	62595971	62596060	62595971	62596052	62596162	62596243	16937	10,14,13	25,31,48	10,2,8	104,32,69	157	149	2.6613821419203352e-114	2.20841490137e-111	0.275,0.3,0.204	0.084,0.056,0.099	0.18
16284	gene:Solyc02g067860.2	NA	2	+	37962280	37962495	37962280	37962372	37962568	37962710	16284	57,38,103	33,13,34	56,10,62	88,16,44	272	149	5.113575826216681e-113	4.04118592438e-110	0.486,0.616,0.624	0.258,0.255,0.436	0.259
15062	gene:Solyc06g084250.2	NA	6	+	49451114	49451254	49451114	49451212	49452700	49452831	15062	0,0,1	2,3,0	1,0,8	2,2,1	191	149	8.64827630717426e-112	6.52394516336e-109	0.0,0.0,1.0	0.281,0.0,0.862	-0.048
7275	gene:Solyc06g084530.2	NA	6	+	49626794	49626983	49626794	49626979	49627113	49627252	7275	10,4,11	154,93,152	1,3,0	181,58,136	153	149	1.8790214987581534e-110	1.35583655623e-107	0.059,0.04,0.066	0.005,0.048,0.0	0.037
15323	gene:Solyc03g006870.2	NA	3	+	1385341	1385534	1385341	1385505	1385612	1385735	15323	9,1,5	0,1,0	4,1,4	4,0,3	178	149	2.6138324061657956e-110	1.80746510886e-107	1.0,0.456,1.0	0.456,1.0,0.527	0.158
12293	gene:Solyc08g061560.2	NA	8	-	48994459	48995007	48994978	48995007	48994122	48994261	12293	53,36,75	4,7,5	554,99,545	7,8,6	668	149	1.431050431579021e-109	9.49988518499e-107	0.747,0.534,0.77	0.946,0.734,0.953	-0.194
11385	gene:Solyc06g066730.2	NA	6	+	41928466	41928649	41928466	41928608	41929418	41929473	11385	79,75,49	26,9,22	96,49,86	58,40,48	190	149	1.7794827629633694e-109	1.13585753593e-106	0.704,0.867,0.636	0.565,0.49,0.584	0.189
11381	gene:Solyc06g066730.2	NA	6	+	41928466	41928658	41928466	41928608	41929418	41929473	11381	84,71,52	26,9,22	99,53,85	58,40,48	199	149	2.142414827673006e-108	1.31687098074e-105	0.708,0.855,0.639	0.561,0.498,0.57	0.191
5443	gene:Solyc08g076810.2	NA	8	+	60718725	60718835	60718725	60718830	60720105	60720235	5443	0,0,1	27,13,21	10,0,3	49,3,26	154	149	5.733987528696867e-106	3.39861632237e-103	0.0,0.0,0.044	0.165,0.0,0.1	-0.074
7103	gene:Solyc11g020890.1	NA	11	+	12877256	12877416	12877256	12877291	12878068	12878287	7103	2,3,4	1,0,0	6,0,1	2,1,2	274	149	6.8260862000864e-106	3.90640436471e-103	0.521,1.0,1.0	0.62,0.0,0.214	0.562
14276	gene:Solyc03g113140.2	NA	3	-	63405907	63406003	63405915	63406003	63405552	63405666	14276	14,10,24	6,9,16	44,11,24	9,1,2	157	149	4.0493939865877014e-103	2.24012475338e-100	0.689,0.513,0.587	0.823,0.913,0.919	-0.289
5927	gene:Solyc12g088810.1	NA	12	-	64036906	64037042	64036938	64037042	64036426	64036521	5927	30,20,20	2,0,0	29,5,17	3,4,4	181	149	5.295724679937563e-103	2.83509183188e-100	0.925,1.0,1.0	0.888,0.507,0.778	0.251
6423	gene:Solyc01g106350.2	NA	1	+	94286805	94286914	94286805	94286909	94286993	94287135	6423	8,0,1	6,4,3	8,2,8	2,0,1	154	149	3.774724011814705e-101	1.95766624063e-98	0.563,0.0,0.244	0.795,1.0,0.886	-0.625
9107	gene:Solyc12g088050.1	NA	12	-	63545933	63546095	63546053	63546095	63545624	63545746	9107	1,0,7	36,26,66	16,9,12	67,16,74	269	149	1.7261293386526703e-100	8.68086136493e-98	0.015,0.0,0.055	0.117,0.238,0.082	-0.122
8838	gene:Solyc01g097500.2	NA	1	-	88332987	88333191	88333180	88333191	88332033	88332178	8838	12,0,1	0,0,1	6,0,6	5,0,6	342	149	5.858429606417755e-98	2.85960287494e-95	1.0,NA,0.303	0.343,NA,0.303	0.328
2458	gene:Solyc03g111010.2	NA	3	+	61711481	61711725	61711481	61711559	61711947	61711998	2458	1467,1131,1624	8,1,5	1361,623,801	19,8,9	315	149	2.2712726850498426e-95	1.07697261375e-92	0.989,0.998,0.994	0.971,0.974,0.977	0.02
4128	gene:Solyc02g083600.2	NA	2	+	46949092	46949150	46949092	46949140	46949502	46949582	4128	2,6,4	0,2,6	9,2,0	0,0,1	159	149	3.462672131772997e-95	1.59629185275e-92	1.0,0.738,0.385	1.0,1.0,0.0	0.041
6021	gene:Solyc06g008560.1	NA	6	+	2461427	2461532	2461427	2461527	2461699	2461759	6021	6,11,9	14,2,2	1,4,6	12,9,18	154	149	5.7534356487805444e-95	2.58064913587e-92	0.293,0.842,0.813	0.075,0.301,0.244	0.443
6794	gene:Solyc11g071510.1	NA	11	+	54961414	54961565	54961414	54961561	54964521	54964849	6794	106,82,145	7,4,17	170,70,137	4,2,2	153	149	6.393731668364833e-95	2.79237817811e-92	0.936,0.952,0.893	0.976,0.971,0.985	-0.05
9980	gene:Solyc11g011070.1	NA	11	-	4152147	4152199	4152150	4152199	4151925	4152090	9980	2,0,11	38,15,57	0,0,1	42,16,24	152	149	2.3747884346320814e-94	1.01056381695e-91	0.049,0.0,0.159	0.0,0.0,0.039	0.056
15822	gene:Solyc11g017400.1	NA	11	+	8325292	8325502	8325292	8325358	8326293	8326364	15822	0,3,6	3,1,9	2,0,0	19,2,8	293	149	3.7251204328040474e-93	1.54555246757e-90	0.0,0.604,0.253	0.051,0.0,0.0	0.269
8876	gene:Solyc01g081480.2	NA	1	+	80685615	80685738	80685615	80685721	80686217	80686386	8876	25,10,21	8,0,9	103,20,101	0,3,1	166	149	9.756211780345153e-93	3.94912416358e-90	0.737,1.0,0.677	1.0,0.857,0.989	-0.144
10378	gene:Solyc10g006200.2	NA	10	-	908133	908376	908261	908376	907321	907328	10378	11,1,3	2,0,1	7,0,4	12,3,4	277	149	2.0363112869008826e-91	8.04633859938e-89	0.747,1.0,0.617	0.239,0.0,0.35	0.592
9834	gene:Solyc12g098310.1	NA	12	+	65870929	65871138	65870929	65871133	65871219	65871289	9834	9,10,12	311,182,293	2,0,0	142,111,121	154	149	4.266186900605551e-91	1.64654971634e-88	0.027,0.05,0.038	0.013,0.0,0.0	0.034
2767	gene:Solyc01g108920.2	NA	1	+	96051206	96051339	96051206	96051328	96051421	96051561	2767	9,19,18	1,3,0	50,12,26	19,3,12	160	149	1.6834768260579615e-90	6.34976850119e-88	0.893,0.855,1.0	0.71,0.788,0.669	0.194
11383	gene:Solyc06g066730.2	NA	6	+	41928466	41928684	41928466	41928608	41929418	41929473	11383	182,104,160	26,9,22	255,110,224	58,40,48	225	149	1.3167829196664707e-89	4.85629540773e-87	0.823,0.884,0.828	0.744,0.646,0.756	0.13
684	gene:Solyc09g092710.2	NA	9	+	71664112	71664226	71664112	71664187	71664310	71665080	684	2,2,7	2,2,0	1,0,0	0,0,3	188	149	3.2317826553428026e-87	1.16597097713e-84	0.442,0.442,1.0	1.0,NA,0.0	0.128
1681	gene:Solyc05g046360.2	NA	5	+	58812953	58813050	58812953	58813023	58813129	58813350	1681	5,0,3	0,0,5	0,2,1	9,0,0	176	149	2.0497199958677087e-86	7.2376921386e-84	1.0,NA,0.337	0.0,1.0,1.0	0.002
4068	gene:Solyc06g084360.2	NA	6	+	49499644	49499888	49499644	49499730	49499967	49500075	4068	69,31,98	35,12,50	88,11,68	77,21,62	307	149	3.5213073385956096e-86	1.21749201232e-83	0.489,0.556,0.488	0.357,0.203,0.347	0.209
685	gene:Solyc09g092710.2	NA	9	+	71664112	71664244	71664112	71664187	71664310	71665080	685	3,3,4	2,2,0	1,0,0	0,0,3	206	149	2.7981879896937677e-85	9.47729140346e-83	0.52,0.52,1.0	1.0,NA,0.0	0.18
11228	gene:Solyc03g093440.2	NA	3	+	54728601	54728723	54728601	54728674	54729275	54729380	11228	5,0,2	0,0,2	1,0,0	0,0,3	198	149	1.920505195930101e-84	6.37454084633e-82	1.0,NA,0.429	1.0,NA,0.0	0.215
3606	gene:Solyc06g034330.2	NA	6	+	24073117	24073289	24073117	24073275	24073398	24073536	3606	4,3,2	101,47,116	25,8,6	125,39,91	163	149	4.581976486416009e-83	1.49102905429e-80	0.035,0.055,0.016	0.155,0.158,0.057	-0.088
8801	gene:Solyc01g058260.2	NA	1	-	65873111	65873299	65873237	65873299	65872753	65872816	8801	28,23,27	15,16,19	51,21,41	10,4,7	275	149	4.49074099633725e-82	1.43323726106e-79	0.503,0.438,0.435	0.734,0.74,0.76	-0.286
7374	gene:Solyc08g065350.2	NA	8	+	53262209	53262370	53262209	53262327	53262894	53262957	7374	1,0,2	45,32,40	6,3,3	41,16,19	192	149	1.4244259263383875e-81	4.4603344667e-79	0.017,0.0,0.037	0.102,0.127,0.109	-0.095
7448	gene:Solyc01g107300.2	NA	1	+	94890660	94890752	94890660	94890749	94890853	94891018	7448	6,7,13	4,0,6	21,0,12	2,0,0	152	149	1.8019089420280987e-80	5.53786681517e-78	0.595,1.0,0.68	0.911,NA,1.0	-0.197
5620	gene:Solyc11g065100.1	NA	11	-	50417936	50418140	50418084	50418140	50417156	50417295	5620	1,2,0	0,0,2	2,0,1	1,0,0	297	149	7.74277366836227e-80	2.33634676e-77	1.0,1.0,0.0	0.501,NA,1.0	-0.084
5074	gene:Solyc03g026310.2	NA	3	+	3746722	3746955	3746722	3746848	3747227	3747318	5074	1,4,0	18,7,11	11,4,3	12,0,8	256	149	9.788899657927271e-80	2.90101033434e-77	0.031,0.25,0.0	0.348,1.0,0.179	-0.415
103	gene:Solyc02g081840.2	NA	2	+	45635855	45636012	45635855	45635933	45636255	45636384	103	21,8,6	23,6,43	5,3,7	39,24,37	228	149	1.4565185192722902e-79	4.24076865717e-77	0.374,0.466,0.084	0.077,0.076,0.11	0.22
9323	gene:Solyc02g086970.2	NA	2	-	49539281	49539518	49539380	49539518	49538774	49538928	9323	132,156,153	15,14,16	130,65,109	48,1,25	248	149	1.953130478098776e-78	5.58864714044e-76	0.841,0.87,0.852	0.619,0.975,0.724	0.082
5936	gene:Solyc09g055590.2	NA	9	-	42260640	42260820	42260664	42260820	42260107	42260568	5936	125,70,137	1,0,4	91,53,83	6,3,7	173	149	2.0469746032318794e-78	5.7578966975e-76	0.991,1.0,0.967	0.929,0.938,0.911	0.06
11357	gene:Solyc06g062660.2	NA	6	-	39545543	39545594	39545545	39545594	39544284	39544472	11357	5,3,9	88,46,64	3,1,0	101,14,93	151	149	1.4154353005427779e-77	3.9150940413e-75	0.053,0.06,0.122	0.028,0.066,0.0	0.047
14234	gene:Solyc02g083850.2	NA	2	-	47115657	47115808	47115696	47115808	47115539	47115581	14234	6,4,3	45,32,42	1,0,0	38,21,17	188	149	5.375386272439226e-77	1.46245755045e-74	0.096,0.09,0.054	0.02,0.0,0.0	0.073
16475	gene:Solyc02g070770.2	NA	2	-	40385655	40385860	40385659	40385860	40384995	40385115	16475	14,1,7	142,40,166	4,5,9	470,127,411	153	149	5.637771393748418e-77	1.50910409759e-74	0.088,0.024,0.039	0.008,0.037,0.021	0.028
2657	gene:Solyc05g046300.2	NA	5	+	58518411	58518647	58518411	58518643	58519249	58519422	2657	133,85,221	15,1,16	262,92,169	4,1,3	153	149	1.4091993175910028e-76	3.71223363091e-74	0.896,0.988,0.931	0.985,0.989,0.982	-0.047
2759	gene:Solyc03g096900.2	NA	3	-	59266381	59266474	59266395	59266474	59265942	59266146	2759	120,37,138	10,10,19	154,37,137	9,1,6	163	149	7.138826589605186e-75	1.85118697002e-72	0.916,0.772,0.869	0.94,0.971,0.954	-0.103
2757	gene:Solyc09g090400.2	NA	9	+	69928148	69928303	69928148	69928267	69929859	69930147	2757	14,3,25	2,2,3	36,3,20	0,0,1	185	149	6.287249258566451e-73	1.60527982608e-70	0.849,0.547,0.87	1.0,1.0,0.942	-0.225
10616	gene:Solyc03g115820.2	NA	3	-	65410483	65410557	65410487	65410557	65410024	65410384	10616	40,5,18	483,191,762	28,12,46	1693,495,1701	153	149	8.62407569939681e-73	2.16856303496e-70	0.075,0.025,0.022	0.016,0.023,0.026	0.019
8745	gene:Solyc01g098190.2	NA	1	+	88784240	88784473	88784240	88784449	88784559	88784606	8745	2,5,0	0,0,1	1,0,2	2,2,0	173	149	4.372259243734677e-72	1.08301514043e-69	1.0,1.0,0.0	0.301,0.0,1.0	0.233
8950	gene:Solyc03g113640.2	NA	3	-	63720990	63721185	63720998	63721185	63720794	63720849	8950	31,11,21	6,2,2	86,16,59	4,0,0	157	149	6.271377368435153e-72	1.53058498245e-69	0.831,0.839,0.909	0.953,1.0,1.0	-0.125
4078	gene:Solyc06g007800.2	NA	6	+	1741350	1741477	1741350	1741458	1741569	1741674	4078	1,0,0	0,1,3	2,0,2	2,0,0	168	149	1.1960899117800939e-70	2.87685625738e-68	1.0,0.0,0.0	0.47,NA,1.0	-0.402
13276	gene:Solyc12g006590.1	NA	12	+	1080080	1080176	1080080	1080151	1080255	1080287	13276	2,0,0	8,6,13	4,4,5	27,14,14	174	149	3.016549612411242e-70	7.15180819537e-68	0.176,0.0,0.0	0.113,0.197,0.234	-0.123
894	gene:Solyc03g058880.2	NA	3	+	26427944	26428039	26427944	26428035	26428169	26428241	894	41,17,41	2,0,17	47,9,23	7,5,32	153	149	4.8519885776150274e-70	1.13413524555e-67	0.952,1.0,0.701	0.867,0.637,0.412	0.246
1347	gene:Solyc06g074430.2	NA	6	+	46068772	46068867	46068772	46068827	46068956	46069054	1347	1655,715,1754	22,17,9	3232,1138,2628	80,43,60	189	149	9.392450637869228e-68	2.16495987203e-65	0.983,0.971,0.994	0.97,0.954,0.972	0.017
11238	gene:Solyc06g083670.2	NA	6	-	49014125	49014160	49014129	49014160	49012664	49014043	11238	0,0,2	29,18,39	6,2,2	44,10,27	153	149	1.2529024211893366e-67	2.84837925782e-65	0.0,0.0,0.048	0.117,0.163,0.067	-0.1
14940	gene:Solyc01g067510.2	NA	1	+	76241263	76241447	76241263	76241404	76241529	76241662	14940	67,19,71	4,0,3	142,26,116	20,0,17	192	149	2.8407984398168576e-67	6.37106633881e-65	0.929,1.0,0.948	0.846,1.0,0.841	0.063
14175	gene:Solyc01g057680.2	NA	1	+	63467368	63467513	63467368	63467508	63470831	63470954	14175	0,1,1	4,0,7	4,0,1	0,4,0	154	149	4.616082391003166e-67	1.02144671148e-64	0.0,1.0,0.121	1.0,0.0,1.0	-0.293
13883	gene:Solyc04g007110.2	NA	4	-	825193	825341	825257	825341	824109	824152	13883	1,0,0	0,0,4	1,2,5	3,0,0	213	149	3.0184281905492355e-66	6.59129398031e-64	1.0,NA,0.0	0.189,1.0,1.0	-0.23
14383	gene:Solyc11g010490.1	NA	11	+	3557216	3557461	3557216	3557354	3557677	3557839	14383	6,6,3	68,10,56	1,2,1	68,40,41	256	149	7.226559693143994e-65	1.55755824243e-62	0.049,0.259,0.03	0.008,0.028,0.014	0.096
6271	gene:Solyc09g064430.2	NA	9	+	61655149	61655290	61655149	61655261	61656033	61656103	6271	28,23,44	8,5,8	118,29,75	13,1,1	178	149	8.664113956270522e-65	1.84345686177e-62	0.746,0.794,0.822	0.884,0.96,0.984	-0.155
9909	gene:Solyc01g109280.2	NA	1	-	96274428	96274664	96274497	96274664	96272560	96273083	9909	6,3,14	57,42,83	2,0,3	62,18,51	218	149	1.739591179438046e-64	3.65446268531e-62	0.067,0.047,0.103	0.022,0.0,0.039	0.052
5476	gene:Solyc11g064920.1	NA	11	+	50239460	50239501	50239460	50239498	50239585	50239638	5476	128,66,146	9,0,7	82,22,78	0,0,1	152	149	3.181323337787684e-64	6.59965526424e-62	0.933,1.0,0.953	1.0,1.0,0.987	-0.034
16291	gene:Solyc06g060390.2	NA	6	+	38405712	38405853	38405712	38405847	38407943	38407991	16291	0,2,1	25,19,29	4,4,5	27,16,33	155	149	1.4548827077162223e-63	2.98089301448e-61	0.0,0.092,0.032	0.125,0.194,0.127	-0.107
4895	gene:Solyc06g072710.2	NA	6	+	44847528	44847648	44847528	44847643	44848249	44848362	4895	1,0,0	0,2,0	4,0,0	1,1,1	154	149	6.861302102377585e-63	1.38866060599e-60	1.0,0.0,NA	0.795,0.0,0.0	0.235
4632	gene:Solyc08g076510.2	NA	8	-	60502264	60502466	60502408	60502466	60500469	60501190	4632	9,2,1	2,0,5	2,2,5	0,0,2	293	149	1.006654734350223e-62	2.01282433389e-60	0.696,1.0,0.092	1.0,1.0,0.56	-0.257
4914	gene:Solyc11g065240.1	NA	11	+	50613629	50613723	50613629	50613712	50613828	50613955	4914	20,6,13	20,20,38	10,9,19	80,25,83	160	149	1.2743529279167652e-62	2.51775728473e-60	0.482,0.218,0.242	0.104,0.251,0.176	0.137
14220	gene:Solyc02g067900.2	NA	2	-	37988885	37988995	37988914	37988995	37988748	37988807	14220	8,3,11	1,3,0	8,0,4	7,3,2	178	149	2.64760320679559e-62	5.16936739059e-60	0.87,0.456,1.0	0.489,0.0,0.626	0.404
16788	gene:Solyc01g087290.2	NA	1	-	82227366	82227498	82227371	82227498	82225751	82225879	16788	1,0,1	36,24,38	11,6,3	145,57,100	154	149	4.470971898692542e-62	8.62793600357e-60	0.026,0.0,0.025	0.068,0.092,0.028	-0.046
16402	gene:Solyc03g121660.2	NA	3	-	69762307	69762472	69762320	69762472	69761764	69762051	16402	38,14,16	19,8,34	21,8,22	54,19,31	162	149	5.464508430113166e-61	1.04240209088e-58	0.648,0.617,0.302	0.263,0.279,0.395	0.21
13237	gene:Solyc09g065520.2	NA	9	-	63632885	63632957	63632888	63632957	63631334	63631884	13237	95,63,131	29,10,11	178,50,135	62,18,36	152	149	6.239827709113006e-61	1.17677478023e-58	0.763,0.861,0.921	0.738,0.731,0.786	0.097
9995	gene:Solyc06g084480.2	NA	6	+	49580289	49580517	49580289	49580361	49580675	49580726	9995	14,14,10	22,16,25	18,7,29	144,59,85	305	149	9.260766787275061e-61	1.72687287193e-58	0.237,0.299,0.163	0.058,0.055,0.143	0.148
13123	gene:Solyc12g013580.1	NA	12	+	4421782	4421841	4421782	4421836	4422542	4422701	13123	29,16,40	131,78,139	62,37,47	401,212,443	154	149	6.816137398082168e-60	1.25689573621e-57	0.176,0.166,0.218	0.13,0.144,0.093	0.064
5395	gene:Solyc01g010810.2	NA	1	-	6212244	6212367	6212313	6212367	6211408	6211495	5395	3,2,5	1,4,1	0,0,2	5,0,0	218	149	3.549539097973547e-59	6.47342317252e-57	0.672,0.255,0.774	0.0,NA,1.0	0.067
10441	gene:Solyc08g048550.2	NA	8	+	12223332	12223455	12223332	12223392	12223937	12224025	10441	131,74,118	3,6,14	209,87,198	43,11,19	212	149	1.5706040985298117e-58	2.83323321948e-56	0.968,0.897,0.856	0.774,0.848,0.88	0.073
10116	gene:Solyc02g083320.2	NA	2	-	46770922	46771089	46770945	46771089	46770093	46770166	10116	8,8,2	198,107,258	13,8,7	149,71,110	172	149	2.427191290223684e-58	4.33136200565e-56	0.034,0.061,0.007	0.07,0.089,0.052	-0.036
9314	gene:Solyc02g086970.2	NA	2	-	49537068	49537202	49537072	49537202	49536646	49536784	9314	11,5,9	85,69,126	7,9,20	69,33,66	153	149	2.9358248609626174e-58	5.18329248857e-56	0.112,0.066,0.065	0.09,0.21,0.228	-0.095
13135	gene:Solyc08g079490.2	NA	8	-	63002020	63002177	63002094	63002177	63001519	63001584	13135	3,0,6	91,60,91	12,0,19	151,55,104	223	149	4.027646275107962e-58	7.03608606123e-56	0.022,0.0,0.042	0.05,0.0,0.109	-0.032
10136	gene:Solyc12g014480.1	NA	12	-	5452225	5452422	5452259	5452422	5451685	5451832	10136	2,1,0	0,0,2	0,4,5	0,4,0	183	149	4.621146329546186e-57	7.9888067172e-55	1.0,1.0,0.0	NA,0.449,1.0	-0.058
14389	gene:Solyc02g089980.2	NA	2	+	51671431	51671671	51671431	51671510	51671916	51672045	14389	84,32,76	3,2,7	114,24,66	11,4,18	310	149	5.914045555456296e-57	1.01185051586e-54	0.931,0.885,0.839	0.833,0.743,0.638	0.147
10935	gene:Solyc03g122370.2	NA	3	-	70240126	70240298	70240208	70240298	70239925	70240030	10935	2,0,0	37,30,37	11,0,2	84,12,42	231	149	1.5223858389310145e-56	2.57811381458e-54	0.034,0.0,0.0	0.078,0.0,0.03	-0.025
7386	gene:Solyc04g005350.2	NA	4	-	256590	256670	256594	256670	256244	256508	7386	8,0,5	1,2,4	9,1,2	21,4,10	153	149	2.5439862093532112e-56	4.26464597277e-54	0.886,0.0,0.549	0.294,0.196,0.163	0.261
10712	gene:Solyc06g073130.2	NA	6	-	45057193	45057262	45057213	45057262	45056506	45056643	10712	3,0,0	0,0,1	1,0,1	2,0,1	169	149	1.0597896592173461e-55	1.75882691844e-53	1.0,NA,0.0	0.306,NA,0.469	0.113
17320	gene:Solyc10g076270.1	NA	10	+	59189825	59190004	59189825	59189907	59190146	59190485	17320	24,2,18	64,28,37	33,3,28	37,16,35	246	149	2.233210489503004e-55	3.66954072117e-53	0.185,0.041,0.228	0.351,0.102,0.326	-0.108
15631	gene:Solyc05g050940.2	NA	5	+	61169391	61169501	61169391	61169485	61170283	61170333	15631	3,4,0	2,2,0	10,1,4	0,1,0	165	149	2.2948163151139844e-55	3.73380113389e-53	0.575,0.644,NA	1.0,0.475,1.0	-0.216
611	gene:Solyc02g037510.2	NA	2	-	30985214	30985304	30985219	30985304	30983440	30983575	611	4,1,5	57,21,30	1,0,2	58,36,50	154	149	4.339448891617329e-55	6.99198968983e-53	0.064,0.044,0.139	0.016,0.0,0.037	0.065
3466	gene:Solyc02g091560.2	NA	2	+	52828249	52828394	52828249	52828368	52828739	52828941	3466	1064,648,1104	1107,397,1225	2798,1253,2272	3600,1140,3144	175	149	6.678838241899706e-55	1.06578845637e-52	0.45,0.582,0.434	0.398,0.483,0.381	0.068
5095	gene:Solyc07g054830.2	NA	7	-	63004730	63004896	63004828	63004896	63003911	63003986	5095	9,1,14	80,32,80	3,0,3	68,15,55	247	149	2.0145049760056666e-54	3.18406900779e-52	0.064,0.019,0.095	0.026,0.0,0.032	0.04
12853	gene:Solyc07g008150.2	NA	7	-	2855130	2855337	2855142	2855337	2853467	2853737	12853	1,0,4	1,2,0	0,0,2	1,2,0	161	149	2.744678729687334e-54	4.29723473565e-52	0.481,0.0,1.0	0.0,0.0,1.0	0.16
7718	gene:Solyc01g056720.2	NA	1	-	56291756	56292081	56291877	56292081	56282596	56282857	7718	168,84,174	0,2,4	208,61,198	12,2,6	270	149	1.450606443350209e-53	2.24993126484e-51	1.0,0.959,0.96	0.905,0.944,0.948	0.041
9700	gene:Solyc01g067630.2	NA	1	-	76474103	76474232	76474135	76474232	76473885	76473898	9700	4,9,12	17,16,51	20,4,16	143,84,120	181	149	2.289089022596114e-53	3.51756679806e-51	0.162,0.316,0.162	0.103,0.038,0.099	0.133
4554	gene:Solyc09g009660.2	NA	9	+	3066602	3066771	3066602	3066654	3067030	3067099	4554	0,0,3	53,29,87	19,5,8	48,24,64	266	149	3.135035838045762e-53	4.7733077769e-51	0.0,0.0,0.019	0.181,0.105,0.065	-0.111
16478	gene:Solyc03g120430.2	NA	3	-	68823309	68823508	68823439	68823508	68823119	68823194	16478	10,10,11	310,122,238	31,2,18	1150,395,895	279	149	6.163042052236334e-53	9.29834962717e-51	0.017,0.042,0.024	0.014,0.003,0.011	0.018
13329	gene:Solyc02g085760.2	NA	2	+	48553858	48554068	48553858	48553995	48554203	48554374	13329	7,1,3	71,28,64	20,11,36	221,55,188	222	149	7.080554381691527e-53	1.05863856323e-50	0.062,0.023,0.031	0.057,0.118,0.114	-0.058
16865	gene:Solyc12g021230.1	NA	12	+	14924134	14924247	14924134	14924245	14925615	14925757	16865	1,4,3	1,5,0	0,1,0	3,0,0	151	149	9.40532010828467e-53	1.39366689747e-50	0.497,0.441,1.0	0.0,1.0,NA	0.146
682	gene:Solyc09g092710.2	NA	9	+	71664112	71664259	71664112	71664187	71664310	71665080	682	7,3,4	2,2,0	1,0,1	0,0,3	221	149	2.5451975189450215e-52	3.73806177207e-50	0.702,0.503,1.0	1.0,NA,0.183	0.143
1106	gene:Solyc06g071460.2	NA	6	+	43969374	43969465	43969374	43969461	43969579	43969997	1106	76,32,76	0,0,2	112,43,100	4,0,9	153	149	2.8196913439221787e-52	4.10487697752e-50	1.0,1.0,0.974	0.965,1.0,0.915	0.031
2637	gene:Solyc07g064600.2	NA	7	-	66673911	66674081	66674045	66674081	66673364	66673480	2637	82,54,184	17,13,7	166,42,172	75,12,33	283	149	8.149855408062336e-52	1.17613043785e-49	0.717,0.686,0.933	0.538,0.648,0.733	0.139
10232	gene:Solyc02g083460.2	NA	2	+	46859588	46859742	46859588	46859724	46860335	46860571	10232	11,7,4	127,102,153	13,10,9	118,76,44	167	149	9.677975911055139e-52	1.3846180019e-49	0.072,0.058,0.023	0.089,0.105,0.154	-0.065
9146	gene:Solyc03g005870.2	NA	3	+	592042	592218	592042	592179	592318	592444	9146	11,9,21	0,0,1	26,10,9	3,0,3	188	149	3.489983470464817e-51	4.95040732272e-49	1.0,1.0,0.943	0.873,1.0,0.704	0.122
1885	gene:Solyc03g096080.2	NA	3	+	57933727	57933757	57933727	57933732	57934781	57934894	1885	443,332,568	27,12,14	478,235,441	15,4,4	174	149	7.14133491612451e-51	1.0043863921e-48	0.934,0.96,0.972	0.965,0.981,0.99	-0.023
8836	gene:Solyc01g097500.2	NA	1	-	88332906	88333029	88332987	88333029	88332033	88332178	8836	0,2,1	12,0,1	4,1,3	4,0,2	230	149	7.894133178775788e-51	1.1009330608e-48	0.0,1.0,0.393	0.393,1.0,0.493	-0.164
670	gene:Solyc02g077270.2	NA	2	-	42259882	42260090	42259922	42260090	42259530	42259792	670	4,1,6	122,58,116	8,5,4	69,32,43	189	149	9.401641738803693e-51	1.30024705248e-48	0.025,0.013,0.039	0.084,0.11,0.068	-0.062
849	gene:Solyc01g005640.2	NA	1	+	453766	453845	453766	453841	454199	454457	849	47,25,83	23,12,42	28,8,28	25,6,32	153	149	2.897017962078519e-50	3.97346364452e-48	0.666,0.67,0.658	0.522,0.565,0.46	0.149
4820	gene:Solyc06g053620.2	NA	6	-	36453861	36453935	36453876	36453935	36453349	36453788	4820	9,7,8	96,39,97	1,1,0	19,6,7	164	149	5.311477913637058e-50	7.22535143071e-48	0.078,0.14,0.07	0.046,0.132,0.0	0.037
7816	gene:Solyc07g041750.2	NA	7	-	54091835	54091921	54091845	54091921	54091672	54091761	7816	0,0,1	5,0,6	2,0,1	0,4,2	159	149	9.996105352769396e-50	1.34874280028e-47	0.0,NA,0.135	1.0,0.0,0.319	-0.372
2818	gene:Solyc02g083990.2	NA	2	+	47219871	47220006	47219871	47219940	47221067	47221495	2818	4,1,5	0,0,2	3,0,0	3,0,2	215	149	1.401655594163529e-49	1.87595776135e-47	1.0,1.0,0.634	0.409,NA,0.0	0.673
1577	gene:Solyc07g041660.2	NA	7	-	53846815	53847063	53847000	53847063	53846628	53846713	1577	7,5,7	3,1,1	8,3,5	2,0,0	334	149	1.7278624702354973e-49	2.29404844448e-47	0.51,0.69,0.757	0.641,1.0,1.0	-0.228
9050	gene:Solyc08g066540.2	NA	8	-	55285695	55285911	55285728	55285911	55285200	55285278	9050	0,2,1	0,2,8	3,1,6	2,1,2	182	149	2.295733008685613e-49	3.0238083343e-47	NA,0.45,0.093	0.551,0.45,0.711	-0.299
3185	gene:Solyc02g080630.2	NA	2	-	44819617	44819801	44819641	44819801	44819385	44819507	3185	0,2,0	0,0,1	0,1,1	0,0,4	173	149	4.6877420855956274e-49	6.12580847658e-47	NA,1.0,0.0	NA,1.0,0.177	-0.089
14130	gene:Solyc03g111070.2	NA	3	+	61745069	61745211	61745069	61745094	61745466	61745598	14130	3,0,3	0,0,2	2,0,1	6,0,4	266	149	4.9057201289441745e-49	6.36057275468e-47	1.0,NA,0.457	0.157,NA,0.123	0.589
16111	gene:Solyc04g009580.2	NA	4	+	2977130	2977356	2977130	2977212	2979212	2979255	16111	0,0,1	1,0,0	2,2,6	1,0,4	293	149	6.479151966470161e-49	8.33550434384e-47	0.0,NA,1.0	0.504,1.0,0.433	-0.146
14216	gene:Solyc02g067900.2	NA	2	-	37988891	37988995	37988914	37988995	37988748	37988807	14216	5,3,11	1,3,0	8,0,5	7,3,2	172	149	8.437786850168373e-49	1.0771808505e-46	0.812,0.464,1.0	0.497,0.0,0.684	0.365
4990	gene:Solyc12g042070.1	ARF2B	12	+	40786334	40786513	40786334	40786510	40786641	40786819	4990	111,126,130	119,79,89	92,58,92	79,15,32	152	149	8.89142856246193e-49	1.12642861391e-46	0.478,0.61,0.589	0.533,0.791,0.738	-0.128
12230	gene:Solyc04g007100.2	NA	4	-	811382	811569	811386	811569	809950	810162	12230	3,0,2	34,18,45	9,0,3	44,5,14	153	149	1.1777516840991066e-48	1.48075507192e-46	0.079,0.0,0.041	0.166,0.0,0.173	-0.073
11407	gene:Solyc01g108120.2	NA	1	+	95477826	95478005	95477826	95477921	95479047	95479134	11407	0,1,0	29,9,39	2,0,5	29,2,13	233	149	1.3013348589718411e-48	1.62383107665e-46	0.0,0.066,0.0	0.042,0.0,0.197	-0.058
10089	gene:Solyc07g056540.2	NA	7	+	64331786	64331930	64331786	64331926	64332032	64332150	10089	22,7,30	5,3,0	102,17,46	2,0,0	153	149	2.087439930691325e-48	2.58530993207e-46	0.811,0.694,1.0	0.98,1.0,1.0	-0.158
14490	gene:Solyc05g055090.2	NA	5	-	64884685	64884907	64884688	64884907	64884456	64884565	14490	1,0,2	48,55,40	10,5,4	187,41,120	152	149	2.2192672258063415e-48	2.72821917626e-46	0.02,0.0,0.047	0.05,0.107,0.032	-0.041
2239	gene:Solyc06g005330.2	NA	6	-	352582	352825	352623	352825	352362	352492	2239	95,59,87	0,1,4	132,36,103	12,3,2	190	149	6.210471145197517e-48	7.5786014063e-46	1.0,0.979,0.945	0.896,0.904,0.976	0.049
14556	gene:Solyc09g014320.2	NA	9	-	5838356	5838493	5838400	5838493	5838167	5838231	14556	5,1,4	137,41,191	6,5,12	154,31,139	193	149	7.156770018858572e-48	8.66961717029e-46	0.027,0.018,0.016	0.029,0.111,0.062	-0.047
4818	gene:Solyc06g053620.2	NA	6	-	36453861	36453935	36453883	36453935	36453349	36453788	4818	17,8,16	107,73,158	2,1,1	34,13,28	171	149	8.907725502763715e-48	1.07125081481e-45	0.122,0.087,0.081	0.049,0.063,0.03	0.049
7125	gene:Solyc07g007040.2	NA	7	-	1827431	1827662	1827434	1827662	1827175	1827333	7125	11,2,9	68,28,116	4,1,4	134,15,87	152	149	1.1095906853186612e-47	1.32480338227e-45	0.137,0.065,0.071	0.028,0.061,0.043	0.047
13991	gene:Solyc02g086790.2	NA	2	-	49403988	49404138	49403998	49404138	49403871	49403931	13991	5,4,6	3,3,7	24,4,12	7,1,1	159	149	1.6955821090266946e-47	1.99573621854e-45	0.61,0.555,0.445	0.763,0.789,0.918	-0.287
2824	gene:Solyc04g081690.1	NA	4	-	65620665	65620763	65620720	65620763	65620541	65620585	2824	7,3,6	2,0,4	1,0,3	1,0,0	204	149	1.6865447316180877e-47	1.99573621854e-45	0.719,1.0,0.523	0.422,NA,1.0	0.036
16870	gene:Solyc09g090520.2	NA	9	-	70024326	70024489	70024403	70024489	70022666	70024239	16870	2,1,5	2,4,1	1,0,1	6,0,0	226	149	2.4847516508846513e-47	2.90400974634e-45	0.397,0.142,0.767	0.099,NA,1.0	-0.114
9172	gene:Solyc04g016130.2	NA	4	-	6862557	6862710	6862647	6862710	6858545	6858727	9172	83,26,87	7,0,5	83,23,88	0,2,0	239	149	2.5481326775186932e-47	2.95725943469e-45	0.881,1.0,0.916	1.0,0.878,1.0	-0.027
9721	gene:Solyc01g108620.2	NA	1	+	95875982	95876046	95875982	95876018	95876144	95876384	9721	8,6,5	36,30,49	4,2,2	66,16,59	177	149	3.9056427635829265e-47	4.50125328503e-45	0.158,0.144,0.079	0.049,0.095,0.028	0.07
13397	gene:Solyc09g018340.2	NA	9	+	14488105	14488303	14488105	14488226	14488388	14488444	13397	0,0,1	1,2,0	1,1,6	19,4,14	226	149	6.03217809629157e-47	6.90413984042e-45	0.0,0.0,1.0	0.034,0.142,0.22	0.201
3643	gene:Solyc04g051410.2	NA	4	+	50536083	50536322	50536083	50536314	50537022	50537091	3643	2,0,5	2,0,2	2,0,0	5,2,2	157	149	1.2898319705071948e-46	1.46616790291e-44	0.487,NA,0.703	0.275,0.0,0.0	0.503
15328	gene:Solyc01g096850.2	NA	1	-	87846464	87846579	87846468	87846579	87844787	87844957	15328	17,12,22	5,0,0	6,5,16	9,0,2	153	149	1.3053985744762607e-46	1.4737683498e-44	0.768,1.0,1.0	0.394,1.0,0.886	0.163
3954	gene:Solyc12g014440.1	NA	12	-	5415426	5415538	5415439	5415538	5415122	5415348	3954	2,2,3	89,72,73	8,4,9	119,69,71	162	149	1.440038139217275e-46	1.61478871341e-44	0.02,0.025,0.036	0.058,0.051,0.104	-0.044
15915	gene:Solyc10g050230.1	NA	10	+	48183950	48184115	48183950	48184111	48185279	48185521	15915	27,7,10	25,20,32	10,8,12	49,25,42	153	149	1.757740612918457e-46	1.95781632295e-44	0.513,0.254,0.233	0.166,0.238,0.218	0.126
2457	gene:Solyc01g111990.2	NA	1	+	98128773	98128884	98128773	98128858	98128975	98129893	2457	14,36,30	0,0,2	221,59,154	14,4,3	175	149	2.7590179626081207e-46	3.05257747383e-44	1.0,1.0,0.927	0.931,0.926,0.978	0.031
11709	gene:Solyc03g007100.2	NA	3	-	1681211	1681370	1681242	1681370	1681001	1681096	11709	0,5,6	38,24,23	1,2,4	104,49,70	180	149	5.242022801122887e-46	5.76136492764e-44	0.0,0.147,0.178	0.008,0.033,0.045	0.08
7499	gene:Solyc11g005020.1	NA	11	-	28347	28574	28413	28574	28148	28190	7499	5,0,1	70,36,85	7,3,8	108,24,71	215	149	7.977083812573575e-46	8.70971598378e-44	0.047,0.0,0.008	0.043,0.08,0.072	-0.047
13321	gene:Solyc09g074100.2	NA	9	-	65776190	65776260	65776195	65776260	65775760	65775911	13321	1,0,0	0,1,2	0,0,6	4,0,2	154	149	1.0537501826404539e-45	1.14300902164e-43	1.0,0.0,0.0	0.0,NA,0.744	-0.039
11735	gene:Solyc01g073740.2	NA	1	+	81114828	81114984	81114828	81114908	81115233	81115307	11735	11,2,10	3,0,7	11,0,12	0,1,2	225	149	2.1625881952209165e-45	2.33053984986e-43	0.708,1.0,0.486	1.0,0.0,0.799	0.132
9275	gene:Solyc01g087620.2	NA	1	+	82578737	82578867	82578737	82578774	82581587	82581704	9275	22,2,11	29,2,17	12,5,16	8,3,6	242	149	2.361062957340679e-45	2.52801295742e-43	0.318,0.381,0.285	0.48,0.506,0.621	-0.208
3584	gene:Solyc08g045640.2	NA	8	-	17804715	17804959	17804877	17804959	17804101	17804591	3584	10,0,10	66,32,72	4,0,2	65,37,36	311	149	3.558982737217796e-45	3.78621009659e-43	0.068,0.0,0.062	0.029,0.0,0.026	0.025
14558	gene:Solyc06g069280.2	NA	6	-	43039291	43039503	43039302	43039503	43039103	43039208	14558	5,1,6	56,26,71	1,2,0	55,13,46	160	149	4.1060416541276486e-45	4.34037371286e-43	0.077,0.035,0.073	0.017,0.125,0.0	0.014
4657	gene:Solyc04g076230.2	NA	4	-	61176669	61176768	61176673	61176768	61174902	61175106	4657	6,10,12	123,47,121	14,2,11	298,81,250	153	149	4.1336891780628934e-45	4.34194339235e-43	0.045,0.172,0.088	0.044,0.023,0.041	0.066
2853	gene:Solyc09g083130.2	NA	9	-	68809979	68810181	68810017	68810181	68809408	68809582	2853	5,0,3	0,0,2	4,1,9	13,0,4	187	149	8.564944159265678e-45	8.93986246963e-43	1.0,NA,0.544	0.197,1.0,0.642	0.159
7433	gene:Solyc10g039280.1	NA	10	+	21035409	21035542	21035409	21035503	21035669	21035752	7433	2,2,12	116,76,155	1,0,3	136,63,103	188	149	9.190933822568078e-45	9.53329610746e-43	0.013,0.02,0.058	0.006,0.0,0.023	0.021
15172	gene:Solyc02g076950.2	NA	2	+	42049739	42049931	42049739	42049916	42051866	42051983	15172	1,0,0	0,0,2	4,0,1	0,0,6	164	149	1.6134680745065162e-44	1.66317491705e-42	1.0,NA,0.0	1.0,NA,0.132	-0.066
9624	gene:Solyc08g065480.2	NA	8	-	53593657	53594106	53594032	53594106	53592765	53593102	9624	103,39,135	1,10,5	73,29,83	10,6,11	524	149	2.0186851981391856e-44	2.06803083632e-42	0.967,0.526,0.885	0.675,0.579,0.682	0.147
9480	gene:Solyc10g086190.1	NA	10	+	65104552	65104718	65104552	65104577	65104928	65104982	9480	15,3,11	2,1,3	31,4,24	2,0,0	290	149	2.4562747914821343e-44	2.50087953616e-42	0.794,0.607,0.653	0.888,1.0,1.0	-0.278
3211	gene:Solyc09g007990.2	NA	9	-	1468061	1468142	1468110	1468142	1467913	1467968	3211	2,1,0	3,0,0	0,1,0	1,0,0	198	149	2.51144012424717e-44	2.54145489646e-42	0.334,1.0,NA	0.0,1.0,NA	0.167
8600	gene:Solyc03g117510.2	NA	3	+	66652761	66652988	66652761	66652839	66653086	66653230	8600	1,1,2	26,16,16	6,4,11	52,21,45	298	149	4.258801771672385e-44	4.28358025471e-42	0.019,0.03,0.059	0.055,0.087,0.109	-0.048
1608	gene:Solyc12g019010.1	NA	12	-	8973881	8974091	8973895	8974091	8973129	8973229	1608	14,5,10	91,26,87	1,3,13	124,41,110	163	149	6.004733946037138e-44	6.00328702219e-42	0.123,0.15,0.095	0.007,0.063,0.097	0.067
16485	gene:Solyc02g088940.2	NA	2	+	50859576	50859632	50859576	50859628	50859741	50859967	16485	5,5,4	7,4,9	15,10,15	7,4,8	153	149	7.074624980912571e-44	7.03056743612e-42	0.41,0.549,0.302	0.676,0.709,0.646	-0.257
2764	gene:Solyc01g108920.2	NA	1	+	96051161	96051341	96051161	96051328	96051421	96051561	2764	1,8,0	1,3,0	3,5,6	19,3,12	162	149	7.529807201942727e-44	7.43837382878e-42	0.479,0.71,NA	0.127,0.605,0.315	0.246
2240	gene:Solyc06g005330.2	NA	6	-	352590	352825	352623	352825	352362	352492	2240	99,75,107	0,1,4	172,39,129	12,3,2	182	149	9.423304846934142e-44	9.25379687809e-42	1.0,0.984,0.956	0.921,0.914,0.981	0.041
9350	gene:Solyc08g008550.2	NA	8	-	2937883	2938099	2938033	2938099	2937445	2937518	9350	9,3,3	52,41,88	0,2,4	114,35,78	299	149	1.2667631458201174e-43	1.23665889224e-41	0.079,0.035,0.017	0.0,0.028,0.025	0.026
462	gene:Solyc02g090910.2	NA	2	-	52393442	52393655	52393521	52393655	52393218	52393367	462	40,18,44	210,91,209	49,11,52	434,134,311	228	149	2.0100319579336644e-43	1.95078891075e-41	0.111,0.114,0.121	0.069,0.051,0.099	0.042
14970	gene:Solyc02g079100.2	NA	2	+	43721395	43721482	43721395	43721479	43721554	43722031	14970	13,12,19	464,206,516	1,1,1	151,74,139	152	149	2.92923106756805e-43	2.82636737194e-41	0.027,0.054,0.035	0.006,0.013,0.007	0.03
4426	gene:Solyc10g081120.1	NA	10	-	62263242	62263291	62263245	62263291	62263089	62263142	4426	7,2,2	240,157,281	23,1,7	391,107,348	152	149	3.8490713915653445e-43	3.69243865979e-41	0.028,0.012,0.007	0.055,0.009,0.019	-0.012
16693	gene:Solyc12g009980.1	NA	12	+	3123672	3123754	3123672	3123723	3126383	3126538	16693	5,3,0	0,0,1	3,0,4	4,0,0	180	149	1.2779127682469594e-42	1.21886438516e-40	1.0,1.0,0.0	0.383,NA,1.0	-0.025
16498	gene:Solyc07g045310.2	NA	7	+	58410338	58410419	58410338	58410411	58413410	58413587	16498	59,21,84	15,7,14	175,41,180	15,0,29	157	149	1.4638202570187212e-42	1.38820348488e-40	0.789,0.74,0.851	0.917,1.0,0.855	-0.131
13591	gene:Solyc04g049340.2	NA	4	-	41502322	41502482	41502335	41502482	41502125	41502254	13591	7,7,14	9,5,3	13,6,22	27,15,28	162	149	2.15127353813809e-42	2.0285531613e-40	0.417,0.563,0.811	0.307,0.269,0.42	0.265
935	gene:Solyc07g018100.2	NA	7	-	9177850	9178003	9177914	9178003	9176287	9176395	935	2,5,2	3,5,0	0,0,3	5,2,2	213	149	2.8830281108875137e-42	2.70320534058e-40	0.318,0.412,1.0	0.0,0.0,0.512	0.406
5592	gene:Solyc12g021180.1	NA	12	+	14643057	14643148	14643057	14643122	14643242	14643377	5592	14,2,12	74,45,90	24,3,18	66,29,74	175	149	5.866218443893921e-42	5.46942479185e-40	0.139,0.036,0.102	0.236,0.081,0.172	-0.071
6183	gene:Solyc04g054320.2	NA	4	-	52303767	52303894	52303815	52303894	52302155	52302348	6183	0,0,2	6,4,1	4,0,4	2,0,4	197	149	6.091862661728801e-42	5.64807557173e-40	0.0,0.0,0.602	0.602,NA,0.431	-0.316
15383	gene:Solyc01g094330.2	NA	1	-	85849481	85849717	85849602	85849717	85849094	85849285	15383	8,9,12	9,8,13	5,5,5	21,3,18	270	149	1.197510422606848e-41	1.10410460964e-39	0.329,0.383,0.337	0.116,0.479,0.133	0.107
3073	gene:Solyc03g097900.2	NA	3	-	60284950	60285005	60284957	60285005	60284756	60284862	3073	140,70,148	1540,880,1582	391,120,358	3406,1234,2608	156	149	1.446401567128249e-41	1.32621438719e-39	0.08,0.071,0.082	0.099,0.085,0.116	-0.022
15624	gene:Solyc02g092010.2	NA	2	-	53228020	53228169	53228024	53228169	53227885	53227941	15624	24,13,14	91,54,106	15,6,7	108,48,105	153	149	2.642230731219388e-41	2.40936600084e-39	0.204,0.19,0.114	0.119,0.109,0.061	0.073
14767	gene:Solyc09g074650.2	NA	9	+	66469260	66469314	66469260	66469310	66469647	66469713	14767	33,14,36	35,10,66	44,18,38	197,59,181	153	149	3.2452263456293465e-41	2.92705306696e-39	0.479,0.577,0.347	0.179,0.229,0.17	0.275
3294	gene:Solyc09g055570.2	NA	9	+	42215865	42215988	42215865	42215984	42216057	42216116	3294	2,3,1	7,8,9	0,1,0	8,0,0	153	149	3.2426014834009033e-41	2.92705306696e-39	0.218,0.268,0.098	0.0,1.0,NA	-0.305
181	gene:Solyc11g066550.1	NA	11	-	52299571	52299735	52299615	52299735	52299427	52299459	181	2,0,1	22,18,22	5,6,4	63,19,45	193	149	3.5239185167779184e-41	3.16124063267e-39	0.066,0.0,0.034	0.058,0.196,0.064	-0.073
12150	gene:Solyc11g066660.1	NA	11	-	52434404	52434477	52434408	52434477	52433918	52433999	12150	8,4,0	53,41,55	4,2,3	177,70,149	153	149	5.053680282420973e-41	4.50918698748e-39	0.128,0.087,0.0	0.022,0.027,0.019	0.049
2285	gene:Solyc12g013840.1	NA	12	+	4633815	4633923	4633815	4633877	4634005	4634317	2285	36,24,50	11,7,5	26,9,37	14,8,11	195	149	1.0151180256222104e-40	9.00903676643e-39	0.714,0.724,0.884	0.587,0.462,0.72	0.184
2106	gene:Solyc03g121260.2	NA	3	-	69423298	69423461	69423305	69423461	69423072	69423188	2106	0,1,3	44,12,50	19,1,8	181,15,146	156	149	1.027682372823402e-40	9.07203013797e-39	0.0,0.074,0.054	0.091,0.06,0.05	-0.024
385	gene:Solyc01g100730.2	NA	1	+	90689886	90689995	90689886	90689991	90690138	90690337	385	21,6,16	5,0,2	47,16,31	3,0,0	153	149	1.8598797036587295e-40	1.63315151121e-38	0.804,1.0,0.886	0.938,1.0,1.0	-0.083
12511	gene:Solyc12g098160.1	NA	12	-	65790237	65790488	65790270	65790488	65790098	65790155	12511	33,34,24	4,0,0	90,51,66	11,6,7	182	149	2.5956439150457276e-40	2.26722665337e-38	0.871,1.0,1.0	0.87,0.874,0.885	0.081
4460	gene:Solyc10g084370.1	NA	10	-	63944088	63944248	63944092	63944248	63943024	63943082	4460	0,1,0	4,0,3	0,1,2	0,3,0	153	149	4.022876943992269e-40	3.49547988285e-38	0.0,1.0,0.0	NA,0.245,1.0	-0.289
4283	gene:Solyc10g083190.1	NA	10	+	63054046	63054189	63054046	63054169	63054408	63055794	4283	3,0,0	46,21,53	0,6,4	66,21,46	169	149	7.391326648858993e-40	6.38887797211e-38	0.054,0.0,0.0	0.0,0.201,0.071	-0.073
12147	gene:Solyc11g066660.1	NA	11	-	52433522	52433576	52433533	52433576	52431239	52431320	12147	11,3,10	25,19,30	16,1,10	89,21,87	160	149	7.892021169589332e-40	6.78632037982e-38	0.291,0.128,0.237	0.143,0.042,0.097	0.125
6909	gene:Solyc02g072230.2	NA	2	+	41545264	41545487	41545264	41545426	41545704	41545782	6909	1,0,1	7,3,4	1,0,4	2,0,1	210	149	9.813471045173945e-40	8.39507038483e-38	0.092,0.0,0.151	0.262,NA,0.739	-0.419
9111	gene:Solyc12g088050.1	NA	12	-	63542865	63542998	63542900	63542998	63542632	63542786	9111	1,0,0	0,0,5	3,0,1	4,0,4	184	149	1.4334223695299277e-39	1.21995269973e-37	1.0,NA,0.0	0.378,NA,0.168	0.227
7267	gene:Solyc07g064640.2	NA	7	-	66701079	66701190	66701130	66701190	66700180	66700223	7267	2,0,0	45,18,30	5,0,3	40,8,37	200	149	1.4625808974850304e-39	1.2384179885e-37	0.032,0.0,0.0	0.085,0.0,0.057	-0.037
15245	gene:Solyc09g065160.2	NA	9	-	63080431	63080574	63080505	63080574	63079935	63080127	15245	22,10,14	20,8,21	35,9,15	66,14,45	223	149	1.6924988184034063e-39	1.42582286245e-37	0.424,0.455,0.308	0.262,0.3,0.182	0.148
221	gene:Solyc01g091070.2	NA	1	+	84795056	84795112	84795056	84795108	84795198	84795240	221	33,25,17	145,99,128	26,11,25	248,95,168	153	149	1.825170590486493e-39	1.52982480403e-37	0.181,0.197,0.115	0.093,0.101,0.127	0.057
4427	gene:Solyc01g094030.2	NA	1	-	85610006	85610093	85610010	85610093	85609771	85609907	4427	37,14,49	18,10,18	51,10,29	36,4,54	153	149	2.296480475775069e-39	1.91519547618e-37	0.667,0.577,0.726	0.58,0.709,0.343	0.113
5616	gene:Solyc04g081330.2	NA	4	-	65354605	65354744	65354620	65354744	65354396	65354530	5616	0,0,2	0,1,2	8,0,9	11,1,1	164	149	2.6782999936196933e-39	2.22245333471e-37	NA,0.0,0.476	0.398,0.0,0.891	-0.192
6496	gene:Solyc09g074110.2	NA	9	+	65804817	65804902	65804817	65804889	65807927	65808143	6496	0,0,1	0,1,0	1,4,4	1,0,6	162	149	2.811688489934365e-39	2.32153145169e-37	NA,0.0,1.0	0.479,1.0,0.38	-0.12
14362	gene:Solyc09g065330.2	NA	9	+	63396566	63396631	63396566	63396622	63396723	63396802	14362	1221,824,1278	185,102,187	2428,1056,1821	455,180,339	158	149	3.263757904428541e-39	2.68145179118e-37	0.862,0.884,0.866	0.834,0.847,0.835	0.032
6882	gene:Solyc02g021000.2	NA	2	-	21271105	21271346	21271259	21271346	21269750	21270434	6882	4,1,12	28,11,31	12,6,20	27,12,33	303	149	3.5688149580036454e-39	2.91763808094e-37	0.066,0.043,0.16	0.179,0.197,0.23	-0.112
7628	gene:Solyc08g082450.2	NA	8	+	65257411	65257498	65257411	65257494	65258828	65260129	7628	13,20,23	170,113,163	7,7,6	164,43,91	153	149	7.352303203523807e-39	5.98131490028e-37	0.069,0.147,0.121	0.04,0.137,0.06	0.033
15681	gene:Solyc09g060100.2	NA	9	+	57604156	57604246	57604156	57604229	57604717	57604830	15681	20,7,31	68,15,85	4,2,11	41,5,51	166	149	8.533433852276765e-39	6.90833503475e-37	0.209,0.295,0.247	0.081,0.264,0.162	0.081
8798	gene:Solyc01g058260.2	NA	1	-	65873191	65873299	65873237	65873299	65872753	65872816	8798	25,38,35	15,16,19	47,27,40	10,4,7	195	149	1.0541387828346738e-38	8.49246953394e-37	0.56,0.645,0.585	0.782,0.838,0.814	-0.215
980	gene:Solyc03g097630.2	NA	3	+	59965814	59965997	59965814	59965858	59968631	59968928	980	44,40,90	7,1,3	90,28,78	3,0,1	288	149	1.5251614899281513e-38	1.22278164671e-36	0.765,0.954,0.939	0.939,1.0,0.976	-0.086
8163	gene:Solyc10g007050.2	NA	10	-	1440715	1440888	1440782	1440888	1439173	1439356	8163	26,23,22	0,1,0	79,73,102	6,4,0	216	149	1.7386716310897095e-38	1.38725934565e-36	1.0,0.941,1.0	0.901,0.926,1.0	0.038
325	gene:Solyc06g009790.2	NA	6	-	3813940	3814061	3813944	3814061	3812197	3812515	325	31,25,31	32,23,23	60,6,38	138,26,54	153	149	2.294735223015895e-38	1.8221734814e-36	0.485,0.514,0.568	0.297,0.183,0.407	0.227
15937	gene:Solyc02g050140.2	NA	2	+	4089487	4089658	4089487	4089612	4089730	4089929	15937	12,9,22	2,0,0	12,2,26	6,0,0	195	149	6.146190181787306e-38	4.85724629795e-36	0.821,1.0,1.0	0.604,1.0,1.0	0.072
3418	gene:Solyc09g031610.2	NA	9	-	29177531	29177622	29177585	29177622	29177322	29177450	3418	61,41,69	1,0,0	110,53,83	4,0,5	203	149	8.312113534999249e-38	6.53781214345e-36	0.978,1.0,1.0	0.953,1.0,0.924	0.034
1232	gene:Solyc04g082340.2	NA	4	-	66048752	66048887	66048831	66048887	66048443	66048569	1232	4,0,3	72,17,83	14,0,4	70,35,71	228	149	1.0430204160553196e-37	8.16507869097e-36	0.035,0.0,0.023	0.116,0.0,0.036	-0.031
2544	gene:Solyc08g066580.2	NA	8	-	55305697	55305759	55305701	55305759	55305236	55305307	2544	5,0,2	2,0,1	2,0,0	3,0,2	153	149	1.060213878924583e-37	8.26070870171e-36	0.709,NA,0.661	0.394,NA,0.0	0.488
15795	gene:Solyc02g088110.2	NA	2	-	50297607	50297826	50297749	50297826	50296847	50297522	15795	34,23,30	6,15,11	47,18,41	10,0,8	291	149	1.4788175084627277e-37	1.1468437089e-35	0.744,0.44,0.583	0.706,1.0,0.724	-0.221
10730	gene:Solyc05g012510.2	NA	5	-	5765628	5765741	5765639	5765741	5765141	5765318	10730	4,7,14	124,136,166	23,7,11	737,251,514	160	149	3.914240014963426e-37	3.0214291762e-35	0.029,0.046,0.073	0.028,0.025,0.02	0.025
11989	gene:Solyc01g087610.2	NA	1	-	82572331	82572570	82572477	82572570	82572121	82572243	11989	1,0,0	0,2,2	5,0,0	2,0,4	295	149	4.68447195359728e-37	3.59923595101e-35	1.0,0.0,0.0	0.558,NA,0.0	0.054
5043	gene:Solyc04g071320.2	NA	4	-	58247944	58248076	58247988	58248076	58246768	58247839	5043	8,6,21	127,67,165	4,4,16	227,87,175	193	149	4.9678218815758165e-37	3.79935354593e-35	0.046,0.065,0.089	0.013,0.034,0.066	0.029
4190	gene:Solyc03g007920.2	NA	3	+	2428698	2428884	2428698	2428755	2429218	2429283	4190	2,2,7	0,0,2	3,1,1	0,0,4	278	149	5.240392092364891e-37	3.98942876903e-35	1.0,1.0,0.652	1.0,1.0,0.118	0.178
15491	gene:Solyc04g077500.2	NA	4	-	62449898	62450069	62449930	62450069	62449421	62449534	15491	4,2,5	4,1,2	6,0,0	3,3,8	181	149	6.20574154452125e-37	4.70276194853e-35	0.452,0.622,0.673	0.622,0.0,0.0	0.375
13215	gene:Solyc01g010830.2	NA	1	-	6238666	6238794	6238674	6238794	6232595	6232679	13215	3,1,1	5,2,9	6,0,5	4,0,5	157	149	6.965085689551959e-37	5.25420736835e-35	0.363,0.322,0.095	0.587,NA,0.487	-0.277
11359	gene:Solyc06g062660.2	NA	6	-	39545545	39545730	39545669	39545730	39544284	39544472	11359	91,48,69	10,30,23	108,15,95	16,4,17	273	149	9.198697515982661e-37	6.90776398078e-35	0.832,0.466,0.621	0.787,0.672,0.753	-0.098
845	gene:Solyc01g079680.2	NA	1	+	78795200	78795344	78795200	78795322	78796217	78798172	845	5,4,15	6,3,8	29,8,29	55,17,40	171	149	1.172257909170009e-36	8.7634199372e-35	0.421,0.537,0.62	0.315,0.291,0.387	0.195
12689	gene:Solyc01g057780.2	NA	1	-	63865962	63866246	63866035	63866246	63864977	63865076	12689	45,21,40	1,2,0	101,23,97	6,4,4	222	149	1.314425821848868e-36	9.78215737193e-35	0.968,0.876,1.0	0.919,0.794,0.942	0.063
958	gene:Solyc02g062680.2	NA	2	-	34405532	34405625	34405576	34405625	34405355	34405426	958	51,9,81	0,0,2	65,21,75	6,2,0	193	149	3.1836181595782124e-36	2.3587199543e-34	1.0,1.0,0.969	0.893,0.89,1.0	0.062
9926	gene:Solyc02g036340.2	NA	2	-	30517439	30517595	30517450	30517595	30517075	30517323	9926	6,9,6	94,31,87	6,0,3	132,39,91	160	149	3.336741358015571e-36	2.46118042567e-34	0.056,0.213,0.06	0.041,0.0,0.03	0.086
6559	gene:Solyc04g045560.2	NA	4	+	34045055	34045297	34045055	34045255	34046024	34046691	6559	0,0,1	1,0,0	1,0,1	2,0,0	191	149	5.8720882698181255e-36	4.3120874746e-34	0.0,NA,1.0	0.281,NA,1.0	-0.141
14968	gene:Solyc02g079100.2	NA	2	+	43719519	43719679	43719519	43719650	43719777	43719847	14968	7,4,6	131,51,206	0,0,3	78,16,66	178	149	6.45898794837137e-36	4.72217462516e-34	0.043,0.062,0.024	0.0,0.0,0.037	0.031
4706	gene:Solyc09g018060.2	NA	9	-	12714818	12715748	12715540	12715748	12714167	12714300	4706	426,236,554	5,3,9	327,80,214	6,2,12	871	149	6.51686056463138e-36	4.74358850573e-34	0.936,0.931,0.913	0.903,0.872,0.753	0.084
10392	gene:Solyc09g010280.2	NA	9	-	3657207	3657280	3657217	3657280	3656909	3657130	10392	100,35,112	7,2,8	135,54,147	2,5,2	159	149	9.22742910141469e-36	6.68726695926e-34	0.93,0.943,0.929	0.984,0.91,0.986	-0.026
12887	gene:Solyc11g011480.1	NA	11	-	4535215	4535342	4535222	4535342	4535013	4535128	12887	11,6,4	36,14,24	5,0,8	55,24,32	156	149	9.603561155822518e-36	6.92959569313e-34	0.226,0.29,0.137	0.08,0.0,0.193	0.127
15821	gene:Solyc11g017400.1	NA	11	+	8325292	8325502	8325292	8325353	8326293	8326364	15821	0,3,6	3,3,5	3,0,0	11,0,13	298	149	1.2196384433885078e-35	8.76238944003e-34	0.0,0.333,0.375	0.12,NA,0.0	0.176
8002	gene:Solyc02g085940.2	NA	2	-	48715936	48716063	48715952	48716063	48715765	48715876	8002	170,269,156	0,1,4	438,419,302	8,5,12	165	149	2.226908012812641e-35	1.59300712848e-33	1.0,0.996,0.972	0.98,0.987,0.958	0.014
11177	gene:Solyc06g051900.2	NA	6	+	35582213	35582380	35582213	35582375	35582695	35582887	11177	12,7,11	2,9,10	14,0,13	19,1,26	154	149	2.6186980542065785e-35	1.86523231363e-33	0.853,0.429,0.516	0.416,0.0,0.326	0.352
2243	gene:Solyc06g005330.2	NA	6	-	352582	352825	352614	352825	352362	352492	2243	93,54,85	6,0,3	124,36,93	12,1,9	181	149	3.3046244639432847e-35	2.34374135058e-33	0.927,1.0,0.959	0.895,0.967,0.895	0.043
16648	gene:Solyc03g117850.2	NA	3	-	66876606	66876851	66876841	66876851	66875899	66875966	16648	8,2,4	38,0,50	15,0,2	210,0,174	384	149	4.15213863009461e-35	2.9322933066e-33	0.076,1.0,0.03	0.027,NA,0.004	0.353
10017	gene:Solyc04g057960.2	NA	4	-	55086509	55086609	55086513	55086609	55085516	55086002	10017	2,4,6	11,1,10	30,9,27	14,11,20	153	149	5.560360663290425e-35	3.91015871051e-33	0.15,0.796,0.369	0.676,0.443,0.568	-0.124
13154	gene:Solyc03g063750.2	NA	3	+	35963604	35963679	35963604	35963675	35964651	35964838	13154	1,0,2	23,11,24	6,10,2	69,70,45	153	149	5.867518305195864e-35	4.10874826131e-33	0.041,0.0,0.075	0.078,0.122,0.041	-0.042
2690	gene:Solyc04g072890.2	NA	4	+	59847318	59847416	59847318	59847375	59848947	59849082	2690	4,1,0	10,10,5	1,0,0	15,2,14	190	149	8.584547427918212e-35	5.98609870226e-33	0.239,0.073,0.0	0.05,0.0,0.0	0.087
3493	gene:Solyc02g078920.2	NA	2	-	43545910	43545972	43545924	43545972	43545772	43545846	3493	242,124,244	8,4,7	83,27,104	3,0,0	163	149	9.354034899641764e-35	6.49537921316e-33	0.965,0.966,0.97	0.962,1.0,1.0	-0.02
2601	gene:Solyc07g007430.2	NA	7	-	2147281	2147462	2147404	2147462	2147095	2147168	2601	0,0,7	76,33,70	6,3,9	101,29,63	272	149	9.791688240098559e-35	6.77095241803e-33	0.0,0.0,0.052	0.032,0.054,0.073	-0.036
6638	gene:Solyc09g009690.2	NA	9	+	3084488	3084617	3084488	3084593	3085117	3085214	6638	8,5,13	220,86,173	20,6,7	147,52,110	173	149	1.066114144777232e-34	7.34158935549e-33	0.03,0.048,0.061	0.105,0.09,0.052	-0.036
9168	gene:Solyc09g005940.2	NA	9	+	653177	653259	653177	653224	653741	654115	9168	9,14,26	2,0,0	28,4,23	4,0,2	184	149	1.2970028820774113e-34	8.89465282271e-33	0.785,1.0,1.0	0.85,1.0,0.903	0.011
5086	gene:Solyc03g026310.2	NA	3	+	3745721	3745901	3745721	3745858	3745999	3746171	5086	3,0,1	11,4,6	1,0,0	7,0,4	192	149	1.6191757790820601e-34	1.10583708764e-32	0.175,0.0,0.115	0.1,NA,0.0	0.047
2214	gene:Solyc06g007350.2	NA	6	+	1386617	1386734	1386617	1386715	1387131	1387255	2214	6,2,17	59,33,72	16,6,19	271,91,217	168	149	1.7104611805568833e-34	1.16339400625e-32	0.083,0.051,0.173	0.05,0.055,0.072	0.043
13226	gene:Solyc04g007220.2	NA	4	-	914729	914905	914733	914905	914427	914491	13226	5,2,14	3,4,4	3,2,9	1,0,2	153	149	1.989480668733308e-34	1.34764984401e-32	0.619,0.327,0.773	0.745,1.0,0.814	-0.28
6279	gene:Solyc02g069920.2	NA	2	+	39705727	39705825	39705727	39705814	39705925	39706119	6279	9,16,10	3,2,10	46,28,27	40,14,37	160	149	3.3447419477019397e-34	2.25647712862e-32	0.736,0.882,0.482	0.517,0.651,0.405	0.176
14219	gene:Solyc02g067900.2	NA	2	-	37988905	37988995	37988914	37988995	37988748	37988807	14219	41,23,68	1,3,0	58,12,26	7,3,2	158	149	5.600108157419659e-34	3.76272854172e-32	0.975,0.878,1.0	0.887,0.79,0.925	0.084
7500	gene:Solyc11g005020.1	NA	11	-	28368	28574	28413	28574	28148	28190	7500	7,0,4	70,36,85	11,5,9	108,24,71	194	149	5.783736867156978e-34	3.87043939707e-32	0.071,0.0,0.035	0.073,0.138,0.089	-0.065
6687	gene:Solyc10g009330.2	NA	10	+	3408044	3408097	3408044	3408054	3408178	3408291	6687	28,19,25	0,0,1	43,16,29	2,0,4	192	149	6.570979384847911e-34	4.37959734421e-32	1.0,1.0,0.951	0.943,1.0,0.849	0.053
8092	gene:Solyc02g070800.2	NA	2	-	40404926	40405047	40404927	40405047	40404545	40404813	8092	1,0,2	0,0,4	4,0,4	0,0,2	150	149	7.764747828555949e-34	5.15455019851e-32	1.0,NA,0.332	1.0,NA,0.665	-0.166
785	gene:Solyc09g011930.2	NA	9	-	5201255	5201392	5201266	5201392	5201096	5201159	785	2,4,0	49,26,53	8,1,12	78,27,96	160	149	7.947726149069674e-34	5.25499853267e-32	0.037,0.125,0.0	0.087,0.033,0.104	-0.021
9411	gene:Solyc02g082710.2	NA	2	+	46360460	46360689	46360460	46360519	46361115	46361186	9411	5,1,4	4,0,0	2,3,11	3,0,0	319	149	8.142913167130564e-34	5.36268995721e-32	0.369,1.0,1.0	0.237,1.0,1.0	0.044
10541	gene:Solyc09g014790.2	NA	9	-	6944465	6944605	6944519	6944605	6944104	6944386	10541	12,5,7	190,103,151	29,7,11	189,47,162	203	149	1.2370131332531297e-33	8.11441500374e-32	0.044,0.034,0.033	0.101,0.099,0.047	-0.045
13265	gene:Solyc09g090330.2	NA	9	-	69841551	69841716	69841589	69841716	69841026	69841470	13265	16,6,14	328,129,360	20,5,14	772,209,644	187	149	2.0899342949704165e-33	1.36553344722e-31	0.037,0.036,0.03	0.02,0.019,0.017	0.016
878	gene:Solyc01g068210.2	NA	1	+	77310888	77311103	77310888	77310952	77311192	77311233	878	2,0,0	0,0,3	2,0,6	1,0,2	300	149	2.181738647499469e-33	1.41992684682e-31	1.0,NA,0.0	0.498,NA,0.598	-0.048
7055	gene:Solyc04g009570.2	NA	4	-	2974016	2974121	2974038	2974121	2973561	2973685	7055	0,2,4	23,5,17	2,0,0	20,8,7	171	149	2.3086063301856677e-33	1.49662619749e-31	0.0,0.258,0.17	0.08,0.0,0.0	0.116
9125	gene:Solyc03g005440.2	NA	3	+	326485	326581	326485	326576	330552	330622	9125	33,32,39	0,3,0	46,26,59	4,0,6	154	149	2.3745247615482718e-33	1.53337015341e-31	1.0,0.912,1.0	0.918,1.0,0.905	0.03
11858	gene:Solyc03g120240.2	NA	3	+	68696444	68696657	68696444	68696523	68697771	68698353	11858	9,0,3	30,36,41	3,0,1	52,14,30	283	149	3.5299610779496284e-33	2.27066798642e-31	0.136,0.0,0.037	0.029,0.0,0.017	0.042
2926	gene:Solyc06g074720.2	NA	6	+	46249144	46249228	46249144	46249215	46249317	46249424	2926	265,114,246	17,7,12	246,42,179	19,3,25	162	149	3.932565289348306e-33	2.51987851514e-31	0.935,0.937,0.95	0.923,0.928,0.868	0.034
16323	gene:Solyc03g121870.2	NA	3	+	69907525	69907762	69907525	69907752	69908068	69908131	16323	4,6,11	10,4,16	11,0,2	43,9,54	159	149	4.59128627355337e-33	2.930653346e-31	0.273,0.584,0.392	0.193,0.0,0.034	0.341
2042	gene:Solyc09g056350.2	NA	9	-	48789663	48789744	48789676	48789744	48784531	48785068	2042	20,7,14	211,84,213	3,2,6	123,35,100	162	149	5.564156964358507e-33	3.53803635941e-31	0.08,0.071,0.057	0.022,0.05,0.052	0.028
6802	gene:Solyc01g034150.2	NA	1	-	36261615	36261776	36261656	36261776	36258887	36259011	6802	1,1,4	14,5,9	12,0,4	10,0,14	190	149	8.239526313144552e-33	5.21920529362e-31	0.053,0.136,0.258	0.485,NA,0.183	-0.185
1512	gene:Solyc01g056520.2	NA	1	-	54551769	54551826	54551773	54551826	54551608	54551672	1512	5,2,5	26,4,20	4,0,3	41,5,41	153	149	8.58897711028963e-33	5.41987316055e-31	0.158,0.327,0.196	0.087,0.0,0.067	0.176
2820	gene:Solyc02g083990.2	NA	2	+	47219871	47220107	47219871	47219940	47221067	47221495	2820	8,0,10	0,0,2	11,4,1	3,0,2	316	149	1.0868504227321659e-32	6.83233697563e-31	1.0,NA,0.702	0.634,1.0,0.191	0.243
6665	gene:Solyc03g031600.2	NA	3	-	4090170	4090376	4090343	4090376	4089929	4090028	6665	2,0,0	0,2,0	3,4,2	0,1,0	322	149	1.3883785670731977e-32	8.69491724496e-31	1.0,0.0,NA	1.0,0.649,1.0	-0.383
8104	gene:Solyc01g107690.2	NA	1	+	95147841	95148055	95147841	95147919	95148204	95148645	8104	0,2,4	0,4,10	7,2,9	7,2,4	285	149	1.6502023352301554e-32	1.02957736675e-30	NA,0.207,0.173	0.343,0.343,0.541	-0.219
11103	gene:Solyc03g063280.2	NA	3	+	33957113	33957193	33957113	33957171	33958064	33958415	11103	11,9,15	289,214,320	6,4,7	336,180,238	171	149	2.3637313129952308e-32	1.46923164309e-30	0.032,0.035,0.039	0.015,0.019,0.025	0.016
8427	gene:Solyc08g023280.2	NA	8	+	29092995	29093195	29092995	29093114	29093812	29094335	8427	0,0,1	27,7,22	5,0,3	48,14,36	230	149	2.7524709738030747e-32	1.70447792094e-30	0.0,0.0,0.029	0.063,0.0,0.051	-0.028
12873	gene:Solyc05g052160.2	NA	5	-	62455050	62455235	62455110	62455235	62454702	62454967	12873	0,0,3	55,23,53	4,0,8	82,27,92	209	149	3.099662035879707e-32	1.91234167834e-30	0.0,0.0,0.039	0.034,0.0,0.058	-0.018
16344	gene:Solyc05g056520.2	NA	5	-	65782971	65783130	65782983	65783130	65782791	65782889	16344	0,0,2	1,0,0	15,1,12	1,2,5	161	149	3.74599766907647e-32	2.30253990059e-30	0.0,NA,1.0	0.933,0.316,0.69	-0.146
4917	gene:Solyc01g106020.2	NA	1	+	94006567	94006740	94006567	94006650	94006879	94006991	4917	3,0,12	51,43,73	2,0,6	118,41,74	239	149	4.2097058579379937e-32	2.57801765381e-30	0.035,0.0,0.093	0.01,0.0,0.048	0.023
6716	gene:Solyc07g049180.2	NA	7	-	59443958	59447380	59447165	59447380	59441701	59441735	6716	180,117,215	33,19,68	374,90,267	32,6,18	3356	149	4.244573959284976e-32	2.58981431722e-30	0.195,0.215,0.123	0.342,0.4,0.397	-0.202
14618	gene:Solyc09g059600.2	NA	9	+	54907438	54907500	54907438	54907496	54908139	54908634	14618	1,0,13	1,2,3	1,0,1	0,0,1	153	149	4.737550180772323e-32	2.88001402198e-30	0.493,0.0,0.808	1.0,NA,0.493	-0.313
15003	gene:Solyc04g055250.2	NA	4	-	53883546	53883645	53883551	53883645	53881215	53881485	15003	7,0,3	75,14,58	29,7,26	201,81,223	154	149	5.460141146406728e-32	3.29057842357e-30	0.083,0.0,0.048	0.122,0.077,0.101	-0.056
243	gene:Solyc04g063390.2	NA	4	-	55521598	55521756	55521602	55521756	55521277	55521407	243	0,0,2	7,2,9	2,2,1	13,6,10	153	149	5.438151305636572e-32	3.29057842357e-30	0.0,0.0,0.178	0.13,0.245,0.089	-0.095
3858	gene:Solyc11g069950.1	NA	11	+	54551075	54551330	54551075	54551321	54551412	54551537	3858	19,16,11	91,54,100	54,13,27	183,32,101	158	149	5.472400849037522e-32	3.29057842357e-30	0.165,0.218,0.094	0.218,0.277,0.201	-0.073
11861	gene:Solyc03g120240.2	NA	3	+	68696444	68696657	68696444	68696538	68697771	68698353	11861	9,0,3	66,43,72	3,0,1	76,34,72	268	149	6.407313883722923e-32	3.83883686694e-30	0.07,0.0,0.023	0.021,0.0,0.008	0.021
15850	gene:Solyc01g108300.2	NA	1	+	95662099	95662344	95662099	95662341	95662449	95662849	15850	123,67,127	112,77,138	88,41,102	75,22,75	152	149	7.349661690063807e-32	4.38758940318e-30	0.518,0.46,0.474	0.535,0.646,0.571	-0.1
3227	gene:Solyc01g073750.2	NA	1	+	81134128	81134257	81134128	81134215	81134637	81134772	3227	0,0,1	38,56,39	5,3,4	158,43,82	191	149	1.2686767015952344e-31	7.54658012175e-30	0.0,0.0,0.02	0.024,0.052,0.037	-0.031
11540	gene:Solyc06g073630.2	NA	6	+	45428328	45428383	45428328	45428379	45428787	45428858	11540	2,0,3	3,6,1	0,0,2	5,0,2	153	149	1.3363459538253462e-31	7.89906628521e-30	0.394,0.0,0.745	0.0,NA,0.493	0.133
1904	gene:Solyc01g102640.2	NA	1	+	91394988	91395161	91394988	91395123	91396192	91396238	1904	3,7,7	2,0,0	4,0,0	2,0,2	187	149	1.33745337800854e-31	7.89906628521e-30	0.544,1.0,1.0	0.614,NA,0.0	0.541
2413	gene:Solyc04g016550.2	NA	4	-	7378122	7378231	7378174	7378231	7377960	7378021	2413	36,28,29	5,9,5	62,25,55	17,20,16	201	149	1.388144726321232e-31	8.16937938937e-30	0.842,0.698,0.811	0.73,0.481,0.718	0.141
10691	gene:Solyc06g068760.2	NA	6	+	42618185	42618317	42618185	42618296	42618407	42618797	10691	2,0,1	1,0,1	2,0,0	5,0,4	170	149	1.997013179231356e-31	1.17111062624e-29	0.637,NA,0.467	0.26,NA,0.0	0.422
17329	gene:Solyc02g014350.2	NA	2	+	15788892	15788971	15788892	15788929	15789529	15790140	17329	3,0,4	11,8,12	9,15,18	32,10,42	191	149	2.0283251000899916e-31	1.18528462539e-29	0.175,0.0,0.206	0.18,0.539,0.251	-0.196
14023	gene:Solyc02g084540.2	NA	2	+	47631539	47631780	47631539	47631692	47632022	47632120	14023	2,4,3	5,4,1	3,1,5	26,5,12	237	149	2.13348291406252e-31	1.24236078743e-29	0.201,0.386,0.654	0.068,0.112,0.208	0.284
5350	gene:Solyc01g098410.2	NA	1	+	88935790	88935976	88935790	88935930	88936245	88936335	5350	5,0,1	20,8,27	0,0,1	26,5,14	195	149	3.5906729059421087e-31	2.08359466948e-29	0.16,0.0,0.028	0.0,0.0,0.052	0.045
10222	gene:Solyc10g083960.1	NA	10	+	63659886	63659953	63659886	63659937	63660221	63660302	10222	6,3,9	47,24,62	1,2,8	89,45,59	165	149	3.6457401118243497e-31	2.10817780125e-29	0.103,0.101,0.116	0.01,0.039,0.109	0.054
16093	gene:Solyc01g101060.2	SAM1	1	+	90918730	90918818	90918730	90918776	90919098	90920622	16093	2,1,1	0,0,2	5,1,9	1,0,4	191	149	3.7064816405455524e-31	2.13586004536e-29	1.0,1.0,0.281	0.796,1.0,0.637	-0.051
3045	gene:Solyc02g024020.2	NA	2	-	24802223	24802376	24802334	24802376	24801409	24801486	3045	22,20,44	9,0,2	50,12,40	5,0,0	260	149	6.785419705844027e-31	3.89656835426e-29	0.583,1.0,0.927	0.851,1.0,1.0	-0.114
2925	gene:Solyc06g074720.2	NA	6	+	46249144	46249215	46249144	46249200	46249317	46249424	2925	17,7,12	148,45,126	19,3,25	106,18,98	164	149	7.105832290145785e-31	4.06649629956e-29	0.094,0.124,0.08	0.14,0.132,0.188	-0.054
1522	gene:Solyc03g123890.2	NA	3	-	70574103	70574238	70574145	70574238	70573830	70573938	1522	16,1,12	3,4,5	40,8,30	7,0,4	191	149	1.1065992802557736e-30	6.31103836946e-29	0.806,0.163,0.652	0.817,1.0,0.854	-0.35
7984	gene:Solyc02g085940.2	NA	2	-	48715936	48716063	48715958	48716063	48715765	48715876	7984	1544,1623,1715	52785,41674,59006	12156,9568,9816	531664,294062,385559	171	149	1.3859929306548555e-30	7.8773762593e-29	0.025,0.033,0.025	0.02,0.028,0.022	0.004
12862	gene:Solyc04g049840.2	NA	4	-	43643504	43643637	43643510	43643637	43642215	43643239	12862	9,6,3	10,3,12	32,0,22	17,2,9	155	149	1.4692846569461823e-30	8.32226899887e-29	0.464,0.658,0.194	0.644,0.0,0.701	-0.01
17330	gene:Solyc02g014350.2	NA	2	+	15788892	15789085	15788892	15788971	15789529	15790140	17330	5,11,20	3,0,4	33,10,54	9,15,18	263	149	1.6247192791021303e-30	9.17137454285e-29	0.486,1.0,0.739	0.675,0.274,0.63	0.215
14536	gene:Solyc08g081770.2	NA	8	-	64739002	64739228	64739166	64739228	64738847	64738916	14536	5,0,10	93,56,153	30,2,23	290,87,216	313	149	1.739751009371077e-30	9.78742635645e-29	0.025,0.0,0.03	0.047,0.011,0.048	-0.017
3577	gene:Solyc06g082200.2	NA	6	+	48112605	48112690	48112605	48112679	48113716	48113897	3577	5,0,3	14,0,26	3,2,0	32,2,20	160	149	2.0913435833514256e-30	1.17256547667e-28	0.25,NA,0.097	0.08,0.482,0.0	-0.014
11676	gene:Solyc01g006890.2	NA	1	+	1468759	1468931	1468759	1468909	1469035	1469722	11676	3,0,0	48,15,43	5,0,2	25,7,41	171	149	2.3226223245038748e-30	1.29785320193e-28	0.052,0.0,0.0	0.148,0.0,0.041	-0.046
1614	gene:Solyc02g094130.2	NA	2	-	54765111	54765354	54765228	54765354	54763974	54764543	1614	27,2,42	58,36,67	30,0,21	106,22,63	266	149	2.6141064188213854e-30	1.45582919888e-28	0.207,0.03,0.26	0.137,0.0,0.157	0.068
6551	gene:Solyc08g076100.2	NA	8	-	60148156	60148238	60148166	60148238	60147559	60147675	6551	4,0,3	27,7,15	0,2,1	30,4,25	159	149	3.239864523630496e-30	1.79828734562e-28	0.122,0.0,0.158	0.0,0.319,0.036	-0.025
2420	gene:Solyc08g083320.2	NA	8	-	65817622	65817847	65817746	65817847	65817407	65817474	2420	7,7,8	3,0,0	14,6,14	8,0,2	273	149	3.487721924392876e-30	1.92940776857e-28	0.56,1.0,1.0	0.489,1.0,0.793	0.093
11969	gene:Solyc01g090230.2	NA	1	-	83883997	83884081	83884025	83884081	83878091	83878131	11969	132,56,169	6,2,5	114,34,103	0,2,2	177	149	4.061339343618611e-30	2.2392686959e-28	0.949,0.959,0.966	1.0,0.935,0.977	-0.013
11504	gene:Solyc01g006960.2	NA	1	-	1531168	1531259	1531172	1531259	1530627	1530742	11504	2,7,0	24,18,9	3,0,3	54,26,42	153	149	4.6518449396623204e-30	2.55142036527e-28	0.075,0.275,0.0	0.051,0.0,0.065	0.078
3343	gene:Solyc09g074920.2	NA	9	-	66716905	66716971	66716913	66716971	66715637	66715830	3343	2,0,9	1,1,0	1,0,3	2,4,1	157	149	4.658233132545174e-30	2.55142036527e-28	0.655,0.0,1.0	0.322,0.0,0.74	0.198
11391	gene:Solyc01g111860.2	NA	1	-	98018378	98018458	98018382	98018458	98017543	98018293	11391	3,0,16	2,4,2	5,0,1	0,0,1	153	149	4.91572047647759e-30	2.68359529696e-28	0.594,0.0,0.886	1.0,NA,0.493	-0.253
6339	gene:Solyc02g085570.2	NA	2	+	48403090	48403266	48403090	48403161	48403439	48403561	6339	2,2,0	4,4,6	3,0,9	15,0,8	254	149	8.942619826432852e-30	4.86595798818e-28	0.227,0.227,0.0	0.105,NA,0.398	-0.1
17060	gene:Solyc09g008650.2	NA	9	-	2110042	2110126	2110063	2110126	2109114	2109189	17060	2,1,2	12,14,9	11,6,6	26,20,14	170	149	1.154620132674702e-29	6.26211624898e-28	0.127,0.059,0.163	0.271,0.208,0.273	-0.134
1613	gene:Solyc02g094130.2	NA	2	-	54765228	54765354	54765298	54765354	54763974	54764543	1613	58,36,67	493,273,489	106,22,63	546,131,405	219	149	1.1631446165114719e-29	6.28780066958e-28	0.074,0.082,0.085	0.117,0.103,0.096	-0.025
8839	gene:Solyc01g097500.2	NA	1	-	88332987	88333191	88333137	88333191	88332033	88332178	8839	12,0,1	3,5,8	6,0,6	29,0,10	299	149	1.4845275373651518e-29	7.99909708121e-28	0.666,0.0,0.059	0.093,NA,0.23	0.08
9910	gene:Solyc12g007010.1	NA	12	+	1448281	1448387	1448281	1448332	1448817	1448973	9910	9,10,13	82,42,104	30,7,22	350,150,258	204	149	1.7883433484564333e-29	9.60496641132e-28	0.074,0.148,0.084	0.059,0.033,0.059	0.052
7462	gene:Solyc06g043070.2	NA	6	-	29795392	29795477	29795396	29795477	29795104	29795158	7462	1,2,1	24,12,36	7,0,5	36,3,27	153	149	2.3230195328235106e-29	1.24363974731e-27	0.039,0.14,0.026	0.159,0.0,0.153	-0.036
4434	gene:Solyc09g091850.2	NA	9	-	71061896	71062073	71062000	71062073	71060895	71061034	4434	5,2,10	4,5,7	1,0,9	5,14,7	253	149	2.5163484752733765e-29	1.34280769439e-27	0.424,0.191,0.457	0.105,0.0,0.431	0.179
5106	gene:Solyc09g009650.2	NA	9	-	3059661	3059804	3059698	3059804	3059339	3059598	5106	1,0,13	3,2,6	2,2,0	6,1,3	186	149	2.7563021123665285e-29	1.46614070054e-27	0.211,0.0,0.634	0.211,0.616,0.0	0.006
5024	gene:Solyc06g009110.2	NA	6	-	3054128	3054251	3054178	3054251	3053894	3053991	5024	8,0,1	143,61,108	7,1,1	48,16,22	199	149	4.0255285113189415e-29	2.13443038894e-27	0.04,0.0,0.007	0.098,0.045,0.033	-0.043
12948	gene:Solyc11g017230.1	NA	11	-	8036457	8036703	8036461	8036703	8034998	8035221	12948	7,4,6	12,19,16	4,0,0	46,5,17	153	149	4.076883241104908e-29	2.15477561367e-27	0.362,0.17,0.268	0.078,0.0,0.0	0.241
10628	gene:Solyc03g093340.2	NA	3	+	54615059	54615280	54615059	54615276	54615631	54615878	10628	6,8,3	1,0,3	10,0,4	7,2,1	153	149	7.73147305046757e-29	4.07338180145e-27	0.854,1.0,0.493	0.582,0.0,0.796	0.323
12709	gene:Solyc05g053930.2	NA	5	+	63955786	63955999	63955786	63955933	63956069	63956193	12709	29,11,31	98,25,150	12,5,5	78,16,45	215	149	7.911925343087796e-29	4.15526306943e-27	0.17,0.234,0.125	0.096,0.178,0.071	0.061
16329	gene:Solyc04g008340.2	NA	4	-	1998773	1998924	1998797	1998924	1998553	1998661	16329	10,19,16	1,0,4	16,5,26	0,0,2	173	149	8.022119378565977e-29	4.19984521157e-27	0.896,1.0,0.775	1.0,1.0,0.918	-0.082
14774	gene:Solyc03g119240.2	NA	3	+	67887725	67887761	67887725	67887757	67887851	67888112	14774	12,4,9	0,0,1	4,0,2	0,0,3	153	149	1.032375640470611e-28	5.38783211612e-27	1.0,1.0,0.898	1.0,NA,0.394	0.269
6054	gene:Solyc06g076510.2	NA	6	+	47545307	47545432	47545307	47545401	47545835	47545985	6054	1,2,5	81,21,61	18,2,7	133,29,118	180	149	1.178350432873527e-28	6.13037736175e-27	0.01,0.073,0.064	0.101,0.054,0.047	-0.018
3763	gene:Solyc08g005490.2	NA	8	-	364151	364351	364155	364351	363589	363796	3763	9,7,5	2,0,0	10,6,11	6,0,0	153	149	1.1864378947182653e-28	6.15316353148e-27	0.814,1.0,1.0	0.619,1.0,1.0	0.065
2636	gene:Solyc07g064600.2	NA	7	-	66673870	66674081	66674045	66674081	66673364	66673480	2636	1303,761,2225	17,13,7	2351,584,2140	75,12,33	324	149	1.3013406053975272e-28	6.72805255052e-27	0.972,0.964,0.993	0.935,0.957,0.968	0.023
5188	gene:Solyc01g009420.2	NA	1	+	3625387	3625500	3625387	3625489	3625635	3625737	5188	33,9,28	2,0,0	34,7,35	4,0,2	160	149	1.5735728078239608e-28	8.11025289399e-27	0.939,1.0,1.0	0.888,1.0,0.942	0.036
11014	gene:Solyc09g091970.2	NA	9	-	71167095	71167168	71167123	71167168	71166949	71167028	11014	2,0,6	56,17,58	2,0,3	147,31,150	177	149	2.1151560361060374e-28	1.08678419738e-26	0.029,0.0,0.08	0.011,0.0,0.017	0.027
4241	gene:Solyc04g008030.1	NA	4	-	1695819	1695921	1695848	1695921	1695073	1695191	4241	0,2,0	20,6,9	4,0,2	26,14,13	178	149	2.125766914809431e-28	1.08886505303e-26	0.0,0.218,0.0	0.114,0.0,0.114	-0.003
1032	gene:Solyc09g091820.2	NA	9	+	71034468	71034509	71034468	71034491	71034600	71034687	1032	41,13,43	2,0,0	36,11,37	4,0,2	167	149	2.4298111085446525e-28	1.24077369715e-26	0.948,1.0,1.0	0.889,1.0,0.943	0.039
10238	gene:Solyc03g115150.2	NA	3	-	64941639	64941772	64941648	64941772	64941438	64941560	10238	90,78,113	6,0,1	230,74,154	4,6,12	158	149	3.514191853908433e-28	1.78900392661e-26	0.934,1.0,0.991	0.982,0.921,0.924	0.033
16472	gene:Solyc04g011350.2	NA	4	-	3837718	3837844	3837797	3837844	3834198	3835852	16472	14,19,15	33,22,40	27,20,24	134,17,107	228	149	3.999098465980738e-28	2.02963419393e-26	0.217,0.361,0.197	0.116,0.435,0.128	0.032
1970	gene:Solyc10g007140.2	NA	10	+	1546589	1546978	1546589	1546661	1547091	1547190	1970	351,241,307	4,5,2	409,194,325	11,7,5	466	149	4.199152083765411e-28	2.12466853604e-26	0.966,0.939,0.98	0.922,0.899,0.954	0.037
15224	gene:Solyc05g011970.2	NA	5	+	5180409	5180510	5180409	5180504	5180695	5180919	15224	7,4,6	9,2,4	2,0,0	2,0,4	155	149	4.808456372530692e-28	2.42556662488e-26	0.428,0.658,0.59	0.49,NA,0.0	0.314
4995	gene:Solyc01g005240.2	NA	1	+	190241	190364	190241	190358	190570	190687	4995	72,30,72	84,24,111	131,33,89	111,22,92	155	149	5.497791563898447e-28	2.76488935741e-26	0.452,0.546,0.384	0.532,0.59,0.482	-0.074
4899	gene:Solyc03g097010.2	NA	3	+	59372608	59372891	59372608	59372746	59373009	59373034	4899	224,80,225	2,0,4	256,77,187	6,0,8	294	149	6.259272366364794e-28	3.13833486985e-26	0.983,1.0,0.966	0.956,1.0,0.922	0.024
7787	gene:Solyc05g050960.2	NA	5	+	61177912	61178021	61177912	61177998	61178101	61178168	7787	0,3,2	9,3,17	0,2,0	42,17,35	172	149	6.966522851252064e-28	3.47425483323e-26	0.0,0.464,0.092	0.0,0.092,0.0	0.155
9179	gene:Solyc09g031780.2	NA	9	+	27855581	27855597	27855581	27855593	27855773	27855874	9179	4,7,8	69,79,66	24,8,8	481,164,334	153	149	6.971118700082054e-28	3.47425483323e-26	0.053,0.079,0.106	0.046,0.045,0.023	0.041
3518	gene:Solyc10g083870.1	NA	10	-	63600033	63600152	63600071	63600152	63599859	63599954	3518	6,0,5	42,35,64	2,1,2	69,55,65	187	149	7.265159858965358e-28	3.60995787483e-26	0.102,0.0,0.059	0.023,0.014,0.024	0.033
13117	gene:Solyc07g008260.2	NA	7	-	3024821	3024992	3024947	3024992	3024579	3024730	13117	15,7,14	11,8,18	10,2,8	19,5,18	275	149	7.727044658214178e-28	3.82800098948e-26	0.425,0.322,0.296	0.222,0.178,0.194	0.15
3900	gene:Solyc08g062560.2	NA	8	-	51393841	51394024	51393965	51394024	51393193	51393308	3900	22,6,15	1,2,3	21,10,12	2,5,8	273	149	8.237711209093484e-28	4.06884092935e-26	0.923,0.621,0.732	0.851,0.522,0.45	0.151
4967	gene:Solyc11g007690.1	NA	11	+	1929725	1929931	1929725	1929838	1929999	1930088	4967	10,6,4	281,210,258	43,17,25	948,335,773	242	149	9.377411349578574e-28	4.61802726284e-26	0.021,0.017,0.009	0.027,0.03,0.02	-0.01
16504	gene:Solyc02g077680.2	NA	2	+	42574698	42574842	42574698	42574785	42575127	42575274	16504	4,4,0	42,19,56	0,0,3	124,42,113	206	149	1.0329677503039896e-27	5.07193277634e-26	0.064,0.132,0.0	0.0,0.0,0.019	0.059
4748	gene:Solyc10g006600.2	NA	10	+	1133672	1133692	1133672	1133687	1134011	1134091	4748	20,11,25	95,51,101	25,7,13	149,37,135	154	149	1.392137593640316e-27	6.81531430798e-26	0.169,0.173,0.193	0.14,0.155,0.085	0.052
2999	gene:Solyc03g117890.2	NA	3	-	66898103	66898191	66898106	66898191	66897940	66898000	2999	13,10,12	692,317,925	7,1,11	985,290,807	152	149	1.5844618227621895e-27	7.73403776781e-26	0.018,0.03,0.013	0.007,0.003,0.013	0.013
8111	gene:Solyc07g005120.2	NA	7	+	139517	139687	139517	139583	139808	140291	8111	6,11,4	147,78,157	4,0,4	128,56,106	253	149	1.707009540311963e-27	8.30778015572e-26	0.023,0.077,0.015	0.018,0.0,0.022	0.025
8050	gene:Solyc03g044080.2	NA	3	-	7927624	7927766	7927642	7927766	7923471	7923611	8050	14,11,19	32,17,19	9,6,8	30,20,16	167	149	2.351012725256833e-27	1.14085985931e-25	0.281,0.366,0.472	0.211,0.211,0.308	0.13
10262	gene:Solyc10g074580.1	NA	10	-	58138469	58138634	58138507	58138634	58137296	58137497	10262	312,174,369	3,3,4	285,155,221	6,5,6	187	149	4.1355855170005636e-27	2.000996421e-25	0.988,0.979,0.987	0.974,0.961,0.967	0.017
1706	gene:Solyc01g044360.2	NA	1	+	43304176	43304263	43304176	43304243	43304358	43304495	1706	12,7,8	286,164,334	7,0,14	545,144,447	169	149	5.119902172044195e-27	2.47005512928e-25	0.036,0.036,0.021	0.011,0.0,0.027	0.018
15632	gene:Solyc05g050940.2	NA	5	+	61169391	61169501	61169391	61169482	61170283	61170333	15632	3,4,1	56,27,39	11,1,10	83,26,58	168	149	5.85804186754199e-27	2.81797283576e-25	0.045,0.116,0.022	0.105,0.033,0.133	-0.029
8673	gene:Solyc09g091030.2	NA	9	+	70383694	70383905	70383694	70383902	70383984	70384095	8673	614,272,717	13,6,21	190,51,158	2,0,4	152	149	6.1603276799461996e-27	2.95482075654e-25	0.979,0.978,0.971	0.989,1.0,0.975	-0.012
6525	gene:Solyc11g069260.1	NA	11	-	53889013	53889152	53889026	53889152	53888817	53888940	6525	1,0,2	52,8,61	2,2,6	78,32,86	162	149	7.14654586403214e-27	3.41798487491e-25	0.017,0.0,0.029	0.023,0.054,0.06	-0.03
10066	gene:Solyc05g005020.2	NA	5	-	38958	39120	38967	39120	38766	38850	10066	2,0,9	146,118,149	18,7,20	424,150,380	158	149	7.499078710417927e-27	3.57628477811e-25	0.013,0.0,0.054	0.038,0.042,0.047	-0.02
2115	gene:Solyc11g008870.1	NA	11	-	3047462	3047597	3047536	3047597	3047297	3047380	2115	3,4,4	224,147,212	27,3,18	688,245,572	223	149	7.908813072517555e-27	3.76087856021e-25	0.009,0.018,0.012	0.026,0.008,0.021	-0.005
10834	gene:Solyc07g042710.2	NA	7	+	56249461	56249569	56249461	56249524	56250276	56250641	10834	0,8,3	0,0,5	22,6,8	2,0,2	194	149	1.1073004345265579e-26	5.25050228897e-25	NA,1.0,0.315	0.894,1.0,0.754	-0.225
5576	gene:Solyc01g101240.2	NA	1	+	91059408	91059464	91059408	91059445	91059596	91059691	5576	97,50,130	1075,706,1189	94,25,75	791,263,545	168	149	1.1184303302174434e-26	5.28816802287e-25	0.074,0.059,0.088	0.095,0.078,0.109	-0.02
592	gene:Solyc06g065570.2	NA	6	-	40964121	40964350	40964242	40964350	40963327	40963450	592	2,0,0	0,0,2	1,1,4	0,0,2	270	149	1.4509606670966137e-26	6.84094978157e-25	1.0,NA,0.0	1.0,1.0,0.525	-0.342
1120	gene:Solyc05g021550.1	NA	5	-	28065354	28065392	28065362	28065392	28064767	28064989	1120	1,3,0	0,1,2	2,0,1	5,0,5	157	149	1.506202693657725e-26	7.06730163192e-25	1.0,0.74,0.0	0.275,NA,0.16	0.362
9757	gene:Solyc09g074420.2	NA	9	+	66230547	66230774	66230547	66230651	66231049	66231137	9757	22,14,25	31,36,58	26,16,46	269,132,223	272	149	1.507486609844644e-26	7.06730163192e-25	0.28,0.176,0.191	0.05,0.062,0.102	0.144
15948	gene:Solyc08g075460.2	NA	8	+	59613214	59613300	59613214	59613277	59613399	59613516	15948	2,0,0	7,9,9	6,0,0	18,7,14	172	149	1.542895936987537e-26	7.21292985077e-25	0.198,0.0,0.0	0.224,0.0,0.0	-0.009
17071	gene:Solyc09g008650.2	NA	9	-	2110052	2110126	2110063	2110126	2109114	2109189	17071	1,0,0	12,14,9	7,0,3	26,20,14	160	149	1.578608865344274e-26	7.35915526103e-25	0.072,0.0,0.0	0.2,0.0,0.166	-0.098
9435	gene:Solyc04g008730.2	NA	4	-	2394804	2395010	2394919	2395010	2394550	2394730	9435	37,24,39	14,3,16	49,26,36	32,8,22	264	149	1.611732239864084e-26	7.49252332011e-25	0.599,0.819,0.579	0.464,0.647,0.48	0.135
14926	gene:Solyc06g070980.2	NA	6	-	43590335	43590427	43590401	43590427	43589771	43589858	14926	270,208,273	5108,2084,5785	301,136,199	4150,1302,3249	215	149	1.9048696109204413e-26	8.83050728012e-25	0.035,0.065,0.032	0.048,0.068,0.041	-0.008
14694	gene:Solyc01g081450.2	NA	1	-	80661757	80661825	80661788	80661825	80661643	80661681	14694	20,5,17	4,0,1	21,3,13	2,0,0	180	149	2.6825291395965975e-26	1.24009062955e-24	0.805,1.0,0.934	0.897,1.0,1.0	-0.053
12885	gene:Solyc07g007810.2	NA	7	+	2465061	2465141	2465061	2465136	2467500	2467776	12885	8,18,6	8,7,5	48,25,34	10,14,7	154	149	2.9320926626960597e-26	1.3516947175e-24	0.492,0.713,0.537	0.823,0.633,0.825	-0.18
12568	gene:Solyc01g100650.2	NA	1	+	90634681	90634762	90634681	90634735	90635724	90635761	12568	6,0,3	0,0,2	3,0,8	5,0,2	176	149	3.8672228389346864e-26	1.77785125305e-24	1.0,NA,0.559	0.337,NA,0.772	0.225
1984	gene:Solyc02g077280.2	NA	2	-	42267853	42267972	42267858	42267972	42267286	42267414	1984	2,9,4	85,29,92	6,8,4	259,110,216	154	149	4.509061100839569e-26	2.06719276325e-24	0.022,0.231,0.04	0.022,0.066,0.018	0.062
16806	gene:Solyc05g023680.2	NA	5	+	28963535	28963743	28963535	28963638	28963859	28964001	16806	1,2,0	30,21,49	9,2,10	145,60,109	254	149	4.8315814282546497e-26	2.20895111249e-24	0.019,0.053,0.0	0.035,0.019,0.051	-0.011
8382	gene:Solyc07g007210.2	NA	7	+	1950539	1950662	1950539	1950657	1950907	1951661	8382	14,15,5	16,20,24	95,23,82	111,44,62	154	149	6.177095800268791e-26	2.81634840388e-24	0.458,0.421,0.168	0.453,0.336,0.561	-0.101
2862	gene:Solyc04g007020.2	NA	4	-	740931	741040	741004	741040	740449	740614	2862	25,6,34	0,0,4	10,3,19	0,0,6	222	149	8.717090010471689e-26	3.96352947435e-24	1.0,1.0,0.851	1.0,1.0,0.68	0.057
12410	gene:Solyc10g054330.1	NA	10	+	55254839	55254991	55254839	55254970	55255766	55255868	12410	3,5,10	141,62,144	7,1,2	179,71,152	170	149	8.92494595148655e-26	4.04695090194e-24	0.018,0.066,0.057	0.033,0.012,0.011	0.028
17345	gene:Solyc07g062400.2	NA	7	-	65162132	65162361	65162277	65162361	65161484	65161567	17345	54,28,68	405,240,480	6,5,5	574,244,515	294	149	8.98092795220494e-26	4.06123924509e-24	0.063,0.056,0.067	0.005,0.01,0.005	0.055
6777	gene:Solyc03g120540.2	NA	3	+	68909200	68909422	68909200	68909260	68909662	68909798	6777	3,0,7	0,0,1	2,2,0	0,0,2	311	149	1.116705970925387e-25	5.03610116671e-24	1.0,NA,0.77	1.0,1.0,0.0	0.218
8073	gene:Solyc05g005730.2	NA	5	+	538826	539060	538826	538908	539148	539209	8073	6,4,15	7,0,0	25,4,11	4,0,0	301	149	1.349599574707234e-25	6.0699063799e-24	0.298,1.0,1.0	0.756,1.0,1.0	-0.153
12914	gene:Solyc08g076030.2	NA	8	-	60095747	60095874	60095753	60095874	60095528	60095649	12914	58,45,50	0,3,4	144,55,98	10,6,9	155	149	1.5529893075643703e-25	6.96578663469e-24	1.0,0.935,0.923	0.933,0.898,0.913	0.038
2865	gene:Solyc04g007020.2	NA	4	-	740859	741045	741004	741045	740449	740614	2865	44,12,52	0,0,4	14,5,30	0,0,6	294	149	1.6544659024235094e-25	7.40094774033e-24	1.0,1.0,0.868	1.0,1.0,0.717	0.05
6938	gene:Solyc04g082560.2	NA	4	+	66201267	66201364	66201267	66201342	66201495	66201567	6938	6,0,2	122,28,102	8,6,11	235,44,160	171	149	1.8943505030352971e-25	8.45124756677e-24	0.041,0.0,0.017	0.029,0.106,0.057	-0.045
13370	gene:Solyc10g006390.2	NA	10	-	1004227	1004275	1004232	1004275	1004085	1004131	13370	154,91,127	4,2,6	160,58,156	2,0,3	154	149	2.1400708142896113e-25	9.52188075977e-24	0.974,0.978,0.953	0.987,1.0,0.981	-0.021
7060	gene:Solyc05g052020.2	NA	5	+	62366679	62366798	62366679	62366780	62366900	62367145	7060	18,8,21	25,13,26	8,0,11	24,2,22	167	149	2.392078067290254e-25	1.06146865253e-23	0.391,0.354,0.419	0.229,0.0,0.308	0.209
7387	gene:Solyc04g005350.2	NA	4	-	256586	256670	256594	256670	256244	256508	7387	138,108,136	1,2,4	243,82,166	21,4,10	157	149	2.484686415681218e-25	1.09962282012e-23	0.992,0.981,0.97	0.917,0.951,0.94	0.045
14924	gene:Solyc06g070980.2	NA	6	-	43590332	43590427	43590401	43590427	43589771	43589858	14924	275,216,285	5108,2084,5785	310,137,208	4150,1302,3249	218	149	2.787489384832926e-25	1.23035036784e-23	0.035,0.066,0.033	0.049,0.067,0.042	-0.008
5263	gene:Solyc06g005110.2	NA	6	+	128904	129001	128904	128996	129158	129284	5263	2,2,0	0,4,0	0,2,2	9,0,4	154	149	3.139968218272556e-25	1.38225232229e-23	1.0,0.326,NA	0.0,1.0,0.326	0.221
10211	gene:Solyc05g008350.2	NA	5	+	2710353	2710509	2710353	2710499	2710848	2710981	10211	1,2,6	2,0,0	3,1,5	3,0,1	159	149	3.4432568703369153e-25	1.51175373069e-23	0.319,1.0,1.0	0.484,1.0,0.824	0.004
3379	gene:Solyc01g098110.2	NA	1	+	88713827	88713940	88713827	88713936	88715220	88715367	3379	4,1,8	21,10,19	3,1,6	50,12,37	153	149	3.822626182136983e-25	1.67388665221e-23	0.156,0.089,0.291	0.055,0.075,0.136	0.09
2229	gene:Solyc02g083280.2	NA	2	+	46728557	46728643	46728557	46728631	46729745	46729816	2229	22,11,12	1366,827,1542	31,11,40	2106,787,1709	161	149	4.337248195838896e-25	1.89423608048e-23	0.015,0.012,0.007	0.013,0.013,0.021	-0.004
14923	gene:Solyc06g070980.2	NA	6	-	43590328	43590427	43590401	43590427	43589771	43589858	14923	280,211,288	5108,2084,5785	311,136,209	4150,1302,3249	222	149	4.408354862049189e-25	1.92023772416e-23	0.035,0.064,0.032	0.048,0.066,0.041	-0.008
10263	gene:Solyc10g074580.1	NA	10	-	58138419	58138634	58138507	58138634	58137296	58137497	10263	80,45,89	3,3,4	72,39,60	6,5,6	237	149	4.653072278498483e-25	2.02152846948e-23	0.944,0.904,0.933	0.883,0.831,0.863	0.068
15793	gene:Solyc02g088110.2	NA	2	-	50297702	50297826	50297749	50297826	50296847	50297522	15793	108,51,66	6,15,11	121,88,96	10,0,8	196	149	4.886025159199376e-25	2.11719252068e-23	0.932,0.721,0.82	0.902,1.0,0.901	-0.11
15244	gene:Solyc09g065160.2	NA	9	-	63080431	63080574	63080455	63080574	63079935	63080127	15244	8,2,3	17,7,14	9,2,1	41,21,28	173	149	7.234680115561941e-25	3.12673831244e-23	0.288,0.197,0.156	0.159,0.076,0.03	0.125
7304	gene:Solyc09g072570.2	NA	9	-	65108209	65108322	65108258	65108322	65107456	65107870	7304	177,248,207	2,2,1	338,182,177	2,6,6	198	149	8.534643886830627e-25	3.67898571288e-23	0.985,0.989,0.994	0.992,0.958,0.957	0.02
2519	gene:Solyc01g103540.2	NA	1	+	92129759	92129890	92129759	92129846	92130647	92130697	2519	309,166,394	85,69,145	393,134,397	93,29,78	193	149	9.02118329424475e-25	3.8786413977e-23	0.737,0.65,0.677	0.765,0.781,0.797	-0.093
4835	gene:Solyc03g116810.2	NA	3	+	66076408	66076557	66076408	66076553	66077301	66077402	4835	320,202,389	2,10,11	395,162,357	22,4,13	153	149	9.827060010152996e-25	4.2142089904e-23	0.994,0.952,0.972	0.946,0.975,0.964	0.011
16051	gene:Solyc03g120010.2	NA	3	-	68516972	68517114	68516976	68517114	68516737	68516877	16051	6,6,18	509,264,561	9,4,22	402,115,400	153	149	1.5404616395969952e-24	6.58904674504e-23	0.011,0.022,0.03	0.021,0.033,0.051	-0.014
17332	gene:Solyc02g014350.2	NA	2	+	15799391	15799465	15799391	15799457	15800034	15800189	17332	0,2,0	4,0,3	0,4,1	10,9,5	157	149	1.6633956108379963e-24	7.09658446207e-23	0.0,1.0,0.0	0.0,0.297,0.16	0.181
16455	gene:Solyc03g123700.2	NA	3	+	70458132	70458195	70458132	70458185	70462767	70463697	16455	1,1,0	1,0,0	5,5,1	3,0,0	159	149	1.8461425419506427e-24	7.85604657082e-23	0.484,1.0,NA	0.61,1.0,1.0	-0.128
10635	gene:Solyc04g056390.2	NA	4	-	54166722	54166782	54166726	54166782	54165573	54165665	10635	7,1,7	521,211,618	17,3,11	717,227,609	153	149	2.321434006712736e-24	9.85332961008e-23	0.013,0.005,0.011	0.023,0.013,0.017	-0.008
14549	gene:Solyc10g007740.2	NA	10	-	1983055	1983244	1983072	1983244	1982831	1982923	14549	26,27,29	0,0,2	31,10,21	3,0,4	166	149	2.6201696130813006e-24	1.10929425762e-22	1.0,1.0,0.929	0.903,1.0,0.825	0.067
2222	gene:Solyc02g085310.2	NA	2	-	48242640	48242693	48242645	48242693	48242365	48242535	2222	225,235,225	68,44,68	158,88,134	72,16,50	154	149	2.7143657386392135e-24	1.14624971497e-22	0.762,0.838,0.762	0.68,0.842,0.722	0.039
13946	gene:Solyc04g007970.2	NA	4	-	1623325	1623455	1623329	1623455	1623122	1623245	13946	40,16,24	1,0,4	21,5,17	4,2,2	153	149	2.8923613183636758e-24	1.21831544263e-22	0.975,1.0,0.854	0.836,0.709,0.892	0.131
7053	gene:Solyc04g077420.2	NA	4	-	62338233	62338409	62338369	62338409	62337677	62337719	7053	12,3,6	47,24,67	11,0,2	80,20,69	285	149	2.983382817248762e-24	1.25347395532e-22	0.118,0.061,0.045	0.067,0.0,0.015	0.047
13980	gene:Solyc07g018340.2	NA	7	+	10347621	10347848	10347621	10347675	10347944	10348241	13980	2,0,0	11,7,13	4,2,2	30,12,16	322	149	3.044026981852933e-24	1.27572403512e-22	0.078,0.0,0.0	0.058,0.072,0.055	-0.036
12507	gene:Solyc04g074860.2	NA	4	-	60782073	60782196	60782077	60782196	60781837	60781928	12507	1,2,0	49,16,38	3,0,5	42,25,53	153	149	3.2200923407358243e-24	1.34611215332e-22	0.019,0.109,0.0	0.065,0.0,0.084	-0.007
9954	gene:Solyc09g010370.2	NA	9	-	3758927	3759018	3758937	3759018	3758699	3758814	9954	1,0,5	165,38,194	7,0,9	266,30,217	159	149	4.4921890192268e-24	1.87317509958e-22	0.006,0.0,0.024	0.024,0.0,0.037	-0.01
9079	gene:Solyc11g065640.1	NA	11	+	51165065	51165155	51165065	51165133	51165325	51165372	9079	4,0,2	30,34,54	3,6,8	86,28,57	171	149	4.6247871237539485e-24	1.9236332608e-22	0.104,0.0,0.031	0.029,0.157,0.109	-0.053
2914	gene:Solyc11g008730.1	NA	11	+	2909253	2909477	2909253	2909469	2909568	2909674	2914	2,0,3	61,30,60	3,4,2	48,22,33	157	149	7.15213954291041e-24	2.96742269635e-22	0.03,0.0,0.045	0.056,0.147,0.054	-0.061
2890	gene:Solyc11g073130.1	NA	11	+	56218386	56218517	56218386	56218504	56220377	56220445	2890	1,0,1	8,13,12	9,0,1	17,12,15	162	149	8.333028356116472e-24	3.44875158599e-22	0.103,0.0,0.071	0.327,0.0,0.058	-0.07
12826	gene:Solyc02g093900.2	NA	2	-	54600818	54600898	54600832	54600898	54600256	54600745	12826	74,29,67	660,189,718	70,42,69	521,189,569	163	149	8.629827491096441e-24	3.56270191647e-22	0.093,0.123,0.079	0.109,0.169,0.1	-0.028
781	gene:Solyc09g011930.2	NA	9	-	5201230	5201392	5201255	5201392	5201096	5201159	781	2,0,3	2,3,0	4,0,7	5,0,9	174	149	8.763355911044305e-24	3.60884999255e-22	0.461,0.0,1.0	0.407,NA,0.4	0.084
4694	gene:Solyc08g067250.2	NA	8	+	56295176	56295356	56295176	56295351	56295444	56295558	4694	8,8,10	2,3,2	54,33,33	28,6,28	154	149	1.0716878868094295e-23	4.40240895284e-22	0.795,0.721,0.829	0.651,0.842,0.533	0.106
7431	gene:Solyc10g039280.1	NA	10	+	21035409	21035529	21035409	21035503	21035669	21035752	7431	2,2,8	116,76,155	2,0,2	136,63,103	175	149	1.0931216520481513e-23	4.47936961417e-22	0.014,0.022,0.042	0.012,0.0,0.016	0.017
6181	gene:Solyc05g008810.2	NA	5	-	3047758	3047831	3047764	3047831	3046256	3046500	6181	0,1,2	2,3,3	8,0,1	4,0,4	155	149	1.1192753956846823e-23	4.57524494256e-22	0.0,0.243,0.391	0.658,NA,0.194	-0.215
2864	gene:Solyc04g007020.2	NA	4	-	740830	741040	741004	741040	740449	740614	2864	59,15,59	0,0,4	18,5,35	0,0,6	323	149	1.1511126797008598e-23	4.69382457796e-22	1.0,1.0,0.872	1.0,1.0,0.729	0.048
5991	gene:Solyc12g041880.1	NXD1	12	-	42386919	42386983	42386972	42386983	42386685	42386732	5991	79,17,132	3,0,1	205,71,185	10,1,4	202	149	1.3869151070248475e-23	5.64148115593e-22	0.951,1.0,0.99	0.938,0.981,0.972	0.017
4763	gene:Solyc01g110060.2	NA	1	-	96858322	96858547	96858326	96858547	96858110	96858232	4763	69,54,99	2699,1355,2849	11,7,10	638,240,521	153	149	1.5257822771310345e-23	6.19116935728e-22	0.024,0.037,0.033	0.017,0.028,0.018	0.01
5787	gene:Solyc10g080020.1	NA	10	+	61435611	61435848	61435611	61435669	61435956	61435996	5787	2,0,6	46,6,27	0,0,3	35,11,39	328	149	1.7164766450039237e-23	6.9479625367e-22	0.019,0.0,0.092	0.0,0.0,0.034	0.026
10825	gene:Solyc11g017040.1	NA	11	+	7826007	7826063	7826007	7826057	7827510	7827711	10825	10,17,14	18,12,36	34,21,20	103,23,79	155	149	2.048053253809473e-23	8.26994934312e-22	0.348,0.577,0.272	0.241,0.467,0.196	0.098
4898	gene:Solyc03g097010.2	NA	3	+	59372608	59372810	59372608	59372746	59373009	59373034	4898	133,60,136	2,0,4	167,49,141	6,0,8	213	149	2.4676186360952547e-23	9.93995118559e-22	0.979,1.0,0.96	0.951,1.0,0.925	0.021
14989	gene:Solyc05g055160.2	NA	5	-	64924311	64924473	64924331	64924473	64923944	64924221	14989	192,130,225	3221,1871,3394	91,27,64	1635,540,1310	169	149	2.5730365454442246e-23	1.03394950383e-21	0.05,0.058,0.055	0.047,0.042,0.041	0.011
16212	gene:Solyc02g093140.2	NA	2	-	54057325	54057383	54057333	54057383	54056939	54057244	16212	345,154,340	3,2,6	433,151,412	18,4,2	157	149	2.659482414152757e-23	1.06610555906e-21	0.991,0.987,0.982	0.958,0.973,0.995	0.011
13520	gene:Solyc11g073120.1	NA	11	+	56213650	56213830	56213650	56213768	56213965	56214095	13520	20,2,15	10,0,5	8,0,4	2,3,7	211	149	3.92549070116631e-23	1.56981791992e-21	0.585,1.0,0.679	0.739,0.0,0.288	0.412
4909	gene:Solyc12g019750.1	NA	12	-	11311029	11311113	11311036	11311113	11310806	11310888	4909	11,4,2	175,150,179	10,2,2	405,153,313	156	149	4.19475400789725e-23	1.67346484411e-21	0.057,0.025,0.011	0.023,0.012,0.006	0.017
5501	gene:Solyc03g114340.2	NA	3	+	64350486	64350641	64350486	64350636	64350825	64350893	5501	7,3,7	262,94,311	20,9,26	650,206,529	154	149	4.3135527078566704e-23	1.71673191222e-21	0.025,0.03,0.021	0.029,0.041,0.045	-0.013
3571	gene:Solyc07g052670.2	NA	7	-	61116661	61116826	61116663	61116826	61115969	61116544	3571	2,0,2	51,34,66	5,0,3	54,14,41	151	149	4.355678538515215e-23	1.72935026376e-21	0.037,0.0,0.029	0.084,0.0,0.067	-0.028
9673	gene:Solyc09g014890.2	NA	9	+	7151957	7152173	7151957	7152038	7152889	7153191	9673	4,0,1	40,13,27	8,1,3	31,22,32	284	149	4.580580525890724e-23	1.81430344648e-21	0.05,0.0,0.019	0.119,0.023,0.047	-0.04
9529	gene:Solyc02g065760.1	NA	2	+	36911184	36911303	36911184	36911299	36911413	36911420	9529	11,0,6	0,0,1	5,8,15	2,0,1	153	149	4.9379616188936655e-23	1.95120026255e-21	1.0,NA,0.854	0.709,1.0,0.936	0.045
6770	gene:Solyc11g045370.1	NA	11	-	30705036	30705124	30705062	30705124	30702886	30702897	6770	2,2,4	24,24,34	5,4,16	42,45,51	175	149	5.683755499004758e-23	2.2405607188e-21	0.066,0.066,0.091	0.092,0.07,0.211	-0.05
13219	gene:Solyc02g068360.2	NA	2	-	38322542	38322690	38322562	38322690	38321305	38321391	13219	16,2,30	27,8,26	14,4,13	31,7,32	169	149	5.750151360833701e-23	2.26136284323e-21	0.343,0.181,0.504	0.285,0.335,0.264	0.048
748	gene:Solyc03g006560.2	NA	3	+	1128701	1129490	1128701	1128839	1129559	1130011	748	157,59,159	0,0,9	299,40,240	16,6,8	800	149	6.283219856194069e-23	2.46516115209e-21	1.0,1.0,0.767	0.777,0.554,0.848	0.196
4448	gene:Solyc05g007150.2	NA	5	+	1747822	1748007	1747822	1747953	1748242	1748273	4448	4,1,21	231,104,209	0,0,10	190,58,123	203	149	6.525872963345432e-23	2.5543251816e-21	0.013,0.007,0.069	0.0,0.0,0.056	0.011
1282	gene:Solyc12g036170.1	NA	12	+	53572833	53572959	53572833	53572955	53573159	53573231	1282	3,0,4	11,3,5	2,0,3	25,9,11	153	149	6.5521398429864e-23	2.55857206669e-21	0.21,0.0,0.438	0.072,0.0,0.21	0.122
2896	gene:Solyc03g006460.2	NA	3	-	1046156	1046275	1046168	1046275	1045980	1046011	2896	3,6,2	90,74,130	8,8,3	100,44,116	161	149	6.723603528115771e-23	2.61936441673e-21	0.03,0.07,0.014	0.069,0.144,0.023	-0.041
3938	gene:Solyc01g091580.2	NA	1	-	85175629	85175780	85175659	85175780	85175337	85175561	3938	8,0,2	14,11,20	14,2,12	18,5,38	179	149	6.897883565165491e-23	2.6809666428e-21	0.322,0.0,0.077	0.393,0.25,0.208	-0.151
8830	gene:Solyc02g078700.2	NA	2	+	43371883	43371938	43371883	43371928	43372027	43372134	8830	0,0,1	5,0,11	3,3,0	7,2,4	159	149	7.376033289845849e-23	2.86010860931e-21	0.0,NA,0.079	0.287,0.584,0.0	-0.251
14535	gene:Solyc08g081770.2	NA	8	-	64737015	64737125	64737054	64737125	64736686	64736734	14535	1,0,2	59,29,91	5,2,6	152,47,158	188	149	7.778373629472102e-23	3.00908831596e-21	0.013,0.0,0.017	0.025,0.033,0.029	-0.019
4679	gene:Solyc09g057870.2	NA	9	-	51564772	51565231	51565023	51565231	51563806	51564255	4679	45,32,30	51,23,31	41,42,26	82,19,64	400	149	8.510153463009898e-23	3.28452341563e-21	0.247,0.341,0.265	0.157,0.452,0.131	0.038
7541	gene:Solyc04g015970.2	NA	4	+	6535967	6536043	6535967	6536032	6536215	6536307	7541	1,0,2	0,0,2	1,0,1	0,0,3	160	149	1.9023705374481304e-22	7.32523003236e-21	1.0,NA,0.482	1.0,NA,0.237	0.122
3791	gene:Solyc08g014150.2	NA	8	-	3861630	3861775	3861699	3861775	3861408	3861537	3791	4,4,1	53,15,72	10,4,1	39,8,37	218	149	2.0358581056979385e-22	7.82108822272e-21	0.049,0.154,0.009	0.149,0.255,0.018	-0.07
13896	gene:Solyc03g110940.2	NA	3	+	61664915	61665160	61664915	61665150	61666731	61666842	13896	6,9,9	63,60,70	10,16,14	90,58,49	159	149	2.8949935367900776e-22	1.10959151817e-20	0.082,0.123,0.108	0.094,0.205,0.211	-0.066
9993	gene:Solyc06g084480.2	NA	6	+	49580289	49580517	49580289	49580335	49580675	49580726	9993	20,18,19	9,2,3	46,14,40	6,1,4	331	149	3.6841067375073975e-22	1.40878883446e-20	0.5,0.802,0.74	0.775,0.863,0.818	-0.138
783	gene:Solyc09g011930.2	NA	9	-	5201230	5201392	5201266	5201392	5201096	5201159	783	2,1,3	49,26,53	7,1,10	78,27,96	185	149	3.7701675571821574e-22	1.43838392595e-20	0.032,0.03,0.044	0.067,0.029,0.077	-0.022
11546	gene:Solyc07g049320.2	NA	7	+	59581261	59581477	59581261	59581422	59581575	59581995	11546	0,2,1	44,35,54	6,1,8	78,45,55	204	149	3.968501606721656e-22	1.51057918957e-20	0.0,0.04,0.013	0.053,0.016,0.096	-0.037
8084	gene:Solyc12g094580.1	NA	12	-	64762546	64762757	64762563	64762757	64762132	64762159	8084	3,3,2	0,4,15	2,3,4	3,3,0	166	149	4.333322962164496e-22	1.64567111854e-20	1.0,0.402,0.107	0.374,0.473,1.0	-0.113
6495	gene:Solyc09g092180.2	NA	9	+	71329726	71329892	71329726	71329846	71330087	71330440	6495	2,0,4	11,7,17	2,0,2	45,15,34	195	149	5.336356227844065e-22	2.02196730496e-20	0.122,0.0,0.152	0.033,0.0,0.043	0.066
10810	gene:Solyc07g017530.2	NA	7	-	7472831	7472987	7472836	7472987	7471524	7471642	10810	5,3,7	1,1,2	2,0,3	2,0,3	154	149	6.729263779095451e-22	2.54393762364e-20	0.829,0.744,0.772	0.492,NA,0.492	0.29
14259	gene:Solyc10g051200.1	NA	10	-	51721542	51721762	51721553	51721762	51721355	51721460	14259	87,83,89	1,0,2	282,100,187	16,4,2	160	149	7.681601060080774e-22	2.89736025439e-20	0.988,1.0,0.976	0.943,0.959,0.989	0.024
9875	gene:Solyc02g090850.2	NA	2	+	52321695	52321848	52321695	52321844	52321989	52322065	9875	61,47,84	119,91,141	135,35,67	160,35,136	153	149	9.33218827698265e-22	3.5119500373e-20	0.333,0.335,0.367	0.451,0.493,0.324	-0.078
16483	gene:Solyc01g091170.2	NA	1	+	84863097	84863206	84863097	84863204	84863307	84863459	16483	167,139,255	18,13,27	211,77,132	8,5,6	151	149	1.0916903809624717e-21	4.09902569286e-20	0.902,0.913,0.903	0.963,0.938,0.956	-0.046
4297	gene:Solyc10g079290.1	NA	10	-	60846546	60846660	60846569	60846660	60846368	60846463	4297	0,1,4	21,2,21	1,0,0	67,8,45	172	149	1.0984781080146838e-21	4.11520150804e-20	0.0,0.302,0.142	0.013,0.0,0.0	0.144
16401	gene:Solyc02g032120.2	NA	2	+	27601251	27601480	27601251	27601462	27601589	27601884	16401	21,9,17	3,0,10	8,0,11	3,0,0	167	149	1.325248227570456e-21	4.95356296954e-20	0.862,1.0,0.603	0.704,NA,1.0	-0.03
16064	gene:Solyc04g077210.2	NA	4	+	62137049	62137185	62137049	62137155	62141289	62141543	16064	195,100,147	7,7,6	220,66,168	15,7,12	179	149	1.3381333527307239e-21	4.99048564538e-20	0.959,0.922,0.953	0.924,0.887,0.921	0.034
10540	gene:Solyc09g014790.2	NA	9	-	6944476	6944596	6944519	6944596	6944104	6944386	10540	12,4,5	190,103,151	25,7,9	189,47,162	192	149	1.6636262765531118e-21	6.19048019858e-20	0.047,0.029,0.025	0.093,0.104,0.041	-0.046
3436	gene:Solyc07g052570.2	NA	7	-	61058701	61058894	61058862	61058894	61058471	61058614	3436	2,1,2	15,0,22	3,1,8	13,0,20	310	149	1.822907413757013e-21	6.768002559e-20	0.06,1.0,0.042	0.1,1.0,0.161	-0.053
12172	gene:Solyc12g099940.1	NA	12	+	66892166	66892317	66892166	66892287	66892713	66892819	12172	4,2,1	51,11,57	0,0,2	37,17,23	179	149	2.142267164359147e-21	7.93595220083e-20	0.061,0.131,0.014	0.0,0.0,0.067	0.046
15344	gene:Solyc03g123760.2	PDS	3	+	70501010	70501243	70501010	70501187	70501399	70501648	15344	0,2,0	38,13,46	6,0,6	125,31,141	205	149	2.339145724343721e-21	8.64598272633e-20	0.0,0.101,0.0	0.034,0.0,0.03	0.012
13795	gene:Solyc03g113910.2	NA	3	+	63949079	63949167	63949079	63949152	63949411	63949454	13795	7,8,20	126,59,122	24,4,26	124,21,115	164	149	2.379378293787731e-21	8.77514714749e-20	0.048,0.11,0.13	0.15,0.148,0.17	-0.06
8441	gene:Solyc04g080430.2	NA	4	+	64604515	64604758	64604515	64604608	64605077	64605161	8441	3,6,6	69,35,55	7,0,2	77,13,106	299	149	2.7112342194693855e-21	9.95478829786e-20	0.021,0.079,0.052	0.043,0.0,0.009	0.033
9458	gene:Solyc08g066030.2	NA	8	+	54497183	54497322	54497183	54497291	54497411	54497537	9458	98,44,119	12,4,10	138,23,114	25,3,16	180	149	2.705312056031878e-21	9.95478829786e-20	0.871,0.901,0.908	0.82,0.864,0.855	0.047
841	gene:Solyc04g010290.2	NA	4	+	3621877	3622009	3621877	3621962	3622106	3622866	841	11,11,7	3,0,1	8,1,26	2,0,0	196	149	3.1030791268934484e-21	1.13683667086e-19	0.736,1.0,0.842	0.753,1.0,1.0	-0.058
7546	gene:Solyc05g007450.2	NA	5	+	2026753	2026889	2026753	2026821	2027177	2027274	7546	0,1,6	14,18,21	2,0,4	83,31,97	217	149	3.1576116622940525e-21	1.15426702968e-19	0.0,0.037,0.164	0.016,0.0,0.028	0.052
13735	gene:Solyc03g120880.2	NA	3	-	69114092	69114219	69114112	69114219	69113955	69114018	13735	100,58,106	46,18,37	240,111,161	47,17,31	169	149	3.3533575713918984e-21	1.22044566348e-19	0.657,0.74,0.716	0.818,0.852,0.821	-0.126
9968	gene:Solyc08g075370.2	NA	8	-	59509703	59509947	59509799	59509947	59509179	59509490	9968	0,2,2	2,0,0	5,0,6	3,0,0	245	149	3.353206779271615e-21	1.22044566348e-19	0.0,1.0,1.0	0.503,NA,1.0	-0.085
14182	gene:Solyc08g082340.2	NA	8	+	65165224	65165359	65165224	65165323	65165457	65165770	14182	3,3,12	159,67,179	5,1,1	113,48,133	185	149	3.531818443175256e-21	1.28258334536e-19	0.015,0.035,0.051	0.034,0.017,0.006	0.015
13810	gene:Solyc08g006220.2	NA	8	+	914807	915009	914807	914989	915516	915803	13810	6,2,3	7,0,2	3,0,1	5,2,1	169	149	3.716958437379986e-21	1.34686991761e-19	0.43,1.0,0.569	0.346,0.0,0.469	0.395
1770	gene:Solyc04g053120.2	NA	4	-	51717908	51718011	51717938	51718011	51717749	51717838	1770	5,1,4	211,99,198	19,1,18	513,256,444	179	149	4.396193209294028e-21	1.58952554469e-19	0.019,0.008,0.017	0.03,0.003,0.033	-0.007
10168	gene:Solyc07g052940.2	NA	7	-	61330337	61330443	61330371	61330443	61330124	61330235	10168	1,0,4	69,25,37	7,3,4	89,33,76	183	149	5.195958056621629e-21	1.87461130234e-19	0.012,0.0,0.081	0.06,0.069,0.041	-0.026
2368	gene:Solyc01g106360.2	NA	1	+	94290951	94291165	94290951	94291032	94292094	94292285	2368	77,43,69	0,2,2	113,45,91	7,0,4	282	149	6.027250090907776e-21	2.16981003273e-19	1.0,0.919,0.948	0.895,1.0,0.923	0.016
4965	gene:Solyc06g076410.2	NA	6	-	47476195	47476372	47476257	47476372	47475734	47476084	4965	2,3,9	2,10,1	1,2,1	4,0,6	211	149	6.053297207626951e-21	2.17447013978e-19	0.414,0.175,0.864	0.15,1.0,0.105	0.066
1698	gene:Solyc04g011380.2	NA	4	-	3853906	3854039	3853913	3854039	3850973	3852946	1698	3,0,1	38,16,35	9,1,1	44,20,54	156	149	6.201741465665089e-21	2.22298275085e-19	0.07,0.0,0.027	0.163,0.046,0.017	-0.043
4130	gene:Solyc02g081920.2	NA	2	-	45684666	45684725	45684675	45684725	45684273	45684571	4130	6,0,9	116,32,98	6,1,9	270,76,233	158	149	6.610666335602013e-21	2.36445298504e-19	0.047,0.0,0.08	0.021,0.012,0.035	0.02
14880	gene:Solyc07g005960.2	NA	7	-	795204	795468	795240	795468	794745	794879	14880	82,25,63	0,0,7	143,46,118	2,0,2	185	149	7.77447430264171e-21	2.77473495756e-19	1.0,1.0,0.879	0.983,1.0,0.979	-0.028
13898	gene:Solyc03g110940.2	NA	3	+	61666734	61666967	61666734	61666842	61667061	61667170	13898	2,0,1	47,32,56	1,2,6	66,17,54	274	149	8.126900201921389e-21	2.89429261268e-19	0.023,0.0,0.01	0.008,0.06,0.057	-0.031
11187	gene:Solyc03g118430.2	NA	3	-	67309892	67310139	67309916	67310139	67309628	67309781	11187	5,6,6	160,148,176	10,3,8	555,189,474	173	149	9.403595388954366e-21	3.34180019433e-19	0.026,0.034,0.029	0.015,0.013,0.014	0.016
14132	gene:Solyc03g111070.2	NA	3	+	61745069	61745206	61745069	61745094	61745466	61745598	14132	1,0,3	0,0,2	2,0,1	6,0,4	261	149	1.1080209778636904e-20	3.92921285227e-19	1.0,NA,0.461	0.16,NA,0.125	0.588
8290	gene:Solyc07g025520.2	NA	7	-	28771456	28771584	28771463	28771584	28770989	28771299	8290	11,2,4	96,35,71	7,1,6	135,39,161	156	149	1.1541376465421585e-20	4.08402310917e-19	0.099,0.052,0.051	0.047,0.024,0.034	0.032
5973	gene:Solyc02g092260.2	NA	2	+	53398771	53398941	53398771	53398918	53399758	53400179	5973	5,10,16	43,24,57	13,8,14	45,7,32	172	149	1.1568419637746961e-20	4.08488281506e-19	0.092,0.265,0.196	0.2,0.497,0.275	-0.14
946	gene:Solyc05g055780.2	NA	5	-	65285038	65285229	65285056	65285229	65284792	65284939	946	0,2,0	21,29,37	0,6,0	46,16,27	167	149	1.2695675175543897e-20	4.47340605548e-19	0.0,0.058,0.0	0.0,0.251,0.0	-0.064
6554	gene:Solyc08g076100.2	NA	8	-	60140820	60140865	60140828	60140865	60140452	60140742	6554	10,8,23	163,123,178	6,4,4	179,86,139	157	149	1.4229946380868183e-20	5.00339385883e-19	0.055,0.058,0.109	0.031,0.042,0.027	0.041
13204	gene:Solyc06g074400.2	NA	6	-	46021648	46021896	46021827	46021896	46020650	46021091	13204	1,4,5	49,17,56	4,0,1	70,20,46	328	149	1.4285286749590004e-20	5.01223295764e-19	0.009,0.097,0.039	0.025,0.0,0.01	0.037
11891	gene:Solyc04g008950.2	NA	4	+	2554941	2555084	2554941	2555016	2555455	2555730	11891	7,0,4	35,12,45	5,0,0	46,11,42	217	149	1.44778373268262e-20	5.06907570203e-19	0.121,0.0,0.058	0.069,0.0,0.0	0.037
1258	gene:Solyc11g069360.1	NA	11	+	53964775	53964871	53964775	53964848	53965483	53965721	1258	30,15,24	32,13,25	39,5,24	56,13,36	172	149	1.4723696598923435e-20	5.14430460538e-19	0.448,0.5,0.454	0.376,0.25,0.366	0.137
15513	gene:Solyc10g006100.2	NA	10	-	842883	843083	842948	843083	842673	842799	15513	0,1,2	1,0,1	7,0,8	2,0,0	214	149	1.497536332748654e-20	5.21029622187e-19	0.0,1.0,0.582	0.709,NA,1.0	-0.327
6970	gene:Solyc10g078660.1	NA	10	+	60398899	60399048	60398899	60399036	60399127	60399296	6970	23,12,39	602,298,710	17,8,19	579,245,552	161	149	1.4971227043760903e-20	5.21029622187e-19	0.034,0.036,0.048	0.026,0.029,0.031	0.011
9699	gene:Solyc01g067630.2	NA	1	-	76474112	76474232	76474135	76474232	76473885	76473898	9699	2,3,6	17,16,51	9,0,8	143,84,120	172	149	1.5326876289617388e-20	5.3214401444e-19	0.092,0.14,0.092	0.052,0.0,0.055	0.072
14542	gene:Solyc01g010870.2	NA	1	-	6312799	6313029	6312818	6313029	6312331	6312626	14542	2,3,0	75,36,68	5,0,7	106,25,77	168	149	1.624804948325322e-20	5.62949121553e-19	0.023,0.069,0.0	0.04,0.0,0.075	-0.008
8168	gene:Solyc09g010100.2	NA	9	-	3491025	3491149	3491029	3491149	3490884	3490930	8168	21,29,39	1626,1372,1728	57,26,24	3505,1927,2250	153	149	1.6427185750948e-20	5.67969947339e-19	0.012,0.02,0.022	0.016,0.013,0.01	0.005
529	gene:Solyc10g009200.2	NA	10	+	3196500	3196698	3196500	3196628	3196784	3196890	529	119,53,155	6,1,6	228,42,223	3,0,0	219	149	1.7196482854828612e-20	5.93332285777e-19	0.931,0.973,0.946	0.981,1.0,1.0	-0.044
5985	gene:Solyc04g025290.2	NA	4	-	24330170	24330351	24330222	24330351	24329325	24329705	5985	56,36,82	12,0,12	111,44,91	10,0,9	201	149	1.7384458572092137e-20	5.9857359847e-19	0.776,1.0,0.835	0.892,1.0,0.882	-0.054
2520	gene:Solyc01g103540.2	NA	1	+	92129759	92129891	92129759	92129846	92130647	92130697	2520	1272,706,1613	85,69,145	1758,564,1484	93,29,78	194	149	1.7484998413930762e-20	6.00788889602e-19	0.92,0.887,0.895	0.936,0.937,0.936	-0.036
14934	gene:Solyc06g070980.2	NA	6	-	43590536	43590657	43590545	43590657	43590328	43590427	14934	151,123,121	6765,3783,7296	160,88,93	5954,2205,4387	158	149	1.9205669014954378e-20	6.58548105314e-19	0.021,0.03,0.015	0.025,0.036,0.02	-0.005
15595	gene:Solyc11g066280.1	NA	11	+	52011261	52011365	52011261	52011357	52011449	52011533	15595	8,4,10	188,111,213	6,4,4	258,74,262	157	149	1.9323883905711743e-20	6.61235417112e-19	0.039,0.033,0.043	0.022,0.049,0.014	0.01
1341	gene:Solyc02g080940.2	NA	2	+	45030306	45030407	45030306	45030394	45030506	45030640	1341	10,10,30	257,87,303	16,4,7	229,78,224	162	149	1.95116827466571e-20	6.66287833053e-19	0.035,0.096,0.083	0.06,0.045,0.028	0.027
5328	gene:Solyc07g064980.2	NA	7	+	66925242	66925383	66925242	66925372	66926519	66927601	5328	149,86,128	4,0,7	86,54,62	1,0,2	160	149	2.3804966299728085e-20	8.11226325894e-19	0.972,1.0,0.945	0.988,1.0,0.967	-0.013
8680	gene:Solyc01g107510.2	NA	1	+	95037030	95037129	95037030	95037117	95037629	95037860	8680	18,28,19	22,37,21	55,38,35	44,17,46	161	149	2.9526227487722134e-20	1.00413375284e-18	0.431,0.412,0.456	0.536,0.674,0.413	-0.108
344	gene:Solyc12g098440.1	NA	12	+	65939910	65940040	65939910	65939913	65942902	65943613	344	5,2,17	0,2,2	3,7,5	2,0,0	276	149	3.1925422396515184e-20	1.08350574661e-18	1.0,0.351,0.821	0.447,1.0,1.0	-0.092
13752	gene:Solyc11g064790.1	NA	11	-	49957571	49957736	49957584	49957736	49957382	49957468	13752	13,8,19	196,91,225	9,4,11	213,77,194	162	149	3.266262128243171e-20	1.10626298531e-18	0.057,0.075,0.072	0.037,0.046,0.05	0.024
6165	gene:Solyc03g046350.2	NA	3	-	12325016	12325118	12325038	12325118	12324100	12324202	6165	10,6,8	26,10,44	12,1,12	95,11,46	171	149	3.723562174450939e-20	1.25857918222e-18	0.251,0.343,0.137	0.099,0.073,0.185	0.125
8598	gene:Solyc03g117510.2	NA	3	+	66653086	66653230	66653086	66653189	66653488	66653523	8598	1,2,5	27,15,18	2,0,1	71,22,54	190	149	4.20525091486147e-20	1.41850293055e-18	0.028,0.095,0.179	0.022,0.0,0.014	0.089
875	gene:Solyc01g007120.2	NA	1	-	1668142	1668267	1668146	1668267	1668017	1668064	875	0,8,1	38,49,58	0,5,1	134,63,65	153	149	4.637306008317378e-20	1.56106958446e-18	0.0,0.137,0.017	0.0,0.072,0.015	0.022
9994	gene:Solyc06g084480.2	NA	6	+	49580444	49580573	49580444	49580517	49580675	49580726	9994	10,0,6	3,0,2	10,1,5	0,0,2	205	149	4.8892061328925866e-20	1.64253572837e-18	0.708,NA,0.686	1.0,1.0,0.645	-0.185
1453	gene:Solyc07g027020.2	NA	7	-	33218352	33218455	33218360	33218455	33217683	33218250	1453	4,7,9	28,14,41	5,0,2	28,12,39	157	149	5.048240897063687e-20	1.69253749349e-18	0.119,0.322,0.172	0.145,0.0,0.046	0.141
16869	gene:Solyc09g090520.2	NA	9	-	70024355	70024489	70024403	70024489	70022666	70024239	16869	0,4,4	2,4,1	0,0,2	6,0,0	197	149	5.2391464823547846e-20	1.75300151252e-18	0.0,0.431,0.752	0.0,NA,1.0	-0.106
10056	gene:Solyc02g093930.2	NA	2	-	54615245	54615311	54615289	54615311	54615016	54615149	10056	0,2,2	25,2,21	3,2,4	21,6,15	193	149	5.62064704049525e-20	1.87686636386e-18	0.0,0.436,0.068	0.099,0.205,0.171	0.01
11599	gene:Solyc01g097870.2	NA	1	+	88570859	88571028	88570859	88571024	88571467	88571509	11599	30,19,30	1222,900,1301	46,8,36	2876,1281,2043	153	149	6.052379189453411e-20	2.01697359494e-18	0.023,0.02,0.022	0.015,0.006,0.017	0.009
2906	gene:Solyc08g066620.2	NA	8	+	55375623	55375844	55375623	55375726	55376670	55376850	2906	5,1,4	12,2,16	1,0,1	1,0,10	267	149	7.310965006309687e-20	2.43151854198e-18	0.189,0.218,0.122	0.358,NA,0.053	-0.029
6933	gene:Solyc09g075460.2	NA	9	+	67167055	67167155	67167055	67167151	67168229	67168547	6933	60,48,65	252,160,263	146,56,97	878,237,493	153	149	8.624705926072718e-20	2.86271239098e-18	0.188,0.226,0.194	0.139,0.187,0.161	0.04
8501	gene:Solyc01g105120.2	NA	1	-	93387106	93387321	93387304	93387321	93383299	93383877	8501	6,8,3	226,278,224	25,4,16	414,176,341	347	149	8.761228386738866e-20	2.90222248116e-18	0.011,0.012,0.006	0.025,0.01,0.02	-0.009
4040	gene:Solyc01g105230.2	NA	1	+	93468434	93468527	93468434	93468523	93468941	93468984	4040	3,3,0	36,53,47	6,2,7	106,21,58	153	149	1.0361368060710226e-19	3.42544351266e-18	0.075,0.052,0.0	0.052,0.085,0.105	-0.038
3306	gene:Solyc08g068590.2	NA	8	-	57728398	57728531	57728435	57728531	57726236	57726317	3306	15,2,13	89,39,96	17,0,11	158,43,147	186	149	1.1560992073578546e-19	3.81443786189e-18	0.119,0.039,0.098	0.079,0.0,0.057	0.04
7279	gene:Solyc01g107660.2	NA	1	-	95134033	95134253	95134036	95134253	95133857	95133950	7279	655,200,806	25,9,33	2030,566,1764	45,16,42	152	149	1.22456184208585e-19	4.03230720858e-18	0.963,0.956,0.96	0.978,0.972,0.976	-0.016
13884	gene:Solyc04g007110.2	NA	4	-	825183	825341	825257	825341	824109	824152	13884	1,0,5	0,0,4	8,0,11	3,0,0	223	149	1.3290712986171237e-19	4.3677756974e-18	1.0,NA,0.455	0.641,NA,1.0	-0.093
11979	gene:Solyc05g043390.1	NA	5	-	56279224	56279437	56279299	56279437	56278973	56279148	11979	7,16,6	2,0,3	16,5,7	1,0,1	224	149	1.4240227248080727e-19	4.6632280186e-18	0.7,1.0,0.571	0.914,1.0,0.823	-0.155
1967	gene:Solyc08g082020.2	NA	8	-	64936623	64936734	64936625	64936734	64935085	64935430	1967	1,0,1	3,0,0	1,0,2	2,0,0	151	149	1.4245942428484681e-19	4.6632280186e-18	0.248,NA,1.0	0.33,NA,1.0	-0.041
16769	gene:Solyc02g085640.2	NA	2	+	48479693	48479799	48479693	48479765	48480186	48480311	16769	0,4,7	129,53,131	2,1,0	95,39,68	183	149	1.4344838802536393e-19	4.68635718045e-18	0.0,0.058,0.042	0.017,0.02,0.0	0.021
14793	gene:Solyc09g074860.2	NA	9	-	66674676	66674764	66674679	66674764	66673559	66673649	14793	49,42,50	1377,1641,1416	77,34,46	1697,1048,1056	152	149	1.4623587654725245e-19	4.76803655634e-18	0.034,0.024,0.033	0.043,0.031,0.041	-0.008
14617	gene:Solyc09g059600.2	NA	9	+	54907438	54907562	54907438	54907542	54908139	54908634	14617	6,4,11	80,30,81	9,3,12	54,16,52	169	149	1.501638283556908e-19	4.88650763802e-18	0.062,0.105,0.107	0.128,0.142,0.169	-0.055
10623	gene:Solyc11g067220.1	NA	11	+	52969210	52969257	52969210	52969245	52969428	52969489	10623	11,7,10	2,0,0	8,4,8	0,2,2	161	149	1.5855600653342382e-19	5.14950192647e-18	0.836,1.0,1.0	1.0,0.649,0.787	0.133
756	gene:Solyc03g063340.2	NA	3	+	34384216	34384305	34384216	34384283	34386748	34387067	756	5,0,6	113,38,89	0,2,0	104,34,81	171	149	1.7310088299404977e-19	5.61090284017e-18	0.037,0.0,0.055	0.0,0.049,0.0	0.014
11052	gene:Solyc12g056840.1	NA	12	+	62911755	62911916	62911755	62911891	62912007	62912217	11052	2,0,7	60,42,69	12,6,4	123,35,89	174	149	1.7612725086559518e-19	5.69787106309e-18	0.028,0.0,0.08	0.077,0.128,0.037	-0.045
5987	gene:Solyc04g025290.2	NA	4	-	24330164	24330351	24330222	24330351	24329325	24329705	5987	436,228,442	12,0,12	693,297,551	10,0,9	207	149	1.8808269776540198e-19	6.07280243602e-18	0.963,1.0,0.964	0.98,1.0,0.978	-0.01
5545	gene:Solyc06g048410.2	NA	6	+	31009583	31009810	31009583	31009657	31009916	31009940	5545	33,9,32	1,0,4	237,66,229	0,1,3	302	149	1.9071394873612599e-19	6.14580328782e-18	0.942,1.0,0.798	1.0,0.97,0.974	-0.068
5572	gene:Solyc01g101240.2	NA	1	+	91059408	91059509	91059408	91059445	91059596	91059691	5572	101,53,124	1075,706,1189	93,25,70	791,263,545	213	149	1.9219398439694927e-19	6.18149489351e-18	0.062,0.05,0.068	0.076,0.062,0.082	-0.013
13334	gene:Solyc02g085760.2	NA	2	+	48553858	48554068	48553858	48553977	48554203	48554374	13334	17,6,13	174,75,192	46,18,68	523,184,473	240	149	1.927517112614792e-19	6.18744177968e-18	0.057,0.047,0.04	0.052,0.057,0.082	-0.016
17241	gene:Solyc12g017420.1	NA	12	+	6680253	6680348	6680253	6680321	6680609	6680689	17241	33,24,49	16,24,53	42,12,79	94,32,85	176	149	2.309556121761928e-19	7.39949679474e-18	0.636,0.458,0.439	0.274,0.241,0.44	0.193
16354	gene:Solyc04g007260.2	NA	4	-	981737	981994	981747	981994	980626	980727	16354	18,9,31	3,0,0	46,4,37	8,0,5	159	149	2.3174794700577255e-19	7.41057597015e-18	0.849,1.0,1.0	0.843,1.0,0.874	0.044
2255	gene:Solyc09g005390.2	NA	9	+	294170	294318	294170	294314	296156	296596	2255	19,7,14	332,195,354	32,4,12	316,121,259	153	149	2.37858715296229e-19	7.5913523828e-18	0.053,0.034,0.037	0.09,0.031,0.043	-0.013
8457	gene:Solyc02g090930.2	NA	2	-	52402261	52402484	52402287	52402484	52401707	52401741	8457	10,15,7	311,240,353	9,8,5	463,170,377	175	149	2.3967798927592053e-19	7.63473303267e-18	0.027,0.051,0.017	0.016,0.039,0.011	0.01
13986	gene:Solyc09g007270.2	NA	9	+	865196	865324	865196	865235	865416	865566	13986	21,6,28	3,1,2	32,5,19	3,0,0	238	149	2.5989416139396395e-19	8.2628419588e-18	0.814,0.79,0.898	0.87,1.0,1.0	-0.123
3353	gene:Solyc08g062910.2	NA	8	-	52325746	52325894	52325837	52325894	52324944	52325076	3353	37,6,37	356,238,381	6,4,6	1209,349,829	240	149	3.4136717296822215e-19	1.0832370177e-17	0.061,0.015,0.057	0.003,0.007,0.004	0.04
15372	gene:Solyc09g074400.2	NA	9	-	66196754	66196915	66196852	66196915	66196578	66196622	15372	16,5,14	5,0,4	13,5,11	2,0,2	247	149	3.460760309948711e-19	1.0960835516e-17	0.659,1.0,0.679	0.797,1.0,0.768	-0.076
7459	gene:Solyc10g009210.2	NA	10	+	3202929	3203081	3202929	3202991	3204262	3204321	7459	5,4,8	74,29,88	4,1,3	73,27,65	239	149	4.2434670011514674e-19	1.34142054002e-17	0.04,0.079,0.054	0.033,0.023,0.028	0.03
12819	gene:Solyc12g095820.1	NA	12	+	64940590	64940689	64940590	64940664	64941973	64942044	12819	4,0,1	21,34,40	9,1,2	42,17,52	174	149	4.686606708583654e-19	1.47868678585e-17	0.14,0.0,0.021	0.155,0.048,0.032	-0.025
10204	gene:Solyc06g068220.2	NA	6	+	42265005	42265081	42265005	42265070	42265917	42265988	10204	4,2,5	8,3,10	19,10,9	19,2,17	160	149	4.774737018911933e-19	1.50363445097e-17	0.318,0.383,0.318	0.482,0.823,0.33	-0.205
9095	gene:Solyc11g040170.1	NA	11	-	39243658	39243753	39243669	39243753	39243463	39243562	9095	8,1,6	33,28,37	5,3,6	91,21,80	160	149	5.520852691857458e-19	1.73530438019e-17	0.184,0.032,0.131	0.049,0.117,0.065	0.039
2626	gene:Solyc04g007370.2	NA	4	-	1066932	1067149	1066975	1067149	1066665	1066814	2626	152,60,185	2,1,0	154,35,183	7,0,6	192	149	5.924418981616297e-19	1.85863246539e-17	0.983,0.979,1.0	0.945,1.0,0.959	0.019
6677	gene:Solyc04g082590.2	NA	4	+	66226630	66226722	66226630	66226688	66227448	66227500	6677	1,3,2	111,45,148	6,5,4	114,40,107	183	149	5.990666368940604e-19	1.87586979356e-17	0.007,0.051,0.011	0.041,0.092,0.03	-0.031
12019	gene:Solyc01g065720.2	NA	1	-	72327401	72327573	72327423	72327573	72325838	72325995	12019	0,1,1	19,42,31	1,2,3	49,18,25	171	149	6.758593859084248e-19	2.11234696206e-17	0.0,0.02,0.027	0.017,0.088,0.095	-0.051
1188	gene:Solyc04g005280.2	NA	4	+	205331	205389	205331	205385	205542	205627	1188	2,0,1	125,99,117	2,4,4	164,64,101	153	149	7.417471388604829e-19	2.31391645048e-17	0.015,0.0,0.008	0.012,0.057,0.037	-0.028
8845	gene:Solyc01g097500.2	NA	1	-	88331328	88331403	88331337	88331403	88330073	88330120	8845	2,3,2	83,104,63	16,0,7	219,96,181	158	149	7.629348983891453e-19	2.37554738718e-17	0.022,0.026,0.029	0.064,0.0,0.035	-0.007
5649	gene:Solyc01g098830.2	NA	1	+	89232969	89233064	89232969	89233059	89234160	89234240	5649	64,22,72	10,2,12	58,26,39	15,4,12	154	149	8.134659945946615e-19	2.52814263039e-17	0.861,0.914,0.853	0.789,0.863,0.759	0.072
10	gene:Solyc06g075390.2	NA	6	-	46797145	46797222	46797152	46797222	46797019	46797067	10	4,1,6	194,148,214	9,3,8	250,123,195	156	149	8.55240008163133e-19	2.65300246271e-17	0.019,0.006,0.026	0.033,0.023,0.038	-0.014
11908	gene:Solyc04g056650.2	NA	4	-	54637999	54638128	54638013	54638128	54637114	54637210	11908	84,69,129	1,2,2	181,73,152	4,4,5	163	149	1.0930130257562145e-18	3.38426197303e-17	0.987,0.969,0.983	0.976,0.943,0.965	0.018
16703	gene:Solyc11g071870.1	NA	11	+	55213320	55213448	55213320	55213373	55213802	55213931	16703	2,0,3	69,15,78	3,0,7	73,19,48	224	149	1.1847404542672735e-18	3.66144368324e-17	0.019,0.0,0.025	0.027,0.0,0.088	-0.024
16082	gene:Solyc10g084950.1	NA	10	-	64299761	64299979	64299764	64299979	64299091	64299636	16082	5,0,12	2,0,0	67,26,44	10,0,9	152	149	1.468708772749353e-18	4.53061167148e-17	0.71,NA,1.0	0.868,1.0,0.827	-0.043
2342	gene:Solyc01g087470.2	NA	1	+	82428204	82428436	82428204	82428393	82428583	82428693	2342	1,1,3	0,0,2	6,2,2	1,2,5	192	149	1.5201869765171223e-18	4.68070928799e-17	1.0,1.0,0.538	0.823,0.437,0.237	0.347
16709	gene:Solyc05g055850.2	NA	5	+	65329101	65329316	65329101	65329312	65329762	65329932	16709	0,3,2	128,65,136	9,1,7	273,120,271	153	149	1.5518577333096436e-18	4.76937610037e-17	0.0,0.043,0.014	0.031,0.008,0.025	-0.002
14437	gene:Solyc04g081280.2	NA	4	+	65310223	65310326	65310223	65310292	65310728	65310805	14437	19,31,14	1,0,4	68,18,50	5,0,12	183	149	1.5875453133703626e-18	4.87003734209e-17	0.939,1.0,0.74	0.917,1.0,0.772	-0.003
14479	gene:Solyc03g025600.2	NA	3	+	3000635	3000782	3000635	3000754	3001996	3002083	14479	1,0,1	0,0,3	2,0,4	2,1,1	177	149	1.6490412413417205e-18	5.04935211094e-17	1.0,NA,0.219	0.457,0.0,0.771	0.2
3629	gene:Solyc01g009050.2	NA	1	-	3060752	3060908	3060777	3060908	3059479	3059581	3629	1,2,0	63,58,60	8,8,1	185,71,131	174	149	1.66918442580758e-18	5.10161781413e-17	0.013,0.029,0.0	0.036,0.088,0.006	-0.029
13762	gene:Solyc11g012530.1	NA	11	+	5346374	5346434	5346374	5346410	5346514	5346598	13762	3,4,4	0,4,2	23,3,14	3,0,0	173	149	2.890526967174426e-18	8.81823263736e-17	1.0,0.463,0.633	0.868,1.0,1.0	-0.257
16335	gene:Solyc03g007130.2	NA	3	+	1723008	1723184	1723008	1723160	1723262	1723290	16335	3,0,1	22,10,19	12,3,12	89,48,131	173	149	2.982596637945357e-18	9.08241721162e-17	0.105,0.0,0.043	0.104,0.051,0.073	-0.027
9627	gene:Solyc08g065480.2	NA	8	-	53589091	53589279	53589152	53589279	53588862	53589015	9627	4,8,9	229,238,295	4,0,1	143,69,143	210	149	3.05313071071185e-18	9.28017532509e-17	0.012,0.023,0.021	0.019,0.0,0.005	0.011
8619	gene:Solyc05g051750.2	NA	5	-	62133019	62133063	62133034	62133063	62132832	62132896	8619	430,250,418	10,6,9	726,187,586	35,6,15	164	149	3.4634754369118133e-18	1.05081971391e-16	0.975,0.974,0.977	0.95,0.966,0.973	0.012
10195	gene:Solyc03g083200.2	NA	3	+	53043733	53043894	53043733	53043888	53043979	53044215	10195	2,1,5	11,6,13	2,1,0	6,5,10	155	149	3.6828809384704956e-18	1.11534839516e-16	0.149,0.138,0.27	0.243,0.161,0.0	0.051
6180	gene:Solyc05g008810.2	NA	5	-	3047735	3047831	3047764	3047831	3046256	3046500	6180	3,0,5	2,3,3	10,8,3	4,0,4	178	149	4.2733505259400656e-18	1.29181284751e-16	0.557,0.0,0.582	0.677,1.0,0.386	-0.308
16356	gene:Solyc08g078480.2	NA	8	+	62269889	62270039	62269889	62270035	62270693	62271135	16356	43,16,42	96,37,99	48,13,17	110,31,104	153	149	4.375887680708363e-18	1.32040421726e-16	0.304,0.296,0.292	0.298,0.29,0.137	0.056
15288	gene:Solyc06g050710.2	NA	6	-	33473898	33474045	33473931	33474045	33473747	33473823	15288	25,8,13	132,161,130	18,4,12	196,108,159	182	149	4.856313807524035e-18	1.46271114246e-16	0.134,0.039,0.076	0.07,0.029,0.058	0.031
6057	gene:Solyc02g081330.2	NA	2	+	45336445	45336533	45336445	45336496	45337206	45337379	6057	6,1,5	196,92,182	11,8,10	334,114,276	186	149	5.111515723387242e-18	1.53678831423e-16	0.024,0.009,0.022	0.026,0.053,0.028	-0.017
16256	gene:Solyc02g031980.2	NA	2	+	27239643	27239746	27239643	27239726	27239881	27240050	16256	28,6,17	1,5,7	22,1,18	13,0,8	169	149	5.262856496544991e-18	1.57942796413e-16	0.961,0.514,0.682	0.599,1.0,0.665	-0.036
5876	gene:Solyc11g009060.1	NA	11	-	3185714	3185897	3185726	3185897	3185517	3185615	5876	4,1,3	67,55,78	17,3,11	262,73,168	161	149	5.757481835400429e-18	1.72475033466e-16	0.052,0.017,0.034	0.057,0.037,0.057	-0.016
3810	gene:Solyc11g071270.1	NA	11	-	54805111	54805291	54805139	54805291	54803952	54804034	3810	0,3,4	24,20,30	4,0,0	53,19,33	177	149	6.650011672212911e-18	1.98853322004e-16	0.0,0.112,0.101	0.06,0.0,0.0	0.051
6680	gene:Solyc04g082590.2	NA	4	+	66225339	66225419	66225339	66225388	66226362	66226435	6680	110,50,136	4,2,2	122,35,104	2,1,11	180	149	6.73306655242436e-18	2.00974770691e-16	0.958,0.954,0.983	0.981,0.967,0.887	0.02
9977	gene:Solyc10g051380.1	NA	10	+	52040563	52040805	52040563	52040674	52040947	52041176	9977	251,90,266	2906,1542,2713	248,68,196	3516,1305,2436	280	149	7.182587225358549e-18	2.14007571979e-16	0.044,0.03,0.05	0.036,0.027,0.041	0.007
8992	gene:Solyc03g082380.2	NA	3	-	52324376	52324618	52324481	52324618	52322379	52322497	8992	24,7,16	771,337,802	42,5,32	625,148,526	254	149	7.598900299676809e-18	2.26006002461e-16	0.018,0.012,0.012	0.038,0.019,0.034	-0.016
3074	gene:Solyc03g097900.2	NA	3	-	60284953	60285005	60284957	60285005	60284756	60284862	3074	144,69,152	1540,880,1582	387,120,364	3406,1234,2608	153	149	7.681136735895717e-18	2.28043193683e-16	0.083,0.071,0.086	0.1,0.087,0.12	-0.022
12659	gene:Solyc09g014760.2	NA	9	-	6845299	6845440	6845352	6845440	6844665	6844751	12659	2,0,4	148,108,231	16,7,10	704,234,516	202	149	8.871450841754162e-18	2.62911782446e-16	0.01,0.0,0.013	0.016,0.022,0.014	-0.01
16019	gene:Solyc05g005200.2	NA	5	-	173950	174044	173996	174044	173411	173853	16019	7,1,7	200,91,213	7,1,5	90,43,70	195	149	8.894762251495023e-18	2.63132752809e-16	0.026,0.008,0.024	0.056,0.017,0.052	-0.022
11180	gene:Solyc06g051900.2	NA	6	+	35583821	35583975	35583821	35583953	35584102	35584234	11180	3,1,0	29,5,34	1,4,6	52,16,22	171	149	9.465548161799568e-18	2.79519995184e-16	0.083,0.148,0.0	0.016,0.179,0.192	-0.052
2244	gene:Solyc06g005330.2	NA	6	-	352590	352825	352614	352825	352362	352492	2244	97,70,105	6,0,3	164,39,119	12,1,9	173	149	9.991050790763838e-18	2.94514172155e-16	0.933,1.0,0.968	0.922,0.971,0.919	0.03
15487	gene:Solyc04g077500.2	NA	4	-	62449930	62450069	62449941	62450069	62449421	62449534	15487	14,6,18	232,126,251	33,8,33	377,156,315	160	149	1.2575902124071475e-17	3.69789843407e-16	0.053,0.042,0.063	0.075,0.046,0.089	-0.017
9625	gene:Solyc08g065480.2	NA	8	-	53589096	53589279	53589152	53589279	53588862	53589015	9625	3,8,9	229,238,295	4,0,0	143,69,143	205	149	1.2589254128992162e-17	3.69789843407e-16	0.009,0.024,0.022	0.02,0.0,0.0	0.012
13330	gene:Solyc02g085760.2	NA	2	+	48553858	48554058	48553858	48553995	48554203	48554374	13330	7,1,4	71,28,64	19,11,39	221,55,188	212	149	1.3674242367442312e-17	4.0095004652e-16	0.065,0.024,0.042	0.057,0.123,0.127	-0.059
2581	gene:Solyc09g010850.2	NA	9	+	4169557	4169615	4169557	4169609	4170386	4170712	2581	78,29,118	0,0,2	65,19,84	3,0,4	155	149	1.3985807026351954e-17	4.09362351692e-16	1.0,1.0,0.983	0.954,1.0,0.953	0.025
15249	gene:Solyc02g088400.2	NA	2	-	50491120	50491334	50491207	50491334	50490882	50490905	15249	4,6,5	5,3,9	8,2,6	3,0,5	236	149	1.4262778344757363e-17	4.16221800544e-16	0.336,0.558,0.26	0.627,1.0,0.431	-0.301
372	gene:Solyc06g068670.2	NA	6	-	42569314	42569468	42569363	42569468	42569170	42569239	372	16,10,26	1037,582,1048	75,43,73	2506,1126,1913	198	149	1.4270318420675242e-17	4.16221800544e-16	0.011,0.013,0.018	0.022,0.028,0.028	-0.012
5235	gene:Solyc07g016150.2	NA	7	+	6358793	6358959	6358793	6358955	6359038	6359427	5235	18,5,26	981,391,1152	25,9,22	931,233,887	153	149	1.6058564464340142e-17	4.67557782193e-16	0.018,0.012,0.022	0.025,0.036,0.024	-0.011
1386	gene:Solyc03g123640.2	NA	3	+	70439715	70439901	70439715	70439767	70440185	70440334	1386	64,25,95	2,3,0	100,29,113	5,4,3	283	149	1.8898396929757956e-17	5.49278100606e-16	0.944,0.814,1.0	0.913,0.792,0.952	0.034
6023	gene:Solyc01g057310.2	NA	1	-	60475867	60476092	60475873	60476092	60475743	60475802	6023	12,13,18	2,0,2	65,36,64	7,8,6	155	149	1.944283270688864e-17	5.6411407623e-16	0.852,1.0,0.896	0.899,0.812,0.911	0.042
15381	gene:Solyc01g094330.2	NA	1	-	85850967	85851079	85851050	85851079	85850706	85850820	15381	0,1,5	11,10,1	5,3,14	27,8,9	232	149	2.0907843436864856e-17	6.05561203627e-16	0.0,0.06,0.763	0.106,0.194,0.5	0.008
3044	gene:Solyc02g024020.2	NA	2	-	24802182	24802376	24802334	24802376	24801409	24801486	3044	0,1,2	9,0,2	3,0,1	5,0,0	301	149	2.1094910154122986e-17	6.09914858742e-16	0.0,1.0,0.331	0.229,NA,1.0	-0.171
2897	gene:Solyc05g026140.2	NA	5	+	39844097	39844208	39844097	39844197	39845994	39846083	2897	32,18,22	3,0,2	99,21,84	21,2,13	160	149	2.574734326358741e-17	7.4313549357e-16	0.909,1.0,0.911	0.814,0.907,0.857	0.081
1624	gene:Solyc02g081880.2	NA	2	-	45660019	45660101	45660036	45660101	45659818	45659916	1624	20,16,43	1053,553,1242	24,8,30	720,238,651	166	149	2.603846928558406e-17	7.50233396291e-16	0.017,0.025,0.03	0.029,0.029,0.04	-0.009
8744	gene:Solyc01g098190.2	NA	1	+	88784240	88784449	88784240	88784435	88784559	88784606	8744	3,0,5	97,56,75	6,4,1	59,28,55	163	149	2.898105944606799e-17	8.33569605835e-16	0.027,0.0,0.057	0.085,0.116,0.016	-0.044
2529	gene:Solyc09g011420.2	NA	9	+	4751657	4751890	4751657	4751660	4752635	4752739	2529	4,0,0	5,0,3	0,0,7	1,0,3	379	149	3.2519104552023176e-17	9.337146352e-16	0.239,NA,0.0	0.0,NA,0.478	-0.119
16726	gene:Solyc03g019850.2	NA	3	-	61333230	61333398	61333280	61333398	61332945	61333059	16726	106,69,78	9,3,8	98,68,120	0,3,2	199	149	3.3092895163494395e-17	9.48548684168e-16	0.898,0.945,0.88	1.0,0.944,0.978	-0.066
9288	gene:Solyc12g005770.1	NA	12	-	422665	422884	422668	422884	422342	422373	9288	80,52,83	2,3,5	126,27,83	7,3,9	152	149	3.3383844842992845e-17	9.55238429335e-16	0.975,0.944,0.942	0.946,0.898,0.9	0.039
4669	gene:Solyc05g051630.2	NA	5	+	62005954	62006029	62005954	62006018	62007362	62007434	4669	17,17,31	17,1,16	35,25,27	20,1,6	160	149	3.3788940681053106e-17	9.65165679075e-16	0.482,0.941,0.643	0.62,0.959,0.807	-0.107
8685	gene:Solyc06g062480.2	NA	6	+	39421979	39422083	39421979	39422031	39422150	39423316	8685	0,1,6	17,2,13	2,0,0	11,4,24	201	149	3.623155008151353e-17	1.03315945903e-15	0.0,0.27,0.255	0.119,0.0,0.0	0.135
11102	gene:Solyc03g063280.2	NA	3	+	33957113	33957186	33957113	33957171	33958064	33958415	11102	5,3,10	289,214,320	4,0,4	336,180,238	164	149	3.700318224701166e-17	1.05335302328e-15	0.015,0.013,0.028	0.011,0.0,0.015	0.01
2532	gene:Solyc08g076610.2	NA	8	+	60554753	60554916	60554753	60554874	60556760	60556880	2532	0,1,0	16,9,14	2,1,1	46,5,14	191	149	3.914757847621667e-17	1.11248837738e-15	0.0,0.08,0.0	0.033,0.135,0.053	-0.047
14592	gene:Solyc06g065650.2	NA	6	+	41056397	41056489	41056397	41056485	41060150	41060382	14592	2,0,2	93,69,84	2,12,2	307,136,203	153	149	3.9928911934031745e-17	1.13275251702e-15	0.021,0.0,0.023	0.006,0.079,0.01	-0.017
5829	gene:Solyc03g059160.1	NA	3	+	27836423	27836591	27836423	27836531	27836696	27836770	5829	2,0,2	0,0,3	4,0,6	0,0,2	209	149	4.3310428192937223e-17	1.22658680254e-15	1.0,NA,0.322	1.0,NA,0.681	-0.179
4215	gene:Solyc02g088200.2	NA	2	-	50368872	50368955	50368889	50368955	50368424	50368521	4215	30,13,19	286,130,294	0,0,3	19,2,5	166	149	4.5991410828827e-17	1.30029549253e-15	0.086,0.082,0.055	0.0,0.0,0.35	-0.042
7857	gene:Solyc02g093610.2	NA	2	-	54408363	54408649	54408480	54408649	54407573	54408073	7857	200,106,231	4,0,15	223,46,213	4,0,6	266	149	4.927397910927535e-17	1.39073292057e-15	0.966,1.0,0.896	0.969,1.0,0.952	-0.02
16317	gene:Solyc07g026960.2	NA	7	+	32804500	32804644	32804500	32804604	32804793	32805228	16317	537,205,524	48,21,38	243,84,266	35,13,38	189	149	5.993957429311543e-17	1.68889163832e-15	0.898,0.885,0.916	0.846,0.836,0.847	0.057
12074	gene:Solyc09g018830.2	NA	9	+	17564554	17564801	17564554	17564686	17564876	17565058	12074	1,0,3	15,9,5	5,0,8	17,0,14	264	149	6.18884223842649e-17	1.74084789473e-15	0.036,0.0,0.253	0.142,NA,0.244	-0.097
6874	gene:Solyc05g018520.2	NA	5	-	22140410	22140503	22140413	22140503	22140197	22140329	6874	3,2,5	303,137,355	10,6,2	354,155,304	152	149	7.190512989284473e-17	2.01918364755e-15	0.01,0.014,0.014	0.027,0.037,0.006	-0.011
13978	gene:Solyc07g018340.2	NA	7	+	10347621	10347848	10347621	10347833	10347944	10348241	13978	3,0,0	1,0,1	1,0,3	18,3,8	164	149	7.625203449195431e-17	2.13763304802e-15	0.732,NA,0.0	0.048,0.0,0.254	0.265
1487	gene:Solyc02g094430.2	NA	2	-	54960202	54960370	54960211	54960370	54960018	54960123	1487	5,4,4	28,53,43	3,5,3	111,59,46	158	149	8.058767365156971e-17	2.25536767609e-15	0.144,0.066,0.081	0.025,0.074,0.058	0.045
10453	gene:Solyc12g014560.1	NA	12	-	5566331	5566453	5566353	5566453	5565982	5566220	10453	0,1,0	4,6,0	3,0,0	7,6,7	171	149	8.544574057721851e-17	2.38730220643e-15	0.0,0.127,NA	0.272,0.0,0.0	-0.027
7301	gene:Solyc03g082490.2	NA	3	-	52408326	52408389	52408356	52408389	52407473	52407735	7301	83,46,78	484,416,471	120,50,94	506,258,323	179	149	9.213689235423922e-17	2.56992246304e-15	0.125,0.084,0.121	0.165,0.139,0.195	-0.056
13465	gene:Solyc12g015870.1	NA	12	+	5861347	5861460	5861347	5861456	5861529	5861582	13465	7,7,12	303,148,356	10,0,7	368,150,327	153	149	9.882118006903444e-17	2.75173876581e-15	0.022,0.044,0.032	0.026,0.0,0.02	0.017
8806	gene:Solyc02g071800.2	NA	2	+	41151226	41151298	41151226	41151252	41151377	41151449	8806	21,27,23	3,0,1	40,19,34	6,0,4	195	149	1.0856114455964406e-16	3.01789071208e-15	0.842,1.0,0.946	0.836,1.0,0.867	0.028
13267	gene:Solyc10g079440.1	NA	10	-	60968566	60968851	60968631	60968851	60967075	60967357	13267	30,11,19	1,0,0	36,7,53	5,0,0	214	149	1.1428236194921226e-16	3.17162220553e-15	0.954,1.0,1.0	0.834,1.0,1.0	0.04
2242	gene:Solyc06g005330.2	NA	6	-	352582	352825	352590	352825	352362	352492	2242	29,15,18	33,31,38	18,6,24	58,9,50	157	149	1.192907123447392e-16	3.3050895861e-15	0.455,0.315,0.31	0.228,0.388,0.313	0.05
15486	gene:Solyc06g008960.2	NA	6	+	2890097	2890263	2890097	2890259	2890883	2891541	15486	5,3,2	10,9,17	7,4,15	31,6,16	153	149	1.2005820973908024e-16	3.32081008138e-15	0.327,0.245,0.103	0.18,0.394,0.477	-0.125
15006	gene:Solyc04g074630.2	NA	4	+	60565289	60565401	60565289	60565382	60565779	60565959	15006	1,5,6	27,18,35	10,1,2	90,28,72	168	149	1.325374969093999e-16	3.65988735226e-15	0.032,0.198,0.132	0.09,0.031,0.024	0.072
2499	gene:Solyc01g103540.2	NA	1	+	92132031	92132183	92132031	92132163	92132372	92132543	2499	23,20,30	10,8,9	30,13,14	4,0,0	169	149	1.3327191644001686e-16	3.67405436086e-15	0.67,0.688,0.746	0.869,1.0,1.0	-0.255
4419	gene:Solyc09g066440.2	NA	9	-	64854847	64855027	64854963	64855027	64854621	64854752	4419	16,9,23	222,155,231	12,5,12	249,96,205	265	149	1.5149824337140062e-16	4.16959344443e-15	0.039,0.032,0.053	0.026,0.028,0.032	0.013
11776	gene:Solyc05g006640.2	NA	5	-	1303564	1303715	1303618	1303715	1302879	1302986	11776	2,0,0	14,7,7	6,2,2	19,4,26	203	149	1.5584378166827988e-16	4.28209172279e-15	0.095,0.0,0.0	0.188,0.268,0.053	-0.138
615	gene:Solyc03g060510.2	NA	3	+	30155982	30156228	30155982	30156209	30157237	30157348	615	0,0,2	14,3,23	7,0,9	82,32,70	168	149	1.644648558823153e-16	4.51150206318e-15	0.0,0.0,0.072	0.07,0.0,0.102	-0.033
10013	gene:Solyc12g015710.1	NA	12	-	5692769	5692905	5692818	5692905	5692249	5692341	10013	5,4,1	39,42,32	5,1,1	152,72,98	198	149	1.732303619662274e-16	4.74411070494e-15	0.088,0.067,0.023	0.024,0.01,0.008	0.045
6147	gene:Solyc09g083120.2	NA	9	-	68802268	68802430	68802331	68802430	68801689	68801848	6147	8,0,5	32,10,23	24,9,21	94,17,70	212	149	1.7667611380663573e-16	4.83050541142e-15	0.149,0.0,0.133	0.152,0.271,0.174	-0.105
11362	gene:Solyc06g062660.2	NA	6	-	39540202	39540326	39540206	39540326	39540016	39540082	11362	13,9,13	6,0,0	10,1,3	6,0,1	153	149	1.8781727903353873e-16	5.12667033362e-15	0.678,1.0,1.0	0.619,1.0,0.745	0.105
11179	gene:Solyc06g051900.2	NA	6	+	35583821	35583993	35583821	35583953	35584102	35584234	11179	3,2,0	29,5,34	2,2,8	52,16,22	189	149	1.990905348327862e-16	5.42546225958e-15	0.075,0.24,0.0	0.029,0.09,0.223	-0.009
4213	gene:Solyc02g088200.2	NA	2	-	50368873	50368955	50368889	50368955	50368424	50368521	4213	30,13,17	286,130,294	0,0,3	19,2,5	165	149	2.027007160244583e-16	5.51478866089e-15	0.087,0.083,0.05	0.0,0.0,0.351	-0.044
5321	gene:Solyc09g075070.2	NA	9	-	66887838	66887931	66887859	66887931	66887645	66887749	5321	7,3,5	34,17,30	3,2,3	63,9,47	170	149	2.0664208025419224e-16	5.61281827152e-15	0.153,0.134,0.127	0.04,0.163,0.053	0.053
11754	gene:Solyc04g005490.2	NA	4	+	331645	331729	331645	331720	331835	331927	11754	6,5,5	148,36,130	4,0,3	120,47,63	158	149	2.1726139299116805e-16	5.89161777464e-15	0.037,0.116,0.035	0.03,0.0,0.043	0.038
10189	gene:Solyc10g044890.1	NA	10	+	28879720	28879894	28879720	28879885	28880126	28880186	10189	0,3,3	43,48,89	11,1,2	117,55,55	158	149	2.4113308970900097e-16	6.52829487245e-15	0.0,0.056,0.031	0.081,0.017,0.033	-0.015
8551	gene:Solyc06g084210.2	NA	6	+	49398904	49399028	49398904	49399024	49400217	49400298	8551	0,1,3	152,165,114	5,1,9	305,128,258	153	149	2.8977279816612925e-16	7.83236051851e-15	0.0,0.006,0.025	0.016,0.008,0.033	-0.009
16984	gene:Solyc11g072090.1	NA	11	+	55365751	55365808	55365751	55365801	55365926	55366014	16984	1,0,3	52,47,46	5,5,1	108,57,76	156	149	4.03200439995471e-16	1.08805113856e-14	0.018,0.0,0.059	0.042,0.077,0.012	-0.018
640	gene:Solyc05g006200.2	NA	5	+	870566	870806	870566	870671	871591	871653	640	5,2,1	27,6,20	1,0,4	36,8,31	284	149	4.0520675141548386e-16	1.08992078549e-14	0.089,0.149,0.026	0.014,0.0,0.063	0.062
8036	gene:Solyc11g017440.1	NA	11	-	8384014	8384079	8384018	8384079	8383386	8383568	8036	11,3,20	343,310,384	67,3,45	712,289,526	153	149	4.0500453822145708e-16	1.08992078549e-14	0.03,0.009,0.048	0.084,0.01,0.077	-0.028
15766	gene:Solyc01g096520.2	NA	1	+	87601371	87601574	87601371	87601434	87602984	87603094	15766	89,38,90	7,0,8	109,29,69	3,4,1	289	149	4.747003842236291e-16	1.27477792501e-14	0.868,1.0,0.853	0.949,0.789,0.973	0.003
7183	gene:Solyc11g064950.1	NA	11	-	50266384	50266616	50266564	50266616	50265074	50265346	7183	6,1,10	150,110,184	8,7,5	136,57,110	329	149	5.02838961554618e-16	1.34816080872e-14	0.018,0.004,0.024	0.026,0.053,0.02	-0.018
819	gene:Solyc03g006190.2	NA	3	-	827854	827920	827859	827920	827674	827686	819	6,2,1	31,18,37	12,6,4	36,13,29	154	149	6.313562614237175e-16	1.68999814751e-14	0.158,0.097,0.025	0.244,0.309,0.118	-0.13
14414	gene:Solyc01g006010.2	NA	1	+	671173	671244	671173	671221	673285	673610	14414	5,4,11	0,4,7	41,4,17	6,3,5	172	149	7.201372999591905e-16	1.92454084221e-14	1.0,0.464,0.577	0.855,0.536,0.747	-0.032
5960	gene:Solyc01g087650.2	NA	1	+	82592996	82593164	82592996	82593145	82593874	82593952	5960	6,5,9	100,61,136	27,5,13	222,79,149	168	149	7.280645881932465e-16	1.94259805557e-14	0.051,0.068,0.055	0.097,0.053,0.072	-0.016
4976	gene:Solyc02g005290.2	NA	2	-	7634210	7634322	7634234	7634322	7634011	7634053	4976	19,6,11	95,69,110	11,13,19	106,57,61	173	149	7.4900272487228445e-16	1.99525669695e-14	0.147,0.07,0.079	0.082,0.164,0.212	-0.054
15942	gene:Solyc02g093220.2	NA	2	-	54158079	54158172	54158128	54158172	54157511	54157954	15942	4,0,7	93,63,98	16,2,20	270,121,219	198	149	7.564827768374261e-16	2.01195323147e-14	0.031,0.0,0.051	0.043,0.012,0.064	-0.012
4463	gene:Solyc03g095620.2	NA	3	-	56794941	56795078	56794961	56795078	56793926	56794360	4463	7,2,5	259,132,291	12,3,6	287,112,209	169	149	7.712887947200561e-16	2.04804941395e-14	0.023,0.013,0.015	0.036,0.023,0.025	-0.011
447	gene:Solyc05g014760.2	NA	5	+	8919870	8920022	8919870	8919916	8920109	8920227	447	39,3,39	94,21,128	20,5,31	134,14,121	255	149	8.596047552090874e-16	2.27891382068e-14	0.195,0.077,0.151	0.08,0.173,0.13	0.013
8355	gene:Solyc03g111610.2	NA	3	-	62248797	62248900	62248853	62248900	62248616	62248697	8355	2,6,4	370,137,332	26,26,30	1794,734,1551	205	149	8.668028744869599e-16	2.29433181898e-14	0.004,0.031,0.009	0.01,0.025,0.014	-0.002
8432	gene:Solyc06g084520.2	NA	6	-	49602072	49602235	49602091	49602235	49601788	49602007	8432	7,2,12	250,63,232	7,3,4	253,110,248	168	149	1.076170233101189e-15	2.84396834213e-14	0.024,0.027,0.044	0.024,0.024,0.014	0.011
5854	gene:Solyc06g048480.2	NA	6	-	31130009	31130596	31130406	31130596	31127244	31127392	5854	102,91,99	1,0,3	298,76,234	9,3,11	546	149	1.1042251495939434e-15	2.91346909104e-14	0.965,1.0,0.9	0.9,0.874,0.853	0.079
4782	gene:Solyc04g014510.2	NA	4	+	4782657	4782812	4782657	4782786	4782935	4783153	4782	13,10,12	660,471,762	26,11,27	2493,1136,1697	175	149	1.2180999803118622e-15	3.20882337671e-14	0.016,0.018,0.013	0.009,0.008,0.013	0.006
13865	gene:Solyc05g041530.2	NA	5	+	52105785	52105918	52105785	52105874	52105996	52106287	13865	6,4,4	152,76,167	16,11,9	283,160,242	193	149	1.3304300697605523e-15	3.49917867476e-14	0.03,0.039,0.018	0.042,0.05,0.028	-0.011
7277	gene:Solyc06g084530.2	NA	6	+	49623809	49623987	49623809	49623983	49624071	49624143	7277	6,0,0	76,31,74	11,0,2	122,28,86	153	149	1.3636994297307043e-15	3.5810056544e-14	0.071,0.0,0.0	0.081,0.0,0.022	-0.011
7662	gene:Solyc02g090040.1	NA	2	+	51702128	51702177	51702128	51702130	51703872	51704012	7662	2,0,2	0,0,2	2,0,2	6,0,0	196	149	1.4370502698712982e-15	3.76765975968e-14	1.0,NA,0.432	0.202,NA,1.0	0.115
11993	gene:Solyc11g071920.1	NA	11	+	55242456	55242705	55242456	55242556	55242966	55243036	11993	2,1,1	21,35,30	8,2,0	41,50,31	298	149	1.5689524909194167e-15	4.10699298727e-14	0.045,0.014,0.016	0.089,0.02,0.0	-0.011
15458	gene:Solyc01g095970.2	NA	1	-	87087690	87087913	87087822	87087913	87086598	87086663	15458	8,2,4	50,66,66	21,1,13	146,50,107	281	149	1.7441787311360158e-15	4.55848664912e-14	0.078,0.016,0.031	0.071,0.01,0.061	-0.006
6515	gene:Solyc01g080840.2	NA	1	-	80135452	80135560	80135456	80135560	80135156	80135336	6515	11,12,16	43,57,51	46,19,21	304,118,234	153	149	2.0053064303570243e-15	5.23271470412e-14	0.199,0.17,0.234	0.128,0.136,0.08	0.086
8783	gene:Solyc08g061260.2	NA	8	+	48334887	48335098	48334887	48335057	48335204	48335308	8783	7,4,11	120,66,131	4,0,7	115,45,95	190	149	2.0947498559751946e-15	5.457530394e-14	0.044,0.045,0.062	0.027,0.0,0.055	0.023
10744	gene:Solyc06g065270.2	NA	6	-	40706691	40706883	40706736	40706883	40706293	40706346	10744	25,5,27	230,164,250	5,1,0	546,157,385	194	149	2.1251336695777547e-15	5.51944390528e-14	0.077,0.023,0.077	0.007,0.005,0.0	0.055
2411	gene:Solyc04g016550.2	NA	4	-	7372834	7372992	7372913	7372992	7371957	7372113	2411	8,1,2	26,22,37	12,2,5	21,3,28	228	149	2.125165494982219e-15	5.51944390528e-14	0.167,0.029,0.034	0.272,0.303,0.105	-0.15
11414	gene:Solyc04g049620.2	NA	4	+	42581121	42581301	42581121	42581283	42581560	42581628	11414	6,7,6	6,4,4	3,4,9	0,2,0	167	149	2.2085308239363227e-15	5.72699649282e-14	0.472,0.61,0.572	1.0,0.641,1.0	-0.329
10471	gene:Solyc12g056350.1	NA	12	-	62308333	62308487	62308347	62308487	62308165	62308234	10471	14,5,10	2,4,1	20,5,20	23,9,28	163	149	2.4893846681562153e-15	6.44521496922e-14	0.865,0.533,0.901	0.443,0.337,0.395	0.375
12101	gene:Solyc08g008170.2	NA	8	-	2639643	2639768	2639652	2639768	2639376	2639544	12101	1,2,3	119,66,143	10,0,3	185,53,157	158	149	2.5403480670734892e-15	6.56691846124e-14	0.008,0.028,0.019	0.049,0.0,0.018	-0.004
9582	gene:Solyc06g071050.2	NA	6	-	43654263	43654511	43654414	43654511	43653834	43654181	9582	70,56,69	1537,778,1721	20,4,18	530,169,373	300	149	2.7395868270757425e-15	7.07094603144e-14	0.022,0.035,0.02	0.018,0.012,0.023	0.008
7067	gene:Solyc01g099310.2	NA	1	+	89606073	89606258	89606073	89606118	89606966	89607044	7067	4,2,7	27,11,8	3,0,0	52,20,35	289	149	2.8062115764245633e-15	7.2316595221e-14	0.071,0.086,0.311	0.029,0.0,0.0	0.146
2955	gene:Solyc07g062250.2	NA	7	-	65030617	65030808	65030732	65030808	65030416	65030543	2955	24,4,30	5,9,1	14,4,6	0,0,2	264	149	2.8261385604506783e-15	7.27172024019e-14	0.73,0.201,0.944	1.0,1.0,0.629	-0.251
13649	gene:Solyc08g060920.2	NA	8	+	45778313	45778552	45778313	45778524	45778672	45779445	13649	152,67,176	25,11,40	2,0,9	0,0,2	177	149	2.8410618560209585e-15	7.29880225426e-14	0.837,0.837,0.787	1.0,NA,0.791	-0.075
6303	gene:Solyc10g081140.1	NA	10	-	62282262	62282291	62282284	62282291	62279738	62280320	6303	8,1,0	5,4,6	0,0,2	33,5,30	171	149	2.925209462274264e-15	7.50336572425e-14	0.582,0.179,0.0	0.0,0.0,0.055	0.235
990	gene:Solyc02g080810.2	NA	2	-	44941205	44941354	44941246	44941354	44939920	44940491	990	0,1,4	35,16,60	38,4,22	474,49,298	190	149	3.160884318082897e-15	8.09537594798e-14	0.0,0.047,0.05	0.059,0.06,0.055	-0.026
12579	gene:Solyc02g093170.2	NA	2	-	54109428	54109527	54109484	54109527	54109277	54109335	12579	2,0,0	48,22,46	12,0,3	236,86,182	205	149	3.3080326916417747e-15	8.45918498467e-14	0.029,0.0,0.0	0.036,0.0,0.012	-0.006
10723	gene:Solyc03g119750.2	NA	3	-	68299704	68299916	68299824	68299916	68298387	68298699	10723	15,0,19	3,0,0	19,4,10	5,3,1	269	149	3.324460009272431e-15	8.48811358675e-14	0.735,NA,1.0	0.678,0.425,0.847	0.217
2079	gene:Solyc09g061420.2	NA	9	-	59095920	59096061	59095993	59096061	59095611	59095806	2079	19,6,26	0,4,1	65,23,49	17,12,7	222	149	3.698538107071335e-15	9.42871557987e-14	1.0,0.502,0.946	0.72,0.563,0.825	0.113
14720	gene:Solyc06g068230.2	NA	6	+	42292460	42292587	42292460	42292528	42292684	42294675	14720	5,0,3	1,2,0	9,3,13	6,0,10	208	149	4.0367352171571735e-15	1.02751008687e-13	0.782,0.0,1.0	0.518,1.0,0.482	-0.073
11421	gene:Solyc08g007860.2	NA	8	-	2383631	2384003	2383843	2384003	2381560	2381616	11421	219,153,292	4,2,2	575,168,444	4,4,14	361	149	4.113358551339388e-15	1.04541039078e-13	0.958,0.969,0.984	0.983,0.945,0.929	0.018
1529	gene:Solyc01g106560.2	NA	1	+	94386215	94386346	94386215	94386321	94386926	94387104	1529	46,16,76	2,6,8	72,23,56	14,4,10	174	149	4.130355410401961e-15	1.04812505185e-13	0.952,0.695,0.891	0.815,0.831,0.827	0.022
3317	gene:Solyc08g059760.2	NA	8	-	45231811	45231954	45231832	45231954	45231391	45231458	3317	3,1,1	43,17,40	14,6,13	120,55,123	170	149	4.445459845664656e-15	1.12636414654e-13	0.058,0.049,0.021	0.093,0.087,0.085	-0.046
14559	gene:Solyc06g069280.2	NA	6	-	43041211	43041277	43041214	43041277	43040998	43041064	14559	32,35,32	13,7,16	42,34,47	9,10,10	152	149	4.482132354801373e-15	1.13392482561e-13	0.707,0.831,0.662	0.821,0.769,0.822	-0.071
4959	gene:Solyc12g055720.1	NA	12	-	61691392	61691682	61691554	61691682	61689658	61689945	4959	347,170,293	2,0,6	436,132,346	9,0,10	311	149	4.499017868806264e-15	1.13646423974e-13	0.988,1.0,0.959	0.959,1.0,0.943	0.015
8053	gene:Solyc05g008430.2	NA	5	-	2785953	2786146	2786097	2786146	2785267	2785371	8053	6,10,12	92,39,94	9,0,7	91,29,78	293	149	4.76086208467013e-15	1.20077913613e-13	0.032,0.115,0.061	0.048,0.0,0.044	0.039
9176	gene:Solyc09g031780.2	NA	9	+	27855188	27855288	27855188	27855283	27855468	27855597	9176	2,4,3	67,120,59	8,4,2	477,232,306	154	149	4.948899184118049e-15	1.24631154567e-13	0.028,0.031,0.047	0.016,0.016,0.006	0.023
9773	gene:Solyc02g062570.2	NA	2	+	34298080	34298318	34298080	34298314	34299299	34299525	9773	6,0,3	42,16,50	7,4,8	64,12,61	153	149	5.021116872398828e-15	1.26258266082e-13	0.122,0.0,0.055	0.096,0.245,0.113	-0.092
13214	gene:Solyc01g010830.2	NA	1	-	6232411	6232495	6232419	6232495	6232247	6232320	13214	6,2,7	49,29,78	8,0,4	121,54,59	157	149	5.184783200699565e-15	1.3017649319e-13	0.104,0.061,0.078	0.059,0.0,0.06	0.041
13076	gene:Solyc04g050470.2	NA	4	-	47276549	47276677	47276556	47276677	47274778	47275061	13076	91,19,90	3,0,8	229,55,183	24,6,12	156	149	5.774210325348474e-15	1.4475648725e-13	0.967,1.0,0.915	0.901,0.897,0.936	0.049
8760	gene:Solyc02g085230.2	NA	2	-	48195098	48195278	48195135	48195278	48194899	48194986	8760	5,0,6	25,26,16	1,0,1	48,14,35	186	149	5.86411720264975e-15	1.46788671335e-13	0.138,0.0,0.231	0.016,0.0,0.022	0.11
11581	gene:Solyc05g054260.2	NA	5	-	64215602	64215765	64215636	64215765	64214564	64214894	11581	60,31,77	9,9,7	274,71,235	6,2,5	183	149	7.340703997716232e-15	1.83473378834e-13	0.844,0.737,0.9	0.974,0.967,0.975	-0.145
3641	gene:Solyc04g051410.2	NA	4	+	50537179	50537308	50537179	50537280	50537531	50537669	3641	10,6,14	4,2,0	22,7,5	1,0,0	177	149	7.386142899546685e-15	1.84331470016e-13	0.678,0.716,1.0	0.949,1.0,1.0	-0.185
13319	gene:Solyc09g074100.2	NA	9	-	65777391	65777441	65777396	65777441	65777132	65777216	13319	11,0,9	17,2,16	20,1,14	50,16,45	154	149	8.133980941791283e-15	2.02690011577e-13	0.385,0.0,0.352	0.279,0.057,0.231	0.057
9376	gene:Solyc10g076870.1	NA	10	-	59852754	59852812	59852759	59852812	59852569	59852649	9376	3,1,6	145,69,109	7,3,5	125,44,104	154	149	9.030237471058942e-15	2.2468638841e-13	0.02,0.014,0.051	0.051,0.062,0.044	-0.024
15662	gene:Solyc03g119340.2	NA	3	+	67985734	67985972	67985734	67985965	67986085	67986236	15662	37,12,15	7,0,8	12,6,5	2,0,2	156	149	9.341946109622454e-15	2.32094218017e-13	0.835,1.0,0.642	0.851,1.0,0.705	-0.026
10822	gene:Solyc12g036300.1	NA	12	-	52644530	52644590	52644553	52644590	52638258	52638361	10822	32,14,33	6,4,12	63,22,24	9,4,5	172	149	1.1089059101525642e-14	2.75088228474e-13	0.822,0.752,0.704	0.858,0.827,0.806	-0.071
695	gene:Solyc05g055170.2	NA	5	-	64928954	64929064	64928981	64929064	64928731	64928803	695	1,0,2	18,31,30	4,0,3	32,23,20	176	149	1.2567755359966474e-14	3.11305176051e-13	0.045,0.0,0.053	0.096,0.0,0.113	-0.037
9941	gene:Solyc05g050360.2	NA	5	+	60472259	60472463	60472259	60472371	60472647	60472884	9941	49,27,66	42,13,29	12,13,13	36,6,19	241	149	1.2679520137455203e-14	3.13605538303e-13	0.419,0.562,0.585	0.171,0.573,0.297	0.175
14121	gene:Solyc01g079390.2	NA	1	+	78472390	78472501	78472390	78472475	78472670	78472826	14121	35,27,23	95,80,109	21,3,9	135,36,95	175	149	1.2943212326811443e-14	3.19651118714e-13	0.239,0.223,0.152	0.117,0.066,0.075	0.119
5487	gene:Solyc11g044480.1	NA	11	+	32603738	32603854	32603738	32603841	32604982	32605097	5487	38,47,55	0,1,2	106,39,78	7,1,1	162	149	1.3064778689121535e-14	3.22173948179e-13	1.0,0.977,0.962	0.933,0.973,0.986	0.016
3473	gene:Solyc08g075710.2	NA	8	+	59843288	59843445	59843288	59843342	59843628	59845338	3473	4,2,4	3,7,7	33,1,29	28,2,31	252	149	1.3305548579427565e-14	3.27624457306e-13	0.441,0.145,0.253	0.411,0.228,0.356	-0.052
4979	gene:Solyc03g031860.2	PSY1	3	+	4327046	4327205	4327046	4327097	4327520	4327693	4979	29,11,27	661,461,753	4,0,2	93,51,62	257	149	1.57352310441213e-14	3.86876880605e-13	0.025,0.014,0.02	0.024,0.0,0.018	0.006
16372	gene:Solyc02g083490.2	NA	2	+	46872719	46872881	46872719	46872849	46872965	46873459	16372	16,12,22	5,7,1	14,6,31	2,3,2	181	149	1.6147126050123442e-14	3.96416721787e-13	0.725,0.585,0.948	0.852,0.622,0.927	-0.048
16420	gene:Solyc07g041150.2	NA	7	+	51893407	51893598	51893407	51893578	51893684	51893840	16420	9,1,3	153,83,181	13,3,7	214,77,177	169	149	1.6825783605369115e-14	4.12467806078e-13	0.049,0.011,0.014	0.051,0.033,0.034	-0.015
7649	gene:Solyc06g071890.2	NA	6	-	44290417	44290521	44290421	44290521	44289987	44290101	7649	0,2,5	3,7,0	2,0,9	0,0,2	153	149	1.6974809927000356e-14	4.15507294319e-13	0.0,0.218,1.0	1.0,NA,0.814	-0.501
6019	gene:Solyc04g008990.2	NA	4	-	2576713	2576877	2576797	2576877	2576161	2576214	6019	1,1,0	0,0,3	0,1,2	0,0,8	233	149	1.767660301511214e-14	4.32048458967e-13	1.0,1.0,0.0	NA,1.0,0.138	0.098
12894	gene:Solyc09g055350.2	NA	9	+	40040348	40040553	40040348	40040535	40040731	40040793	12894	12,2,8	23,38,23	2,7,8	90,39,60	167	149	1.784281303031283e-14	4.35469595663e-13	0.318,0.045,0.237	0.019,0.138,0.106	0.112
9058	gene:Solyc03g082960.2	NA	3	-	52817913	52818024	52817921	52818024	52817386	52817466	9058	224,75,257	16,1,11	402,67,253	13,2,6	157	149	2.0447191297180852e-14	4.9829895267e-13	0.93,0.986,0.957	0.967,0.97,0.976	-0.013
14996	gene:Solyc09g065820.2	NA	9	+	64096894	64097138	64096894	64096951	64097451	64097517	14996	359,469,327	4,2,7	210,140,136	0,1,2	336	149	2.110721345318205e-14	5.13629493356e-13	0.975,0.99,0.954	1.0,0.984,0.968	-0.011
12271	gene:Solyc04g076800.2	NA	4	+	61677329	61677519	61677329	61677422	61677626	61679921	12271	0,2,6	8,2,2	5,0,2	49,14,47	246	149	2.2203360700331767e-14	5.39512407295e-13	0.0,0.377,0.645	0.058,0.0,0.025	0.313
15753	gene:Solyc04g056280.2	NA	4	+	53970609	53970730	53970609	53970725	53970820	53970893	15753	4,2,0	49,13,58	0,0,2	69,20,30	154	149	2.2306679538845663e-14	5.41230487758e-13	0.073,0.13,0.0	0.0,0.0,0.061	0.047
7491	gene:Solyc06g065480.2	NA	6	-	40876345	40876503	40876368	40876503	40874393	40874513	7491	3,1,8	140,67,156	6,4,18	183,42,158	172	149	2.270516587421717e-14	5.5009479248e-13	0.018,0.013,0.043	0.028,0.076,0.09	-0.04
13231	gene:Solyc01g098350.2	NA	1	-	88896161	88896372	88896194	88896372	88895982	88896058	13231	9,5,12	72,45,88	4,2,5	130,52,94	182	149	2.682491549141161e-14	6.4895961734e-13	0.093,0.083,0.1	0.025,0.031,0.042	0.059
17132	gene:Solyc04g080930.2	NA	4	-	64981721	64981767	64981724	64981767	64980713	64980803	17132	0,3,1	44,40,54	7,1,3	68,44,60	152	149	2.778083427583345e-14	6.71107315345e-13	0.0,0.068,0.018	0.092,0.022,0.047	-0.025
11519	gene:Solyc09g074050.2	NA	9	+	65753882	65753970	65753882	65753896	65754190	65754301	11519	13,0,5	44,31,85	7,1,4	32,2,14	223	149	3.4923206505097434e-14	8.42420835986e-13	0.165,0.0,0.038	0.128,0.25,0.16	-0.112
6236	gene:Solyc05g018810.2	NA	5	+	23877946	23878189	23877946	23878002	23879263	23879625	6236	39,17,36	40,36,56	29,16,34	33,15,34	336	149	3.767389004786474e-14	9.07454106291e-13	0.302,0.173,0.222	0.28,0.321,0.307	-0.07
5818	gene:Solyc06g069270.1	NA	6	-	43037622	43037844	43037672	43037844	43037481	43037546	5818	5,0,17	0,0,1	11,5,5	0,0,3	199	149	4.013143623007613e-14	9.65248283586e-13	1.0,NA,0.927	1.0,1.0,0.555	0.112
14849	gene:Solyc09g009100.2	NA	9	-	2446711	2446917	2446859	2446917	2445340	2446609	14849	24,49,42	48,42,54	37,6,35	93,50,65	297	149	4.125999709085467e-14	9.90956456903e-13	0.201,0.369,0.281	0.166,0.057,0.213	0.138
4847	gene:Solyc11g065030.1	NA	11	+	50342572	50342675	50342572	50342671	50345035	50345190	4847	22,6,18	60,26,83	8,2,10	88,24,76	153	149	4.1493874434084185e-14	9.95133439463e-13	0.263,0.183,0.174	0.081,0.075,0.114	0.117
11659	gene:Solyc09g008020.2	NA	9	+	1503504	1503667	1503504	1503561	1503968	1504313	11659	16,4,12	105,35,111	10,2,3	88,32,54	255	149	5.138015489032588e-14	1.23045461841e-12	0.082,0.063,0.059	0.062,0.035,0.031	0.025
8455	gene:Solyc02g065060.2	NA	2	+	36230764	36230858	36230764	36230834	36231731	36231846	8455	76,25,83	6,2,4	29,7,29	0,0,3	173	149	5.965337884212603e-14	1.42652373957e-12	0.916,0.915,0.947	1.0,1.0,0.893	-0.038
2485	gene:Solyc06g071990.2	NA	6	+	44353350	44353499	44353350	44353454	44353596	44353692	2485	8,3,8	1,0,3	3,0,0	1,0,2	194	149	6.076305702104788e-14	1.45036560145e-12	0.86,1.0,0.672	0.697,NA,0.0	0.495
572	gene:Solyc03g121310.2	NA	3	-	69450794	69450842	69450811	69450842	69450635	69450705	572	8,8,41	396,101,405	29,3,16	464,116,456	166	149	6.082516622124657e-14	1.45036560145e-12	0.018,0.066,0.083	0.053,0.023,0.031	0.02
15649	gene:Solyc06g069450.2	NA	6	+	43202967	43203049	43202967	43203023	43203177	43203244	15649	16,4,24	3,0,2	49,2,28	13,0,3	175	149	6.12408142390182e-14	1.45818156831e-12	0.82,1.0,0.911	0.762,1.0,0.888	0.027
383	gene:Solyc05g026380.1	NA	5	-	41077718	41077884	41077815	41077884	41076123	41076201	383	2,0,6	17,11,21	12,1,12	58,13,33	246	149	6.901534702589288e-14	1.64094369519e-12	0.067,0.0,0.148	0.111,0.045,0.18	-0.04
17052	gene:Solyc09g008650.2	NA	9	-	2110042	2110126	2110068	2110126	2109114	2109189	17052	4,2,7	92,78,105	16,10,11	709,414,520	175	149	6.924496009054063e-14	1.64404772198e-12	0.036,0.021,0.054	0.019,0.02,0.018	0.018
17147	gene:Solyc01g008080.2	NA	1	-	2220837	2220959	2220849	2220959	2220731	2220760	17147	124,39,108	2792,1405,3008	114,30,68	3613,1127,2625	161	149	7.305200660745838e-14	1.73195871665e-12	0.039,0.025,0.032	0.028,0.024,0.023	0.007
810	gene:Solyc04g008630.2	NA	4	-	2246601	2246837	2246615	2246837	2245907	2246087	810	0,2,1	18,26,26	5,0,1	35,28,11	163	149	7.329328379301832e-14	1.73520019662e-12	0.0,0.066,0.034	0.116,0.0,0.077	-0.031
11539	gene:Solyc06g073630.2	NA	6	+	45427949	45428091	45427949	45428080	45428186	45428244	11539	0,0,6	154,49,203	3,1,6	155,55,126	160	149	7.648309230092291e-14	1.80813874619e-12	0.0,0.0,0.027	0.018,0.017,0.042	-0.017
5378	gene:Solyc03g121950.2	NA	3	-	69948408	69948458	69948424	69948458	69946973	69947290	5378	2,4,3	90,69,121	1,2,1	131,70,102	165	149	7.735912246045394e-14	1.82624750548e-12	0.02,0.05,0.022	0.007,0.025,0.009	0.017
1440	gene:Solyc12g014100.1	NA	12	+	4921476	4921656	4921476	4921652	4921790	4921860	1440	7,3,11	105,63,129	0,0,5	56,16,38	153	149	7.836978163841451e-14	1.84747854556e-12	0.061,0.044,0.077	0.0,0.0,0.114	0.023
329	gene:Solyc11g012770.1	NA	11	+	5541787	5541874	5541787	5541865	5541947	5542523	329	3,0,0	81,71,82	6,4,12	192,78,138	158	149	7.918957309806828e-14	1.86415624842e-12	0.034,0.0,0.0	0.029,0.046,0.076	-0.039
15321	gene:Solyc03g006870.2	NA	3	+	1385341	1385534	1385341	1385410	1385612	1385735	15321	16,7,10	86,41,98	31,10,22	291,65,296	273	149	7.936281210278537e-14	1.86558814399e-12	0.092,0.085,0.053	0.055,0.077,0.039	0.02
8500	gene:Solyc01g105120.2	NA	1	-	93387098	93387321	93387304	93387321	93383299	93383877	8500	6,8,3	226,278,224	25,3,15	414,176,341	355	149	1.0508179910279388e-13	2.46667261373e-12	0.011,0.012,0.006	0.025,0.007,0.018	-0.007
14640	gene:Solyc12g098960.1	NA	12	+	66307058	66307276	66307058	66307271	66307347	66307476	14640	3,0,1	146,41,129	8,0,5	177,63,154	154	149	1.056621639352481e-13	2.47679275801e-12	0.019,0.0,0.007	0.042,0.0,0.03	-0.015
14791	gene:Solyc03g051810.2	NA	3	+	20755009	20755198	20755009	20755111	20755291	20755517	14791	2,2,10	126,82,144	35,12,22	557,208,425	236	149	1.0652222254365936e-13	2.49343131923e-12	0.01,0.015,0.042	0.038,0.035,0.032	-0.013
12412	gene:Solyc11g032130.1	NA	11	-	25033414	25033470	25033436	25033470	25026060	25026201	12412	34,22,26	0,5,6	17,4,21	7,0,5	171	149	1.0716141603579534e-13	2.50486036694e-12	1.0,0.793,0.791	0.679,1.0,0.785	0.04
15801	gene:Solyc06g018050.2	NA	6	+	16403444	16403678	16403444	16403528	16404235	16404449	15801	4,3,0	73,54,82	6,4,2	73,49,75	299	149	1.1412624728283906e-13	2.66390886063e-12	0.027,0.027,0.0	0.039,0.039,0.013	-0.012
9006	gene:Solyc02g068530.2	NA	2	+	38486855	38486941	38486855	38486938	38487042	38487120	9006	14,5,26	320,158,370	12,0,16	373,92,278	152	149	1.32377979746509e-13	3.08559684252e-12	0.041,0.03,0.064	0.031,0.0,0.053	0.017
15999	gene:Solyc09g009640.2	NA	9	+	3051638	3051726	3051638	3051712	3051973	3052045	15999	5,0,7	457,151,546	14,2,7	529,160,556	163	149	1.4083954574129606e-13	3.27822314323e-12	0.01,0.0,0.012	0.024,0.011,0.011	-0.008
12850	gene:Solyc07g008150.2	NA	7	-	2855130	2855192	2855138	2855192	2853467	2853737	12850	1,0,2	0,4,3	0,0,2	4,0,2	157	149	1.5377161362774076e-13	3.57422086802e-12	1.0,0.0,0.388	0.0,NA,0.487	0.219
12075	gene:Solyc09g018830.2	NA	9	+	17564753	17564811	17564753	17564801	17564876	17565058	12075	12,7,8	1,0,3	8,2,9	5,0,6	159	149	1.7330403272541459e-13	4.02259262533e-12	0.918,1.0,0.714	0.6,1.0,0.584	0.149
16650	gene:Solyc03g117850.2	NA	3	-	66876743	66876851	66876841	66876851	66875899	66875966	16650	6,0,3	38,0,50	15,0,2	210,0,174	247	149	1.828764169512602e-13	4.23885058062e-12	0.087,NA,0.035	0.041,NA,0.007	0.037
1869	gene:Solyc03g013240.2	NA	3	-	46357033	46357226	46357112	46357226	46356510	46356942	1869	13,7,8	3,0,4	11,0,8	0,0,3	228	149	1.913073914301163e-13	4.42808572967e-12	0.739,1.0,0.567	1.0,NA,0.635	-0.049
16567	gene:Solyc07g007560.2	NA	7	-	2230066	2230170	2230108	2230170	2229897	2229953	16567	6,4,14	36,14,42	2,0,5	39,12,18	191	149	1.9222339183204784e-13	4.44309110145e-12	0.115,0.182,0.206	0.038,0.0,0.178	0.096
2251	gene:Solyc03g120200.1	NA	3	-	68656659	68656739	68656679	68656739	68656457	68656573	2251	0,3,0	19,5,5	3,1,3	28,9,29	169	149	2.2525759222084366e-13	5.19940890194e-12	0.0,0.346,0.0	0.086,0.089,0.084	0.029
1432	gene:Solyc03g121120.2	NA	3	-	69337540	69337625	69337544	69337625	69336949	69337015	1432	3,1,5	22,16,30	2,0,4	40,12,41	153	149	2.497859823412845e-13	5.75756689297e-12	0.117,0.057,0.14	0.046,0.0,0.087	0.06
4567	gene:Solyc01g006110.2	NA	1	-	767856	768005	767933	768005	767316	767597	4567	14,10,20	163,86,170	3,1,16	150,71,159	226	149	2.686836615492098e-13	6.18456871993e-12	0.054,0.071,0.072	0.013,0.009,0.062	0.038
11452	gene:Solyc06g068920.2	NA	6	-	42728078	42728285	42728196	42728285	42727435	42727487	11452	4,1,1	113,108,121	11,4,5	156,51,98	267	149	2.891000692996907e-13	6.64529743781e-12	0.019,0.005,0.005	0.038,0.042,0.028	-0.026
17051	gene:Solyc09g008650.2	NA	9	-	2110410	2110493	2110437	2110493	2110068	2110126	17051	2,1,4	89,69,131	17,5,19	574,283,461	176	149	3.1748140251697144e-13	7.28758140549e-12	0.019,0.012,0.025	0.024,0.015,0.034	-0.006
4219	gene:Solyc01g105170.2	NA	1	-	93447085	93447153	93447099	93447153	93446308	93446462	4219	14,14,17	236,139,346	45,24,34	572,225,487	163	149	3.4180765367572956e-13	7.83513787348e-12	0.051,0.084,0.043	0.067,0.089,0.06	-0.013
1883	gene:Solyc03g096080.2	NA	3	+	57933727	57933888	57933727	57933732	57934781	57934894	1883	4,6,6	27,12,14	15,4,15	15,4,4	305	149	3.4956749273374885e-13	8.00196153022e-12	0.067,0.196,0.173	0.328,0.328,0.647	-0.289
16753	gene:Solyc06g071100.2	NA	6	-	43676347	43676472	43676352	43676472	43675885	43675984	16753	35,15,21	325,114,490	59,15,45	1011,169,920	154	149	4.084432715558798e-13	9.33681065391e-12	0.094,0.113,0.04	0.053,0.079,0.045	0.023
6572	gene:Solyc11g011910.1	NA	11	-	4844721	4844767	4844726	4844767	4844023	4844609	6572	4,1,5	125,77,137	2,0,3	133,43,119	154	149	4.470225012820619e-13	1.02046567143e-11	0.03,0.012,0.034	0.014,0.0,0.024	0.013
2145	gene:Solyc12g019460.1	NA	12	+	10385746	10385880	10385746	10385876	10386345	10386483	2145	1,6,4	203,66,178	0,2,3	166,72,185	153	149	4.761040879180404e-13	1.08536036306e-11	0.005,0.081,0.021	0.0,0.026,0.016	0.022
17053	gene:Solyc09g008650.2	NA	9	-	2110034	2110126	2110068	2110126	2109114	2109189	17053	18,12,15	92,78,105	27,13,20	709,414,520	183	149	5.22180720912494e-13	1.18876697452e-11	0.137,0.111,0.104	0.03,0.025,0.03	0.089
3709	gene:Solyc07g062950.2	NA	7	+	65586086	65586284	65586086	65586137	65586838	65586967	3709	0,0,4	91,86,70	6,3,3	108,58,98	296	149	5.647358195345806e-13	1.2821279974e-11	0.0,0.0,0.028	0.027,0.025,0.015	-0.013
8018	gene:Solyc04g054330.2	NA	4	+	52331531	52331685	52331531	52331678	52331785	52331894	8018	6,4,7	43,24,48	5,1,0	44,2,36	156	149	5.644811186599057e-13	1.2821279974e-11	0.118,0.137,0.122	0.098,0.323,0.0	-0.015
2980	gene:Solyc07g065590.2	NA	7	-	67289063	67289143	67289123	67289143	67288895	67288997	2980	54,16,81	0,4,1	40,8,27	0,0,1	209	149	5.935736132331169e-13	1.34575788049e-11	1.0,0.74,0.983	1.0,1.0,0.951	-0.076
5561	gene:Solyc10g051390.1	NA	10	+	52082540	52082701	52082540	52082686	52082821	52082910	5561	122,96,84	0,0,0	135,231,142	69,0,0	164	149	6.133168174672086e-13	1.38862290623e-11	1.0,1.0,1.0	0.64,1.0,1.0	0.12
8797	gene:Solyc01g058260.2	NA	1	-	65873111	65873299	65873191	65873299	65872753	65872816	8797	17,10,17	14,25,25	36,15,20	32,21,19	229	149	6.28306663174633e-13	1.42062362153e-11	0.441,0.207,0.307	0.423,0.317,0.406	-0.064
16073	gene:Solyc04g071120.2	NA	4	-	58031356	58031456	58031361	58031456	58029907	58030047	16073	22,17,38	0,0,2	67,36,63	6,2,0	154	149	6.720940615792659e-13	1.51756095864e-11	1.0,1.0,0.948	0.915,0.946,1.0	0.029
13975	gene:Solyc12g100140.1	NA	12	+	66982103	66982233	66982103	66982212	66982311	66982667	13975	1,0,4	4,0,10	3,0,0	14,0,8	170	149	7.200430694430783e-13	1.62361885604e-11	0.18,NA,0.26	0.158,NA,0.0	0.141
9886	gene:Solyc07g062860.2	NA	7	+	65501913	65502020	65501913	65501961	65502366	65502481	9886	9,7,12	149,51,184	11,10,9	133,41,102	208	149	7.590358768207007e-13	1.70922108707e-11	0.041,0.09,0.045	0.056,0.149,0.059	-0.029
13335	gene:Solyc02g085760.2	NA	2	+	48553858	48554058	48553858	48553977	48554203	48554374	13335	17,6,14	174,75,192	45,18,71	523,184,473	230	149	7.633576094415346e-13	1.71662369733e-11	0.06,0.049,0.045	0.053,0.06,0.089	-0.016
11048	gene:Solyc02g063150.2	RBCS-1	2	+	35225412	35225558	35225412	35225547	35225644	35226113	11048	374,393,388	14249,10692,15369	2241,1453,1765	97028,49263,71851	160	149	8.752912600885604e-13	1.9656743914e-11	0.024,0.033,0.023	0.021,0.027,0.022	0.003
15063	gene:Solyc06g084250.2	NA	6	+	49451114	49451222	49451114	49451212	49452700	49452831	15063	18,10,16	2,3,0	78,39,59	2,2,1	159	149	8.888685593075322e-13	1.98822841045e-11	0.894,0.757,1.0	0.973,0.948,0.982	-0.084
2726	gene:Solyc08g075990.2	NA	8	-	60060020	60060116	60060076	60060116	60059843	60059944	2726	4,2,3	29,13,31	6,3,10	177,50,176	205	149	8.889283445110637e-13	1.98822841045e-11	0.091,0.101,0.066	0.024,0.042,0.04	0.051
4913	gene:Solyc11g065240.1	NA	11	+	50616527	50616693	50616527	50616650	50617110	50617212	4913	5,0,1	58,32,63	9,2,6	138,47,103	192	149	8.87001454157742e-13	1.98822841045e-11	0.063,0.0,0.012	0.048,0.032,0.043	-0.016
6192	gene:Solyc07g062410.2	NA	7	-	65167117	65167305	65167218	65167305	65166340	65166445	6192	4,3,5	69,22,84	4,3,3	147,37,93	250	149	8.903295723596623e-13	1.98868231264e-11	0.033,0.075,0.034	0.016,0.046,0.019	0.02
3342	gene:Solyc09g074920.2	NA	9	-	66716905	66716971	66716939	66716971	66715637	66715830	3342	2,0,9	14,4,23	2,0,4	14,4,20	183	149	8.966068879032142e-13	2.00001181608e-11	0.104,0.0,0.242	0.104,0.0,0.14	0.034
9851	gene:Solyc01g096100.2	NA	1	-	87202712	87202872	87202804	87202872	87200229	87201194	9851	2,0,3	3,2,0	3,1,2	1,0,2	241	149	9.153570062027822e-13	2.03909595637e-11	0.292,0.0,1.0	0.65,1.0,0.382	-0.247
15572	gene:Solyc12g056220.1	NA	12	-	62178230	62178449	62178234	62178449	62177802	62177943	15572	46,16,43	3640,1673,3806	70,32,58	5312,2002,4151	153	149	9.416283275552148e-13	2.09480746972e-11	0.012,0.009,0.011	0.013,0.015,0.013	-0.003
7185	gene:Solyc11g064950.1	NA	11	-	50266394	50266616	50266564	50266616	50265074	50265346	7185	8,1,8	150,110,184	7,7,5	136,57,110	319	149	9.504022618173677e-13	2.11149610939e-11	0.024,0.004,0.02	0.023,0.054,0.021	-0.017
16013	gene:Solyc10g009040.2	NA	10	-	3068613	3068713	3068644	3068713	3065638	3065692	16013	2,1,1	1,1,2	0,1,2	4,0,0	180	149	9.522161861322037e-13	2.11269783757e-11	0.623,0.453,0.293	0.0,1.0,1.0	-0.21
6581	gene:Solyc09g009820.2	NA	9	+	3319971	3320034	3319971	3320029	3320130	3320221	6581	5,0,8	196,48,247	5,0,6	347,74,351	154	149	1.0267556180402936e-12	2.27503821589e-11	0.024,0.0,0.03	0.014,0.0,0.016	0.008
6690	gene:Solyc04g014730.2	NA	4	+	4996490	4996561	4996490	4996557	4996627	4996690	6690	35,26,61	3,0,1	16,8,20	4,0,1	153	149	1.163280106775717e-12	2.57410622027e-11	0.919,1.0,0.983	0.796,1.0,0.951	0.052
109	gene:Solyc05g054980.2	NA	5	-	64766345	64766548	64766448	64766548	64765126	64765232	109	5,2,2	49,49,86	4,1,3	190,84,133	252	149	1.168689544745799e-12	2.58263271433e-11	0.057,0.024,0.014	0.012,0.007,0.013	0.021
11053	gene:Solyc12g056840.1	NA	12	+	62912217	62912285	62912217	62912262	62912378	62912464	11053	4,2,3	85,46,87	5,1,1	168,60,121	172	149	1.257769036995819e-12	2.77578922048e-11	0.039,0.036,0.029	0.025,0.014,0.007	0.019
8391	gene:Solyc03g112810.2	NA	3	+	63127190	63127229	63127190	63127223	63128108	63128162	8391	211,97,218	34,26,38	344,101,202	53,7,23	155	149	1.311214944849446e-12	2.88989684259e-11	0.856,0.782,0.847	0.862,0.933,0.894	-0.068
4866	gene:Solyc03g114300.2	NA	3	+	64311625	64311734	64311625	64311695	64311858	64312008	4866	1,0,2	32,6,28	1,0,5	26,10,33	188	149	1.3638676400729893e-12	3.00195588258e-11	0.024,0.0,0.054	0.03,0.0,0.107	-0.02
4681	gene:Solyc09g057870.2	NA	9	-	51564772	51565231	51565027	51565231	51563806	51564255	4681	48,32,31	21,14,23	42,47,29	28,25,31	404	149	1.455552423905432e-12	3.19951629498e-11	0.457,0.457,0.332	0.356,0.409,0.257	0.075
8875	gene:Solyc05g014310.2	NA	5	-	8116594	8116715	8116628	8116715	8116407	8116501	8875	27,12,44	199,93,277	49,10,33	903,268,777	183	149	1.5594692616313804e-12	3.42340633149e-11	0.099,0.095,0.115	0.042,0.029,0.033	0.068
6340	gene:Solyc02g085570.2	NA	2	+	48403090	48403266	48403090	48403161	48403442	48403561	6340	2,6,1	7,3,14	1,0,10	2,7,3	254	149	1.567402394008025e-12	3.43627610713e-11	0.144,0.54,0.04	0.227,0.0,0.662	-0.055
2241	gene:Solyc06g005330.2	NA	6	-	352614	352825	352623	352825	352362	352492	2241	8,5,5	0,1,4	20,1,19	12,3,2	158	149	1.5790205120900308e-12	3.45718000246e-11	1.0,0.825,0.541	0.611,0.239,0.9	0.205
17042	gene:Solyc04g050180.2	NA	4	-	45765381	45765612	45765397	45765612	45761704	45761787	17042	18,4,17	58,17,67	21,13,20	69,23,51	165	149	1.6119137626984574e-12	3.52454819575e-11	0.219,0.175,0.186	0.216,0.338,0.262	-0.079
15499	gene:Solyc07g065630.2	NA	7	+	67333021	67333198	67333021	67333194	67333841	67334082	15499	16,5,16	294,113,279	10,3,8	273,89,189	153	149	1.6310133881451517e-12	3.56161818285e-11	0.05,0.041,0.053	0.034,0.032,0.04	0.013
11770	gene:Solyc11g072540.1	NA	11	+	55731666	55731822	55731666	55731810	55731889	55732576	11770	2,0,2	134,39,149	2,4,6	221,63,214	161	149	1.68748945699383e-12	3.6801018434e-11	0.014,0.0,0.012	0.008,0.055,0.025	-0.021
4868	gene:Solyc03g114300.2	NA	3	+	64311625	64311780	64311625	64311734	64311858	64312008	4868	14,0,15	1,0,2	11,3,12	1,0,5	195	149	1.7034402708536473e-12	3.71001243243e-11	0.915,NA,0.851	0.894,1.0,0.647	0.036
1463	gene:Solyc05g042120.2	NA	5	+	54970936	54971127	54970936	54970997	54971380	54971446	1463	1,1,2	41,32,51	5,0,4	66,21,79	279	149	1.8668849233685606e-12	4.06065821602e-11	0.013,0.016,0.021	0.039,0.0,0.026	-0.005
11368	gene:Solyc06g065460.2	NA	6	-	40855306	40855490	40855413	40855490	40854656	40854701	11368	1,3,3	101,90,118	8,1,3	138,49,108	256	149	2.1437493587145255e-12	4.65676235042e-11	0.006,0.019,0.015	0.033,0.012,0.016	-0.007
10502	gene:Solyc01g104770.2	NA	1	-	93139457	93139543	93139460	93139543	93139011	93139081	10502	7,2,5	0,0,4	2,0,3	4,3,7	152	149	2.2888735295112623e-12	4.96550916285e-11	1.0,1.0,0.551	0.329,0.0,0.296	0.642
2358	gene:Solyc11g011930.1	NA	11	-	4862516	4862676	4862558	4862676	4862282	4862374	2358	8,2,18	307,161,368	3,0,7	182,44,188	191	149	2.497818797667908e-12	5.41172333761e-11	0.02,0.01,0.037	0.013,0.0,0.028	0.009
3947	gene:Solyc05g054740.2	NA	5	+	64596480	64596588	64596480	64596544	64596855	64596963	3947	40,12,54	3,0,11	76,9,64	8,3,0	193	149	2.621494874539661e-12	5.67227235174e-11	0.911,1.0,0.791	0.88,0.698,1.0	0.041
1798	gene:Solyc12g095890.1	NA	12	+	65000765	65000860	65000765	65000828	65001005	65001335	1798	5,2,12	44,8,43	14,2,4	78,18,71	181	149	2.7448433449086918e-12	5.93143491564e-11	0.086,0.171,0.187	0.129,0.084,0.044	0.062
463	gene:Solyc02g090910.2	NA	2	-	52390981	52391129	52391063	52391129	52390819	52390885	463	3,3,11	322,170,300	33,4,9	458,207,367	231	149	2.8447897314818825e-12	6.13941877551e-11	0.006,0.011,0.023	0.044,0.012,0.016	-0.011
1235	gene:Solyc07g063770.2	NA	7	+	66130747	66130932	66130747	66130908	66131258	66131469	1235	0,2,6	52,23,49	2,0,0	8,7,16	173	149	2.9268729998115298e-12	6.30836159804e-11	0.0,0.07,0.095	0.177,0.0,0.0	-0.004
9002	gene:Solyc06g005160.2	NA	6	+	184371	184465	184371	184451	184580	184683	9002	329,164,411	7445,2348,8338	260,96,228	4726,1163,4304	163	149	3.265495306947999e-12	7.02907394476e-11	0.039,0.06,0.043	0.048,0.07,0.046	-0.007
15465	gene:Solyc02g062970.2	NA	2	+	34966254	34966418	34966254	34966390	34966501	34966606	15465	2,2,7	0,1,4	2,1,3	6,1,4	177	149	3.3188141601651814e-12	7.13459064794e-11	1.0,0.627,0.596	0.219,0.457,0.387	0.387
7064	gene:Solyc10g044780.1	NA	10	-	27755350	27755498	27755368	27755498	27754556	27754729	7064	4,0,5	1,0,0	11,3,5	0,0,3	167	149	3.5865472721834613e-12	7.7001731603e-11	0.781,NA,1.0	1.0,1.0,0.598	0.025
13030	gene:Solyc06g073400.2	NA	6	-	45237113	45237182	45237122	45237182	45234929	45234996	13030	3,1,1	4,0,6	4,2,3	3,0,0	158	149	3.712643858177314e-12	7.96059915637e-11	0.414,1.0,0.136	0.557,1.0,1.0	-0.336
1382	gene:Solyc01g102510.2	NA	1	-	91304031	91304151	91304051	91304151	91303877	91303952	1382	1,0,0	20,25,30	6,0,0	52,11,53	169	149	4.116965990298243e-12	8.81615065484e-11	0.042,0.0,0.0	0.092,0.0,0.0	-0.017
2454	gene:Solyc01g098160.2	NA	1	-	88732115	88732240	88732125	88732240	88730992	88731613	2454	8,6,5	263,259,269	13,8,4	253,218,218	159	149	4.922878679228796e-12	1.05283627011e-10	0.028,0.021,0.017	0.046,0.033,0.017	-0.01
15475	gene:Solyc12g005300.1	NA	12	+	184565	184782	184565	184710	184847	185349	15475	423,197,555	0,0,9	702,246,621	15,4,2	221	149	4.9300721939308675e-12	1.05301773656e-10	1.0,1.0,0.977	0.969,0.976,0.995	0.012
16179	gene:Solyc09g098580.2	NA	9	+	72370512	72370610	72370512	72370609	72372419	72372462	16179	27,34,37	3,1,2	103,20,57	7,4,5	150	149	5.045111098741809e-12	1.07620390482e-10	0.899,0.971,0.948	0.936,0.832,0.919	0.044
13327	gene:Solyc02g085760.2	NA	2	+	48553858	48554053	48553858	48553995	48554203	48554374	13327	8,1,3	71,28,64	19,7,35	221,55,188	207	149	5.078101201571365e-12	1.08185067447e-10	0.075,0.025,0.033	0.058,0.084,0.118	-0.042
5317	gene:Solyc11g018670.1	NA	11	-	8907057	8907256	8907081	8907256	8902716	8903158	5317	31,15,32	14,21,27	78,13,39	72,21,44	173	149	5.37355222099763e-12	1.14332657256e-10	0.656,0.381,0.505	0.483,0.348,0.433	0.093
11643	gene:Solyc11g006780.1	NA	11	+	1363612	1363827	1363612	1363817	1363934	1364055	11643	41,27,19	456,306,580	29,11,26	579,231,468	159	149	5.600520054968931e-12	1.19009258428e-10	0.078,0.076,0.03	0.045,0.043,0.049	0.016
13801	gene:Solyc03g113910.2	NA	3	+	63949079	63949176	63949079	63949152	63949411	63949454	13801	1525,652,1653	126,59,122	1775,567,1310	124,21,115	173	149	6.108221470422186e-12	1.29631769211e-10	0.912,0.905,0.921	0.925,0.959,0.908	-0.018
9166	gene:Solyc02g032170.2	NA	2	-	27786267	27786503	27786340	27786503	27785824	27785837	9166	0,1,0	0,4,2	0,2,0	0,0,2	222	149	6.153065435275438e-12	1.30416697272e-10	NA,0.144,0.0	NA,1.0,0.0	-0.428
14830	gene:Solyc01g109370.2	NA	1	+	96347600	96347743	96347600	96347740	96347855	96348603	14830	3,10,13	4,4,2	18,7,7	11,3,10	152	149	6.638553506527973e-12	1.40527339278e-10	0.424,0.71,0.864	0.616,0.696,0.407	0.093
7172	gene:Solyc06g053860.2	NA	6	-	36741689	36741758	36741702	36741758	36740896	36740969	7172	3,1,3	7,1,9	0,0,2	23,4,10	162	149	6.774815777726737e-12	1.43229098914e-10	0.283,0.479,0.235	0.0,0.0,0.155	0.281
6235	gene:Solyc05g018810.2	NA	5	+	23877946	23878189	23877946	23878138	23879263	23879625	6235	117,87,117	2,0,1	145,68,111	2,2,12	200	149	7.2018339155261595e-12	1.52063149697e-10	0.978,1.0,0.989	0.982,0.962,0.873	0.05
5782	gene:Solyc09g098220.2	NA	9	+	72075379	72075424	72075379	72075404	72075504	72075585	5782	5,3,0	35,40,35	5,0,0	82,14,41	169	149	7.430470080508643e-12	1.56691336031e-10	0.112,0.062,0.0	0.051,0.0,0.0	0.041
1174	gene:Solyc03g032120.2	NA	3	-	4626248	4626402	4626317	4626402	4625931	4626088	1174	23,0,17	25,19,39	11,8,17	57,14,43	218	149	7.555958750294107e-12	1.59135395203e-10	0.386,0.0,0.23	0.117,0.281,0.213	0.002
13048	gene:Solyc09g047840.2	NA	9	+	33515245	33515346	33515245	33515320	33518287	33518391	13048	1,0,1	46,21,38	5,0,1	53,20,49	175	149	7.697889051757522e-12	1.61919095948e-10	0.018,0.0,0.022	0.074,0.0,0.017	-0.017
14295	gene:Solyc08g062820.2	NA	8	-	52140094	52140295	52140241	52140295	52139713	52139811	14295	324,125,311	4,6,0	358,112,344	3,0,3	296	149	8.236254040139876e-12	1.73023888671e-10	0.976,0.913,1.0	0.984,1.0,0.983	-0.026
1177	gene:Solyc07g006910.2	NA	7	-	1761963	1762134	1761979	1762134	1761751	1761882	1177	52,25,39	1,0,0	80,23,64	12,5,5	165	149	8.6001586234456e-12	1.80440243381e-10	0.979,1.0,1.0	0.858,0.806,0.92	0.132
14279	gene:Solyc08g015630.2	NA	8	+	4895570	4895656	4895570	4895639	4896665	4896779	14279	4,0,3	16,5,18	3,0,2	27,12,32	166	149	9.485536657559112e-12	1.98765109052e-10	0.183,0.0,0.13	0.091,0.0,0.053	0.056
1168	gene:Solyc10g049850.1	NA	10	+	46974908	46975020	46974908	46975010	46975224	46975294	1168	146,81,185	11,4,5	153,45,103	8,7,11	159	149	9.508610062412828e-12	1.98997342492e-10	0.926,0.95,0.972	0.947,0.858,0.898	0.048
17303	gene:Solyc12g010870.1	NA	12	+	3787321	3787461	3787321	3787417	3787556	3787637	17303	1,5,12	237,177,241	6,3,6	463,212,350	193	149	9.673819570188726e-12	2.0219988613e-10	0.003,0.021,0.037	0.01,0.011,0.013	0.009
13261	gene:Solyc08g065430.2	NA	8	-	53439344	53439436	53439379	53439436	53439190	53439246	13261	15,8,11	110,137,93	17,1,12	204,94,125	184	149	9.966168267282004e-12	2.08048463602e-10	0.099,0.045,0.087	0.063,0.009,0.072	0.029
15936	gene:Solyc02g050140.2	NA	2	+	4082888	4083058	4082888	4083006	4084720	4084863	15936	26,3,24	10,2,1	49,12,27	2,2,3	201	149	1.0295583866423522e-11	2.14655163125e-10	0.658,0.527,0.947	0.948,0.816,0.87	-0.167
16369	gene:Solyc05g054950.2	NA	5	+	64742091	64742325	64742091	64742201	64742840	64742915	16369	7,3,6	61,13,53	4,0,3	36,13,32	273	149	1.0599999311470533e-11	2.20448105981e-10	0.059,0.112,0.058	0.057,0.0,0.049	0.041
6811	gene:Solyc09g075790.2	NA	9	+	67411863	67411993	67411863	67411991	67412109	67412228	6811	3,2,5	4,0,2	6,0,10	4,0,1	151	149	1.0597327988570213e-11	2.20448105981e-10	0.425,1.0,0.712	0.597,NA,0.908	-0.04
15340	gene:Solyc03g123760.2	PDS	3	+	70506451	70506494	70506451	70506489	70507115	70507303	15340	247,105,263	3,0,6	368,164,348	8,5,6	154	149	1.0959167909798771e-11	2.27632478887e-10	0.988,1.0,0.977	0.978,0.969,0.982	0.012
7126	gene:Solyc07g007040.2	NA	7	-	1820325	1820417	1820347	1820417	1819148	1820213	7126	8,1,12	196,76,265	4,0,6	178,43,155	171	149	1.1944377311800444e-11	2.47786107333e-10	0.034,0.011,0.038	0.019,0.0,0.033	0.01
2673	gene:Solyc01g010470.2	NA	1	+	5362876	5363020	5362876	5363010	5363098	5363216	2673	5,0,1	0,3,1	9,0,5	7,4,13	159	149	1.4286756093389547e-11	2.96008744227e-10	1.0,0.0,0.484	0.546,0.0,0.265	0.224
13513	gene:Solyc08g048250.2	NA	8	+	14488121	14488300	14488121	14488282	14488419	14488544	13513	3,2,1	91,53,63	7,3,6	171,40,86	167	149	1.478718029715772e-11	3.05995067596e-10	0.029,0.033,0.014	0.035,0.063,0.059	-0.027
8493	gene:Solyc01g006120.2	NA	1	+	780213	780285	780213	780280	780356	780486	8493	10,7,11	235,282,327	19,9,15	381,270,285	154	149	1.5342878486978678e-11	3.17098893362e-10	0.04,0.023,0.032	0.046,0.031,0.048	-0.01
5542	gene:Solyc06g048410.2	NA	6	+	31009595	31009661	31009595	31009657	31009766	31009793	5542	14,7,25	882,608,1065	179,51,188	8688,3486,6899	153	149	1.5706700959043547e-11	3.24214439199e-10	0.015,0.011,0.022	0.02,0.014,0.026	-0.004
11287	gene:Solyc04g017610.2	NA	4	+	7570870	7571009	7570870	7571004	7574778	7574839	11287	0,1,1	3,0,7	2,0,1	10,0,0	154	149	1.5874916698282715e-11	3.27279649099e-10	0.0,1.0,0.121	0.162,NA,1.0	-0.207
982	gene:Solyc12g044290.1	NA	12	-	38691825	38691963	38691837	38691963	38690988	38691105	982	1,2,2	3,0,11	7,0,7	10,4,7	161	149	1.5939321454149344e-11	3.28199725624e-10	0.236,1.0,0.144	0.393,0.0,0.481	0.169
13683	gene:Solyc03g118070.2	NA	3	+	67054003	67054088	67054003	67054067	67054183	67054253	13683	8,4,5	22,15,27	2,1,6	23,11,24	170	149	1.601114637260798e-11	3.29270117968e-10	0.242,0.189,0.14	0.071,0.074,0.18	0.082
12182	gene:Solyc02g067540.2	NA	2	+	37704957	37705077	37704957	37705073	37705160	37705236	12182	0,0,2	3,0,0	1,0,0	6,0,4	153	149	1.6575475369179976e-11	3.40453699538e-10	0.0,NA,1.0	0.14,NA,0.0	0.43
15787	gene:Solyc06g083990.2	NA	6	+	49268002	49268236	49268002	49268088	49268927	49269048	15787	0,0,1	23,9,26	3,2,2	20,2,24	297	149	1.695607059451937e-11	3.47840479094e-10	0.0,0.0,0.019	0.07,0.334,0.04	-0.142
601	gene:Solyc05g009710.2	NA	5	-	3907374	3907597	3907543	3907597	3907071	3907100	601	5,2,8	23,8,32	4,3,1	20,13,21	318	149	1.7140014132616814e-11	3.51179845117e-10	0.092,0.105,0.105	0.086,0.098,0.022	0.032
10388	gene:Solyc01g103110.2	NA	1	+	91775450	91775533	91775450	91775508	91775640	91775839	10388	30,12,40	1,3,5	86,15,85	23,2,7	174	149	1.736672806422586e-11	3.5538621326e-10	0.963,0.774,0.873	0.762,0.865,0.912	0.024
3036	gene:Solyc12g056280.1	NA	12	+	62230458	62230656	62230458	62230597	62231863	62231868	3036	2,2,7	14,3,10	7,6,14	25,8,9	208	149	1.7529530393173605e-11	3.58275968479e-10	0.093,0.323,0.334	0.167,0.349,0.527	-0.098
6745	gene:Solyc01g100000.2	NA	1	-	90086021	90086185	90086066	90086185	90085291	90085918	6745	16,13,6	188,49,249	5,0,7	102,4,111	194	149	1.7752170383770564e-11	3.62380098019e-10	0.061,0.169,0.018	0.036,0.0,0.046	0.055
12042	gene:Solyc06g007570.2	NA	6	+	1572933	1573115	1572933	1573105	1573196	1573532	12042	7,11,19	257,108,289	4,5,13	311,140,275	159	149	1.8540337855070634e-11	3.78004234696e-10	0.025,0.087,0.058	0.012,0.032,0.042	0.028
3927	gene:Solyc11g010560.1	NA	11	-	3624026	3624147	3624052	3624147	3623129	3623288	3927	5,13,5	18,27,33	2,1,1	109,47,107	175	149	1.8794318157205493e-11	3.82712275015e-10	0.191,0.291,0.114	0.015,0.018,0.008	0.185
14256	gene:Solyc12g017860.1	NA	12	-	7601262	7601367	7601276	7601367	7601111	7601180	14256	16,28,17	0,0,2	42,12,33	10,0,9	163	149	1.9352334253160775e-11	3.93592327531e-10	1.0,1.0,0.886	0.793,1.0,0.77	0.108
1004	gene:Solyc08g083250.2	NA	8	+	65763771	65763845	65763771	65763841	65763919	65764042	1004	0,0,1	51,19,56	0,0,6	62,9,53	153	149	1.9896629956433454e-11	4.0416703887e-10	0.0,0.0,0.017	0.0,0.0,0.099	-0.027
13921	gene:Solyc01g105180.2	NA	1	+	93450950	93451033	93450950	93451019	93451481	93451572	13921	6,4,21	0,0,3	6,0,2	1,0,0	163	149	2.0907468697210984e-11	4.24181357578e-10	1.0,1.0,0.865	0.846,NA,1.0	0.032
13876	gene:Solyc10g074890.1	NA	10	-	58594140	58594234	58594162	58594234	58593970	58594054	13876	0,0,2	21,5,14	5,0,6	20,5,22	171	149	2.165999541063582e-11	4.38912434475e-10	0.0,0.0,0.111	0.179,0.0,0.192	-0.087
6631	gene:Solyc10g084090.1	NA	10	+	63755873	63756069	63755873	63756051	63756160	63756244	6631	3,0,1	16,4,9	7,0,0	16,5,12	167	149	2.2305483708349104e-11	4.51441228809e-10	0.143,0.0,0.09	0.281,0.0,0.0	-0.016
6597	gene:Solyc10g083800.1	NA	10	+	63558342	63558403	63558342	63558390	63558516	63558683	6597	0,0,6	27,10,34	2,1,8	39,17,28	162	149	2.4512363477278507e-11	4.95502051485e-10	0.0,0.0,0.14	0.045,0.051,0.208	-0.055
5540	gene:Solyc06g048610.2	NA	6	-	31364338	31364422	31364356	31364422	31363397	31363514	5540	5,1,2	82,36,108	9,3,9	175,46,182	167	149	2.545308551532912e-11	5.13892222886e-10	0.052,0.024,0.016	0.044,0.055,0.042	-0.016
6090	gene:Solyc12g017370.1	NA	12	+	6620090	6620259	6620090	6620242	6620356	6620433	6090	141,107,144	2,0,2	151,66,90	1,0,7	166	149	2.6415324390611006e-11	5.32025149984e-10	0.984,1.0,0.985	0.993,1.0,0.92	0.019
7576	gene:Solyc06g063250.2	NA	6	-	39952820	39952880	39952825	39952880	39951114	39951247	7576	4,1,5	49,17,49	1,0,5	47,14,60	154	149	2.639369477529984e-11	5.32025149984e-10	0.073,0.054,0.09	0.02,0.0,0.075	0.041
7739	gene:Solyc04g082770.2	NA	4	-	66325530	66325765	66325635	66325765	66325103	66325140	7739	5,7,1	101,54,85	10,2,11	113,32,57	254	149	2.8280672091477544e-11	5.68904283673e-10	0.028,0.071,0.007	0.049,0.035,0.102	-0.027
5574	gene:Solyc01g101240.2	NA	1	+	91059408	91059488	91059408	91059445	91059596	91059691	5574	91,50,118	1075,706,1189	84,19,64	791,263,545	192	149	2.832343606930165e-11	5.69074751823e-10	0.062,0.052,0.072	0.076,0.053,0.084	-0.009
15358	gene:Solyc04g026350.2	NA	4	-	16923090	16923198	16923095	16923198	16918969	16919399	15358	24,13,19	554,305,659	11,3,16	516,179,367	154	149	2.8536610805852565e-11	5.72664562193e-10	0.04,0.04,0.027	0.02,0.016,0.04	0.01
11836	gene:Solyc09g090240.1	NA	9	+	69779403	69779480	69779403	69779456	69779575	69779606	11836	0,0,3	10,7,16	2,1,3	30,6,22	173	149	2.9050351888076313e-11	5.82270096539e-10	0.0,0.0,0.139	0.054,0.126,0.105	-0.049
6013	gene:Solyc05g053130.2	NA	5	+	63249302	63249358	63249302	63249351	63250170	63250285	6013	8,15,8	69,30,57	13,3,9	85,34,61	156	149	2.9691409257419055e-11	5.94401240092e-10	0.1,0.323,0.118	0.127,0.078,0.124	0.071
9508	gene:Solyc09g075800.2	NA	9	+	67428125	67428191	67428125	67428186	67428973	67429405	9508	177,111,152	246,84,153	69,43,83	77,26,71	154	149	3.097263433999447e-11	6.19303421092e-10	0.41,0.561,0.49	0.464,0.615,0.531	-0.05
2118	gene:Solyc05g054230.2	NA	5	-	64195063	64195154	64195084	64195154	64194711	64194944	2118	0,0,2	1,0,2	4,0,0	0,0,4	170	149	3.329610345317781e-11	6.64960448747e-10	0.0,NA,0.467	1.0,NA,0.0	-0.266
14973	gene:Solyc11g066590.1	NA	11	+	52366788	52366995	52366788	52366944	52367913	52367993	14973	16,4,24	435,106,529	4,1,8	176,25,217	200	149	3.379775147817044e-11	6.74167648476e-10	0.027,0.027,0.033	0.017,0.029,0.027	0.005
15765	gene:Solyc01g096520.2	NA	1	+	87601363	87601574	87601363	87601451	87602984	87603094	15765	13,4,19	506,256,575	9,3,10	559,176,465	272	149	3.418421672392693e-11	6.81057936075e-10	0.014,0.008,0.018	0.009,0.009,0.012	0.003
3760	gene:Solyc08g081750.2	NA	8	-	64719591	64719670	64719598	64719670	64718242	64718948	3760	1,1,6	97,50,116	1,0,3	140,47,119	156	149	3.616835948811061e-11	7.19724333411e-10	0.01,0.019,0.047	0.007,0.0,0.024	0.015
7921	gene:Solyc11g044330.1	NA	11	-	32954415	32954526	32954421	32954526	32954322	32954327	7921	20,11,12	1,0,0	31,17,12	1,8,0	155	149	3.6763265284300524e-11	7.30686407974e-10	0.951,1.0,1.0	0.968,0.671,1.0	0.104
11340	gene:Solyc02g063270.2	NA	2	-	35331083	35331184	35331096	35331184	35330945	35331005	11340	16,4,13	15,9,20	13,2,6	21,6,15	162	149	3.795573100960057e-11	7.5348482277e-10	0.495,0.29,0.374	0.363,0.235,0.269	0.097
4551	gene:Solyc09g009660.2	NA	9	+	3065651	3065846	3065651	3065830	3066048	3066125	4551	36,26,66	4,2,1	65,22,66	4,0,11	165	149	3.807611871033293e-11	7.54971644106e-10	0.89,0.922,0.983	0.936,1.0,0.844	0.005
3497	gene:Solyc01g111150.2	NA	1	+	97514354	97514408	97514354	97514405	97514530	97514619	3497	147,34,146	430,125,582	97,27,113	431,114,418	152	149	4.1806054953578294e-11	8.27939484498e-10	0.251,0.211,0.197	0.181,0.188,0.209	0.027
11029	gene:Solyc03g120270.2	NA	3	+	68724524	68724571	68724524	68724567	68725030	68725307	11029	335,197,396	48,31,54	371,123,219	50,2,33	153	149	4.345637875053416e-11	8.59597213044e-10	0.872,0.861,0.877	0.878,0.984,0.866	-0.039
13162	gene:Solyc07g026670.2	NA	7	+	30212939	30213183	30212939	30213011	30213367	30213436	13162	25,2,19	0,0,2	10,3,21	2,2,3	321	149	4.488880985617778e-11	8.86874629016e-10	1.0,1.0,0.815	0.699,0.41,0.765	0.314
17038	gene:Solyc02g071880.2	NA	2	-	41250710	41250758	41250714	41250758	41249766	41250155	17038	5,2,7	28,27,22	12,2,11	45,15,31	153	149	4.5063269089007527e-11	8.89262798812e-10	0.148,0.067,0.237	0.206,0.115,0.257	-0.042
13611	gene:Solyc08g074410.2	NA	8	+	58529259	58529303	58529259	58529300	58529831	58529915	13611	5,1,6	175,128,249	2,3,1	285,122,176	152	149	4.569737166776252e-11	9.00704964606e-10	0.027,0.008,0.023	0.007,0.024,0.006	0.007
6030	gene:Solyc06g068480.2	NA	6	-	42444073	42444159	42444080	42444159	42443710	42443769	6030	137,42,144	27,15,18	615,144,491	55,14,50	156	149	4.615951448760819e-11	9.08734641087e-10	0.829,0.728,0.884	0.914,0.908,0.904	-0.095
6868	gene:Solyc05g018520.2	NA	5	-	22149803	22149842	22149811	22149842	22149160	22149236	6868	24,16,29	9,5,41	60,14,40	16,7,38	157	149	5.379278124218163e-11	1.05775473637e-09	0.717,0.752,0.402	0.781,0.655,0.5	-0.022
6760	gene:Solyc05g052920.2	NA	5	-	63097672	63097837	63097770	63097837	63097283	63097583	6760	182,88,188	11,2,10	322,141,255	14,0,10	247	149	5.7933504687333045e-11	1.13782774413e-09	0.909,0.964,0.919	0.933,1.0,0.939	-0.027
1269	gene:Solyc03g007760.2	NA	3	-	2286108	2286237	2286143	2286237	2285483	2285526	1269	5,5,11	147,120,231	3,2,8	228,72,161	184	149	5.932019226119956e-11	1.16368547372e-09	0.027,0.033,0.037	0.011,0.022,0.039	0.008
15280	gene:Solyc01g098510.2	NA	1	-	89014291	89014436	89014379	89014436	89013312	89013435	15280	0,0,0	2,2,4	2,0,4	0,0,0	237	149	6.36457319427396e-11	1.24706560487e-09	0.0,0.0,0.0	1.0,NA,1.0	-1.0
14140	gene:Solyc03g044260.2	NA	3	+	8606906	8606984	8606906	8606963	8607402	8607544	14140	22,11,24	4,0,1	18,4,16	1,2,4	170	149	6.637867027200758e-11	1.29908067433e-09	0.828,1.0,0.955	0.94,0.637,0.778	0.143
15168	gene:Solyc03g115580.2	NA	3	-	65239354	65239528	65239427	65239528	65239078	65239178	15168	10,4,3	25,3,3	10,0,2	18,8,10	222	149	6.843889586515897e-11	1.33782322235e-09	0.212,0.472,0.402	0.272,0.0,0.118	0.232
2921	gene:Solyc12g014460.1	NA	12	+	5444648	5444781	5444648	5444777	5444884	5445136	2921	4,0,5	110,64,117	3,0,3	169,47,141	153	149	6.97235268908767e-11	1.36133135562e-09	0.034,0.0,0.04	0.017,0.0,0.02	0.012
7911	gene:Solyc04g078140.2	NA	4	-	62966419	62967201	62967181	62967201	62965956	62966319	7911	534,217,531	0,0,2	374,161,285	1,0,5	911	149	7.164497922075398e-11	1.39720337855e-09	1.0,1.0,0.977	0.984,1.0,0.903	0.03
12970	gene:Solyc09g009770.2	NA	9	-	3252721	3252907	3252849	3252907	3252521	3252591	12970	8,0,2	0,0,0	0,0,0	2,0,2	277	149	7.224963977371289e-11	1.40734157475e-09	1.0,NA,1.0	0.0,NA,0.0	1.0
937	gene:Solyc07g018100.2	NA	7	-	9177850	9178003	9177932	9178003	9176287	9176395	937	4,5,2	39,29,49	1,0,4	65,6,34	231	149	7.377075165454177e-11	1.43528651168e-09	0.062,0.1,0.026	0.01,0.0,0.071	0.036
17096	gene:Solyc04g077020.2	NA	4	+	61991670	61991896	61991670	61991886	61991974	61992345	17096	67,43,78	5513,2810,6893	115,71,108	8493,3339,7237	159	149	7.500664347850174e-11	1.45762324961e-09	0.011,0.014,0.01	0.013,0.02,0.014	-0.004
12632	gene:Solyc02g083060.1	NA	2	-	46617557	46617685	46617664	46617685	46617376	46617433	12632	3,0,0	0,2,3	6,2,2	10,4,10	256	149	7.919900189156389e-11	1.5372943104e-09	1.0,0.0,0.0	0.259,0.225,0.104	0.137
2842	gene:Solyc04g054180.2	NA	4	-	51887121	51887214	51887211	51887214	51886511	51886570	2842	0,0,1	6,0,0	7,2,8	0,0,0	239	149	8.779358758726197e-11	1.70212894813e-09	0.0,NA,1.0	1.0,1.0,1.0	-0.5
11818	gene:Solyc10g081560.1	NA	10	-	62605534	62605577	62605544	62605577	62604823	62604942	11818	2,0,0	1,5,8	1,0,0	5,2,0	159	149	8.823436958464787e-11	1.70867864367e-09	0.652,0.0,0.0	0.158,0.0,NA	0.138
9068	gene:Solyc02g090860.2	NA	2	-	52335994	52336141	52336018	52336141	52335788	52335881	9068	3,1,0	113,46,110	4,2,5	217,44,158	173	149	9.134833324316778e-11	1.76691950875e-09	0.022,0.018,0.0	0.016,0.038,0.027	-0.014
9432	gene:Solyc08g079820.2	NA	8	+	63273867	63273970	63273867	63273917	63274368	63274467	9432	20,5,22	101,32,115	12,2,7	148,33,107	202	149	9.228422541596626e-11	1.7829441269e-09	0.127,0.103,0.124	0.056,0.043,0.046	0.07
687	gene:Solyc05g052700.2	NA	5	+	62906652	62906717	62906652	62906713	62907854	62908171	687	1,3,3	0,0,4	4,0,0	0,0,2	153	149	9.267319566804416e-11	1.78837715733e-09	1.0,1.0,0.422	1.0,NA,0.0	0.307
485	gene:Solyc12g055760.1	NA	12	-	61747475	61747663	61747479	61747663	61744723	61744752	485	307,283,283	2845,1069,2969	316,165,236	2224,668,2007	153	149	9.444848371890923e-11	1.82051920534e-09	0.095,0.205,0.085	0.122,0.194,0.103	-0.011
14141	gene:Solyc03g044260.2	NA	3	+	8606906	8606996	8606906	8606963	8607402	8607544	14141	62,21,55	4,0,1	43,16,40	1,2,4	182	149	9.643106672373e-11	1.8565777069e-09	0.927,1.0,0.978	0.972,0.868,0.891	0.058
9933	gene:Solyc02g067120.2	NA	2	-	37342811	37343004	37342815	37343004	37342435	37342741	9933	239,226,249	13,0,9	532,231,421	4,4,6	153	149	9.675547482977356e-11	1.86066495976e-09	0.947,1.0,0.964	0.992,0.983,0.986	-0.017
5734	gene:Solyc12g043000.1	NA	12	+	39282881	39283104	39282881	39283058	39283718	39283738	5734	93,63,95	170,96,121	111,63,95	212,120,158	195	149	9.691358407421169e-11	1.86154842743e-09	0.295,0.334,0.375	0.286,0.286,0.315	0.039
13901	gene:Solyc11g013400.1	NA	11	+	6414938	6415027	6414938	6414986	6415105	6415189	13901	9,0,2	146,65,175	5,0,1	229,49,172	190	149	1.0324468507713879e-10	1.98086565727e-09	0.046,0.0,0.009	0.017,0.0,0.005	0.011
3217	gene:Solyc05g010320.2	NA	5	+	4467039	4467267	4467039	4467263	4467432	4467913	3217	14,2,17	381,132,365	7,5,0	204,98,203	153	149	1.0440632518090777e-10	2.00083992229e-09	0.035,0.015,0.043	0.032,0.047,0.0	0.005
16162	gene:Solyc02g082200.2	NA	2	+	45898219	45898458	45898219	45898454	45900477	45900895	16162	22,19,30	774,464,912	37,23,33	990,421,867	153	149	1.0966962796477362e-10	2.09928159827e-09	0.027,0.038,0.031	0.035,0.051,0.036	-0.009
2682	gene:Solyc05g013940.2	NA	5	-	7412317	7412551	7412431	7412551	7411973	7412084	2682	3,0,6	44,17,63	2,4,0	72,11,76	263	149	1.1049414056616312e-10	2.11262760004e-09	0.037,0.0,0.051	0.015,0.171,0.0	-0.033
407	gene:Solyc04g045630.2	NA	4	-	34501302	34501441	34501314	34501441	34501195	34501226	407	2,13,10	12,0,10	19,0,6	14,0,13	161	149	1.1490929990440206e-10	2.19451638805e-09	0.134,1.0,0.481	0.557,NA,0.299	0.11
7207	gene:Solyc03g083420.2	NA	3	+	53289998	53290242	53289998	53290177	53290402	53290758	7207	20,28,68	5,0,3	111,13,65	10,2,7	214	149	1.1629918396788495e-10	2.2185071921e-09	0.736,1.0,0.94	0.885,0.819,0.866	0.035
12077	gene:Solyc02g071860.2	NA	2	-	41211721	41211902	41211830	41211902	41211475	41211544	12077	0,7,1	30,16,45	11,2,10	93,18,86	258	149	1.283137850614745e-10	2.44488585176e-09	0.0,0.202,0.013	0.064,0.06,0.063	0.009
9027	gene:Solyc07g039510.2	NA	7	-	47623059	47623226	47623092	47623226	47621489	47621572	9027	13,10,8	9,12,15	8,1,7	6,1,3	182	149	1.4032155250407415e-10	2.6706152355e-09	0.542,0.406,0.304	0.522,0.45,0.656	-0.125
17006	gene:Solyc01g109010.2	NA	1	-	96101554	96102136	96101972	96102136	96101419	96101485	17006	95,43,82	0,0,0	65,16,64	10,0,8	567	149	1.4642951427974723e-10	2.78367035394e-09	1.0,1.0,1.0	0.631,1.0,0.678	0.23
10944	gene:Solyc07g032220.2	NA	7	+	36210938	36211110	36210938	36211025	36219984	36220501	10944	19,8,18	0,2,3	42,14,38	4,0,0	234	149	1.482916029215369e-10	2.81584375525e-09	1.0,0.718,0.793	0.87,1.0,1.0	-0.12
10676	gene:Solyc02g005350.2	NA	2	-	8038669	8038786	8038704	8038786	8037966	8038335	10676	27,9,25	501,267,444	28,19,20	429,186,430	184	149	1.488743987820185e-10	2.82045607556e-09	0.042,0.027,0.044	0.05,0.076,0.036	-0.016
9321	gene:Solyc02g086970.2	NA	2	-	49539281	49539513	49539375	49539513	49538714	49538928	9321	126,147,144	13,22,15	120,61,103	31,20,17	243	149	1.488188950191997e-10	2.82045607556e-09	0.856,0.804,0.855	0.704,0.652,0.788	0.124
5387	gene:Solyc03g120500.2	NA	3	-	68878911	68879134	68878916	68879134	68878249	68878390	5387	4,5,6	8,2,4	0,2,0	2,4,3	154	149	1.5282611544177544e-10	2.8920207661e-09	0.326,0.708,0.592	0.0,0.326,0.0	0.433
11436	gene:Solyc08g065890.2	NA	8	-	54235497	54235583	54235503	54235583	54235294	54235373	11436	4,3,6	237,99,212	17,2,7	371,90,305	155	149	1.6102587040560465e-10	3.04371907204e-09	0.016,0.028,0.026	0.042,0.021,0.022	-0.005
6893	gene:Solyc02g076690.2	NA	2	-	41834316	41834409	41834322	41834409	41833747	41834188	6893	8,7,20	4,0,1	47,14,34	15,2,0	155	149	1.6768835846325355e-10	3.16604777822e-09	0.658,1.0,0.951	0.751,0.871,1.0	-0.004
5361	gene:Solyc01g088000.2	NA	1	-	82846338	82846566	82846476	82846566	82846204	82846257	5361	160,166,182	4,2,2	160,89,139	3,0,1	287	149	1.7951598160793276e-10	3.38550821678e-09	0.954,0.977,0.979	0.965,1.0,0.986	-0.014
8649	gene:Solyc12g049570.1	NA	12	+	36672761	36672876	36672761	36672860	36673116	36673217	8649	16,3,7	234,202,256	16,5,11	272,121,211	165	149	1.8030620279428924e-10	3.39655135252e-09	0.058,0.013,0.024	0.05,0.036,0.045	-0.012
6270	gene:Solyc09g064430.2	NA	9	+	61655149	61655348	61655149	61655261	61656033	61656103	6270	5,8,9	8,5,8	20,4,24	13,1,1	236	149	1.8404755013562967e-10	3.46309880051e-09	0.283,0.503,0.415	0.493,0.716,0.938	-0.315
3415	gene:Solyc02g063130.2	NA	2	-	35175623	35175733	35175626	35175733	35175476	35175542	3415	17,15,21	647,238,596	26,2,16	776,215,571	152	149	2.0193419054760357e-10	3.79535654171e-09	0.025,0.058,0.033	0.032,0.009,0.027	0.016
10057	gene:Solyc01g111210.2	NA	1	+	97542920	97543065	97542920	97543054	97543223	97543504	10057	1,4,4	40,16,37	8,2,3	180,61,113	160	149	2.1020484989472126e-10	3.94633448965e-09	0.023,0.189,0.091	0.04,0.03,0.024	0.07
4358	gene:Solyc02g071510.2	NA	2	-	40914321	40914566	40914325	40914566	40914174	40914227	4358	6,4,5	162,113,186	1,0,4	106,48,121	153	149	2.1151123634547022e-10	3.96637342191e-09	0.035,0.033,0.026	0.009,0.0,0.031	0.018
15934	gene:Solyc04g055120.2	NA	4	+	53747331	53747533	53747331	53747488	53748045	53748145	15934	0,2,2	78,71,61	7,1,2	157,45,119	194	149	2.2078686619382885e-10	4.13564202184e-09	0.0,0.021,0.025	0.033,0.017,0.013	-0.006
4498	gene:Solyc04g009350.2	NA	4	-	2793071	2793145	2793077	2793145	2792703	2792948	4498	5,4,8	42,32,61	25,7,17	147,36,111	155	149	2.2633740026804864e-10	4.23483144853e-09	0.103,0.107,0.112	0.141,0.157,0.128	-0.035
2710	gene:Solyc01g080510.2	NA	1	+	79760750	79760992	79760750	79760805	79761549	79761628	2710	16,21,15	246,166,245	27,22,26	350,132,274	336	149	2.266767829427491e-10	4.23640528121e-09	0.028,0.053,0.026	0.033,0.069,0.04	-0.012
5038	gene:Solyc05g015710.2	NA	5	-	11757559	11757682	11757572	11757682	11755996	11756260	5038	2,0,1	15,10,21	4,0,3	17,2,9	162	149	2.4011285898445215e-10	4.48246682532e-09	0.109,0.0,0.042	0.178,0.0,0.235	-0.087
15047	gene:Solyc06g051520.2	NA	6	+	35007993	35008169	35007993	35008147	35008248	35008769	15047	9,7,7	231,85,206	7,1,7	225,69,196	171	149	2.5127697589597314e-10	4.68560976626e-09	0.033,0.067,0.029	0.026,0.012,0.03	0.02
4699	gene:Solyc09g005350.2	NA	9	+	275319	275448	275319	275388	275726	276505	4699	0,0,1	6,0,0	2,0,2	0,0,0	209	149	2.637344560570381e-10	4.91238724211e-09	0.0,NA,1.0	1.0,NA,1.0	-0.5
15882	gene:Solyc10g007840.2	NA	10	-	2050188	2050291	2050196	2050291	2049532	2049608	15882	2,0,0	47,22,54	6,1,2	189,34,119	157	149	2.7743230651798967e-10	5.16173381051e-09	0.039,0.0,0.0	0.029,0.027,0.016	-0.011
6003	gene:Solyc01g009670.2	NA	1	-	3910687	3910768	3910695	3910768	3910561	3910607	6003	3,4,0	8,6,15	9,4,6	26,2,28	157	149	2.97638385957125e-10	5.53147441584e-09	0.262,0.388,0.0	0.247,0.655,0.169	-0.14
2385	gene:Solyc09g091100.2	NA	9	-	70459616	70459695	70459666	70459695	70458878	70458930	2385	41,10,45	8,4,5	188,50,160	20,6,8	199	149	3.0007230691806424e-10	5.57046980494e-09	0.793,0.652,0.871	0.876,0.862,0.937	-0.12
5419	gene:Solyc09g018790.2	NA	9	-	17003156	17003327	17003225	17003327	17002419	17002535	5419	14,0,6	447,195,606	7,7,20	736,198,596	218	149	3.114673030341571e-10	5.77554342028e-09	0.021,0.0,0.007	0.006,0.024,0.022	-0.008
9194	gene:Solyc05g009220.2	NA	5	+	3364769	3365016	3364769	3364825	3365871	3365962	9194	14,2,9	119,65,136	17,10,27	216,66,185	340	149	3.1981036491592456e-10	5.92363037516e-09	0.049,0.013,0.028	0.033,0.062,0.06	-0.022
4816	gene:Solyc06g053620.2	NA	6	-	36453876	36453935	36453883	36453935	36453349	36453788	4816	104,40,105	107,73,158	20,6,8	34,13,28	156	149	3.2350637342458467e-10	5.98540888891e-09	0.481,0.344,0.388	0.36,0.306,0.214	0.111
6316	gene:Solyc06g005310.2	NA	6	-	332199	332382	332208	332382	331944	332074	6316	38,30,32	8,0,0	18,6,13	3,0,0	158	149	3.257657428858984e-10	6.0204991859e-09	0.817,1.0,1.0	0.85,1.0,1.0	-0.011
11728	gene:Solyc11g012900.1	NA	11	-	5693098	5693328	5693106	5693328	5692411	5692445	11728	0,0,0	2,2,3	3,0,2	0,0,0	157	149	3.395579910090652e-10	6.26841425894e-09	0.0,0.0,0.0	1.0,NA,1.0	-1.0
13917	gene:Solyc03g116380.2	NA	3	+	65849948	65850183	65849948	65850142	65853012	65853111	13917	41,12,51	5,0,11	116,17,108	9,6,6	190	149	3.570889665908279e-10	6.58472054393e-09	0.865,1.0,0.784	0.91,0.69,0.934	0.038
2629	gene:Solyc03g097790.2	NA	3	+	60122461	60122610	60122461	60122603	60122847	60122956	2629	0,0,3	18,8,15	1,1,2	7,7,9	156	149	3.934547159583224e-10	7.23921781158e-09	0.0,0.0,0.16	0.12,0.12,0.175	-0.085
4459	gene:Solyc10g084370.1	NA	10	-	63944092	63944248	63944093	63944248	63943024	63943082	4459	4,0,3	45,14,50	0,3,0	30,11,24	150	149	3.9341568784019534e-10	7.23921781158e-09	0.081,0.0,0.056	0.0,0.213,0.0	-0.025
5144	gene:Solyc08g066520.2	NA	8	-	55253708	55253853	55253734	55253853	55247116	55247122	5144	20,22,17	32,16,21	41,32,44	45,4,54	175	149	4.0260362861990976e-10	7.39934642367e-09	0.347,0.539,0.408	0.437,0.872,0.41	-0.142
14334	gene:Solyc09g014300.2	NA	9	-	5792678	5792762	5792688	5792762	5792439	5792527	14334	2219,1543,2271	169,82,173	194,95,138	2,0,2	159	149	4.217897795294733e-10	7.74338847464e-09	0.925,0.946,0.925	0.989,1.0,0.985	-0.059
8840	gene:Solyc01g097500.2	NA	1	-	88333307	88333466	88333341	88333466	88332033	88332178	8840	73,48,70	4,0,1	231,77,156	11,0,5	183	149	4.2634546631574527e-10	7.81837498229e-09	0.937,1.0,0.983	0.945,1.0,0.962	0.004
6805	gene:Solyc04g009550.2	NA	4	+	2958609	2958706	2958609	2958698	2958802	2958925	6805	7,0,3	70,72,99	2,10,5	122,38,106	157	149	4.4774889986361176e-10	8.20181097366e-09	0.087,0.0,0.028	0.015,0.2,0.043	-0.048
3536	gene:Solyc03g083190.1	NA	3	+	53032263	53032425	53032263	53032402	53032508	53032606	3536	0,3,0	2,2,0	7,1,1	5,0,0	172	149	4.6385224967292095e-10	8.48742220019e-09	0.0,0.565,NA	0.548,1.0,1.0	-0.567
7038	gene:Solyc01g098520.2	NA	1	-	89018195	89018374	89018329	89018374	89017978	89018085	7038	4,8,2	17,3,22	6,0,8	8,4,9	283	149	5.332586360918787e-10	9.74665233985e-09	0.11,0.584,0.046	0.283,0.0,0.319	0.046
16457	gene:Solyc03g123700.2	NA	3	+	70458132	70458195	70458132	70458185	70459986	70460024	16457	9,7,3	17,30,26	30,10,16	196,91,129	159	149	5.632791183992277e-10	1.02840266765e-08	0.332,0.179,0.098	0.125,0.093,0.104	0.096
17347	gene:Solyc10g085680.1	NA	10	-	64785182	64785356	64785211	64785356	64783994	64784399	17347	60,29,63	1,5,6	105,24,65	3,2,4	178	149	5.838559277370281e-10	1.06479922821e-08	0.98,0.829,0.898	0.967,0.909,0.932	-0.034
12612	gene:Solyc06g082890.2	NA	6	-	48523137	48523277	48523196	48523277	48522778	48523016	12612	8,7,4	22,8,25	6,2,1	27,2,23	208	149	5.872293514337282e-10	1.06977588544e-08	0.207,0.385,0.103	0.137,0.417,0.03	0.037
10884	gene:Solyc10g081540.1	NA	10	-	62581896	62582015	62581953	62582015	62581725	62581822	10884	2,0,3	5,0,0	2,0,1	4,0,4	206	149	6.043915109883109e-10	1.0998334996e-08	0.224,NA,1.0	0.266,NA,0.153	0.402
2104	gene:Solyc03g121260.2	NA	3	-	69424220	69424330	69424224	69424330	69423783	69423892	2104	39,12,38	2,0,3	126,55,143	2,0,3	153	149	6.228284073369376e-10	1.13214241491e-08	0.95,1.0,0.925	0.984,1.0,0.979	-0.029
824	gene:Solyc02g005520.2	NA	2	-	9240093	9240131	9240097	9240131	9239964	9240011	824	5,9,11	0,0,2	15,7,13	3,0,4	153	149	6.69887818220237e-10	1.21635210407e-08	1.0,1.0,0.843	0.83,1.0,0.76	0.084
4904	gene:Solyc12g019750.1	NA	12	-	11309260	11309398	11309274	11309398	11308892	11308957	4904	3,4,3	122,91,170	3,2,2	256,76,192	163	149	7.147572429862979e-10	1.29640559613e-08	0.022,0.039,0.016	0.011,0.023,0.009	0.011
8718	gene:Solyc04g079320.2	NA	4	+	63843313	63843426	63843313	63843406	63843535	63843787	8718	4,1,5	22,8,23	0,0,3	46,6,23	169	149	7.332771916851794e-10	1.32854457131e-08	0.138,0.099,0.161	0.0,0.0,0.103	0.098
16893	gene:Solyc09g018670.2	NA	9	+	16609592	16609820	16609592	16609604	16610257	16610328	16893	104,38,136	6,4,10	125,38,81	6,2,4	365	149	7.38004567632654e-10	1.33565145086e-08	0.876,0.795,0.847	0.895,0.886,0.892	-0.052
11109	gene:Solyc09g011760.2	NA	9	-	5053905	5053988	5053918	5053988	5050090	5050449	11109	28,14,36	1415,918,1602	30,12,29	1164,475,962	162	149	7.402725870802388e-10	1.33829671625e-08	0.018,0.014,0.02	0.023,0.023,0.027	-0.007
11075	gene:Solyc07g054300.2	NA	7	+	62656030	62656256	62656030	62656252	62658146	62658841	11075	6,0,7	258,73,249	3,0,3	175,50,166	153	149	7.636478702443416e-10	1.37905332476e-08	0.022,0.0,0.027	0.016,0.0,0.017	0.005
10024	gene:Solyc01g104060.2	NA	1	-	92537377	92537501	92537399	92537501	92537122	92537156	10024	2,6,3	71,50,51	3,6,3	177,61,113	171	149	8.15133535148446e-10	1.46883345812e-08	0.024,0.095,0.049	0.015,0.079,0.023	0.017
15637	gene:Solyc04g064510.2	NA	4	-	55675683	55675897	55675753	55675897	55675355	55675560	15637	137,57,203	3,0,22	178,27,143	11,2,17	219	149	8.145706373259969e-10	1.46883345812e-08	0.969,1.0,0.863	0.917,0.902,0.851	0.054
16460	gene:Solyc05g018300.2	NA	5	-	20369906	20370015	20369968	20370015	20365288	20365419	16460	2,0,1	0,0,0	0,1,0	2,2,3	211	149	8.790847257904661e-10	1.58235250642e-08	1.0,NA,1.0	0.0,0.261,0.0	0.913
12987	gene:Solyc02g071170.2	NA	2	+	40661776	40661877	40661776	40661868	40662025	40662190	12987	11,1,12	0,0,10	10,1,15	11,3,3	158	149	9.571654091115484e-10	1.7210311083e-08	1.0,1.0,0.531	0.462,0.239,0.825	0.335
12137	gene:Solyc01g103670.2	NA	1	+	92223189	92223265	92223189	92223238	92224193	92224250	12137	6,0,4	108,47,121	1,0,2	92,54,88	176	149	1.0601592572157146e-09	1.90415617238e-08	0.045,0.0,0.027	0.009,0.0,0.019	0.015
6323	gene:Solyc10g079550.1	NA	10	-	61067826	61068036	61067943	61068036	61066764	61066913	6323	1,0,3	33,34,40	3,2,4	78,43,47	266	149	1.071589952768748e-09	1.92260614661e-08	0.017,0.0,0.04	0.021,0.025,0.046	-0.012
7252	gene:Solyc02g021420.2	NA	2	-	22635760	22635947	22635799	22635947	22635566	22635667	7252	0,6,3	70,80,75	3,0,1	185,60,138	188	149	1.184765185899947e-09	2.12336533749e-08	0.0,0.056,0.031	0.013,0.0,0.006	0.023
5041	gene:Solyc09g066010.2	NA	9	+	64286230	64286369	64286230	64286356	64286746	64287144	5041	10,3,11	80,34,91	2,2,2	38,29,52	162	149	1.221538242532465e-09	2.18690924197e-08	0.103,0.075,0.1	0.046,0.06,0.034	0.046
4905	gene:Solyc12g019750.1	NA	12	-	11309155	11309398	11309274	11309398	11308892	11308957	4905	10,4,5	122,91,170	5,3,9	256,76,192	268	149	1.2265450795011541e-09	2.19350669606e-08	0.044,0.024,0.016	0.011,0.021,0.025	0.009
3579	gene:Solyc06g082200.2	NA	6	+	48114030	48114083	48114030	48114072	48115143	48115183	3579	28,21,19	5,0,3	44,16,33	2,0,0	160	149	1.2342076407687536e-09	2.20483423102e-08	0.839,1.0,0.855	0.953,1.0,1.0	-0.086
6865	gene:Solyc07g008080.2	NA	7	-	2791809	2791989	2791847	2791989	2791596	2791711	6865	5,9,2	18,5,6	8,1,3	47,15,40	187	149	1.2726967047463722e-09	2.27114779699e-08	0.181,0.589,0.21	0.119,0.05,0.056	0.252
12625	gene:Solyc01g107600.2	NA	1	-	95096950	95097041	95096954	95097041	95096739	95096798	12625	4,4,5	49,46,77	2,1,3	106,24,53	153	149	1.292138753820018e-09	2.30336570982e-08	0.074,0.078,0.059	0.018,0.039,0.052	0.034
15713	gene:Solyc02g030230.2	NA	2	-	25329634	25329800	25329718	25329800	25328194	25328308	15713	19,13,48	1,2,5	35,7,32	2,2,8	233	149	1.372111128348726e-09	2.44330003069e-08	0.924,0.806,0.86	0.918,0.691,0.719	0.087
2756	gene:Solyc01g097210.2	NA	1	+	88147802	88147921	88147802	88147829	88147997	88148123	2756	1,0,6	1,6,9	8,0,5	6,0,3	241	149	1.3764719791453076e-09	2.44843826001e-08	0.382,0.0,0.292	0.452,NA,0.507	-0.255
10010	gene:Solyc12g015710.1	NA	12	-	5688426	5688664	5688581	5688664	5687872	5688004	10010	9,9,15	44,30,49	15,4,13	73,18,77	304	149	1.37864753101902e-09	2.44968248659e-08	0.091,0.128,0.13	0.091,0.098,0.076	0.028
15473	gene:Solyc03g026110.2	NA	3	-	3520499	3520708	3520633	3520708	3519384	3520417	15473	17,2,17	135,64,169	14,2,13	177,62,165	283	149	1.3898492597318373e-09	2.46694527428e-08	0.062,0.016,0.05	0.04,0.017,0.04	0.01
13643	gene:Solyc06g049080.2	NA	6	+	32364076	32364206	32364076	32364202	32364313	32364370	13643	25,4,23	671,232,782	15,2,11	519,116,553	153	149	1.3967961001454142e-09	2.47662693141e-08	0.035,0.017,0.028	0.027,0.017,0.019	0.006
15922	gene:Solyc04g071660.2	NA	4	-	58647970	58648147	58647979	58648147	58647784	58647901	15922	16,10,19	0,0,2	131,55,69	3,4,7	158	149	1.4084168723543271e-09	2.49456631949e-08	1.0,1.0,0.9	0.976,0.928,0.903	0.031
10061	gene:Solyc07g032740.2	NA	7	-	40983648	40983801	40983663	40983801	40983220	40983342	10061	10,0,10	259,140,243	6,1,4	205,146,163	164	149	1.425824934942267e-09	2.52270688916e-08	0.034,0.0,0.036	0.026,0.006,0.022	0.005
856	gene:Solyc01g066830.2	NA	1	-	75007608	75007734	75007661	75007734	75006858	75006921	856	2,1,4	75,19,62	5,0,10	86,22,73	202	149	1.45770248528102e-09	2.57636106983e-08	0.019,0.037,0.045	0.041,0.0,0.092	-0.011
11256	gene:Solyc12g019740.1	NA	12	+	11253264	11253433	11253264	11253429	11253812	11254118	11256	4,1,11	494,255,496	4,1,7	222,74,215	153	149	1.587716038684614e-09	2.80316333809e-08	0.008,0.004,0.021	0.017,0.013,0.031	-0.009
8829	gene:Solyc04g007410.2	NA	4	-	1091592	1091764	1091596	1091764	1091222	1091513	8829	10,2,11	191,75,205	11,0,8	284,86,269	153	149	1.6061878920183829e-09	2.83276240764e-08	0.049,0.025,0.05	0.036,0.0,0.028	0.02
13271	gene:Solyc02g094150.2	NA	2	+	54778495	54778582	54778495	54778565	54778899	54778998	13271	37,20,40	562,267,512	13,7,6	95,47,56	166	149	1.6785817594376708e-09	2.95729754561e-08	0.056,0.063,0.066	0.109,0.118,0.088	-0.043
16295	gene:Solyc06g060390.2	NA	6	+	38408683	38408765	38408683	38408757	38409363	38409468	16295	18,12,41	2,4,8	31,11,23	9,6,13	157	149	1.6868423995799803e-09	2.96869951892e-08	0.895,0.74,0.829	0.766,0.635,0.627	0.145
2922	gene:Solyc12g014460.1	NA	12	+	5445225	5445337	5445225	5445305	5446016	5446141	2922	3,1,3	159,36,143	5,2,7	146,42,124	181	149	1.741330184658137e-09	3.06134700684e-08	0.015,0.022,0.017	0.027,0.038,0.044	-0.018
762	gene:Solyc11g012550.1	NA	11	+	5361033	5361192	5361033	5361132	5364108	5365080	762	30,30,31	2,2,0	64,16,38	0,0,1	209	149	1.8901252101260155e-09	3.31941989283e-08	0.914,0.914,1.0	1.0,1.0,0.964	-0.045
10343	gene:Solyc08g007240.2	NA	8	+	1827025	1827097	1827025	1827074	1827181	1827216	10343	1,2,8	2,1,0	0,0,0	4,0,5	172	149	1.9956159181970695e-09	3.49510892241e-08	0.302,0.634,1.0	0.0,NA,0.0	0.645
14895	gene:Solyc08g006430.2	NA	8	+	1038850	1039126	1038850	1039015	1039176	1039198	14895	358,110,417	9,7,7	391,56,347	6,2,3	260	149	1.996483043170283e-09	3.49510892241e-08	0.958,0.9,0.972	0.974,0.941,0.985	-0.023
8557	gene:Solyc04g072510.2	NA	4	+	59515260	59515505	59515260	59515353	59518303	59518600	8557	48,21,54	0,0,2	111,35,80	0,0,5	301	149	1.995800342871625e-09	3.49510892241e-08	1.0,1.0,0.93	1.0,1.0,0.888	0.014
613	gene:Solyc03g117660.2	NA	3	+	66744720	66744945	66744720	66744936	66745505	66745565	613	2,4,1	12,2,18	0,0,1	1,0,0	158	149	2.042935847375298e-09	3.57266209937e-08	0.136,0.654,0.05	0.0,NA,1.0	-0.22
16670	gene:Solyc03g124030.2	NA	3	-	70732961	70733138	70733010	70733138	70727514	70727802	16670	0,0,0	2,0,2	2,0,1	0,0,0	198	149	2.2351665881019805e-09	3.90471838907e-08	0.0,NA,0.0	1.0,NA,1.0	-1.0
17343	gene:Solyc07g062400.2	NA	7	-	65162725	65162962	65162889	65162962	65162277	65162361	17343	14,2,15	0,0,0	1,0,0	1,0,3	313	149	2.2625453116820087e-09	3.94839137673e-08	1.0,1.0,1.0	0.323,NA,0.0	0.839
6318	gene:Solyc06g005310.2	NA	6	-	332175	332382	332208	332382	331944	332074	6318	109,90,124	8,0,0	80,16,43	3,0,0	182	149	2.281394183929627e-09	3.97710271812e-08	0.918,1.0,1.0	0.956,1.0,1.0	-0.013
10630	gene:Solyc02g081520.2	NA	2	-	45453963	45454225	45453979	45454225	45453765	45453854	10630	9,10,23	4,0,0	31,9,28	7,2,2	165	149	2.3473335386669096e-09	4.08775943418e-08	0.67,1.0,1.0	0.8,0.803,0.927	0.047
16919	gene:Solyc12g077460.1	NA	12	+	19381298	19381374	19381298	19381330	19382301	19382329	16919	8,0,9	6,2,3	5,1,6	6,0,9	193	149	2.5066890334629252e-09	4.36069299784e-08	0.507,0.0,0.698	0.391,1.0,0.34	-0.175
1948	gene:Solyc08g075010.2	NA	8	-	59158531	59158720	59158651	59158720	59153464	59153565	1948	15,10,16	0,1,6	14,7,19	8,7,8	269	149	2.5556694851286247e-09	4.44124510735e-08	1.0,0.847,0.596	0.492,0.356,0.568	0.342
8654	gene:Solyc09g090550.2	NA	9	+	70042524	70042732	70042524	70042726	70043024	70043191	8654	26,30,23	8,7,2	35,17,31	18,4,4	155	149	2.6436820070033726e-09	4.58938771843e-08	0.758,0.805,0.917	0.651,0.803,0.882	0.048
9139	gene:Solyc01g080170.2	NA	1	+	79388527	79388642	79388527	79388627	79388734	79388898	9139	1,0,1	2,0,0	1,2,0	3,0,1	164	149	2.770840382973096e-09	4.80510626916e-08	0.312,NA,1.0	0.232,1.0,0.0	0.245
8657	gene:Solyc01g097760.2	NA	1	+	88475886	88476032	88475886	88476022	88476118	88476235	8657	6,1,4	0,0,0	3,3,4	9,2,0	159	149	2.8254940098628065e-09	4.89477020748e-08	1.0,1.0,1.0	0.238,0.584,1.0	0.393
6735	gene:Solyc06g065390.2	NA	6	+	40808600	40808680	40808600	40808661	40809071	40809173	6735	0,0,0	2,0,1	2,0,2	0,0,0	168	149	2.8746572014227627e-09	4.97474566369e-08	0.0,NA,0.0	1.0,NA,1.0	-1.0
6897	gene:Solyc06g072580.2	NA	6	-	44764340	44764417	44764344	44764417	44764199	44764259	6897	6,0,0	2,0,3	3,0,0	4,0,2	153	149	3.0748723745640015e-09	5.31568561753e-08	0.745,NA,0.0	0.422,NA,0.0	0.162
16343	gene:Solyc05g056520.2	NA	5	-	65782983	65783130	65783087	65783130	65782791	65782889	16343	1,2,5	0,0,0	9,2,6	7,2,9	253	149	3.1095156247610706e-09	5.36998140567e-08	1.0,1.0,1.0	0.431,0.371,0.282	0.639
15940	gene:Solyc02g082950.2	NA	2	+	46562415	46562609	46562415	46562604	46562725	46562884	15940	6,4,22	8,2,12	3,0,4	3,0,0	154	149	3.20501393062145e-09	5.52914877262e-08	0.421,0.659,0.639	0.492,NA,1.0	-0.173
7645	gene:Solyc07g005940.2	NA	7	-	782926	783014	782947	783014	782385	782498	7645	0,2,0	1,1,0	1,0,0	5,1,4	170	149	3.460622573372668e-09	5.96391404234e-08	0.0,0.637,NA	0.149,0.0,0.0	0.269
8171	gene:Solyc03g123600.2	NA	3	-	70408555	70408634	70408575	70408634	70408367	70408472	8171	17,15,11	0,4,2	8,0,9	1,0,2	169	149	3.6466857850544766e-09	6.27804951128e-08	1.0,0.768,0.829	0.876,NA,0.799	0.028
8016	gene:Solyc04g054330.2	NA	4	+	52331531	52331682	52331531	52331678	52331785	52331894	8016	5,1,4	43,24,48	2,1,2	44,2,36	153	149	3.6683072601700893e-09	6.30872821656e-08	0.102,0.039,0.075	0.042,0.327,0.051	-0.068
4271	gene:Solyc02g094440.2	NA	2	+	54969225	54969283	54969225	54969231	54969531	54969680	4271	1,0,15	407,86,508	15,1,17	423,104,382	201	149	3.8155530303577144e-09	6.55516750433e-08	0.002,0.0,0.021	0.026,0.007,0.032	-0.014
2607	gene:Solyc08g077430.2	NA	8	+	61317296	61317376	61317296	61317371	61320353	61320457	2607	1,4,0	0,0,1	1,0,0	1,3,2	154	149	3.930978645218052e-09	6.74648620435e-08	1.0,1.0,0.0	0.492,0.0,0.0	0.503
2112	gene:Solyc02g089060.2	NA	2	+	50962794	50963031	50962794	50963027	50963861	50964005	2112	3,2,5	120,49,108	2,0,0	67,10,57	153	149	4.084808447756894e-09	7.00325216932e-08	0.024,0.038,0.043	0.028,0.0,0.0	0.026
12052	gene:Solyc03g114070.2	NA	3	-	64118101	64118342	64118146	64118342	64117863	64118000	12052	29,20,36	3,3,0	134,17,86	6,2,18	194	149	4.093283026559865e-09	7.01053922691e-08	0.881,0.837,1.0	0.945,0.867,0.786	0.04
2081	gene:Solyc01g103230.2	NA	1	+	91878559	91878782	91878559	91878618	91879841	91879952	2081	3,2,5	17,26,28	2,0,3	90,23,57	313	149	4.29410155693899e-09	7.34689788031e-08	0.077,0.035,0.078	0.01,0.0,0.024	0.052
14851	gene:Solyc09g009100.2	NA	9	-	2446846	2446917	2446859	2446917	2445340	2446609	14851	4,14,10	48,42,54	5,5,2	93,50,65	162	149	4.373930376232245e-09	7.46808112386e-08	0.071,0.235,0.146	0.047,0.084,0.028	0.098
3507	gene:Solyc01g009970.2	NA	1	-	4575986	4576232	4576160	4576232	4575408	4575488	3507	0,9,4	73,39,89	13,1,7	283,82,213	323	149	4.3709009818767025e-09	7.46808112386e-08	0.0,0.096,0.02	0.021,0.006,0.015	0.025
16614	gene:Solyc04g005860.2	NA	4	-	548951	549119	548983	549119	548557	548720	16614	32,15,27	131,43,178	46,14,53	144,36,135	181	149	4.725396368933921e-09	8.0598847008e-08	0.167,0.223,0.111	0.208,0.243,0.244	-0.065
846	gene:Solyc01g079680.2	NA	1	+	78795200	78795322	78795200	78795295	78796217	78798172	846	6,3,9	43,26,58	61,22,44	125,53,124	176	149	4.876747957177482e-09	8.30949785393e-08	0.106,0.089,0.116	0.292,0.26,0.231	-0.157
6803	gene:Solyc01g034150.2	NA	1	-	36263411	36263523	36263452	36263523	36263167	36263335	6803	18,18,6	3,0,0	29,7,14	0,0,1	190	149	5.24026598751609e-09	8.91973890552e-08	0.825,1.0,1.0	1.0,1.0,0.917	-0.031
2558	gene:Solyc05g009390.2	NA	5	-	3545013	3545115	3545017	3545115	3544525	3544925	2558	2,0,2	72,46,85	3,1,3	83,55,84	153	149	5.406083214151778e-09	9.19255707193e-08	0.026,0.0,0.022	0.034,0.017,0.034	-0.012
10969	gene:Solyc11g030380.1	NA	11	-	21603634	21603898	21603734	21603898	21603326	21603444	10969	405,204,472	31,9,33	342,132,300	20,4,18	249	149	5.472181543899703e-09	9.29542731858e-08	0.887,0.931,0.895	0.911,0.952,0.909	-0.02
1123	gene:Solyc10g005690.2	NA	10	-	559996	560206	560094	560206	559071	559308	1123	3,0,2	12,10,13	0,3,2	59,15,39	247	149	5.547484580788058e-09	9.41370696347e-08	0.131,0.0,0.085	0.0,0.108,0.03	0.026
14969	gene:Solyc02g079100.2	NA	2	+	43719519	43719699	43719519	43719650	43719777	43719847	14969	10,4,9	131,51,206	3,0,1	78,16,66	198	149	5.6121999396379135e-09	9.51379675161e-08	0.054,0.056,0.032	0.028,0.0,0.011	0.034
8586	gene:Solyc06g083040.2	NA	6	-	48594251	48594390	48594268	48594390	48593961	48594079	8586	11,0,11	209,106,242	16,0,8	485,164,385	166	149	5.7335002596203775e-09	9.70950717435e-08	0.045,0.0,0.039	0.029,0.0,0.018	0.012
1961	gene:Solyc12g098640.1	NA	12	-	66083838	66083914	66083872	66083914	66083206	66083385	1961	15,0,3	227,84,328	25,4,4	391,125,363	183	149	5.755545838642093e-09	9.73690507014e-08	0.051,0.0,0.007	0.049,0.025,0.009	-0.008
4072	gene:Solyc03g031990.2	NA	3	-	4482637	4482865	4482695	4482865	4482048	4482132	4072	0,4,3	214,201,228	23,8,14	670,168,516	207	149	5.868724893547731e-09	9.91826459606e-08	0.0,0.014,0.009	0.024,0.033,0.019	-0.018
1138	gene:Solyc01g103170.2	NA	1	-	91829663	91829723	91829667	91829723	91829491	91829554	1138	13,7,13	165,72,170	23,3,11	55,20,43	153	149	6.061563566705942e-09	1.02337445527e-07	0.071,0.086,0.069	0.289,0.127,0.199	-0.13
12231	gene:Solyc01g111630.2	NA	1	+	97848783	97848856	97848783	97848852	97849200	97849334	12231	18,12,15	6,0,8	53,22,29	0,0,0	153	149	6.327724543476792e-09	1.06722476142e-07	0.745,1.0,0.646	1.0,1.0,1.0	-0.203
423	gene:Solyc06g060670.2	NA	6	+	38689751	38689920	38689751	38689877	38691036	38691201	423	7,0,9	9,0,8	13,2,9	12,9,2	192	149	6.525165978375567e-09	1.09940766068e-07	0.376,NA,0.466	0.457,0.147,0.777	-0.039
2723	gene:Solyc08g075990.2	NA	8	-	60060016	60060116	60060076	60060116	60059843	60059944	2723	5,5,13	29,13,31	17,3,15	177,50,176	209	149	6.6923291660134436e-09	1.12642895374e-07	0.109,0.215,0.23	0.064,0.041,0.057	0.131
4152	gene:Solyc08g076450.2	NA	8	-	60458365	60458450	60458390	60458450	60457327	60457474	4152	4,1,12	6,0,12	19,4,9	15,2,4	174	149	6.936810300867162e-09	1.16639618798e-07	0.363,1.0,0.461	0.52,0.631,0.658	0.005
972	gene:Solyc01g006880.2	NA	1	+	1454815	1454900	1454815	1454890	1456434	1456707	972	33,37,55	2,0,2	37,15,42	0,5,1	159	149	7.085190046689237e-09	1.19013981796e-07	0.939,1.0,0.963	1.0,0.738,0.975	0.063
17089	gene:Solyc11g069840.1	NA	11	+	54474692	54474792	54474692	54474770	54474902	54474968	17089	12,6,4	0,0,0	17,6,11	9,6,5	171	149	7.346506116724502e-09	1.23278681004e-07	1.0,1.0,1.0	0.622,0.466,0.657	0.418
11505	gene:Solyc01g006960.2	NA	1	-	1530622	1530742	1530627	1530742	1530422	1530551	11505	29,23,21	9,5,2	65,30,51	4,1,9	154	149	7.520963821431917e-09	1.26078702607e-07	0.757,0.817,0.91	0.94,0.967,0.846	-0.09
8040	gene:Solyc01g006720.2	NA	1	-	1306086	1306121	1306092	1306121	1305776	1306009	8040	1,0,3	14,13,8	2,0,3	6,0,6	155	149	7.892325410623897e-09	1.32170567623e-07	0.064,0.0,0.265	0.243,NA,0.325	-0.174
6278	gene:Solyc02g069920.2	NA	2	+	39705167	39705291	39705167	39705266	39705727	39705825	6278	10,2,8	6,2,6	39,16,32	38,19,35	174	149	7.92632700127609e-09	1.32606172292e-07	0.588,0.461,0.533	0.468,0.419,0.439	0.085
69	gene:Solyc01g090200.2	NA	1	+	83828797	83828902	83828797	83828872	83829251	83829322	69	5,8,9	17,22,27	25,15,18	128,53,85	179	149	8.369171391016597e-09	1.39873885605e-07	0.197,0.232,0.217	0.14,0.191,0.15	0.055
2524	gene:Solyc09g090290.2	NA	9	+	69815826	69815885	69815826	69815881	69817759	69817874	2524	2,14,1	4,0,0	17,4,27	2,0,0	153	149	8.55086075369312e-09	1.42766685179e-07	0.327,1.0,1.0	0.892,1.0,1.0	-0.188
414	gene:Solyc01g009280.2	NA	1	-	3318126	3318246	3318163	3318246	3317950	3318045	414	5,2,3	51,88,43	3,1,0	124,74,80	186	149	8.605020129956898e-09	1.43526546811e-07	0.073,0.018,0.053	0.019,0.011,0.0	0.038
6448	gene:Solyc06g083630.2	NA	6	-	48978913	48979128	48979069	48979128	48978054	48978243	6448	21,4,36	17,3,16	45,12,62	23,6,23	305	149	9.185782514433493e-09	1.53059484548e-07	0.376,0.394,0.524	0.489,0.494,0.568	-0.086
7420	gene:Solyc02g069380.2	NA	2	-	39296253	39296363	39296263	39296363	39294640	39294708	7420	19,9,17	40,21,51	9,5,7	61,24,39	159	149	9.335016918125082e-09	1.55390111107e-07	0.308,0.287,0.238	0.121,0.163,0.144	0.135
4595	gene:Solyc11g044900.1	NA	11	-	32071212	32071371	32071352	32071371	32069767	32069956	4595	5,0,2	49,45,53	8,2,7	104,49,114	289	149	9.369182562047474e-09	1.55802558918e-07	0.05,0.0,0.019	0.038,0.021,0.031	-0.007
7579	gene:Solyc04g016010.2	NA	4	+	6616117	6616246	6616117	6616223	6619404	6619584	7579	0,3,0	2,0,2	7,2,6	11,10,10	172	149	9.9986331291856e-09	1.66103418831e-07	0.0,1.0,0.0	0.355,0.148,0.342	0.052
12148	gene:Solyc11g066660.1	NA	11	-	52434392	52434477	52434408	52434477	52433918	52433999	12148	41,57,37	53,41,55	55,24,52	177,70,149	165	149	1.0206813782193755e-08	1.69392281529e-07	0.411,0.557,0.378	0.219,0.236,0.24	0.217
12051	gene:Solyc03g114070.2	NA	3	-	64118112	64118342	64118146	64118342	64117863	64118000	12051	100,39,127	3,3,0	340,50,273	6,2,18	183	149	1.0324653878234787e-08	1.71176778984e-07	0.964,0.914,1.0	0.979,0.953,0.925	0.007
15182	gene:Solyc11g069190.1	NA	11	-	53818411	53818484	53818422	53818484	53817627	53817811	15182	1,3,1	0,0,0	0,0,0	1,0,2	160	149	1.0676784817495807e-08	1.76838244342e-07	1.0,1.0,1.0	0.0,NA,0.0	1.0
11730	gene:Solyc11g012900.1	NA	11	-	5693098	5693328	5693099	5693328	5692411	5692445	11730	0,0,0	1,0,2	1,0,1	0,0,0	150	149	1.1053689037387117e-08	1.8289832828e-07	0.0,NA,0.0	1.0,NA,1.0	-1.0
2533	gene:Solyc08g066580.2	NA	8	-	55311699	55311928	55311703	55311928	55311436	55311593	2533	0,2,3	54,46,69	4,4,5	118,46,96	153	149	1.1181041064699587e-08	1.8482127242e-07	0.0,0.041,0.041	0.032,0.078,0.048	-0.025
3104	gene:Solyc12g014220.1	NA	12	+	5059355	5059441	5059355	5059418	5059746	5059784	3104	1,1,2	15,8,18	7,2,9	48,12,48	172	149	1.159135625638507e-08	1.91413083016e-07	0.055,0.098,0.088	0.112,0.126,0.14	-0.046
15422	gene:Solyc12g055750.1	NA	12	-	61741439	61741678	61741481	61741678	61741109	61741322	15422	3,1,2	44,16,44	7,1,3	57,9,62	191	149	1.1663230357138087e-08	1.92408519888e-07	0.051,0.046,0.034	0.087,0.08,0.036	-0.024
8499	gene:Solyc11g013770.1	NA	11	+	7150744	7150815	7150744	7150810	7151516	7151573	8499	50,25,57	2,3,2	144,44,96	12,9,2	154	149	1.1891760445255565e-08	1.9598376996e-07	0.96,0.89,0.965	0.921,0.825,0.979	0.03
2253	gene:Solyc03g120200.1	NA	3	-	68656651	68656739	68656679	68656739	68656457	68656573	2253	1,9,0	19,5,5	14,15,7	28,9,29	177	149	1.1962168117496467e-08	1.96948553649e-07	0.042,0.602,0.0	0.296,0.584,0.169	-0.135
4501	gene:Solyc12g044640.1	NA	12	+	38188251	38188419	38188251	38188367	38188704	38188854	4501	3,0,2	1,0,1	2,4,5	0,0,6	201	149	1.2297337628188058e-08	2.02266219304e-07	0.69,NA,0.597	1.0,1.0,0.382	-0.151
10023	gene:Solyc01g104060.2	NA	1	-	92537368	92537501	92537377	92537501	92537122	92537156	10023	8,6,7	0,3,2	18,0,19	0,1,1	158	149	1.2537335767333939e-08	2.06009529104e-07	1.0,0.654,0.767	1.0,0.0,0.947	0.158
5652	gene:Solyc02g094520.2	NA	2	-	55037637	55037878	55037695	55037878	55037203	55037434	5652	6,5,1	26,19,23	17,2,18	57,25,41	207	149	1.2746725688785727e-08	2.09242986678e-07	0.142,0.159,0.03	0.177,0.054,0.24	-0.047
14122	gene:Solyc07g042850.2	NA	7	-	56393539	56393745	56393629	56393745	56393144	56393408	14122	7,0,4	5,0,4	3,3,4	6,4,5	239	149	1.3317510989077002e-08	2.18396652544e-07	0.466,NA,0.384	0.238,0.319,0.333	0.128
7222	gene:Solyc06g005200.2	NA	6	+	216843	216998	216843	216994	217087	218346	7222	19,3,20	8,2,4	26,5,31	3,2,2	153	149	1.3531871761206203e-08	2.21692935586e-07	0.698,0.594,0.83	0.894,0.709,0.938	-0.14
17185	gene:Solyc03g043760.2	NA	3	+	7315350	7315584	7315350	7315525	7316019	7316137	17185	43,32,50	3,0,2	47,10,42	1,4,2	208	149	1.4587994229950247e-08	2.38759716213e-07	0.911,1.0,0.947	0.971,0.642,0.938	0.102
1609	gene:Solyc12g019010.1	NA	12	-	8975813	8975904	8975818	8975904	8974313	8974412	1609	71,24,61	4,2,8	161,46,121	2,2,1	154	149	1.4831448367915113e-08	2.42505140014e-07	0.945,0.921,0.881	0.987,0.957,0.992	-0.063
10142	gene:Solyc05g054410.2	NA	5	-	64342701	64342877	64342795	64342877	64341590	64341737	10142	23,10,48	1,0,2	10,4,22	0,0,1	243	149	1.4934090937677247e-08	2.4394308386e-07	0.934,1.0,0.936	1.0,1.0,0.931	-0.02
378	gene:Solyc05g014970.2	NA	5	-	9179572	9179670	9179602	9179670	9177711	9177879	378	4,3,4	4,1,12	7,4,1	18,4,11	179	149	1.5354169712199282e-08	2.50558309286e-07	0.454,0.714,0.217	0.245,0.454,0.07	0.205
17234	gene:Solyc04g080380.2	NA	4	+	64582421	64582461	64582421	64582457	64583172	64583698	17234	4,8,6	46,40,56	14,6,11	80,10,38	153	149	1.551184745971069e-08	2.52882731278e-07	0.078,0.163,0.094	0.146,0.369,0.22	-0.133
2795	gene:Solyc10g085930.1	NA	10	-	64943388	64943567	64943509	64943567	64942936	64943134	2795	3,5,7	14,6,14	10,4,9	17,1,13	270	149	1.583872228016287e-08	2.57958228618e-07	0.106,0.315,0.216	0.245,0.688,0.276	-0.191
8224	gene:Solyc07g053710.2	NA	7	-	62137393	62137491	62137431	62137491	62136906	62137059	8224	4,1,5	213,94,161	5,1,7	174,74,134	187	149	1.5962430915829955e-08	2.59718140666e-07	0.015,0.008,0.024	0.022,0.011,0.04	-0.009
7790	gene:Solyc10g080070.1	NA	10	+	61467683	61467788	61467683	61467784	61468721	61468799	7790	25,16,16	1,3,5	48,15,32	1,0,3	153	149	1.614187206762797e-08	2.62380517957e-07	0.961,0.839,0.757	0.979,1.0,0.912	-0.111
2711	gene:Solyc01g080510.2	NA	1	+	79759888	79760002	79759888	79759981	79760113	79760368	2711	2,0,5	223,111,255	11,7,6	366,84,266	170	149	1.699996997909186e-08	2.76058220913e-07	0.008,0.0,0.017	0.026,0.068,0.019	-0.029
4708	gene:Solyc03g007470.2	NA	3	-	2045946	2046150	2046022	2046150	2044748	2044853	4708	52,26,40	494,170,653	46,6,27	790,206,817	225	149	1.762424938967248e-08	2.85636760616e-07	0.065,0.092,0.039	0.037,0.019,0.021	0.04
9514	gene:Solyc05g012110.2	NA	5	-	5319818	5320016	5319938	5320016	5318690	5318901	9514	7,14,4	138,56,239	26,3,28	315,43,272	269	149	1.7616863225345884e-08	2.85636760616e-07	0.027,0.122,0.009	0.044,0.037,0.054	0.008
11779	gene:Solyc05g006640.2	NA	5	-	1296540	1296680	1296548	1296680	1295763	1295985	11779	3,4,5	0,2,0	6,0,0	0,3,0	157	149	1.7787073709299434e-08	2.87994414907e-07	1.0,0.655,1.0	1.0,0.0,NA	0.385
678	gene:Solyc02g085000.2	NA	2	-	48037415	48037779	48037546	48037779	48036274	48037061	678	73,46,85	23,31,26	34,11,48	37,17,25	280	149	1.808564483408262e-08	2.92543237492e-07	0.628,0.441,0.635	0.328,0.256,0.505	0.205
5184	gene:Solyc01g009420.2	NA	1	+	3625387	3625518	3625387	3625489	3625635	3625737	5184	85,28,100	2,0,0	76,24,77	4,0,2	178	149	1.8324805755552778e-08	2.96123151236e-07	0.973,1.0,1.0	0.941,1.0,0.97	0.021
1510	gene:Solyc09g091570.2	NA	9	+	70827302	70827457	70827302	70827450	70827545	70828145	1510	79,54,75	2,9,12	80,45,66	1,1,6	156	149	1.8456260361815202e-08	2.97957292767e-07	0.974,0.851,0.857	0.987,0.977,0.913	-0.065
12060	gene:Solyc05g053040.2	NA	5	+	63191476	63191554	63191476	63191551	63191648	63191703	12060	79,34,83	7,3,2	93,25,72	2,2,0	152	149	1.9019049994988383e-08	3.06744561435e-07	0.917,0.917,0.976	0.979,0.925,1.0	-0.031
11347	gene:Solyc05g018620.2	NA	5	-	22621179	22621424	22621330	22621424	22619374	22619790	11347	504,204,474	51,30,39	355,118,309	20,27,17	300	149	1.906506468196732e-08	3.0718816841e-07	0.831,0.772,0.858	0.898,0.685,0.9	-0.007
5026	gene:Solyc09g059670.2	NA	9	-	55065148	55065385	55065282	55065385	55063867	55063968	5026	3,0,2	7,0,0	8,4,7	0,3,0	283	149	1.933588587307765e-08	3.11249623617e-07	0.184,NA,1.0	1.0,0.412,1.0	-0.212
13023	gene:Solyc06g074110.2	NA	6	-	45809324	45809469	45809343	45809469	45808792	45809245	13023	2,0,5	38,35,33	2,0,3	48,45,47	168	149	1.9423748146162217e-08	3.12360973095e-07	0.045,0.0,0.118	0.036,0.0,0.054	0.024
1049	gene:Solyc12g044820.1	NA	12	+	37719026	37719238	37719026	37719116	37719427	37719733	1049	21,15,35	0,0,2	32,10,36	9,0,0	271	149	1.992634661385521e-08	3.20133251117e-07	1.0,1.0,0.906	0.662,1.0,1.0	0.081
14762	gene:Solyc04g078090.2	NA	4	+	62938617	62938663	62938617	62938655	62940564	62940819	14762	628,336,629	50,22,47	52,35,49	9,0,8	157	149	2.1719521946687467e-08	3.48417428112e-07	0.923,0.935,0.927	0.846,1.0,0.853	0.029
5076	gene:Solyc03g026310.2	NA	3	+	3746722	3746848	3746722	3746824	3747227	3747318	5076	22,9,14	25,14,34	15,0,14	101,30,93	173	149	2.1728852620850316e-08	3.48417428112e-07	0.431,0.356,0.262	0.113,0.0,0.115	0.274
17201	gene:Solyc11g011350.1	NA	11	-	4397163	4397258	4397167	4397258	4396071	4396600	17201	0,0,0	3,1,2	5,2,2	0,0,9	153	149	2.2403283586479114e-08	3.58885033206e-07	0.0,0.0,0.0	1.0,1.0,0.178	-0.726
8515	gene:Solyc03g063320.2	NA	3	-	34239712	34239863	34239716	34239863	34233538	34233628	8515	69,28,66	2,0,2	63,21,59	2,2,2	153	149	2.378132253880799e-08	3.80592891855e-07	0.971,1.0,0.97	0.968,0.911,0.966	0.032
15287	gene:Solyc06g050710.2	NA	6	-	33473910	33474045	33473931	33474045	33473738	33473823	15287	4,5,6	132,161,130	1,0,10	196,108,159	170	149	2.4197020132473777e-08	3.86872587783e-07	0.026,0.026,0.039	0.004,0.0,0.052	0.012
11696	gene:Solyc02g071210.2	NA	2	-	40687958	40688194	40688057	40688194	40687355	40687583	11696	24,8,14	7,4,6	10,16,16	4,0,3	248	149	2.4599906455048223e-08	3.92935560662e-07	0.673,0.546,0.584	0.6,1.0,0.762	-0.186
7987	gene:Solyc02g085940.2	NA	2	-	48715952	48716063	48715958	48716063	48715765	48715876	7987	1374,1355,1563	52785,41674,59006	11726,9154,9526	531664,294062,385559	155	149	2.5588374943864868e-08	4.08331414008e-07	0.024,0.03,0.025	0.021,0.029,0.023	0.002
773	gene:Solyc09g011930.2	NA	9	-	5194424	5194604	5194554	5194604	5194194	5194332	773	116,94,111	7,3,1	148,79,122	6,0,1	279	149	2.7472886024450225e-08	4.37982724747e-07	0.898,0.944,0.983	0.929,1.0,0.985	-0.03
2696	gene:Solyc02g062430.2	NA	2	+	34031488	34031685	34031488	34031677	34031787	34031889	2696	1,0,4	43,20,47	1,0,2	53,18,38	157	149	2.833902464794535e-08	4.51357440554e-07	0.022,0.0,0.075	0.018,0.0,0.048	0.01
11454	gene:Solyc09g075060.2	NA	9	-	66881485	66881566	66881502	66881566	66881303	66881394	11454	235,88,233	4,2,5	82,35,69	0,2,6	166	149	2.9204195303848986e-08	4.64691107634e-07	0.981,0.975,0.977	1.0,0.94,0.912	0.027
16214	gene:Solyc02g093140.2	NA	2	-	54060756	54060958	54060893	54060958	54059916	54059965	16214	24,3,10	158,80,221	20,5,14	320,144,274	286	149	3.110987676297138e-08	4.94539765094e-07	0.073,0.019,0.023	0.032,0.018,0.026	0.013
3020	gene:Solyc01g009120.2	NA	1	-	3136733	3136826	3136767	3136826	3136169	3136241	3020	0,0,0	6,0,4	8,2,2	1,0,3	183	149	3.1588648089907895e-08	5.01670051388e-07	0.0,NA,0.0	0.867,1.0,0.352	-0.74
3746	gene:Solyc05g007960.2	NA	5	-	2385693	2385801	2385731	2385801	2383514	2383582	3746	0,2,2	17,10,38	2,0,0	29,7,41	187	149	3.17071332685166e-08	5.03070347729e-07	0.0,0.137,0.04	0.052,0.0,0.0	0.042
13531	gene:Solyc10g051310.1	NA	10	-	51920886	51920992	51920919	51920992	51919922	51920127	13531	4,6,4	314,148,317	21,4,22	915,332,837	182	149	3.240405186771548e-08	5.13636719003e-07	0.01,0.032,0.01	0.018,0.01,0.021	0.001
6889	gene:Solyc02g076690.2	NA	2	-	41834277	41834409	41834322	41834409	41833747	41834188	6889	56,29,48	4,0,1	183,55,135	15,2,0	194	149	3.50767364047995e-08	5.55470913525e-07	0.915,1.0,0.974	0.904,0.955,1.0	0.01
11715	gene:Solyc04g078860.2	NA	4	+	63526122	63526309	63526122	63526291	63526440	63526820	11715	6,7,2	3,0,1	1,1,4	11,0,5	167	149	3.5486150639887055e-08	5.61418642535e-07	0.641,1.0,0.641	0.075,1.0,0.416	0.264
17297	gene:Solyc03g119400.2	NA	3	+	68030710	68030916	68030710	68030888	68031024	68031604	17297	4,4,8	92,40,94	4,2,2	109,43,91	177	149	3.582417243742769e-08	5.66226634068e-07	0.035,0.078,0.067	0.03,0.038,0.018	0.031
6251	gene:Solyc02g084700.2	NA	2	-	47803420	47803528	47803445	47803528	47803181	47803331	6251	124,75,96	2,0,8	163,56,123	5,2,0	174	149	3.6206120783086974e-08	5.71719106105e-07	0.982,1.0,0.911	0.965,0.96,1.0	-0.011
13907	gene:Solyc03g096380.2	NA	3	-	58428714	58428846	58428721	58428846	58428421	58428546	13907	11,3,28	0,0,2	15,5,14	9,0,1	156	149	3.665583090575129e-08	5.77720958891e-07	1.0,1.0,0.93	0.614,1.0,0.93	0.129
540	gene:Solyc06g073740.2	NA	6	+	45504295	45504516	45504295	45504458	45504599	45504846	540	6,4,2	34,44,59	3,0,6	138,43,113	207	149	3.665500574155059e-08	5.77720958891e-07	0.113,0.061,0.024	0.015,0.0,0.037	0.049
2356	gene:Solyc11g011930.1	NA	11	-	4861005	4861161	4861018	4861161	4860683	4860806	2356	20,8,15	661,537,632	1,8,5	312,196,235	162	149	3.7051725128416655e-08	5.83406480295e-07	0.027,0.014,0.021	0.003,0.036,0.019	0.001
9596	gene:Solyc04g071310.2	NA	4	+	58237140	58237244	58237140	58237239	58237363	58237426	9596	109,99,125	14,1,8	183,77,98	3,0,3	154	149	3.718130530020314e-08	5.84891888874e-07	0.883,0.99,0.938	0.983,1.0,0.969	-0.047
9518	gene:Solyc03g121980.2	NA	3	-	69996706	69996914	69996715	69996914	69995790	69995875	9518	4,0,7	158,70,166	14,0,14	383,104,315	158	149	3.724297687883283e-08	5.85307238903e-07	0.023,0.0,0.038	0.033,0.0,0.04	-0.004
16279	gene:Solyc05g007500.2	NA	5	+	2058696	2058790	2058696	2058788	2059214	2059326	16279	1,1,0	27,28,13	9,2,2	17,13,10	151	149	3.822246775868502e-08	6.00132521214e-07	0.035,0.034,0.0	0.343,0.132,0.165	-0.19
9346	gene:Solyc12g009450.1	NA	12	+	2715500	2715713	2715500	2715544	2716104	2718829	9346	0,2,0	3,0,1	0,0,2	0,1,3	318	149	3.8386854340087644e-08	6.02143889062e-07	0.0,1.0,0.0	NA,0.0,0.238	0.214
11463	gene:Solyc12g006160.1	NA	12	-	706278	706517	706324	706517	705506	705637	11463	13,4,14	267,146,325	8,1,6	174,97,186	195	149	3.891338350851682e-08	6.09826735323e-07	0.036,0.021,0.032	0.034,0.008,0.024	0.008
8314	gene:Solyc06g009210.2	NA	6	+	3150990	3151137	3150990	3151111	3152296	3152419	8314	7,0,3	1,0,4	11,3,4	2,2,1	175	149	3.998635569863517e-08	6.26050527523e-07	0.856,NA,0.39	0.824,0.561,0.773	-0.096
10724	gene:Solyc06g018100.2	NA	6	-	17073364	17073606	17073454	17073606	17072752	17072973	10724	5,0,1	1,1,1	2,1,0	0,2,3	239	149	4.3110413488328996e-08	6.74326505422e-07	0.757,0.0,0.384	1.0,0.238,0.0	-0.032
6133	gene:Solyc04g080750.2	NA	4	+	64852952	64853170	64852952	64853076	64853278	64853374	6133	1,0,4	0,0,0	0,0,1	4,0,0	243	149	4.689510496414178e-08	7.32835369101e-07	1.0,NA,1.0	0.0,NA,1.0	0.5
3187	gene:Solyc07g047750.2	NA	7	-	58955762	58957030	58956896	58957030	58954696	58954978	3187	167,86,168	16,8,25	95,57,132	10,2,4	1283	149	4.7676335571724264e-08	7.44342864674e-07	0.548,0.555,0.438	0.525,0.768,0.793	-0.182
737	gene:Solyc10g054420.1	NA	10	+	55362031	55362164	55362031	55362072	55362273	55362345	737	1,2,1	1,2,3	7,2,3	0,0,0	241	149	4.982133841211781e-08	7.7710050027e-07	0.382,0.382,0.171	1.0,1.0,1.0	-0.688
13875	gene:Solyc03g026260.2	NA	3	-	3703336	3703438	3703363	3703438	3702977	3703085	13875	15,3,27	33,16,37	26,2,29	66,16,67	176	149	5.006006571381022e-08	7.80090939518e-07	0.278,0.137,0.382	0.25,0.096,0.268	0.061
13006	gene:Solyc09g011250.2	NA	9	+	4586798	4586992	4586798	4586988	4587057	4587229	13006	0,1,2	23,5,18	4,1,0	25,4,19	153	149	5.011872566817749e-08	7.80272393236e-07	0.0,0.163,0.098	0.135,0.196,0.0	-0.023
775	gene:Solyc09g011930.2	NA	9	-	5194439	5194604	5194554	5194604	5194194	5194332	775	115,94,111	7,3,1	147,78,119	6,0,1	264	149	5.069626793809103e-08	7.88524144986e-07	0.903,0.946,0.984	0.933,1.0,0.985	-0.028
5639	gene:Solyc03g019780.2	NA	3	+	61380739	61380923	61380739	61380919	61381142	61381390	5639	23,17,28	1008,728,962	42,28,49	1662,1002,1338	153	149	5.0791070585704096e-08	7.89258995731e-07	0.022,0.022,0.028	0.024,0.026,0.034	-0.004
6398	gene:Solyc04g005510.2	NA	4	+	343916	344142	343916	343995	344755	345154	6398	0,0,5	2,0,6	6,0,2	0,0,0	296	149	5.2074832202889796e-08	8.08450809391e-07	0.0,NA,0.296	1.0,NA,1.0	-0.852
2672	gene:Solyc06g062980.2	NA	6	+	39752311	39752427	39752311	39752329	39752541	39752769	2672	70,53,90	0,0,2	89,34,94	2,2,1	247	149	5.249612307020129e-08	8.14229587358e-07	1.0,1.0,0.964	0.964,0.911,0.983	0.035
15740	gene:Solyc02g086160.2	NA	2	+	48911382	48911571	48911382	48911517	48911861	48912136	15740	93,54,109	145,84,198	289,67,210	507,122,445	203	149	5.265114543868141e-08	8.15871530999e-07	0.32,0.321,0.288	0.295,0.287,0.257	0.03
12177	gene:Solyc01g104160.2	NA	1	-	92628262	92628384	92628371	92628384	92627938	92628158	12177	70,37,53	4,6,13	54,6,31	2,0,1	258	149	5.3298067774401364e-08	8.25125683567e-07	0.91,0.781,0.702	0.94,1.0,0.947	-0.165
16882	gene:Solyc06g082150.2	NA	6	+	48057936	48058041	48057936	48058010	48058874	48058966	16882	0,0,4	30,25,80	1,0,6	56,21,65	180	149	5.376676443258067e-08	8.31605985576e-07	0.0,0.0,0.04	0.015,0.0,0.071	-0.015
8208	gene:Solyc01g096540.2	NA	1	-	87628973	87629113	87629071	87629113	87628769	87628831	8208	2,0,7	0,4,8	7,8,4	28,10,29	247	149	5.444879047762595e-08	8.41370695313e-07	1.0,0.0,0.345	0.131,0.326,0.077	0.27
3590	gene:Solyc07g042910.2	NA	7	-	56453731	56453861	56453742	56453861	56445834	56445905	3590	4,2,2	43,18,37	0,1,5	60,14,52	160	149	5.7983843713114713e-08	8.95162670012e-07	0.08,0.094,0.048	0.0,0.062,0.082	0.026
15482	gene:Solyc06g008960.2	NA	6	+	2892006	2892209	2892006	2892161	2892712	2894145	15482	12,3,3	0,0,0	15,4,17	1,6,8	197	149	5.862168870697672e-08	9.04168722845e-07	1.0,1.0,1.0	0.919,0.335,0.616	0.377
12640	gene:Solyc06g053740.2	NA	6	+	36591283	36591469	36591283	36591345	36591609	36591802	12640	7,4,12	50,20,43	22,10,8	64,17,54	273	149	5.9439832281609465e-08	9.15936357053e-07	0.071,0.098,0.132	0.158,0.243,0.075	-0.058
4303	gene:Solyc04g082480.2	NA	4	+	66119652	66119880	66119652	66119676	66120290	66121206	4303	2,1,1	0,0,0	6,3,4	2,0,5	353	149	5.974297246198667e-08	9.1975359089e-07	1.0,1.0,1.0	0.559,1.0,0.252	0.396
15663	gene:Solyc03g119340.2	NA	3	+	67985734	67985965	67985734	67985943	67986085	67986236	15663	7,0,10	1,0,5	3,0,3	2,0,0	171	149	5.997673660024078e-08	9.22496682685e-07	0.859,NA,0.635	0.567,NA,1.0	-0.036
1804	gene:Solyc01g095490.2	NA	1	+	86732385	86732487	86732385	86732479	86732568	86732696	1804	40,22,53	67,44,77	37,24,21	79,28,59	157	149	6.046184351578947e-08	9.29096995359e-07	0.362,0.322,0.395	0.308,0.449,0.253	0.023
4833	gene:Solyc03g116810.2	NA	3	+	66080894	66081009	66080894	66080974	66081110	66081438	4833	543,294,431	0,0,39	647,247,491	0,0,0	184	149	6.414730163287118e-08	9.84818332932e-07	1.0,1.0,0.899	1.0,1.0,1.0	-0.034
4526	gene:Solyc05g013050.2	NA	5	+	6156616	6156765	6156616	6156748	6156890	6157022	4526	119,99,115	0,0,4	174,89,175	6,0,8	166	149	6.600545100397245e-08	1.0124089324e-06	1.0,1.0,0.963	0.963,1.0,0.952	0.016
15347	gene:Solyc03g114640.2	NA	3	+	64561641	64561823	64561641	64561791	64562948	64563086	15347	0,2,0	6,2,10	5,1,3	55,30,47	181	149	6.858759832872779e-08	1.05104319655e-06	0.0,0.452,0.0	0.07,0.027,0.05	0.102
8556	gene:Solyc04g072510.2	NA	4	+	59515260	59516455	59515260	59515353	59518303	59518600	8556	225,45,264	0,0,2	503,122,404	0,0,5	1251	149	7.792050396038369e-08	1.19296004034e-06	1.0,1.0,0.94	1.0,1.0,0.906	0.011
11066	gene:Solyc04g071470.2	NA	4	+	58450369	58450447	58450369	58450441	58450891	58450989	11066	15,8,23	1,0,6	40,14,34	1,0,5	155	149	7.974756341115745e-08	1.21980696993e-06	0.935,1.0,0.787	0.975,1.0,0.867	-0.04
6228	gene:Solyc04g072810.2	NA	4	-	59780624	59782755	59782661	59782755	59780375	59780552	6228	248,133,236	5,0,2	331,123,310	2,4,9	2186	149	8.121326685620556e-08	1.24108229903e-06	0.772,1.0,0.889	0.919,0.677,0.701	0.121
3827	gene:Solyc06g054120.1	NA	6	+	36944478	36944641	36944478	36944583	36946454	36946603	3827	3,2,2	0,1,2	5,0,9	0,0,1	207	149	8.663619024495559e-08	1.32273616679e-06	1.0,0.59,0.419	1.0,NA,0.866	-0.263
3911	gene:Solyc09g075860.2	NA	9	+	67508406	67508539	67508406	67508534	67508662	67508890	3911	191,136,204	33,22,31	291,68,165	37,9,24	154	149	8.814201613678124e-08	1.34448979762e-06	0.848,0.857,0.864	0.884,0.88,0.869	-0.021
2156	gene:Solyc09g008600.2	NA	9	+	2071741	2071963	2071741	2071914	2072486	2072596	2156	53,23,52	6,7,7	60,12,40	2,3,4	198	149	8.985717682301608e-08	1.36939366993e-06	0.869,0.712,0.848	0.958,0.751,0.883	-0.054
1897	gene:Solyc08g007040.2	NA	8	+	1604527	1604721	1604527	1604698	1605397	1605659	1897	22,33,48	762,464,827	188,78,121	4694,2142,3880	172	149	9.071245602661882e-08	1.38115955983e-06	0.024,0.058,0.048	0.034,0.031,0.026	0.013
7917	gene:Solyc11g044330.1	NA	11	-	32954415	32954527	32954417	32954527	32954322	32954327	7917	18,10,11	7,1,9	30,15,12	8,2,6	151	149	9.217038605437265e-08	1.40207124377e-06	0.717,0.908,0.547	0.787,0.881,0.664	-0.053
9686	gene:Solyc05g013800.1	NA	5	-	7110833	7110985	7110900	7110985	7110487	7110655	9686	5,2,7	3,1,4	10,0,9	4,0,2	216	149	9.678501241278431e-08	1.47091947436e-06	0.535,0.58,0.547	0.633,NA,0.756	-0.141
14801	gene:Solyc12g011180.1	NA	12	-	4031643	4031781	4031654	4031781	4029296	4029651	14801	44,35,33	7,10,11	100,33,66	28,7,2	160	149	1.0252965153555198e-07	1.55679972268e-06	0.854,0.765,0.736	0.769,0.814,0.968	-0.065
16254	gene:Solyc02g031980.2	NA	2	+	27241108	27241267	27241108	27241263	27241616	27241991	16254	0,0,1	35,13,42	5,0,0	43,12,31	153	149	1.0276058600298955e-07	1.55887996829e-06	0.0,0.0,0.023	0.102,0.0,0.0	-0.026
4371	gene:Solyc04g006940.2	NA	4	-	628372	628483	628382	628483	628001	628278	4371	7,4,18	0,0,2	9,2,1	0,0,2	159	149	1.0442914209555088e-07	1.58274524403e-06	1.0,1.0,0.894	1.0,1.0,0.319	0.192
8019	gene:Solyc03g097550.2	NA	3	+	59884337	59884529	59884337	59884493	59885609	59885921	8019	4,0,1	97,39,72	2,6,3	92,49,76	185	149	1.0610298847544202e-07	1.60664707732e-06	0.032,0.0,0.011	0.017,0.09,0.031	-0.032
1015	gene:Solyc09g010540.2	NA	9	-	3912898	3913038	3912979	3913038	3912582	3912640	1015	5,3,6	231,81,197	2,0,0	33,8,30	230	149	1.1103797506708078e-07	1.6798415991e-06	0.014,0.023,0.019	0.038,0.0,0.0	0.006
14462	gene:Solyc01g111020.2	NA	1	-	97435429	97435603	97435434	97435603	97435161	97435326	14462	324,159,312	3,2,5	859,293,639	18,7,3	154	149	1.1176755512863519e-07	1.68933911194e-06	0.991,0.987,0.984	0.979,0.976,0.995	0.004
7549	gene:Solyc09g008040.2	NA	9	+	1510584	1510722	1510584	1510712	1510813	1511008	7549	1,0,3	34,34,35	8,2,8	110,48,106	159	149	1.1205883278788486e-07	1.69220053589e-06	0.027,0.0,0.074	0.064,0.038,0.066	-0.022
5176	gene:Solyc03g043660.2	NA	3	-	7167811	7167905	7167846	7167905	7166425	7166462	5176	2,1,2	46,25,72	8,0,1	85,22,55	184	149	1.1466333640399178e-07	1.72995702815e-06	0.034,0.031,0.022	0.071,0.0,0.015	0.0
11907	gene:Solyc07g017860.2	NA	7	+	8206865	8206977	8206865	8206948	8207070	8207172	11907	3,3,3	27,23,62	11,2,9	115,27,67	178	149	1.1491457555694654e-07	1.73217283919e-06	0.085,0.098,0.039	0.074,0.058,0.101	-0.004
5261	gene:Solyc06g005110.2	NA	6	+	128904	129060	128904	128996	129158	129284	5261	195,108,173	0,4,0	237,92,195	9,0,4	213	149	1.1793444330160944e-07	1.7760798739e-06	1.0,0.95,1.0	0.949,1.0,0.972	0.01
16586	gene:Solyc05g053720.2	NA	5	-	63757498	63757622	63757522	63757622	63757137	63757421	16586	49,30,43	6,3,3	117,10,106	0,4,6	173	149	1.2221215301876293e-07	1.83883308386e-06	0.876,0.896,0.925	1.0,0.683,0.938	0.025
15511	gene:Solyc02g069580.2	NA	2	-	39431856	39432077	39432023	39432077	39431088	39431253	15511	94,23,104	31,23,39	112,19,82	51,20,39	316	149	1.254584413747562e-07	1.88596765675e-06	0.588,0.32,0.557	0.509,0.309,0.498	0.05
14959	gene:Solyc03g097060.2	NA	3	-	59414664	59414840	59414666	59414840	59413564	59413722	14959	4,3,13	37,3,29	7,5,15	26,13,27	151	149	1.3853007749745488e-07	2.08058386077e-06	0.096,0.497,0.307	0.21,0.275,0.354	0.02
17139	gene:Solyc05g012440.2	NA	5	-	5686624	5686715	5686642	5686715	5686423	5686528	17139	7,2,7	67,40,85	10,1,5	50,27,44	167	149	1.3923315762705267e-07	2.08925269799e-06	0.085,0.043,0.068	0.151,0.032,0.092	-0.026
16781	gene:Solyc09g082200.2	NA	9	-	68012851	68013014	68012909	68013014	68011162	68011311	16781	55,20,55	2,0,1	65,42,49	0,3,2	207	149	1.4077012963603405e-07	2.11040747194e-06	0.952,1.0,0.975	1.0,0.91,0.946	0.024
7905	gene:Solyc03g112290.2	NA	3	+	62739722	62739951	62739722	62739806	62740630	62741156	7905	10,8,16	0,0,0	15,7,5	9,0,0	294	149	1.435044065351826e-07	2.14945769933e-06	1.0,1.0,1.0	0.458,1.0,1.0	0.181
15346	gene:Solyc03g114640.2	NA	3	+	64563720	64563814	64563720	64563809	64565055	64565123	15346	2,0,0	25,11,21	2,1,7	67,11,65	154	149	1.4602202120682197e-07	2.18519518841e-06	0.072,0.0,0.0	0.028,0.081,0.094	-0.044
12393	gene:Solyc03g118620.2	NA	3	-	67469276	67469365	67469291	67469365	67469087	67469164	12393	86,45,97	40,49,63	107,49,92	67,21,54	164	149	1.4682119657959305e-07	2.19517529589e-06	0.661,0.455,0.583	0.592,0.679,0.608	-0.06
4730	gene:Solyc03g059260.2	NA	3	-	28185356	28185511	28185360	28185511	28185126	28185234	4730	1,0,1	0,0,0	1,1,0	2,0,2	153	149	1.4784200954626416e-07	2.20844823621e-06	1.0,NA,1.0	0.327,1.0,0.0	0.558
1210	gene:Solyc06g007980.2	NA	6	+	1840971	1841049	1840971	1841035	1841168	1841230	1210	1,1,8	322,212,317	16,9,19	796,295,642	163	149	1.5412392594858632e-07	2.30021643439e-06	0.003,0.004,0.023	0.018,0.027,0.026	-0.014
527	gene:Solyc03g113670.2	NA	3	+	63742429	63742597	63742429	63742588	63743701	63744009	527	9,10,15	67,53,100	29,15,11	80,24,49	158	149	1.5489298792706773e-07	2.30961727551e-06	0.112,0.151,0.124	0.255,0.371,0.175	-0.138
9949	gene:Solyc05g050120.2	NA	5	+	60105926	60106004	60105926	60105992	60106086	60106182	9949	38,30,30	3255,2377,3818	33,13,26	2428,1014,1766	161	149	1.5513063743909695e-07	2.31108443352e-06	0.011,0.012,0.007	0.012,0.012,0.013	-0.002
15299	gene:Solyc09g011010.2	NA	9	+	4359072	4359195	4359072	4359175	4359284	4359595	15299	235,70,339	3,2,7	504,99,604	16,1,12	169	149	1.6058572790617697e-07	2.38835476099e-06	0.986,0.969,0.977	0.965,0.989,0.978	0.0
1546	gene:Solyc09g097870.2	NA	9	-	71862227	71862330	71862242	71862330	71862048	71862086	1546	23,8,19	396,172,378	15,1,12	306,92,285	164	149	1.6060520084747088e-07	2.38835476099e-06	0.05,0.041,0.044	0.043,0.01,0.037	0.015
16484	gene:Solyc02g088940.2	NA	2	+	50859854	50859972	50859854	50859967	50860085	50860162	16484	1,0,5	0,2,2	0,0,0	4,0,2	154	149	1.6627024068565275e-07	2.47038577835e-06	1.0,0.0,0.708	0.0,NA,0.0	0.569
17198	gene:Solyc01g009040.2	NA	1	+	3043472	3043601	3043472	3043592	3043686	3044097	17198	0,1,0	30,26,58	4,3,3	207,81,146	158	149	1.670593268808701e-07	2.47988961441e-06	0.0,0.035,0.0	0.018,0.034,0.019	-0.012
4531	gene:Solyc08g005070.2	NA	8	+	52777	53210	52777	52977	53349	53607	4531	334,145,431	1,0,4	371,121,408	8,2,5	382	149	1.6750487477709943e-07	2.48428141358e-06	0.992,1.0,0.977	0.948,0.959,0.97	0.031
15742	gene:Solyc01g103690.2	NA	1	-	92247393	92247476	92247421	92247476	92247099	92247283	15742	20,19,36	1,5,1	50,14,61	2,0,4	177	149	1.6854907973109765e-07	2.49753618502e-06	0.944,0.762,0.968	0.955,1.0,0.928	-0.07
5674	gene:Solyc01g091880.2	NA	1	+	85421511	85421643	85421511	85421636	85422735	85422886	5674	11,3,12	120,63,180	1,2,8	168,46,185	156	149	1.6897689223439117e-07	2.50164184079e-06	0.081,0.044,0.06	0.006,0.04,0.04	0.033
4738	gene:Solyc03g059260.2	NA	3	-	28185357	28185534	28185360	28185534	28185126	28185234	4738	1,1,1	0,0,0	0,1,0	2,0,2	152	149	1.7539514198283835e-07	2.59434739425e-06	1.0,1.0,1.0	0.0,1.0,0.0	0.667
1733	gene:Solyc10g074590.1	NA	10	-	58143622	58143836	58143761	58143836	58143113	58143191	1733	0,1,3	2,0,3	1,0,1	0,0,0	288	149	1.7601873512088365e-07	2.60125282998e-06	0.0,1.0,0.341	1.0,NA,1.0	-0.553
13979	gene:Solyc07g018340.2	NA	7	+	10347621	10347833	10347621	10347675	10347944	10348241	13979	1,0,1	11,7,13	22,5,10	30,12,16	307	149	1.7828867437891574e-07	2.63245448398e-06	0.042,0.0,0.036	0.262,0.168,0.233	-0.195
15139	gene:Solyc05g012460.2	NA	5	-	5702988	5703203	5703029	5703203	5702718	5702860	15139	5,1,1	0,0,0	7,2,4	6,0,2	190	149	1.840497111205468e-07	2.71510133845e-06	1.0,1.0,1.0	0.478,1.0,0.611	0.304
4465	gene:Solyc03g095620.2	NA	3	-	56801268	56801379	56801270	56801379	56799641	56799750	4465	1,0,2	0,0,0	0,1,4	7,4,6	151	149	1.8457619135553994e-07	2.72044979728e-06	1.0,NA,1.0	0.0,0.198,0.397	0.802
5619	gene:Solyc11g065100.1	NA	11	-	50417089	50417295	50417156	50417295	50416784	50416906	5619	13,10,11	403,212,380	20,6,19	361,115,270	216	149	1.8959916830900922e-07	2.79200336935e-06	0.022,0.032,0.02	0.037,0.035,0.046	-0.015
3800	gene:Solyc01g091780.2	NA	1	+	85353737	85353816	85353737	85353812	85354846	85354987	3800	24,16,21	2,0,0	27,15,12	4,0,0	153	149	1.9083455333333618e-07	2.80770411979e-06	0.921,1.0,1.0	0.868,1.0,1.0	0.018
13956	gene:Solyc11g011760.1	NA	11	+	4741689	4741913	4741689	4741882	4742831	4742971	13956	3,6,7	270,152,267	4,0,2	139,57,118	180	149	1.9360318372425874e-07	2.84591535615e-06	0.009,0.032,0.021	0.023,0.0,0.014	0.008
879	gene:Solyc01g068210.2	NA	1	+	77316285	77316443	77316285	77316348	77316580	77316672	879	252,189,234	5,2,2	305,128,231	8,3,2	244	149	1.9498617717158341e-07	2.86370849234e-06	0.969,0.983,0.986	0.959,0.963,0.986	0.01
17070	gene:Solyc09g008650.2	NA	9	-	2110027	2110126	2110063	2110126	2109114	2109189	17070	3,2,3	12,14,9	11,5,6	26,20,14	185	149	1.9975293000392733e-07	2.93112256971e-06	0.168,0.103,0.212	0.254,0.168,0.257	-0.065
7573	gene:Solyc06g063250.2	NA	6	-	39947970	39948121	39948103	39948121	39947324	39947385	7573	3,3,0	0,0,0	4,0,2	1,4,0	282	149	2.1086419579883785e-07	3.09143303311e-06	1.0,1.0,NA	0.679,0.0,1.0	0.44
8300	gene:Solyc12g098890.1	NA	12	-	66258606	66258721	66258610	66258721	66257662	66257812	8300	10,13,18	505,294,564	96,34,65	2448,1173,1926	153	149	2.1780569237762656e-07	3.19038241015e-06	0.019,0.041,0.03	0.037,0.027,0.032	-0.002
649	gene:Solyc02g093830.2	NA	2	+	54535933	54536095	54535933	54536005	54536233	54536435	649	12,3,11	44,20,72	13,2,11	33,9,56	239	149	2.19416725661057e-07	3.21114636602e-06	0.145,0.086,0.087	0.197,0.122,0.109	-0.037
4318	gene:Solyc06g075540.2	NA	6	+	46909144	46909265	46909144	46909212	46909383	46909579	4318	4,4,6	121,55,125	6,2,4	177,69,142	202	149	2.257759110229862e-07	3.30130133862e-06	0.024,0.051,0.034	0.024,0.021,0.02	0.015
14042	gene:Solyc06g060810.2	NA	6	-	38844952	38845102	38845005	38845102	38843847	38843899	14042	0,0,1	7,0,0	4,0,0	0,0,0	202	149	2.2627009866434725e-07	3.30270761428e-06	0.0,NA,1.0	1.0,NA,NA	-0.5
9978	gene:Solyc11g011070.1	NA	11	-	4157173	4157337	4157180	4157337	4155559	4155608	9978	37,15,45	10,4,4	27,8,37	0,0,0	156	149	2.2623468896180313e-07	3.30270761428e-06	0.779,0.782,0.915	1.0,1.0,1.0	-0.175
13405	gene:Solyc01g090380.2	NA	1	+	84080922	84081042	84080922	84081008	84081443	84081734	13405	1,0,5	0,0,0	1,0,1	2,0,4	183	149	2.3173706332027157e-07	3.37953277932e-06	1.0,NA,1.0	0.289,NA,0.169	0.771
8987	gene:Solyc08g029170.2	NA	8	+	38017466	38017547	38017466	38017539	38017792	38017916	8987	0,4,7	57,27,86	7,1,1	115,22,83	157	149	2.3667912768140858e-07	3.44857489289e-06	0.0,0.123,0.072	0.055,0.041,0.011	0.029
14356	gene:Solyc07g008190.2	NA	7	-	2936962	2937082	2936969	2937082	2934641	2934700	14356	4,0,5	1,6,0	2,2,0	0,0,0	156	149	2.3699066617119247e-07	3.45008517173e-06	0.793,0.0,1.0	1.0,1.0,NA	-0.402
16607	gene:Solyc01g079640.2	NA	1	-	78760553	78760791	78760627	78760791	78760035	78760133	16607	33,16,37	5,0,4	39,25,29	3,0,3	223	149	2.4743803032497366e-07	3.59901976448e-06	0.815,1.0,0.861	0.897,1.0,0.866	-0.029
4837	gene:Solyc05g010050.2	NA	5	-	4246881	4247114	4247034	4247114	4246535	4246601	4837	7,4,1	61,8,70	0,1,3	56,9,37	302	149	2.5135836452260105e-07	3.65284012051e-06	0.054,0.198,0.007	0.0,0.052,0.038	0.056
16159	gene:Solyc05g053780.2	NA	5	+	63811677	63811781	63811677	63811737	63811918	63811987	16159	4,0,0	0,1,1	0,0,0	6,0,0	193	149	2.5254205223855464e-07	3.6668310577e-06	1.0,0.0,0.0	0.0,NA,NA	0.333
7249	gene:Solyc01g099970.2	NA	1	-	90060369	90060504	90060374	90060504	90060000	90060295	7249	4,5,0	26,23,44	0,0,5	37,11,18	154	149	2.6190362124349173e-07	3.79943400189e-06	0.13,0.174,0.0	0.0,0.0,0.212	0.031
8116	gene:Solyc06g060060.2	NA	6	+	37974114	37974256	37974114	37974194	37974338	37974563	8116	129,52,117	7,1,4	167,44,138	15,1,3	211	149	2.7427732800634257e-07	3.97546422323e-06	0.929,0.973,0.954	0.887,0.969,0.97	0.01
1267	gene:Solyc03g007760.2	NA	3	-	2286108	2286237	2286182	2286237	2285483	2285526	1267	27,21,38	1,7,6	44,10,31	0,0,0	223	149	2.7586149173840705e-07	3.99493657669e-06	0.947,0.667,0.809	1.0,1.0,1.0	-0.192
4778	gene:Solyc01g102950.2	NA	1	+	91606224	91606396	91606224	91606330	91606802	91606886	4778	3,1,2	13,5,10	5,6,7	135,51,119	215	149	2.7897005592453853e-07	4.03643160255e-06	0.138,0.122,0.122	0.025,0.075,0.039	0.081
7292	gene:Solyc07g017430.2	NA	7	-	6950589	6950824	6950601	6950824	6949731	6949808	7292	0,1,12	49,62,81	8,0,9	224,46,149	161	149	2.861940071005781e-07	4.13734820718e-06	0.0,0.015,0.121	0.032,0.0,0.053	0.017
12553	gene:Solyc08g080420.2	NA	8	+	63710310	63710401	63710310	63710367	63711069	63711135	12553	4,3,3	162,64,181	5,2,4	132,51,92	183	149	2.8967849166820424e-07	4.18407680394e-06	0.02,0.037,0.013	0.03,0.031,0.034	-0.008
129	gene:Solyc07g066310.2	PSBR	7	+	67786620	67786699	67786620	67786695	67786857	67786907	129	551,352,481	5,14,10	2287,1053,1536	28,25,21	153	149	3.0228370255005315e-07	4.3585580604e-06	0.991,0.961,0.979	0.988,0.976,0.986	-0.006
9061	gene:Solyc02g085810.2	NA	2	+	48596521	48596745	48596521	48596660	48596811	48596898	9061	2,8,2	5,6,0	9,4,5	78,12,43	234	149	3.0211277424814984e-07	4.3585580604e-06	0.203,0.459,1.0	0.068,0.175,0.069	0.45
15715	gene:Solyc02g030230.2	NA	2	-	25329631	25329800	25329718	25329800	25328194	25328308	15715	44,19,78	1,2,5	64,16,64	2,2,8	236	149	3.0791078744086186e-07	4.43583978157e-06	0.965,0.857,0.908	0.953,0.835,0.835	0.036
14581	gene:Solyc12g005200.1	NA	12	-	132488	132676	132518	132676	132288	132341	14581	1,2,1	0,0,0	3,0,0	5,0,2	179	149	3.0952077449134696e-07	4.45516632564e-06	1.0,1.0,1.0	0.333,NA,0.0	0.834
3680	gene:Solyc07g039340.2	NA	7	-	47178139	47178247	47178145	47178247	47177924	47178026	3680	8,13,1	15,16,26	12,2,8	46,14,21	155	149	3.159858145050846e-07	4.54428126302e-06	0.339,0.439,0.036	0.2,0.121,0.268	0.075
6330	gene:Solyc12g096610.1	NA	12	+	65448570	65448627	65448570	65448612	65449532	65449647	6330	1,0,0	0,0,4	1,0,3	0,0,0	164	149	3.364112104987281e-07	4.83383588696e-06	1.0,NA,0.0	1.0,NA,1.0	-0.5
6817	gene:Solyc12g062870.1	NA	12	+	35518476	35518671	35518476	35518560	35519461	35519525	6817	25,1,18	943,483,908	19,5,15	724,258,586	260	149	3.4807086494054166e-07	4.99704504719e-06	0.015,0.001,0.011	0.015,0.011,0.014	-0.004
2949	gene:Solyc04g074800.2	NA	4	-	60710494	60710548	60710495	60710548	60710130	60710220	2949	9,14,14	107,44,100	17,16,18	135,42,101	150	149	3.533782998893021e-07	5.0688558902e-06	0.077,0.24,0.122	0.111,0.275,0.15	-0.032
12980	gene:Solyc01g099890.2	NA	1	+	90018636	90018830	90018636	90018785	90020547	90020795	12980	23,6,22	205,125,173	29,2,14	416,167,332	194	149	3.573325689347559e-07	5.11673107337e-06	0.079,0.036,0.089	0.051,0.009,0.031	0.038
6995	gene:Solyc10g044840.1	NA	10	-	28281891	28282001	28281946	28282001	28281227	28281311	6995	1,1,6	57,70,66	10,7,3	182,68,145	204	149	3.5715914315909043e-07	5.11673107337e-06	0.013,0.01,0.062	0.039,0.07,0.015	-0.013
11863	gene:Solyc03g120240.2	NA	3	+	68696444	68696661	68696444	68696523	68697771	68698353	11863	10,0,2	30,36,41	0,0,1	52,14,30	287	149	3.591515303630771e-07	5.1383437913e-06	0.148,0.0,0.025	0.0,0.0,0.017	0.052
14123	gene:Solyc07g042850.2	NA	7	-	56395033	56395104	56395087	56395104	56394536	56394692	14123	19,14,11	5,2,1	16,9,8	5,3,6	203	149	3.825433819848287e-07	5.46829454558e-06	0.736,0.837,0.89	0.701,0.688,0.495	0.193
4982	gene:Solyc06g008330.1	NA	6	-	2208404	2208637	2208420	2208637	2207718	2207798	4982	3,0,1	26,8,19	3,0,0	37,13,37	165	149	3.863593528943113e-07	5.5180893465e-06	0.094,0.0,0.045	0.068,0.0,0.0	0.024
8682	gene:Solyc07g044930.2	NA	7	-	57983357	57983457	57983366	57983457	57982901	57983214	8682	1,2,1	7,3,0	4,0,1	35,7,16	158	149	3.8955676659931506e-07	5.55897170979e-06	0.119,0.386,1.0	0.097,0.0,0.056	0.451
11967	gene:Solyc02g094120.2	NA	2	-	54755036	54755163	54755049	54755163	54754812	54754908	11967	42,49,67	5,0,5	85,33,55	2,3,0	162	149	3.966461032876616e-07	5.65527382316e-06	0.885,1.0,0.925	0.975,0.91,1.0	-0.025
4927	gene:Solyc03g098470.2	NA	3	-	60756180	60756271	60756225	60756271	60755784	60756032	4927	27,9,29	375,112,362	43,18,30	425,182,392	194	149	3.983017245690131e-07	5.67400465317e-06	0.052,0.058,0.058	0.072,0.071,0.056	-0.01
15591	gene:Solyc12g042060.1	NA	12	-	40792670	40792817	40792766	40792817	40792457	40792580	15591	189,252,263	0,0,0	797,351,625	50,0,0	245	149	4.0022788208280634e-07	5.69655397174e-06	1.0,1.0,1.0	0.906,1.0,1.0	0.031
11183	gene:Solyc08g081530.2	NA	8	+	64556768	64556952	64556768	64556877	64557051	64557226	11183	17,6,35	0,0,1	66,7,46	12,0,10	224	149	4.0225943792550295e-07	5.7205635234e-06	1.0,1.0,0.959	0.785,1.0,0.754	0.14
5594	gene:Solyc12g044860.1	NA	12	+	37671727	37671947	37671727	37671889	37672032	37672187	5594	19,5,30	74,22,77	18,2,19	87,18,75	207	149	4.034952329267082e-07	5.73322507333e-06	0.156,0.141,0.219	0.13,0.074,0.154	0.053
1825	gene:Solyc01g098500.2	NA	1	+	89006445	89006686	89006445	89006538	89006908	89007075	1825	1,7,6	37,22,59	25,4,21	125,43,88	297	149	4.051864344619376e-07	5.75233025349e-06	0.013,0.138,0.049	0.091,0.045,0.107	-0.014
15080	gene:Solyc02g072160.2	NA	2	+	41474652	41474874	41474652	41474809	41475015	41475125	15080	23,6,31	17,9,28	57,16,61	116,41,111	214	149	4.082178650540787e-07	5.79041340892e-06	0.485,0.317,0.435	0.255,0.214,0.277	0.164
5575	gene:Solyc01g101240.2	NA	1	+	91059408	91059488	91059408	91059464	91059596	91059691	5575	5,2,1	11,2,13	1,0,2	11,6,13	173	149	4.123852891513171e-07	5.84453139091e-06	0.281,0.463,0.062	0.073,0.0,0.117	0.205
37	gene:Solyc07g006060.2	NA	7	+	905789	905868	905789	905838	907030	907202	37	14,9,13	2,2,5	52,21,35	3,0,6	179	149	4.224982942627314e-07	5.9827488836e-06	0.854,0.789,0.684	0.935,1.0,0.829	-0.146
1009	gene:Solyc05g005090.2	NA	5	-	92945	93057	92960	93057	87323	87553	1009	33,30,32	1,6,2	44,15,26	3,6,3	164	149	4.2878627563213646e-07	6.06661298414e-06	0.968,0.82,0.936	0.93,0.694,0.887	0.071
8881	gene:Solyc09g083410.2	NA	9	-	69071237	69071421	69071334	69071421	69070940	69071143	8881	7,11,9	62,23,92	3,1,5	131,27,112	246	149	4.502667679795852e-07	6.36509989897e-06	0.064,0.225,0.056	0.014,0.022,0.026	0.094
7603	gene:Solyc08g066950.2	NA	8	+	55826520	55826699	55826520	55826685	55826846	55827085	7603	0,3,2	19,13,17	4,0,0	56,6,29	163	149	4.996019388325143e-07	7.05650534201e-06	0.0,0.174,0.097	0.061,0.0,0.0	0.07
13984	gene:Solyc01g109890.2	NA	1	+	96735480	96735715	96735480	96735706	96736079	96736215	13984	52,27,55	16,30,37	56,27,78	21,3,30	158	149	5.063326952348558e-07	7.145490995e-06	0.754,0.459,0.584	0.715,0.895,0.71	-0.174
15253	gene:Solyc03g112600.2	NA	3	+	62994234	62994414	62994234	62994397	62994533	62994651	15253	5,2,7	11,2,3	8,0,7	7,1,2	166	149	5.105808989891466e-07	7.19932081531e-06	0.29,0.473,0.677	0.506,0.0,0.759	0.058
543	gene:Solyc07g049360.2	NA	7	-	59636848	59637087	59636958	59637087	59635016	59635166	543	5,0,3	3,2,0	7,3,1	2,0,2	259	149	5.12951805800718e-07	7.22661134895e-06	0.489,0.0,1.0	0.668,1.0,0.223	-0.134
12459	gene:Solyc03g059180.2	NA	3	-	27862804	27863000	27862885	27863000	27862603	27862681	12459	5,5,7	114,37,119	23,2,19	451,185,450	230	149	5.276232786309992e-07	7.42700248699e-06	0.028,0.08,0.037	0.032,0.007,0.027	0.026
6414	gene:Solyc09g011830.2	NA	9	+	5104368	5104468	5104368	5104457	5105260	5105615	6414	126,107,194	11,1,11	383,140,334	13,2,13	160	149	5.306131314457583e-07	7.46275892328e-06	0.914,0.99,0.943	0.965,0.985,0.96	-0.021
2507	gene:Solyc01g103540.2	NA	1	+	92132031	92132183	92132031	92132177	92132372	92132543	2507	22,20,28	18,3,23	28,12,14	16,0,6	155	149	5.410234620568423e-07	7.5970065757e-06	0.54,0.865,0.539	0.627,1.0,0.692	-0.125
7258	gene:Solyc03g007620.2	NA	3	+	2164224	2164352	2164224	2164342	2166601	2166782	7258	37,29,69	0,1,2	105,28,75	4,2,0	159	149	5.410738595126894e-07	7.5970065757e-06	1.0,0.965,0.97	0.961,0.929,1.0	0.015
4682	gene:Solyc09g057870.2	NA	9	-	51565023	51565231	51565027	51565231	51564772	51564844	4682	31,18,22	8,13,8	26,26,20	16,11,12	153	149	5.585652718024072e-07	7.835967245e-06	0.791,0.574,0.728	0.613,0.697,0.619	0.055
13379	gene:Solyc01g098170.2	NA	1	+	88753076	88753325	88753076	88753309	88754271	88754775	13379	31,17,14	1,3,1	88,17,61	2,0,0	165	149	5.612037138728147e-07	7.86633178668e-06	0.966,0.837,0.927	0.975,1.0,1.0	-0.082
105	gene:Solyc02g081840.2	NA	2	+	45634167	45634327	45634167	45634251	45635663	45635768	105	4,0,9	29,12,29	0,0,8	36,7,19	225	149	5.679313578847102e-07	7.9539146122e-06	0.084,0.0,0.17	0.0,0.0,0.218	0.012
12070	gene:Solyc07g065430.2	NA	7	-	67192637	67192732	67192684	67192732	67192433	67192465	12070	0,4,0	2,0,2	2,0,2	1,0,0	196	149	5.690607533771202e-07	7.9563035072e-06	0.0,1.0,0.0	0.603,NA,1.0	-0.468
14322	gene:Solyc09g014300.2	NA	9	-	5793335	5793382	5793340	5793382	5793148	5793222	14322	82,65,81	33,24,21	7,3,4	0,0,0	154	149	5.689897638201549e-07	7.9563035072e-06	0.706,0.724,0.789	1.0,1.0,1.0	-0.26
12616	gene:Solyc10g086350.1	NA	10	-	65206195	65206295	65206197	65206295	65206023	65206086	12616	33,19,42	213,126,245	45,23,23	237,65,181	151	149	5.771944387394458e-07	8.06323140178e-06	0.133,0.13,0.145	0.158,0.259,0.111	-0.04
16341	gene:Solyc05g056520.2	NA	5	-	65782981	65783130	65783087	65783130	65782791	65782889	16341	0,2,5	0,0,0	10,0,12	7,2,9	255	149	6.121597033542731e-07	8.54449321856e-06	NA,1.0,1.0	0.455,0.0,0.438	0.702
5078	gene:Solyc03g026310.2	NA	3	+	3746722	3746898	3746722	3746848	3747227	3747318	5078	4,0,0	18,7,11	5,0,0	12,0,8	199	149	6.314912328622377e-07	8.80691470637e-06	0.143,0.0,0.0	0.238,NA,0.0	-0.071
7822	gene:Solyc02g094100.2	NA	2	+	54741728	54741966	54741728	54741809	54742222	54742292	7822	20,14,19	6,0,0	57,31,50	7,0,0	306	149	6.338835388216009e-07	8.8328557601e-06	0.619,1.0,1.0	0.799,1.0,1.0	-0.06
4751	gene:Solyc10g006600.2	NA	10	+	1133672	1133738	1133672	1133687	1134011	1134091	4751	8,0,9	95,51,101	6,3,4	149,37,135	200	149	6.38794602093243e-07	8.89382149022e-06	0.059,0.0,0.062	0.029,0.057,0.022	0.004
5055	gene:Solyc09g064590.2	NA	9	+	61915124	61915294	61915124	61915274	61917425	61917722	5055	10,1,2	152,49,208	8,3,10	271,40,191	169	149	6.404193365081659e-07	8.90896840628e-06	0.055,0.018,0.008	0.025,0.062,0.044	-0.017
3261	gene:Solyc07g008970.2	NA	7	-	3996899	3996996	3996933	3996996	3996737	3996800	3261	1,1,3	57,25,72	9,0,2	64,23,72	183	149	6.509922187471707e-07	9.04846470882e-06	0.014,0.032,0.033	0.103,0.0,0.022	-0.015
17010	gene:Solyc01g109010.2	NA	1	-	96101554	96102136	96102003	96102136	96101419	96101485	17010	97,43,84	3,4,0	66,16,66	3,0,5	598	149	6.57673647090597e-07	9.13368355407e-06	0.89,0.728,1.0	0.846,1.0,0.767	0.002
973	gene:Solyc04g051580.2	NA	4	-	50880540	50880606	50880586	50880606	50880398	50880469	973	78,39,66	5,3,6	294,39,256	0,0,0	195	149	6.821057865265677e-07	9.4650732719e-06	0.923,0.909,0.894	1.0,1.0,1.0	-0.091
7738	gene:Solyc04g082770.2	NA	4	-	66324596	66324837	66324734	66324837	66324323	66324396	7738	52,32,25	122,82,119	51,24,35	119,61,95	287	149	6.887803047301069e-07	9.54970587912e-06	0.181,0.168,0.098	0.182,0.17,0.161	-0.022
9059	gene:Solyc03g082960.2	NA	3	-	52816867	52816946	52816935	52816946	52816617	52816777	9059	415,416,495	5,5,7	663,317,461	14,20,5	217	149	6.93447947463506e-07	9.60639577304e-06	0.983,0.983,0.98	0.97,0.916,0.984	0.025
16684	gene:Solyc08g067420.2	NA	8	-	56470928	56471041	56470990	56471041	56469574	56469656	16684	1,6,0	6,1,15	2,0,1	37,1,29	211	149	7.198518418336193e-07	9.96385418438e-06	0.105,0.809,0.0	0.037,0.0,0.024	0.284
2	gene:Solyc11g070130.1	NA	11	+	54655308	54655431	54655308	54655357	54656805	54656935	2	2647,1679,2714	15,7,17	2871,1343,2150	44,27,27	223	149	7.470392239117317e-07	1.03315524667e-05	0.992,0.994,0.991	0.978,0.971,0.982	0.015
13253	gene:Solyc04g056270.2	NA	4	-	53926350	53926573	53926381	53926573	53925875	53926122	13253	45,45,50	0,0,1	42,15,27	2,1,0	180	149	7.75532097770096e-07	1.07166783469e-05	1.0,1.0,0.976	0.946,0.925,1.0	0.035
1960	gene:Solyc12g098640.1	NA	12	-	66083206	66083385	66083274	66083385	66082924	66083116	1960	9,1,15	300,134,388	15,2,22	489,115,419	217	149	8.080340541375522e-07	1.11565167741e-05	0.02,0.005,0.026	0.021,0.012,0.035	-0.006
2341	gene:Solyc01g087470.2	NA	1	+	82433831	82433954	82433831	82433944	82434051	82434204	2341	94,61,113	2,1,4	108,52,98	5,3,2	159	149	8.276816734315912e-07	1.1418291814e-05	0.978,0.983,0.964	0.953,0.942,0.979	0.017
12933	gene:Solyc05g006760.2	NA	5	+	1385458	1385617	1385458	1385612	1385706	1385805	12933	1,0,4	0,0,7	2,2,1	0,0,0	154	149	8.356280070836876e-07	1.15183408684e-05	1.0,NA,0.356	1.0,1.0,1.0	-0.322
8188	gene:Solyc08g015770.2	NA	8	-	5584586	5584810	5584689	5584810	5584354	5584420	8188	0,0,4	0,0,0	4,0,0	0,0,4	252	149	8.45518122539985e-07	1.1644994823e-05	NA,NA,1.0	1.0,NA,0.0	0.5
13071	gene:Solyc04g050470.2	NA	4	-	47276547	47276677	47276556	47276677	47274778	47275061	13071	12,6,15	3,0,8	39,9,29	24,6,12	158	149	8.494444181251367e-07	1.16893694554e-05	0.79,1.0,0.639	0.605,0.586,0.695	0.181
542	gene:Solyc06g073740.2	NA	6	+	45504295	45504516	45504295	45504504	45504599	45504846	542	6,4,2	0,0,0	3,0,5	4,2,1	161	149	8.817490474750053e-07	1.21238667704e-05	1.0,1.0,1.0	0.41,0.0,0.822	0.589
11076	gene:Solyc07g054300.2	NA	7	+	62655826	62655954	62655826	62655944	62656028	62656252	11076	8,2,11	448,243,507	11,5,7	465,165,341	159	149	8.964970979402232e-07	1.23164452296e-05	0.016,0.008,0.02	0.022,0.028,0.019	-0.008
13040	gene:Solyc07g014640.2	NA	7	+	5029183	5029269	5029183	5029212	5029358	5029428	13040	4,0,6	91,35,119	11,6,3	90,28,115	206	149	9.004122873414186e-07	1.23600019195e-05	0.031,0.0,0.035	0.081,0.134,0.019	-0.056
15477	gene:Solyc09g072650.2	NA	9	+	65266784	65267037	65266784	65267029	65267642	65268761	15477	1,0,2	0,0,3	8,0,5	1,0,2	157	149	9.063130546537061e-07	1.24307202108e-05	1.0,NA,0.388	0.884,NA,0.703	-0.1
5207	gene:Solyc12g088900.1	NA	12	-	64094247	64094329	64094252	64094329	64093048	64093105	5207	3,0,5	2,0,7	11,2,12	12,2,3	154	149	9.201757728232661e-07	1.26104352814e-05	0.592,NA,0.409	0.47,0.492,0.795	-0.085
11235	gene:Solyc04g009720.1	NA	4	+	3054223	3054351	3054223	3054340	3054752	3054893	11235	5,20,9	0,4,2	52,18,22	3,10,5	160	149	9.211816630183053e-07	1.2613804356e-05	1.0,0.823,0.807	0.942,0.626,0.804	0.086
11194	gene:Solyc08g013860.2	NA	8	-	3313229	3313419	3313290	3313419	3312575	3312636	11194	4,10,4	170,99,172	9,2,7	293,110,263	210	149	9.789398531375525e-07	1.33826077452e-05	0.016,0.067,0.016	0.021,0.013,0.019	0.015
12446	gene:Solyc10g005880.2	NA	10	+	681674	681820	681674	681747	682041	682124	12446	4,3,7	101,32,103	10,4,10	139,28,119	222	149	9.781480278223117e-07	1.33826077452e-05	0.026,0.059,0.044	0.046,0.087,0.053	-0.019
7743	gene:Solyc09g009340.1	NA	9	-	2711114	2711258	2711137	2711258	2710207	2710411	7743	3,2,0	87,90,58	2,2,3	86,58,61	172	149	9.819166279097228e-07	1.34122537916e-05	0.029,0.019,0.0	0.02,0.029,0.041	-0.014
7950	gene:Solyc07g022830.2	NA	7	-	22388795	22388893	22388797	22388893	22388398	22388512	7950	21,23,21	38,18,44	16,5,17	17,9,18	151	149	9.973179574968392e-07	1.36114217291e-05	0.353,0.558,0.32	0.482,0.354,0.482	-0.029
10424	gene:Solyc03g098650.2	NA	3	+	60949439	60949622	60949439	60949500	60950452	60950534	10424	3,4,8	3,0,3	24,1,15	3,1,2	271	149	9.988283165114644e-07	1.36208338051e-05	0.355,1.0,0.595	0.815,0.355,0.805	-0.008
5292	gene:Solyc04g058130.2	NA	4	+	55237132	55237249	55237132	55237234	55237510	55237824	5292	40,17,44	12,10,6	90,34,55	18,9,10	164	149	1.0026254658621329e-06	1.36613893526e-05	0.752,0.607,0.869	0.82,0.774,0.833	-0.066
9153	gene:Solyc01g014120.2	NA	1	-	11645948	11646290	11646064	11646290	11643648	11644594	9153	34,20,50	0,0,1	52,6,51	1,0,5	265	149	1.0042414380286177e-06	1.36721828593e-05	1.0,1.0,0.966	0.967,1.0,0.852	0.049
15049	gene:Solyc04g080050.2	NA	4	-	64339984	64340098	64340028	64340098	64339088	64339694	15049	3,0,5	153,73,117	6,0,6	176,44,134	193	149	1.0072617660725298e-06	1.37020625162e-05	0.015,0.0,0.032	0.026,0.0,0.033	-0.004
11591	gene:Solyc10g017570.2	NA	10	-	5556002	5556089	5556004	5556089	5555249	5555432	11591	7,2,9	8,4,1	0,0,0	4,0,1	151	149	1.012215898253869e-06	1.3758177762e-05	0.463,0.33,0.899	0.0,NA,0.0	0.564
14607	gene:Solyc09g098440.2	NA	9	+	72247579	72247753	72247579	72247631	72248737	72249110	14607	2,4,6	0,0,0	1,0,6	2,0,5	271	149	1.0393910338359537e-06	1.41159849407e-05	1.0,1.0,1.0	0.216,NA,0.398	0.693
5526	gene:Solyc07g019530.2	NA	7	+	11877488	11877591	11877488	11877583	11877706	11877826	5526	2,1,10	217,202,245	12,7,2	356,195,260	157	149	1.0706159346419567e-06	1.45281619389e-05	0.009,0.005,0.037	0.031,0.033,0.007	-0.007
5684	gene:Solyc06g005950.2	NA	6	-	932866	932993	932889	932993	931902	932028	5684	4,6,10	162,170,158	37,11,12	356,222,237	172	149	1.0975204206795684e-06	1.48810857039e-05	0.021,0.03,0.052	0.083,0.041,0.042	-0.021
4008	gene:Solyc11g065690.1	NA	11	+	51222076	51222154	51222076	51222109	51224070	51224385	4008	61,19,41	143,108,167	90,35,63	175,48,133	194	149	1.0994022689751776e-06	1.48944326987e-05	0.247,0.119,0.159	0.283,0.359,0.267	-0.128
777	gene:Solyc09g011930.2	NA	9	-	5194454	5194604	5194554	5194604	5194194	5194332	777	317,207,281	7,3,1	393,167,295	6,0,1	249	149	1.1054756091859483e-06	1.49644969087e-05	0.964,0.976,0.994	0.975,1.0,0.994	-0.012
4115	gene:Solyc04g024340.2	NA	4	+	31911248	31911412	31911248	31911410	31916659	31916710	4115	6,4,3	5,1,6	0,0,0	3,1,0	151	149	1.121215955608085e-06	1.51651996734e-05	0.542,0.798,0.33	0.0,0.0,NA	0.557
475	gene:Solyc01g010250.2	NA	1	-	5035730	5035913	5035734	5035913	5035507	5035643	475	8,9,11	271,112,312	1,0,1	29,0,26	153	149	1.122952135319557e-06	1.51763140373e-05	0.028,0.073,0.033	0.032,NA,0.036	0.011
10199	gene:Solyc10g085060.1	NA	10	+	64377240	64377352	64377240	64377305	64377421	64377604	10199	52,81,85	0,3,12	100,75,66	8,6,8	196	149	1.1253484428213765e-06	1.51963244565e-05	1.0,0.954,0.843	0.905,0.905,0.862	0.042
7303	gene:Solyc03g082490.2	NA	3	-	52408317	52408389	52408326	52408389	52407473	52407735	7303	4,3,5	46,25,52	4,3,4	78,39,57	158	149	1.162036867721547e-06	1.56789950055e-05	0.076,0.102,0.083	0.046,0.068,0.062	0.028
11516	gene:Solyc09g074050.2	NA	9	+	65753674	65753896	65753674	65753780	65754190	65754301	11516	127,69,168	0,0,5	66,15,53	0,0,5	265	149	1.1729631368904012e-06	1.58135631355e-05	1.0,1.0,0.95	1.0,1.0,0.856	0.031
16345	gene:Solyc05g056520.2	NA	5	-	65782971	65783130	65783087	65783130	65782791	65782889	16345	0,2,7	0,0,0	23,1,13	7,2,9	265	149	1.1888553943095498e-06	1.60033813232e-05	NA,1.0,1.0	0.649,0.219,0.448	0.561
17308	gene:Solyc02g094640.2	NA	2	+	55237605	55237820	55237605	55237674	55241622	55241813	17308	11,2,14	198,94,170	22,6,17	542,143,384	295	149	1.1889713889816457e-06	1.60033813232e-05	0.027,0.011,0.04	0.02,0.021,0.022	0.005
13160	gene:Solyc07g026670.2	NA	7	+	30212923	30213169	30212923	30213011	30213367	30213436	13160	3,0,4	0,0,2	0,0,0	2,2,3	307	149	1.2036416067543162e-06	1.61877115929e-05	1.0,NA,0.493	0.0,0.0,0.0	0.746
183	gene:Solyc01g005400.2	NA	1	+	282692	282913	282692	282861	283359	283591	183	7,5,13	44,18,64	11,1,4	24,9,18	201	149	1.2290372757458212e-06	1.65158725735e-05	0.105,0.171,0.131	0.254,0.076,0.141	-0.021
1780	gene:Solyc12g042200.1	NA	12	-	40628953	40628998	40628967	40628998	40628599	40628765	1780	22,12,21	1,3,1	70,25,44	1,4,0	163	149	1.240894896719399e-06	1.66617246812e-05	0.953,0.785,0.95	0.985,0.851,1.0	-0.049
14534	gene:Solyc03g083210.2	NA	3	+	53049662	53049785	53049662	53049779	53055182	53055297	14534	2,0,0	4,0,4	1,0,0	0,0,2	155	149	1.2644819424435578e-06	1.69647068042e-05	0.325,NA,0.0	1.0,NA,0.0	-0.338
12458	gene:Solyc03g059180.2	NA	3	-	27862783	27863000	27862885	27863000	27862603	27862681	12458	14,13,11	114,37,119	35,13,44	451,185,450	251	149	1.2682556018637671e-06	1.70015912508e-05	0.068,0.173,0.052	0.044,0.04,0.055	0.051
14246	gene:Solyc01g090940.2	NA	1	+	84632996	84633157	84632996	84633106	84634894	84635085	14246	6,3,10	4,2,3	4,1,5	4,2,3	200	149	1.2787436379812772e-06	1.71283530395e-05	0.528,0.528,0.713	0.427,0.271,0.554	0.172
8292	gene:Solyc03g119070.2	NA	3	+	67781487	67781676	67781487	67781637	67781756	67781871	8292	1,0,1	0,0,0	0,2,4	9,0,8	188	149	1.3061807356506066e-06	1.74817544265e-05	1.0,NA,1.0	0.0,1.0,0.284	0.572
16595	gene:Solyc03g117650.2	NA	3	+	66734923	66735143	66734923	66734978	66735924	66735991	16595	14,12,12	10,1,4	19,3,6	2,4,1	314	149	1.3631155716239581e-06	1.81997313167e-05	0.399,0.851,0.587	0.818,0.262,0.74	0.006
3437	gene:Solyc07g052570.2	NA	7	-	61060255	61060387	61060301	61060387	61059820	61060170	3437	6,9,3	14,6,10	2,5,4	28,9,16	195	149	1.362058002479625e-06	1.81997313167e-05	0.247,0.534,0.186	0.052,0.298,0.16	0.152
8014	gene:Solyc06g065950.2	NA	6	-	41336935	41337084	41337024	41337084	41336581	41336824	8014	100,63,152	358,504,388	219,57,154	680,414,396	238	149	1.362147431078135e-06	1.81997313167e-05	0.149,0.073,0.197	0.168,0.079,0.196	-0.008
6942	gene:Solyc08g065310.2	NA	8	-	53219666	53219903	53219683	53219903	53219537	53219576	6942	40,16,31	28,13,24	54,9,38	38,16,38	166	149	1.383709282503301e-06	1.84598386274e-05	0.562,0.525,0.537	0.561,0.336,0.473	0.085
12670	gene:Solyc03g093510.2	NA	3	+	54860370	54860426	54860370	54860413	54860530	54860766	12670	11,10,15	0,0,0	17,6,9	3,7,0	162	149	1.403274036379083e-06	1.87058119741e-05	1.0,1.0,1.0	0.839,0.441,1.0	0.24
15481	gene:Solyc06g008960.2	NA	6	+	2892006	2892213	2892006	2892161	2892712	2894145	15481	46,25,34	0,0,0	62,23,46	1,6,8	201	149	1.406692482621697e-06	1.87363310125e-05	1.0,1.0,1.0	0.979,0.74,0.81	0.157
5380	gene:Solyc03g121950.2	NA	3	-	69948733	69948922	69948797	69948922	69948571	69948641	5380	36,4,16	273,277,236	14,2,13	314,201,223	213	149	1.4266308201843735e-06	1.89866600576e-05	0.084,0.01,0.045	0.03,0.007,0.039	0.021
8990	gene:Solyc01g100690.2	NA	1	+	90660915	90660997	90660915	90660993	90661939	90662520	8990	33,11,22	30,12,33	39,7,18	66,15,35	153	149	1.4284907930196966e-06	1.89961804495e-05	0.517,0.472,0.394	0.365,0.312,0.334	0.124
2013	gene:Solyc11g017060.1	NA	11	+	7854619	7854683	7854619	7854679	7855321	7855810	2013	8,2,6	111,48,104	5,1,3	110,20,68	153	149	1.435063312291782e-06	1.90683032272e-05	0.066,0.039,0.053	0.042,0.046,0.041	0.01
10050	gene:Solyc01g098870.2	NA	1	+	89254875	89255044	89254875	89255040	89255936	89256153	10050	2,0,3	83,32,120	15,0,7	171,57,123	153	149	1.468074904128537e-06	1.94913368871e-05	0.023,0.0,0.024	0.079,0.0,0.053	-0.028
6115	gene:Solyc04g076810.2	NA	4	-	61684094	61684155	61684099	61684155	61683942	61683996	6115	6,2,17	194,121,223	4,4,3	177,79,172	154	149	1.470235325697688e-06	1.95044168388e-05	0.029,0.016,0.069	0.021,0.047,0.017	0.01
16145	gene:Solyc01g098980.2	NA	1	-	89332342	89332392	89332344	89332392	89331370	89331569	16145	2,5,10	0,1,2	32,9,24	1,0,0	151	149	1.4763320572520265e-06	1.95696540113e-05	1.0,0.831,0.831	0.969,1.0,1.0	-0.102
3859	gene:Solyc04g005410.1	NA	4	-	287835	288010	287868	288010	287610	287654	3859	8,6,5	4,0,4	2,1,12	0,0,0	182	149	1.4820408829939172e-06	1.96296492372e-05	0.621,1.0,0.506	1.0,1.0,1.0	-0.291
47	gene:Solyc12g056440.1	NA	12	+	62362878	62363024	62362878	62362999	62363503	62363644	47	0,0,1	10,16,17	5,0,3	63,22,38	174	149	1.516243389378339e-06	2.00666469618e-05	0.0,0.0,0.048	0.064,0.0,0.063	-0.026
1924	gene:Solyc02g071870.2	NA	2	-	41229880	41229952	41229906	41229952	41229696	41229765	1924	5,5,6	4,2,0	21,10,17	0,2,2	175	149	1.5682197091113532e-06	2.0737987484e-05	0.516,0.68,1.0	1.0,0.81,0.879	-0.164
2789	gene:Solyc11g044960.1	NA	11	+	31927133	31927214	31927133	31927204	31927310	31927367	2789	21,17,13	3,0,2	32,9,22	12,0,3	159	149	1.6042930765252304e-06	2.11981273073e-05	0.868,1.0,0.859	0.714,1.0,0.873	0.047
13307	gene:Solyc08g065220.2	NA	8	+	53089569	53089717	53089569	53089695	53089800	53089899	13307	71,38,67	1420,715,1524	173,67,136	2854,1126,2386	171	149	1.6344663495598485e-06	2.15796368634e-05	0.042,0.044,0.037	0.05,0.049,0.047	-0.008
11781	gene:Solyc05g006640.2	NA	5	-	1296440	1296680	1296540	1296680	1295763	1295985	11781	102,80,93	2,1,0	71,43,85	5,0,0	249	149	1.6421020555708545e-06	2.16632159891e-05	0.968,0.98,1.0	0.895,1.0,1.0	0.018
8859	gene:Solyc02g088920.2	NA	2	-	50845928	50846016	50845964	50846016	50845217	50845404	8859	4,0,0	3,3,5	2,0,0	7,8,4	185	149	1.6583119710685963e-06	2.18596866337e-05	0.518,0.0,0.0	0.187,0.0,0.0	0.11
8785	gene:Solyc08g061260.2	NA	8	+	48334887	48335104	48334887	48335098	48335204	48335308	8785	0,0,4	2,2,4	0,3,2	0,0,0	155	149	1.6852794944699994e-06	2.21975384843e-05	0.0,0.0,0.49	NA,1.0,1.0	-0.837
12644	gene:Solyc06g062360.2	NA	6	-	39329902	39330052	39329912	39330052	39329644	39329729	12644	0,1,6	134,54,117	8,0,13	90,65,99	159	149	1.7876160747340967e-06	2.35267853896e-05	0.0,0.017,0.046	0.077,0.0,0.11	-0.041
15923	gene:Solyc04g071660.2	NA	4	-	58648271	58648499	58648382	58648499	58647970	58648147	15923	0,2,1	16,9,16	16,1,2	98,36,65	260	149	1.7904760046461363e-06	2.35457525936e-05	0.0,0.113,0.035	0.086,0.016,0.017	0.01
2097	gene:Solyc01g103030.2	NA	1	-	91698718	91698930	91698796	91698930	91697962	91698300	2097	3,2,1	43,23,46	0,0,4	76,26,67	227	149	1.8213374907207872e-06	2.39326342011e-05	0.044,0.054,0.014	0.0,0.0,0.038	0.025
1359	gene:Solyc01g090910.2	NA	1	+	84617323	84617444	84617323	84617403	84618371	84618487	1359	5,12,5	391,339,419	5,6,1	490,233,319	190	149	1.851039723473764e-06	2.43036829516e-05	0.01,0.027,0.009	0.008,0.02,0.002	0.005
7350	gene:Solyc06g059840.2	NA	6	-	37731402	37731549	37731411	37731549	37731144	37731327	7350	3,1,0	24,17,18	6,1,1	55,12,32	158	149	1.9333754042866107e-06	2.53646626162e-05	0.105,0.053,0.0	0.093,0.073,0.029	-0.012
371	gene:Solyc06g068670.2	NA	6	-	42570066	42570166	42570081	42570166	42569920	42569980	371	8,3,13	748,391,728	41,14,26	1946,728,1727	164	149	1.9841890797648507e-06	2.60107440504e-05	0.01,0.007,0.016	0.019,0.017,0.013	-0.005
12615	gene:Solyc10g086350.1	NA	10	-	65208159	65208268	65208167	65208268	65206627	65206693	12615	20,5,19	256,128,207	14,1,9	265,97,225	157	149	2.0183579386584823e-06	2.64377808603e-05	0.069,0.036,0.08	0.048,0.01,0.037	0.03
15527	gene:Solyc03g019950.2	NA	3	+	61272428	61272498	61272428	61272464	61273085	61273187	15527	4,0,7	0,0,0	1,4,10	8,0,0	183	149	2.04944366608346e-06	2.68237910744e-05	1.0,NA,1.0	0.092,1.0,1.0	0.303
11077	gene:Solyc03g063220.1	NA	3	-	33674948	33675023	33674955	33675023	33674732	33674867	11077	1,4,0	0,0,1	6,0,3	16,2,11	156	149	2.079283250839302e-06	2.71928958479e-05	1.0,1.0,0.0	0.264,0.0,0.207	0.51
16787	gene:Solyc01g108970.2	NA	1	-	96082930	96082965	96082946	96082965	96081284	96081429	16787	0,0,0	0,0,4	0,1,3	0,0,0	165	149	2.0824211882778314e-06	2.72124897958e-05	NA,NA,0.0	NA,1.0,1.0	-1.0
321	gene:Solyc07g049310.2	NA	7	+	59565846	59566014	59565846	59566003	59566708	59566855	321	8,7,17	7,2,13	21,5,14	30,6,23	160	149	2.1189408996053524e-06	2.76679332572e-05	0.516,0.765,0.549	0.395,0.437,0.362	0.212
4496	gene:Solyc01g008680.2	NA	1	-	2738147	2738217	2738150	2738217	2737703	2737744	4496	0,0,3	0,0,0	0,0,0	0,0,4	152	149	2.1829100545065047e-06	2.8480798164e-05	NA,NA,1.0	NA,NA,0.0	1.0
14029	gene:Solyc01g007880.2	NA	1	-	2051937	2052006	2051941	2052006	2050478	2050613	14029	4,0,2	7,3,12	11,2,12	30,8,38	153	149	2.214709982692909e-06	2.8872998329e-05	0.358,0.0,0.14	0.263,0.196,0.235	-0.065
2604	gene:Solyc07g007430.2	NA	7	-	2148144	2148349	2148185	2148349	2147869	2148008	2604	3,2,0	81,67,85	4,1,6	135,68,102	190	149	2.241275601187363e-06	2.91753884359e-05	0.028,0.023,0.0	0.023,0.011,0.044	-0.009
7748	gene:Solyc12g005390.1	NA	12	+	235246	235324	235246	235291	235407	235527	7748	413,286,439	4,2,6	345,182,271	0,0,13	182	149	2.241420839707739e-06	2.91753884359e-05	0.988,0.992,0.984	1.0,1.0,0.945	0.006
1926	gene:Solyc02g069980.2	NA	2	-	39765720	39765815	39765724	39765815	39764420	39764468	1926	5,3,3	47,25,55	8,3,4	58,9,57	153	149	2.258870649367142e-06	2.93794806402e-05	0.094,0.105,0.05	0.118,0.245,0.064	-0.059
161	gene:Solyc05g018180.2	NA	5	-	20180309	20180360	20180341	20180360	20179811	20180001	161	0,0,0	2,0,0	6,0,0	0,0,0	181	149	2.3016977127098772e-06	2.99130581364e-05	0.0,NA,NA	1.0,NA,NA	-1.0
6529	gene:Solyc09g031750.2	NA	9	-	28028103	28028263	28028111	28028263	28027804	28028020	6529	4,1,5	68,39,70	5,1,4	152,45,93	157	149	2.320495191929663e-06	3.01337544642e-05	0.053,0.024,0.063	0.03,0.021,0.039	0.017
17131	gene:Solyc04g080930.2	NA	4	-	64979911	64980122	64979921	64980122	64979173	64979243	17131	58,26,64	5,1,3	57,18,73	6,0,0	159	149	2.3277268312006864e-06	3.02040300943e-05	0.916,0.961,0.952	0.899,1.0,1.0	-0.023
3975	gene:Solyc09g074870.2	NA	9	-	66686254	66686406	66686329	66686406	66686105	66686152	3975	78,21,59	1246,1086,1165	81,27,53	1338,816,974	224	149	2.3532649685628843e-06	3.04884209506e-05	0.04,0.013,0.033	0.039,0.022,0.035	-0.003
39	gene:Solyc01g007790.2	NA	1	+	1941419	1941574	1941419	1941448	1942883	1942934	39	19,1,16	55,15,36	43,9,29	52,24,45	275	149	2.3533181030189927e-06	3.04884209506e-05	0.158,0.035,0.194	0.309,0.169,0.259	-0.117
3743	gene:Solyc06g074460.2	NA	6	-	46078145	46078219	46078161	46078219	46077617	46077834	3743	12,2,9	47,16,17	7,3,5	47,10,35	165	149	2.378043281179355e-06	3.07847162983e-05	0.187,0.101,0.323	0.119,0.213,0.114	0.055
5451	gene:Solyc01g097330.2	NA	1	+	88233416	88233540	88233416	88233473	88233640	88233716	5451	10,3,15	0,6,2	10,2,11	0,0,0	216	149	2.3991995845761484e-06	3.10343852733e-05	1.0,0.256,0.838	1.0,1.0,1.0	-0.302
11503	gene:Solyc01g006960.2	NA	1	-	1533314	1533415	1533352	1533415	1533153	1533234	11503	2,4,1	6,5,11	1,0,7	17,15,26	187	149	2.418423370149948e-06	3.12586871114e-05	0.21,0.389,0.068	0.045,0.0,0.177	0.148
616	gene:Solyc01g103430.2	NA	1	+	92047084	92047164	92047084	92047159	92048043	92048100	616	4,3,4	228,136,309	8,4,3	258,112,288	154	149	2.453681483306889e-06	3.16897259899e-05	0.017,0.021,0.012	0.029,0.033,0.01	-0.007
11680	gene:Solyc03g043950.2	NA	3	+	7743832	7744387	7743832	7744079	7744980	7745068	11680	46,50,111	3,0,8	200,41,144	14,7,5	457	149	2.4582156962412466e-06	3.17235985185e-05	0.833,1.0,0.819	0.823,0.656,0.904	0.09
12605	gene:Solyc01g079880.2	NA	1	-	79027552	79027767	79027618	79027767	79027357	79027467	12605	4,0,3	2,0,3	3,0,1	2,0,0	215	149	2.507111455324581e-06	3.23294652001e-05	0.581,NA,0.409	0.51,NA,1.0	-0.26
4645	gene:Solyc09g092030.2	NA	9	-	71205527	71205586	71205540	71205586	71204530	71204677	4645	0,0,5	0,0,0	1,0,0	0,0,2	162	149	2.5579860828300754e-06	3.2959888999e-05	NA,NA,1.0	1.0,NA,0.0	0.5
9693	gene:Solyc05g016030.2	NA	5	+	13614335	13614495	13614335	13614490	13614591	13614644	9693	0,2,4	0,0,0	5,4,0	2,0,6	154	149	2.635536221950626e-06	3.39327844372e-05	NA,1.0,1.0	0.708,1.0,0.0	0.431
2363	gene:Solyc01g106360.2	NA	1	+	94292371	94292541	94292371	94292494	94292624	94292702	2363	1,2,6	47,41,67	12,8,7	104,50,79	196	149	2.6521027149256896e-06	3.41196098116e-05	0.016,0.036,0.064	0.081,0.108,0.063	-0.045
3811	gene:Solyc09g074950.2	NA	9	+	66758382	66758576	66758382	66758572	66758683	66758822	3811	213,105,232	5,0,7	259,60,211	4,4,0	153	149	2.679641753031971e-06	3.44471994836e-05	0.976,1.0,0.97	0.984,0.936,1.0	0.009
3359	gene:Solyc01g088460.2	NA	1	+	83265708	83265950	83265708	83265935	83266367	83266608	3359	10,3,15	6,2,3	35,8,20	3,2,1	164	149	2.704575033643254e-06	3.47408105715e-05	0.602,0.577,0.82	0.914,0.784,0.948	-0.216
4863	gene:Solyc07g006490.2	NA	7	+	1268572	1268680	1268572	1268657	1269020	1269134	4863	15,17,24	211,90,161	25,7,23	605,232,418	172	149	2.7329356076815157e-06	3.50779577301e-05	0.058,0.141,0.114	0.035,0.025,0.045	0.069
14225	gene:Solyc02g084390.2	NA	2	-	47511160	47511254	47511164	47511254	47510853	47510954	14225	1,0,0	10,18,20	1,4,2	48,20,42	153	149	2.834115877732728e-06	3.63485217209e-05	0.089,0.0,0.0	0.02,0.163,0.044	-0.046
11904	gene:Solyc05g012610.2	NA	5	+	5823267	5823342	5823267	5823339	5823456	5823548	11904	273,120,267	6,6,4	145,68,138	0,0,4	152	149	2.869091921191132e-06	3.67403159908e-05	0.978,0.951,0.985	1.0,1.0,0.971	-0.019
15149	gene:Solyc06g063410.2	NA	6	-	40082484	40082568	40082488	40082568	40081572	40081623	15149	4,3,2	44,24,52	6,2,6	64,19,53	153	149	2.8675243010597387e-06	3.67403159908e-05	0.081,0.109,0.036	0.084,0.093,0.099	-0.017
279	gene:Solyc01g090470.2	NA	1	+	84158587	84158788	84158587	84158614	84158878	84158978	279	22,8,12	187,71,141	16,6,10	167,54,159	323	149	2.9130934885481703e-06	3.72750189175e-05	0.051,0.049,0.038	0.042,0.049,0.028	0.006
15180	gene:Solyc10g005030.2	NA	10	+	42072	42276	42072	42128	42563	42725	15180	0,1,1	2,0,4	3,3,3	16,0,2	297	149	2.9522013271468684e-06	3.77463276004e-05	0.0,1.0,0.111	0.086,1.0,0.429	-0.135
12764	gene:Solyc01g102300.2	NA	1	+	91123270	91123455	91123270	91123451	91123605	91124815	12764	0,0,1	20,23,22	0,0,3	45,4,26	153	149	2.9862764130645926e-06	3.81232641163e-05	0.0,0.0,0.042	0.0,0.0,0.101	-0.02
15255	gene:Solyc03g112600.2	NA	3	+	62994234	62994428	62994234	62994414	62994533	62994651	15255	3,5,4	0,0,2	11,0,13	2,0,4	163	149	2.9841602931041876e-06	3.81232641163e-05	1.0,1.0,0.646	0.834,NA,0.748	0.091
6774	gene:Solyc10g086550.1	NA	10	-	65345420	65345658	65345423	65345658	65345265	65345334	6774	43,13,50	8,1,8	78,16,88	20,2,17	152	149	3.03117113904749e-06	3.86666535155e-05	0.84,0.927,0.86	0.793,0.887,0.835	0.037
10787	gene:Solyc09g008520.2	NA	9	-	2007629	2007833	2007773	2007833	2007321	2007488	10787	14,2,13	29,9,32	3,0,3	10,0,8	293	149	3.109562020671731e-06	3.96361684294e-05	0.197,0.102,0.171	0.132,NA,0.16	0.011
10417	gene:Solyc07g055870.2	NA	7	+	63790579	63790669	63790579	63790665	63790774	63790895	10417	1,0,0	12,10,11	2,4,3	11,6,0	153	149	3.1963855607980716e-06	4.07115999747e-05	0.075,0.0,0.0	0.15,0.394,1.0	-0.49
14196	gene:Solyc05g014280.2	NA	5	-	8091116	8091221	8091128	8091221	8089579	8090057	14196	0,0,0	2,1,0	6,0,2	0,0,2	161	149	3.210767678251851e-06	4.08509775639e-05	0.0,0.0,NA	1.0,NA,0.481	-0.74
2387	gene:Solyc09g091100.2	NA	9	-	70459476	70459695	70459666	70459695	70458878	70458930	2387	18,8,9	8,4,5	62,11,62	20,6,8	339	149	3.212251489567095e-06	4.08509775639e-05	0.497,0.468,0.442	0.577,0.446,0.773	-0.13
2323	gene:Solyc11g069230.1	NA	11	+	53867187	53867277	53867187	53867273	53867364	53867433	2323	0,0,0	9,3,6	2,0,4	3,0,2	153	149	3.251257109960755e-06	4.13153621722e-05	0.0,0.0,0.0	0.394,NA,0.661	-0.528
14088	gene:Solyc05g018510.2	NA	5	+	22097878	22098031	22097878	22098000	22098100	22098177	14088	14,26,13	0,0,6	135,35,56	3,0,7	180	149	3.275898801393304e-06	4.15966461423e-05	1.0,1.0,0.642	0.974,1.0,0.869	-0.067
13427	gene:Solyc09g066460.2	NA	9	-	64874347	64874489	64874357	64874489	64874016	64874258	13427	13,4,6	53,28,64	7,5,17	54,32,46	159	149	3.331523171126736e-06	4.22706105107e-05	0.187,0.118,0.081	0.108,0.128,0.257	-0.036
10043	gene:Solyc12g044410.1	NA	12	-	38530239	38530376	38530277	38530376	38530070	38530177	10043	1,0,4	2,2,3	5,7,4	2,0,0	187	149	3.364291647264577e-06	4.26537694255e-05	0.285,0.0,0.515	0.666,1.0,1.0	-0.622
2259	gene:Solyc06g051260.2	NA	6	+	34496632	34496724	34496632	34496699	34496825	34497603	2259	7,1,13	0,0,4	12,0,8	2,0,0	174	149	3.6181018351941515e-06	4.58366550053e-05	1.0,1.0,0.736	0.837,NA,1.0	-0.007
2698	gene:Solyc07g008540.2	NA	7	-	3467165	3467364	3467208	3467364	3466132	3466200	2698	17,3,30	60,15,48	31,11,35	90,32,118	192	149	3.642679385519837e-06	4.61128200474e-05	0.18,0.134,0.327	0.211,0.211,0.187	0.011
12129	gene:Solyc04g015830.2	NA	4	+	6185622	6185863	6185622	6185844	6185944	6186468	12129	1,2,2	1,0,5	0,0,3	3,2,0	168	149	3.6494378239622026e-06	4.61631632062e-05	0.47,1.0,0.262	0.0,0.0,1.0	0.244
11547	gene:Solyc07g049320.2	NA	7	+	59580866	59580982	59580866	59580958	59581108	59581186	11547	1,0,0	18,13,37	1,0,7	40,6,22	173	149	3.6630036674196754e-06	4.62994736211e-05	0.046,0.0,0.0	0.021,0.0,0.215	-0.063
853	gene:Solyc01g079710.2	NA	1	-	78822063	78822185	78822102	78822185	78820638	78820703	853	5,2,2	155,175,198	10,2,5	317,163,209	188	149	3.7075214572813664e-06	4.68265038851e-05	0.025,0.009,0.008	0.024,0.01,0.019	-0.004
3102	gene:Solyc12g014220.1	NA	12	+	5059355	5059428	5059355	5059418	5059746	5059784	3102	26,27,27	15,8,18	71,42,59	48,12,48	159	149	3.811851852508109e-06	4.81075995013e-05	0.619,0.76,0.584	0.581,0.766,0.535	0.027
2900	gene:Solyc02g091620.1	NA	2	+	52873161	52873401	52873161	52873347	52873585	52873779	2900	2,0,2	0,2,2	0,0,0	4,0,0	203	149	3.8324880721936555e-06	4.83312857493e-05	1.0,0.0,0.423	0.0,NA,NA	0.474
11181	gene:Solyc08g081530.2	NA	8	+	64556768	64556960	64556768	64556877	64557051	64557226	11181	37,12,70	0,0,1	126,10,97	12,0,10	232	149	4.067494777494642e-06	5.12171041937e-05	1.0,1.0,0.978	0.871,1.0,0.862	0.082
6724	gene:Solyc02g086830.2	NA	2	+	49441220	49441443	49441220	49441402	49442126	49442164	6724	21,8,11	234,108,302	12,1,8	392,160,366	190	149	4.066803182185364e-06	5.12171041937e-05	0.066,0.055,0.028	0.023,0.005,0.017	0.035
7933	gene:Solyc05g052310.2	NA	5	+	62582972	62583048	62582972	62583036	62583202	62583282	7933	1,0,3	1,5,8	1,0,1	11,2,3	161	149	4.1375096097750896e-06	5.2059218714e-05	0.481,0.0,0.258	0.078,0.0,0.236	0.142
15095	gene:Solyc06g043170.2	NA	6	+	29647144	29647235	29647144	29647220	29647312	29647747	15095	27,21,27	1,0,6	37,13,47	8,4,10	164	149	4.146560773917381e-06	5.21335777303e-05	0.961,1.0,0.803	0.808,0.747,0.81	0.133
13308	gene:Solyc08g065220.2	NA	8	+	53089400	53089481	53089400	53089478	53089569	53089717	13308	29,15,26	1506,1145,1592	74,22,58	3549,1550,2765	152	149	4.259893166057919e-06	5.35179311006e-05	0.019,0.013,0.016	0.02,0.014,0.02	-0.002
10302	gene:Solyc12g021290.1	NA	12	-	15394737	15394910	15394749	15394910	15394594	15394653	10302	59,45,58	6,1,6	102,43,62	12,3,11	161	149	4.334277218953436e-06	5.44112441193e-05	0.901,0.977,0.899	0.887,0.93,0.839	0.04
8864	gene:Solyc01g080540.2	NA	1	+	79789035	79789206	79789035	79789166	79789291	79789319	8864	5,0,7	0,0,0	10,0,4	5,0,4	189	149	4.346786461477924e-06	5.4527035612e-05	1.0,NA,1.0	0.612,NA,0.441	0.474
11673	gene:Solyc01g112090.2	NA	1	+	98195836	98196029	98195836	98196024	98196672	98196816	11673	0,0,0	10,2,11	5,0,4	13,1,11	154	149	4.386654233219298e-06	5.49855843312e-05	0.0,0.0,0.0	0.271,0.0,0.26	-0.177
11450	gene:Solyc06g068920.2	NA	6	-	42728135	42728285	42728196	42728285	42727435	42727487	11450	3,1,3	113,108,121	5,3,4	156,51,98	210	149	4.4252682134742025e-06	5.54277368082e-05	0.018,0.007,0.017	0.022,0.04,0.028	-0.016
9872	gene:Solyc02g077730.2	NA	2	+	42608903	42608985	42608903	42608978	42610290	42610602	9872	3,0,0	0,0,2	0,0,0	3,0,0	156	149	4.428868972874288e-06	5.54310026198e-05	1.0,NA,0.0	0.0,NA,NA	0.5
2346	gene:Solyc01g087470.2	NA	1	+	82428204	82428436	82428204	82428396	82428583	82428693	2346	0,1,3	26,19,28	5,2,2	65,2,55	189	149	4.499062101563842e-06	5.62670946779e-05	0.0,0.04,0.078	0.057,0.441,0.028	-0.136
5937	gene:Solyc09g055590.2	NA	9	-	42263769	42263972	42263777	42263972	42263224	42263439	5937	1,0,2	0,2,0	1,0,1	3,0,2	157	149	4.510086583094261e-06	5.63624976905e-05	1.0,0.0,1.0	0.24,NA,0.322	0.386
17155	gene:Solyc04g070980.2	NA	4	+	57831669	57831804	57831669	57831802	57831942	57832065	17155	1,4,1	130,103,178	30,3,13	726,265,529	151	149	4.52642460439196e-06	5.64874227745e-05	0.008,0.037,0.006	0.039,0.011,0.024	-0.008
2725	gene:Solyc08g075990.2	NA	8	-	60060026	60060116	60060076	60060116	60059843	60059944	2725	3,2,3	29,13,31	7,3,6	177,50,176	199	149	4.526890352496012e-06	5.64874227745e-05	0.072,0.103,0.068	0.029,0.043,0.025	0.049
2855	gene:Solyc09g083130.2	NA	9	-	68810017	68810135	68810084	68810135	68809408	68809582	2855	0,0,2	33,30,30	14,4,9	139,51,115	216	149	4.539092789292328e-06	5.6597132931e-05	0.0,0.0,0.044	0.065,0.051,0.051	-0.041
15704	gene:Solyc11g011490.1	NA	11	+	4541890	4541941	4541890	4541937	4542046	4542055	15704	2,1,3	70,13,66	10,1,7	56,22,53	153	149	4.558827850043531e-06	5.68005307803e-05	0.027,0.07,0.042	0.148,0.042,0.114	-0.055
4891	gene:Solyc08g061930.2	NA	8	+	49998970	49999091	49998970	49999085	49999845	50000415	4891	0,0,0	2,0,2	0,0,4	0,0,0	155	149	4.684939696589228e-06	5.832802641e-05	0.0,NA,0.0	NA,NA,1.0	-1.0
12685	gene:Solyc10g079720.1	NA	10	-	61219347	61219463	61219351	61219463	61219115	61219212	12685	1,0,6	92,57,110	0,0,5	145,56,114	153	149	4.730969804412341e-06	5.88569526792e-05	0.01,0.0,0.05	0.0,0.0,0.041	0.006
7422	gene:Solyc12g006010.1	NA	12	+	621119	621337	621119	621269	621415	621481	7422	55,26,56	795,264,1016	37,13,42	793,261,799	217	149	4.751950922593103e-06	5.90736910197e-05	0.045,0.063,0.036	0.031,0.033,0.035	0.015
9185	gene:Solyc09g065540.2	NA	9	+	63668360	63668475	63668360	63668459	63670109	63670214	9185	1,0,2	94,73,106	6,2,4	115,39,92	165	149	5.002315902729613e-06	6.21395469474e-05	0.01,0.0,0.017	0.045,0.044,0.038	-0.033
5464	gene:Solyc02g092440.2	NA	2	-	53498080	53498155	53498092	53498155	53496001	53496112	5464	0,0,1	0,6,0	0,2,0	0,0,0	161	149	5.008276085248657e-06	6.21670530372e-05	NA,0.0,1.0	NA,1.0,NA	-0.5
5710	gene:Solyc02g062950.2	NA	2	-	34896372	34896487	34896397	34896487	34896184	34896274	5710	4,0,0	0,0,0	0,1,1	2,0,0	174	149	5.152852932777579e-06	6.39138619375e-05	1.0,NA,NA	0.0,1.0,1.0	0.333
14533	gene:Solyc03g083210.2	NA	3	+	53049662	53049785	53049662	53049779	53054809	53054947	14533	48,68,40	72,136,61	102,81,52	230,159,146	155	149	5.212317496327421e-06	6.45830744362e-05	0.391,0.325,0.387	0.299,0.329,0.255	0.073
4159	gene:Solyc12g044600.2	NA	12	-	38245304	38245396	38245332	38245396	38244674	38244795	4159	0,4,2	0,0,2	3,0,0	5,2,0	177	149	5.217518596791144e-06	6.45830744362e-05	NA,1.0,0.457	0.336,0.0,NA	0.56
459	gene:Solyc02g090910.2	NA	2	-	52388599	52388745	52388603	52388745	52388232	52388393	459	8,4,9	58,42,32	11,3,13	51,40,36	153	149	5.218480526568653e-06	6.45830744362e-05	0.118,0.085,0.215	0.174,0.068,0.26	-0.028
12621	gene:Solyc03g026210.2	NA	3	-	3611121	3611223	3611134	3611223	3610908	3611025	12621	73,76,112	80,31,113	98,41,114	194,71,147	162	149	5.239817056113166e-06	6.47988106284e-05	0.456,0.693,0.477	0.317,0.347,0.416	0.182
10145	gene:Solyc05g054810.2	NA	5	+	64629265	64629401	64629265	64629276	64629998	64630151	10145	5,0,3	1,0,4	0,0,0	4,2,2	274	149	5.274882655000627e-06	6.51838812676e-05	0.731,NA,0.29	0.0,0.0,0.0	0.51
6309	gene:Solyc03g063730.2	NA	3	+	35736222	35736405	35736222	35736400	35736489	35736728	6309	74,85,95	0,2,0	67,47,45	4,0,2	154	149	5.487569427633331e-06	6.77514076669e-05	1.0,0.976,1.0	0.942,1.0,0.956	0.026
8755	gene:Solyc01g098630.2	NA	1	-	89091882	89092050	89092003	89092050	89091326	89091427	8755	2,1,0	0,0,0	0,0,2	3,0,0	270	149	5.490819674137752e-06	6.77514076669e-05	1.0,1.0,NA	0.0,NA,1.0	0.5
4349	gene:Solyc03g114510.2	NA	3	-	64492110	64492240	64492167	64492240	64490371	64490572	4349	0,0,4	0,0,0	2,0,0	0,0,2	206	149	5.724541573530948e-06	7.05828320612e-05	NA,NA,1.0	1.0,NA,0.0	0.5
6914	gene:Solyc03g121250.2	NA	3	-	69418697	69418824	69418757	69418824	69418545	69418607	6914	4,3,7	1,0,1	1,1,6	1,2,0	209	149	5.972442912370573e-06	7.35847532099e-05	0.74,1.0,0.833	0.416,0.263,1.0	0.298
12588	gene:Solyc05g048810.2	NA	5	-	59499297	59499378	59499301	59499378	59499097	59499217	12588	5,1,9	96,55,118	2,1,5	85,47,75	153	149	5.984113737862255e-06	7.36738513305e-05	0.048,0.017,0.069	0.022,0.02,0.061	0.01
1542	gene:Solyc06g073540.2	NA	6	+	45339642	45339842	45339642	45339708	45340084	45340148	1542	2,2,6	131,19,110	6,2,10	185,32,145	283	149	6.228088896546667e-06	7.66207289304e-05	0.008,0.053,0.028	0.017,0.032,0.035	0.002
16573	gene:Solyc10g054080.1	NA	10	-	54563099	54563232	54563103	54563232	54561322	54561459	16573	0,0,1	1,0,2	1,0,5	0,0,0	153	149	6.248815186944016e-06	7.68161768171e-05	0.0,NA,0.327	1.0,NA,1.0	-0.837
8756	gene:Solyc01g098630.2	NA	1	-	89088267	89088450	89088348	89088450	89087399	89087468	8756	0,2,0	47,23,66	7,2,10	83,13,39	230	149	6.2532330007182255e-06	7.68161768171e-05	0.0,0.053,0.0	0.052,0.091,0.142	-0.077
13274	gene:Solyc04g009510.2	NA	4	+	2932288	2932491	2932288	2932442	2932589	2932697	13274	2,3,8	25,26,33	9,3,9	123,31,63	198	149	6.349053191521018e-06	7.7935567135e-05	0.057,0.08,0.154	0.052,0.068,0.097	0.025
9709	gene:Solyc09g010460.2	NA	9	+	3824349	3824569	3824349	3824522	3824665	3824887	9709	5,5,1	5,4,2	2,0,0	5,5,10	196	149	6.591273140766178e-06	8.08490532477e-05	0.432,0.487,0.275	0.233,0.0,0.0	0.32
14455	gene:Solyc11g042470.1	NA	11	-	36251391	36251534	36251395	36251534	36251246	36251308	14455	2,2,14	0,0,1	32,0,20	2,2,0	153	149	6.617163298202263e-06	8.10468207358e-05	1.0,1.0,0.932	0.94,0.0,1.0	0.331
6163	gene:Solyc02g094510.2	NA	2	-	55027507	55027637	55027532	55027637	55025395	55025498	6163	4,5,8	275,163,222	7,5,8	258,119,202	174	149	6.6144377106467625e-06	8.10468207358e-05	0.012,0.026,0.03	0.023,0.035,0.033	-0.008
2092	gene:Solyc05g005300.2	NA	5	-	240737	240965	240905	240965	240482	240653	2092	7,2,9	6,0,0	8,0,6	0,0,0	317	149	6.644134548614423e-06	8.13171511569e-05	0.354,1.0,1.0	1.0,NA,1.0	-0.215
13133	gene:Solyc01g108400.2	NA	1	+	95740041	95740154	95740041	95740137	95741009	95741117	13133	94,17,97	5,1,13	150,34,101	6,3,3	166	149	6.726071360941278e-06	8.22593075211e-05	0.944,0.938,0.87	0.957,0.91,0.968	-0.028
13832	gene:Solyc12g042110.1	NA	12	-	40737441	40737658	40737594	40737658	40737228	40737358	13832	7,0,8	18,2,14	0,0,0	9,1,3	302	149	6.740125496178262e-06	8.23704880225e-05	0.161,0.0,0.22	0.0,0.0,0.0	0.127
9444	gene:Solyc01g080930.2	NA	1	-	80272558	80272604	80272562	80272604	80271615	80271701	9444	5,0,2	0,0,0	5,0,4	1,0,6	153	149	6.74988575181537e-06	8.24290683864e-05	1.0,NA,1.0	0.83,NA,0.394	0.388
1958	gene:Solyc04g015950.1	NA	4	+	6489763	6489913	6489763	6489869	6490837	6491947	1958	10,8,7	0,2,5	24,2,18	28,15,11	193	149	6.8323600914072265e-06	8.33748882919e-05	1.0,0.755,0.519	0.398,0.093,0.558	0.408
7465	gene:Solyc06g043070.2	NA	6	-	29790936	29791109	29791008	29791109	29790103	29790582	7465	1,4,5	65,39,83	5,3,6	86,32,73	221	149	6.850235466516458e-06	8.35316001486e-05	0.01,0.065,0.039	0.038,0.059,0.053	-0.012
5945	gene:Solyc01g096400.2	NA	1	+	87502445	87502632	87502445	87502603	87504201	87504331	5945	5,5,12	370,191,421	0,1,2	80,42,80	178	149	6.970468948557862e-06	8.49353176727e-05	0.011,0.021,0.023	0.0,0.02,0.02	0.005
3236	gene:Solyc01g073750.2	NA	1	+	81118564	81118651	81118564	81118643	81118862	81119097	3236	15,46,16	0,1,2	160,49,69	3,5,7	157	149	6.99555368071333e-06	8.51784364528e-05	1.0,0.978,0.884	0.981,0.903,0.903	0.025
3399	gene:Solyc12g096810.1	NA	12	+	65578864	65579069	65578864	65579065	65579147	65579195	3399	4,2,2	19,2,16	5,3,0	12,2,6	153	149	7.086581410244552e-06	8.62235374519e-05	0.17,0.493,0.109	0.289,0.594,0.0	-0.037
7015	gene:Solyc08g068040.2	NA	8	-	57132394	57132564	57132419	57132564	57128825	57129104	7015	0,1,1	6,4,5	3,1,0	24,0,8	174	149	7.115725155672228e-06	8.65147067279e-05	0.0,0.176,0.146	0.097,1.0,0.0	-0.258
17221	gene:Solyc06g060770.2	NA	6	-	38794317	38794403	38794337	38794403	38794122	38794209	17221	14,4,21	2,0,1	34,10,31	7,2,3	169	149	7.288701820694165e-06	8.85529249021e-05	0.861,1.0,0.949	0.811,0.815,0.901	0.094
17063	gene:Solyc09g008650.2	NA	9	-	2109941	2110126	2110034	2110126	2109114	2109189	17063	4,12,6	13,9,8	17,4,12	15,6,10	242	149	7.363781541559e-06	8.93996477423e-05	0.159,0.451,0.316	0.411,0.291,0.425	-0.067
10083	gene:Solyc04g079390.2	NA	4	-	63905185	63905341	63905188	63905341	63905000	63905100	10083	3,0,2	13,2,18	2,0,2	23,2,29	152	149	7.724875271723692e-06	9.37149342175e-05	0.184,0.0,0.098	0.079,0.0,0.063	0.047
5737	gene:Solyc12g043000.1	NA	12	+	39282874	39283099	39282874	39283058	39283718	39283738	5737	60,31,58	170,96,121	65,34,66	212,120,158	190	149	7.841334230954174e-06	9.505827823e-05	0.217,0.202,0.273	0.194,0.182,0.247	0.023
2740	gene:Solyc11g065900.1	NA	11	+	51489452	51489629	51489452	51489537	51489821	51489904	2740	82,43,87	0,2,5	90,30,98	5,0,0	241	149	7.926293240915501e-06	9.60180749097e-05	1.0,0.93,0.915	0.918,1.0,1.0	-0.024
6338	gene:Solyc02g085570.2	NA	2	+	48406233	48406340	48406233	48406301	48406605	48407036	6338	1,7,6	214,122,223	2,5,2	237,111,186	188	149	8.01543860405285e-06	9.70271473909e-05	0.004,0.043,0.021	0.007,0.034,0.008	0.006
11016	gene:Solyc09g091970.2	NA	9	-	71167526	71167594	71167534	71167594	71167288	71167407	11016	5,2,15	22,19,37	12,1,10	144,32,136	157	149	8.058694419495896e-06	9.74796593192e-05	0.177,0.091,0.278	0.073,0.029,0.065	0.126
16812	gene:Solyc04g048900.2	NA	4	+	38567679	38567923	38567679	38567762	38568386	38568669	16812	829,423,804	4,5,7	317,94,227	1,2,11	310	149	8.184808602195804e-06	9.89330543059e-05	0.99,0.976,0.982	0.993,0.958,0.908	0.03
3673	gene:Solyc01g097770.2	NA	1	-	88480300	88480418	88480305	88480418	88480064	88480200	3673	10,4,6	4,0,3	28,2,20	0,0,2	154	149	8.20957373995875e-06	9.91601788853e-05	0.708,1.0,0.659	1.0,1.0,0.906	-0.18
11032	gene:Solyc03g120270.2	NA	3	+	68723529	68723672	68723529	68723659	68723869	68724014	11032	12,8,5	663,617,658	28,9,17	791,382,520	162	149	8.534008759988913e-06	0.000103003934095	0.016,0.012,0.007	0.032,0.021,0.029	-0.016
13691	gene:Solyc05g012700.2	NA	5	-	5893551	5893749	5893613	5893749	5892664	5892976	13691	37,11,41	330,264,316	6,4,16	310,109,221	211	149	8.596008808921181e-06	0.000103676862059	0.073,0.029,0.084	0.013,0.025,0.049	0.033
7791	gene:Solyc08g081270.2	NA	8	-	64330769	64330835	64330782	64330835	64330546	64330675	7791	4,1,10	160,47,226	9,4,11	207,60,165	162	149	8.629776070385083e-06	0.000104008542966	0.022,0.019,0.039	0.038,0.058,0.058	-0.025
6990	gene:Solyc01g091600.2	NA	1	-	85187301	85187342	85187312	85187342	85184962	85185127	6990	0,0,2	1,0,0	0,2,0	0,0,3	160	149	8.698223404317185e-06	0.000104681447149	0.0,NA,1.0	NA,1.0,0.0	0.0
9471	gene:Solyc12g094630.1	NA	12	+	64806898	64807057	64806898	64807046	64808396	64808517	9471	2,0,2	0,0,0	0,2,0	3,0,0	160	149	8.698223404317185e-06	0.000104681447149	1.0,NA,1.0	0.0,1.0,NA	0.5
2872	gene:Solyc02g086600.2	NA	2	-	49258843	49258991	49258847	49258991	49258605	49258728	2872	0,0,0	3,0,0	2,0,0	0,0,0	153	149	8.913021210639748e-06	0.000107188768124	0.0,NA,NA	1.0,NA,NA	-1.0
8150	gene:Solyc10g005840.2	NA	10	+	651367	651601	651367	651596	653547	653643	8150	3,0,6	0,0,2	0,0,0	2,0,0	154	149	9.172814920060335e-06	0.000110233190741	1.0,NA,0.744	0.0,NA,NA	0.872
11884	gene:Solyc02g079060.2	NA	2	-	43689765	43689860	43689793	43689860	43689215	43689334	11884	0,0,1	2,0,1	1,0,1	0,0,0	177	149	9.211224265041442e-06	0.00011053469118	0.0,NA,0.457	1.0,NA,1.0	-0.771
2067	gene:Solyc03g117000.2	NA	3	+	66261395	66261624	66261395	66261494	66261750	66261824	2067	0,0,3	0,4,0	2,1,5	0,0,0	279	149	9.21011196660137e-06	0.00011053469118	NA,0.0,1.0	1.0,1.0,1.0	-0.5
10292	gene:Solyc09g074090.2	NA	9	+	65769114	65769178	65769114	65769157	65769293	65769339	10292	0,0,0	2,0,0	3,0,4	0,0,0	170	149	9.531548548726834e-06	0.0001142959391	0.0,NA,NA	1.0,NA,1.0	-1.0
2312	gene:Solyc01g008850.2	NA	1	+	2880258	2880330	2880258	2880307	2880391	2880526	2312	0,2,0	2,0,0	3,0,0	0,0,0	172	149	9.567519876220134e-06	0.000114644447556	0.0,1.0,NA	1.0,NA,NA	-0.5
12867	gene:Solyc11g044280.1	NA	11	+	33137416	33137525	33137416	33137495	33137615	33137713	12867	0,0,0	0,0,2	0,0,3	0,0,0	179	149	9.679355835484183e-06	0.000115900858186	NA,NA,0.0	NA,NA,1.0	-1.0
8143	gene:Solyc01g112290.2	NA	1	+	98359234	98359448	98359234	98359417	98362369	98362483	8143	1,1,4	12,3,9	11,2,6	4,2,2	180	149	9.722500718954651e-06	0.000116333541407	0.065,0.216,0.269	0.695,0.453,0.713	-0.437
1099	gene:Solyc02g036310.2	NA	2	-	30492973	30493062	30493016	30493062	30492521	30492612	1099	6,2,0	0,2,4	0,0,8	0,0,1	192	149	9.762162585628216e-06	0.000116723955527	1.0,0.437,0.0	NA,NA,0.861	-0.382
12890	gene:Solyc08g079810.2	NA	8	+	63268692	63268843	63268692	63268820	63269298	63269446	12890	27,7,26	0,0,4	34,3,55	2,0,5	172	149	9.93908536180416e-06	0.000118753823373	1.0,1.0,0.849	0.936,1.0,0.905	0.003
6674	gene:Solyc05g012690.2	NA	5	-	5883194	5883346	5883211	5883346	5882311	5882426	6674	51,16,27	1,0,6	46,13,41	0,0,5	166	149	1.0021897898066413e-05	0.000119657134904	0.979,1.0,0.802	1.0,1.0,0.88	-0.033
15318	gene:Solyc03g006870.2	NA	3	+	1389314	1389438	1389314	1389434	1389516	1389559	15318	2,2,6	0,0,0	6,3,14	6,2,0	153	149	1.0170676356364496e-05	0.000121346186061	1.0,1.0,1.0	0.493,0.594,1.0	0.304
6558	gene:Solyc04g045560.2	NA	4	+	34045044	34045255	34045044	34045167	34046024	34046691	6558	1,4,6	0,0,0	5,2,3	3,0,3	237	149	1.0269713304522124e-05	0.000122439771553	1.0,1.0,1.0	0.512,1.0,0.386	0.367
9420	gene:Solyc07g056340.2	NA	7	-	64208509	64208597	64208512	64208597	64208353	64208422	9420	6,2,1	210,160,235	5,3,5	186,71,162	152	149	1.0400870486479735e-05	0.000123914462738	0.027,0.012,0.004	0.026,0.04,0.029	-0.017
406	gene:Solyc04g045630.2	NA	4	-	34501302	34501441	34501406	34501441	34501195	34501226	406	2,13,10	3,0,1	19,0,7	2,0,2	253	149	1.0928997356327277e-05	0.000130113084739	0.282,1.0,0.855	0.848,NA,0.673	-0.048
906	gene:Solyc06g083760.2	NA	6	+	49094713	49094896	49094713	49094890	49094994	49095027	906	0,4,2	20,10,23	2,6,3	37,10,31	155	149	1.0939742913785314e-05	0.000130147651181	0.0,0.278,0.077	0.049,0.366,0.085	-0.048
2053	gene:Solyc11g073080.1	NA	11	+	56187218	56187307	56187218	56187257	56187835	56187976	2053	0,4,2	9,6,17	6,0,2	11,8,6	199	149	1.1287568534000647e-05	0.000134189460881	0.0,0.333,0.081	0.29,0.0,0.2	-0.025
13619	gene:Solyc09g016940.2	NA	9	+	11838657	11838854	11838657	11838741	11839257	11839398	13619	0,0,0	0,0,1	8,1,5	0,0,0	262	149	1.1306882476824671e-05	0.000134322850097	NA,NA,0.0	1.0,1.0,1.0	-1.0
5844	gene:Solyc02g086910.2	NA	2	-	49501017	49501113	49501040	49501113	49500873	49500945	5844	0,0,0	0,0,1	7,1,4	0,0,0	172	149	1.1408960378148812e-05	0.000135438559682	NA,NA,0.0	1.0,1.0,1.0	-1.0
903	gene:Solyc06g083760.2	NA	6	+	49094713	49094896	49094713	49094857	49094994	49095027	903	0,9,15	2,4,7	17,10,26	4,0,4	188	149	1.1422777855285282e-05	0.000135505662106	0.0,0.641,0.629	0.771,1.0,0.837	-0.446
16371	gene:Solyc02g083490.2	NA	2	+	46872719	46872882	46872719	46872849	46872965	46873459	16371	142,139,134	5,7,1	175,101,178	2,3,2	182	149	1.1834497221090651e-05	0.000140289511344	0.959,0.942,0.991	0.986,0.965,0.986	-0.015
10203	gene:Solyc06g068220.2	NA	6	+	42265005	42265081	42265005	42265077	42265917	42265988	10203	2,0,5	112,44,102	17,10,9	558,179,607	153	149	1.213747247768289e-05	0.000143778367766	0.017,0.0,0.046	0.029,0.052,0.014	-0.011
12584	gene:Solyc05g048810.2	NA	5	-	59500743	59500857	59500756	59500857	59499461	59499631	12584	109,38,98	23,9,17	49,23,55	4,1,3	162	149	1.2164947287578832e-05	0.000144001045068	0.813,0.795,0.841	0.918,0.955,0.944	-0.123
1792	gene:Solyc10g006830.2	NA	10	+	1276400	1276495	1276400	1276482	1276616	1276715	1792	14,7,13	10,7,19	5,0,6	23,5,25	162	149	1.2379073266958253e-05	0.000146431290049	0.563,0.479,0.386	0.167,0.0,0.181	0.36
3551	gene:Solyc09g074370.2	NA	9	-	66168111	66168192	66168115	66168192	66167815	66168021	3551	0,0,1	7,7,17	2,2,0	22,4,4	153	149	1.2510522679316331e-05	0.000147880793722	0.0,0.0,0.054	0.081,0.327,0.0	-0.118
8555	gene:Solyc04g072510.2	NA	4	+	59515260	59516455	59515260	59515505	59518303	59518600	8555	186,35,222	9,11,11	414,99,332	22,12,8	1099	149	1.2643461300974444e-05	0.000149345824734	0.737,0.301,0.732	0.718,0.528,0.849	-0.108
8716	gene:Solyc04g079320.2	NA	4	+	63843313	63843406	63843313	63843394	63843535	63843787	8716	23,10,24	0,0,1	46,6,24	10,2,2	161	149	1.2662838640521184e-05	0.000149468328647	1.0,1.0,0.957	0.81,0.735,0.917	0.165
2286	gene:Solyc12g013840.1	NA	12	+	4633730	4633898	4633730	4633877	4634005	4634317	2286	8,4,10	11,7,5	6,1,6	14,8,11	170	149	1.281700175407758e-05	0.000151180498302	0.389,0.334,0.637	0.273,0.099,0.323	0.222
11763	gene:Solyc09g005250.2	NA	9	-	185518	185642	185529	185642	185263	185433	11763	1,0,3	44,5,33	0,0,2	128,47,121	160	149	1.2826544666441437e-05	0.000151185607446	0.021,0.0,0.078	0.0,0.0,0.015	0.028
4510	gene:Solyc12g098530.1	NA	12	-	66005214	66005368	66005265	66005368	66004434	66004517	4510	0,0,8	23,10,11	8,6,4	19,6,14	200	149	1.2895945484427937e-05	0.000151895749652	0.0,0.0,0.351	0.239,0.427,0.176	-0.164
7555	gene:Solyc05g048750.2	NA	5	-	59344328	59344574	59344344	59344574	59344145	59344216	7555	3,0,0	35,26,53	7,3,8	123,46,76	165	149	1.298239687397276e-05	0.000152805573419	0.072,0.0,0.0	0.049,0.056,0.087	-0.04
16192	gene:Solyc02g082700.2	NA	2	-	46355721	46355760	46355725	46355760	46355530	46355611	16192	177,100,204	3316,2628,3615	357,131,257	5739,3121,4487	153	149	1.324270973647055e-05	0.000155759043789	0.049,0.036,0.052	0.057,0.039,0.053	-0.004
1178	gene:Solyc07g006910.2	NA	7	-	1761963	1762134	1761984	1762134	1761751	1761882	1178	54,25,40	5,0,0	81,24,66	1,0,0	170	149	1.3440427989821035e-05	0.000157972622464	0.904,1.0,1.0	0.986,1.0,1.0	-0.027
1809	gene:Solyc02g082800.2	NA	2	-	46446789	46446884	46446858	46446884	46444594	46444687	1809	10,10,8	495,349,481	30,8,20	476,220,427	218	149	1.3506101473315728e-05	0.000158632172718	0.014,0.019,0.011	0.041,0.024,0.031	-0.017
7647	gene:Solyc07g005940.2	NA	7	-	782373	782498	782385	782498	781676	781802	7647	12,14,5	424,482,468	21,8,13	1243,448,710	161	149	1.4023934966546143e-05	0.000164597754388	0.026,0.026,0.01	0.015,0.016,0.017	0.005
4310	gene:Solyc01g005620.2	NA	1	-	434238	434332	434248	434332	433647	433709	4310	12,4,20	1187,506,1258	31,13,40	2450,831,2298	159	149	1.4071611545536622e-05	0.000165040611456	0.009,0.007,0.015	0.012,0.014,0.016	-0.004
16569	gene:Solyc07g007560.2	NA	7	-	2233224	2233324	2233279	2233324	2232963	2233016	16569	27,19,46	9,1,6	38,10,25	0,0,3	204	149	1.440767946484147e-05	0.000168862887287	0.687,0.933,0.848	1.0,1.0,0.859	-0.13
15252	gene:Solyc03g112600.2	NA	3	+	62995220	62995441	62995220	62995290	62996099	62996156	15252	2,0,0	0,0,0	0,0,4	2,0,0	300	149	1.4488683931340426e-05	0.000169692447794	1.0,NA,NA	0.0,NA,1.0	0.5
11729	gene:Solyc11g012900.1	NA	11	-	5693099	5693328	5693106	5693328	5692411	5692445	11729	1,0,2	2,2,3	2,0,1	0,0,0	156	149	1.4787107222738149e-05	0.00017306546648	0.323,0.0,0.389	1.0,NA,1.0	-0.763
12253	gene:Solyc01g020520.2	NA	1	+	31172720	31172880	31172720	31172848	31172947	31173049	12253	9,0,2	6,3,7	0,0,1	2,0,17	181	149	1.4935505652791387e-05	0.000174679106282	0.553,0.0,0.19	0.0,NA,0.046	0.225
2534	gene:Solyc08g066580.2	NA	8	-	55311680	55311928	55311699	55311928	55311436	55311593	2534	0,0,2	0,2,2	1,1,0	4,4,4	168	149	1.503876053400796e-05	0.000175762866072	NA,0.0,0.47	0.181,0.181,0.0	0.114
2697	gene:Solyc04g064470.1	NA	4	-	55606068	55606189	55606141	55606189	55605781	55605905	2697	0,2,0	0,0,1	0,0,4	0,0,0	222	149	1.5263488574771134e-05	0.000178263797598	NA,1.0,0.0	NA,NA,1.0	-0.5
10660	gene:Solyc08g077440.2	NA	8	-	61335700	61335886	61335792	61335886	61335395	61335471	10660	29,20,37	306,208,328	92,9,80	627,167,452	241	149	1.530656788728506e-05	0.000178641210026	0.055,0.056,0.065	0.083,0.032,0.099	-0.013
15129	gene:Solyc06g053300.2	NA	6	-	36028586	36028831	36028723	36028831	36028400	36028473	15129	56,38,65	5,1,0	87,40,86	0,0,2	286	149	1.535634697347218e-05	0.000179096229355	0.854,0.952,1.0	1.0,1.0,0.957	-0.05
3564	gene:Solyc02g083420.2	NA	2	-	46835919	46836037	46835962	46836037	46835178	46835410	3564	0,1,9	0,0,6	7,1,1	0,0,0	192	149	1.5526755970456207e-05	0.000180956490229	NA,1.0,0.538	1.0,1.0,1.0	-0.231
1159	gene:Solyc01g057520.2	NA	1	+	61268509	61268746	61268509	61268629	61268855	61268923	1159	0,0,0	0,0,2	1,1,2	2,0,0	266	149	1.557255292604378e-05	0.000181362869025	NA,NA,0.0	0.219,1.0,1.0	-0.74
7201	gene:Solyc03g083420.2	NA	3	+	53291568	53291786	53291568	53291760	53291844	53291931	7201	0,0,0	1,1,3	0,0,1	0,0,0	175	149	1.5695115077835486e-05	0.000182662082631	0.0,0.0,0.0	NA,NA,1.0	-1.0
15051	gene:Solyc01g100050.2	NA	1	+	90150691	90150871	90150691	90150753	90150972	90151086	15051	59,104,76	0,0,4	209,70,127	0,0,2	267	149	1.5740068455620257e-05	0.000183056885837	1.0,1.0,0.914	1.0,1.0,0.973	-0.02
6009	gene:Solyc10g084840.1	NA	10	-	64233916	64234043	64233940	64234043	64233159	64233833	6009	0,1,0	0,0,0	0,0,1	0,3,3	173	149	1.5901413572125286e-05	0.000184803823279	NA,1.0,NA	NA,0.0,0.223	0.888
4439	gene:Solyc10g008990.2	NA	10	+	3021636	3021676	3021636	3021651	3022074	3022220	4439	26,11,15	59,26,79	16,10,13	112,19,126	174	149	1.5923010430850072e-05	0.000184925319182	0.274,0.266,0.14	0.109,0.311,0.081	0.06
13686	gene:Solyc07g065080.2	NA	7	-	66992768	66992964	66992773	66992964	66992360	66992473	13686	16,5,13	0,0,0	33,3,25	8,0,3	154	149	1.5996648307186883e-05	0.000185626052845	1.0,1.0,1.0	0.8,1.0,0.89	0.103
790	gene:Solyc09g090310.1	NA	9	+	69833220	69833446	69833220	69833423	69833525	69833581	790	1,0,0	0,0,0	0,0,16	3,0,6	172	149	1.600571713792412e-05	0.000185626052845	1.0,NA,NA	0.0,NA,0.698	0.651
2294	gene:Solyc08g075530.2	NA	8	+	59695034	59695265	59695034	59695164	59695353	59695471	2294	0,0,2	0,0,0	0,0,0	0,0,2	250	149	1.6082227487543325e-05	0.000186383133648	NA,NA,1.0	NA,NA,0.0	1.0
3691	gene:Solyc03g007510.2	NA	3	+	2087316	2087450	2087316	2087357	2088750	2089256	3691	0,0,0	2,4,0	2,0,2	0,0,0	242	149	1.6333361230667517e-05	0.000189161523366	0.0,0.0,NA	1.0,NA,1.0	-1.0
10733	gene:Solyc06g008730.2	NA	6	-	2646192	2646388	2646217	2646388	2645568	2645853	10733	16,8,17	0,0,0	12,7,10	7,0,1	174	149	1.6420781386720585e-05	0.000190041344417	1.0,1.0,1.0	0.595,1.0,0.895	0.17
11789	gene:Solyc06g048940.2	NA	6	+	32006427	32006534	32006427	32006511	32007142	32007183	11789	51,14,62	3,1,1	67,23,60	2,0,0	172	149	1.6483629857165117e-05	0.000190503009129	0.936,0.924,0.982	0.967,1.0,1.0	-0.042
1777	gene:Solyc11g065820.1	NA	11	-	51389863	51390027	51389868	51390027	51389256	51389328	1777	74,68,59	2,6,5	17,7,21	0,0,14	154	149	1.647802233231343e-05	0.000190503009129	0.973,0.916,0.919	1.0,1.0,0.592	0.072
14323	gene:Solyc09g014300.2	NA	9	-	5793300	5793382	5793340	5793382	5793148	5793222	14323	138,85,123	33,24,21	2,1,1	0,0,0	189	149	1.6587496650700602e-05	0.000191570003072	0.767,0.736,0.822	1.0,1.0,1.0	-0.225
8238	gene:Solyc03g114700.1	NA	3	+	64600641	64600828	64600641	64600750	64601298	64601351	8238	0,2,0	0,0,0	0,0,1	0,2,0	227	149	1.6791405668333526e-05	0.000193790103249	NA,1.0,NA	NA,0.0,1.0	0.5
15093	gene:Solyc02g088540.2	NA	2	+	50594190	50594256	50594190	50594252	50594590	50594729	15093	24,7,12	60,34,45	46,17,28	115,53,83	153	149	1.7004177945176872e-05	0.000196109337858	0.28,0.167,0.206	0.28,0.238,0.247	-0.037
2513	gene:Solyc01g103540.2	NA	1	+	92128344	92128400	92128344	92128379	92129120	92129182	2513	548,150,774	45,15,43	571,101,713	43,8,34	170	149	1.7173131763665005e-05	0.000197920343576	0.914,0.898,0.94	0.921,0.917,0.948	-0.011
15538	gene:Solyc04g008110.2	NA	4	-	1766710	1766825	1766723	1766825	1765722	1766426	15538	1,1,2	55,18,53	2,0,0	85,14,72	162	149	1.7255578769836077e-05	0.000198732536616	0.016,0.049,0.034	0.021,0.0,0.0	0.026
13516	gene:Solyc11g073120.1	NA	11	+	56213650	56213883	56213650	56213768	56213965	56214095	13516	36,9,21	10,0,5	17,1,4	2,3,7	264	149	1.729589486153453e-05	0.000199058717838	0.67,1.0,0.703	0.828,0.158,0.244	0.381
13802	gene:Solyc03g113910.2	NA	3	+	63949079	63949180	63949079	63949174	63949411	63949454	13802	0,0,0	3,0,0	1,0,0	0,0,0	155	149	1.7900390522641265e-05	0.000205826235687	0.0,NA,NA	1.0,NA,NA	-1.0
1651	gene:Solyc04g078750.2	NA	4	+	63415044	63415230	63415044	63415167	63415484	63416058	1651	414,186,397	211,116,214	462,162,410	273,101,245	212	149	1.792112018360893e-05	0.000205826235687	0.58,0.53,0.566	0.543,0.53,0.54	0.021
7870	gene:Solyc01g103750.2	NA	1	-	92279973	92280072	92279988	92280072	92279744	92279846	7870	11,5,9	452,205,546	28,7,16	805,252,571	164	149	1.7912071719793984e-05	0.000205826235687	0.022,0.022,0.015	0.031,0.025,0.025	-0.007
4343	gene:Solyc09g090940.2	NA	9	-	70336391	70336498	70336419	70336498	70334791	70335261	4343	7,4,3	438,398,364	13,4,6	568,377,396	177	149	1.79621271641215e-05	0.000206154538323	0.013,0.008,0.007	0.019,0.009,0.013	-0.004
12438	gene:Solyc07g043620.2	NA	7	-	57566057	57566160	57566061	57566160	57565926	57565979	12438	0,0,0	0,3,0	6,1,0	0,0,0	153	149	1.8138775234359063e-05	0.000208038088313	NA,0.0,NA	1.0,1.0,NA	-1.0
16904	gene:Solyc09g042670.2	NA	9	+	24913620	24913718	24913620	24913700	24915195	24915457	16904	0,2,0	0,0,0	0,0,0	3,2,2	167	149	1.817365772135919e-05	0.000208150464833	NA,1.0,NA	0.0,0.0,0.0	1.0
3292	gene:Solyc09g055570.2	NA	9	+	42202328	42202398	42202328	42202379	42204494	42204566	3292	0,0,0	0,0,2	0,0,2	0,0,0	168	149	1.8161343582704677e-05	0.000208150464833	NA,NA,0.0	NA,NA,1.0	-1.0
15626	gene:Solyc02g092010.2	NA	2	-	53228005	53228169	53228020	53228169	53227885	53227916	15626	0,1,0	0,0,2	0,0,2	0,0,0	164	149	1.8207248056481643e-05	0.000208362574895	NA,1.0,0.0	NA,NA,1.0	-0.5
7080	gene:Solyc06g065180.2	NA	6	+	40639053	40639160	40639053	40639146	40641970	40642450	7080	1,2,0	0,0,0	0,0,0	0,2,0	163	149	1.821728706750817e-05	0.000208362574895	1.0,1.0,NA	NA,0.0,NA	1.0
10772	gene:Solyc09g066080.1	NA	9	-	64438888	64439111	64438893	64439111	64438568	64438734	10772	0,2,0	3,0,1	0,0,0	0,2,0	154	149	1.8279076301795488e-05	0.000208390558781	0.0,1.0,0.0	NA,0.0,NA	0.333
13452	gene:Solyc06g074690.2	NA	6	-	46223544	46223730	46223548	46223730	46223386	46223452	13452	0,0,0	0,0,2	0,0,2	0,0,0	153	149	1.8282517087551012e-05	0.000208390558781	NA,NA,0.0	NA,NA,1.0	-1.0
16841	gene:Solyc11g012080.1	NA	11	+	5017118	5017161	5017118	5017150	5019039	5019113	16841	1,0,0	1,0,2	0,0,2	0,0,0	160	149	1.824375532373137e-05	0.000208390558781	0.482,NA,0.0	NA,NA,1.0	-0.759
4077	gene:Solyc06g007800.2	NA	6	+	1741350	1741463	1741350	1741458	1741569	1741674	4077	2,0,0	0,1,3	0,0,0	2,0,0	154	149	1.8279076301795488e-05	0.000208390558781	1.0,0.0,0.0	0.0,NA,NA	0.333
8424	gene:Solyc10g044740.1	NA	10	+	27672104	27672237	27672104	27672229	27672377	27672500	8424	0,2,0	0,0,0	0,0,0	2,2,1	157	149	1.826447495357916e-05	0.000208390558781	NA,1.0,NA	0.0,0.0,0.0	1.0
16887	gene:Solyc01g081190.2	NA	1	+	80483422	80483686	80483422	80483583	80484007	80484095	16887	470,171,493	5,0,8	570,137,399	26,4,9	252	149	1.844712963459568e-05	0.000210122555536	0.982,1.0,0.973	0.928,0.953,0.963	0.037
6486	gene:Solyc01g090850.2	NA	1	+	84559550	84559633	84559550	84559606	84564861	84566492	6486	3,0,2	0,0,3	2,0,2	2,8,0	176	149	1.868357398280317e-05	0.000212669817434	1.0,NA,0.361	0.458,0.0,1.0	0.195
11805	gene:Solyc08g082870.2	NA	8	+	65536358	65536439	65536358	65536438	65536633	65536678	11805	0,0,0	1,0,0	3,0,0	0,0,0	150	149	1.8748470163459303e-05	0.000213262241832	0.0,NA,NA	1.0,NA,NA	-1.0
3846	gene:Solyc06g011530.2	NA	6	+	8021992	8022071	8021992	8022041	8022157	8022497	3846	13,5,11	0,0,6	13,1,2	2,0,4	179	149	1.885894945428451e-05	0.000214372003523	1.0,1.0,0.604	0.844,1.0,0.294	0.155
12464	gene:Solyc03g059180.2	NA	3	-	27864864	27864951	27864867	27864951	27863581	27864493	12464	0,0,3	0,0,0	0,2,0	2,0,1	152	149	1.8991898851148285e-05	0.000215735491673	NA,NA,1.0	0.0,1.0,0.0	0.667
5203	gene:Solyc01g097200.1	NA	1	+	88140901	88141035	88140901	88141031	88142280	88142396	5203	0,3,0	0,0,0	1,0,3	2,1,1	153	149	1.911238363529334e-05	0.000216955621622	NA,1.0,NA	0.327,0.0,0.745	0.643
2348	gene:Solyc01g087470.2	NA	1	+	82428204	82428436	82428204	82428357	82428588	82428693	2348	5,2,10	0,0,0	17,2,23	8,0,0	228	149	1.923321362783966e-05	0.000218177999568	1.0,1.0,1.0	0.581,1.0,1.0	0.14
4920	gene:Solyc09g005140.1	NA	9	-	132349	132426	132391	132426	132081	132145	4920	1,4,7	7,3,7	0,0,0	6,0,11	191	149	1.9251601123037014e-05	0.000218237412731	0.1,0.51,0.438	0.0,NA,0.0	0.349
9817	gene:Solyc01g103610.2	NA	1	-	92181832	92181952	92181862	92181952	92181493	92181727	9817	0,0,1	1,1,0	0,2,2	1,0,0	179	149	1.9317117998405722e-05	0.000218830641844	0.0,0.0,1.0	0.0,1.0,1.0	-0.333
3030	gene:Solyc10g050840.1	NA	10	+	50925670	50925782	50925670	50925762	50925944	50926058	3030	14,4,14	261,104,232	4,2,2	149,64,158	169	149	1.9336759973002127e-05	0.000218903730226	0.045,0.033,0.051	0.023,0.027,0.011	0.023
210	gene:Solyc09g009020.2	PGH1	9	+	2374221	2374277	2374221	2374273	2374354	2374409	210	91,71,115	7544,5697,7905	42,22,23	3063,2042,2587	153	149	1.937783866386639e-05	0.000219219230038	0.012,0.012,0.014	0.013,0.01,0.009	0.002
11732	gene:Solyc01g108200.2	NA	1	-	95558152	95558279	95558173	95558279	95555397	95555838	11732	94,45,77	3,2,3	170,47,137	10,3,13	170	149	1.9402264015894885e-05	0.000219346031068	0.965,0.952,0.957	0.937,0.932,0.902	0.034
8330	gene:Solyc11g072640.1	NA	11	-	55867701	55867903	55867802	55867903	55867279	55867398	8330	0,0,23	155,42,122	3,5,0	120,27,121	250	149	1.9446238155386467e-05	0.000219693511523	0.0,0.0,0.101	0.015,0.099,0.0	-0.004
2731	gene:Solyc11g006020.1	NA	11	-	824045	824154	824077	824154	823782	823843	2731	39,14,33	285,138,287	65,6,51	686,226,526	181	149	1.9478061212844007e-05	0.000219903335978	0.101,0.077,0.086	0.072,0.021,0.074	0.032
14700	gene:Solyc02g094400.2	NA	2	+	54933030	54933231	54933030	54933227	54933302	54933814	14700	330,173,381	17547,13230,18278	1,0,2	141,68,118	153	149	1.951291404814493e-05	0.000220042528356	0.018,0.013,0.02	0.007,0.0,0.016	0.009
9525	gene:Solyc01g091160.2	NA	1	+	84852616	84852781	84852616	84852734	84852866	84853027	9525	0,0,0	1,0,1	6,0,0	0,0,0	196	149	1.9516907793489062e-05	0.000220042528356	0.0,NA,0.0	1.0,NA,NA	-1.0
3139	gene:Solyc01g106190.2	NA	1	+	94142204	94142384	94142204	94142374	94143020	94143103	3139	0,0,0	0,0,1	3,0,3	0,0,0	159	149	1.981813327600383e-05	0.000223286992429	NA,NA,0.0	1.0,NA,1.0	-1.0
14879	gene:Solyc07g005960.2	NA	7	-	795204	795468	795241	795468	794745	794879	14879	82,25,63	0,2,2	143,46,118	2,0,0	186	149	1.989409135918163e-05	0.000223990732834	1.0,0.909,0.962	0.983,1.0,1.0	-0.037
5753	gene:Solyc07g045290.2	NA	7	+	58397817	58397952	58397817	58397940	58398035	58398170	5753	0,0,0	1,0,0	3,0,4	0,0,5	161	149	2.0046875714502057e-05	0.000225557931768	0.0,NA,NA	1.0,NA,0.425	-0.713
498	gene:Solyc10g008020.2	NA	10	+	2186928	2187166	2186928	2187162	2187336	2187489	498	0,2,2	30,19,57	6,4,12	149,40,136	153	149	2.006947407797042e-05	0.000225659208535	0.0,0.093,0.033	0.038,0.089,0.079	-0.027
15495	gene:Solyc01g065690.2	NA	1	-	72284228	72284317	72284232	72284317	72282921	72284139	15495	23,2,39	86,78,126	23,11,19	79,28,61	153	149	2.0136674547081158e-05	0.000226261510348	0.207,0.024,0.232	0.221,0.277,0.233	-0.089
4522	gene:Solyc12g007080.1	NA	12	-	1525134	1525224	1525138	1525224	1524696	1524748	4522	0,0,0	5,6,11	2,0,7	19,3,14	153	149	2.0286040633281223e-05	0.000227785609168	0.0,0.0,0.0	0.093,0.0,0.327	-0.14
3730	gene:Solyc09g098450.2	NA	9	+	72251941	72252161	72251941	72252105	72252251	72252373	3730	33,43,57	6,1,5	72,29,61	8,6,12	205	149	2.0569344867362755e-05	0.000230810579729	0.8,0.969,0.892	0.867,0.778,0.787	0.076
7247	gene:Solyc07g065040.2	NA	7	+	66970684	66970881	66970684	66970771	66971040	66971142	7247	0,0,1	11,7,10	8,0,0	26,3,19	259	149	2.0605538936142367e-05	0.000231060489314	0.0,0.0,0.054	0.15,0.0,0.0	-0.032
13682	gene:Solyc09g098550.2	NA	9	+	72345917	72346010	72345917	72345983	72346100	72346168	13682	4,1,8	114,66,129	7,1,10	186,39,107	176	149	2.0664856025703183e-05	0.000231569176639	0.029,0.013,0.05	0.031,0.021,0.073	-0.011
16653	gene:Solyc03g117850.2	NA	3	-	66874566	66874656	66874594	66874656	66873239	66873294	16653	21,19,14	61,27,54	71,10,39	305,110,271	177	149	2.0821768259785934e-05	0.000233170085047	0.225,0.372,0.179	0.164,0.071,0.108	0.144
9175	gene:Solyc01g028930.2	NA	1	-	39936014	39936220	39936018	39936220	39935416	39935529	9175	120,65,185	8,0,3	265,45,217	7,2,19	153	149	2.085745012502013e-05	0.000233412166065	0.936,1.0,0.984	0.974,0.956,0.918	0.024
16719	gene:Solyc12g096220.1	NA	12	+	65239601	65239710	65239601	65239690	65240808	65240978	16719	0,0,3	0,0,0	2,2,0	0,0,1	169	149	2.0929670831862613e-05	0.000234062545233	NA,NA,1.0	1.0,1.0,0.0	0.333
15834	gene:Solyc01g066900.2	NA	1	+	75156236	75156305	75156236	75156290	75157093	75157520	15834	15,19,18	5,0,6	19,14,39	7,0,13	164	149	2.0963871971639783e-05	0.000234287151004	0.732,1.0,0.732	0.711,1.0,0.732	0.007
16892	gene:Solyc01g081190.2	NA	1	+	80484007	80484134	80484007	80484051	80484207	80484280	16892	451,164,453	3,1,11	357,117,377	4,2,3	232	149	2.1134620876944812e-05	0.00023603645227	0.99,0.991,0.964	0.983,0.974,0.988	0.0
16902	gene:Solyc06g007110.2	NA	6	+	1159685	1159772	1159685	1159766	1160565	1160651	16902	0,1,3	1,0,0	6,0,0	0,0,0	155	149	2.135696887427934e-05	0.000238359284087	0.0,1.0,1.0	1.0,NA,NA	-0.333
791	gene:Solyc09g090310.1	NA	9	+	69833220	69833423	69833220	69833418	69833525	69833581	791	0,0,0	0,0,1	3,0,6	0,0,0	154	149	2.1416111068669588e-05	0.000238858722645	NA,NA,0.0	1.0,NA,1.0	-1.0
10808	gene:Solyc07g017530.2	NA	7	-	7472738	7472914	7472836	7472914	7471936	7471973	10808	1,2,8	6,4,5	0,2,7	7,5,7	247	149	2.1488464481859508e-05	0.000239504739114	0.091,0.232,0.491	0.0,0.194,0.376	0.081
10154	gene:Solyc11g011850.1	NA	11	-	4802198	4802381	4802199	4802381	4801868	4802100	10154	1,0,0	0,0,0	0,0,1	6,5,0	150	149	2.1789286641860263e-05	0.000242694631616	1.0,NA,NA	0.0,0.0,1.0	0.667
10139	gene:Solyc02g093030.2	NA	2	-	53978450	53978634	53978549	53978634	53976792	53976843	10139	4,1,1	0,0,0	1,0,0	5,0,0	248	149	2.2034773567702634e-05	0.000245264320677	1.0,1.0,1.0	0.107,NA,NA	0.893
13000	gene:Solyc01g108390.2	NA	1	-	95706067	95706157	95706092	95706157	95705617	95705942	13000	164,112,131	4,2,0	234,113,184	9,10,2	174	149	2.2410455345255978e-05	0.000249278764685	0.972,0.98,1.0	0.957,0.906,0.987	0.034
1934	gene:Solyc11g019930.1	NA	11	-	9800389	9800464	9800406	9800464	9796036	9796267	1934	0,1,0	1,0,0	11,0,2	0,0,0	166	149	2.248894376589964e-05	0.000249984267072	0.0,1.0,NA	1.0,NA,1.0	-0.5
16035	gene:Solyc08g023470.2	NA	8	-	27663983	27664063	27663987	27664063	27662293	27662426	16035	1,2,5	0,0,0	0,0,0	0,0,1	153	149	2.2551784551986668e-05	0.0002505150043	1.0,1.0,1.0	NA,NA,0.0	1.0
4879	gene:Solyc05g005840.2	NA	5	+	659405	659622	659405	659584	660258	660410	4879	0,0,0	0,0,1	0,1,3	0,0,0	187	149	2.273306326821019e-05	0.000252359811371	NA,NA,0.0	NA,1.0,1.0	-1.0
3725	gene:Solyc10g006240.2	NA	10	-	928119	928247	928120	928247	927948	928036	3725	0,0,0	5,0,4	1,0,0	0,0,0	150	149	2.27622662835697e-05	0.000252515087729	0.0,NA,0.0	1.0,NA,NA	-1.0
1574	gene:Solyc10g047950.1	NA	10	-	43147758	43147816	43147762	43147816	43146288	43146381	1574	1,0,0	0,0,1	0,0,0	5,0,0	153	149	2.2891956552676936e-05	0.00025378417565	1.0,NA,0.0	0.0,NA,NA	0.5
11609	gene:Solyc01g007080.2	NA	1	-	1631878	1632142	1632096	1632142	1630976	1631089	11609	0,0,0	0,0,3	8,4,2	0,0,0	367	149	2.2953575265499714e-05	0.000254297419964	NA,NA,0.0	1.0,1.0,1.0	-1.0
8853	gene:Solyc11g072060.1	NA	11	+	55338168	55338329	55338168	55338326	55339703	55339767	8853	1,0,2	0,0,0	3,0,3	3,0,3	152	149	2.3061097266485995e-05	0.000255318192285	1.0,NA,1.0	0.495,NA,0.495	0.505
3280	gene:Solyc02g083810.2	NA	2	-	47070612	47070750	47070631	47070750	47070438	47070530	3280	1,0,0	0,0,0	0,0,0	7,0,0	168	149	2.3238088308330297e-05	0.000257106209043	1.0,NA,NA	0.0,NA,NA	1.0
3165	gene:Solyc11g005200.1	NA	11	-	170869	170960	170885	170960	170543	170614	3165	14,6,9	128,48,164	9,0,1	120,30,83	165	149	2.327540044230042e-05	0.000257347465517	0.09,0.101,0.047	0.063,0.0,0.011	0.055
17224	gene:Solyc09g065660.2	NA	9	+	63877038	63877092	63877038	63877088	63877190	63877936	17224	0,0,1	0,0,0	0,0,0	0,0,9	153	149	2.3319680808155573e-05	0.000257665394602	NA,NA,1.0	NA,NA,0.0	1.0
7435	gene:Solyc01g099840.2	NA	1	+	89985318	89985473	89985318	89985458	89986254	89986750	7435	78,20,80	21,6,37	94,22,75	25,4,15	164	149	2.3358873311346767e-05	0.000257926720875	0.771,0.752,0.663	0.774,0.833,0.82	-0.08
12698	gene:Solyc07g049740.2	NA	7	+	60088012	60088137	60088012	60088118	60088218	60088439	12698	0,0,1	0,0,0	1,0,0	8,2,8	168	149	2.4082961456977e-05	0.000265745231609	NA,NA,1.0	0.1,0.0,0.0	0.967
3311	gene:Solyc08g059760.2	NA	8	-	45232375	45232428	45232416	45232428	45231832	45231954	3311	12,4,17	0,0,1	13,5,28	8,3,0	190	149	2.4102281500735222e-05	0.000265781703512	1.0,1.0,0.93	0.56,0.567,1.0	0.268
8190	gene:Solyc01g107450.2	NA	1	-	95005271	95005432	95005313	95005432	95004869	95005038	8190	74,34,53	36,7,48	114,40,86	105,61,93	191	149	2.4408773769876135e-05	0.000268982742022	0.616,0.791,0.463	0.459,0.338,0.419	0.218
7057	gene:Solyc02g080780.2	NA	2	-	44912224	44912344	44912238	44912344	44911984	44912143	7057	221,124,238	14,5,6	214,92,191	10,2,5	163	149	2.459231399687841e-05	0.000270825509683	0.935,0.958,0.973	0.951,0.977,0.972	-0.011
10295	gene:Solyc09g074090.2	NA	9	+	65771469	65771538	65771469	65771528	65772777	65773478	10295	49,30,46	1,0,3	92,43,68	0,0,3	159	149	2.4926697481569125e-05	0.000274325909419	0.979,1.0,0.935	1.0,1.0,0.955	-0.014
17090	gene:Solyc11g069840.1	NA	11	+	54474692	54474788	54474692	54474770	54474902	54474968	17090	1,0,0	0,0,0	0,0,1	9,6,5	167	149	2.5191562954153857e-05	0.000277057109866	1.0,NA,NA	0.0,0.0,0.151	0.95
10878	gene:Solyc04g007540.1	NA	4	-	1233042	1233285	1233198	1233285	1232798	1232818	10878	7,6,12	61,26,58	11,3,3	58,26,39	305	149	2.5441188635402785e-05	0.000279617196419	0.053,0.101,0.092	0.085,0.053,0.036	0.024
7792	gene:Solyc08g081270.2	NA	8	-	64330546	64330675	64330553	64330675	64326226	64326554	7792	154,57,202	7,0,7	189,42,132	5,0,4	156	149	2.553124252474599e-05	0.000280421244832	0.955,1.0,0.965	0.973,1.0,0.969	-0.007
10126	gene:Solyc08g076120.2	NA	8	+	60154943	60155051	60154943	60154987	60155299	60155345	10126	0,0,1	0,0,0	0,0,0	3,3,6	213	149	2.5931132263516362e-05	0.000284625046988	NA,NA,1.0	0.0,0.0,0.0	1.0
15262	gene:Solyc09g009390.2	NA	9	+	2835366	2835421	2835366	2835386	2836689	2836761	15262	0,0,0	4,0,0	1,0,0	0,0,0	184	149	2.5995610946402492e-05	0.000285144189865	0.0,NA,NA	1.0,NA,NA	-1.0
17061	gene:Solyc09g008650.2	NA	9	-	2110027	2110126	2110042	2110126	2109114	2109189	17061	1,2,1	0,1,0	9,2,1	9,3,1	164	149	2.602122779202198e-05	0.000285236655506	1.0,0.645,1.0	0.476,0.377,0.476	0.439
4057	gene:Solyc06g084360.2	NA	6	+	49502698	49502835	49502698	49502811	49503141	49503252	4057	33,39,53	249,93,320	44,25,44	346,135,279	173	149	2.6117917372340934e-05	0.000286107562186	0.102,0.265,0.125	0.099,0.138,0.12	0.045
2344	gene:Solyc01g087470.2	NA	1	+	82428204	82428396	82428204	82428393	82428583	82428693	2344	27,19,28	0,0,2	66,2,55	1,2,5	152	149	2.6165136597320238e-05	0.000286246939334	1.0,1.0,0.932	0.985,0.495,0.915	0.179
6359	gene:Solyc10g007340.2	NA	10	+	1736302	1736409	1736302	1736367	1737226	1737379	6359	0,2,0	0,0,4	1,0,1	0,0,0	191	149	2.6151334119286645e-05	0.000286246939334	NA,1.0,0.0	1.0,NA,1.0	-0.5
11927	gene:Solyc06g084590.2	NA	6	+	49668534	49668703	49668534	49668657	49669217	49669677	11927	1,1,3	0,0,1	0,0,0	4,0,0	195	149	2.6239993692131228e-05	0.000286876768982	1.0,1.0,0.696	0.0,NA,NA	0.899
5555	gene:Solyc11g022470.1	NA	11	+	14019488	14019571	14019488	14019546	14019757	14019830	5555	4,0,8	190,99,211	3,0,5	229,66,154	174	149	2.631375211732977e-05	0.000287493765727	0.018,0.0,0.031	0.011,0.0,0.027	0.004
792	gene:Solyc09g090310.1	NA	9	+	69833220	69833446	69833220	69833418	69833525	69833581	792	1,0,0	0,0,1	0,0,16	0,0,0	177	149	2.6631379834998892e-05	0.000290772618251	1.0,NA,0.0	NA,NA,1.0	-0.5
7818	gene:Solyc07g041750.2	NA	7	-	54091845	54091915	54091850	54091915	54091672	54091761	7818	5,0,8	31,52,34	0,4,2	49,15,47	154	149	2.671486457267429e-05	0.000291492368473	0.135,0.0,0.185	0.0,0.205,0.04	0.025
3985	gene:Solyc09g065950.2	NA	9	-	64228427	64228532	64228504	64228532	64228249	64228328	3985	0,0,1	0,0,0	1,0,0	1,0,4	226	149	2.69123702838784e-05	0.000293454465986	NA,NA,1.0	0.397,NA,0.0	0.801
11189	gene:Solyc04g015490.2	NA	4	+	5702858	5702964	5702858	5702865	5703869	5704028	11189	2,0,0	0,1,0	0,3,12	0,0,0	248	149	2.719634908346949e-05	0.000296240440642	1.0,0.0,NA	NA,1.0,1.0	-0.5
14214	gene:Solyc04g007230.2	NA	4	-	928720	928861	928811	928861	926891	927063	14214	0,2,1	0,0,0	0,0,0	1,0,2	240	149	2.7203569024932086e-05	0.000296240440642	NA,1.0,1.0	0.0,NA,0.0	1.0
5867	gene:Solyc04g008860.2	NA	4	-	2477355	2477528	2477443	2477528	2477057	2477263	5867	4,1,3	81,20,90	5,0,1	104,24,78	237	149	2.7583025964229163e-05	0.000300175671411	0.03,0.03,0.021	0.029,0.0,0.008	0.015
10438	gene:Solyc08g048550.2	NA	8	+	12223332	12223483	12223332	12223372	12223937	12224025	10438	0,0,0	0,0,4	0,0,1	0,0,0	260	149	2.7604924964774087e-05	0.000300217126288	NA,NA,0.0	NA,NA,1.0	-1.0
9682	gene:Solyc02g078810.2	NA	2	+	43466146	43466224	43466146	43466201	43466450	43467807	9682	4,5,20	2,0,1	9,1,14	7,2,5	172	149	2.7711788237769282e-05	0.000301181949963	0.634,1.0,0.945	0.527,0.302,0.708	0.347
1156	gene:Solyc07g005880.2	NA	7	-	714328	714450	714332	714450	714050	714258	1156	59,36,48	2,0,0	133,43,94	5,0,2	153	149	2.8845773558475307e-05	0.000313301346843	0.966,1.0,1.0	0.963,1.0,0.979	0.008
714	gene:Solyc07g045070.2	NA	7	-	58184493	58184637	58184515	58184637	58180802	58181004	714	1,6,5	37,11,24	7,0,5	46,16,44	171	149	2.8941208596246226e-05	0.000314132307301	0.023,0.322,0.154	0.117,0.0,0.09	0.097
697	gene:Solyc02g072300.2	NA	2	+	41586882	41587080	41586882	41587010	41587633	41587726	697	1,0,0	0,0,0	0,0,2	2,0,0	219	149	2.9301927787820376e-05	0.000317839734357	1.0,NA,NA	0.0,NA,1.0	0.5
13314	gene:Solyc07g042550.2	NA	7	-	55977227	55977370	55977231	55977370	55976888	55977151	13314	45,14,42	1070,402,1051	8,2,6	176,79,180	153	149	2.969970997922305e-05	0.00032190191276	0.039,0.033,0.037	0.042,0.024,0.031	0.004
17077	gene:Solyc09g059310.2	NA	9	+	54216376	54216569	54216376	54216551	54216650	54216772	17077	2,5,5	238,149,221	10,2,6	302,144,252	167	149	2.9733546023708308e-05	0.00032190191276	0.007,0.029,0.02	0.029,0.012,0.021	-0.002
5492	gene:Solyc01g079510.2	NA	1	+	78576145	78576200	78576145	78576196	78576304	78576702	5492	18,32,12	0,8,0	67,20,39	0,0,1	153	149	2.973461269345938e-05	0.00032190191276	1.0,0.796,1.0	1.0,1.0,0.974	-0.059
9739	gene:Solyc03g119650.2	NA	3	+	68215965	68216053	68215965	68216049	68216758	68217020	9739	3,2,6	143,68,152	1,0,8	194,46,183	153	149	3.0223399333254447e-05	0.000326980140375	0.02,0.028,0.037	0.005,0.0,0.041	0.013
16456	gene:Solyc03g123700.2	NA	3	+	70459986	70460099	70459986	70460024	70462767	70463697	16456	1,0,0	0,0,0	0,0,2	8,4,0	224	149	3.057966734416808e-05	0.00033061899625	1.0,NA,NA	0.0,0.0,1.0	0.667
1815	gene:Solyc08g082070.2	NA	8	+	64973119	64973331	64973119	64973299	64973590	64973918	1815	2,2,0	49,26,69	12,5,8	249,100,202	181	149	3.1058620692319014e-05	0.000335578690762	0.033,0.06,0.0	0.038,0.04,0.032	-0.006
9276	gene:Solyc04g074640.2	NA	4	-	60570288	60570427	60570292	60570427	60569640	60570018	9276	1,0,0	152,73,153	32,6,35	995,369,757	153	149	3.120297525916913e-05	0.000336919048407	0.006,0.0,0.0	0.03,0.016,0.043	-0.028
14529	gene:Solyc01g058450.2	NA	1	+	66494090	66494175	66494090	66494170	66494254	66494322	14529	0,0,4	39,21,41	1,0,0	66,17,44	154	149	3.1232432240103575e-05	0.000336947515186	0.0,0.0,0.086	0.014,0.0,0.0	0.024
8531	gene:Solyc11g010980.1	NA	11	-	4015745	4015899	4015797	4015899	4015079	4015282	8531	0,0,0	0,0,2	0,0,1	0,0,0	201	149	3.124621751451148e-05	0.000336947515186	NA,NA,0.0	NA,NA,1.0	-1.0
10622	gene:Solyc06g064880.2	NA	6	+	40442951	40443068	40442951	40443045	40443951	40444173	10622	7,16,9	2,0,0	16,1,15	1,7,0	172	149	3.151333283373397e-05	0.000339386938163	0.752,1.0,1.0	0.933,0.11,1.0	0.236
3619	gene:Solyc01g094150.2	NA	1	+	85699390	85699429	85699390	85699410	85700611	85700855	3619	6,0,0	28,19,29	2,1,0	24,18,17	168	149	3.151102959980182e-05	0.000339386938163	0.16,0.0,0.0	0.069,0.047,0.0	0.015
1355	gene:Solyc06g019170.2	NA	6	-	17959967	17960213	17960014	17960213	17959757	17959854	1355	0,1,0	0,0,2	0,0,1	0,0,0	196	149	3.180966292412028e-05	0.000342356138709	NA,1.0,0.0	NA,NA,1.0	-0.5
2351	gene:Solyc01g087470.2	NA	1	+	82428204	82428436	82428204	82428393	82428588	82428693	2351	3,1,3	4,0,1	1,1,2	0,0,2	192	149	3.205154253135271e-05	0.000344735839177	0.368,1.0,0.7	1.0,1.0,0.437	-0.123
515	gene:Solyc07g045480.2	NA	7	+	58611075	58611218	58611075	58611209	58614293	58615110	515	10,5,16	0,0,0	17,2,15	2,5,1	158	149	3.214164624017168e-05	0.000345257450487	1.0,1.0,1.0	0.889,0.274,0.934	0.301
6714	gene:Solyc04g077670.2	NA	4	+	62609303	62609431	62609303	62609340	62609592	62609668	6714	0,0,4	1,0,0	6,0,0	0,0,0	240	149	3.2126512835773803e-05	0.000345257450487	0.0,NA,1.0	1.0,NA,NA	-0.5
14319	gene:Solyc09g014300.2	NA	9	-	5793296	5793382	5793340	5793382	5793148	5793222	14319	168,133,150	33,24,21	2,1,1	0,0,0	193	149	3.2171600247618375e-05	0.00034535567769	0.797,0.811,0.846	1.0,1.0,1.0	-0.182
16131	gene:Solyc09g059020.2	NA	9	-	53004833	53005002	53004910	53005002	53003784	53004537	16131	2,0,2	0,2,0	2,0,1	4,0,0	226	149	3.250899622531609e-05	0.000348751972434	1.0,0.0,1.0	0.248,NA,1.0	0.043
15128	gene:Solyc06g007600.2	NA	6	-	1600424	1600530	1600428	1600530	1600039	1600331	15128	0,8,1	14,15,12	0,0,0	18,7,6	153	149	3.2934192476119454e-05	0.000353085179802	0.0,0.342,0.075	0.0,0.0,0.0	0.139
7631	gene:Solyc05g055810.2	NA	5	+	65304674	65304795	65304674	65304762	65304897	65304949	7631	0,0,0	0,0,2	1,0,1	0,3,0	182	149	3.3438056024315606e-05	0.000358255634461	NA,NA,0.0	1.0,0.0,1.0	-0.667
13029	gene:Solyc06g073400.2	NA	6	-	45237113	45237182	45237122	45237182	45235653	45235802	13029	2,2,7	36,21,54	4,6,13	76,37,78	158	149	3.3542512196303456e-05	0.000359142924135	0.05,0.082,0.109	0.047,0.133,0.136	-0.025
3372	gene:Solyc08g066850.2	NA	8	+	55732182	55732324	55732182	55732318	55733410	55733615	3372	2,1,2	38,38,47	32,4,10	171,70,197	155	149	3.397674403372213e-05	0.000363557733065	0.048,0.025,0.039	0.152,0.052,0.047	-0.046
12741	gene:Solyc11g045510.1	NA	11	-	30396191	30396419	30396327	30396419	30394073	30394203	12741	6,6,7	34,23,64	2,0,1	66,23,30	285	149	3.443180230122501e-05	0.000368189556051	0.084,0.12,0.054	0.016,0.0,0.017	0.075
14871	gene:Solyc12g056940.1	NA	12	-	63013245	63013381	63013276	63013381	63012906	63013095	14871	0,0,0	20,88,31	13,0,11	144,110,91	180	149	3.447070536014869e-05	0.000368368207442	0.0,0.0,0.0	0.07,0.0,0.091	-0.054
16305	gene:Solyc03g118350.2	NA	3	-	67257681	67257858	67257698	67257858	67257427	67257588	16305	9,6,18	3,0,1	25,9,23	2,2,8	166	149	3.4571063741666233e-05	0.00036920294328	0.729,1.0,0.942	0.918,0.802,0.721	0.077
10500	gene:Solyc01g104770.2	NA	1	-	93139457	93139543	93139464	93139543	93139011	93139081	10500	7,2,6	14,11,27	3,0,3	46,10,43	156	149	3.498075281845421e-05	0.000373337989566	0.323,0.148,0.175	0.059,0.0,0.062	0.175
11178	gene:Solyc06g051900.2	NA	6	+	35583821	35583993	35583821	35583975	35584102	35584234	11178	0,1,0	0,0,0	1,0,2	0,2,0	167	149	3.5255937733158275e-05	0.000376033125077	NA,1.0,NA	1.0,0.0,1.0	0.333
5662	gene:Solyc01g103250.2	NA	1	+	91898791	91898964	91898791	91898959	91899494	91899619	5662	4,0,0	0,0,0	0,0,8	1,0,0	154	149	3.5285454320547984e-05	0.000376106229868	1.0,NA,NA	0.0,NA,1.0	0.5
13096	gene:Solyc11g045250.1	NA	11	+	31366092	31366254	31366092	31366245	31366339	31366408	13096	3,0,2	24,12,46	3,0,0	33,6,50	158	149	3.547969603501042e-05	0.000377933912322	0.105,0.0,0.039	0.079,0.0,0.0	0.022
16568	gene:Solyc07g007560.2	NA	7	-	2230046	2230170	2230066	2230170	2229897	2229953	16568	0,0,2	4,2,9	1,0,0	0,0,2	169	149	3.554458250482198e-05	0.000378382226588	0.0,0.0,0.164	1.0,NA,0.0	-0.445
17032	gene:Solyc09g011020.2	NA	9	-	4359905	4359945	4359920	4359945	4359338	4359703	17032	1,0,0	0,0,0	0,0,3	2,0,0	164	149	3.5626892846577536e-05	0.000379015329283	1.0,NA,NA	0.0,NA,1.0	0.5
15749	gene:Solyc10g006840.2	NA	10	+	1279252	1279316	1279252	1279312	1279623	1279703	15749	110,42,82	6,4,2	75,15,63	2,0,2	153	149	3.6453764510999014e-05	0.00038756353352	0.947,0.911,0.976	0.973,1.0,0.968	-0.036
11325	gene:Solyc01g066310.2	NA	1	+	73961106	73961269	73961106	73961262	73961344	73961485	11325	1,0,0	0,1,0	0,0,0	2,0,1	156	149	3.6624827879297065e-05	0.000389132934369	1.0,0.0,NA	0.0,NA,0.0	0.5
3100	gene:Solyc12g014220.1	NA	12	+	5058098	5058240	5058098	5058234	5058850	5059287	3100	0,0,0	0,0,2	2,0,1	0,1,0	155	149	3.67502635232146e-05	0.000389966351299	NA,NA,0.0	1.0,0.0,1.0	-0.667
7145	gene:Solyc02g005210.2	NA	2	-	7332052	7332174	7332123	7332174	7331269	7331422	7145	339,167,483	2,5,8	768,233,705	6,4,8	220	149	3.6726995070800105e-05	0.000389966351299	0.991,0.958,0.976	0.989,0.975,0.984	-0.008
14765	gene:Solyc09g057580.2	NA	9	-	49840329	49840402	49840333	49840402	49839930	49840183	14765	0,0,4	1,0,0	4,2,0	0,0,0	153	149	3.693904284803435e-05	0.000390471563762	0.0,NA,1.0	1.0,1.0,NA	-0.5
15493	gene:Solyc02g064750.2	NA	2	+	35851324	35851427	35851324	35851422	35852796	35852984	15493	1,2,0	0,0,0	0,0,0	2,0,0	154	149	3.687581219575647e-05	0.000390471563762	1.0,1.0,NA	0.0,NA,NA	1.0
2340	gene:Solyc08g079630.2	NA	8	-	63113570	63113596	63113575	63113596	63112044	63112112	2340	0,0,0	1,0,2	0,0,1	0,0,0	154	149	3.687581219575647e-05	0.000390471563762	0.0,NA,0.0	NA,NA,1.0	-1.0
3945	gene:Solyc11g017000.1	NA	11	+	7719051	7719156	7719051	7719152	7719334	7719404	3945	4,0,0	0,0,0	0,0,1	1,0,0	153	149	3.693904284803435e-05	0.000390471563762	1.0,NA,NA	0.0,NA,1.0	0.5
6939	gene:Solyc07g063300.2	NA	7	+	65800908	65800971	65800908	65800967	65801212	65801422	6939	0,2,0	0,0,1	0,0,4	0,0,0	153	149	3.693904284803435e-05	0.000390471563762	NA,1.0,0.0	NA,NA,1.0	-0.5
7510	gene:Solyc08g015660.2	NA	8	+	5207366	5207459	5207366	5207454	5208375	5208457	7510	1,1,0	0,0,0	0,0,0	0,2,0	154	149	3.687581219575647e-05	0.000390471563762	1.0,1.0,NA	NA,0.0,NA	1.0
16915	gene:Solyc03g111510.2	NA	3	+	62116903	62117120	62116903	62116958	62118535	62118698	16915	2,1,3	5,0,4	5,0,0	0,0,0	311	149	3.719144025420831e-05	0.000392889333201	0.161,1.0,0.264	1.0,NA,NA	-0.525
17235	gene:Solyc11g062070.1	NA	11	-	48931571	48931682	48931588	48931682	48924981	48925066	17235	6,3,9	73,40,75	3,5,3	200,68,161	166	149	3.72577754289678e-05	0.00039333972075	0.069,0.063,0.097	0.013,0.062,0.016	0.046
9377	gene:Solyc10g076870.1	NA	10	-	59852754	59852812	59852755	59852812	59852569	59852649	9377	0,0,0	1,0,2	0,0,1	0,0,0	150	149	3.737885856553669e-05	0.000394367156232	0.0,NA,0.0	NA,NA,1.0	-1.0
3471	gene:Solyc06g062830.2	NA	6	+	39643129	39643293	39643129	39643247	39643529	39643878	3471	2,3,6	11,5,11	1,0,1	24,7,12	195	149	3.754259338191478e-05	0.000395842998581	0.122,0.314,0.294	0.031,0.0,0.06	0.213
14370	gene:Solyc09g065330.2	NA	9	+	63396566	63396630	63396566	63396629	63396723	63396802	14370	0,0,0	0,0,1	2,0,2	0,0,0	150	149	3.7629844130242134e-05	0.000396511043292	NA,NA,0.0	1.0,NA,1.0	-1.0
10872	gene:Solyc11g006820.1	NA	11	-	1392832	1392866	1392834	1392866	1392691	1392714	10872	0,0,1	1,0,0	2,0,0	0,0,0	151	149	3.775327991954975e-05	0.000397559285244	0.0,NA,1.0	1.0,NA,NA	-0.5
1059	gene:Solyc08g008220.2	NA	8	+	2669011	2669097	2669011	2669094	2670190	2670318	1059	0,2,0	0,0,1	2,0,0	4,1,0	152	149	3.787508287289854e-05	0.000398589014178	NA,1.0,0.0	0.329,0.0,NA	0.336
10418	gene:Solyc09g005100.2	NA	9	+	59938	59966	59938	59962	60032	60175	10418	2,0,0	0,0,0	0,0,0	1,0,0	153	149	3.799526937701785e-05	0.000399094614292	1.0,NA,NA	0.0,NA,NA	1.0
15130	gene:Solyc07g055080.2	NA	7	+	63230371	63230440	63230371	63230436	63231126	63231167	15130	0,0,2	0,0,0	0,1,0	0,0,1	153	149	3.799526937701785e-05	0.000399094614292	NA,NA,1.0	NA,1.0,0.0	0.5
936	gene:Solyc07g018100.2	NA	7	-	9177846	9178003	9177850	9178003	9176287	9176395	936	0,0,2	2,0,0	0,0,0	0,0,1	153	149	3.799526937701785e-05	0.000399094614292	0.0,NA,1.0	NA,NA,0.0	0.5
13244	gene:Solyc02g020980.2	NA	2	-	20838849	20838875	20838854	20838875	20825424	20825544	13244	0,0,2	0,4,0	1,0,0	0,0,1	154	149	3.8113855702398586e-05	0.000399581521944	NA,0.0,1.0	1.0,NA,0.0	0.0
4047	gene:Solyc11g067260.1	NA	11	+	52996335	52996421	52996335	52996416	52997636	52997685	4047	2,0,1	0,0,0	0,0,0	1,0,0	154	149	3.8113855702398586e-05	0.000399581521944	1.0,NA,1.0	0.0,NA,NA	1.0
886	gene:Solyc09g010320.2	NA	9	-	3698032	3698145	3698037	3698145	3697897	3697968	886	2,2,0	0,0,0	0,0,3	1,0,0	154	149	3.8113855702398586e-05	0.000399581521944	1.0,1.0,NA	0.0,NA,1.0	0.5
7161	gene:Solyc06g068090.2	NA	6	+	42197586	42197744	42197586	42197603	42197942	42198045	7161	27,10,24	13,2,25	59,14,69	38,3,12	290	149	3.823895530837239e-05	0.000400639963572	0.516,0.72,0.33	0.444,0.706,0.747	-0.11
2207	gene:Solyc12g006450.1	NA	12	-	924943	925177	924964	925177	924753	924851	2207	67,27,73	1,6,0	94,16,64	1,0,2	170	149	3.831301807755051e-05	0.000401162680136	0.983,0.798,1.0	0.988,1.0,0.966	-0.058
6071	gene:Solyc06g009830.2	NA	6	+	3870748	3871015	3870748	3870781	3873656	3873755	6071	64,26,46	3,14,14	41,8,45	10,1,5	383	149	3.845821091278408e-05	0.000402429046853	0.892,0.419,0.561	0.615,0.757,0.778	-0.093
4486	gene:Solyc08g007080.2	NA	8	-	1641540	1641721	1641615	1641721	1641332	1641419	4486	17,13,16	109,90,93	6,0,1	74,21,67	224	149	3.853529009807575e-05	0.000402981521404	0.094,0.088,0.103	0.051,0.0,0.01	0.075
6298	gene:Solyc12g042080.1	NA	12	+	40756093	40756150	40756093	40756133	40756230	40756331	6298	19,15,36	40,8,28	31,7,22	12,2,9	166	149	3.8622717619729e-05	0.000403641449381	0.299,0.627,0.536	0.699,0.759,0.687	-0.228
10367	gene:Solyc01g099690.2	NA	1	+	89862570	89862630	89862570	89862620	89863826	89864119	10367	0,0,2	0,0,0	0,0,0	0,0,1	159	149	3.8683345814181336e-05	0.000404020646402	NA,NA,1.0	NA,NA,0.0	1.0
8929	gene:Solyc09g072880.2	NA	9	+	65559337	65559493	65559337	65559488	65560647	65560779	8929	4,0,0	70,42,64	8,1,5	120,64,79	154	149	3.873793346824275e-05	0.00040433631688	0.052,0.0,0.0	0.061,0.015,0.058	-0.027
15258	gene:Solyc02g038760.2	NA	2	+	31543244	31543408	31543244	31543406	31543555	31544051	15258	1,5,3	97,43,107	1,1,0	78,43,92	151	149	3.885869422646221e-05	0.000405341853792	0.01,0.103,0.027	0.012,0.022,0.0	0.035
17323	gene:Solyc10g076270.1	NA	10	+	59184014	59184191	59184014	59184179	59184945	59185065	17323	2,0,0	0,0,0	0,0,0	1,0,0	161	149	3.890049670134732e-05	0.00040552301712	1.0,NA,NA	0.0,NA,NA	1.0
11305	gene:Solyc05g015040.2	NA	5	+	9726115	9726232	9726115	9726219	9726324	9726429	11305	0,0,0	0,0,1	0,0,2	0,0,0	162	149	3.9006852983066726e-05	0.000406376479665	NA,NA,0.0	NA,NA,1.0	-1.0
14696	gene:Solyc05g051740.2	NA	5	-	62128888	62128997	62128894	62128997	62128742	62128783	14696	109,43,137	4,0,2	171,40,154	6,0,4	155	149	3.9130072099225156e-05	0.000407404439497	0.963,1.0,0.985	0.965,1.0,0.974	0.003
16471	gene:Solyc01g109780.2	NA	1	+	96634167	96634255	96634167	96634193	96635105	96636061	16471	6,2,0	71,32,90	3,0,0	55,14,25	211	149	3.916369550713736e-05	0.000407498865603	0.056,0.042,0.0	0.037,0.0,0.0	0.02
15254	gene:Solyc03g112600.2	NA	3	+	62994234	62994428	62994234	62994397	62994533	62994651	15254	8,7,9	11,2,3	17,0,16	7,1,2	180	149	3.932716014653804e-05	0.000408943326937	0.376,0.743,0.713	0.668,0.0,0.869	0.098
8788	gene:Solyc03g097560.2	NA	3	-	59894665	59894727	59894690	59894727	59894367	59894578	8788	1,0,1	22,6,16	0,0,2	0,0,0	174	149	3.968226620396234e-05	0.000412377514039	0.037,0.0,0.051	NA,NA,1.0	-0.971
2953	gene:Solyc07g062250.2	NA	7	-	65031395	65031591	65031418	65031591	65031124	65031279	2953	2,1,0	2,0,1	0,0,2	0,0,0	172	149	3.999260351354066e-05	0.000415342458017	0.464,1.0,0.0	NA,NA,1.0	-0.512
11360	gene:Solyc06g062660.2	NA	6	-	39540192	39540326	39540206	39540326	39540016	39540082	11360	153,32,146	6,0,0	114,15,91	6,0,1	163	149	4.0440337569708154e-05	0.000419729732525	0.959,1.0,1.0	0.946,1.0,0.988	0.008
14547	gene:Solyc09g057910.2	NA	9	+	52231611	52231756	52231611	52231727	52232371	52232513	14547	0,0,2	0,0,0	0,1,0	0,0,1	178	149	4.052004158616495e-05	0.000420031611595	NA,NA,1.0	NA,1.0,0.0	0.5
16697	gene:Solyc12g009980.1	NA	12	+	3128518	3128594	3128518	3128565	3129264	3129315	16697	0,0,2	1,0,0	2,0,0	0,0,0	178	149	4.052004158616495e-05	0.000420031611595	0.0,NA,1.0	1.0,NA,NA	-0.5
17244	gene:Solyc06g053160.2	NA	6	-	35890390	35890516	35890426	35890516	35889202	35889503	17244	1,0,2	0,0,0	0,2,0	0,1,1	185	149	4.1079442322746346e-05	0.000425564559793	1.0,NA,1.0	NA,0.617,0.0	0.692
12309	gene:Solyc06g075590.2	NA	6	+	46981964	46982066	46981964	46982029	46982769	46982878	12309	0,0,0	1,0,0	2,0,0	0,0,0	186	149	4.115467797587266e-05	0.000425812366389	0.0,NA,NA	1.0,NA,NA	-1.0
17072	gene:Solyc09g008650.2	NA	9	-	2110027	2110126	2110052	2110126	2109114	2109189	17072	2,2,3	0,0,0	11,5,3	7,0,0	174	149	4.1129992474498146e-05	0.000425812366389	1.0,1.0,1.0	0.574,1.0,1.0	0.142
6267	gene:Solyc09g064430.2	NA	9	+	61652730	61652877	61652730	61652839	61652974	61653084	6267	0,0,0	0,6,1	0,0,2	6,0,0	187	149	4.122878106025552e-05	0.000426313302477	NA,0.0,0.0	0.0,NA,1.0	-0.5
752	gene:Solyc07g066030.2	NA	7	-	67572485	67572708	67572612	67572708	67570981	67571160	752	4,1,3	266,110,230	17,6,12	269,84,226	276	149	4.166918718592046e-05	0.000430598898218	0.008,0.005,0.007	0.033,0.037,0.028	-0.026
6785	gene:Solyc06g008280.2	NA	6	+	2147413	2147596	2147413	2147545	2147709	2147754	6785	0,0,0	0,0,1	0,0,2	0,0,0	200	149	4.2094389327461024e-05	0.000434722143919	NA,NA,0.0	NA,NA,1.0	-1.0
10710	gene:Solyc06g073130.2	NA	6	-	45054177	45054321	45054227	45054321	45053879	45054034	10710	12,0,4	8,6,10	7,0,6	5,0,5	199	149	4.266749208861175e-05	0.000440366728049	0.529,0.0,0.23	0.512,NA,0.473	-0.239
14053	gene:Solyc06g060810.2	NA	6	-	38843678	38843899	38843847	38843899	38842661	38842743	14053	8,1,4	46,32,84	12,0,8	61,25,53	318	149	4.3010060795074246e-05	0.000443626456778	0.075,0.014,0.022	0.084,0.0,0.066	-0.013
4178	gene:Solyc03g097280.2	NA	3	+	59608457	59608633	59608457	59608561	59609787	59610078	4178	2,0,0	0,0,0	0,0,0	1,0,0	221	149	4.31538891628461e-05	0.00044483350593	1.0,NA,NA	0.0,NA,NA	1.0
14286	gene:Solyc08g076430.2	NA	8	+	60440500	60440572	60440500	60440565	60442245	60442328	14286	56,56,41	0,4,0	78,80,50	0,2,0	156	149	4.336515584945133e-05	0.000446733784281	1.0,0.93,1.0	1.0,0.974,1.0	-0.015
11584	gene:Solyc10g005870.2	NA	10	+	669230	669336	669230	669291	670041	670087	11584	20,8,12	43,24,35	26,12,30	53,26,67	194	149	4.3803261951997454e-05	0.000450967081486	0.263,0.204,0.208	0.274,0.262,0.256	-0.039
15883	gene:Solyc01g098820.2	NA	1	+	89228880	89229097	89228880	89229002	89229389	89230487	15883	0,0,0	0,0,1	0,0,2	4,0,0	244	149	4.392291962698204e-05	0.000451918644842	NA,NA,0.0	0.0,NA,1.0	-0.5
5994	gene:Solyc12g041880.1	NXD1	12	-	42386972	42387133	42387039	42387133	42386685	42386732	5994	5,0,1	1,0,0	13,1,4	0,0,3	216	149	4.4079565146628764e-05	0.000453249357604	0.775,NA,1.0	1.0,1.0,0.479	0.061
1955	gene:Solyc02g088460.2	NA	2	-	50546244	50546464	50546263	50546464	50545927	50546020	1955	20,3,13	0,2,6	17,10,14	0,0,0	168	149	4.425557973563019e-05	0.000454777462101	1.0,0.571,0.658	1.0,1.0,1.0	-0.257
4246	gene:Solyc07g066340.2	NA	7	-	67814290	67814484	67814414	67814484	67813870	67813951	4246	2,0,0	0,1,0	0,0,0	1,0,1	273	149	4.444461851916954e-05	0.000456437431277	1.0,0.0,NA	0.0,NA,0.0	0.5
4964	gene:Solyc06g076410.2	NA	6	-	47476195	47476372	47476238	47476372	47475734	47476084	4964	2,3,5	0,0,0	0,0,0	0,0,1	192	149	4.545749262392967e-05	0.000466550740623	1.0,1.0,1.0	NA,NA,0.0	1.0
12428	gene:Solyc11g042990.1	NA	11	-	33886261	33886336	33886271	33886336	33884410	33884524	12428	0,0,2	35,25,60	1,0,3	72,20,45	159	149	4.5540692987001734e-05	0.000467115785422	0.0,0.0,0.03	0.013,0.0,0.059	-0.014
3176	gene:Solyc02g079770.2	NA	2	+	44229013	44229195	44229013	44229194	44229412	44229717	3176	1,2,0	0,0,0	1,1,3	4,0,0	150	149	4.6550773078124e-05	0.000477181365043	1.0,1.0,NA	0.199,1.0,1.0	0.267
6028	gene:Solyc01g105820.2	NA	1	+	93864082	93864214	93864082	93864144	93865312	93865513	6028	8,7,7	2,1,4	12,0,3	2,0,2	219	149	4.7032204838456384e-05	0.000481818809567	0.731,0.826,0.544	0.803,NA,0.505	0.046
9992	gene:Solyc06g084480.2	NA	6	+	49580289	49580361	49580289	49580335	49580675	49580726	9992	28,20,34	9,2,3	172,66,96	6,1,4	175	149	4.7159082046261956e-05	0.000482820558692	0.726,0.895,0.906	0.961,0.983,0.953	-0.123
15191	gene:Solyc02g062000.2	NA	2	-	33582146	33582311	33582167	33582311	33581985	33582051	15191	2,0,6	2,0,1	2,0,0	0,0,2	170	149	4.744064492607148e-05	0.000485403787419	0.467,NA,0.84	1.0,NA,0.0	0.153
12925	gene:Solyc09g008310.2	NA	9	-	1762473	1762522	1762487	1762522	1762199	1762271	12925	4,0,0	0,0,3	0,1,6	0,0,1	163	149	4.8590449958436295e-05	0.000496556100684	1.0,NA,0.0	NA,1.0,0.846	-0.423
2349	gene:Solyc01g087470.2	NA	1	+	82428204	82428393	82428204	82428357	82428588	82428693	2349	6,1,8	0,0,0	16,1,23	8,0,0	185	149	4.857226386429498e-05	0.000496556100684	1.0,1.0,1.0	0.617,1.0,1.0	0.128
11638	gene:Solyc11g071700.1	NA	11	+	55115170	55115290	55115170	55115281	55116333	55116389	11638	0,0,2	79,18,118	6,0,1	123,31,88	158	149	4.9008700541789924e-05	0.000500522088733	0.0,0.0,0.016	0.044,0.0,0.011	-0.013
14311	gene:Solyc06g005750.2	NA	6	-	787440	787662	787524	787662	787221	787367	14311	10,2,10	228,65,256	53,10,39	498,79,494	233	149	4.9201016238933774e-05	0.000502177162055	0.027,0.019,0.024	0.064,0.075,0.048	-0.039
3808	gene:Solyc01g110190.2	NA	1	-	96956267	96956478	96956373	96956478	96956051	96956156	3808	0,8,0	7,3,6	1,0,0	51,18,37	255	149	4.9850218991163974e-05	0.000508490617319	0.0,0.609,0.0	0.011,0.0,0.0	0.199
12160	gene:Solyc04g078760.2	NA	4	+	63419213	63419456	63419213	63419425	63420326	63421186	12160	38,8,40	0,1,2	22,6,27	3,5,4	180	149	5.011233176019522e-05	0.000510850281261	1.0,0.869,0.943	0.859,0.498,0.848	0.202
2192	gene:Solyc03g112760.2	NA	3	+	63105615	63105729	63105615	63105725	63106219	63106356	2192	30,42,42	0,0,0	137,74,109	9,3,9	153	149	5.024570179090055e-05	0.00051189543703	1.0,1.0,1.0	0.937,0.96,0.922	0.06
2355	gene:Solyc11g011930.1	NA	11	-	4860914	4861161	4861018	4861161	4860683	4860806	2355	22,14,15	661,537,632	1,8,9	312,196,235	253	149	5.0917607513856774e-05	0.000518422462761	0.019,0.015,0.014	0.002,0.023,0.022	0.0
6524	gene:Solyc10g055770.1	NA	10	+	57400938	57401045	57400938	57401001	57401132	57401328	6524	21,3,33	1,2,4	52,9,23	0,0,2	193	149	5.2937486728764204e-05	0.000538657590282	0.942,0.537,0.864	1.0,1.0,0.899	-0.185
10449	gene:Solyc08g048550.2	NA	8	+	12221194	12221406	12221194	12221284	12221491	12221635	10449	3,1,2	3,0,3	9,1,5	6,0,5	271	149	5.328206727445213e-05	0.000541831610592	0.355,1.0,0.268	0.452,1.0,0.355	-0.061
9628	gene:Solyc08g065480.2	NA	8	-	53588029	53588196	53588095	53588196	53586598	53587234	9628	19,5,20	258,95,244	5,5,6	130,60,132	215	149	5.333418401227607e-05	0.000542029465932	0.049,0.035,0.054	0.026,0.055,0.031	0.009
13208	gene:Solyc03g007050.2	NA	3	+	1615204	1615291	1615204	1615273	1615368	1615440	13208	0,0,0	12,4,9	12,0,2	50,9,32	167	149	5.416111903211067e-05	0.000550096653278	0.0,0.0,0.0	0.176,0.0,0.053	-0.076
9412	gene:Solyc11g066440.1	NA	11	-	52202131	52202193	52202135	52202193	52201857	52202017	9412	2,0,0	0,0,4	0,0,1	0,0,0	153	149	5.4972417667059224e-05	0.000557995256026	1.0,NA,0.0	NA,NA,1.0	-0.5
3607	gene:Solyc06g034330.2	NA	6	+	24073117	24073301	24073117	24073275	24073398	24073536	3607	2,3,1	101,47,116	10,4,2	125,39,91	175	149	5.51199993801248e-05	0.000559151289555	0.017,0.052,0.007	0.064,0.08,0.018	-0.029
6457	gene:Solyc04g049360.2	ADCS	4	-	41630439	41630624	41630559	41630624	41629400	41629554	6457	16,14,17	2,5,17	40,10,48	33,17,22	269	149	5.542288394818521e-05	0.000561880379966	0.816,0.608,0.356	0.402,0.246,0.547	0.195
1292	gene:Solyc07g052040.1	NA	7	+	60576635	60576755	60576635	60576744	60577600	60577687	1292	1,1,4	0,6,0	6,0,1	0,0,5	160	149	5.5463707533681336e-05	0.000561950970836	1.0,0.134,1.0	1.0,NA,0.157	0.133
14428	gene:Solyc04g081340.2	NA	4	+	65359414	65359624	65359414	65359621	65360591	65361278	14428	4,2,3	110,57,134	7,3,6	181,71,183	152	149	5.6185633730114716e-05	0.000568918107007	0.034,0.033,0.021	0.037,0.04,0.031	-0.007
1550	gene:Solyc01g099790.2	NA	1	+	89939300	89939372	89939300	89939367	89939511	89939537	1550	0,2,1	4,2,0	0,0,0	0,0,4	154	149	5.7675005070907764e-05	0.000583642917169	0.0,0.492,1.0	NA,NA,0.0	0.497
1140	gene:Solyc10g085720.1	NA	10	+	64807701	64807929	64807701	64807925	64808311	64809241	1140	24,42,39	6,0,5	75,21,38	0,0,0	153	149	5.7734913149712075e-05	0.000583893125309	0.796,1.0,0.884	1.0,1.0,1.0	-0.107
6105	gene:Solyc11g045100.1	NA	11	-	31778469	31778706	31778640	31778706	31777724	31777764	6105	3,3,10	26,16,37	7,2,9	71,12,44	320	149	5.779384780405373e-05	0.000584133190107	0.051,0.08,0.112	0.044,0.072,0.087	0.013
15068	gene:Solyc06g059990.2	NA	6	-	37926120	37926241	37926165	37926241	37925412	37925468	15068	18,3,33	2,2,5	2,2,3	0,0,0	194	149	5.8716183931744474e-05	0.000593094210914	0.874,0.535,0.835	1.0,1.0,1.0	-0.252
12186	gene:Solyc08g065640.2	NA	8	-	53850431	53850617	53850439	53850617	53849550	53849631	12186	14,2,11	215,112,208	15,1,5	305,101,256	157	149	5.932501583847269e-05	0.000598515478939	0.058,0.017,0.048	0.045,0.009,0.018	0.017
8868	gene:Solyc04g051490.2	NA	4	-	50614064	50614247	50614071	50614247	50612847	50612911	8868	10,12,11	34,20,30	1,0,3	20,7,13	156	149	5.9296024638877794e-05	0.000598515478939	0.219,0.364,0.259	0.046,0.0,0.181	0.205
4454	gene:Solyc05g053180.2	NA	5	+	63308265	63308487	63308265	63308380	63308740	63309012	4454	0,0,0	20,6,7	2,1,6	18,0,8	256	149	5.961699504687787e-05	0.00060109577752	0.0,0.0,0.0	0.061,1.0,0.304	-0.455
13374	gene:Solyc08g016060.1	NA	8	-	6630208	6630350	6630223	6630350	6626947	6627141	13374	1,1,1	23,22,10	6,4,6	44,37,63	164	149	5.979831246822685e-05	0.000602557858969	0.038,0.04,0.083	0.11,0.089,0.08	-0.039
2483	gene:Solyc06g071990.2	NA	6	+	44352613	44352794	44352613	44352773	44353209	44353259	2483	212,103,197	0,0,20	116,64,119	0,0,10	170	149	6.0309345830663824e-05	0.00060733853362	1.0,1.0,0.896	1.0,1.0,0.913	-0.006
16816	gene:Solyc05g052210.2	NA	5	-	62493664	62493809	62493735	62493809	62492972	62493018	16816	5,4,4	1,5,1	3,9,2	0,0,2	220	149	6.072578588002545e-05	0.00061116139628	0.772,0.351,0.73	1.0,1.0,0.404	-0.184
8242	gene:Solyc01g098600.2	NA	1	+	89076044	89076107	89076044	89076068	89076628	89077189	8242	0,5,3	91,30,74	3,0,1	97,27,74	188	149	6.112111236746082e-05	0.000614767261121	0.0,0.117,0.031	0.024,0.0,0.011	0.038
8820	gene:Solyc01g095430.2	NA	1	-	86680912	86681024	86680916	86681024	86680705	86680777	8820	27,14,19	1871,765,2072	128,57,103	7546,2198,6277	153	149	6.119215764230273e-05	0.000615109054047	0.014,0.018,0.009	0.016,0.025,0.016	-0.005
5524	gene:Solyc03g114280.2	NA	3	+	64298077	64298144	64298077	64298104	64298234	64298308	5524	34,31,61	0,0,0	87,16,42	6,0,6	189	149	6.190705899480014e-05	0.000621918614454	1.0,1.0,1.0	0.92,1.0,0.847	0.078
16060	gene:Solyc06g071430.2	NA	6	+	43949457	43949562	43949457	43949527	43949638	43949720	16060	20,18,27	2,6,1	61,22,53	1,0,0	184	149	6.209479396763947e-05	0.000623427223646	0.89,0.708,0.956	0.98,1.0,1.0	-0.142
12653	gene:Solyc04g072570.2	NA	4	-	59545451	59545587	59545455	59545587	59544985	59545327	12653	6,3,8	69,37,91	8,0,10	136,40,113	153	149	6.218148776817482e-05	0.000623920175938	0.078,0.073,0.079	0.054,0.0,0.079	0.032
6490	gene:Solyc08g042030.1	NA	8	-	24130405	24130640	24130525	24130640	24129279	24129322	6490	2,0,3	5,8,0	5,1,9	11,6,21	269	149	6.300394161919077e-05	0.000631790583149	0.181,0.0,1.0	0.201,0.085,0.192	0.234
16255	gene:Solyc02g031980.2	NA	2	+	27239643	27239730	27239643	27239726	27239881	27240050	16255	0,0,0	1,5,7	8,0,0	13,0,8	153	149	6.308617531057881e-05	0.000632233191699	0.0,0.0,0.0	0.375,NA,0.0	-0.188
6712	gene:Solyc04g077030.2	NA	4	-	61995791	61996026	61995942	61996026	61995654	61995710	6712	4,4,5	63,51,45	4,3,5	47,19,33	300	149	6.369870926958669e-05	0.000637986589643	0.031,0.037,0.052	0.041,0.073,0.07	-0.021
1176	gene:Solyc07g006910.2	NA	7	-	1761979	1762134	1761984	1762134	1761751	1761882	1176	3,0,1	5,0,0	13,6,7	1,0,0	154	149	6.405051181982037e-05	0.000641123217227	0.367,NA,1.0	0.926,1.0,1.0	-0.292
14950	gene:Solyc10g006780.2	NA	10	-	1228908	1229132	1229103	1229132	1228265	1228437	14950	0,0,0	1,0,0	1,0,1	0,0,0	344	149	6.460104466477585e-05	0.000646244085146	0.0,NA,NA	1.0,NA,1.0	-1.0
12947	gene:Solyc09g011880.2	NA	9	-	5157084	5157210	5157127	5157210	5155739	5156368	12947	229,139,301	7,12,21	275,137,216	9,10,12	192	149	6.504139919397942e-05	0.000649865780267	0.962,0.9,0.918	0.96,0.914,0.933	-0.009
134	gene:Solyc07g066310.2	PSBR	7	+	67786857	67787065	67786857	67787036	67787147	67787519	134	130,135,149	10073,7743,10416	347,276,244	27626,18301,23148	178	149	6.502547879900735e-05	0.000649865780267	0.011,0.014,0.012	0.01,0.012,0.009	0.002
11534	gene:Solyc04g076110.2	NA	4	-	61067515	61067626	61067519	61067626	61067268	61067429	11534	0,0,0	7,0,4	4,0,0	0,2,2	153	149	6.53384890052819e-05	0.000652441373966	0.0,NA,0.0	1.0,0.0,0.0	-0.333
5459	gene:Solyc09g005230.2	NA	9	-	178668	178806	178705	178806	178329	178388	5459	4,2,1	0,0,4	7,0,0	16,5,4	186	149	6.545024971329551e-05	0.000653164368155	1.0,1.0,0.167	0.26,0.0,0.0	0.636
904	gene:Solyc06g083760.2	NA	6	+	49094713	49094890	49094713	49094857	49094994	49095027	904	20,15,36	2,4,7	52,14,54	4,0,4	182	149	6.552028843407347e-05	0.000653470376714	0.891,0.754,0.808	0.914,1.0,0.917	-0.126
188	gene:Solyc06g067900.1	NA	6	+	42088350	42088676	42088350	42088494	42088952	42089205	188	3,0,1	0,0,0	0,1,0	0,0,1	331	149	6.556418064355225e-05	0.000653515400577	1.0,NA,1.0	NA,1.0,0.0	0.5
8687	gene:Solyc03g115390.2	NA	3	-	65120835	65120995	65120908	65120995	65120460	65120524	8687	1,2,0	0,0,1	7,1,1	0,5,2	222	149	6.584401863926693e-05	0.000655910764308	1.0,1.0,0.0	1.0,0.118,0.251	0.21
5273	gene:Solyc08g083040.2	NA	8	-	65626038	65626094	65626042	65626094	65625883	65625936	5273	7,3,8	79,23,90	1,1,3	80,23,83	153	149	6.701752132787697e-05	0.000667173854206	0.079,0.113,0.08	0.012,0.041,0.034	0.062
7745	gene:Solyc09g011030.2	NA	9	-	4370751	4370989	4370880	4370989	4369484	4369706	7745	1,0,4	4,0,0	11,0,4	0,0,0	278	149	6.705507283772816e-05	0.000667173854206	0.118,NA,1.0	1.0,NA,1.0	-0.441
12699	gene:Solyc07g049740.2	NA	7	+	60088970	60089061	60088970	60089049	60089426	60089665	12699	4,3,0	9,3,5	0,0,1	37,8,27	161	149	6.79254993420688e-05	0.000675429351157	0.291,0.481,0.0	0.0,0.0,0.033	0.246
16303	gene:Solyc11g069290.1	NA	11	-	53913449	53913641	53913518	53913641	53912679	53912777	16303	287,115,311	3,4,3	655,204,611	4,3,1	218	149	6.857305421994532e-05	0.000681052308698	0.985,0.952,0.986	0.991,0.979,0.998	-0.015
6370	gene:Solyc01g068330.2	NA	1	-	77545217	77545410	77545344	77545410	77544916	77545118	6370	10,3,11	1,0,2	12,5,9	1,7,3	276	149	6.85573515372373e-05	0.000681052308698	0.844,1.0,0.748	0.866,0.278,0.618	0.277
2573	gene:Solyc10g009280.2	NA	10	-	3269600	3269726	3269604	3269726	3267991	3268080	2573	7,1,4	108,103,131	6,0,2	133,82,86	153	149	6.890565023833341e-05	0.000683946274734	0.059,0.009,0.029	0.042,0.0,0.022	0.011
13589	gene:Solyc04g049340.2	NA	4	-	41502807	41502945	41502847	41502945	41502572	41502732	13589	11,4,7	5,0,0	15,10,18	5,0,0	189	149	6.905295147664446e-05	0.00068499867466	0.634,1.0,1.0	0.703,1.0,1.0	-0.023
8333	gene:Solyc12g036120.1	NA	12	-	53711152	53711361	53711284	53711361	53710287	53710344	8333	0,0,1	0,0,0	5,0,0	0,0,1	281	149	6.932957184494222e-05	0.000687331884312	NA,NA,1.0	1.0,NA,0.0	0.5
5394	gene:Solyc03g113590.2	NA	3	-	63669177	63669402	63669356	63669402	63669012	63669083	5394	28,4,29	248,79,232	30,8,33	322,121,329	328	149	6.967260747998039e-05	0.00069032035447	0.049,0.022,0.054	0.041,0.029,0.044	0.004
3195	gene:Solyc04g077650.2	NA	4	+	62592170	62592413	62592170	62592242	62592525	62592639	3195	26,11,13	7,14,2	3,0,3	0,0,0	320	149	6.972954622252713e-05	0.000690472284671	0.634,0.268,0.752	1.0,NA,1.0	-0.449
11514	gene:Solyc01g108890.2	NA	1	-	96029900	96030109	96029905	96030109	96029565	96029822	11514	4,0,1	131,72,143	12,4,9	211,61,151	154	149	7.009596659464227e-05	0.00069368673918	0.029,0.0,0.007	0.052,0.06,0.055	-0.044
13067	gene:Solyc04g050470.2	NA	4	-	47284537	47284891	47284789	47284891	47284385	47284445	13067	323,275,302	10,0,10	1430,552,1005	15,8,6	401	149	7.093751155310684e-05	0.000701596508782	0.923,1.0,0.918	0.973,0.962,0.984	-0.026
14744	gene:Solyc06g071530.2	NA	6	+	44041099	44041200	44041099	44041106	44041320	44041462	14744	0,0,1	0,0,0	0,1,0	2,0,1	243	149	7.212558556214518e-05	0.0007129221072	NA,NA,1.0	0.0,1.0,0.0	0.667
11997	gene:Solyc01g104320.2	NA	1	-	92732459	92732602	92732551	92732602	92731955	92732030	11997	7,4,11	38,16,35	21,1,18	30,17,12	241	149	7.264658946026524e-05	0.000717644523025	0.102,0.134,0.163	0.302,0.035,0.481	-0.14
16393	gene:Solyc02g081320.2	NA	2	-	45329561	45329721	45329589	45329721	45329298	45329439	16393	18,10,19	12,0,7	21,2,11	9,2,26	177	149	7.29039188382893e-05	0.000719758142201	0.558,1.0,0.696	0.663,0.457,0.263	0.29
7616	gene:Solyc07g023990.1	NA	7	-	23738096	23738212	23738154	23738212	23737910	23738025	7616	0,0,0	0,1,0	2,1,1	0,0,0	207	149	7.448433647331091e-05	0.000734923928722	NA,0.0,NA	1.0,1.0,1.0	-1.0
10650	gene:Solyc07g008770.2	NA	7	+	3754048	3754169	3754048	3754159	3755007	3755390	10650	1,0,0	0,0,0	0,0,0	1,0,0	159	149	7.6427808210063e-05	0.000740791187223	1.0,NA,NA	0.0,NA,NA	1.0
11281	gene:Solyc05g008450.2	NA	5	-	2801059	2801143	2801068	2801143	2800494	2800806	11281	1,0,0	0,0,0	0,2,0	1,0,0	158	149	7.644265941667896e-05	0.000740791187223	1.0,NA,NA	0.0,1.0,NA	0.5
12204	gene:Solyc02g093190.2	NA	2	+	54133851	54134019	54133851	54134004	54135323	54135408	12204	0,0,0	0,2,1	1,0,1	2,0,0	164	149	7.63330421929802e-05	0.000740791187223	NA,0.0,0.0	0.312,NA,1.0	-0.656
12813	gene:Solyc07g017490.2	NA	7	+	7378636	7378734	7378636	7378733	7378860	7378910	12813	0,0,1	0,0,0	9,0,0	0,0,1	150	149	7.650735688722168e-05	0.000740791187223	NA,NA,1.0	1.0,NA,0.0	0.5
13001	gene:Solyc01g099490.1	NA	1	+	89726095	89726181	89726095	89726171	89727352	89727431	13001	1,0,0	0,0,0	0,0,0	1,0,1	159	149	7.6427808210063e-05	0.000740791187223	1.0,NA,NA	0.0,NA,0.0	1.0
13333	gene:Solyc02g085760.2	NA	2	+	48553858	48554068	48553858	48554053	48554203	48554374	13333	0,0,0	1,0,0	1,4,1	0,0,0	164	149	7.63330421929802e-05	0.000740791187223	0.0,NA,NA	1.0,1.0,1.0	-1.0
13434	gene:Solyc02g014450.1	NA	2	+	16622515	16622628	16622515	16622624	16622714	16622750	13434	0,0,1	0,0,0	0,0,0	0,0,1	153	149	7.649482938969241e-05	0.000740791187223	NA,NA,1.0	NA,NA,0.0	1.0
13451	gene:Solyc12g042300.1	NA	12	-	40443742	40443791	40443754	40443791	40441163	40441720	13451	0,0,5	0,1,0	0,1,0	0,0,0	161	149	7.639392116722354e-05	0.000740791187223	NA,0.0,1.0	NA,1.0,NA	-0.5
14943	gene:Solyc01g067510.2	NA	1	+	76239894	76240002	76239894	76239935	76240341	76240390	14943	31,14,23	0,0,0	114,41,56	12,0,3	216	149	7.584043289818048e-05	0.000740791187223	1.0,1.0,1.0	0.868,1.0,0.928	0.068
1551	gene:Solyc11g072590.1	NA	11	+	55763967	55764055	55763967	55764053	55764127	55764176	1551	1,0,0	0,0,0	0,0,0	1,0,0	151	149	7.650482012237897e-05	0.000740791187223	1.0,NA,NA	0.0,NA,NA	1.0
15911	gene:Solyc08g081320.2	NA	8	-	64390554	64390675	64390559	64390675	64390028	64390226	15911	1,0,0	0,6,0	0,0,2	1,0,0	154	149	7.648744054252095e-05	0.000740791187223	1.0,0.0,NA	0.0,NA,1.0	0.0
1602	gene:Solyc02g062810.2	NA	2	+	34592283	34592396	34592283	34592389	34593555	34593751	1602	0,0,1	0,0,0	0,0,0	0,0,1	156	149	7.64680340272212e-05	0.000740791187223	NA,NA,1.0	NA,NA,0.0	1.0
16076	gene:Solyc09g098330.2	NA	9	-	72181722	72181948	72181766	72181948	72180626	72180769	16076	0,0,1	0,0,0	1,0,0	0,0,1	193	149	7.524598740223248e-05	0.000740791187223	NA,NA,1.0	1.0,NA,0.0	0.5
16133	gene:Solyc08g078370.2	NA	8	-	62197957	62198053	62197981	62198053	62197764	62197817	16133	0,0,1	0,1,5	0,1,0	1,0,0	173	149	7.608451472951332e-05	0.000740791187223	NA,0.0,0.147	0.0,1.0,NA	-0.426
2724	gene:Solyc08g075990.2	NA	8	-	60060020	60060116	60060026	60060116	60059843	60059944	2724	1,0,0	0,0,0	0,0,4	1,0,0	155	149	7.647849844848977e-05	0.000740791187223	1.0,NA,NA	0.0,NA,1.0	0.5
2871	gene:Solyc02g086600.2	NA	2	-	49258605	49258728	49258611	49258728	49257623	49258307	2871	1,0,0	0,0,0	0,0,1	1,0,0	155	149	7.647849844848977e-05	0.000740791187223	1.0,NA,NA	0.0,NA,1.0	0.5
3228	gene:Solyc01g073750.2	NA	1	+	81134128	81134257	81134128	81134244	81134637	81134772	3228	0,0,0	0,0,1	4,2,1	5,0,0	162	149	7.637494094943477e-05	0.000740791187223	NA,NA,0.0	0.424,1.0,1.0	-0.808
3244	gene:Solyc02g062100.2	NA	2	-	33676140	33676311	33676144	33676311	33673849	33673930	3244	0,0,1	0,0,0	1,0,0	3,6,1	153	149	7.649482938969241e-05	0.000740791187223	NA,NA,1.0	0.245,0.0,0.0	0.918
3487	gene:Solyc08g081130.2	NA	8	+	64218068	64218142	64218068	64218135	64218240	64218266	3487	1,0,1	0,0,0	0,0,0	1,0,0	156	149	7.64680340272212e-05	0.000740791187223	1.0,NA,1.0	0.0,NA,NA	1.0
3679	gene:Solyc06g068980.2	NA	6	-	42796471	42796667	42796495	42796667	42795423	42795688	3679	0,2,0	1,0,0	1,0,0	0,0,2	173	149	7.608451472951332e-05	0.000740791187223	0.0,1.0,NA	1.0,NA,0.0	0.0
4581	gene:Solyc06g071550.2	NA	6	+	44052391	44052447	44052391	44052437	44052529	44052648	4581	0,2,0	0,0,1	0,0,1	0,0,0	159	149	7.6427808210063e-05	0.000740791187223	NA,1.0,0.0	NA,NA,1.0	-0.5
4701	gene:Solyc06g062680.1	NA	6	-	39564418	39564479	39564442	39564479	39564270	39564332	4701	0,0,1	0,0,0	0,0,0	0,0,1	173	149	7.608451472951332e-05	0.000740791187223	NA,NA,1.0	NA,NA,0.0	1.0
5672	gene:Solyc01g103250.2	NA	1	+	91905800	91905837	91905800	91905827	91907133	91907184	5672	0,0,0	1,0,0	1,0,0	0,0,0	159	149	7.6427808210063e-05	0.000740791187223	0.0,NA,NA	1.0,NA,NA	-1.0
6632	gene:Solyc07g055020.2	NA	7	+	63172125	63172198	63172125	63172188	63172268	63172345	6632	1,0,0	0,0,7	0,0,0	1,0,0	159	149	7.6427808210063e-05	0.000740791187223	1.0,NA,0.0	0.0,NA,NA	0.5
6923	gene:Solyc01g090290.2	NA	1	+	83959922	83960009	83959922	83960005	83960349	83960403	6923	0,2,1	1,0,0	1,0,0	0,0,0	153	149	7.649482938969241e-05	0.000740791187223	0.0,1.0,1.0	1.0,NA,NA	-0.333
7762	gene:Solyc05g014240.2	NA	5	-	7998384	7998551	7998388	7998551	7998241	7998310	7762	0,0,1	0,0,0	2,0,0	2,0,1	153	149	7.649482938969241e-05	0.000740791187223	NA,NA,1.0	0.493,NA,0.0	0.754
8020	gene:Solyc03g097550.2	NA	3	+	59880249	59880328	59880249	59880305	59880467	59880535	8020	0,0,1	0,1,0	0,0,0	1,0,1	172	149	7.611665681050644e-05	0.000740791187223	NA,0.0,1.0	0.0,NA,0.0	0.5
8175	gene:Solyc01g005520.2	NA	1	+	351770	352006	351770	351891	352188	352248	8175	15,27,17	605,399,538	17,12,23	1133,503,964	264	149	7.550923857291086e-05	0.000740791187223	0.014,0.037,0.018	0.008,0.013,0.013	0.012
9034	gene:Solyc01g110030.2	NA	1	-	96846424	96846637	96846464	96846637	96846098	96846146	9034	3,0,0	0,0,1	0,0,1	0,0,0	189	149	7.544018011630715e-05	0.000740791187223	1.0,NA,0.0	NA,NA,1.0	-0.5
9154	gene:Solyc03g112520.2	NA	3	-	62908807	62908891	62908811	62908891	62908660	62908714	9154	0,0,0	0,0,1	0,0,1	0,0,0	153	149	7.649482938969241e-05	0.000740791187223	NA,NA,0.0	NA,NA,1.0	-1.0
9644	gene:Solyc11g068610.1	NA	11	+	53257101	53257212	53257101	53257186	53257566	53257633	9644	0,0,1	0,0,0	0,0,0	0,0,1	175	149	7.601708193049037e-05	0.000740791187223	NA,NA,1.0	NA,NA,0.0	1.0
9862	gene:Solyc09g005910.2	NA	9	-	632588	632696	632597	632696	631211	631284	9862	0,0,2	1,0,1	1,0,0	0,0,0	158	149	7.644265941667896e-05	0.000740791187223	0.0,NA,0.654	1.0,NA,NA	-0.673
4285	gene:Solyc07g007220.2	NA	7	-	1959100	1959301	1959126	1959301	1958198	1958410	4285	504,201,561	98,45,126	100,36,83	15,2,11	175	149	7.678490768894927e-05	0.000743045089216	0.814,0.792,0.791	0.85,0.939,0.865	-0.086
3773	gene:Solyc03g098110.2	NA	3	-	60445927	60446018	60445928	60446018	60443863	60444180	3773	124,58,128	2,2,6	193,59,171	5,3,1	150	149	7.718598190235199e-05	0.000746490999797	0.984,0.966,0.955	0.975,0.951,0.994	-0.005
983	gene:Solyc12g044290.1	NA	12	-	38691825	38691963	38691837	38691963	38691635	38691724	983	3,5,4	112,76,122	14,0,13	259,109,149	161	149	7.724209653605854e-05	0.000746598622081	0.024,0.057,0.029	0.048,0.0,0.075	-0.004
5364	gene:Solyc01g088000.2	NA	1	-	82846051	82846082	82846055	82846082	82845885	82845967	5364	87,32,81	3,3,6	47,24,80	3,2,0	153	149	7.773579136740086e-05	0.00075093317435	0.966,0.912,0.929	0.938,0.921,1.0	-0.017
17062	gene:Solyc09g008650.2	NA	9	-	2110042	2110126	2110052	2110126	2109114	2109189	17062	1,1,2	0,0,0	11,6,3	7,0,0	159	149	7.782869578828932e-05	0.000750956415874	1.0,1.0,1.0	0.596,1.0,1.0	0.135
17295	gene:Solyc03g119400.2	NA	3	+	68030710	68030916	68030710	68030893	68031024	68031604	17295	3,4,8	0,0,0	4,1,2	3,1,1	172	149	7.780246968311678e-05	0.000750956415874	1.0,1.0,1.0	0.536,0.464,0.634	0.455
1501	gene:Solyc06g068030.2	NA	6	-	42164986	42165170	42165067	42165170	42164161	42164284	1501	10,13,12	182,107,172	18,4,14	242,127,211	230	149	7.865191568852959e-05	0.000758458566396	0.034,0.073,0.043	0.046,0.02,0.041	0.014
12845	gene:Solyc01g098090.2	NA	1	+	88698883	88699076	88698883	88699072	88699314	88699431	12845	13,15,8	245,147,242	10,0,0	284,96,214	153	149	7.94805934619248e-05	0.000766004604584	0.049,0.09,0.031	0.033,0.0,0.0	0.046
2927	gene:Solyc06g074720.2	NA	6	+	46249144	46249242	46249144	46249215	46249317	46249424	2927	24,6,29	17,7,12	17,0,10	19,3,25	176	149	8.034560840325339e-05	0.000773891884539	0.544,0.421,0.672	0.431,0.0,0.253	0.318
2868	gene:Solyc04g007020.2	NA	4	-	740696	740931	740699	740931	740449	740614	2868	7,0,8	1,0,7	5,0,0	0,0,5	152	149	8.167854387223707e-05	0.000786152753374	0.873,NA,0.528	1.0,NA,0.0	0.201
7877	gene:Solyc07g019440.2	NA	7	-	11195490	11195618	11195524	11195618	11195186	11195372	7877	0,2,7	100,38,126	0,0,4	145,33,118	183	149	8.171327425706092e-05	0.000786152753374	0.0,0.041,0.043	0.0,0.0,0.027	0.019
15506	gene:Solyc04g080280.2	NA	4	+	64515437	64515604	64515437	64515530	64516378	64516813	15506	1083,655,921	186,83,184	1011,299,973	116,31,97	223	149	8.179336030818378e-05	0.000786467327737	0.796,0.841,0.77	0.853,0.866,0.87	-0.061
16929	gene:Solyc02g022830.2	NA	2	+	24123285	24123351	24123285	24123347	24123890	24123974	16929	0,0,4	34,28,34	0,0,1	63,29,43	153	149	8.245355921090916e-05	0.000791897724921	0.0,0.0,0.103	0.0,0.0,0.022	0.027
5664	gene:Solyc01g103250.2	NA	1	+	91898791	91898959	91898791	91898946	91899494	91899619	5664	0,0,1	0,0,0	4,0,0	0,0,4	162	149	8.241361195784815e-05	0.000791897724921	NA,NA,1.0	1.0,NA,0.0	0.5
9136	gene:Solyc06g076900.2	NA	6	+	47779375	47779718	47779375	47779604	47782314	47782593	9136	54,17,56	2,0,1	51,19,53	3,0,3	263	149	8.306577314154744e-05	0.000797316119755	0.939,1.0,0.969	0.906,1.0,0.909	0.031
15701	gene:Solyc05g006470.2	NA	5	+	1104773	1104863	1104773	1104859	1106773	1106840	15701	0,0,2	90,27,112	5,0,2	110,32,102	153	149	8.32452195246576e-05	0.000798576683949	0.0,0.0,0.017	0.042,0.0,0.019	-0.015
14507	gene:Solyc11g020060.1	NA	11	-	10030616	10030785	10030743	10030785	10030270	10030483	14507	10,6,10	52,23,63	10,1,8	45,6,22	276	149	8.526917912217385e-05	0.000817520102086	0.094,0.123,0.079	0.107,0.083,0.164	-0.019
7563	gene:Solyc08g078540.2	NA	8	-	62331829	62331941	62331900	62331941	62330159	62330236	7563	26,12,27	0,0,6	42,18,65	4,3,3	220	149	8.536030475664271e-05	0.000817921257356	1.0,1.0,0.753	0.877,0.803,0.936	0.046
11081	gene:Solyc01g103650.2	NA	1	+	92197748	92197849	92197748	92197838	92197978	92198036	11081	5,0,5	10,5,10	0,0,2	3,1,4	160	149	8.574005159127235e-05	0.000821085918182	0.318,0.0,0.318	0.0,0.0,0.318	0.106
1974	gene:Solyc12g013890.1	NA	12	+	4683340	4683405	4683340	4683391	4683925	4684024	1974	101,116,113	10,5,18	311,143,205	10,7,8	163	149	8.614611475935927e-05	0.000824498800776	0.902,0.955,0.852	0.966,0.949,0.959	-0.055
11365	gene:Solyc02g070560.2	NA	2	+	40300791	40300898	40300791	40300856	40301552	40301746	11365	94,21,95	42,7,23	19,11,32	9,1,6	191	149	8.674527230590039e-05	0.00082975477763	0.636,0.701,0.763	0.622,0.896,0.806	-0.075
514	gene:Solyc07g045480.2	NA	7	+	58611075	58613527	58611075	58611209	58614293	58615110	514	141,130,184	0,0,0	312,97,267	2,5,1	2467	149	8.696579571132687e-05	0.00083138499172	1.0,1.0,1.0	0.904,0.54,0.942	0.205
3375	gene:Solyc03g098590.2	NA	3	+	60898052	60898291	60898052	60898271	60900368	60900673	3375	32,33,47	15,6,14	37,17,44	22,5,28	169	149	8.707399892624172e-05	0.000831940176269	0.653,0.829,0.747	0.597,0.75,0.581	0.1
16468	gene:Solyc05g021530.1	NA	5	-	28049627	28049812	28049668	28049812	28049442	28049538	16468	3,0,1	2,0,2	5,0,3	0,0,0	190	149	8.854089537214659e-05	0.00084546875696	0.541,NA,0.282	1.0,NA,1.0	-0.589
13039	gene:Solyc06g048470.2	NA	6	-	31118017	31118138	31118026	31118138	31117902	31117936	13039	2,2,1	15,15,9	4,0,10	43,11,40	158	149	8.883377165888829e-05	0.00084777761613	0.112,0.112,0.095	0.081,0.0,0.191	0.016
15906	gene:Solyc08g067850.2	NA	8	-	56889850	56890064	56889867	56890064	56888459	56888732	15906	5,5,3	140,154,174	8,2,8	200,117,103	166	149	8.897003190553469e-05	0.000848590028451	0.031,0.028,0.015	0.035,0.015,0.065	-0.014
2675	gene:Solyc01g010470.2	NA	1	+	5362876	5363020	5362876	5363015	5363098	5363216	2675	5,0,1	5,9,17	9,0,5	27,10,26	154	149	8.9400660691669e-05	0.000852207561654	0.492,0.0,0.054	0.244,0.0,0.157	0.048
3183	gene:Solyc02g080630.2	NA	2	-	44819381	44819507	44819385	44819507	44819184	44819309	3183	117,108,167	1908,1672,2158	141,63,125	2403,1187,1666	153	149	9.060929171985389e-05	0.000863232953721	0.056,0.059,0.07	0.054,0.049,0.068	0.005
12362	gene:Solyc08g081950.2	NA	8	+	64858838	64859037	64858838	64858960	64859414	64859834	12362	0,1,3	0,4,0	3,1,2	0,0,0	226	149	9.294469288445655e-05	0.000884974253075	NA,0.142,1.0	1.0,1.0,1.0	-0.429
388	gene:Solyc11g069690.1	NA	11	+	54305274	54305457	54305274	54305450	54305845	54305861	388	1,0,8	142,108,169	2,0,5	223,86,207	156	149	9.32543572001011e-05	0.000887413596384	0.007,0.0,0.043	0.008,0.0,0.023	0.006
820	gene:Solyc03g006190.2	NA	3	-	828087	828132	828092	828132	827854	827920	820	1,5,6	23,15,27	11,0,7	37,6,34	154	149	9.355981544719392e-05	0.00088981014164	0.04,0.244,0.177	0.223,0.0,0.166	0.024
8917	gene:Solyc11g040040.1	NA	11	+	40043912	40044980	40043912	40043991	40046979	40047402	8917	80,18,101	4,0,2	254,57,181	5,0,2	1138	149	9.399258282891373e-05	0.000893414034724	0.724,1.0,0.869	0.869,1.0,0.922	-0.066
12930	gene:Solyc05g006760.2	NA	5	+	1387905	1388020	1387905	1388010	1388557	1388664	12930	6,8,7	95,36,89	1,0,3	52,12,65	159	149	9.508512430632344e-05	0.000903281467079	0.056,0.172,0.069	0.018,0.0,0.041	0.079
17237	gene:Solyc11g062070.1	NA	11	-	48931571	48931682	48931616	48931682	48924981	48925066	17237	16,11,22	0,0,2	24,18,20	4,1,0	194	149	9.520616720579199e-05	0.000903913930748	1.0,1.0,0.894	0.822,0.933,1.0	0.046
2718	gene:Solyc06g008500.2	NA	6	-	2396662	2396758	2396666	2396758	2395995	2396077	2718	0,0,2	6,10,23	9,3,7	53,3,31	153	149	9.547468579111139e-05	0.000905945045963	0.0,0.0,0.078	0.142,0.493,0.18	-0.246
2382	gene:Solyc09g091100.2	NA	9	-	70459616	70459695	70459622	70459695	70458878	70458930	2382	30,9,42	2,1,1	158,44,129	2,0,6	155	149	9.775507754375808e-05	0.000927053295381	0.935,0.896,0.976	0.987,1.0,0.954	-0.045
6140	gene:Solyc12g017920.1	NA	12	-	7799342	7799446	7799385	7799446	7797663	7797797	6140	14,4,13	11,7,9	32,3,11	8,1,3	192	149	9.879950707317279e-05	0.000936422969381	0.497,0.307,0.529	0.756,0.7,0.74	-0.288
997	gene:Solyc08g005270.2	NA	8	-	194689	194768	194719	194768	193543	193705	997	534,239,559	16,8,13	472,159,384	4,3,5	179	149	9.972386421203068e-05	0.000944644549351	0.965,0.961,0.973	0.99,0.978,0.985	-0.018
5424	gene:Solyc03g007600.2	NA	3	+	2143654	2143813	2143654	2143798	2143891	2144104	5424	14,5,17	316,94,352	34,2,20	438,87,400	164	149	0.00010198901739484627	0.000965550332393	0.039,0.046,0.042	0.066,0.02,0.043	-0.001
16257	gene:Solyc02g031980.2	NA	2	+	27239643	27239746	27239643	27239730	27239881	27240050	16257	28,6,17	0,0,0	22,1,18	8,0,0	165	149	0.00010295586318297256	0.000974147950618	1.0,1.0,1.0	0.713,1.0,1.0	0.096
13501	gene:Solyc09g059270.2	NA	9	+	54161048	54161287	54161048	54161271	54161362	54161431	13501	33,6,3	4,0,4	5,3,1	0,0,0	165	149	0.00010383924470327073	0.00098194649863	0.882,1.0,0.404	1.0,1.0,1.0	-0.238
6851	gene:Solyc04g077780.2	NA	4	-	62681317	62681420	62681323	62681420	62681203	62681247	6851	23,10,21	820,461,957	31,13,18	2306,807,1841	155	149	0.00010496736388258087	0.000992049186216	0.026,0.02,0.021	0.013,0.015,0.009	0.01
17186	gene:Solyc03g043760.2	NA	3	+	7315350	7315571	7315350	7315525	7316019	7316137	17186	120,53,176	3,0,2	166,33,162	1,4,2	195	149	0.00010509346098432326	0.000992675628057	0.968,1.0,0.985	0.992,0.863,0.984	0.038
13131	gene:Solyc01g079070.2	NA	1	+	78145495	78145695	78145495	78145664	78145784	78145917	13131	1,1,2	52,35,62	1,1,3	51,18,45	180	149	0.00010576936735253435	0.000998491706816	0.016,0.023,0.026	0.016,0.044,0.052	-0.016
179	gene:Solyc11g066550.1	NA	11	-	52301208	52301326	52301236	52301326	52301007	52301094	179	1,2,0	42,24,38	0,1,10	91,47,57	177	149	0.00010610138625453893	0.00100105662665	0.02,0.066,0.0	0.0,0.018,0.129	-0.02
4829	gene:Solyc01g088720.2	NA	1	+	83482443	83482513	83482443	83482509	83483236	83483297	4829	28,21,39	1,1,1	44,14,58	5,0,5	153	149	0.00010655349349129017	0.00100475101022	0.965,0.953,0.974	0.896,1.0,0.919	0.026
14180	gene:Solyc01g057680.2	NA	1	+	63467368	63467543	63467368	63467522	63470831	63470954	14180	24,10,7	5,2,1	12,8,14	0,0,0	170	149	0.00010842569042590545	0.00102182439427	0.808,0.814,0.86	1.0,1.0,1.0	-0.173
517	gene:Solyc11g011250.1	NA	11	-	4294749	4294929	4294800	4294929	4293773	4293891	517	7,5,9	263,107,258	10,8,18	652,166,651	200	149	0.0001086423350122084	0.00102328501241	0.019,0.034,0.025	0.011,0.035,0.02	0.004
1070	gene:Solyc12g088990.1	NA	12	-	64163332	64163481	64163336	64163481	64162534	64162652	1070	71,77,88	4,5,3	213,63,165	8,4,3	153	149	0.00011051608369783058	0.00104034312255	0.945,0.937,0.966	0.963,0.939,0.982	-0.012
14596	gene:Solyc01g109990.2	NA	1	+	96816980	96817208	96816980	96817194	96817288	96817359	14596	1,0,5	31,23,27	2,0,3	57,11,45	163	149	0.00011094217408487231	0.0010437620868	0.029,0.0,0.145	0.031,0.0,0.057	0.029
10897	gene:Solyc06g053470.2	NA	6	-	36266896	36266972	36266914	36266972	36266766	36266831	10897	111,48,131	3,3,1	134,30,94	1,0,2	167	149	0.00011154125601861787	0.00104820990084	0.971,0.935,0.992	0.992,1.0,0.977	-0.024
7106	gene:Solyc09g090720.2	NA	9	-	70154000	70154093	70154004	70154093	70152738	70153289	7106	3,3,1	256,190,321	7,4,5	397,173,251	153	149	0.00011150887794022356	0.00104820990084	0.011,0.015,0.003	0.017,0.022,0.019	-0.01
10563	gene:Solyc05g052910.2	NA	5	-	63081655	63081751	63081688	63081751	63081457	63081573	10563	7,1,6	62,44,74	9,0,4	57,14,44	182	149	0.00011184186458374148	0.00105044005921	0.085,0.018,0.062	0.114,0.0,0.069	-0.006
12476	gene:Solyc11g045120.1	NA	11	+	31733019	31733141	31733019	31733128	31734024	31734670	12476	5,0,8	66,11,57	1,0,0	73,18,52	162	149	0.00011213745628968418	0.00105262060214	0.065,0.0,0.114	0.012,0.0,0.0	0.056
1102	gene:Solyc09g063070.2	NA	9	+	61064187	61064424	61064187	61064402	61064648	61064849	1102	2,0,1	0,2,5	0,0,2	0,0,0	171	149	0.00011234107475127592	0.00105393582621	1.0,0.0,0.148	NA,NA,1.0	-0.617
2283	gene:Solyc02g078900.2	NA	2	-	43534322	43534411	43534373	43534411	43533223	43533909	2283	3,0,2	2,0,2	0,0,0	2,0,2	200	149	0.00011249722314985713	0.00105480447197	0.528,NA,0.427	0.0,NA,0.0	0.478
7736	gene:Solyc12g013880.1	NA	12	-	4676802	4676845	4676822	4676845	4676260	4676534	7736	3,1,1	14,5,22	0,2,0	0,0,0	169	149	0.00011396284548736488	0.00106794318674	0.159,0.15,0.039	NA,1.0,NA	-0.884
12093	gene:Solyc06g072050.2	NA	6	-	44404545	44404654	44404568	44404654	44404371	44404461	12093	5,0,9	154,188,196	0,0,4	186,101,146	172	149	0.0001151285711617774	0.00107825833352	0.027,0.0,0.038	0.0,0.0,0.023	0.014
10930	gene:Solyc07g040790.2	NA	7	-	49743767	49744014	49743909	49744014	49743290	49743361	10930	2,2,2	23,15,24	2,0,4	46,28,52	291	149	0.00011523452788808824	0.00107864197678	0.043,0.064,0.041	0.022,0.0,0.038	0.029
7076	gene:Solyc05g026490.2	NA	5	-	41507751	41507968	41507895	41507968	41505398	41505598	7076	5,2,8	4,0,2	1,0,2	0,0,2	293	149	0.0001157620550190028	0.00108296903331	0.389,1.0,0.67	1.0,NA,0.337	0.018
8524	gene:Solyc09g055910.2	NA	9	-	46075607	46075784	46075621	46075784	46074144	46074319	8524	5,2,4	91,60,71	30,8,11	153,33,145	163	149	0.00011767493201003023	0.00110024404036	0.048,0.03,0.049	0.152,0.181,0.065	-0.09
4772	gene:Solyc07g040780.2	NA	7	-	49714479	49714596	49714544	49714596	49713791	49714231	4772	99,59,87	0,0,4	114,56,84	9,1,0	214	149	0.00011996715107113797	0.00112104439143	1.0,1.0,0.938	0.898,0.975,1.0	0.022
13817	gene:Solyc02g078950.2	NA	2	-	43563012	43563144	43563051	43563144	43562752	43562896	13817	0,0,0	8,9,4	5,0,7	33,20,24	188	149	0.00012073534003412716	0.00112758790276	0.0,0.0,0.0	0.107,0.0,0.188	-0.098
10237	gene:Solyc01g100570.2	NA	1	-	90562587	90562728	90562686	90562728	90562053	90562268	10237	0,2,0	0,0,2	1,0,7	0,0,1	248	149	0.00012150520355018448	0.00113413968398	NA,1.0,0.0	1.0,NA,0.808	-0.404
12025	gene:Solyc07g066220.2	NA	7	-	67700129	67700296	67700151	67700296	67698702	67699200	12025	10,2,19	101,46,98	3,5,6	211,39,137	171	149	0.0001225452143482654	0.00114320425932	0.079,0.037,0.145	0.012,0.1,0.037	0.037
17337	gene:Solyc09g009490.2	NA	9	-	2912749	2912859	2912787	2912859	2912623	2912653	17337	2,0,8	15,15,19	0,0,0	7,2,1	187	149	0.00012263114688342632	0.00114336320993	0.096,0.0,0.251	0.0,0.0,0.0	0.116
3434	gene:Solyc07g052570.2	NA	7	-	61054695	61054940	61054863	61054940	61054329	61054386	3434	5,2,6	48,43,68	7,0,12	47,19,35	317	149	0.0001233183998667228	0.00114912530274	0.047,0.021,0.04	0.065,0.0,0.139	-0.032
2447	gene:Solyc06g009130.2	NA	6	+	3082514	3082685	3082514	3082675	3083801	3083929	2447	0,4,3	70,29,56	2,0,2	114,27,104	159	149	0.00012347008788101866	0.00114924822124	0.0,0.114,0.048	0.016,0.0,0.018	0.043
6513	gene:Solyc11g019970.1	NA	11	-	9880648	9880711	9880653	9880711	9880226	9880370	6513	1,3,3	17,13,23	5,0,3	23,11,19	154	149	0.0001234145279571207	0.00114924822124	0.054,0.183,0.112	0.174,0.0,0.133	0.014
11152	gene:Solyc03g025280.2	NA	3	+	2729723	2729906	2729723	2729861	2730086	2730311	11152	0,0,2	29,14,31	7,1,3	42,21,51	194	149	0.00012454996283003372	0.00115864976633	0.0,0.0,0.047	0.113,0.035,0.043	-0.048
9782	gene:Solyc10g083280.1	NA	10	+	63107850	63107995	63107850	63107936	63108720	63108850	9782	15,13,17	910,475,908	33,19,28	1597,702,1277	208	149	0.0001269360567190704	0.00118018532062	0.012,0.019,0.013	0.015,0.019,0.015	-0.002
9600	gene:Solyc01g066820.2	NA	1	+	75001939	75002071	75001939	75002068	75002637	75002967	9600	1,0,0	4,0,0	2,0,0	0,0,0	152	149	0.0001286315007678136	0.00119527905193	0.197,NA,NA	1.0,NA,NA	-0.803
977	gene:Solyc01g008930.2	NA	1	-	2951657	2951756	2951666	2951756	2950910	2951004	977	0,1,1	0,0,4	4,0,2	0,0,0	158	149	0.00012894195382682084	0.00119749337757	NA,1.0,0.191	1.0,NA,1.0	-0.404
5516	gene:Solyc09g098240.2	NA	9	-	72093488	72093662	72093618	72093662	72092996	72093132	5516	12,9,9	433,310,342	23,17,23	542,325,417	279	149	0.0001290970425561839	0.00119826315339	0.015,0.015,0.014	0.022,0.027,0.029	-0.011
9754	gene:Solyc07g049530.2	ACO1	7	+	59831911	59831946	59831911	59831944	59832017	59832507	9754	1,1,5	1,5,0	0,2,0	0,0,0	151	149	0.00013147452312949244	0.00121964851082	0.497,0.165,1.0	NA,1.0,NA	-0.446
2578	gene:Solyc09g065840.2	NA	9	+	64114832	64114921	64114832	64114917	64115019	64115126	2578	8,2,3	162,79,156	13,3,5	445,154,371	153	149	0.00013178048717080602	0.00122180389111	0.046,0.024,0.018	0.028,0.019,0.013	0.009
13666	gene:Solyc10g080390.1	NA	10	-	61661571	61661770	61661689	61661770	61661433	61661483	13666	3,0,6	0,0,2	7,2,6	2,1,1	267	149	0.00013253856187873706	0.00122814627188	1.0,NA,0.626	0.661,0.527,0.77	0.16
5457	gene:Solyc09g005230.2	NA	9	-	178095	178147	178100	178147	177939	178018	5457	0,0,0	5,0,7	7,0,1	16,10,11	154	149	0.00013453838129749804	0.00124598157144	0.0,NA,0.0	0.297,0.0,0.081	-0.126
13218	gene:Solyc05g050230.2	NA	5	+	60279639	60279757	60279639	60279755	60280815	60280943	13218	18,11,20	1538,611,1621	17,10,20	2083,549,1739	151	149	0.0001367139528259339	0.00126542373737	0.011,0.017,0.012	0.008,0.018,0.011	0.001
4780	gene:Solyc01g102950.2	NA	1	+	91606224	91606330	91606224	91606289	91606802	91606886	4780	13,5,10	1,2,0	135,51,119	2,0,4	190	149	0.00013931031894548997	0.00128873693045	0.911,0.662,1.0	0.981,1.0,0.959	-0.122
11736	gene:Solyc01g073740.2	NA	1	+	81114682	81114908	81114682	81114733	81115233	81115307	11736	23,23,33	529,164,603	23,5,20	484,127,493	324	149	0.00013984262854391304	0.00129294053667	0.02,0.061,0.025	0.021,0.018,0.018	0.016
5974	gene:Solyc08g075020.2	NA	8	+	59179414	59179542	59179414	59179501	59179651	59179720	5974	6,0,1	2,0,0	3,1,2	1,0,1	190	149	0.0001399810436170599	0.00129349966585	0.702,NA,1.0	0.702,1.0,0.611	0.08
16842	gene:Solyc03g082630.2	NA	3	+	52547765	52547928	52547765	52547924	52548097	52548393	16842	28,4,22	60,37,67	26,4,16	69,30,67	153	149	0.00014231488460647698	0.00131433379239	0.312,0.095,0.242	0.268,0.115,0.189	0.026
15065	gene:Solyc02g088790.2	NA	2	-	50767335	50767539	50767488	50767539	50767019	50767167	15065	2,0,0	20,8,21	6,2,0	61,13,34	302	149	0.0001424604107568906	0.00131494603833	0.047,0.0,0.0	0.046,0.071,0.0	-0.023
11790	gene:Solyc06g048940.2	NA	6	+	32008266	32008423	32008266	32008412	32008526	32009011	11790	145,47,135	4,0,13	79,19,90	0,0,0	160	149	0.00014355506330548462	0.00132431341335	0.971,1.0,0.906	1.0,1.0,1.0	-0.041
15722	gene:Solyc06g010220.1	NA	6	-	5423689	5423771	5423716	5423771	5422937	5423077	15722	0,4,1	0,5,4	19,2,11	38,3,14	176	149	0.0001440458972331563	0.00132810317249	NA,0.404,0.175	0.297,0.361,0.399	-0.063
11941	gene:Solyc01g010920.1	NA	1	-	6444586	6444834	6444590	6444834	6444242	6444507	11941	14,7,22	0,0,6	30,11,17	0,0,4	153	149	0.00014431179354432332	0.00132981594984	1.0,1.0,0.781	1.0,1.0,0.805	-0.008
13861	gene:Solyc05g041530.2	NA	5	+	52104180	52104277	52104180	52104267	52104631	52104685	13861	20,22,27	202,241,207	67,26,38	578,235,291	159	149	0.0001488194585729009	0.00137059252746	0.085,0.079,0.109	0.098,0.094,0.109	-0.009
9322	gene:Solyc02g086970.2	NA	2	-	49539375	49539485	49539380	49539485	49538774	49538928	9322	19,31,24	15,14,16	41,24,23	48,1,25	154	149	0.00014994697460214088	0.00138021075457	0.551,0.682,0.592	0.452,0.959,0.471	-0.019
4203	gene:Solyc08g078530.2	NA	8	+	62309845	62309882	62309845	62309855	62311283	62313088	4203	2,16,9	8,21,6	122,39,67	67,36,45	176	149	0.00015105004882729563	0.00138959346471	0.175,0.392,0.559	0.607,0.478,0.558	-0.172
9210	gene:Solyc10g051110.1	NA	10	-	51523280	51523317	51523298	51523317	51523033	51523216	9210	3,4,5	3,0,3	23,2,13	0,0,1	167	149	0.00015635253171791304	0.00143757707279	0.472,1.0,0.598	1.0,1.0,0.921	-0.284
10947	gene:Solyc07g056020.2	NA	7	-	63922567	63922658	63922625	63922658	63922385	63922499	10947	7,2,10	164,129,152	13,6,18	731,326,549	207	149	0.00015979398969134402	0.00146840589863	0.03,0.011,0.045	0.013,0.013,0.023	0.012
5097	gene:Solyc01g096390.2	NA	1	+	87492919	87493160	87492919	87492994	87493662	87494034	5097	1,4,2	0,0,0	3,1,0	3,0,1	315	149	0.00016251520361978462	0.00149258567752	1.0,1.0,1.0	0.321,1.0,0.0	0.56
16730	gene:Solyc01g068370.2	NA	1	-	77581106	77581289	77581131	77581289	77579418	77579797	16730	7,2,1	4,2,1	3,0,3	0,0,0	174	149	0.00016316037769737975	0.00149768231652	0.6,0.461,0.461	1.0,NA,1.0	-0.493
1474	gene:Solyc08g006610.2	NA	8	+	1212474	1212643	1212474	1212568	1213269	1213487	1474	9,3,7	4,2,0	11,5,13	0,0,0	224	149	0.00016556690385624866	0.00151893219259	0.599,0.499,1.0	1.0,1.0,1.0	-0.301
3135	gene:Solyc01g087380.2	NA	1	-	82334574	82334692	82334632	82334692	82334114	82334193	3135	1,2,2	12,9,6	10,2,3	31,1,18	207	149	0.0001666467127766059	0.00152799383715	0.057,0.138,0.194	0.188,0.59,0.107	-0.165
2943	gene:Solyc10g079710.1	NA	10	+	61215118	61215362	61215118	61215208	61215565	61215603	2943	36,5,20	8,6,27	10,10,5	26,7,11	303	149	0.00016750041151222277	0.00153497340114	0.689,0.291,0.267	0.159,0.413,0.183	0.164
11430	gene:Solyc01g081160.2	NA	1	-	80470376	80470492	80470455	80470492	80469804	80469904	11430	1,1,4	4,0,0	1,0,6	0,0,0	228	149	0.0001686792701694138	0.0015440712453	0.14,1.0,1.0	1.0,NA,1.0	-0.287
16003	gene:Solyc11g065920.1	NA	11	-	51496940	51497099	51496964	51497099	51494744	51494981	16003	7,1,3	168,65,143	1,1,3	114,28,106	173	149	0.00016867199467994232	0.0015440712453	0.035,0.013,0.018	0.007,0.03,0.024	0.002
7242	gene:Solyc03g033560.2	NA	3	-	5108473	5108611	5108557	5108611	5107879	5108271	7242	23,22,30	0,10,0	54,13,18	4,0,1	233	149	0.0001703600477456134	0.00155859721741	1.0,0.585,1.0	0.896,1.0,0.92	-0.077
16610	gene:Solyc05g044610.1	NA	5	-	57189651	57189845	57189654	57189845	57189200	57189501	16610	2,2,2	59,40,52	15,2,4	99,28,89	152	149	0.000174920707157773	0.00159944025123	0.032,0.047,0.036	0.129,0.065,0.042	-0.04
9756	gene:Solyc09g074420.2	NA	9	+	66230547	66230761	66230547	66230651	66231049	66231137	9756	5,0,3	31,36,58	2,3,4	269,132,223	259	149	0.0001754806332648293	0.00160367653616	0.085,0.0,0.029	0.004,0.013,0.01	0.029
632	gene:Solyc08g007370.2	NA	8	+	1942959	1943047	1942959	1943042	1943143	1943332	632	19,7,16	52,15,38	15,2,13	53,27,52	154	149	0.00017736603830668097	0.00162001473403	0.261,0.311,0.289	0.215,0.067,0.195	0.128
17082	gene:Solyc09g059310.2	NA	9	+	54213698	54213740	54213698	54213731	54213869	54214003	17082	6,0,3	0,0,0	1,1,3	2,0,2	158	149	0.00017815777159353383	0.00162635114267	1.0,NA,1.0	0.32,1.0,0.586	0.365
4900	gene:Solyc03g097010.2	NA	3	+	59372608	59372891	59372608	59372810	59373009	59373034	4900	95,24,94	4,4,5	90,28,46	1,0,0	230	149	0.00018003749439312954	0.00164260706814	0.939,0.795,0.924	0.983,1.0,1.0	-0.108
4099	gene:Solyc07g065820.2	NA	7	+	67431996	67432216	67431996	67432097	67432322	67432435	4099	0,0,2	2,4,1	2,0,3	0,0,1	268	149	0.0001809380436262507	0.00164991635825	0.0,0.0,0.527	1.0,NA,0.625	-0.637
13693	gene:Solyc05g012700.2	NA	5	-	5893551	5893749	5893582	5893749	5892664	5892976	13693	37,11,41	6,4,5	6,4,16	0,0,4	180	149	0.00018369280499971058	0.0016741163052	0.836,0.695,0.872	1.0,1.0,0.768	-0.122
9138	gene:Solyc01g080170.2	NA	1	+	79388527	79388627	79388527	79388604	79388734	79388898	9138	2,0,0	31,16,60	3,0,1	40,4,35	172	149	0.0001848265667205234	0.00168352453419	0.053,0.0,0.0	0.061,0.0,0.024	-0.011
4284	gene:Solyc11g006860.1	NA	11	+	1413490	1413628	1413490	1413601	1413733	1413821	4284	24,14,26	0,0,2	58,14,53	1,2,4	176	149	0.000186038946276758	0.00169363815272	1.0,1.0,0.917	0.98,0.856,0.918	0.054
13558	gene:Solyc12g010060.1	NA	12	-	3204637	3204663	3204638	3204663	3203973	3204048	13558	42,23,38	3,6,2	52,25,34	1,0,0	150	149	0.0001879536345193969	0.00171013076671	0.933,0.792,0.95	0.981,1.0,1.0	-0.102
5040	gene:Solyc09g066010.2	NA	9	+	64286230	64286405	64286230	64286369	64286746	64287144	5040	2,0,4	0,0,7	0,0,4	0,0,0	185	149	0.00018825633090424355	0.00171194633846	1.0,NA,0.315	NA,NA,1.0	-0.343
5824	gene:Solyc09g091020.2	NA	9	-	70374363	70374522	70374391	70374522	70374005	70374090	5824	4,2,0	70,58,65	9,0,2	85,31,73	177	149	0.00018939851488606593	0.00172138978809	0.046,0.028,0.0	0.082,0.0,0.023	-0.01
547	gene:Solyc11g062410.1	NA	11	-	49438317	49438443	49438364	49438443	49438143	49438233	547	448,192,586	6,5,4	297,84,256	0,0,3	196	149	0.0001921234837155128	0.00174520051217	0.983,0.967,0.991	1.0,1.0,0.985	-0.015
3075	gene:Solyc03g097900.2	NA	3	-	60284950	60285005	60284953	60285005	60284756	60284862	3075	0,1,0	4,0,4	4,1,1	0,1,7	152	149	0.0001938662033185099	0.0017600675658	0.0,1.0,0.0	1.0,0.495,0.123	-0.206
17069	gene:Solyc09g008650.2	NA	9	-	2109941	2110126	2110052	2110126	2109114	2109189	17069	6,14,8	0,0,0	24,7,14	7,0,0	260	149	0.00019714997433056976	0.00178890157135	1.0,1.0,1.0	0.663,1.0,1.0	0.112
9387	gene:Solyc03g019940.2	NA	3	-	61277218	61277280	61277225	61277280	61277041	61277125	9387	103,91,141	14,5,21	400,135,360	20,6,15	156	149	0.00019849692130508015	0.00180013929288	0.875,0.946,0.865	0.95,0.956,0.958	-0.059
16328	gene:Solyc04g008340.2	NA	4	-	1998768	1998960	1998773	1998960	1998553	1998661	16328	129,84,176	0,4,8	157,69,129	0,0,5	154	149	0.00020082288196394415	0.00182023842112	1.0,0.953,0.955	1.0,1.0,0.961	-0.018
2050	gene:Solyc08g067050.2	NA	8	-	55967472	55967594	55967488	55967594	55965639	55965829	2050	0,1,0	21,15,29	5,1,2	79,32,46	165	149	0.0002016433590862041	0.00182667750404	0.0,0.057,0.0	0.054,0.027,0.038	-0.021
12264	gene:Solyc01g106440.2	NA	1	+	94337446	94337546	94337446	94337542	94338401	94338453	12264	45,32,33	5,2,9	70,28,56	4,0,3	153	149	0.000201809996834235	0.0018271896931	0.898,0.94,0.781	0.945,1.0,0.948	-0.091
14205	gene:Solyc12g013830.1	NA	12	+	4621679	4621729	4621679	4621725	4622384	4622430	14205	115,88,147	14,8,14	23,12,11	0,0,2	153	149	0.00020230291580351878	0.00183065386624	0.889,0.915,0.911	1.0,1.0,0.843	-0.043
7508	gene:Solyc05g012200.2	NA	5	+	5466229	5466327	5466229	5466267	5466493	5466608	7508	71,63,61	2,3,0	92,35,78	3,3,1	209	149	0.00020265663932458728	0.00183285536034	0.962,0.937,1.0	0.956,0.893,0.982	0.023
6591	gene:Solyc01g101000.2	NA	1	-	90867082	90867167	90867087	90867167	90866843	90866903	6591	51,40,78	900,744,1077	67,37,51	1143,629,1012	154	149	0.00020281495019607634	0.00183328807922	0.052,0.049,0.065	0.054,0.054,0.046	0.004
13962	gene:Solyc07g005030.2	NA	7	-	71509	71602	71549	71602	69227	69415	13962	0,0,0	0,2,3	0,2,4	9,2,7	189	149	0.00020364462950915675	0.00183978566757	NA,0.0,0.0	0.0,0.441,0.311	-0.251
14179	gene:Solyc01g057680.2	NA	1	+	63467368	63467522	63467368	63467508	63470831	63470954	14179	8,3,1	4,0,7	0,2,0	0,4,0	163	149	0.00020385818101044086	0.00184071293365	0.646,1.0,0.116	NA,0.314,NA	0.273
14169	gene:Solyc12g077420.1	NA	12	+	19343944	19344119	19343944	19344115	19345331	19345427	14169	59,33,85	9,3,8	71,33,71	1,0,7	153	149	0.0002061710953195331	0.00186058482758	0.865,0.915,0.912	0.986,1.0,0.908	-0.067
1142	gene:Solyc01g090790.2	NA	1	-	84470436	84470550	84470452	84470550	84470074	84470135	1142	29,24,43	3,0,2	48,20,37	3,0,0	165	149	0.00020696901794625184	0.00186677055535	0.897,1.0,0.951	0.935,1.0,1.0	-0.029
8222	gene:Solyc05g032660.2	NA	5	+	46236362	46236458	46236362	46236413	46238628	46238810	8222	5,5,0	138,86,153	6,1,11	582,240,590	194	149	0.0002076986176907664	0.00187233365519	0.027,0.043,0.0	0.008,0.003,0.014	0.015
1583	gene:Solyc12g096010.1	NA	12	-	65097018	65097176	65097022	65097176	65095760	65095846	1583	6,0,0	6,0,10	0,0,0	1,0,1	153	149	0.00021302554575858095	0.00191931159468	0.493,NA,0.0	0.0,NA,0.0	0.246
4930	gene:Solyc03g098470.2	NA	3	-	60756355	60756438	60756359	60756438	60756180	60756271	4930	20,9,27	388,116,425	43,4,14	525,184,438	153	149	0.00021391189377328325	0.00192625164898	0.048,0.07,0.058	0.074,0.021,0.03	0.017
4643	gene:Solyc09g092030.2	NA	9	-	71205411	71205586	71205453	71205586	71204530	71204677	4643	2,0,2	0,0,4	1,0,1	0,0,0	191	149	0.00021431941904544096	0.001928457334	1.0,NA,0.281	1.0,NA,1.0	-0.359
5909	gene:Solyc10g085980.1	NA	10	+	64973720	64973828	64973720	64973801	64973935	64973992	5909	0,0,8	50,39,58	9,11,5	112,48,104	176	149	0.00021438923723917814	0.001928457334	0.0,0.0,0.105	0.064,0.162,0.039	-0.053
12729	gene:Solyc02g086980.2	NA	2	+	49545153	49545367	49545153	49545161	49546023	49546703	12729	15,12,56	5,2,3	32,13,28	14,0,4	355	149	0.000216505403850113	0.00194643753104	0.557,0.716,0.887	0.49,1.0,0.746	-0.025
15028	gene:Solyc10g007410.2	NA	10	-	1777509	1777599	1777574	1777599	1776610	1776705	15028	92,14,101	4,3,7	52,9,50	7,6,5	214	149	0.00021845701773332867	0.00196291968939	0.941,0.765,0.909	0.838,0.511,0.874	0.131
7922	gene:Solyc11g044330.1	NA	11	-	32954419	32954526	32954421	32954526	32954322	32954327	7922	16,28,25	1,0,0	16,12,28	1,8,0	151	149	0.00021995309101055597	0.00197529301862	0.94,1.0,1.0	0.94,0.597,1.0	0.134
9970	gene:Solyc05g052260.2	NA	5	+	62524569	62524765	62524569	62524638	62525414	62525484	9970	6,11,6	96,42,90	2,1,2	81,30,101	276	149	0.0002230144240688792	0.0020017022076	0.033,0.124,0.035	0.013,0.018,0.011	0.05
11471	gene:Solyc06g053750.2	NA	6	+	36608306	36608418	36608306	36608401	36609237	36609326	11471	13,7,9	0,0,4	35,12,31	6,2,2	166	149	0.0002238927682272942	0.00200849966568	1.0,1.0,0.669	0.84,0.843,0.933	0.018
8478	gene:Solyc06g009690.1	NA	6	-	3636848	3637039	3636867	3637039	3635959	3636155	8478	55,36,47	5,0,0	81,42,56	6,1,1	168	149	0.00022514806633536826	0.00201866953479	0.907,1.0,1.0	0.923,0.974,0.98	0.01
9847	gene:Solyc09g074360.2	NA	9	-	66162198	66162252	66162200	66162252	66161869	66162004	9847	5,4,7	59,22,76	12,5,13	127,17,107	151	149	0.00023088304468566612	0.00206897138747	0.077,0.152,0.083	0.085,0.225,0.107	-0.035
15160	gene:Solyc08g078580.1	NA	8	+	62357542	62357770	62357542	62357608	62357946	62358063	15160	0,0,2	0,0,3	6,0,2	0,1,0	311	149	0.00023582211597387168	0.00211209057566	NA,NA,0.242	1.0,0.0,1.0	-0.425
9031	gene:Solyc01g110030.2	NA	1	-	96848764	96848915	96848777	96848915	96846424	96846637	9031	12,8,15	27,5,38	13,3,6	64,14,47	162	149	0.0002372092883739174	0.00212336858137	0.29,0.595,0.266	0.157,0.165,0.105	0.241
8900	gene:Solyc10g047000.1	NA	10	-	39141167	39141285	39141192	39141285	39140998	39141085	8900	2,1,0	1,6,1	3,0,0	8,2,5	174	149	0.00024022059187501696	0.00214916492871	0.631,0.125,0.0	0.243,0.0,0.0	0.171
979	gene:Solyc11g064860.1	NA	11	+	50124193	50124270	50124193	50124238	50125833	50125904	979	9,19,32	2,1,5	75,35,53	0,0,5	181	149	0.00024044913279884283	0.00215005054307	0.787,0.94,0.84	1.0,1.0,0.897	-0.11
8779	gene:Solyc08g061260.2	NA	8	+	48338588	48338721	48338588	48338638	48338803	48338947	8779	11,4,10	77,71,92	12,3,5	101,66,77	232	149	0.00024367844450825181	0.00217775307758	0.084,0.035,0.065	0.071,0.028,0.04	0.015
10585	gene:Solyc01g098920.2	NA	1	+	89287858	89288087	89287858	89287991	89288167	89288317	10585	6,8,7	154,92,129	3,3,7	268,96,205	245	149	0.0002445926280974906	0.00218474663935	0.023,0.05,0.032	0.007,0.019,0.02	0.02
578	gene:Solyc04g025540.2	NA	4	-	22112036	22112232	22112148	22112232	22105523	22105605	578	6,0,1	6,2,4	3,1,1	0,1,3	261	149	0.0002510962194913998	0.0022416314463	0.363,0.0,0.125	1.0,0.363,0.16	-0.345
10856	gene:Solyc11g010200.1	NA	11	+	3275627	3275767	3275627	3275744	3275834	3275901	10856	33,30,47	803,618,971	50,22,36	1180,615,924	172	149	0.00025186636896550794	0.0022472979889	0.034,0.04,0.04	0.035,0.03,0.033	0.005
15097	gene:Solyc05g052240.2	NA	5	+	62511941	62512173	62511941	62512019	62513164	62513320	15097	2,0,0	3,0,0	2,0,0	0,0,5	303	149	0.0002523384073492451	0.00225029995076	0.247,NA,NA	1.0,NA,0.0	-0.253
16071	gene:Solyc04g071120.2	NA	4	-	58037136	58037266	58037168	58037266	58036923	58037034	16071	0,0,1	8,9,15	1,1,7	15,2,19	181	149	0.00025279906193299476	0.0022531972244	0.0,0.0,0.052	0.052,0.292,0.233	-0.175
366	gene:Solyc02g087770.2	NA	2	+	50075865	50075997	50075865	50075973	50076137	50077100	366	14,8,17	475,293,534	10,10,6	413,262,348	173	149	0.0002545795918617634	0.00226784911784	0.025,0.023,0.027	0.02,0.032,0.015	0.003
4210	gene:Solyc07g063330.2	NA	7	-	65813689	65813817	65813723	65813817	65812695	65813559	4210	2,0,0	50,38,68	0,2,2	49,13,46	183	149	0.0002577506366237785	0.00229486564668	0.032,0.0,0.0	0.0,0.111,0.034	-0.038
453	gene:Solyc06g084350.2	NA	6	-	49496963	49497184	49497069	49497184	49496362	49496427	453	33,5,29	272,178,331	48,8,16	631,186,482	255	149	0.00025914268548541937	0.00230602252457	0.066,0.016,0.049	0.043,0.025,0.019	0.015
15309	gene:Solyc05g009970.2	NA	5	+	4175220	4175408	4175220	4175322	4175493	4175598	15309	0,0,1	0,0,0	0,0,1	4,0,9	235	149	0.0002598205928526803	0.00231081594801	NA,NA,1.0	0.0,NA,0.066	0.967
1413	gene:Solyc09g009190.2	NA	9	+	2551394	2551551	2551394	2551523	2552377	2552481	1413	37,20,22	1249,814,1279	12,2,6	1129,331,763	177	149	0.00026098132772465587	0.00231989615154	0.024,0.02,0.014	0.009,0.005,0.007	0.012
4220	gene:Solyc01g094530.2	NA	1	-	85967695	85967778	85967700	85967778	85967353	85967400	4220	5,0,0	42,35,54	2,0,1	77,21,57	154	149	0.0002616734298091329	0.00232480312693	0.103,0.0,0.0	0.025,0.0,0.017	0.02
4369	gene:Solyc06g008920.2	NA	6	-	2853130	2853412	2853185	2853412	2849006	2850714	4369	47,30,64	1,5,1	178,44,159	2,0,4	204	149	0.0002627942593439998	0.00233351178602	0.972,0.814,0.979	0.985,1.0,0.967	-0.062
690	gene:Solyc01g099720.2	NA	1	+	89883268	89883510	89883268	89883346	89883591	89883669	690	1,0,0	0,0,2	2,0,3	0,0,0	313	149	0.00026629112355741337	0.00236329812115	1.0,NA,0.0	1.0,NA,1.0	-0.5
13169	gene:Solyc02g083180.2	NA	2	-	46677794	46677912	46677814	46677912	46677397	46677574	13169	9,6,12	69,45,107	8,3,6	99,22,88	169	149	0.00026652542546220614	0.00236411328753	0.103,0.105,0.09	0.067,0.107,0.057	0.022
15070	gene:Solyc06g059990.2	NA	6	-	37925802	37926241	37926165	37926241	37925412	37925468	15070	51,12,37	2,2,5	7,0,10	0,0,0	512	149	0.0002691640641816898	0.00238624295361	0.881,0.636,0.683	1.0,NA,1.0	-0.267
12716	gene:Solyc03g081310.2	NA	3	-	52184242	52184328	52184248	52184328	52183858	52184144	12716	38,4,25	37,15,43	35,12,30	62,10,24	155	149	0.0002697166285518588	0.00238959511008	0.497,0.204,0.359	0.352,0.536,0.546	-0.125
502	gene:Solyc01g079410.2	NA	1	-	78486771	78486986	78486793	78486986	78485863	78486627	502	0,0,0	2,0,3	4,2,3	18,1,2	171	149	0.00026983015402993197	0.00238959511008	0.0,NA,0.0	0.162,0.635,0.567	-0.455
3596	gene:Solyc06g067990.2	NA	6	-	42138902	42139064	42138905	42139064	42138738	42138819	3596	6,4,4	111,62,140	4,1,5	138,25,120	152	149	0.0002739366827480724	0.00242466836634	0.05,0.059,0.027	0.028,0.038,0.039	0.01
9161	gene:Solyc06g019200.2	NA	6	-	18153091	18153300	18153190	18153300	18152775	18153002	9161	8,3,6	1,1,5	4,0,8	2,0,1	248	149	0.0002761705281183966	0.00244313757178	0.828,0.643,0.419	0.546,NA,0.828	-0.057
5461	gene:Solyc10g083760.1	NA	10	-	63513979	63514058	63513984	63514058	63513640	63513758	5461	3,2,3	446,195,516	14,3,16	572,154,420	154	149	0.00027908868220016635	0.00246763759712	0.006,0.01,0.006	0.023,0.018,0.036	-0.018
12373	gene:Solyc08g078400.2	NA	8	+	62214716	62214854	62214716	62214795	62215136	62215245	12373	3,0,2	0,0,4	4,0,2	0,0,0	208	149	0.0002813103991354109	0.00248595707351	1.0,NA,0.264	1.0,NA,1.0	-0.368
8809	gene:Solyc02g071800.2	NA	2	+	41151557	41151626	41151557	41151604	41151719	41151791	8809	86,47,37	0,0,0	88,32,75	2,4,6	171	149	0.0002846103654089897	0.0025137805345	1.0,1.0,1.0	0.975,0.875,0.916	0.078
13298	gene:Solyc04g076830.2	NA	4	-	61703804	61703883	61703808	61703883	61703599	61703685	13298	8,0,17	276,155,273	1,1,1	274,92,221	153	149	0.0002857191071604143	0.00252223101193	0.027,0.0,0.057	0.004,0.01,0.004	0.022
13331	gene:Solyc02g085760.2	NA	2	+	48553811	48554053	48553811	48553977	48554203	48554374	13331	18,6,13	174,75,192	45,14,67	523,184,473	225	149	0.00028606753103670515	0.00252396424513	0.064,0.05,0.043	0.054,0.048,0.086	-0.01
11833	gene:Solyc06g082070.2	NA	6	+	48009926	48010075	48009926	48010071	48010822	48011354	11833	2,0,1	88,49,105	0,4,3	109,31,104	153	149	0.0002869898820964525	0.00253075668612	0.022,0.0,0.009	0.0,0.112,0.027	-0.036
10584	gene:Solyc01g098920.2	NA	1	+	89287858	89288087	89287858	89288084	89288167	89288317	10584	3,7,2	0,6,0	2,2,3	0,0,0	152	149	0.0002883484901160348	0.00254138690492	1.0,0.534,1.0	1.0,1.0,1.0	-0.155
38	gene:Solyc01g007790.2	NA	1	+	1939494	1939562	1939494	1939497	1939737	1939842	38	6,4,18	26,5,18	22,6,15	25,8,29	214	149	0.00029438244234745883	0.00259319055902	0.138,0.358,0.41	0.38,0.343,0.265	-0.027
2591	gene:Solyc02g081250.1	NA	2	+	45280416	45280506	45280416	45280501	45280604	45280679	2591	3,0,0	0,0,0	3,2,2	6,0,0	154	149	0.00029899351607771653	0.00263241187948	1.0,NA,NA	0.326,1.0,1.0	0.225
12332	gene:Solyc01g079490.2	NA	1	+	78533150	78533248	78533150	78533244	78533484	78533562	12332	0,0,0	12,9,5	2,1,4	15,4,13	153	149	0.0003002907918419392	0.00264243159142	0.0,0.0,0.0	0.115,0.196,0.231	-0.181
12534	gene:Solyc01g101090.2	NA	1	+	90940079	90940153	90940079	90940131	90940226	90940286	12534	0,0,1	0,2,3	2,0,3	0,0,0	171	149	0.00030170813445119	0.00265273539517	NA,0.0,0.225	1.0,NA,1.0	-0.887
2004	gene:Solyc05g007190.2	NA	5	-	1807695	1807734	1807698	1807734	1807526	1807611	2004	0,0,0	2,0,1	4,0,0	2,2,1	152	149	0.00030178141878101794	0.00265273539517	0.0,NA,0.0	0.662,0.0,0.0	-0.221
6869	gene:Solyc05g018520.2	NA	5	-	22149799	22149842	22149811	22149842	22149160	22149236	6869	155,70,185	9,5,41	266,71,209	16,7,38	161	149	0.0003036979809944088	0.00266816923906	0.941,0.928,0.807	0.939,0.904,0.836	-0.001
78	gene:Solyc01g090200.2	NA	1	+	83825971	83826056	83825971	83826039	83826888	83826970	78	0,6,2	13,9,20	1,1,1	97,26,85	166	149	0.0003065847610883143	0.00269210618784	0.0,0.374,0.082	0.009,0.033,0.01	0.135
10927	gene:Solyc06g082500.2	NA	6	-	48294914	48295131	48295031	48295131	48294722	48294766	10927	4,0,0	16,19,21	2,0,1	48,15,33	266	149	0.0003068716749447316	0.0026932005909	0.123,0.0,0.0	0.023,0.0,0.017	0.028
15040	gene:Solyc02g077880.2	NA	2	+	42713995	42714220	42713995	42714212	42714348	42714750	15040	157,50,153	3116,1267,3900	80,34,83	2506,673,2208	157	149	0.00030963345496409295	0.00271600254682	0.046,0.036,0.036	0.029,0.046,0.034	0.003
[truncated: 14,704 more rows]
