# Supplementary material for: High transcriptome plasticity drives phosphate starvation responses in tomato
Source: Stress Biol. 2022 Mar 18;2(1):18. doi: 10.1007/s44154-022-00035-4 (PMC10441952; doi:10.1007/s44154-022-00035-4)
Supplement: Supplementary file 3 — Additional file 3. [file 44154_2022_35_MOESM3_ESM.zip › rmats_7s/MXE.MATS.ReadsOnTargetAndJunctionCounts.txt]

ID	GeneID	geneSymbol	chr	strand	1stExonStart_0base	1stExonEnd	2ndExonStart_0base	2ndExonEnd	upstreamES	upstreamEE	downstreamES	downstreamEE	ID	IC_SAMPLE_1	SC_SAMPLE_1	IC_SAMPLE_2	SC_SAMPLE_2	IncFormLen	SkipFormLen	PValue	FDR	IncLevel1	IncLevel2	IncLevelDifference
187	gene:Solyc12g019010.1	NA	12	-	8974323	8974412	8975818	8975904	8973129	8973229	8979428	8979493	187	84,69,78	26,19,24	192,115,173	16,15,17	235	238	5.135604659471992e-153	9.08488464261e-150	0.766,0.786,0.767	0.924,0.886,0.912	-0.134
103	gene:Solyc11g012550.1	NA	11	+	5361033	5361132	5363539	5363595	5360151	5360248	5364108	5365080	103	1,4,2	0,1,2	0,0,1	10,5,0	248	205	7.4347855075430185e-152	6.57606778142e-149	1.0,0.768,0.453	0.0,0.0,1.0	0.407
1734	gene:Solyc09g091550.2	NA	9	+	70803658	70803805	70804156	70804411	70802563	70802704	70804531	70805153	1734	118,69,126	168,61,270	422,144,371	363,78,382	296	404	2.843572353804883e-147	1.67675983129e-144	0.489,0.607,0.389	0.613,0.716,0.57	-0.138
1766	gene:Solyc04g072880.2	NA	4	+	59836893	59837033	59837033	59837122	59835848	59835926	59837233	59837322	1766	43,12,28	5,4,2	20,6,21	15,3,17	289	238	8.225373153930753e-144	3.63767127733e-141	0.876,0.712,0.92	0.523,0.622,0.504	0.286
319	gene:Solyc11g039950.1	NA	11	-	40563512	40563654	40567599	40567679	40563334	40563382	40569929	40570089	319	6,0,2	7,0,8	6,5,12	2,3,0	229	291	2.9227887611757344e-124	1.0340826637e-121	0.521,NA,0.241	0.792,0.679,1.0	-0.443
1087	gene:Solyc10g006270.2	NA	10	-	939263	939453	939502	939585	938906	939109	940263	940300	1087	0,0,1	4,2,5	0,0,6	2,0,0	232	339	3.251902949020063e-116	9.58769386136e-114	0.0,0.0,0.226	0.0,NA,1.0	-0.425
10	gene:Solyc06g084160.2	NA	6	+	49374207	49374291	49374513	49374636	49373255	49373402	49374713	49374992	10	1,0,0	13,0,6	6,2,10	4,5,24	233	272	7.673289017711574e-111	1.93914975319e-108	0.082,NA,0.0	0.637,0.318,0.327	-0.386
1786	gene:Solyc01g009380.2	NA	1	+	3576927	3577027	3577184	3577341	3575911	3576015	3577498	3577565	1786	0,0,3	19,0,6	13,2,9	12,7,9	249	306	6.102420449596546e-99	1.34939772192e-96	0.0,NA,0.381	0.571,0.26,0.551	-0.27
716	gene:Solyc02g086110.2	NA	2	-	48885556	48885646	48885948	48886044	48885222	48885344	48886956	48887301	716	1,1,1	1,0,0	13,1,7	10,2,9	245	239	2.964822342576923e-96	5.82752302669e-94	0.494,1.0,1.0	0.559,0.328,0.431	0.392
1014	gene:Solyc05g051750.2	NA	5	-	62133019	62133063	62133815	62133856	62132832	62132896	62133966	62134054	1014	60,41,70	93,63,111	174,46,137	150,32,133	190	193	1.854664519930201e-92	3.28090153576e-90	0.396,0.398,0.39	0.541,0.594,0.511	-0.154
1167	gene:Solyc02g076810.2	NA	2	+	41924223	41924371	41924551	41924708	41921503	41922680	41924924	41925184	1167	6,0,0	0,2,3	1,0,0	1,2,4	297	306	7.052701439346054e-92	1.13420262238e-89	1.0,0.0,0.0	0.507,0.0,0.0	0.164
1745	gene:Solyc09g066210.2	NA	9	-	64643430	64643677	64644285	64644341	64641005	64641513	64644654	64645806	1745	4,2,3	7,2,17	0,0,2	5,6,10	205	396	2.2254648086535927e-79	3.28070603876e-77	0.525,0.659,0.254	0.0,0.0,0.279	0.386
1882	gene:Solyc09g098580.2	NA	9	+	72375442	72375899	72376585	72376647	72374381	72374453	72377350	72377419	1882	171,129,142	81,87,80	273,89,207	82,45,63	606	211	6.437603375038672e-77	8.76009259265e-75	0.424,0.34,0.382	0.537,0.408,0.534	-0.111
1906	gene:Solyc04g082680.2	NA	4	+	66279190	66279265	66280860	66281013	66277543	66277838	66281643	66281742	1906	203,100,141	278,92,235	428,156,340	371,95,391	224	302	1.052949448833797e-74	1.33047683928e-72	0.496,0.594,0.447	0.609,0.689,0.54	-0.1
958	gene:Solyc01g112290.2	NA	1	+	98358812	98358934	98359234	98359448	98353985	98354104	98362369	98362483	958	166,117,182	50,26,81	566,172,414	93,28,110	271	363	3.150569054845481e-73	3.71557110535e-71	0.816,0.858,0.751	0.891,0.892,0.834	-0.064
1234	gene:Solyc01g079820.2	NA	1	-	78950446	78950508	78950840	78951083	78949983	78950142	78951638	78951668	1234	14,3,7	2,0,0	7,6,5	4,2,1	392	211	2.641668081144718e-68	2.75542287005e-66	0.79,1.0,1.0	0.485,0.618,0.729	0.319
1677	gene:Solyc02g071830.1	NA	2	-	41198272	41198347	41198901	41198994	41197800	41197968	41199259	41199374	1677	1,0,0	6,0,7	6,2,0	8,1,4	242	224	2.6479473595701123e-68	2.75542287005e-66	0.134,NA,0.0	0.41,0.649,0.0	-0.286
1933	gene:Solyc10g007770.2	NA	10	-	2000862	2000931	2001272	2002203	2000237	2000417	2002334	2002426	1933	1200,795,1213	165,123,183	1653,574,1293	151,70,131	1080	218	8.110150996460172e-68	7.97047617374e-66	0.595,0.566,0.572	0.688,0.623,0.666	-0.081
1935	gene:Solyc03g124030.2	NA	3	-	70739909	70740120	70742109	70742278	70739225	70739297	70742900	70742963	1935	12,12,22	0,0,5	38,11,18	12,0,14	318	360	8.81529908251024e-66	8.20750740893e-64	1.0,1.0,0.833	0.782,1.0,0.593	0.153
197	gene:Solyc12g019010.1	NA	12	-	8973895	8974091	8974313	8974412	8973129	8973229	8979428	8979493	197	26,20,27	113,42,106	20,16,18	165,57,161	248	345	5.453707823461971e-65	4.82380456985e-63	0.242,0.398,0.262	0.144,0.281,0.135	0.114
41	gene:Solyc03g025890.1	NA	3	+	3293158	3293385	3294370	3294527	3291785	3292748	3294620	3294815	41	1,0,0	0,5,2	6,0,2	3,0,0	376	306	2.6320211533441106e-62	2.21716448584e-60	1.0,0.0,0.0	0.619,NA,1.0	-0.476
36	gene:Solyc08g068010.1	NA	8	-	57073617	57073717	57075117	57075203	57071947	57072013	57075764	57075880	36	71,23,47	79,62,52	107,37,64	80,47,40	235	249	4.528224353057177e-61	3.64110403662e-59	0.488,0.282,0.489	0.586,0.455,0.629	-0.137
999	gene:Solyc03g112450.2	NA	3	-	62853145	62853239	62854148	62854195	62852871	62853054	62854431	62854652	999	7,4,15	5,0,3	10,2,7	2,0,0	196	243	1.7584902472547223e-60	1.35250836843e-58	0.634,1.0,0.861	0.861,1.0,1.0	-0.122
623	gene:Solyc11g007690.1	NA	11	+	1927246	1927378	1927664	1927745	1926787	1926865	1927896	1927968	623	204,136,233	113,56,144	835,353,616	330,82,293	281	230	3.214151288290317e-58	2.36909734541e-56	0.596,0.665,0.57	0.674,0.779,0.632	-0.085
629	gene:Solyc10g076860.1	NA	10	+	59839643	59839885	59841989	59842070	59834470	59834530	59846153	59846207	629	9,0,3	181,59,150	19,4,8	175,86,132	391	230	2.0835676465717033e-56	1.47433246671e-54	0.028,0.0,0.012	0.06,0.027,0.034	-0.027
316	gene:Solyc11g039950.1	NA	11	-	40563512	40563698	40567599	40567679	40563334	40563382	40569929	40570089	316	6,0,2	37,5,29	6,5,12	39,3,21	229	335	2.7121339627404808e-56	1.84529422311e-54	0.192,0.0,0.092	0.184,0.709,0.455	-0.355
102	gene:Solyc11g012550.1	NA	11	+	5361093	5361192	5363539	5363595	5360151	5360248	5364108	5365080	102	22,19,17	0,1,2	30,7,27	10,5,0	248	205	1.4603961728674795e-55	9.56829936964e-54	1.0,0.94,0.875	0.713,0.536,1.0	0.189
749	gene:Solyc01g096400.2	NA	1	+	87505077	87505279	87506218	87506411	87504448	87504546	87507140	87507265	749	30,16,32	26,26,24	4,0,3	16,1,5	351	342	3.2305910876546125e-54	2.04104129788e-52	0.529,0.375,0.565	0.196,0.0,0.369	0.301
1270	gene:Solyc08g076420.2	NA	8	-	60435829	60435948	60437335	60437504	60434181	60435425	60437669	60437672	1270	61,57,75	133,90,177	67,22,47	328,49,206	318	268	2.1489125402922283e-53	1.31083664958e-51	0.279,0.348,0.263	0.147,0.275,0.161	0.102
419	gene:Solyc01g088460.2	NA	1	+	83265437	83265530	83265607	83265822	83264526	83264777	83266367	83266608	419	0,0,10	20,6,17	1,0,0	42,3,39	242	364	3.086590787153565e-49	1.82005970082e-47	0.0,0.0,0.469	0.035,0.0,0.0	0.145
748	gene:Solyc01g096400.2	NA	1	+	87505077	87505279	87506225	87506411	87504448	87504546	87507140	87507265	748	30,16,32	22,26,24	4,0,3	14,1,5	351	335	4.740927768551012e-49	2.70538749115e-47	0.565,0.37,0.56	0.214,0.0,0.364	0.306
544	gene:Solyc01g105170.2	NA	1	-	93445503	93445581	93446308	93446462	93445071	93445369	93447099	93447153	544	253,152,377	97,41,124	601,234,509	158,41,121	303	227	1.2551942019935114e-48	6.9388704479e-47	0.661,0.735,0.695	0.74,0.81,0.759	-0.073
1650	gene:Solyc03g110940.2	NA	3	+	61665025	61665160	61666731	61666842	61663785	61663914	61667061	61667170	1650	25,25,40	40,29,55	70,28,61	63,15,50	284	260	4.1979660868753564e-48	2.25036424475e-46	0.364,0.441,0.4	0.504,0.631,0.528	-0.153
1290	gene:Solyc05g052690.2	NA	5	-	62899090	62899320	62899779	62899859	62898701	62898823	62901677	62902011	1290	33,49,74	196,127,240	130,59,97	288,157,252	229	379	5.383688379817903e-48	2.80110139526e-46	0.218,0.39,0.338	0.428,0.383,0.389	-0.085
1325	gene:Solyc09g011760.2	NA	9	-	5054095	5054134	5055336	5055389	5053918	5053988	5055506	5055547	1325	618,159,744	234,172,264	590,105,567	144,93,148	202	188	5.576919938138476e-48	2.8187346773e-46	0.711,0.462,0.724	0.792,0.512,0.781	-0.063
950	gene:Solyc12g036130.1	NA	12	-	53696772	53696879	53698897	53699032	53696583	53696677	53700670	53700778	950	13,2,1	5,13,15	33,8,15	8,3,14	284	256	8.828845459315261e-48	4.33839656042e-46	0.701,0.122,0.057	0.788,0.706,0.491	-0.368
497	gene:Solyc02g064960.2	NA	2	+	36074649	36074675	36074757	36074788	36073710	36074567	36074876	36074964	497	3,0,14	6,3,4	2,1,4	14,4,7	175	180	9.953894839137386e-48	4.75903782985e-46	0.34,0.0,0.783	0.128,0.205,0.37	0.14
1094	gene:Solyc06g019200.2	NA	6	-	18152504	18152555	18152775	18152853	18152318	18152429	18152925	18152967	1094	19,15,30	38,35,52	152,39,93	180,40,118	227	200	2.037597085068415e-46	9.48555064075e-45	0.306,0.274,0.337	0.427,0.462,0.41	-0.127
1830	gene:Solyc02g078440.2	NA	2	+	43117637	43117694	43117694	43117772	43117185	43117269	43118042	43118133	1830	28,11,24	1,0,0	32,1,24	5,2,0	206	227	2.147195576841935e-46	9.73945891137e-45	0.969,1.0,1.0	0.876,0.355,1.0	0.246
101	gene:Solyc11g012550.1	NA	11	+	5361033	5361192	5363539	5363595	5360151	5360248	5364108	5365080	101	28,24,27	0,1,2	52,14,36	10,5,0	308	205	2.7008761295448496e-46	1.19446246829e-44	1.0,0.941,0.9	0.776,0.651,1.0	0.138
1530	gene:Solyc01g068340.2	NA	1	+	77562980	77563193	77564246	77564387	77562693	77562751	77565056	77565215	1530	1,1,1	0,0,2	6,1,2	4,0,3	362	290	3.370185148967851e-44	1.45411159232e-42	1.0,1.0,0.286	0.546,1.0,0.348	0.131
727	gene:Solyc03g059160.1	NA	3	+	27836271	27836370	27836423	27836523	27835648	27835651	27836696	27836770	727	21,21,17	14,5,11	18,27,13	25,9,35	248	249	5.086869573551429e-44	2.142541018e-42	0.601,0.808,0.608	0.42,0.751,0.272	0.191
1036	gene:Solyc11g006680.1	NA	11	-	1290049	1290067	1290100	1290136	1289677	1289831	1290847	1290988	1036	7,2,10	0,0,2	57,24,38	9,4,4	185	167	6.676197748610459e-44	2.7465567017e-42	1.0,1.0,0.819	0.851,0.844,0.896	0.076
1652	gene:Solyc03g110940.2	NA	3	+	61665025	61665150	61666731	61666842	61663785	61663914	61667061	61667170	1652	25,25,40	40,29,55	70,26,59	63,15,50	274	260	2.2358392111141132e-43	8.98908991923e-42	0.372,0.45,0.408	0.513,0.622,0.528	-0.144
810	gene:Solyc03g120540.2	NA	3	+	68909662	68909798	68909866	68909897	68909360	68909455	68910002	68910119	810	194,139,193	31,39,37	184,113,151	20,18,18	285	180	7.482543097386784e-43	2.94147083095e-41	0.798,0.692,0.767	0.853,0.799,0.841	-0.079
709	gene:Solyc09g082140.2	NA	9	+	67971389	67971596	67972664	67972768	67970751	67970812	67973735	67974437	709	3,0,1	7,9,9	12,0,4	21,6,7	356	253	9.49763317125012e-43	3.6524593652e-41	0.233,0.0,0.073	0.289,0.0,0.289	-0.091
132	gene:Solyc01g087560.2	NA	1	+	82510601	82510762	82510762	82510812	82510201	82510257	82510914	82510969	132	0,1,5	2,0,2	1,0,0	0,0,1	310	199	3.761647258478584e-42	1.41582000005e-40	0.0,1.0,0.616	1.0,NA,0.0	0.039
184	gene:Solyc10g006470.2	NA	10	-	1067773	1067939	1068025	1068128	1067253	1067602	1068416	1068512	184	974,283,1187	477,192,560	1275,210,1088	427,147,385	252	315	5.490293238744983e-42	2.0234018207e-40	0.719,0.648,0.726	0.789,0.641,0.779	-0.039
158	gene:Solyc06g068950.2	NA	6	+	42778626	42778680	42778858	42778933	42778381	42778543	42779017	42779335	158	104,55,118	75,17,122	185,64,164	88,27,91	203	224	1.256292756675554e-41	4.53547323788e-40	0.605,0.781,0.516	0.699,0.723,0.665	-0.062
1722	gene:Solyc02g094400.2	NA	2	+	54932572	54932950	54933030	54933227	54932434	54932497	54933302	54933814	1722	17364,7815,20209	23460,15797,24397	169,60,155	188,78,160	527	346	3.466593526782857e-41	1.22648078978e-39	0.327,0.245,0.352	0.371,0.336,0.389	-0.057
615	gene:Solyc05g016440.2	NA	5	-	16814186	16814237	16815936	16816098	16813079	16813250	16816367	16816462	615	10,17,7	2,0,0	31,8,18	6,0,1	311	200	1.410232694423055e-40	4.89157183615e-39	0.763,1.0,1.0	0.769,1.0,0.92	0.025
1000	gene:Solyc03g112450.2	NA	3	-	62853145	62853239	62854148	62854213	62852871	62853054	62854431	62854652	1000	19,8,35	5,0,3	23,1,16	2,0,0	214	243	6.670949872954921e-40	2.26940583178e-38	0.812,1.0,0.93	0.929,1.0,1.0	-0.062
195	gene:Solyc12g019010.1	NA	12	-	8973895	8974091	8975818	8975904	8973129	8973229	8979428	8979493	195	84,69,78	113,42,106	192,115,173	165,57,161	235	345	1.2746177113356225e-39	4.25433722897e-38	0.522,0.707,0.519	0.631,0.748,0.612	-0.081
1057	gene:Solyc01g097500.2	NA	1	-	88332987	88333029	88333137	88333191	88332033	88332178	88333307	88333466	1057	3,1,4	11,0,0	11,0,5	2,0,2	203	191	8.33553037076894e-39	2.73065800479e-37	0.204,1.0,1.0	0.838,NA,0.702	-0.035
29	gene:Solyc07g066310.2	PSBR	7	+	67786636	67786695	67786851	67786907	67785817	67786024	67786983	67787036	29	16410,9578,15540	3849,2946,3939	63378,25086,44266	10165,7588,9035	208	205	1.8016531937102025e-38	5.79477181759e-37	0.808,0.762,0.795	0.86,0.765,0.828	-0.029
1210	gene:Solyc01g100860.2	NA	1	-	90766596	90766758	90772164	90772325	90765534	90765605	90772963	90773122	1210	1654,792,1710	2217,1214,2308	3341,1014,2490	3624,1192,2549	310	311	3.500142491902586e-36	1.10567001217e-34	0.428,0.396,0.426	0.48,0.46,0.495	-0.062
278	gene:Solyc01g106360.2	NA	1	+	94295287	94295339	94295637	94295718	94294809	94294881	94295797	94295881	278	16,4,18	38,15,50	27,16,35	57,11,53	201	230	1.1852283746049649e-35	3.67836665733e-34	0.325,0.234,0.292	0.352,0.625,0.43	-0.185
1452	gene:Solyc04g076570.2	NA	4	-	61474661	61474707	61474707	61474833	61474187	61474582	61475496	61475620	1452	89,52,73	2,0,8	288,96,251	3,1,4	275	195	5.316871820552342e-35	1.62164590527e-33	0.969,1.0,0.866	0.986,0.986,0.978	-0.038
967	gene:Solyc05g009330.2	NA	5	-	3478319	3478422	3478422	3478525	3477307	3477790	3482222	3482473	967	209,171,230	94,61,112	445,231,348	140,64,128	252	252	1.3213647146819042e-34	3.96185454283e-33	0.69,0.737,0.673	0.761,0.783,0.731	-0.058
109	gene:Solyc09g011930.2	NA	9	-	5199344	5199502	5199657	5199770	5196669	5196789	5201096	5201159	109	11,10,21	127,128,174	30,7,36	197,71,186	262	307	2.7172417026583503e-34	8.01133428667e-33	0.092,0.084,0.124	0.151,0.104,0.185	-0.047
47	gene:Solyc03g124040.2	NA	3	-	70751020	70751238	70756164	70756278	70749854	70750471	70756798	70757044	47	34,7,23	114,46,120	55,16,59	191,36,150	263	367	3.970451181187033e-34	1.15143084254e-32	0.294,0.175,0.211	0.287,0.383,0.354	-0.115
638	gene:Solyc05g015710.2	NA	5	-	11757572	11757649	11757799	11757841	11755996	11756260	11758143	11758617	638	4,1,9	14,11,19	0,0,3	14,1,4	191	226	4.196455875245141e-34	1.19734361989e-32	0.253,0.097,0.359	0.0,0.0,0.47	0.08
847	gene:Solyc02g094560.2	NA	2	+	55099274	55099334	55099474	55099585	55098664	55098782	55101259	55101591	847	96,84,110	172,81,191	154,64,123	172,64,141	209	260	8.127565703885547e-34	2.28216884606e-32	0.41,0.563,0.417	0.527,0.554,0.52	-0.07
1489	gene:Solyc03g083020.2	NA	3	+	52859889	52859962	52859997	52860104	52859069	52859104	52860746	52861035	1489	14,2,4	211,81,199	5,0,1	152,32,137	222	256	2.1106179095047506e-33	5.83387981549e-32	0.071,0.028,0.023	0.037,0.0,0.008	0.026
1536	gene:Solyc01g080240.2	NA	1	+	79462931	79463007	79463007	79463081	79462747	79462807	79463166	79463322	1536	78,32,93	81,30,79	143,34,124	73,28,93	225	223	7.867701747927094e-33	2.14122529109e-31	0.488,0.514,0.538	0.66,0.546,0.569	-0.078
402	gene:Solyc08g059760.2	NA	8	-	45232375	45232428	45234151	45234235	45231832	45231954	45234600	45234697	402	23,12,17	3,0,5	117,35,129	5,3,1	233	202	1.4890905951136707e-32	3.99121403448e-31	0.869,1.0,0.747	0.953,0.91,0.991	-0.079
475	gene:Solyc01g103410.2	NA	1	-	92019569	92019658	92020590	92020671	92016130	92016273	92020742	92020902	475	3,0,1	3,2,0	0,0,1	1,0,0	230	238	3.604175283574742e-32	9.51609862186e-31	0.509,0.0,1.0	0.0,NA,1.0	0.003
1256	gene:Solyc02g091120.2	NA	2	-	52528849	52528899	52529244	52529370	52526733	52526926	52531705	52531865	1256	0,2,9	12,10,17	1,0,2	20,5,8	275	199	1.0624463522550845e-31	2.76392293697e-30	0.0,0.126,0.277	0.035,0.0,0.153	0.072
3	gene:Solyc02g093370.2	NA	2	+	54258668	54258974	54259455	54259539	54258246	54258332	54263299	54263919	3	575,432,734	199,89,262	745,202,650	184,42,160	455	233	9.697770252146728e-31	2.48628341682e-29	0.597,0.713,0.589	0.675,0.711,0.675	-0.054
1215	gene:Solyc01g028870.2	NA	1	-	41059133	41059232	41062873	41063118	41057737	41058253	41065167	41065302	1215	0,0,2	70,34,83	7,6,1	112,47,150	394	248	1.1457732718029121e-30	2.89553273974e-29	0.0,0.0,0.015	0.038,0.074,0.004	-0.034
317	gene:Solyc11g039950.1	NA	11	-	40563512	40563698	40570426	40570638	40563334	40563382	40571270	40571304	317	268,144,265	32,5,22	383,158,285	30,1,14	361	335	1.5050817550371694e-30	3.74998538685e-29	0.886,0.964,0.918	0.922,0.993,0.95	-0.032
1482	gene:Solyc10g045240.1	NA	10	+	32331960	32332064	32332398	32332614	32331486	32331602	32332689	32332798	1482	63,24,98	290,151,293	157,33,112	470,132,300	253	365	1.7838475071816975e-30	4.38281422251e-29	0.239,0.187,0.325	0.325,0.265,0.35	-0.063
1772	gene:Solyc01g108510.2	NA	1	-	95813737	95813850	95814409	95814625	95813469	95813649	95818198	95818457	1772	0,0,4	6,6,13	0,0,1	15,0,6	365	262	1.9573683547210588e-30	4.74326660206e-29	0.0,0.0,0.181	0.0,NA,0.107	0.007
849	gene:Solyc02g094560.2	NA	2	+	55099274	55099334	55099541	55099585	55098664	55098782	55101259	55101591	849	96,84,110	46,11,50	154,64,123	40,7,37	209	193	2.3503331421994372e-30	5.6185666602e-29	0.658,0.876,0.67	0.78,0.894,0.754	-0.075
1884	gene:Solyc02g082700.2	NA	2	-	46355870	46355928	46356247	46356293	46355725	46355770	46356392	46356520	1884	41,12,39	1514,1068,1764	93,28,58	2575,1185,2067	195	207	8.878609449213338e-30	2.09416801542e-28	0.028,0.012,0.023	0.037,0.024,0.029	-0.009
1444	gene:Solyc06g066170.2	NA	6	+	41485538	41485745	41486435	41486639	41483338	41483734	41487337	41487773	1444	56,2,31	240,111,365	89,18,52	392,162,344	356	353	1.1382541718055474e-29	2.64943635516e-28	0.188,0.018,0.078	0.184,0.099,0.13	-0.043
1098	gene:Solyc03g034170.2	NA	3	+	5870277	5870361	5871370	5871424	5869289	5869376	5872059	5872140	1098	90,119,106	78,22,87	456,282,308	229,46,180	233	203	2.3479526428633286e-29	5.39419250029e-28	0.501,0.825,0.515	0.634,0.842,0.599	-0.078
188	gene:Solyc12g019010.1	NA	12	-	8974313	8974412	8975818	8975904	8973129	8973229	8979428	8979493	188	84,69,78	26,20,27	192,115,173	20,16,18	235	248	5.597193689369108e-29	1.26941482519e-27	0.773,0.785,0.753	0.91,0.884,0.91	-0.131
1204	gene:Solyc01g079310.2	NA	1	+	78389619	78389690	78390398	78390464	78389363	78389518	78392160	78392261	1204	10,4,13	16,13,22	17,18,9	19,9,15	220	215	8.575979517916604e-29	1.9203680718e-27	0.379,0.231,0.366	0.466,0.662,0.37	-0.174
1137	gene:Solyc06g050510.2	NA	6	-	33199626	33199697	33199697	33199854	33198537	33198791	33200639	33200786	1137	8,3,8	11,35,16	55,29,36	127,35,65	306	220	4.249137670348549e-28	9.39590567356e-27	0.343,0.058,0.264	0.237,0.373,0.285	-0.077
1899	gene:Solyc05g016410.2	NA	5	+	16193874	16193943	16194087	16194241	16193669	16193740	16194351	16194413	1899	1,2,1	1,2,3	6,3,8	2,1,0	218	303	6.065589142985908e-28	1.3246947153e-26	0.582,0.582,0.317	0.807,0.807,1.0	-0.378
965	gene:Solyc05g032660.2	NA	5	+	46227979	46228041	46228871	46228958	46226216	46226285	46232276	46232344	965	44,32,39	47,23,54	274,114,219	178,71,172	211	236	2.2047238231777787e-27	4.75628834537e-26	0.512,0.609,0.447	0.633,0.642,0.587	-0.098
1925	gene:Solyc01g103020.2	NA	1	+	91690982	91691040	91691163	91691211	91690652	91690721	91691313	91691430	1925	1,0,3	1,0,5	5,0,2	1,0,1	207	197	2.324240685585119e-27	4.95371297928e-26	0.488,NA,0.363	0.826,NA,0.656	-0.316
670	gene:Solyc01g088400.2	NA	1	+	83205387	83205607	83205952	83206328	83204743	83204976	83206395	83206503	670	121,58,120	334,206,356	342,101,235	717,287,574	369	525	3.9465183770618016e-27	8.31117977265e-26	0.34,0.286,0.324	0.404,0.334,0.368	-0.052
1681	gene:Solyc09g018750.2	NA	9	-	16843417	16843641	16844061	16844134	16842931	16843339	16844216	16844477	1681	2,2,8	10,9,16	5,4,23	8,8,27	222	373	4.892577207885752e-27	1.01823165656e-25	0.252,0.272,0.457	0.512,0.457,0.589	-0.192
833	gene:Solyc12g070280.1	NA	12	+	29995748	29995823	29996260	29996487	29995307	29995382	29996908	29996989	833	47,35,53	0,3,0	262,76,164	14,0,8	224	376	9.739091057732118e-27	2.00330838153e-25	1.0,0.951,1.0	0.969,1.0,0.972	0.003
1733	gene:Solyc09g091550.2	NA	9	+	70803658	70804063	70804156	70804411	70802563	70802704	70804531	70805153	1733	271,118,246	168,61,270	709,209,668	363,78,382	554	404	1.759098740355568e-26	3.57683410539e-25	0.541,0.585,0.399	0.588,0.661,0.56	-0.095
1987	gene:Solyc05g052630.2	NA	5	-	62847187	62847237	62847507	62847605	62846079	62846323	62849168	62849284	1987	0,6,3	51,58,71	14,1,8	105,38,95	247	199	2.364297220144627e-26	4.75277475277e-25	0.0,0.077,0.033	0.097,0.021,0.064	-0.024
1049	gene:Solyc02g071800.2	NA	2	+	41151557	41151791	41152064	41152130	41151377	41151449	41152971	41153052	1049	0,0,3	8,28,3	2,1,5	22,12,18	383	215	3.727179997961036e-26	7.40829372628e-25	0.0,0.0,0.36	0.049,0.045,0.135	0.044
1700	gene:Solyc01g100360.2	NA	1	-	90417214	90417270	90417270	90417495	90416684	90417062	90417575	90417647	1700	1,0,1	0,0,6	6,0,0	2,0,3	374	205	3.9234135215179776e-26	7.71168724396e-25	1.0,NA,0.084	0.622,NA,0.0	0.231
491	gene:Solyc02g014150.2	NA	2	+	15319835	15319915	15325572	15325764	15319103	15319339	15326408	15326539	491	2,0,2	1,0,2	2,5,1	8,1,1	229	341	5.449348853708975e-26	1.05932946398e-24	0.749,NA,0.598	0.271,0.882,0.598	0.09
530	gene:Solyc06g084360.2	NA	6	+	49501727	49501793	49502698	49502835	49501320	49501458	49503141	49503252	530	153,127,182	32,37,54	253,120,201	45,25,39	215	286	1.6776834573651841e-25	3.22589351748e-24	0.864,0.82,0.818	0.882,0.865,0.873	-0.039
1505	gene:Solyc01g096710.2	NA	1	-	87730030	87730096	87730756	87730882	87728267	87728375	87731292	87731386	1505	15,4,13	31,19,33	26,6,11	24,22,16	275	215	2.0799102892782206e-25	3.95630247498e-24	0.274,0.141,0.235	0.459,0.176,0.35	-0.112
1630	gene:Solyc12g035520.1	NA	12	-	57450107	57450238	57450997	57451433	57449646	57449737	57451805	57451851	1630	67,51,53	58,59,67	85,36,78	81,30,37	585	280	2.2832572747405205e-25	4.29689587129e-24	0.356,0.293,0.275	0.334,0.365,0.502	-0.092
173	gene:Solyc10g074910.1	NA	10	-	58625549	58625733	58630204	58630265	58624357	58624457	58631714	58631800	173	51,21,71	179,105,285	89,10,70	435,111,347	210	333	2.7395277919903787e-25	5.10128912003e-24	0.311,0.241,0.283	0.245,0.125,0.242	0.074
625	gene:Solyc10g076860.1	NA	10	+	59827751	59827886	59829374	59829530	59824327	59824437	59831384	59831468	625	101,138,112	65,36,91	229,127,153	118,22,74	284	305	1.4122870116185083e-24	2.60243304537e-23	0.625,0.805,0.569	0.676,0.861,0.689	-0.076
1955	gene:Solyc01g087370.2	NA	1	-	82322628	82322699	82325821	82326024	82314087	82314163	82328213	82328315	1955	10,5,15	0,0,3	12,4,32	5,2,0	352	220	2.7827759656263306e-24	5.07498008577e-23	1.0,1.0,0.758	0.6,0.556,1.0	0.201
157	gene:Solyc10g044910.1	NA	10	+	28909523	28909589	28912231	28912382	28909340	28909453	28915031	28915084	157	104,184,127	130,37,136	194,153,136	137,19,112	215	300	3.3605450780614225e-24	6.06612677866e-23	0.527,0.874,0.566	0.664,0.918,0.629	-0.081
1322	gene:Solyc10g054040.1	NA	10	-	54527527	54527664	54528112	54528232	54527271	54527433	54533059	54533162	1322	0,2,2	10,4,2	4,2,0	2,0,1	269	286	1.5870677895473412e-23	2.83588173708e-22	0.0,0.347,0.515	0.68,1.0,0.0	-0.273
532	gene:Solyc03g123960.2	NA	3	+	70660827	70660881	70661461	70661516	70658555	70658765	70661678	70662047	532	19,11,23	51,40,38	33,22,23	47,28,49	203	204	1.7372440872808023e-23	3.0731847904e-22	0.272,0.217,0.378	0.414,0.441,0.321	-0.103
229	gene:Solyc11g018550.2	NA	11	+	8672187	8672303	8672359	8672437	8671437	8671524	8672514	8672619	229	99,66,88	103,37,93	415,176,363	302,101,282	265	227	4.8982465900092605e-23	8.57920615616e-22	0.452,0.604,0.448	0.541,0.599,0.524	-0.053
1443	gene:Solyc06g066170.2	NA	6	+	41485501	41485745	41486435	41486639	41483338	41483734	41487337	41487773	1443	93,13,68	240,111,365	144,38,101	392,162,344	393	353	7.356666948522814e-23	1.27587684627e-21	0.258,0.095,0.143	0.248,0.174,0.209	-0.045
941	gene:Solyc07g019440.2	NA	7	-	11193721	11193786	11194005	11194112	11193229	11193647	11194492	11194597	941	194,158,187	12,3,12	220,123,159	5,6,3	256	214	9.945688868408494e-23	1.70814792313e-21	0.931,0.978,0.929	0.974,0.945,0.978	-0.02
959	gene:Solyc01g112290.2	NA	1	+	98358812	98358934	98359234	98359417	98353985	98354104	98362364	98362483	959	171,117,183	242,167,339	586,174,421	621,212,565	271	332	2.0927146319221174e-22	3.55962709988e-21	0.464,0.462,0.398	0.536,0.501,0.477	-0.063
1903	gene:Solyc01g008520.2	NA	1	+	2622230	2622378	2623956	2624114	2620842	2621028	2625042	2625113	1903	17,3,7	8,5,12	17,2,6	24,6,16	297	307	2.880894881090767e-22	4.85362194729e-21	0.687,0.383,0.376	0.423,0.256,0.279	0.163
1032	gene:Solyc11g006680.1	NA	11	-	1289677	1289831	1290049	1290128	1289262	1289322	1290847	1290988	1032	7,4,5	19,14,19	11,6,12	98,27,78	228	303	3.257008808245919e-22	5.43551752999e-21	0.329,0.275,0.259	0.13,0.228,0.17	0.112
346	gene:Solyc11g073130.1	NA	11	+	56218367	56218434	56219405	56219482	56218167	56218215	56220377	56220445	346	1,3,1	3,7,7	1,2,0	14,0,18	216	226	3.439124690864154e-22	5.68580521321e-21	0.259,0.31,0.13	0.07,1.0,0.0	-0.124
1880	gene:Solyc04g080440.2	NA	4	-	64617505	64617582	64617966	64618050	64616769	64616839	64618785	64618860	1880	219,192,251	58,75,70	317,101,303	115,85,72	233	226	3.9605044626837266e-22	6.48715962453e-21	0.786,0.713,0.777	0.728,0.535,0.803	0.07
599	gene:Solyc01g103940.2	NA	1	+	92417968	92418107	92418316	92418391	92417343	92417732	92418520	92418622	599	54,27,47	245,221,314	71,24,49	301,122,233	288	224	5.619925952578279e-22	9.03786273646e-21	0.146,0.087,0.104	0.155,0.133,0.141	-0.031
61	gene:Solyc01g011100.2	NA	1	+	7611635	7611721	7612567	7612710	7611402	7611549	7613501	7613603	61	1,3,3	19,18,19	5,0,0	58,21,49	235	292	5.573889186120313e-22	9.03786273646e-21	0.061,0.172,0.164	0.097,0.0,0.0	0.1
1794	gene:Solyc01g087190.2	NA	1	-	82124699	82124788	82125300	82125423	82124515	82124607	82125812	82126274	1794	0,4,0	7,2,0	1,0,1	5,3,10	272	238	8.221445875635811e-22	1.3102466445e-20	0.0,0.636,NA	0.149,0.0,0.08	0.242
1264	gene:Solyc11g044270.1	NA	11	+	33169380	33169500	33169953	33170082	33163146	33163260	33172841	33172920	1264	30,19,67	114,42,121	60,10,39	95,19,72	269	278	1.0574239813414413e-21	1.67016341339e-20	0.214,0.319,0.364	0.395,0.352,0.359	-0.07
1816	gene:Solyc02g069580.2	NA	2	-	39431508	39431607	39431847	39431878	39431088	39431253	39432023	39432077	1816	11,2,3	4,0,2	7,0,6	0,0,2	180	248	2.536015913217787e-21	3.97009924821e-20	0.791,1.0,0.674	1.0,NA,0.805	-0.081
1399	gene:Solyc01g112170.2	NA	1	-	98240129	98240186	98240502	98240531	98238824	98238901	98240839	98240871	1399	57,24,39	47,16,70	62,15,31	38,8,35	178	206	4.579625397069858e-21	7.10645379598e-20	0.584,0.634,0.392	0.654,0.685,0.506	-0.078
1497	gene:Solyc02g093700.2	NA	2	+	54449803	54449921	54450141	54450231	54449607	54449650	54450357	54450619	1497	30,2,19	11,2,8	8,5,5	8,4,4	267	239	8.118503058405394e-21	1.24883755742e-19	0.709,0.472,0.68	0.472,0.528,0.528	0.111
626	gene:Solyc10g076860.1	NA	10	+	59824243	59824437	59827751	59827886	59823607	59823656	59829374	59829530	626	4,4,9	89,33,80	9,2,1	128,53,100	343	284	1.0545934858710064e-20	1.60825506595e-19	0.036,0.091,0.085	0.055,0.03,0.008	0.04
1001	gene:Solyc03g112450.2	NA	3	-	62853145	62853239	62854148	62854167	62852871	62853054	62854431	62854652	1001	11,7,11	5,0,3	27,13,17	2,0,0	168	243	2.7456379057200874e-20	4.15131064549e-19	0.761,1.0,0.841	0.951,1.0,1.0	-0.116
760	gene:Solyc12g009500.1	NA	12	+	2765924	2765997	2766481	2766690	2765412	2765625	2766828	2766975	760	27,14,31	139,86,172	47,10,31	149,57,138	222	358	5.78203903390167e-20	8.66815851777e-19	0.239,0.208,0.225	0.337,0.221,0.266	-0.051
840	gene:Solyc10g044840.1	NA	10	-	28280625	28280664	28281227	28281311	28279666	28279713	28281946	28282001	840	31,43,29	8,1,14	92,46,70	35,5,33	233	188	1.0812362100398099e-19	1.60731668534e-18	0.758,0.972,0.626	0.68,0.881,0.631	0.055
1272	gene:Solyc06g018100.2	NA	6	-	17072752	17072973	17073488	17073606	17071792	17072017	17073685	17074006	1272	195,83,221	436,365,453	91,30,75	149,112,135	267	370	1.4341630348403428e-19	2.11419534053e-18	0.383,0.24,0.403	0.458,0.271,0.435	-0.046
354	gene:Solyc04g049670.2	NA	4	-	42855460	42855622	42855842	42855976	42852812	42852996	42856086	42856249	354	235,138,299	547,560,591	523,124,426	969,516,685	283	311	1.4500302555792891e-19	2.11992026621e-18	0.321,0.213,0.357	0.372,0.209,0.406	-0.032
1853	gene:Solyc08g067850.2	NA	8	-	56888459	56888732	56889867	56890064	56882287	56882711	56890230	56890469	1853	23,21,34	270,114,255	34,25,47	280,111,250	346	422	1.4848512768923148e-19	2.15303435149e-18	0.094,0.183,0.14	0.129,0.215,0.187	-0.038
1804	gene:Solyc09g009960.2	NA	9	-	3414329	3414576	3415552	3415728	3414082	3414238	3416154	3416264	1804	30,10,26	1,1,1	37,14,19	4,0,3	325	396	1.6324619085804417e-19	2.34782529779e-18	0.973,0.924,0.969	0.919,1.0,0.885	0.021
1859	gene:Solyc12g055830.1	NA	12	-	61827481	61827547	61827644	61827752	61827279	61827400	61828109	61828175	1859	1058,369,1212	974,740,1026	736,170,655	634,286,469	257	215	2.037533317322489e-19	2.90677132124e-18	0.476,0.294,0.497	0.493,0.332,0.539	-0.032
1252	gene:Solyc10g050540.1	NA	10	-	49975683	49975872	49976897	49977050	49975219	49975398	49980893	49980995	1252	71,61,102	105,62,103	124,38,69	161,59,120	302	338	2.194008916329424e-19	3.09131740531e-18	0.431,0.524,0.526	0.463,0.419,0.392	0.069
851	gene:Solyc02g082340.2	NA	2	-	46038962	46039043	46039633	46039782	46038778	46038850	46040289	46040382	851	184,210,155	52,25,64	432,193,288	86,20,78	298	230	2.2018428098908075e-19	3.09131740531e-18	0.732,0.866,0.651	0.795,0.882,0.74	-0.056
1429	gene:Solyc01g090880.2	NA	1	-	84590625	84590677	84591373	84591442	84590069	84590510	84592195	84592308	1429	319,219,306	64,20,70	304,141,207	31,9,35	218	201	3.7979709164846864e-19	5.29024452855e-18	0.821,0.91,0.801	0.9,0.935,0.845	-0.049
1093	gene:Solyc06g019200.2	NA	6	-	18152504	18152555	18152775	18152861	18152318	18152429	18152925	18152967	1093	1,6,2	38,35,52	14,10,13	180,40,118	235	200	4.432259604885091e-19	6.12552128206e-18	0.022,0.127,0.032	0.062,0.175,0.086	-0.047
1219	gene:Solyc02g067120.2	NA	2	-	37342810	37343009	37343084	37343234	37342435	37342741	37344482	37344569	1219	80,26,78	68,48,61	145,39,141	98,32,85	299	348	2.599974437794501e-18	3.56539130268e-17	0.578,0.387,0.598	0.633,0.587,0.659	-0.105
401	gene:Solyc08g059760.2	NA	8	-	45232375	45232428	45234163	45234235	45231832	45231954	45234600	45234697	401	8,8,9	3,0,5	44,7,38	5,3,1	221	202	2.839693498216237e-18	3.86416753719e-17	0.709,1.0,0.622	0.889,0.681,0.972	-0.07
1678	gene:Solyc08g021910.1	NA	8	-	34259874	34260021	34260081	34260098	34259441	34259786	34262689	34263172	1678	2,0,3	18,24,21	14,5,12	92,29,84	166	296	3.5056438944325214e-18	4.7339572895e-17	0.165,0.0,0.203	0.213,0.235,0.203	-0.094
1222	gene:Solyc05g050360.2	NA	5	+	60472259	60472371	60472371	60472463	60471548	60471844	60472647	60472884	1222	59,20,51	23,27,50	51,7,31	13,12,14	261	241	5.9733212562111484e-18	8.005155532e-17	0.703,0.406,0.485	0.784,0.35,0.672	-0.071
129	gene:Solyc11g005590.1	NA	11	+	448263	448342	448622	448681	448039	448184	448970	449364	129	62,51,88	47,58,67	71,60,64	49,29,49	228	208	1.0514192124366774e-17	1.39846660662e-16	0.546,0.445,0.545	0.569,0.654,0.544	-0.077
1081	gene:Solyc03g082960.2	NA	3	-	52816867	52816935	52816935	52816984	52816617	52816777	52817217	52817271	1081	98,23,95	206,302,241	150,42,106	356,236,230	198	217	1.725680237843212e-17	2.27815547817e-16	0.343,0.077,0.302	0.316,0.163,0.336	-0.031
263	gene:Solyc06g007350.2	NA	6	+	1386459	1386540	1386617	1386734	1386286	1386357	1387131	1387255	263	2,0,3	5,2,2	1,0,3	9,2,12	230	266	6.64270088521915e-17	8.70439841922e-16	0.316,0.0,0.634	0.114,0.0,0.224	0.204
240	gene:Solyc01g097010.2	NA	1	+	87992109	87992210	87994972	87995055	87989542	87989795	87995548	87995697	240	0,0,1	19,13,16	1,1,2	21,14,20	250	232	7.745621070124787e-17	1.00750027008e-15	0.0,0.0,0.055	0.042,0.062,0.085	-0.045
557	gene:Solyc06g073780.2	NA	6	-	45529402	45529510	45529519	45529549	45527290	45527383	45529650	45529819	557	11,1,17	151,191,177	21,4,19	223,133,173	179	257	8.433188390895894e-17	1.08892775646e-15	0.095,0.007,0.121	0.119,0.041,0.136	-0.024
631	gene:Solyc03g026150.2	NA	3	+	3560976	3561021	3561070	3561195	3560832	3560892	3561935	3562044	631	10,0,7	283,118,240	4,0,4	309,111,248	194	274	9.04409794192083e-17	1.15934849705e-15	0.048,0.0,0.04	0.018,0.0,0.022	0.016
1418	gene:Solyc05g005620.2	NA	5	-	437775	437841	438138	438178	437392	437646	438412	438472	1418	3,5,2	3,3,4	1,0,2	4,1,1	189	215	1.0655710609001826e-16	1.34642514767e-15	0.532,0.655,0.363	0.221,0.0,0.695	0.211
774	gene:Solyc02g085250.2	NA	2	-	48215279	48215395	48216540	48216641	48214448	48214561	48216736	48216811	774	1,0,0	71,72,42	0,5,4	122,85,100	250	265	1.0613607202740638e-16	1.34642514767e-15	0.015,0.0,0.0	0.0,0.059,0.041	-0.028
1878	gene:Solyc04g080440.2	NA	4	-	64617505	64617641	64617966	64618050	64616769	64616839	64618785	64618860	1878	219,192,251	62,83,75	317,101,303	118,89,76	233	285	1.4234637637161245e-16	1.78589177164e-15	0.812,0.739,0.804	0.767,0.581,0.83	0.059
1012	gene:Solyc12g098830.1	NA	12	-	66210582	66210641	66210659	66210713	66210250	66210313	66211154	66211289	1012	56,31,86	97,46,124	144,44,108	151,50,161	203	208	1.4475650025803803e-16	1.80333978138e-15	0.372,0.408,0.415	0.494,0.474,0.407	-0.06
966	gene:Solyc04g008660.2	NA	4	+	2303442	2303530	2303846	2304289	2302914	2303036	2305493	2305938	966	48,29,37	251,119,267	78,40,55	326,114,330	237	592	4.567262029844567e-16	5.64999058098e-15	0.323,0.378,0.257	0.374,0.467,0.294	-0.059
605	gene:Solyc10g079070.1	NA	10	+	60704211	60704312	60704350	60704407	60704072	60704134	60704928	60705000	605	0,0,1	3,0,0	0,0,3	8,1,5	250	206	1.091941457253734e-15	1.34141974853e-14	0.0,NA,1.0	0.0,0.0,0.331	0.39
271	gene:Solyc12g095770.1	NA	12	+	64901383	64901444	64901569	64901777	64899011	64899215	64902936	64902991	271	157,56,164	59,43,70	314,75,284	99,52,89	210	357	1.4625933759616388e-15	1.78436391867e-14	0.819,0.689,0.799	0.844,0.71,0.844	-0.03
1908	gene:Solyc02g084490.1	NA	2	+	47584301	47584346	47584673	47584763	47584082	47584178	47584886	47584937	1908	1,0,2	0,2,3	7,0,4	2,2,2	194	239	4.9022648926741304e-15	5.93979903777e-14	1.0,0.0,0.451	0.812,0.0,0.711	-0.024
1464	gene:Solyc08g080420.2	NA	8	+	63705915	63705976	63706077	63706110	63705512	63705560	63707241	63707366	1464	25,29,37	17,9,22	63,11,42	20,6,15	210	182	5.816823581803085e-15	6.99997341239e-14	0.56,0.736,0.593	0.732,0.614,0.708	-0.055
1927	gene:Solyc01g103020.2	NA	1	+	91690982	91691040	91691163	91691222	91690652	91690721	91691313	91691430	1927	1,0,3	3,2,3	5,0,2	1,0,3	207	208	5.972877859810204e-15	7.13920333379e-14	0.251,0.0,0.501	0.834,NA,0.401	-0.367
1966	gene:Solyc11g005680.1	NA	11	-	502683	502872	504545	504622	502495	502601	504746	504749	1966	209,71,267	3003,2105,3487	342,111,411	4881,2254,3865	226	338	8.951738729281296e-15	1.06279367866e-13	0.094,0.048,0.103	0.095,0.069,0.137	-0.019
1963	gene:Solyc05g026130.2	NA	5	+	39788015	39788102	39792437	39792506	39787479	39787770	39792598	39792988	1963	147,60,130	155,76,123	201,114,149	182,84,142	236	218	9.24481439995953e-15	1.09027177824e-13	0.467,0.422,0.494	0.505,0.556,0.492	-0.057
248	gene:Solyc04g050730.2	NA	4	-	48058744	48058997	48059627	48059870	48057651	48058162	48060464	48060592	248	141,42,166	354,204,355	668,155,684	1427,661,1119	392	402	1.0257479848677033e-14	1.20168753989e-13	0.29,0.174,0.324	0.324,0.194,0.385	-0.038
1015	gene:Solyc05g051750.2	NA	5	-	62133019	62133063	62133815	62133859	62132832	62132896	62133966	62134054	1015	73,30,72	93,63,111	171,71,128	150,32,133	193	193	1.3825718316574381e-14	1.60905892776e-13	0.44,0.323,0.393	0.533,0.689,0.49	-0.185
1173	gene:Solyc09g065690.2	NA	9	-	63917649	63917731	63920443	63920462	63917196	63917504	63920589	63920709	1173	0,1,2	7,6,6	2,0,6	15,3,8	168	231	1.3963184833934722e-14	1.61443620727e-13	0.0,0.186,0.314	0.155,0.0,0.508	-0.054
1756	gene:Solyc03g113770.2	NA	3	-	63823068	63823164	63823565	63823636	63822287	63822609	63823739	63823844	1756	25,7,25	50,19,29	20,9,19	22,10,24	220	245	3.287447835477538e-14	3.77629559803e-13	0.358,0.291,0.49	0.503,0.501,0.469	-0.111
474	gene:Solyc01g103410.2	NA	1	-	92016130	92016273	92019572	92019658	92012592	92012727	92020541	92020659	474	1386,445,1774	1320,895,1698	826,180,664	696,328,578	235	292	3.771884561532635e-14	4.30481534797e-13	0.566,0.382,0.565	0.596,0.405,0.588	-0.025
641	gene:Solyc05g015710.2	NA	5	-	11757572	11757682	11757799	11757841	11755996	11756260	11758143	11758617	641	4,1,9	8,10,14	0,0,3	13,2,8	191	259	4.021518258039682e-14	4.56029858876e-13	0.404,0.119,0.466	0.0,0.0,0.337	0.217
616	gene:Solyc05g016440.2	NA	5	-	16814186	16814237	16815936	16816099	16813079	16813250	16816367	16816462	616	48,64,50	2,0,0	153,65,87	6,0,1	312	200	5.959315126994796e-14	6.7146678087e-13	0.939,1.0,1.0	0.942,1.0,0.982	0.005
580	gene:Solyc01g104680.2	RAN2	1	-	93100240	93100318	93101199	93101317	93099411	93099830	93101436	93101493	580	446,112,615	832,761,1117	846,136,719	1335,858,1052	267	227	6.051307108982078e-14	6.77516599733e-13	0.313,0.111,0.319	0.35,0.119,0.368	-0.031
430	gene:Solyc01g100270.2	NA	1	+	90339173	90339265	90340845	90340900	90338188	90338285	90344758	90344938	430	18,10,21	14,5,25	4,1,9	20,3,6	241	204	6.348220217346523e-14	7.06289406571e-13	0.521,0.629,0.416	0.145,0.22,0.559	0.214
1640	gene:Solyc03g097460.2	NA	3	-	59795820	59795890	59795890	59795959	59795659	59795732	59798619	59798737	1640	2,2,6	1,2,0	1,2,4	0,0,5	218	219	6.689472991468718e-14	7.39604857619e-13	0.668,0.501,1.0	1.0,1.0,0.446	-0.092
1518	gene:Solyc08g015870.2	NA	8	-	6177642	6177688	6177954	6178012	6177129	6177246	6178589	6178883	1518	251,194,347	97,82,114	274,87,286	82,38,76	207	195	6.888779460343698e-14	7.56909991637e-13	0.709,0.69,0.741	0.759,0.683,0.78	-0.027
227	gene:Solyc01g110020.2	NA	1	+	96839338	96839418	96839760	96840004	96838228	96838297	96840199	96840335	227	1,0,2	5,0,6	0,0,2	14,0,9	229	393	7.264280765475401e-14	7.93241523094e-13	0.256,NA,0.364	0.0,NA,0.276	0.172
612	gene:Solyc04g011510.2	NA	4	+	3947569	3947626	3948050	3948129	3946683	3946816	3948569	3948652	612	1112,512,1106	1559,864,1667	1047,356,850	1231,637,1014	206	228	8.00717387699692e-14	8.68999422602e-13	0.441,0.396,0.423	0.485,0.382,0.481	-0.029
1185	gene:Solyc02g067180.2	NA	2	-	37365241	37365349	37365982	37366069	37364413	37364509	37366159	37366363	1185	1259,854,1620	1143,578,1429	1566,625,1168	1147,442,849	236	257	1.182900023470601e-13	1.27594520824e-12	0.545,0.617,0.552	0.598,0.606,0.6	-0.03
390	gene:Solyc08g059760.2	NA	8	-	45231832	45231954	45234151	45234235	45231391	45231458	45234600	45234697	390	10,7,9	49,18,42	47,9,42	122,53,120	233	271	1.521761731957287e-13	1.63151303263e-12	0.192,0.311,0.2	0.309,0.165,0.289	-0.02
728	gene:Solyc03g059160.1	NA	3	+	27836271	27836370	27836423	27836531	27835648	27835651	27836696	27836770	728	21,21,17	4,0,4	18,27,13	5,3,10	248	257	1.812220056319948e-13	1.93121522869e-12	0.845,1.0,0.815	0.789,0.903,0.574	0.131
428	gene:Solyc01g005830.2	NA	1	+	565657	565714	566791	566940	565442	565561	568413	568663	428	0,2,10	2,0,0	6,0,3	4,1,1	206	298	1.876157595131867e-13	1.98737891365e-12	0.0,1.0,1.0	0.685,0.0,0.813	0.167
1268	gene:Solyc08g076420.2	NA	8	-	60431708	60431839	60431900	60432023	60430977	60431157	60432212	60432310	1268	6,2,10	15,17,13	3,0,4	11,4,16	272	280	2.0159054934126867e-13	2.12270048681e-12	0.292,0.108,0.442	0.219,0.0,0.205	0.139
591	gene:Solyc08g076510.2	NA	8	-	60502264	60502408	60502408	60502466	60500469	60501190	60503825	60504136	591	2,0,9	3,0,0	0,0,6	1,0,0	207	293	2.7458842507332816e-13	2.87424215358e-12	0.486,NA,1.0	0.0,NA,1.0	0.243
104	gene:Solyc11g012550.1	NA	11	+	5361093	5361132	5363539	5363595	5360151	5360248	5364108	5365080	104	0,4,2	0,1,2	0,0,3	10,5,0	188	205	5.292680396736793e-13	5.50750095402e-12	NA,0.813,0.522	0.0,0.0,1.0	0.334
1821	gene:Solyc01g107870.2	NA	1	+	95261755	95261783	95261783	95261859	95260637	95261250	95262425	95262544	1821	0,0,2	0,3,2	2,2,0	3,0,2	177	225	6.23900094451766e-13	6.4542647198e-12	NA,0.0,0.56	0.459,1.0,0.0	-0.206
750	gene:Solyc09g005700.2	NA	9	-	490044	490129	490684	490861	488744	488804	491126	491184	750	595,359,650	313,283,306	908,391,764	363,330,299	326	234	7.803598615245017e-13	8.02591043626e-12	0.577,0.477,0.604	0.642,0.46,0.647	-0.03
1481	gene:Solyc10g045240.1	NA	10	+	32331960	32332064	32332511	32332614	32331486	32331602	32332689	32332798	1481	63,24,98	279,149,282	157,33,112	450,132,296	253	252	1.092299166279174e-12	1.11692325153e-11	0.184,0.138,0.257	0.258,0.199,0.274	-0.051
411	gene:Solyc01g088460.2	NA	1	+	83265395	83265530	83265607	83265822	83264526	83264777	83266367	83266608	411	3,0,9	20,6,17	1,0,0	42,3,39	284	364	1.7259347939852075e-12	1.75470037388e-11	0.161,0.0,0.404	0.03,0.0,0.0	0.178
71	gene:Solyc03g121530.2	NA	3	+	69613007	69613060	69613991	69614094	69612213	69612303	69614311	69614417	71	22,45,25	92,38,70	111,77,67	193,84,140	202	252	2.5456136252459862e-12	2.57325171603e-11	0.23,0.596,0.308	0.418,0.533,0.374	-0.064
1937	gene:Solyc09g020190.2	NA	9	+	19187942	19188173	19188200	19188369	19187669	19187846	19188921	19189409	1937	41,12,37	42,17,25	2,0,3	5,2,1	380	318	2.863357263141247e-12	2.87799943096e-11	0.45,0.371,0.553	0.251,0.0,0.715	0.136
1533	gene:Solyc07g043460.2	NA	7	+	57247397	57247502	57247553	57247633	57246994	57247328	57247700	57247948	1533	1,2,12	125,53,204	5,5,12	747,171,660	254	229	3.438492054951523e-12	3.43654940407e-11	0.007,0.033,0.05	0.006,0.026,0.016	0.014
206	gene:Solyc01g056340.2	DET1	1	+	53602895	53602964	53603005	53603188	53599249	53599384	53603925	53604006	206	18,2,8	18,7,5	7,0,8	21,5,9	218	332	7.609088630302478e-12	7.56206617247e-11	0.604,0.303,0.709	0.337,0.0,0.575	0.235
1028	gene:Solyc04g079320.2	NA	4	+	63831853	63831941	63838616	63838683	63830386	63830647	63839944	63840063	1028	115,97,156	110,27,105	242,102,204	167,22,115	237	216	7.966253261108142e-12	7.87279442397e-11	0.488,0.766,0.575	0.569,0.809,0.618	-0.056
1203	gene:Solyc09g074420.2	NA	9	+	66216179	66216187	66218044	66218176	66215404	66215577	66219391	66219455	1203	0,0,0	1,2,2	12,4,2	1,2,0	157	281	9.613740859540539e-12	9.44817087807e-11	0.0,0.0,0.0	0.956,0.782,1.0	-0.913
1106	gene:Solyc10g051110.1	NA	10	-	51523568	51523721	51523802	51523976	51523296	51523470	51524057	51524231	1106	124,92,136	119,71,146	735,267,699	526,319,471	323	302	9.823741691910702e-12	9.6012149464e-11	0.493,0.548,0.466	0.566,0.439,0.581	-0.026
894	gene:Solyc06g043070.2	NA	6	-	29793972	29794157	29795104	29795158	29791220	29791303	29795396	29795477	894	17,7,13	53,53,68	21,1,6	101,28,55	203	334	1.3696539713904502e-11	1.33127355791e-10	0.345,0.179,0.239	0.255,0.056,0.152	0.1
1926	gene:Solyc01g103020.2	NA	1	+	91690982	91691040	91691163	91691214	91690652	91690721	91691313	91691430	1926	1,0,3	1,0,5	5,0,2	1,0,3	207	200	1.3981648145633917e-11	1.35155932074e-10	0.491,NA,0.367	0.829,NA,0.392	-0.182
628	gene:Solyc10g076860.1	NA	10	+	59824327	59824437	59827751	59827886	59823607	59823656	59829374	59829530	628	97,153,90	89,33,80	249,173,151	128,53,100	259	284	1.4106099416186533e-11	1.35617879713e-10	0.544,0.836,0.552	0.681,0.782,0.623	-0.051
1738	gene:Solyc05g007810.2	NA	5	-	2252113	2252141	2252358	2252408	2250598	2251197	2252536	2252564	1738	0,0,3	2,4,4	1,0,0	5,0,3	199	177	1.921545512102214e-11	1.83741297887e-10	0.0,0.0,0.4	0.151,NA,0.0	0.058
96	gene:Solyc07g044850.2	NA	7	+	57914570	57914672	57918326	57918956	57909762	57910635	57920350	57920752	96	82,56,98	1428,642,1491	145,57,92	1316,365,1042	251	779	4.3144819735937805e-11	4.10339710284e-10	0.151,0.213,0.169	0.255,0.326,0.215	-0.088
490	gene:Solyc02g014150.2	NA	2	+	15319835	15319915	15325605	15325764	15319103	15319339	15326408	15326539	490	2,0,2	1,0,3	2,5,1	4,2,4	229	308	5.472962565091965e-11	5.17736405222e-10	0.729,NA,0.473	0.402,0.771,0.252	0.126
801	gene:Solyc09g010770.2	NA	9	+	4060155	4060345	4060415	4060489	4057629	4057718	4061044	4061180	801	28,14,22	12,2,7	65,19,43	14,3,9	339	223	5.667358289414927e-11	5.33274298616e-10	0.606,0.822,0.674	0.753,0.806,0.759	-0.072
888	gene:Solyc04g074960.2	NA	4	+	60844040	60844058	60844106	60844170	60843919	60843961	60844274	60844376	888	15,5,24	84,86,106	11,1,8	90,31,50	167	213	8.097386573637466e-11	7.57898245966e-10	0.186,0.069,0.224	0.135,0.04,0.169	0.045
1694	gene:Solyc03g119080.2	NA	3	-	67784896	67784999	67785095	67785127	67784249	67784816	67785219	67785437	1694	459,301,437	2251,1126,2417	738,343,568	3389,1150,2644	181	252	8.629955791647122e-11	8.03494305022e-10	0.221,0.271,0.201	0.233,0.293,0.23	-0.021
1712	gene:Solyc09g057910.2	NA	9	+	52236711	52236913	52238653	52238866	52233185	52233388	52239209	52239340	1712	2,0,0	1,0,1	1,0,0	3,2,2	351	362	9.002690584136764e-11	8.3380940541e-10	0.673,NA,0.0	0.256,0.0,0.0	0.251
1034	gene:Solyc11g006680.1	NA	11	-	1289677	1289831	1290049	1290136	1289262	1289322	1290847	1290988	1034	13,4,19	19,14,19	104,47,84	98,27,78	236	303	9.539781243862244e-11	8.78951719812e-10	0.468,0.268,0.562	0.577,0.691,0.58	-0.183
455	gene:Solyc01g010150.2	NA	1	+	4939804	4939850	4939930	4940045	4939641	4939714	4940390	4940458	455	5,2,5	13,8,18	19,1,7	26,4,27	195	264	9.827660784367976e-11	9.00784037697e-10	0.342,0.253,0.273	0.497,0.253,0.26	-0.047
1846	gene:Solyc06g018050.2	NA	6	+	16403613	16403678	16404087	16404114	16403444	16403528	16404235	16404449	1846	1,3,0	1,0,0	6,6,4	2,0,0	214	176	1.3419027880997916e-10	1.22362166606e-09	0.451,1.0,NA	0.712,1.0,1.0	-0.178
1514	gene:Solyc04g080650.2	NA	4	-	64761392	64761499	64761578	64761657	64761100	64761219	64762047	64762134	1514	10,6,16	12,15,22	4,1,4	25,3,28	228	256	1.3504682671706716e-10	1.22511711006e-09	0.483,0.31,0.45	0.152,0.272,0.138	0.227
1044	gene:Solyc08g077370.2	NA	8	-	61250758	61250973	61251144	61251318	61249975	61250623	61251534	61251604	1044	37,32,54	24,15,24	32,7,23	11,3,9	323	364	1.452917438522518e-10	1.31133211671e-09	0.635,0.706,0.717	0.766,0.724,0.742	-0.058
708	gene:Solyc06g048410.2	NA	6	+	31009766	31009793	31009916	31009940	31009583	31009657	31010041	31010386	708	153,76,223	150,85,173	1487,445,1364	1493,721,1053	176	173	1.4863418144089754e-10	1.33468968005e-09	0.501,0.468,0.559	0.495,0.378,0.56	0.032
975	gene:Solyc07g008720.2	NA	7	+	3695153	3695210	3695469	3695508	3694914	3695063	3695596	3696017	975	988,653,1133	381,232,383	1909,782,1310	492,279,442	206	188	2.51385209129581e-10	2.24596179268e-09	0.703,0.72,0.73	0.78,0.719,0.73	-0.025
1174	gene:Solyc09g065690.2	NA	9	-	63917649	63917736	63920443	63920462	63917196	63917504	63920589	63920709	1174	0,1,2	11,7,6	2,0,6	16,5,8	168	236	2.645041983532536e-10	2.35129611501e-09	0.0,0.167,0.319	0.149,0.0,0.513	-0.059
288	gene:Solyc01g098160.2	NA	1	-	88732115	88732240	88734968	88735056	88730992	88731613	88737107	88737335	288	5,0,1	0,0,0	0,0,0	2,2,2	237	274	2.9497844329711103e-10	2.60908433096e-09	1.0,NA,1.0	0.0,0.0,0.0	1.0
1504	gene:Solyc02g085290.2	NA	2	-	48232424	48232466	48233721	48233801	48232271	48232352	48233915	48234007	1504	17,4,21	59,38,68	8,8,12	161,61,139	229	191	3.017352295009881e-10	2.65557025367e-09	0.194,0.081,0.205	0.04,0.099,0.067	0.091
1606	gene:Solyc10g012080.2	NA	10	-	4411499	4411556	4412286	4412308	4411329	4411411	4412387	4412640	1606	6,6,12	62,48,84	1,0,2	29,9,21	171	206	3.839405996899523e-10	3.36168979058e-09	0.104,0.131,0.147	0.04,0.0,0.103	0.08
504	gene:Solyc01g099700.2	NA	1	+	89869857	89870026	89870150	89870214	89869500	89869610	89871267	89871360	504	10,8,14	16,4,4	29,6,32	3,3,0	318	213	3.8576768088677335e-10	3.36168979058e-09	0.295,0.573,0.701	0.866,0.573,1.0	-0.29
514	gene:Solyc02g092920.2	NA	2	+	53874243	53874460	53875015	53875200	53872760	53872928	53875276	53875363	514	297,159,280	176,162,203	759,226,562	383,214,368	366	334	5.037724749084925e-10	4.36849758879e-09	0.606,0.472,0.557	0.644,0.491,0.582	-0.027
1209	gene:Solyc01g100860.2	NA	1	-	90764992	90765112	90770528	90770648	90764651	90764770	90771064	90771135	1209	942,862,977	920,1119,1093	1610,996,1170	1446,1226,1050	269	269	5.167668497822892e-10	4.45931979154e-09	0.506,0.435,0.472	0.527,0.448,0.527	-0.03
1421	gene:Solyc05g005620.2	NA	5	-	437775	437841	438412	438498	437392	437646	439017	439585	1421	15,35,40	3,3,4	57,30,37	4,1,0	235	215	6.031734941002601e-10	5.17967917992e-09	0.821,0.914,0.901	0.929,0.965,1.0	-0.086
369	gene:Solyc01g097590.2	NA	1	-	88377272	88377341	88378417	88378455	88376291	88376628	88379344	88379405	369	2,15,15	30,6,15	10,3,7	40,9,18	187	218	6.336577740893502e-10	5.4151719921e-09	0.072,0.745,0.538	0.226,0.28,0.312	0.179
1610	gene:Solyc05g014050.2	NA	5	-	7618941	7619046	7620140	7620215	7618329	7618440	7620376	7620487	1610	47,24,56	62,42,77	118,29,74	87,33,70	224	254	9.215204764543151e-10	7.83735443677e-09	0.462,0.393,0.452	0.606,0.499,0.545	-0.114
1253	gene:Solyc02g065080.2	NA	2	-	36248879	36249011	36255976	36256080	36248380	36248456	36256526	36256577	1253	9,4,5	74,19,69	2,1,3	95,10,71	253	281	1.0525942753581844e-09	8.9092788187e-09	0.119,0.19,0.074	0.023,0.1,0.045	0.072
1105	gene:Solyc10g051110.1	NA	10	-	51523296	51523317	51523373	51523470	51523033	51523216	51523568	51523721	1105	109,76,116	4,0,0	382,241,367	14,0,54	246	170	1.3581309540873158e-09	1.14406364656e-08	0.95,1.0,1.0	0.95,1.0,0.824	0.059
536	gene:Solyc01g014270.2	NA	1	+	11951633	11951679	11952266	11952304	11950645	11950871	11953634	11953710	536	3,1,0	2,1,2	0,0,2	5,0,5	195	187	1.869472713320441e-09	1.5673446587e-08	0.59,0.49,0.0	0.0,NA,0.277	0.222
443	gene:Solyc03g083190.1	NA	3	+	53031585	53031810	53032508	53032606	53031155	53031308	53033039	53033198	443	5,1,3	0,0,0	3,1,6	0,0,10	374	247	1.9935479668626647e-09	1.66348412895e-08	1.0,1.0,1.0	1.0,1.0,0.284	0.239
817	gene:Solyc01g034150.2	NA	1	-	36255080	36255155	36255432	36255498	36251783	36251820	36256428	36256568	817	5,11,8	3,0,5	10,2,4	0,0,2	215	224	2.0366656122924143e-09	1.69148425735e-08	0.635,1.0,0.625	1.0,1.0,0.676	-0.139
1030	gene:Solyc04g074690.2	NA	4	-	60608354	60608412	60608611	60608726	60607980	60608154	60609698	60609869	1030	4,2,0	9,2,7	1,0,4	12,15,17	264	207	2.3094180613198983e-09	1.9090469862e-08	0.258,0.439,0.0	0.061,0.0,0.156	0.16
1201	gene:Solyc09g074420.2	NA	9	+	66216136	66216187	66218044	66218176	66215397	66215577	66219391	66219455	1201	4,9,3	1,2,2	23,15,27	1,2,0	200	281	2.3856794596357312e-09	1.96291486702e-08	0.849,0.863,0.678	0.97,0.913,1.0	-0.164
897	gene:Solyc06g043070.2	NA	6	-	29793972	29794157	29795104	29795158	29790103	29790582	29795396	29795477	897	17,6,14	9,8,14	21,1,6	12,8,13	203	334	2.741417876582263e-09	2.24517047392e-08	0.757,0.552,0.622	0.742,0.171,0.432	0.195
1575	gene:Solyc11g072970.1	NA	11	-	56118457	56118516	56119748	56119804	56117176	56117325	56120379	56120454	1575	10,7,14	22,4,14	30,8,20	14,8,10	205	208	2.798046199057864e-09	2.28098789223e-08	0.316,0.64,0.504	0.685,0.504,0.67	-0.133
577	gene:Solyc01g108500.2	NA	1	-	95807251	95807456	95807753	95807871	95806892	95806975	95808000	95808478	577	4,2,4	1,2,4	2,4,2	7,3,2	267	354	4.023725510723753e-09	3.26512404976e-08	0.841,0.57,0.57	0.275,0.639,0.57	0.166
1013	gene:Solyc12g098830.1	NA	12	-	66210582	66210659	66210659	66210713	66210250	66210313	66211154	66211289	1013	56,31,86	111,50,142	144,44,108	172,58,188	203	226	4.201676268026838e-09	3.39395676627e-08	0.36,0.408,0.403	0.482,0.458,0.39	-0.053
1103	gene:Solyc10g051110.1	NA	10	-	51523296	51523317	51523328	51523470	51523033	51523216	51523568	51523721	1103	140,93,174	4,0,0	553,300,515	14,0,54	291	170	4.635188527211774e-09	3.72711295665e-08	0.953,1.0,1.0	0.958,1.0,0.848	0.049
1050	gene:Solyc01g095430.2	NA	1	-	86681635	86681763	86682823	86682875	86681253	86681351	86683166	86683496	1050	0,0,0	12,4,5	12,0,6	20,4,7	201	277	5.059532683627867e-09	4.04991552821e-08	0.0,0.0,0.0	0.453,0.0,0.542	-0.332
956	gene:Solyc12g006470.1	NA	12	+	958922	959015	959315	959389	958601	958699	959502	959541	956	455,209,568	497,217,594	3010,768,2640	2989,708,2499	242	223	5.71566109846261e-09	4.55450652396e-08	0.458,0.47,0.468	0.481,0.5,0.493	-0.026
574	gene:Solyc01g108500.2	NA	1	-	95807251	95807456	95807753	95807798	95806892	95806975	95808000	95808478	574	5,3,7	1,2,4	8,3,2	7,3,2	194	354	7.057814229426346e-09	5.5987772968e-08	0.901,0.732,0.762	0.676,0.646,0.646	0.142
1515	gene:Solyc04g080650.2	NA	4	-	64761392	64761499	64762047	64762134	64761100	64761219	64762625	64762705	1515	22,1,11	12,15,22	18,0,6	26,3,24	236	256	7.094916285583674e-09	5.60308344161e-08	0.665,0.067,0.352	0.429,0.0,0.213	0.147
1181	gene:Solyc03g121450.2	NA	3	-	69559300	69559382	69559861	69559924	69559082	69559160	69561996	69562277	1181	25,4,29	62,31,69	26,21,30	70,19,56	212	231	8.117177950305857e-09	6.38190568626e-08	0.305,0.123,0.314	0.288,0.546,0.369	-0.154
252	gene:Solyc05g055000.2	NA	5	+	64784581	64784591	64784668	64784740	64780049	64780149	64784899	64785293	252	8,3,9	255,219,204	21,6,14	379,242,263	159	221	9.429262605311728e-09	7.38069272071e-08	0.042,0.019,0.058	0.072,0.033,0.069	-0.018
217	gene:Solyc10g008520.2	NA	10	+	2639121	2639513	2640724	2641180	2637741	2638069	2642451	2643134	217	77,35,78	432,168,450	372,101,364	1499,419,1214	541	605	1.0716484729353044e-08	8.35130461948e-08	0.166,0.189,0.162	0.217,0.212,0.251	-0.054
1790	gene:Solyc03g114640.2	NA	3	+	64562948	64563086	64563459	64563630	64561607	64561791	64563705	64563809	1790	5,2,10	37,16,27	58,29,49	107,29,99	287	320	1.2113810898034825e-08	9.39882959589e-08	0.131,0.122,0.292	0.377,0.527,0.356	-0.238
981	gene:Solyc03g006310.2	NA	3	+	913526	913594	913920	913967	909874	909999	914135	914330	981	15,7,17	9,5,9	36,7,21	13,1,11	217	196	1.2694425484222621e-08	9.80630510113e-08	0.601,0.558,0.63	0.714,0.863,0.633	-0.14
632	gene:Solyc03g026150.2	NA	3	+	3560976	3561021	3561079	3561195	3560832	3560892	3561935	3562044	632	10,0,7	107,47,103	4,0,4	141,44,98	194	265	1.5175478871615334e-08	1.16719226626e-07	0.113,0.0,0.085	0.037,0.0,0.053	0.036
1018	gene:Solyc02g036470.2	NA	2	-	30807737	30807887	30809749	30809872	30807233	30807405	30810429	30810477	1018	42,12,37	62,44,81	84,9,59	116,37,100	272	299	1.752564768203094e-08	1.34211561686e-07	0.427,0.231,0.334	0.443,0.211,0.393	-0.018
1195	gene:Solyc05g009670.2	NA	5	-	3868082	3868244	3868973	3869090	3867312	3867546	3869221	3869446	1195	72,28,77	3,0,4	70,35,49	1,0,0	266	311	2.57875043281546e-08	1.96629720502e-07	0.966,1.0,0.957	0.988,1.0,1.0	-0.022
1100	gene:Solyc10g051110.1	NA	10	-	51523296	51523317	51523408	51523470	51523033	51523216	51523568	51523721	1100	54,44,52	4,0,0	191,127,179	14,0,54	211	170	2.6486889254931832e-08	2.01095738592e-07	0.916,1.0,1.0	0.917,1.0,0.728	0.09
886	gene:Solyc09g015930.2	NA	9	+	11389483	11389520	11390631	11390725	11385606	11385705	11390812	11390908	886	7,1,5	11,4,11	3,4,4	2,6,5	186	243	2.6969925019411095e-08	2.03888022903e-07	0.454,0.246,0.373	0.662,0.466,0.511	-0.189
285	gene:Solyc01g098160.2	NA	1	-	88732125	88732240	88734968	88735069	88730992	88731613	88737107	88737335	285	150,59,181	222,220,211	187,55,143	197,184,176	250	264	3.380872700366698e-08	2.5450058753e-07	0.416,0.221,0.475	0.501,0.24,0.462	-0.03
1949	gene:Solyc02g062920.2	NA	2	+	34863943	34863976	34864153	34864278	34863810	34863869	34864473	34864544	1949	0,2,0	1,2,3	0,1,11	3,0,0	182	274	3.521548475151713e-08	2.63966917481e-07	0.0,0.601,0.0	0.0,1.0,1.0	-0.466
218	gene:Solyc11g007990.1	NA	11	+	2202241	2202316	2202668	2202770	2201699	2201790	2202949	2203072	218	365,129,455	714,343,940	544,120,513	941,354,711	224	251	4.2049582243780657e-08	3.13863759448e-07	0.364,0.296,0.352	0.393,0.275,0.447	-0.034
417	gene:Solyc01g088460.2	NA	1	+	83265437	83265530	83265708	83265950	83264526	83264777	83266367	83266608	417	0,0,10	21,16,42	1,0,0	60,14,49	242	391	4.2559536032787345e-08	3.16335374966e-07	0.0,0.0,0.278	0.026,0.0,0.0	0.084
80	gene:Solyc07g053970.2	NA	7	-	62374666	62374727	62376171	62376296	62374315	62374482	62377850	62377946	80	47,16,61	56,56,65	194,22,121	179,62,132	274	210	4.668335011863222e-08	3.45534922008e-07	0.391,0.18,0.418	0.454,0.214,0.413	-0.031
1060	gene:Solyc01g097500.2	NA	1	-	88332906	88333029	88333137	88333191	88332033	88332178	88333307	88333466	1060	3,1,4	2,2,1	11,0,5	4,0,0	203	272	4.954817411905438e-08	3.65211333403e-07	0.668,0.401,0.843	0.787,NA,1.0	-0.256
818	gene:Solyc01g034150.2	NA	1	-	36255080	36255155	36255432	36255489	36251783	36251820	36256428	36256568	818	0,9,2	3,0,5	12,6,4	0,0,2	206	224	5.004746962617583e-08	3.67360887007e-07	0.0,1.0,0.303	1.0,1.0,0.685	-0.461
937	gene:Solyc07g019440.2	NA	7	-	11193725	11193786	11194005	11194112	11193229	11193647	11194492	11194597	937	194,158,187	95,49,109	220,123,159	109,15,69	256	210	5.283630607318769e-08	3.86229030758e-07	0.626,0.726,0.585	0.623,0.871,0.654	-0.07
1293	gene:Solyc02g072310.2	NA	2	+	41597223	41597282	41598209	41598283	41596977	41597121	41598362	41598506	1293	2,0,3	1,4,7	12,6,10	18,1,7	208	223	6.831284923535098e-08	4.9730629752e-07	0.682,0.0,0.315	0.417,0.865,0.605	-0.297
1330	gene:Solyc03g123920.2	NA	3	-	70616048	70616204	70620341	70621232	70615660	70615872	70621308	70621449	1330	360,221,433	100,35,114	464,156,417	111,22,84	1040	305	7.011039835901565e-08	5.08300388103e-07	0.514,0.649,0.527	0.551,0.675,0.593	-0.043
15	gene:Solyc06g084160.2	NA	6	+	49374228	49374291	49374505	49374630	49373255	49373402	49374713	49374992	15	154,92,187	223,106,282	293,100,181	363,89,270	212	274	7.593696382131294e-08	5.48295873469e-07	0.472,0.529,0.462	0.511,0.592,0.464	-0.035
535	gene:Solyc01g014270.2	NA	1	+	11951633	11951679	11952243	11952304	11950645	11950871	11953634	11953710	535	3,1,0	2,3,5	0,0,2	8,0,8	195	210	9.252302549913501e-08	6.65338341902e-07	0.618,0.264,0.0	0.0,NA,0.212	0.188
1725	gene:Solyc06g068230.2	NA	6	+	42290311	42290397	42290861	42290994	42290109	42290211	42291244	42291428	1725	1,0,1	0,0,0	2,0,0	6,6,4	235	282	1.0022546425519403e-07	7.14914702691e-07	1.0,NA,1.0	0.286,0.0,0.0	0.905
771	gene:Solyc08g074750.2	NA	8	-	58889587	58889654	58890014	58890054	58886839	58887148	58891282	58891524	771	0,0,0	8,0,0	4,0,0	0,0,0	189	216	1.0005320507661147e-07	7.14914702691e-07	0.0,NA,NA	1.0,NA,NA	-1.0
1892	gene:Solyc04g008340.2	NA	4	-	2003451	2003563	2004112	2004198	2002940	2003024	2004341	2005002	1892	0,0,0	1,2,1	9,0,1	6,5,4	235	261	1.0239632330931742e-07	7.27466248732e-07	0.0,0.0,0.0	0.625,0.0,0.217	-0.281
1559	gene:Solyc09g097820.2	NA	9	-	71815313	71815367	71815466	71815551	71814608	71814709	71815634	71815681	1559	11,9,31	4,3,7	27,9,24	9,2,13	234	203	1.4219559550821617e-07	1.00216736436e-06	0.705,0.722,0.793	0.722,0.796,0.616	0.029
1721	gene:Solyc02g094400.2	NA	2	+	54932572	54932950	54933030	54933217	54932434	54932497	54933302	54933814	1721	17364,7815,20209	4686,1916,4878	169,60,155	40,10,32	527	336	1.4198856980066392e-07	1.00216736436e-06	0.703,0.722,0.725	0.729,0.793,0.755	-0.042
644	gene:Solyc05g015710.2	NA	5	-	11757559	11757649	11757799	11757841	11755996	11756260	11758143	11758617	644	4,1,9	4,1,3	0,0,3	3,0,1	191	239	1.4311151776310033e-07	1.00462013858e-06	0.556,0.556,0.79	0.0,NA,0.79	0.239
1902	gene:Solyc05g016410.2	NA	5	+	16193874	16193943	16194087	16194265	16193669	16193740	16194351	16194413	1902	1,2,1	11,2,7	6,3,8	14,2,10	218	327	2.0508614006510858e-07	1.43398174615e-06	0.12,0.6,0.176	0.391,0.692,0.545	-0.244
520	gene:Solyc02g092920.2	NA	2	+	53871885	53871944	53871972	53871988	53871472	53871585	53872060	53872211	520	1,0,4	17,11,17	1,2,0	54,8,27	208	165	2.1688696248843712e-07	1.51052376631e-06	0.045,0.0,0.157	0.014,0.165,0.0	0.008
717	gene:Solyc02g086110.2	NA	2	-	48885556	48885641	48885948	48886044	48885222	48885344	48886956	48887301	717	1,1,1	0,0,0	13,1,7	10,2,10	245	234	2.702452227381914e-07	1.87475999617e-06	1.0,1.0,1.0	0.554,0.323,0.401	0.574
1724	gene:Solyc06g068230.2	NA	6	+	42290311	42290397	42290861	42291039	42290109	42290211	42291244	42291428	1724	1,0,1	0,0,0	2,0,0	13,6,3	235	327	2.7718208794160253e-07	1.91537153738e-06	1.0,NA,1.0	0.176,0.0,0.0	0.941
395	gene:Solyc08g059760.2	NA	8	-	45231811	45231954	45232375	45232428	45231391	45231458	45234151	45234235	395	7,0,11	12,5,8	8,2,5	77,26,70	202	292	2.979058519882772e-07	2.05056596174e-06	0.457,0.0,0.665	0.131,0.1,0.094	0.266
32	gene:Solyc04g071990.2	NA	4	-	59019534	59019602	59020745	59020812	59014802	59014871	59021235	59022771	32	2,7,0	6,2,3	5,2,3	1,0,0	216	217	3.1530946959960034e-07	2.16194748729e-06	0.251,0.779,0.0	0.834,1.0,1.0	-0.601
1400	gene:Solyc06g084590.2	NA	6	+	49666973	49667040	49667198	49667219	49666506	49666598	49667313	49667405	1400	60,64,70	12,3,11	55,25,48	10,5,9	216	170	3.183473989753115e-07	2.17434960922e-06	0.797,0.944,0.834	0.812,0.797,0.808	0.053
911	gene:Solyc06g063250.2	NA	6	-	39949147	39949191	39949192	39949220	39949001	39949069	39949295	39949397	911	12,6,8	53,45,36	16,5,10	48,31,40	177	193	4.4687279038716366e-07	3.04045371613e-06	0.198,0.127,0.195	0.267,0.15,0.214	-0.037
445	gene:Solyc03g083190.1	NA	3	+	53031585	53031676	53032508	53032606	53031155	53031308	53033039	53033198	445	5,1,3	0,0,0	4,0,2	0,0,10	240	247	4.626593161828268e-07	3.13580203191e-06	1.0,1.0,1.0	1.0,NA,0.171	0.414
362	gene:Solyc09g031930.2	NA	9	-	27486135	27486275	27487258	27487313	27484379	27484523	27487422	27487539	362	3,0,1	0,0,0	0,0,0	7,0,0	204	289	4.780137428553447e-07	3.22750500424e-06	1.0,NA,1.0	0.0,NA,NA	1.0
1089	gene:Solyc06g019200.2	NA	6	-	18152775	18153002	18153053	18153111	18152504	18152555	18153190	18153300	1089	6,7,6	41,18,45	79,28,35	113,40,110	207	376	4.883516181864311e-07	3.28476810864e-06	0.21,0.414,0.195	0.559,0.56,0.366	-0.222
671	gene:Solyc11g010350.1	NA	11	+	3426535	3426709	3427366	3427473	3426310	3426438	3427545	3427557	671	7,10,6	1,5,5	17,9,11	16,7,19	323	256	5.26565340740947e-07	3.5283866961e-06	0.847,0.613,0.487	0.457,0.505,0.315	0.223
1521	gene:Solyc01g109410.2	NA	1	-	96375871	96375985	96376080	96376134	96375199	96375255	96378494	96378620	1521	171,89,213	397,135,462	201,58,218	444,162,465	203	263	5.551030034442996e-07	3.70557438903e-06	0.358,0.461,0.374	0.37,0.317,0.378	0.043
576	gene:Solyc01g108500.2	NA	1	-	95807251	95807456	95807753	95807856	95806892	95806975	95808000	95808478	576	2,2,5	1,2,4	2,4,3	7,3,2	252	354	5.605051765064459e-07	3.72757014e-06	0.738,0.584,0.637	0.286,0.652,0.678	0.114
1172	gene:Solyc07g045370.2	NA	7	-	58477182	58477263	58479416	58479576	58476177	58476477	58480760	58480816	1172	15,2,9	12,1,7	40,16,21	9,3,3	309	230	6.224944468540093e-07	4.12431714039e-06	0.482,0.598,0.489	0.768,0.799,0.839	-0.279
752	gene:Solyc09g005700.2	NA	9	-	488744	488804	490044	490129	488559	488633	490684	490861	752	280,225,322	296,349,266	477,253,415	321,400,329	234	209	7.221445985652739e-07	4.76669326441e-06	0.458,0.365,0.52	0.57,0.361,0.53	-0.039
1373	gene:Solyc01g006450.2	NA	1	+	1061768	1061820	1062114	1062173	1061553	1061665	1062756	1062855	1373	27,12,26	30,23,46	109,44,103	155,53,121	201	208	7.642023517878689e-07	5.02555375581e-06	0.482,0.351,0.369	0.421,0.462,0.468	-0.05
1043	gene:Solyc08g077370.2	NA	8	-	61250754	61250973	61251144	61251318	61249975	61250623	61251534	61251604	1043	37,32,54	29,19,28	32,7,23	19,3,9	323	368	7.913770582464546e-07	5.18498524459e-06	0.592,0.657,0.687	0.657,0.727,0.744	-0.064
1372	gene:Solyc01g006450.2	NA	1	+	1061768	1061820	1061925	1062173	1061553	1061665	1062756	1062855	1372	27,12,26	35,24,49	109,44,103	164,58,132	201	397	9.68122247494592e-07	6.31958765984e-06	0.604,0.497,0.512	0.568,0.6,0.606	-0.054
1473	gene:Solyc02g093330.2	NA	2	+	54234520	54234581	54234822	54234958	54234332	54234420	54235389	54235506	1473	5,4,10	34,24,24	3,0,4	34,8,25	210	285	1.1100941207343043e-06	7.21969301316e-06	0.166,0.184,0.361	0.107,0.0,0.178	0.142
198	gene:Solyc02g081880.2	NA	2	-	45660056	45660273	45660544	45660712	45659818	45659916	45661151	45661301	198	172,105,188	5,2,3	119,38,121	5,1,12	317	366	1.1202109912291883e-06	7.25880308969e-06	0.975,0.984,0.986	0.965,0.978,0.921	0.027
59	gene:Solyc07g022760.2	NA	7	-	21396369	21396585	21398962	21399036	21395258	21395311	21399243	21399313	59	0,4,6	2,2,0	12,0,6	1,0,1	223	365	1.169073734029622e-06	7.54777896167e-06	0.0,0.766,1.0	0.952,NA,0.908	-0.341
1522	gene:Solyc01g099460.1	NA	1	+	89708646	89708710	89709572	89709672	89708311	89708392	89709749	89709833	1522	8,10,15	6,10,4	22,12,15	17,7,16	213	249	1.369751481408976e-06	8.78236851044e-06	0.609,0.539,0.814	0.602,0.667,0.523	0.057
540	gene:Solyc01g105170.2	NA	1	-	93446308	93446462	93447099	93447153	93445503	93445581	93447249	93447856	540	74,71,88	346,178,394	158,62,114	553,190,413	203	303	1.370228213048121e-06	8.78236851044e-06	0.242,0.373,0.25	0.299,0.328,0.292	-0.018
1905	gene:Solyc03g123980.2	NA	3	+	70672577	70672772	70675109	70675293	70671897	70672008	70675444	70675897	1905	303,202,280	199,88,241	318,144,272	182,45,140	344	333	1.3882140443196417e-06	8.86552579206e-06	0.596,0.69,0.529	0.628,0.756,0.653	-0.074
1129	gene:Solyc07g066120.2	NA	7	-	67628023	67628138	67628597	67628746	67627731	67627850	67629444	67629587	1129	192,64,207	104,46,93	150,33,110	53,22,39	298	264	1.3989389776144884e-06	8.90188147986e-06	0.621,0.552,0.664	0.715,0.571,0.714	-0.054
972	gene:Solyc05g044580.2	NA	5	-	57078644	57078719	57079445	57079482	57078267	57078323	57080482	57080651	972	46,18,43	20,9,10	10,2,7	10,10,4	186	224	1.5978311606825647e-06	1.01310513378e-05	0.735,0.707,0.838	0.546,0.194,0.678	0.287
1549	gene:Solyc02g094150.2	NA	2	+	54777501	54777526	54777703	54777826	54777340	54777394	54778223	54778390	1549	67,35,86	320,214,359	26,5,20	71,22,57	174	272	1.6179758795325528e-06	1.02221404675e-05	0.247,0.204,0.272	0.364,0.262,0.354	-0.086
1168	gene:Solyc02g076810.2	NA	2	+	41924223	41924371	41924551	41924681	41921503	41922680	41924924	41925184	1168	6,0,0	0,1,1	1,0,0	2,0,2	297	279	1.7287324648099891e-06	1.08830168336e-05	1.0,0.0,0.0	0.32,NA,0.0	0.173
1956	gene:Solyc01g087370.2	NA	1	-	82322601	82322699	82325821	82326024	82314087	82314163	82328213	82328315	1956	10,5,15	2,9,7	12,4,32	6,0,4	352	247	1.9321986485311274e-06	1.2120778047e-05	0.778,0.28,0.601	0.584,1.0,0.849	-0.258
1296	gene:Solyc07g062640.2	NA	7	+	65333376	65334775	65334910	65335015	65333106	65333196	65336036	65336185	1296	488,370,561	70,54,95	699,297,570	71,40,52	1548	254	1.9767430197644857e-06	1.23563901129e-05	0.534,0.529,0.492	0.618,0.549,0.643	-0.085
1873	gene:Solyc04g009580.2	NA	4	+	2977114	2977167	2979212	2979269	2975790	2976193	2979357	2979443	1873	37,11,40	36,0,35	55,23,49	20,5,24	202	206	2.0587718985609336e-06	1.28238291851e-05	0.512,1.0,0.538	0.737,0.824,0.676	-0.062
1463	gene:Solyc03g114170.2	NA	3	+	64182860	64182883	64183529	64183563	64182595	64182691	64185515	64186112	1463	0,0,4	13,11,4	8,4,4	13,2,8	172	183	2.0952941007950826e-06	1.30055272432e-05	0.0,0.0,0.515	0.396,0.68,0.347	-0.303
409	gene:Solyc01g088460.2	NA	1	+	83265395	83265530	83265708	83265950	83264526	83264777	83266367	83266608	409	3,0,9	21,16,42	1,0,0	60,14,49	284	391	2.1998220054014197e-06	1.36065913551e-05	0.164,0.0,0.228	0.022,0.0,0.0	0.123
486	gene:Solyc03g113100.2	NA	3	-	63380663	63380758	63381689	63381758	63378294	63378783	63381861	63381950	486	0,0,0	4,0,0	3,1,2	0,0,0	218	244	2.3013590481344104e-06	1.41849237667e-05	0.0,NA,NA	1.0,1.0,1.0	-1.0
515	gene:Solyc02g092920.2	NA	2	+	53874243	53874460	53875276	53875363	53872760	53872928	53875650	53876118	515	297,159,276	133,96,160	753,225,562	260,133,216	366	236	2.3093601157794458e-06	1.41849237667e-05	0.59,0.516,0.527	0.651,0.522,0.627	-0.056
985	gene:Solyc04g080430.2	NA	4	+	64601052	64601097	64601507	64601593	64600522	64600940	64602378	64602689	985	0,0,0	0,6,4	0,2,0	2,0,0	194	235	2.3196886588877068e-06	1.41990631058e-05	NA,0.0,0.0	0.0,1.0,NA	-0.5
254	gene:Solyc04g054190.2	NA	4	+	51912739	51912794	51912879	51912994	51911713	51911802	51913093	51913218	254	0,0,0	4,4,0	3,0,0	0,0,0	204	264	2.359473836346981e-06	1.43927904017e-05	0.0,0.0,NA	1.0,NA,NA	-1.0
1317	gene:Solyc01g090450.2	NA	1	+	84131808	84131863	84135470	84135574	84131206	84131281	84135692	84136055	1317	0,0,0	2,0,2	4,0,2	2,0,2	204	253	2.467800007976311e-06	1.5001849533e-05	0.0,NA,0.0	0.713,NA,0.554	-0.633
570	gene:Solyc08g006600.2	NA	8	-	1193044	1193093	1194283	1194387	1190140	1190280	1194491	1194534	570	78,67,83	16,27,22	28,11,38	5,5,6	253	198	2.532697712019796e-06	1.53436378512e-05	0.792,0.66,0.747	0.814,0.633,0.832	-0.027
1985	gene:Solyc05g052630.2	NA	5	-	62847187	62847237	62847812	62847932	62846079	62846323	62849168	62849284	1985	17,5,4	51,58,71	26,7,10	105,38,95	269	199	2.650072129267687e-06	1.59999235381e-05	0.198,0.06,0.04	0.155,0.12,0.072	-0.016
1379	gene:Solyc11g012900.1	NA	11	-	5685619	5685719	5687380	5687447	5684908	5685072	5690117	5690254	1379	46,32,59	149,94,197	84,23,57	104,42,98	216	249	2.6947822695714037e-06	1.62145232479e-05	0.262,0.282,0.257	0.482,0.387,0.401	-0.156
1430	gene:Solyc01g090880.2	NA	1	-	84591373	84591442	84592195	84592308	84590625	84590677	84592491	84592551	1430	196,84,249	148,149,174	237,68,177	142,114,123	262	218	3.271025004413866e-06	1.96150618061e-05	0.524,0.319,0.544	0.581,0.332,0.545	-0.024
1942	gene:Solyc02g062920.2	NA	2	+	34863943	34863976	34864153	34864243	34863810	34863869	34864473	34864544	1942	0,2,0	27,22,34	0,1,11	23,7,20	182	239	3.3471745011852334e-06	2.00038908534e-05	0.0,0.107,0.0	0.0,0.158,0.419	-0.157
1946	gene:Solyc02g062920.2	NA	2	+	34863943	34863976	34864156	34864243	34863810	34863869	34864473	34864544	1946	0,2,0	27,17,28	0,1,11	22,7,16	182	236	3.4072433273205066e-06	2.02943213671e-05	0.0,0.132,0.0	0.0,0.156,0.471	-0.165
1422	gene:Solyc05g005620.2	NA	5	-	437775	437841	438412	438472	437392	437646	439017	439585	1422	1,2,1	3,3,4	4,0,1	4,1,0	209	215	3.454849319733947e-06	2.05088202906e-05	0.255,0.407,0.205	0.507,0.0,1.0	-0.213
927	gene:Solyc02g062640.2	NA	2	+	34386072	34386134	34387933	34388093	34384971	34385043	34388886	34388946	927	2,0,2	0,0,0	0,0,0	0,0,5	211	309	3.493667860392365e-06	2.0669894465e-05	1.0,NA,1.0	NA,NA,0.0	1.0
1596	gene:Solyc11g072970.1	NA	11	-	56119748	56119804	56120379	56120447	56117176	56117325	56120535	56120616	1596	1,0,2	0,0,1	0,0,0	1,2,2	217	205	3.7553450086734014e-06	2.21440177345e-05	1.0,NA,0.654	0.0,0.0,0.0	0.827
324	gene:Solyc11g039950.1	NA	11	-	40563539	40563698	40567599	40567679	40563334	40563382	40569929	40570089	324	6,0,2	7,0,10	6,5,12	12,3,13	229	308	3.8009138225304076e-06	2.23382609703e-05	0.535,NA,0.212	0.402,0.692,0.554	-0.176
811	gene:Solyc03g120540.2	NA	3	+	68909341	68909455	68909662	68909897	68909200	68909260	68910002	68910119	811	95,57,97	251,158,229	129,44,84	160,81,160	263	384	4.134362420435718e-06	2.42175070257e-05	0.356,0.345,0.382	0.541,0.442,0.434	-0.111
547	gene:Solyc04g079060.2	NA	4	-	63648534	63648637	63648719	63648842	63647655	63647693	63648989	63649066	547	70,39,61	170,57,149	77,24,60	167,10,161	272	252	4.333640678677366e-06	2.53010242923e-05	0.276,0.388,0.275	0.299,0.69,0.257	-0.102
410	gene:Solyc01g088460.2	NA	1	+	83265395	83265530	83265708	83265935	83264526	83264777	83266367	83266608	410	3,0,9	17,15,30	1,0,0	28,8,30	284	376	4.643097097112373e-06	2.70185485684e-05	0.189,0.0,0.284	0.045,0.0,0.0	0.143
1070	gene:Solyc11g069050.1	NA	11	+	53628318	53628508	53630831	53630977	53626571	53627567	53632111	53632179	1070	406,159,365	277,122,265	323,88,247	181,66,174	339	295	4.965558792200553e-06	2.88002409948e-05	0.561,0.531,0.545	0.608,0.537,0.553	-0.02
499	gene:Solyc04g049630.2	NA	4	-	42635669	42635725	42642784	42642867	42634238	42634375	42643250	42643398	499	4,10,18	13,7,26	44,7,34	37,16,43	232	205	5.0817127446108925e-06	2.93776138733e-05	0.214,0.558,0.38	0.512,0.279,0.411	-0.017
1299	gene:Solyc12g008750.1	NA	12	+	2112112	2112150	2112313	2112399	2111969	2112040	2112630	2112710	1299	0,2,5	4,0,5	1,0,0	10,3,1	187	235	5.3610188974259655e-06	3.08913434187e-05	0.0,1.0,0.557	0.112,0.0,0.0	0.482
1498	gene:Solyc11g013390.1	NA	11	-	6378756	6378821	6379353	6379371	6377811	6378144	6379449	6379689	1498	0,0,2	0,0,0	0,0,0	0,2,4	167	214	5.486887421349966e-06	3.15139735337e-05	NA,NA,1.0	NA,0.0,0.0	1.0
1771	gene:Solyc04g080050.2	NA	4	-	64345730	64345844	64346343	64346439	64345021	64345075	64347173	64347290	1771	11,4,10	29,7,47	31,16,31	45,9,45	245	263	5.573894063192877e-06	3.19100925495e-05	0.289,0.38,0.186	0.425,0.656,0.425	-0.217
729	gene:Solyc08g022070.2	NA	8	+	33072937	33072986	33072986	33073157	33072403	33072551	33073316	33073517	729	25,56,31	64,84,79	182,84,101	216,90,170	198	320	5.640031050439131e-06	3.21845642846e-05	0.387,0.519,0.388	0.577,0.601,0.49	-0.125
1729	gene:Solyc05g053100.2	NA	5	+	63217930	63218162	63218413	63218584	63216914	63217286	63218723	63218870	1729	14,18,8	0,0,4	87,19,48	18,0,13	381	320	5.788330872455815e-06	3.29246215864e-05	1.0,1.0,0.627	0.802,1.0,0.756	0.023
90	gene:Solyc07g045070.2	NA	7	-	58181233	58181300	58184267	58184440	58180802	58181004	58184515	58184637	90	0,0,0	2,0,0	4,0,1	0,0,0	322	216	5.9236002689767264e-06	3.35860540892e-05	0.0,NA,NA	1.0,NA,1.0	-1.0
363	gene:Solyc02g069160.2	NA	2	+	39104000	39104079	39104912	39105087	39103769	39103806	39108072	39108109	363	71,37,83	68,41,84	191,40,110	133,30,82	228	324	6.515369709816932e-06	3.68232875932e-05	0.597,0.562,0.584	0.671,0.655,0.656	-0.08
1615	gene:Solyc03g034220.2	RBCS-2A	3	+	5923507	5923533	5923740	5923793	5922277	5922508	5924228	5924574	1615	4187,4864,4516	4642,6306,5473	27461,23160,21605	24342,21926,17866	175	202	6.688578093392256e-06	3.76818300867e-05	0.51,0.471,0.488	0.566,0.549,0.583	-0.076
1883	gene:Solyc09g098580.2	NA	9	+	72372419	72372480	72372572	72372635	72370512	72370610	72373115	72373172	1883	12,21,21	25,16,34	42,9,27	60,32,40	210	212	6.764582492166736e-06	3.79890362814e-05	0.326,0.57,0.384	0.414,0.221,0.405	0.08
775	gene:Solyc10g007340.2	NA	10	+	1735220	1735304	1736302	1736367	1734984	1735137	1737226	1737379	775	33,25,46	1,0,4	36,8,28	1,0,0	233	214	7.504343525549198e-06	4.20100749895e-05	0.968,1.0,0.914	0.971,1.0,1.0	-0.03
128	gene:Solyc08g065490.2	NA	8	-	53605286	53605523	53605904	53606003	53605001	53605197	53606111	53606358	128	0,0,0	2,2,0	4,0,1	0,0,1	248	386	7.77900282517081e-06	4.34102712862e-05	0.0,0.0,NA	1.0,NA,0.609	-0.804
1454	gene:Solyc08g061560.2	NA	8	-	48992719	48992780	48992780	48992791	48992540	48992612	48992866	48992935	1454	0,0,3	5,5,5	13,1,4	32,5,36	160	210	7.985052064161846e-06	4.44199908852e-05	0.0,0.0,0.441	0.348,0.208,0.127	-0.081
313	gene:Solyc11g039950.1	NA	11	-	40563512	40563658	40567599	40567679	40563334	40563382	40569929	40570089	313	6,0,2	21,2,14	6,5,12	7,3,14	229	295	8.295424684112436e-06	4.58601161031e-05	0.269,0.0,0.155	0.525,0.682,0.525	-0.436
920	gene:Solyc06g083510.2	NA	6	-	48910097	48910144	48910799	48910881	48909871	48909976	48910959	48911079	920	0,0,2	60,25,50	0,0,3	34,15,20	231	196	8.295781318822569e-06	4.58601161031e-05	0.0,0.0,0.033	0.0,0.0,0.113	-0.027
79	gene:Solyc07g053970.2	NA	7	-	62374666	62374695	62376171	62376296	62374315	62374482	62377850	62377946	79	47,16,61	42,37,43	194,22,121	136,39,91	274	178	8.350020997296854e-06	4.60161593278e-05	0.421,0.219,0.48	0.481,0.268,0.463	-0.031
1318	gene:Solyc01g090450.2	NA	1	+	84131808	84131863	84135487	84135574	84131206	84131281	84135692	84136055	1318	0,0,0	5,0,4	4,0,2	3,0,6	204	236	8.683558290076161e-06	4.77056354508e-05	0.0,NA,0.0	0.607,NA,0.278	-0.443
1829	gene:Solyc05g050940.2	NA	5	+	61167594	61167702	61167897	61167999	61167422	61167493	61168983	61169080	1829	0,0,0	0,0,3	0,2,2	0,0,0	257	251	8.92624402422327e-06	4.88870764051e-05	NA,NA,0.0	NA,1.0,1.0	-1.0
554	gene:Solyc07g053430.2	NA	7	-	61868321	61868390	61869050	61869121	61867622	61868118	61870679	61870707	554	0,0,0	3,0,0	2,0,0	0,1,1	220	218	8.991987639574006e-06	4.90951423901e-05	0.0,NA,NA	1.0,0.0,0.0	-0.333
141	gene:Solyc12g040810.1	NA	12	+	42548725	42548803	42549505	42549607	42548402	42548460	42549717	42549816	141	0,0,1	3,0,4	2,0,0	0,0,0	227	251	9.428202339510422e-06	5.13184305803e-05	0.0,NA,0.217	1.0,NA,NA	-0.891
1901	gene:Solyc05g016410.2	NA	5	+	16193874	16193943	16194077	16194265	16193669	16193740	16194351	16194413	1901	1,2,1	14,2,7	6,3,8	18,3,12	218	337	9.54905897814114e-06	5.18168261728e-05	0.099,0.607,0.181	0.34,0.607,0.508	-0.189
74	gene:Solyc08g029200.2	NA	8	-	37869584	37869637	37870205	37870300	37866930	37867022	37870870	37870964	74	30,10,51	1,2,6	35,14,47	6,2,5	244	202	1.0030357174926165e-05	5.42620851451e-05	0.961,0.805,0.876	0.828,0.853,0.886	0.025
126	gene:Solyc08g065490.2	NA	8	-	53605286	53605370	53605904	53606003	53605001	53605197	53606111	53606358	126	0,0,0	1,2,0	4,0,1	0,0,0	248	233	1.0234539917923257e-05	5.51978692525e-05	0.0,0.0,NA	1.0,NA,1.0	-1.0
175	gene:Solyc02g094430.2	NA	2	-	54956958	54957082	54957465	54957528	54956011	54956381	54958033	54958142	175	5,0,9	87,27,71	4,0,8	99,40,84	212	273	1.029010510249094e-05	5.53288629979e-05	0.069,0.0,0.14	0.049,0.0,0.109	0.017
1525	gene:Solyc01g090220.2	NA	1	-	83863750	83863812	83865243	83865390	83862528	83862924	83866610	83866705	1525	7,7,3	0,0,0	2,0,4	5,0,0	296	211	1.0942617247219289e-05	5.86590603343e-05	1.0,1.0,1.0	0.222,NA,1.0	0.389
1188	gene:Solyc02g067180.2	NA	2	-	37364425	37364509	37365241	37365378	37364205	37364324	37365982	37366069	1188	7,2,6	2,0,0	10,3,5	0,6,0	286	233	1.300066363612991e-05	6.92716083503e-05	0.74,1.0,1.0	1.0,0.289,1.0	0.15
564	gene:Solyc08g006600.2	NA	8	-	1193044	1193090	1194283	1194379	1190140	1190280	1194491	1194534	564	40,46,42	10,18,11	11,8,25	2,2,5	245	195	1.2978603314898516e-05	6.92716083503e-05	0.761,0.67,0.752	0.814,0.761,0.799	-0.064
1232	gene:Solyc06g068220.2	NA	6	+	42264000	42264128	42265005	42265070	42263148	42263225	42265917	42265988	1232	76,5,57	4,1,8	278,32,358	6,0,10	277	214	1.3226822822221338e-05	7.02650137313e-05	0.936,0.794,0.846	0.973,1.0,0.965	-0.121
667	gene:Solyc12g038400.1	NA	12	-	48113850	48114084	48114359	48114454	48111503	48111629	48115001	48115222	667	68,51,82	277,180,303	102,40,65	296,122,209	244	383	1.3358136562324848e-05	7.07501304753e-05	0.278,0.308,0.298	0.351,0.34,0.328	-0.045
1078	gene:Solyc04g045620.2	NA	4	-	34487176	34487185	34488292	34488373	34487031	34487086	34489738	34490144	1078	6,2,0	2,8,0	0,0,0	9,0,3	230	158	1.3624117504869017e-05	7.19434742272e-05	0.673,0.147,NA	0.0,NA,0.0	0.41
495	gene:Solyc02g014150.2	NA	2	+	15319875	15319915	15325572	15325764	15319103	15319339	15326408	15326539	495	4,0,0	1,0,2	0,2,0	8,1,1	189	341	1.3810907134354351e-05	7.27127819068e-05	0.878,NA,0.0	0.0,0.783,0.0	0.178
735	gene:Solyc10g047050.1	NA	10	+	39251007	39251056	39253270	39253353	39250688	39250752	39253897	39254055	735	12,4,13	14,10,32	43,21,45	74,33,66	198	232	1.4121956115013052e-05	7.41297933752e-05	0.501,0.319,0.322	0.405,0.427,0.444	-0.045
1774	gene:Solyc06g068040.2	NA	6	+	42166630	42166801	42166953	42166974	42166411	42166543	42167064	42167272	1774	43,17,61	5,5,9	121,21,115	22,6,21	320	170	1.5470285372209695e-05	8.09672627912e-05	0.82,0.644,0.783	0.745,0.65,0.744	0.036
1243	gene:Solyc03g006070.2	NA	3	-	757318	757353	757780	757830	757146	757225	758495	758683	1243	0,2,1	5,8,10	11,7,5	9,7,10	199	184	1.628770982178955e-05	8.49939783916e-05	0.0,0.188,0.085	0.531,0.48,0.316	-0.351
17	gene:Solyc06g084160.2	NA	6	+	49374228	49374291	49374513	49374630	49373255	49373402	49374713	49374992	17	154,92,187	226,102,281	293,100,181	343,89,272	212	266	1.651605389401393e-05	8.5932056878e-05	0.461,0.531,0.455	0.517,0.585,0.455	-0.037
1493	gene:Solyc02g090110.2	NA	2	-	51731798	51731982	51732901	51732947	51731514	51731589	51734647	51735435	1493	0,0,0	3,0,5	0,0,4	0,0,1	195	333	1.6681415502420442e-05	8.6537900363e-05	0.0,NA,0.0	NA,NA,0.872	-0.872
312	gene:Solyc03g112270.2	NA	3	-	62724995	62725080	62726347	62726358	62724583	62724750	62726799	62727779	312	0,0,0	2,0,0	2,0,0	0,0,0	160	234	1.705671153343148e-05	8.82260897738e-05	0.0,NA,NA	1.0,NA,NA	-1.0
493	gene:Solyc02g014150.2	NA	2	+	15328137	15328236	15328393	15328439	15327379	15327502	15328727	15328802	493	0,1,0	3,0,2	0,0,2	0,0,0	248	195	1.7783730733333823e-05	9.17184246859e-05	0.0,1.0,0.0	NA,NA,1.0	-0.667
207	gene:Solyc03g095260.2	NA	3	-	56245637	56245759	56245759	56245880	56243729	56243877	56246279	56246855	207	2,0,2	0,0,0	5,0,4	4,0,4	270	271	1.7971141309427387e-05	9.24155493499e-05	1.0,NA,1.0	0.556,NA,0.501	0.472
1086	gene:Solyc02g088260.2	NA	2	-	50411785	50411877	50413055	50413139	50410792	50411129	50413314	50416509	1086	0,2,0	0,0,2	0,0,2	0,0,0	233	241	1.8278630564807417e-05	9.37243404903e-05	NA,1.0,0.0	NA,NA,1.0	-0.5
1300	gene:Solyc12g008750.1	NA	12	+	2112112	2112150	2112310	2112399	2111969	2112040	2112630	2112710	1300	0,2,5	2,3,2	1,0,0	2,2,2	187	238	1.938045043614931e-05	9.90867538195e-05	0.0,0.459,0.761	0.389,0.0,0.0	0.277
1138	gene:Solyc06g050510.2	NA	6	-	33199626	33199697	33199697	33199816	33198537	33198791	33200639	33200786	1138	5,0,3	11,35,16	23,11,19	127,35,65	268	220	1.9759989590091883e-05	0.000100736085259	0.272,0.0,0.133	0.129,0.205,0.194	-0.041
1984	gene:Solyc05g052630.2	NA	5	-	62847507	62847557	62847812	62847843	62846079	62846323	62849168	62849284	1984	3,0,0	0,0,1	1,0,0	2,1,2	180	199	2.1697001256621573e-05	0.000110293089721	1.0,NA,0.0	0.356,0.0,0.0	0.381
440	gene:Solyc03g083190.1	NA	3	+	53032135	53032220	53032508	53032606	53031155	53031308	53033039	53033198	440	1,0,1	0,0,0	0,0,0	0,0,10	234	247	2.2671538717269203e-05	0.000114916767882	1.0,NA,1.0	NA,NA,0.0	1.0
1641	gene:Solyc03g097460.2	NA	3	-	59795890	59795959	59797425	59797668	59795659	59795732	59798619	59798737	1641	5,0,5	2,2,6	15,3,4	1,2,4	392	218	2.398281312770234e-05	0.00012121598978	0.582,0.0,0.317	0.893,0.455,0.357	-0.269
1768	gene:Solyc07g066660.2	NA	7	+	68034147	68034207	68034736	68034835	68033815	68033977	68035065	68035244	1768	28,15,29	66,38,52	98,30,55	98,49,98	209	248	2.434127412964773e-05	0.000122677247679	0.335,0.319,0.398	0.543,0.421,0.4	-0.104
1312	gene:Solyc11g044260.1	NA	11	+	33208439	33208495	33212061	33212176	33204910	33204995	33212674	33212743	1312	0,0,0	3,0,1	0,0,6	0,0,0	205	264	2.4530360829990467e-05	0.000123279000876	0.0,NA,0.0	NA,NA,1.0	-1.0
1251	gene:Solyc05g006440.2	NA	5	-	1071184	1071298	1071629	1071741	1070887	1071042	1072115	1072256	1251	31,18,28	1,10,1	44,11,41	2,0,4	261	263	2.4718476101383726e-05	0.000123872476553	0.969,0.645,0.966	0.957,1.0,0.912	-0.096
1506	gene:Solyc01g096710.2	NA	1	-	87730030	87730096	87730791	87730882	87728267	87728375	87731292	87731386	1506	10,1,13	31,19,33	22,0,10	24,22,16	240	215	2.5147582007755295e-05	0.000125666871672	0.224,0.045,0.261	0.451,0.0,0.359	-0.093
1655	gene:Solyc03g110940.2	NA	3	+	61664911	61665160	61666731	61666967	61663785	61663914	61667061	61667170	1655	6,8,2	3,2,5	4,1,9	5,2,6	398	385	2.742184180353453e-05	0.000136527597701	0.659,0.795,0.279	0.436,0.326,0.592	0.126
744	gene:Solyc01g096400.2	NA	1	+	87505169	87505279	87506225	87506411	87504448	87504546	87507140	87507265	744	8,5,9	22,26,24	2,0,0	14,1,5	259	335	2.7475310786554746e-05	0.000136527597701	0.32,0.199,0.327	0.156,0.0,0.0	0.23
418	gene:Solyc01g088460.2	NA	1	+	83265437	83265530	83265708	83265935	83264526	83264777	83266367	83266608	418	0,0,10	17,15,30	1,0,0	28,8,30	242	376	2.957850626179956e-05	0.00014656688397	0.0,0.0,0.341	0.053,0.0,0.0	0.096
1991	gene:Solyc07g025490.1	NA	7	-	28719972	28720071	28722299	28722340	28719013	28719114	28722725	28722728	1991	0,0,2	0,2,0	0,0,0	1,0,1	190	248	3.1982417234291455e-05	0.000158036022591	NA,0.0,1.0	0.0,NA,0.0	0.5
1938	gene:Solyc09g020190.2	NA	9	+	19187945	19188112	19188200	19188369	19187669	19187846	19188921	19189409	1938	17,3,20	42,17,25	1,0,3	5,2,1	316	318	3.435840873991488e-05	0.000169303690977	0.289,0.151,0.446	0.168,0.0,0.751	-0.011
176	gene:Solyc02g094430.2	NA	2	-	54956958	54957089	54957465	54957528	54956011	54956381	54958033	54958142	176	5,0,9	142,49,119	4,0,8	155,70,138	212	280	3.4505051232661596e-05	0.000169553987863	0.044,0.0,0.091	0.033,0.0,0.071	0.01
1637	gene:Solyc10g083350.1	NA	10	-	63191972	63192039	63192964	63193017	63191778	63191875	63193109	63193199	1637	12,24,25	1,0,0	64,43,44	16,2,2	202	216	3.482119081894958e-05	0.000170633480772	0.928,1.0,1.0	0.811,0.958,0.959	0.067
653	gene:Solyc03g026310.2	NA	3	+	3745999	3746171	3746516	3746629	3745834	3745858	3746722	3746824	653	18,4,8	2,0,0	9,0,7	2,1,1	321	262	3.572910500569305e-05	0.000174598858439	0.88,1.0,1.0	0.786,0.0,0.851	0.414
308	gene:Solyc08g007750.2	NA	8	-	2264793	2264850	2269016	2269080	2263448	2263555	2271173	2271383	308	0,0,0	0,0,2	0,0,1	1,0,0	213	206	3.686788613645436e-05	0.00017966746715	NA,NA,0.0	0.0,NA,1.0	-0.5
140	gene:Solyc07g047720.2	NA	7	+	58934996	58935078	58935240	58935353	58933646	58934008	58935457	58935578	140	0,2,1	0,0,0	2,0,0	0,0,2	231	262	3.971090981147629e-05	0.000192990657848	NA,1.0,1.0	1.0,NA,0.0	0.5
1446	gene:Solyc12g096050.1	NA	12	-	65132068	65132122	65133997	65134072	65131299	65131365	65134782	65134920	1446	31,26,27	7,3,10	40,16,49	17,7,14	224	203	4.022339210151541e-05	0.00019494570035	0.801,0.887,0.71	0.681,0.674,0.76	0.094
1973	gene:Solyc01g087400.2	NA	1	-	82349856	82349876	82350562	82350624	82349327	82349408	82350761	82350842	1973	2,0,0	0,0,0	0,2,0	1,0,0	211	169	4.115688657336388e-05	0.000198924951771	1.0,NA,NA	0.0,1.0,NA	0.5
1337	gene:Solyc12g019740.1	NA	12	+	11253527	11253585	11253585	11253713	11253264	11253429	11253812	11254118	1337	0,0,1	1,2,0	0,1,0	0,0,0	207	277	4.2057426710627086e-05	0.000202723672619	0.0,0.0,1.0	NA,1.0,NA	-0.667
662	gene:Solyc08g065360.2	NA	8	+	53280347	53280516	53281767	53281803	53279881	53279925	53282015	53282077	662	0,0,0	1,0,0	2,6,4	0,0,0	318	185	4.4194146040304284e-05	0.000212444142243	0.0,NA,NA	1.0,1.0,1.0	-1.0
1698	gene:Solyc01g100360.2	NA	1	-	90417248	90417270	90417270	90417495	90416684	90417062	90417575	90417647	1698	1,0,1	0,0,0	6,0,0	3,0,1	374	171	4.476410781281733e-05	0.000214600831222	1.0,NA,1.0	0.478,NA,0.0	0.761
251	gene:Solyc06g071410.2	NA	6	-	43931909	43932106	43933180	43933302	43931635	43931810	43934025	43934561	251	92,88,81	148,72,132	185,104,150	246,102,186	271	346	4.565763929036988e-05	0.000218292875418	0.442,0.609,0.439	0.49,0.566,0.507	-0.024
1345	gene:Solyc04g017610.2	NA	4	+	7579674	7579783	7582215	7582352	7577906	7578127	7583296	7583454	1345	35,31,32	1,0,3	31,10,33	0,1,6	258	286	4.724925474506662e-05	0.000225293616291	0.975,1.0,0.922	1.0,0.917,0.859	0.04
1715	gene:Solyc01g006230.2	NA	1	+	857219	857278	857615	857808	856841	856980	858529	858585	1715	0,0,4	4,0,0	0,0,0	2,0,2	208	342	4.82264909814183e-05	0.000229335114371	0.0,NA,1.0	0.0,NA,0.0	0.5
468	gene:Solyc01g103410.2	NA	1	-	92019572	92019658	92020541	92020659	92016130	92016273	92020742	92020902	468	2075,821,2585	1406,1149,1806	1236,369,1009	899,429,659	267	235	5.289170797926005e-05	0.000250845660631	0.565,0.386,0.557	0.548,0.431,0.574	-0.015
809	gene:Solyc11g045370.1	NA	11	-	30712048	30712141	30713351	30713400	30710930	30711045	30714120	30714221	809	10,26,15	14,16,23	46,28,47	37,30,36	198	242	5.336732490247362e-05	0.000252424592921	0.466,0.665,0.444	0.603,0.533,0.615	-0.059
400	gene:Solyc08g059760.2	NA	8	-	45231903	45231954	45232375	45232428	45231391	45231458	45234151	45234235	400	7,0,11	7,4,8	8,2,5	41,18,42	202	200	5.37946714334405e-05	0.000253767396709	0.498,0.0,0.577	0.162,0.099,0.105	0.236
106	gene:Solyc10g054570.1	NA	10	+	55644484	55644557	55645445	55645519	55642557	55642843	55646614	55646747	106	0,2,0	4,0,0	3,1,0	0,0,0	222	223	5.7533268469930856e-05	0.00027068178703	0.0,1.0,NA	1.0,1.0,NA	-0.5
838	gene:Solyc04g008740.2	NA	4	-	2402628	2402722	2402956	2403084	2402208	2402479	2404153	2404186	838	40,32,57	28,18,22	170,50,126	75,11,39	277	243	6.047619518870387e-05	0.000283772915885	0.556,0.609,0.694	0.665,0.799,0.739	-0.115
1524	gene:Solyc01g090220.2	NA	1	-	83863750	83863812	83865355	83865390	83862528	83862924	83866610	83866705	1524	2,0,5	0,0,0	2,0,3	5,0,0	184	211	6.203983282481506e-05	0.000290339852558	1.0,NA,1.0	0.314,NA,1.0	0.343
1477	gene:Solyc10g045240.1	NA	10	+	32331960	32332084	32332398	32332422	32331486	32331602	32332511	32332614	1477	89,31,118	57,26,78	195,42,151	110,40,70	273	173	6.594919834087514e-05	0.000307010873329	0.497,0.43,0.489	0.529,0.4,0.578	-0.03
494	gene:Solyc02g014150.2	NA	2	+	15319875	15319915	15325605	15325764	15319103	15319339	15326408	15326539	494	4,0,0	1,0,3	0,2,0	4,2,4	189	308	6.577652558768099e-05	0.000307010873329	0.867,NA,0.0	0.0,0.62,0.0	0.227
963	gene:Solyc05g032660.2	NA	5	+	46236362	46236413	46238628	46238679	46234451	46234509	46238771	46238813	963	20,11,34	60,53,81	74,24,84	298,103,272	200	200	6.69618652627861e-05	0.000310906928215	0.25,0.172,0.296	0.199,0.189,0.236	0.031
397	gene:Solyc08g059760.2	NA	8	-	45231903	45231954	45232375	45232428	45231391	45231458	45234600	45234697	397	3,0,2	5,1,1	0,0,0	4,0,8	202	200	7.0358288218023e-05	0.00032582149701	0.373,0.0,0.664	0.0,NA,0.0	0.346
1216	gene:Solyc02g067120.2	NA	2	-	37342811	37343009	37343084	37343234	37342435	37342741	37344482	37344569	1216	80,26,78	300,265,303	145,39,141	611,252,500	299	347	7.59101689088869e-05	0.000349700752083	0.236,0.102,0.23	0.216,0.152,0.247	-0.016
726	gene:Solyc03g059160.1	NA	3	+	27836271	27836370	27836423	27836591	27835648	27835651	27836696	27836770	726	21,21,17	6,0,3	18,27,13	8,3,15	248	317	7.577155713835114e-05	0.000349700752083	0.817,1.0,0.879	0.742,0.92,0.526	0.169
92	gene:Solyc09g066470.2	NA	9	-	64892495	64892547	64893390	64893442	64891856	64891931	64893623	64893834	92	0,0,0	0,1,0	0,1,0	0,0,1	201	201	7.650821004640245e-05	0.000350629594746	NA,0.0,NA	NA,1.0,0.0	-0.5
979	gene:Solyc03g005680.2	NA	3	-	487108	487187	487224	487309	484675	486101	488278	488663	979	0,0,1	0,0,0	1,0,0	3,0,1	234	228	7.649534563372736e-05	0.000350629594746	NA,NA,1.0	0.245,NA,0.0	0.877
896	gene:Solyc06g043070.2	NA	6	-	29793972	29794157	29795104	29795304	29790103	29790582	29795396	29795477	896	1,3,0	9,8,14	0,0,2	12,8,13	349	334	8.364141009675219e-05	0.000382329856489	0.096,0.264,0.0	0.0,0.0,0.128	0.077
372	gene:Solyc12g097030.1	NA	12	+	65698077	65698153	65698186	65698265	65697479	65697598	65698689	65698798	372	51,41,91	49,18,52	69,53,87	64,38,76	225	228	9.096716427611806e-05	0.000414744622692	0.513,0.698,0.639	0.522,0.586,0.537	0.068
1945	gene:Solyc02g062920.2	NA	2	+	34863943	34863976	34864214	34864306	34863810	34863869	34864473	34864544	1945	0,2,0	3,0,1	0,1,11	0,1,1	182	241	9.233979613978828e-05	0.000419920563936	0.0,1.0,0.0	NA,0.57,0.936	-0.42
1328	gene:Solyc04g015490.2	NA	4	+	5702690	5702865	5702871	5702964	5702299	5702395	5703869	5704028	1328	0,1,0	2,2,0	6,0,0	1,1,7	324	242	0.00010015536826643859	0.000454294478111	0.0,0.272,NA	0.818,0.0,0.0	-0.137
1434	gene:Solyc01g090880.2	NA	1	-	84591373	84591442	84592195	84592308	84590069	84590510	84592491	84592551	1434	191,77,246	40,25,45	238,68,177	34,22,28	262	218	0.00010479164135432675	0.000474108474567	0.799,0.719,0.82	0.853,0.72,0.84	-0.025
1603	gene:Solyc01g106940.2	NA	1	+	94635932	94636017	94636608	94636692	94635405	94635623	94636933	94637284	1603	19,6,41	68,34,60	33,9,20	62,15,32	234	233	0.00011013900877521766	0.000496509904468	0.218,0.149,0.405	0.346,0.374,0.384	-0.111
1824	gene:Solyc03g098230.2	NA	3	+	60587521	60587716	60588037	60588132	60586115	60586181	60590730	60590822	1824	468,279,489	274,132,308	579,238,483	347,79,263	344	244	0.00011030434847711452	0.000496509904468	0.548,0.6,0.53	0.542,0.681,0.566	-0.037
1391	gene:Solyc10g084760.1	NA	10	-	64188283	64188385	64188894	64189029	64186775	64187891	64189156	64189216	1391	0,0,0	4,10,8	6,2,6	53,9,45	284	251	0.00011503239236713032	0.000516477924105	0.0,0.0,0.0	0.091,0.164,0.105	-0.12
1929	gene:Solyc01g103020.2	NA	1	+	91690985	91691040	91691163	91691232	91690652	91690721	91691313	91691430	1929	7,5,18	5,1,4	10,1,4	2,0,9	204	218	0.00011745206113485811	0.00052600682569	0.599,0.842,0.828	0.842,1.0,0.322	0.035
114	gene:Solyc03g006190.2	NA	3	-	827854	827920	828092	828132	827674	827686	831890	832088	114	0,0,4	0,0,1	0,2,0	2,5,2	189	215	0.00013192488950811789	0.000589331135202	NA,NA,0.82	0.0,0.313,0.0	0.716
1390	gene:Solyc10g084760.1	NA	10	-	64188283	64188385	64188882	64189029	64186775	64187891	64189156	64189216	1390	0,0,0	4,10,8	6,4,4	53,9,45	296	251	0.00013618545695536998	0.000606831419028	0.0,0.0,0.0	0.088,0.274,0.07	-0.144
1067	gene:Solyc04g049090.2	NA	4	-	39554174	39554215	39554935	39555030	39553907	39554081	39555128	39555203	1067	365,117,361	233,80,230	198,45,184	97,19,101	244	190	0.00013988550662274838	0.000621752415115	0.55,0.532,0.55	0.614,0.648,0.587	-0.072
934	gene:Solyc12g098430.1	NA	12	+	65935703	65935731	65936658	65936733	65935216	65935269	65937149	65937254	934	47,39,52	46,7,38	83,22,89	64,22,79	177	224	0.00014290980910743216	0.000633602637371	0.564,0.876,0.634	0.621,0.559,0.588	0.102
1359	gene:Solyc11g069860.1	NA	11	+	54486201	54486224	54486858	54486943	54485145	54485219	54487292	54487391	1359	2,0,4	0,0,1	0,0,0	0,0,2	172	234	0.00014353673879696373	0.00063479122733	1.0,NA,0.845	NA,NA,0.0	0.922
691	gene:Solyc01g080760.2	NA	1	-	79981261	79981503	79985502	79986522	79980198	79980402	79986680	79987251	691	133,104,160	68,22,36	448,169,397	85,49,79	1169	391	0.00014865306214841546	0.00065577872055	0.395,0.613,0.598	0.638,0.536,0.627	-0.065
1844	gene:Solyc02g088110.2	NA	2	-	50301493	50301557	50301614	50301667	50300397	50300455	50301834	50301930	1844	2,8,4	0,0,2	2,0,4	3,0,0	202	213	0.00015649380629790082	0.000688650605326	1.0,1.0,0.678	0.413,NA,1.0	0.186
489	gene:Solyc06g011530.2	NA	6	+	8021721	8021813	8022157	8022224	8020684	8020772	8022451	8022497	489	25,5,11	47,29,42	14,8,35	57,15,47	241	216	0.00017272505458223818	0.00075819012793	0.323,0.134,0.19	0.18,0.323,0.4	-0.085
387	gene:Solyc08g059760.2	NA	8	-	45231832	45231954	45232375	45232428	45231391	45231458	45234151	45234235	387	7,0,11	54,22,47	8,2,5	184,76,188	202	271	0.0001776317318602507	0.000777798350646	0.148,0.0,0.239	0.055,0.034,0.034	0.088
1016	gene:Solyc05g051750.2	NA	5	-	62133034	62133063	62133815	62133856	62132832	62132896	62133966	62134054	1016	60,41,70	1,2,1	174,46,137	1,3,0	190	178	0.0001793011310343984	0.000783169631605	0.983,0.951,0.985	0.994,0.935,1.0	-0.003
1863	gene:Solyc06g050310.2	NA	6	-	32922821	32922895	32924051	32924106	32922317	32922401	32925115	32925220	1863	36,12,30	96,51,89	44,19,62	113,30,96	204	223	0.00018086534570744027	0.000788056149154	0.291,0.205,0.269	0.299,0.409,0.414	-0.119
1017	gene:Solyc05g051750.2	NA	5	-	62133034	62133063	62133815	62133859	62132832	62132896	62133966	62134054	1017	73,30,72	1,2,1	171,71,128	1,3,0	193	178	0.00019798538715563779	0.000860531080782	0.985,0.933,0.985	0.994,0.956,1.0	-0.016
730	gene:Solyc08g022070.2	NA	8	+	33072937	33072986	33073013	33073157	33072403	33072551	33073316	33073517	730	25,56,31	56,80,68	182,84,101	184,83,149	198	293	0.00020258068333810596	0.000878346149081	0.398,0.509,0.403	0.594,0.6,0.501	-0.128
745	gene:Solyc01g096400.2	NA	1	+	87505169	87505279	87506218	87506411	87504448	87504546	87507140	87507265	745	8,5,9	26,26,24	2,0,0	16,1,5	259	342	0.00020370975714329475	0.000881082054735	0.289,0.203,0.331	0.142,0.0,0.0	0.227
769	gene:Solyc12g095860.1	NA	12	-	64975642	64975696	64975799	64975887	64975090	64975180	64976527	64976691	769	72,15,102	107,50,114	64,15,75	124,38,95	237	203	0.00021394022712146394	0.000923073809214	0.366,0.204,0.434	0.307,0.253,0.403	0.014
1097	gene:Solyc01g028930.2	NA	1	-	39929007	39929052	39929587	39929638	39928117	39928210	39929845	39929917	1097	38,18,57	22,6,42	77,22,59	33,4,47	200	194	0.0002303999115626492	0.000991672612054	0.626,0.744,0.568	0.694,0.842,0.549	-0.049
1854	gene:Solyc08g067850.2	NA	8	-	56888459	56888732	56889867	56890059	56882287	56882711	56890230	56890469	1854	152,99,146	270,114,255	202,70,174	280,111,250	341	422	0.00023850991078481763	0.00102408745674	0.411,0.518,0.415	0.472,0.438,0.463	-0.01
1639	gene:Solyc03g097460.2	NA	3	-	59795820	59795890	59797425	59797668	59795659	59795732	59798619	59798737	1639	5,0,5	1,2,0	15,3,4	0,0,5	392	219	0.00023921590822640248	0.00102463181998	0.736,0.0,1.0	1.0,1.0,0.309	-0.191
123	gene:Solyc07g056030.2	NA	7	+	63936483	63936502	63936502	63936563	63935715	63935972	63937026	63937073	123	42,17,37	0,0,4	37,9,41	0,0,2	168	210	0.0002464734809619183	0.00105316808653	1.0,1.0,0.92	1.0,1.0,0.962	-0.014
37	gene:Solyc03g078150.2	NA	3	+	50137391	50137435	50137743	50137773	50135685	50135800	50137975	50138379	37	4,1,4	9,13,12	0,0,0	1,0,1	193	179	0.00025589137366366106	0.0010907755181	0.292,0.067,0.236	0.0,NA,0.0	0.198
521	gene:Solyc02g092920.2	NA	2	+	53871885	53871944	53871944	53871996	53871472	53871585	53872060	53872211	521	1,0,4	0,0,1	1,2,0	5,5,0	208	201	0.0002597987700681722	0.00110476928906	1.0,NA,0.794	0.162,0.279,NA	0.676
1788	gene:Solyc03g123760.2	PDS	3	+	70505866	70505914	70506448	70506494	70505409	70505512	70507115	70507303	1788	23,12,25	59,18,50	48,9,44	69,29,68	197	195	0.0002646643936082735	0.00112276094075	0.278,0.398,0.331	0.408,0.235,0.39	-0.009
420	gene:Solyc01g088460.2	NA	1	+	83265437	83265530	83265708	83265822	83264526	83264777	83266367	83266608	420	0,0,10	0,0,1	1,0,0	1,0,1	242	263	0.0002684062702017813	0.00113591074638	NA,NA,0.916	0.521,NA,0.0	0.655
1439	gene:Solyc01g090880.2	NA	1	-	84592195	84592308	84592491	84592551	84591373	84591442	84592625	84592934	1439	78,51,98	318,240,322	93,25,83	274,162,219	209	262	0.00028180817066752025	0.00118978199024	0.235,0.21,0.276	0.298,0.162,0.322	-0.02
34	gene:Solyc11g006550.1	NA	11	-	1198141	1198267	1198283	1198405	1197791	1197883	1198458	1198568	34	3,0,0	34,6,28	3,2,0	12,6,14	271	275	0.0003293377694530708	0.00138713931943	0.082,0.0,0.0	0.202,0.253,0.0	-0.124
1319	gene:Solyc01g090450.2	NA	1	+	84134429	84134498	84135470	84135574	84131206	84131281	84135692	84136055	1319	0,0,0	2,0,2	4,0,0	2,0,2	218	253	0.00033245862138423914	0.00139695796016	0.0,NA,0.0	0.699,NA,0.0	-0.349
1726	gene:Solyc06g068230.2	NA	6	+	42290292	42290397	42290861	42290995	42290109	42290211	42291244	42291428	1726	65,102,86	97,87,114	421,122,290	654,163,408	254	283	0.0003342265239368884	0.0014010585802	0.427,0.566,0.457	0.418,0.455,0.442	0.045
1192	gene:Solyc02g084550.2	NA	2	+	47637009	47637179	47637499	47637569	47635624	47635995	47640055	47640125	1192	75,32,114	47,28,75	75,18,89	52,30,55	319	219	0.0003368270315544194	0.0014086217939	0.523,0.44,0.511	0.498,0.292,0.526	0.053
311	gene:Solyc07g043420.2	NA	7	+	57180113	57180328	57180400	57180666	57179844	57180032	57180746	57181056	311	1767,1354,2314	5074,3422,5989	15342,6146,13034	30421,12654,24674	364	415	0.00034130058781409525	0.00142396400906	0.284,0.311,0.306	0.365,0.356,0.376	-0.065
1932	gene:Solyc01g103020.2	NA	1	+	91690985	91691040	91691163	91691222	91690652	91690721	91691313	91691430	1932	7,5,18	3,2,3	10,1,4	1,0,3	204	208	0.0003502915017076558	0.0014580368624	0.704,0.718,0.86	0.911,1.0,0.576	-0.068
596	gene:Solyc01g103940.2	NA	1	+	92417963	92418107	92418316	92418391	92417343	92417732	92418520	92418622	596	467,219,628	245,221,314	548,125,525	301,122,233	293	224	0.0003720861070711808	0.00154511813007	0.593,0.431,0.605	0.582,0.439,0.633	-0.008
725	gene:Solyc01g073650.2	NA	1	-	81023469	81023541	81025116	81025200	81022877	81022949	81025629	81025686	725	165,114,208	73,46,106	307,131,279	119,45,139	233	221	0.0003941174380604307	0.00163277224339	0.682,0.702,0.65	0.71,0.734,0.656	-0.022
1847	gene:Solyc01g098750.2	NA	1	+	89187564	89187670	89188257	89188346	89186941	89187449	89188594	89188697	1847	2,0,2	4,0,0	0,0,0	8,0,3	255	238	0.0004125706878196602	0.00170522791297	0.318,NA,1.0	0.0,NA,0.0	0.659
1063	gene:Solyc08g060860.2	NA	8	-	45633124	45633195	45633196	45633277	45629697	45629954	45633406	45633556	1063	80,17,71	59,42,59	121,15,95	63,49,66	230	220	0.00042294410893907285	0.00174402827206	0.565,0.279,0.535	0.648,0.226,0.579	-0.025
922	gene:Solyc02g092910.2	NA	2	+	53860043	53860079	53862042	53862083	53859288	53859434	53862620	53862722	922	20,24,45	15,7,24	67,33,41	26,4,22	185	190	0.0004641821661841004	0.00190962384181	0.578,0.779,0.658	0.726,0.894,0.657	-0.087
151	gene:Solyc06g050720.2	NA	6	+	33491811	33491880	33491959	33492033	33491573	33491749	33492145	33492260	151	3,0,0	1,2,0	0,0,1	2,0,0	218	223	0.00046671902696438444	0.00191560547262	0.754,0.0,NA	0.0,NA,1.0	-0.123
144	gene:Solyc12g040810.1	NA	12	+	42548697	42548803	42549505	42549607	42548402	42548460	42549717	42549816	144	1,0,1	3,0,4	2,0,0	0,0,0	255	251	0.0004746304913785359	0.00193907930542	0.247,NA,0.197	1.0,NA,NA	-0.778
1570	gene:Solyc01g102370.2	NA	1	+	91204708	91204790	91205736	91205851	91204332	91204417	91205942	91205999	1570	56,40,66	74,37,91	191,53,134	136,39,118	231	264	0.00047368615759967633	0.00193907930542	0.464,0.553,0.453	0.616,0.608,0.565	-0.106
137	gene:Solyc07g047720.2	NA	7	+	58936162	58936278	58936359	58936455	58935664	58935814	58936791	58937199	137	0,0,3	9,4,15	2,0,2	7,2,1	265	245	0.0004910121780927812	0.00200138373974	0.0,0.0,0.156	0.209,0.0,0.649	-0.234
953	gene:Solyc12g006470.1	NA	12	+	957298	957371	958601	958699	956914	956996	958922	959015	953	735,499,750	345,161,442	7794,1535,4363	2139,553,1857	222	247	0.0005306430073536348	0.0021579482299	0.703,0.775,0.654	0.802,0.755,0.723	-0.049
1893	gene:Solyc04g008340.2	NA	4	-	2003455	2003563	2004112	2004198	2002940	2003024	2004341	2005002	1893	0,0,0	1,0,0	9,0,1	2,3,3	235	257	0.0005892581553300529	0.00239082035958	0.0,NA,NA	0.831,0.0,0.267	-0.366
376	gene:Solyc08g082530.2	NA	8	+	65290008	65290204	65290907	65291022	65289640	65289693	65291228	65291503	376	87,22,59	74,64,67	261,110,255	229,98,146	345	264	0.0005999015995807623	0.00242843462164	0.474,0.208,0.403	0.466,0.462,0.572	-0.138
1560	gene:Solyc12g010380.1	NA	12	-	3431132	3431163	3431329	3431359	3429983	3430121	3432152	3432218	1560	14,13,9	29,18,33	53,24,43	70,17,48	179	180	0.0006014355534739576	0.00242908560296	0.327,0.421,0.215	0.432,0.587,0.474	-0.177
484	gene:Solyc03g113100.2	NA	3	-	63380663	63380762	63381689	63381758	63378294	63378783	63381861	63381950	484	0,0,0	7,0,0	3,1,2	2,0,0	218	248	0.0006230140292647039	0.00251050527966	0.0,NA,NA	0.631,1.0,1.0	-0.877
1405	gene:Solyc02g094120.2	NA	2	-	54757439	54757502	54757592	54757708	54757313	54757350	54757948	54758290	1405	537,305,687	279,119,313	1074,255,773	340,92,313	265	212	0.0006529814398647819	0.002625282198	0.606,0.672,0.637	0.716,0.689,0.664	-0.051
1218	gene:Solyc02g067120.2	NA	2	-	37342815	37343009	37343084	37343234	37342435	37342741	37344482	37344569	1218	80,26,78	74,39,63	145,39,141	83,25,85	299	343	0.0006747114563909274	0.00270649561532	0.554,0.433,0.587	0.667,0.642,0.656	-0.13
987	gene:Solyc02g090930.2	NA	2	-	52399892	52400085	52400085	52400105	52399186	52399812	52401707	52401741	987	7,9,13	22,10,20	19,4,9	20,1,11	169	342	0.0006957931001867433	0.00278474659328	0.392,0.646,0.568	0.658,0.89,0.623	-0.188
1891	gene:Solyc02g090750.2	NA	2	-	52263932	52264148	52264437	52264575	52260604	52260702	52264646	52264858	1891	40,25,39	13,13,24	31,12,21	7,7,12	287	365	0.0007279763874093841	0.00290697568697	0.796,0.71,0.674	0.849,0.686,0.69	-0.015
919	gene:Solyc06g083510.2	NA	6	-	48910097	48910144	48910799	48910853	48909871	48909976	48910959	48911079	919	49,34,65	60,25,50	45,16,57	34,15,20	203	196	0.0007702467782763216	0.00306884358282	0.441,0.568,0.557	0.561,0.507,0.733	-0.078
404	gene:Solyc05g005780.2	NA	5	+	602547	602638	602883	603047	601783	601938	603332	603387	404	35,31,46	97,45,92	125,39,64	151,49,100	240	313	0.0007828884671444638	0.00311220156939	0.32,0.473,0.395	0.519,0.509,0.455	-0.098
1673	gene:Solyc06g060810.2	NA	6	-	38842611	38842670	38842739	38842743	38842472	38842564	38843847	38843895	1673	0,1,1	0,1,0	2,0,2	0,0,4	153	208	0.0007880213915837128	0.00312558260473	NA,0.576,1.0	1.0,NA,0.405	0.086
330	gene:Solyc04g007020.2	NA	4	-	740859	740931	740931	741040	740449	740614	741507	742225	330	1,2,5	2,0,2	0,0,0	0,0,1	258	221	0.0008049942371441758	0.00318576019129	0.3,1.0,0.682	NA,NA,0.0	0.661
1818	gene:Solyc04g008110.2	NA	4	-	1765722	1766426	1766723	1766822	1764261	1764753	1767021	1767251	1818	28,21,48	342,202,312	72,18,43	472,140,323	248	853	0.0008249899246565584	0.00325760530517	0.22,0.263,0.346	0.344,0.307,0.314	-0.045
1957	gene:Solyc01g087370.2	NA	1	-	82322601	82322699	82323262	82323407	82314087	82314163	82325567	82325694	1957	0,0,0	9,20,11	6,0,0	14,0,10	294	247	0.0008642953063004218	0.00340520801079	0.0,0.0,0.0	0.265,NA,0.0	-0.133
1355	gene:Solyc06g083190.2	NA	6	-	48717136	48717152	48718161	48718248	48716966	48717047	48718498	48718910	1355	256,241,287	62,25,75	599,176,406	75,40,67	236	165	0.0008663366219532739	0.00340566552052	0.743,0.871,0.728	0.848,0.755,0.809	-0.023
1805	gene:Solyc09g009960.2	NA	9	-	3414508	3414576	3415552	3415728	3414082	3414238	3416154	3416264	1805	30,10,26	0,0,0	37,14,19	1,4,2	325	217	0.0008831710295422383	0.00346414534647	1.0,1.0,1.0	0.961,0.7,0.864	0.158
139	gene:Solyc07g047720.2	NA	7	+	58936162	58936278	58936359	58936460	58935664	58935814	58936791	58937199	139	0,0,3	6,5,13	2,0,2	5,2,1	265	250	0.00089892802812341	0.00351814973839	0.0,0.0,0.179	0.274,0.0,0.654	-0.25
1047	gene:Solyc10g077030.1	NA	10	-	59948977	59949051	59950842	59950926	59948199	59948286	59951028	59951172	1047	88,45,86	196,132,231	142,48,99	298,128,216	233	223	0.0009078299683880723	0.00354514616794	0.301,0.246,0.263	0.313,0.264,0.305	-0.024
808	gene:Solyc11g045370.1	NA	11	-	30712048	30712141	30713375	30713400	30710930	30711045	30714120	30714221	808	8,17,10	14,16,23	31,18,31	37,30,36	174	242	0.0009230277481065689	0.00359655525639	0.443,0.596,0.377	0.538,0.455,0.545	-0.041
1767	gene:Solyc04g072880.2	NA	4	+	59836893	59837033	59837033	59837118	59835848	59835926	59837233	59837322	1767	43,12,28	42,25,47	20,6,21	59,19,56	289	234	0.0009523818078315414	0.00370277674298	0.453,0.28,0.325	0.215,0.204,0.233	0.135
1695	gene:Solyc01g107310.2	NA	1	+	94890447	94890478	94890853	94891029	94889966	94890340	94891163	94891400	1695	2,0,0	1,2,3	0,0,3	0,3,0	180	325	0.0009773831955828204	0.00379164665129	0.783,0.0,0.0	NA,0.0,1.0	-0.239
326	gene:Solyc04g007020.2	NA	4	-	740699	740931	740931	741040	740449	740614	741507	742225	326	1,2,5	29,24,50	0,0,0	27,7,31	258	381	0.0009991533717498505	0.00386761994448	0.048,0.11,0.129	0.0,0.0,0.0	0.096
1447	gene:Solyc01g103670.2	NA	1	+	92220826	92220916	92221299	92221422	92220406	92220507	92222427	92222505	1447	44,66,60	86,37,117	60,25,47	76,24,61	239	272	0.001003859665740943	0.00387735316309	0.368,0.67,0.369	0.473,0.542,0.467	-0.025
1977	gene:Solyc12g099970.1	NA	12	+	66902657	66902732	66903211	66903275	66901201	66901408	66903427	66903606	1977	0,2,0	1,5,5	2,2,0	31,4,2	224	213	0.0010526265661653827	0.00405685489226	0.0,0.276,0.0	0.058,0.322,0.0	-0.035
1190	gene:Solyc02g067180.2	NA	2	-	37364413	37364509	37365241	37365349	37364205	37364324	37365982	37366069	1190	1826,1551,2135	1383,675,1584	2172,1078,1455	1303,480,1084	257	245	0.0010609526442817165	0.0040800548429	0.557,0.687,0.562	0.614,0.682,0.561	-0.017
891	gene:Solyc01g107300.2	NA	1	+	94890447	94890478	94890853	94891018	94889966	94890340	94891163	94891400	891	2,0,0	6,2,3	0,0,3	0,3,0	180	314	0.0011473058068973752	0.00440256826985	0.368,0.0,0.0	NA,0.0,1.0	-0.377
373	gene:Solyc11g005200.1	NA	11	-	175819	175981	176572	176660	175118	175184	176770	176818	373	2,0,0	0,0,1	0,0,0	1,0,2	237	311	0.0011642459429941742	0.00445790275575	1.0,NA,0.0	0.0,NA,0.0	0.5
1924	gene:Solyc01g103020.2	NA	1	+	91690982	91691040	91691163	91691232	91690652	91690721	91691313	91691430	1924	1,0,3	5,1,4	5,0,2	2,0,9	207	218	0.0011791671359055109	0.00450528437023	0.174,0.0,0.441	0.725,NA,0.19	-0.253
483	gene:Solyc03g113100.2	NA	3	-	63380709	63380762	63381689	63381758	63378294	63378783	63381861	63381950	483	0,0,0	5,0,0	3,1,2	2,0,0	218	202	0.0012001973220139848	0.00457575229018	0.0,NA,NA	0.582,1.0,1.0	-0.861
180	gene:Solyc11g072590.1	NA	11	+	55764860	55764993	55765076	55765205	55764272	55764385	55765321	55765401	180	44,64,52	12,7,11	113,41,117	13,18,10	282	278	0.0012087565009245335	0.00459847365621	0.783,0.9,0.823	0.895,0.692,0.92	-0.0
1668	gene:Solyc08g016010.2	NA	8	-	6577093	6577238	6577238	6577311	6576765	6576955	6577813	6577905	1668	81,63,84	193,41,193	123,71,98	224,69,177	222	294	0.001232395363973335	0.00467834205766	0.357,0.671,0.366	0.421,0.577,0.423	-0.009
338	gene:Solyc04g007020.2	NA	4	-	740696	740931	740931	741040	740449	740614	741507	742225	338	1,2,5	35,24,51	0,0,0	32,7,26	258	384	0.0012458265394495263	0.00471920160233	0.041,0.11,0.127	0.0,0.0,0.0	0.093
732	gene:Solyc12g038430.1	NA	12	-	47767610	47767769	47767991	47768081	47767427	47767532	47768229	47768604	732	9,1,15	20,18,32	8,2,9	12,7,17	239	308	0.001249290635089862	0.00472221182366	0.367,0.067,0.377	0.462,0.269,0.406	-0.109
695	gene:Solyc06g065020.2	NA	6	-	40544554	40544655	40544775	40544909	40543059	40543261	40544978	40545196	695	10,7,11	8,5,5	12,2,16	7,2,6	283	250	0.0013670014601541423	0.00515260600076	0.525,0.553,0.66	0.602,0.469,0.702	-0.012
84	gene:Solyc04g071940.2	NA	4	-	58949693	58949908	58950183	58950291	58947949	58949019	58952635	58952933	84	0,0,0	1,0,0	3,2,0	3,5,4	257	364	0.001368979547970042	0.00515260600076	0.0,NA,NA	0.586,0.362,0.0	-0.316
334	gene:Solyc04g007020.2	NA	4	-	740830	740931	740931	741040	740449	740614	741507	742225	334	1,2,5	7,0,7	0,0,0	0,0,4	258	250	0.0014039379552261914	0.00526179288728	0.122,1.0,0.409	NA,NA,0.0	0.51
807	gene:Solyc06g065310.2	NA	6	-	40726821	40726879	40727464	40727565	40726196	40726647	40727691	40727840	807	0,0,6	0,0,0	0,0,1	0,0,2	250	207	0.001401879240078963	0.00526179288728	NA,NA,1.0	NA,NA,0.293	0.707
957	gene:Solyc12g006470.1	NA	12	+	958601	958699	958922	959015	957298	957371	959315	959389	957	515,305,589	437,191,536	3894,859,3024	2595,560,2322	247	242	0.001501560175628701	0.00561577156593	0.536,0.61,0.518	0.595,0.6,0.561	-0.031
555	gene:Solyc07g053430.2	NA	7	-	61868217	61868390	61869050	61869121	61867622	61868118	61870679	61870707	555	0,0,0	2,0,0	2,0,0	1,2,1	220	322	0.0015137449870425918	0.0056493984854	0.0,NA,NA	0.745,0.0,0.0	-0.248
1540	gene:Solyc03g098210.2	NA	3	-	60561631	60561737	60561742	60561878	60560752	60560915	60562806	60562936	1540	160,31,190	113,32,131	99,14,66	67,29,59	285	255	0.001541889172247763	0.0057423198857	0.559,0.464,0.565	0.569,0.302,0.5	0.072
905	gene:Solyc08g014420.2	NA	8	+	4454897	4455027	4456480	4456618	4454386	4454804	4462266	4462599	905	60,19,68	104,42,113	74,20,90	122,39,76	279	287	0.001548333069926906	0.00575420420315	0.372,0.318,0.382	0.384,0.345,0.549	-0.069
392	gene:Solyc08g059760.2	NA	8	-	45231811	45231954	45232375	45232428	45231391	45231458	45234600	45234697	392	3,0,2	7,1,3	0,0,0	19,2,19	202	292	0.0015616212533698542	0.0057914213778	0.383,0.0,0.491	0.0,0.0,0.0	0.291
283	gene:Solyc06g051780.2	NA	6	+	35452648	35452807	35455267	35455398	35443617	35443653	35455561	35455672	283	7,3,6	112,45,139	3,0,6	103,31,133	308	280	0.0015757715227770423	0.00583167327153	0.054,0.057,0.038	0.026,0.0,0.039	0.028
105	gene:Solyc10g054570.1	NA	10	+	55644484	55644685	55645445	55645519	55642557	55642843	55646614	55646747	105	0,2,2	4,0,0	7,1,2	0,0,0	350	223	0.0017062622291900411	0.00629471858918	0.0,1.0,1.0	1.0,1.0,1.0	-0.333
357	gene:Solyc06g009220.2	NA	6	+	3169870	3169995	3170196	3170260	3168770	3168828	3171595	3171696	357	1,1,1	27,23,37	3,2,6	138,27,72	274	213	0.0017080073051475217	0.00629471858918	0.028,0.033,0.021	0.017,0.054,0.061	-0.017
1007	gene:Solyc03g117510.2	NA	3	+	66652939	66653032	66653086	66653219	66652761	66652839	66653488	66653523	1007	3,2,2	18,9,12	9,4,9	37,17,32	242	282	0.001728251026063681	0.00635608329544	0.163,0.206,0.163	0.221,0.215,0.247	-0.05
542	gene:Solyc01g105170.2	NA	1	-	93445503	93445518	93446308	93446462	93445071	93445369	93447099	93447153	542	253,152,377	6,1,6	601,234,509	5,3,4	303	164	0.0017411961314599649	0.00639040654886	0.958,0.988,0.971	0.985,0.977,0.986	-0.01
366	gene:Solyc03g120530.2	NA	3	+	68902630	68902705	68903032	68903098	68901883	68902232	68903696	68903762	366	10,4,11	20,11,16	13,9,11	19,10,22	224	215	0.0017950484383421647	0.00657441136113	0.324,0.259,0.398	0.396,0.463,0.324	-0.067
1702	gene:Solyc08g076430.2	NA	8	+	60442245	60442328	60443417	60444013	60440500	60440572	60444849	60444961	1702	20,33,24	172,68,176	38,47,25	229,80,228	232	745	0.0018173096380946579	0.00663701753005	0.272,0.609,0.305	0.348,0.654,0.26	-0.025
942	gene:Solyc07g019440.2	NA	7	-	11193721	11193786	11194005	11194090	11193229	11193647	11194492	11194597	942	3,0,3	12,3,12	0,0,0	5,6,3	234	214	0.0018196458462816484	0.00663701753005	0.186,0.0,0.186	0.0,0.0,0.0	0.124
1358	gene:Solyc11g069860.1	NA	11	+	54486858	54486943	54487184	54487212	54485145	54485219	54487292	54487391	1358	0,0,1	0,0,2	0,0,2	0,0,0	234	177	0.0018765586348080529	0.00683051898143	NA,NA,0.274	NA,NA,1.0	-0.726
575	gene:Solyc01g108500.2	NA	1	-	95807251	95807456	95807753	95807846	95806892	95806975	95808000	95808478	575	2,2,4	1,2,4	2,4,4	7,3,2	242	354	0.001909116710073861	0.00693475864501	0.745,0.594,0.594	0.295,0.661,0.745	0.077
1266	gene:Solyc11g008590.1	NA	11	+	2782438	2782470	2782574	2782616	2782174	2782246	2782847	2782969	1266	10,7,8	9,4,5	20,2,15	5,4,12	181	191	0.002039824246119686	0.00739436289218	0.54,0.649,0.628	0.808,0.345,0.569	0.032
1707	gene:Solyc03g025600.2	NA	3	+	2999379	2999509	3000697	3000782	2996354	2996437	3001996	3002083	1707	24,16,15	0,0,0	45,27,29	2,4,2	279	234	0.002061000171320408	0.00745584724553	1.0,1.0,1.0	0.95,0.85,0.924	0.092
834	gene:Solyc12g070280.1	NA	12	+	29995635	29995823	29996260	29996487	29995307	29995382	29996908	29996989	834	1,0,0	0,3,0	5,0,3	14,0,8	337	376	0.0021080436979668328	0.00761046796266	1.0,0.0,NA	0.285,NA,0.295	0.21
1433	gene:Solyc01g090880.2	NA	1	-	84591373	84591442	84592195	84592367	84590625	84590677	84592491	84592530	1433	7,10,4	148,149,174	2,0,1	142,114,123	321	218	0.002273718619571515	0.00819187013854	0.031,0.044,0.015	0.009,0.0,0.005	0.025
933	gene:Solyc12g098430.1	NA	12	+	65933668	65933719	65934260	65934335	65933542	65933545	65934434	65934500	933	0,0,0	1,6,0	0,4,0	7,2,15	200	224	0.00238223539512959	0.00856539515037	0.0,0.0,NA	0.0,0.691,0.0	-0.23
912	gene:Solyc04g015450.2	NA	4	-	5654165	5654222	5655446	5655533	5653925	5653991	5656613	5656790	912	52,20,51	26,13,30	204,27,118	72,31,55	236	206	0.0024160522740802855	0.00866936404229	0.636,0.573,0.597	0.712,0.432,0.652	0.003
763	gene:Solyc05g052180.2	NA	5	-	62463341	62463379	62463615	62463825	62463114	62463246	62464162	62464388	763	2,0,0	2,0,0	3,3,0	0,0,0	359	187	0.0024708477483215935	0.00883016094299	0.342,NA,NA	1.0,1.0,NA	-0.658
81	gene:Solyc12g007210.1	NA	12	-	1634947	1635132	1635189	1635299	1634637	1634703	1635387	1635475	81	24,16,29	4,1,4	23,5,23	3,0,0	259	334	0.0024691668539513567	0.00883016094299	0.886,0.954,0.903	0.908,1.0,1.0	-0.055
1126	gene:Solyc04g074640.2	NA	4	-	60572787	60572853	60572933	60572968	60572673	60572714	60573060	60573145	1126	26,7,18	60,18,81	147,49,155	406,99,354	184	215	0.0025165864031082316	0.00897548658689	0.336,0.312,0.206	0.297,0.366,0.338	-0.049
1426	gene:Solyc09g018830.2	NA	9	+	17566840	17566929	17566929	17567142	17565973	17566068	17567551	17567592	1426	10,16,26	17,8,32	16,4,9	29,11,28	238	362	0.0025539270457416263	0.00909033590325	0.472,0.753,0.553	0.456,0.356,0.328	0.213
413	gene:Solyc01g088460.2	NA	1	+	83265387	83265530	83265708	83265950	83264526	83264777	83266367	83266608	413	13,8,18	21,16,42	12,9,6	60,14,49	292	391	0.002565802324651892	0.00911426568737	0.453,0.401,0.365	0.211,0.463,0.141	0.135
415	gene:Solyc01g088460.2	NA	1	+	83265387	83265530	83265607	83265822	83264526	83264777	83266367	83266608	415	13,8,18	20,6,17	12,9,6	42,3,39	292	364	0.002630640886769136	0.00932585917574	0.448,0.624,0.569	0.263,0.789,0.161	0.143
266	gene:Solyc01g081520.2	NA	1	-	80715470	80715528	80716977	80717051	80715307	80715375	80718373	80718450	266	23,10,39	0,0,0	40,11,47	4,0,4	223	207	0.0027810820108308786	0.00983946815432	1.0,1.0,1.0	0.903,1.0,0.916	0.06
296	gene:Solyc08g066580.2	NA	8	-	55304183	55304232	55304372	55304607	55303479	55303901	55304686	55304743	296	0,0,0	1,0,2	3,0,0	1,3,0	384	198	0.002789643546545778	0.00985005875018	0.0,NA,0.0	0.607,0.0,NA	-0.303
1320	gene:Solyc01g090450.2	NA	1	+	84134429	84134498	84135487	84135574	84131206	84131281	84135692	84136055	1320	0,0,0	5,0,4	4,0,0	3,0,6	218	236	0.0028003695719478207	0.00986823460712	0.0,NA,0.0	0.591,NA,0.0	-0.295
1414	gene:Solyc07g005680.2	NA	7	+	566797	566944	567125	567191	565657	565743	567636	567732	1414	83,19,100	13,7,36	26,8,27	16,0,7	296	215	0.0029511564231451803	0.0103789179176	0.823,0.663,0.669	0.541,1.0,0.737	-0.041
295	gene:Solyc08g066580.2	NA	8	-	55304183	55304232	55304580	55304607	55303479	55303901	55304686	55304743	295	0,0,0	1,0,2	2,0,0	1,3,0	176	198	0.0029687547236560987	0.0104200934646	0.0,NA,0.0	0.692,0.0,NA	-0.346
1349	gene:Solyc03g044370.2	NA	3	-	8901425	8901668	8901945	8902005	8900289	8900402	8902225	8902346	1349	0,0,0	1,0,0	2,0,2	2,0,2	209	392	0.002982649128077577	0.0104481313021	0.0,NA,NA	0.652,NA,0.652	-0.652
1127	gene:Solyc07g066120.2	NA	7	-	67628023	67628157	67628597	67628746	67627731	67627850	67629444	67629587	1127	192,64,207	125,54,110	150,33,110	65,28,50	298	283	0.003091965936087961	0.0108096595671	0.593,0.53,0.641	0.687,0.528,0.676	-0.042
1031	gene:Solyc04g074690.2	NA	4	-	60608331	60608412	60608611	60608726	60607980	60608154	60609698	60609869	1031	4,2,0	4,2,5	1,0,4	7,13,2	264	230	0.003149543698341438	0.0109476832667	0.466,0.466,0.0	0.111,0.0,0.635	0.062
1056	gene:Solyc01g097500.2	NA	1	-	88332987	88333029	88333180	88333191	88332033	88332178	88333307	88333466	1056	0,0,0	11,0,0	2,0,1	2,0,2	160	191	0.0031377915053504265	0.0109476832667	0.0,NA,NA	0.544,NA,0.374	-0.459
1568	gene:Solyc05g006170.2	NA	5	-	851658	851763	851836	851911	851485	851581	852046	852106	1568	52,19,66	127,96,146	173,44,109	294,131,240	224	254	0.0031500117483004996	0.0109476832667	0.317,0.183,0.339	0.4,0.276,0.34	-0.059
1040	gene:Solyc08g077370.2	NA	8	-	61250725	61250973	61251144	61251318	61249975	61250623	61251534	61251604	1040	37,32,54	42,34,41	32,7,23	24,3,12	323	397	0.0032184082993345804	0.0111634593755	0.52,0.536,0.618	0.621,0.741,0.702	-0.13
1806	gene:Solyc09g009960.2	NA	9	-	3414329	3414571	3415552	3415728	3414082	3414238	3416154	3416264	1806	30,10,26	1,1,1	37,14,19	4,0,1	325	391	0.00330151900015017	0.0114293289849	0.973,0.923,0.969	0.918,1.0,0.958	-0.004
756	gene:Solyc01g107180.2	NA	1	+	94806843	94806913	94807709	94807845	94805956	94806036	94809111	94809181	756	1,4,0	28,25,45	0,0,3	122,34,107	219	285	0.0034362831605984426	0.0118726267795	0.044,0.172,0.0	0.0,0.0,0.035	0.06
1159	gene:Solyc07g042830.2	NA	7	-	56349080	56349160	56350700	56350773	56343128	56343295	56353005	56353088	1159	11,7,9	162,39,252	2,3,6	19,1,16	222	229	0.0034868251388410873	0.0120237693384	0.065,0.156,0.036	0.098,0.756,0.279	-0.292
1542	gene:Solyc06g073700.2	NA	6	-	45470410	45470451	45470722	45470754	45469655	45469748	45470909	45470956	1542	1,0,5	14,10,12	0,0,0	11,5,5	181	190	0.003529408809648858	0.0121469342106	0.07,0.0,0.304	0.0,0.0,0.0	0.125
118	gene:Solyc04g009620.2	CS2	4	-	3004348	3004407	3004470	3004567	3003639	3003723	3004836	3004987	118	31,22,40	36,42,32	47,13,55	35,7,36	246	208	0.0035692152792524824	0.0122600812214	0.421,0.307,0.514	0.532,0.611,0.564	-0.155
1338	gene:Solyc12g019740.1	NA	12	+	11253264	11253309	11253309	11253429	11252976	11253153	11253812	11254118	1338	123,62,195	440,225,432	65,35,88	195,67,180	194	269	0.0035831814334574726	0.0122842014647	0.279,0.276,0.385	0.316,0.42,0.404	-0.067
1059	gene:Solyc01g097500.2	NA	1	-	88332906	88333029	88333180	88333191	88332033	88332178	88333307	88333466	1059	0,0,0	2,2,1	2,0,1	4,0,0	160	272	0.003701454608764808	0.0126651319205	0.0,0.0,0.0	0.459,NA,1.0	-0.73
1082	gene:Solyc03g082960.2	NA	3	-	52816867	52816935	52816935	52816977	52816617	52816777	52817217	52817271	1082	5,3,3	206,302,241	6,9,4	356,236,230	191	217	0.0037592227713711943	0.0128379634798	0.027,0.011,0.014	0.019,0.042,0.019	-0.009
1541	gene:Solyc06g073700.2	NA	6	-	45470410	45470456	45470722	45470754	45469655	45469748	45470909	45470956	1541	1,0,5	14,13,12	0,0,0	12,6,6	181	195	0.0037707982670402047	0.0128526823399	0.071,0.0,0.31	0.0,0.0,0.0	0.127
859	gene:Solyc05g054940.2	NA	5	-	64734653	64734769	64735068	64735205	64733328	64733387	64736697	64736918	859	82,58,89	0,1,1	147,46,91	3,3,6	286	265	0.003798170080528571	0.012921082447	1.0,0.982,0.988	0.978,0.934,0.934	0.041
924	gene:Solyc02g062640.2	NA	2	+	34389031	34389063	34389160	34389408	34388886	34388946	34389810	34389880	924	3,1,8	280,223,233	5,8,7	204,87,141	181	397	0.003821636449930559	0.0129759594624	0.023,0.01,0.07	0.051,0.168,0.098	-0.071
264	gene:Solyc06g007350.2	NA	6	+	1386459	1386540	1386617	1386715	1386286	1386357	1387131	1387255	264	2,0,3	32,19,37	1,0,3	140,40,115	230	247	0.0038351055778830146	0.0129967466806	0.063,0.0,0.08	0.008,0.0,0.027	0.036
1600	gene:Solyc11g072970.1	NA	11	-	56119748	56119813	56120379	56120447	56117176	56117325	56120535	56120616	1600	1,0,2	0,0,1	0,0,0	0,0,1	217	214	0.003895122180330743	0.0131748970115	1.0,NA,0.664	NA,NA,0.0	0.832
926	gene:Solyc02g062640.2	NA	2	+	34389031	34389063	34389197	34389408	34388886	34388946	34389810	34389880	926	3,1,8	253,195,215	5,8,7	186,78,123	181	360	0.003917132734482266	0.013224060701	0.023,0.01,0.069	0.051,0.169,0.102	-0.073
871	gene:Solyc05g026490.2	NA	5	-	41505982	41506499	41507751	41507968	41505398	41505598	41511424	41511688	871	10,6,18	1213,684,1394	12,5,7	877,342,662	366	666	0.004048595903971039	0.0136418402936	0.015,0.016,0.023	0.024,0.026,0.019	-0.005
351	gene:Solyc08g066620.2	NA	8	+	55375623	55375692	55375761	55375844	55374775	55374837	55376670	55376850	351	13,6,8	0,2,4	1,3,6	1,0,0	218	232	0.004195066699356652	0.0141085037855	1.0,0.761,0.68	0.516,1.0,1.0	-0.025
192	gene:Solyc12g019010.1	NA	12	-	8973881	8974091	8974313	8974412	8973129	8973229	8979428	8979493	192	26,20,27	36,21,29	20,16,18	42,19,64	248	359	0.004261166802425985	0.0143036130427	0.511,0.58,0.574	0.408,0.549,0.289	0.14
1572	gene:Solyc08g008590.2	NA	8	+	2964628	2964756	2964897	2965042	2962909	2963012	2966465	2966532	1572	0,0,1	0,2,0	2,0,1	4,0,2	277	294	0.004272428327740676	0.014314253242	NA,0.0,1.0	0.347,NA,0.347	0.153
457	gene:Solyc07g062950.2	NA	7	+	65587150	65587256	65587370	65587412	65586838	65586967	65587704	65587761	457	25,12,19	19,9,31	38,9,27	36,9,22	255	191	0.004331227650697618	0.0144838217658	0.496,0.5,0.315	0.442,0.428,0.479	-0.013
1184	gene:Solyc03g007040.2	NA	3	+	1576916	1576960	1577352	1577420	1576116	1576440	1577511	1577596	1184	13,15,16	7,9,6	31,9,17	10,2,6	193	217	0.0043511542787463	0.0145009508593	0.676,0.652,0.75	0.777,0.835,0.761	-0.098
7	gene:Solyc06g084160.2	NA	6	+	49374207	49374291	49374505	49374630	49373255	49373402	49374713	49374992	7	1,0,0	223,106,282	6,2,10	363,89,270	233	274	0.004352744435431959	0.0145009508593	0.005,0.0,0.0	0.019,0.026,0.042	-0.027
531	gene:Solyc06g084360.2	NA	6	+	49501727	49501793	49502698	49502811	49501320	49501458	49503141	49503252	531	153,127,182	200,66,255	253,120,201	264,99,219	215	262	0.004433920602724615	0.0147436194478	0.482,0.701,0.465	0.539,0.596,0.528	-0.005
289	gene:Solyc01g008320.2	NA	1	+	2444266	2444309	2444478	2444578	2444148	2444195	2446260	2446906	289	2,0,1	2,1,3	0,0,0	5,0,0	192	249	0.004488147643711401	0.0148959346749	0.565,0.0,0.302	0.0,NA,NA	0.289
9	gene:Solyc06g084160.2	NA	6	+	49374207	49374291	49374513	49374630	49373255	49373402	49374713	49374992	9	1,0,0	226,102,281	6,2,10	343,89,272	233	266	0.0045032176160667275	0.0149179624772	0.005,0.0,0.0	0.02,0.025,0.04	-0.027
1960	gene:Solyc01g087370.2	NA	1	-	82322601	82322704	82323262	82323407	82314087	82314163	82325567	82325694	1960	0,0,0	4,12,10	6,0,0	13,8,4	294	252	0.004558507777783453	0.0150728976802	0.0,0.0,0.0	0.283,0.0,0.0	-0.094
755	gene:Solyc04g008990.2	NA	4	-	2576797	2576877	2577923	2577991	2576161	2576214	2578072	2578353	755	0,2,5	0,0,1	0,0,3	0,0,9	217	229	0.004610527297399912	0.0152164604274	NA,1.0,0.841	NA,NA,0.26	0.66
270	gene:Solyc08g065870.2	NA	8	+	54213019	54213075	54213715	54213864	54212525	54212838	54214529	54214581	270	2,2,0	9,2,10	0,0,0	0,2,0	205	298	0.004624182134820981	0.0152331065112	0.244,0.592,0.0	NA,0.0,NA	0.279
1102	gene:Solyc10g051110.1	NA	10	-	51523296	51523317	51523373	51523462	51523033	51523216	51523568	51523721	1102	0,0,0	4,0,0	6,1,0	14,0,54	238	170	0.004815169095321675	0.0158034028379	0.0,NA,NA	0.234,1.0,0.0	-0.411
1647	gene:Solyc03g110940.2	NA	3	+	61664915	61665160	61666731	61666967	61663785	61663914	61667061	61667170	1647	7,6,1	3,2,5	4,1,9	5,2,6	394	385	0.004813484479756365	0.0158034028379	0.695,0.746,0.163	0.439,0.328,0.594	0.081
1645	gene:Solyc03g110940.2	NA	3	+	61665030	61665150	61666731	61666967	61663785	61663914	61667061	61667170	1645	0,0,7	3,2,5	5,2,2	5,2,6	269	385	0.004842267402968019	0.0158629093256	0.0,0.0,0.667	0.589,0.589,0.323	-0.278
822	gene:Solyc01g034150.2	NA	1	-	36255236	36255272	36255432	36255489	36251783	36251820	36256428	36256568	822	0,9,2	0,4,0	12,6,4	0,0,0	206	185	0.004880158816718692	0.0159574878868	NA,0.669,1.0	1.0,1.0,1.0	-0.165
1302	gene:Solyc07g040790.2	NA	7	-	49735892	49735953	49736541	49736570	49735001	49735055	49743290	49743361	1302	6,4,3	6,1,9	7,2,4	11,3,11	178	210	0.005117335784102011	0.0167021531404	0.541,0.825,0.282	0.429,0.44,0.3	0.16
776	gene:Solyc10g007340.2	NA	10	+	1735220	1735304	1736302	1736409	1734984	1735137	1737226	1737379	776	33,25,46	1,1,0	36,8,28	2,0,1	233	256	0.005329561755876289	0.0173627895877	0.973,0.965,1.0	0.952,1.0,0.969	0.006
454	gene:Solyc01g097770.2	NA	1	-	88487709	88487754	88487857	88487969	88487540	88487611	88488300	88488514	454	2,0,0	2,2,0	2,0,0	0,0,0	261	194	0.005365904145673957	0.0174490522678	0.426,0.0,NA	1.0,NA,NA	-0.787
1696	gene:Solyc03g123440.2	NA	3	-	70290872	70290909	70291041	70291530	70290740	70290798	70291744	70291827	1696	105,99,95	22,8,13	112,48,118	11,2,13	638	186	0.005467570771930918	0.0177470324689	0.582,0.783,0.681	0.748,0.875,0.726	-0.101
1124	gene:Solyc11g005170.1	NA	11	+	150235	150320	150342	150348	150025	150082	150551	150607	1124	0,0,2	0,1,1	2,1,0	0,0,2	234	155	0.005831610651632017	0.0188939912871	NA,0.0,0.57	1.0,1.0,0.0	-0.382
403	gene:Solyc08g059760.2	NA	8	-	45232375	45232428	45234151	45234235	45231391	45231458	45234600	45234697	403	10,7,9	3,0,2	47,9,42	0,0,0	233	202	0.006022662666116982	0.0194773130829	0.743,1.0,0.796	1.0,1.0,1.0	-0.154
1071	gene:Solyc11g069050.1	NA	11	+	53628355	53628508	53630831	53630977	53626571	53627567	53632111	53632179	1071	12,11,8	277,122,265	7,0,2	181,66,174	302	295	0.006045210150102282	0.0195145561232	0.041,0.081,0.029	0.036,0.0,0.011	0.035
325	gene:Solyc09g083130.2	NA	9	-	68806563	68806633	68806633	68806712	68806282	68806460	68806824	68806946	325	143,79,169	2,1,3	402,119,310	5,12,12	228	219	0.00609428146885964	0.0196371291774	0.986,0.987,0.982	0.987,0.905,0.961	0.034
925	gene:Solyc02g062640.2	NA	2	+	34389031	34389063	34389242	34389408	34388886	34388946	34389810	34389880	925	3,1,8	211,156,186	5,8,7	165,66,112	181	315	0.006187650362993689	0.0199017336221	0.024,0.011,0.07	0.05,0.174,0.098	-0.072
1436	gene:Solyc01g090880.2	NA	1	-	84591373	84591442	84592195	84592367	84590069	84590510	84592491	84592530	1436	5,4,5	40,25,45	3,0,1	34,22,28	321	218	0.006246199854989156	0.0200535890081	0.078,0.098,0.07	0.057,0.0,0.024	0.055
1415	gene:Solyc07g005680.2	NA	7	+	566930	566944	567125	567191	565657	565743	567636	567732	1415	6,2,7	13,7,36	2,2,5	16,0,7	163	215	0.0064341559959764675	0.0206196049944	0.378,0.274,0.204	0.142,1.0,0.485	-0.257
1546	gene:Solyc02g020980.2	NA	2	-	20831866	20832095	20838854	20838875	20825424	20825544	20839504	20839576	1546	0,2,0	0,4,0	0,0,0	2,1,3	170	378	0.006573525105529481	0.0210281481224	NA,0.526,NA	0.0,0.0,0.0	0.526
318	gene:Solyc11g039950.1	NA	11	-	40563512	40563698	40570426	40570581	40563334	40563382	40571270	40571304	318	27,4,8	32,5,22	7,9,22	30,1,14	304	335	0.0067745541674579446	0.0216321052748	0.482,0.469,0.286	0.205,0.908,0.634	-0.17
1879	gene:Solyc04g080440.2	NA	4	-	64617505	64617586	64617966	64618050	64616769	64616839	64618785	64618860	1879	219,192,251	98,104,122	317,101,303	191,111,121	233	230	0.006794053000381722	0.0216552788427	0.688,0.646,0.67	0.621,0.473,0.712	0.066
1501	gene:Solyc01g098090.2	NA	1	+	88691938	88692004	88692115	88692205	88691363	88691522	88692347	88692650	1501	28,36,25	28,33,41	38,24,30	61,29,50	215	239	0.0069675634752858154	0.0221683809133	0.526,0.548,0.404	0.409,0.479,0.4	0.063
1856	gene:Solyc02g078460.2	NA	2	-	43122726	43122854	43124235	43124374	43122011	43122580	43124516	43124751	1856	0,3,2	7,2,5	0,0,0	8,2,6	288	277	0.00714037538890357	0.0226774220161	0.0,0.591,0.278	0.0,0.0,0.0	0.29
1132	gene:Solyc02g069010.2	NA	2	+	38961247	38961315	38961934	38962068	38960327	38960648	38964738	38964827	1132	31,30,42	68,28,109	115,35,101	212,35,214	217	283	0.00715644764268865	0.0226877345518	0.373,0.583,0.334	0.414,0.566,0.381	-0.024
800	gene:Solyc10g083800.1	NA	10	+	63558337	63558368	63558368	63558390	63558205	63558265	63558516	63558683	800	3,3,5	2,0,4	6,2,1	5,3,8	180	171	0.007464389254806723	0.0236216540103	0.588,1.0,0.543	0.533,0.388,0.106	0.368
127	gene:Solyc08g065490.2	NA	8	-	53605286	53605523	53605904	53605982	53605001	53605197	53606111	53606358	127	1,0,0	2,2,0	3,0,2	0,0,1	227	386	0.0075334194049539015	0.0237975337989	0.46,0.0,NA	1.0,NA,0.773	-0.657
1375	gene:Solyc04g008250.1	NA	4	+	1928542	1928699	1929720	1929828	1926218	1926428	1929941	1930069	1375	431,153,464	292,100,356	1,0,4	4,0,1	306	257	0.00755541111096189	0.0238244603481	0.554,0.562,0.523	0.174,NA,0.771	0.074
1409	gene:Solyc01g087610.2	NA	1	-	82567092	82567123	82569057	82569164	82566258	82566376	82570246	82570328	1409	18,13,23	17,20,23	41,4,36	34,21,20	256	180	0.00758989092981127	0.0238905997417	0.427,0.314,0.413	0.459,0.118,0.559	0.006
1582	gene:Solyc11g072970.1	NA	11	-	56119416	56119499	56119748	56119813	56117176	56117325	56120379	56120454	1582	1,0,4	1,7,8	0,0,0	10,5,8	214	232	0.007697777285089626	0.0241871545601	0.52,0.0,0.352	0.0,0.0,0.0	0.291
1413	gene:Solyc07g005680.2	NA	7	+	566821	566944	567125	567191	565657	565743	567636	567732	1413	70,19,92	13,7,36	23,7,25	16,0,7	272	215	0.007815510141798827	0.0245135415618	0.81,0.682,0.669	0.532,1.0,0.738	-0.036
370	gene:Solyc04g079040.2	NA	4	-	63635793	63635880	63636292	63636394	63635560	63635701	63636476	63636514	370	32,13,37	11,2,6	138,24,109	55,4,56	251	236	0.008270797099642572	0.0258956461403	0.732,0.859,0.853	0.702,0.849,0.647	0.082
40	gene:Solyc03g025890.1	NA	3	+	3293327	3293397	3294370	3294527	3291785	3292748	3294620	3294815	40	2,5,3	0,5,2	4,0,0	3,0,0	219	306	0.00833820471720664	0.0260605726939	1.0,0.583,0.677	0.651,NA,NA	0.102
108	gene:Solyc09g011930.2	NA	9	-	5199344	5199502	5199657	5199746	5196669	5196789	5201096	5201159	108	12,7,13	127,128,174	24,9,28	197,71,186	238	307	0.008563255961597157	0.0267167544904	0.109,0.066,0.088	0.136,0.141,0.163	-0.059
562	gene:Solyc09g091850.2	NA	9	-	71058692	71058818	71058818	71058927	71056692	71057872	71059918	71059991	562	0,0,0	9,6,10	4,0,0	6,0,9	258	275	0.008739958487475382	0.0272200467682	0.0,0.0,0.0	0.415,NA,0.0	-0.207
1104	gene:Solyc10g051110.1	NA	10	-	51523296	51523317	51523328	51523462	51523033	51523216	51523568	51523721	1104	0,0,2	4,0,0	0,1,4	14,0,54	283	170	0.008801664803822723	0.0273565073248	0.0,NA,1.0	0.0,1.0,0.043	0.152
989	gene:Solyc02g090930.2	NA	2	-	52399940	52400085	52400085	52400105	52399186	52399812	52401707	52401741	989	7,9,13	3,6,0	19,4,9	3,0,0	169	294	0.008814702755876758	0.0273565073248	0.802,0.723,1.0	0.917,1.0,1.0	-0.131
1309	gene:Solyc11g030380.1	NA	11	-	21600015	21600124	21601637	21601766	21599437	21599519	21602636	21602848	1309	2,2,5	156,53,167	6,0,4	78,41,102	278	258	0.009030241561876692	0.0279763525796	0.012,0.034,0.027	0.067,0.0,0.035	-0.01
740	gene:Solyc01g096400.2	NA	1	+	87505182	87505279	87506225	87506411	87504448	87504546	87507140	87507265	740	1,1,4	22,26,24	0,0,0	14,1,5	246	335	0.009066892001150137	0.0280407901224	0.058,0.05,0.185	0.0,0.0,0.0	0.098
1347	gene:Solyc01g009310.2	NA	1	+	3492622	3492863	3492879	3492900	3490044	3490145	3494033	3494115	1347	509,241,661	105,34,138	345,133,355	62,14,42	390	170	0.009420866411206973	0.0290846643655	0.679,0.755,0.676	0.708,0.805,0.787	-0.063
1528	gene:Solyc01g068340.2	NA	1	+	77563394	77563455	77564246	77564387	77562693	77562751	77565056	77565215	1528	0,0,0	0,0,2	0,0,2	4,0,3	210	290	0.009496803999802284	0.0292680248705	NA,NA,0.0	0.0,NA,0.479	-0.239
1758	gene:Solyc03g113770.2	NA	3	-	63823068	63823164	63823565	63823641	63822287	63822609	63823739	63823844	1758	4,0,7	50,19,29	2,4,0	22,10,24	225	245	0.00961391654390675	0.0295774232455	0.08,0.0,0.208	0.09,0.303,0.0	-0.035
1704	gene:Solyc03g097240.2	NA	3	-	59546148	59546284	59546389	59546452	59545606	59545684	59547196	59547323	1704	0,0,0	4,6,7	3,0,2	15,4,10	212	285	0.009737919611758525	0.029906759962	0.0,0.0,0.0	0.212,0.0,0.212	-0.141
901	gene:Solyc05g052640.2	NA	5	-	62852503	62852538	62852538	62852572	62852321	62852429	62853473	62853575	901	46,31,41	32,23,41	23,14,23	13,1,15	183	184	0.009754776991573568	0.029906759962	0.591,0.575,0.501	0.64,0.934,0.607	-0.171
1212	gene:Solyc01g100860.2	NA	1	-	90765534	90765605	90771064	90771135	90764992	90765112	90772164	90772325	1212	585,378,659	1432,1116,1482	1163,440,722	2111,1317,1570	220	220	0.00983727154547503	0.0301074971695	0.29,0.253,0.308	0.355,0.25,0.315	-0.023
161	gene:Solyc12g008620.1	NA	12	+	2004894	2005017	2005608	2005702	2004114	2004318	2005785	2005868	161	136,55,97	76,37,90	91,13,68	40,14,50	272	243	0.00985465409059187	0.0301086063666	0.615,0.57,0.491	0.67,0.453,0.549	0.001
997	gene:Solyc01g103950.2	NA	1	-	92427765	92427900	92428443	92428509	92426457	92426522	92429538	92429613	997	6,1,12	44,22,35	6,5,10	92,40,68	215	284	0.009985831585148881	0.0304567863347	0.153,0.057,0.312	0.079,0.142,0.163	0.046
1095	gene:Solyc06g019200.2	NA	6	-	18152504	18152555	18152775	18153002	18152318	18152429	18153190	18153300	1095	11,5,11	38,35,52	11,1,20	182,40,115	376	200	0.01010009390178842	0.0307522652535	0.133,0.071,0.101	0.031,0.013,0.085	0.059
741	gene:Solyc01g096400.2	NA	1	+	87505182	87505279	87506218	87506411	87504448	87504546	87507140	87507265	741	1,1,4	26,26,24	0,0,0	16,1,5	246	342	0.010317762430190698	0.0313610339158	0.051,0.051,0.188	0.0,0.0,0.0	0.097
1808	gene:Solyc03g117010.2	NA	3	-	66275957	66276050	66276223	66276316	66275501	66275584	66276474	66276567	1808	20,12,22	31,22,25	32,12,15	52,13,32	242	242	0.010389178541658392	0.0315239396916	0.392,0.353,0.468	0.381,0.48,0.319	0.011
1592	gene:Solyc11g072970.1	NA	11	-	56119417	56119499	56119748	56119804	56117176	56117325	56120535	56120616	1592	0,0,1	1,0,0	1,2,2	0,0,0	205	231	0.010677814488043422	0.0323442702557	0.0,NA,1.0	1.0,1.0,1.0	-0.5
150	gene:Solyc09g063070.2	NA	9	+	61063992	61064101	61064182	61064267	61060956	61061056	61064648	61064849	150	1,1,0	0,0,1	0,0,0	5,0,2	258	234	0.010912109147335763	0.0329423780284	1.0,1.0,0.0	0.0,NA,0.0	0.667
541	gene:Solyc01g105170.2	NA	1	-	93445503	93445518	93446308	93446366	93445071	93445369	93447099	93447153	541	2,0,3	6,1,6	0,0,0	5,3,4	207	164	0.010912511885033501	0.0329423780284	0.209,0.0,0.284	0.0,0.0,0.0	0.164
1843	gene:Solyc01g096520.2	NA	1	+	87601177	87601201	87601363	87601451	87600468	87600732	87602984	87603077	1843	147,41,155	236,102,275	208,63,130	247,78,204	173	237	0.011008462993151797	0.0331754191395	0.46,0.355,0.436	0.536,0.525,0.466	-0.092
131	gene:Solyc03g044880.2	NA	3	+	10777941	10777991	10778295	10778356	10776785	10777194	10778445	10778742	131	0,0,2	1,0,2	0,0,1	0,1,0	199	210	0.011158117087974458	0.033569233212	0.0,NA,0.513	NA,0.0,1.0	-0.243
1510	gene:Solyc04g080650.2	NA	4	-	64761578	64761657	64762047	64762134	64761392	64761499	64762625	64762705	1510	18,1,11	15,5,13	15,0,10	7,7,7	236	228	0.011481565741771303	0.0344252369444	0.537,0.162,0.45	0.674,0.0,0.58	-0.035
39	gene:Solyc03g025890.1	NA	3	+	3293158	3293397	3294370	3294527	3291785	3292748	3294620	3294815	39	4,4,0	0,5,2	8,0,2	3,0,0	388	306	0.011477731036473997	0.0344252369444	1.0,0.387,0.0	0.678,NA,1.0	-0.377
892	gene:Solyc10g009210.2	NA	10	+	3204262	3204321	3205616	3206110	3202915	3202991	3206204	3206365	892	36,10,25	417,337,452	39,14,20	383,140,309	208	643	0.011705893286388082	0.035038452155	0.211,0.084,0.146	0.239,0.236,0.167	-0.067
1817	gene:Solyc02g069580.2	NA	2	-	39431508	39431607	39431856	39431878	39431088	39431253	39432023	39432077	1817	12,5,10	4,0,2	21,3,11	0,0,2	171	248	0.011807797469968403	0.0352837731831	0.813,1.0,0.879	1.0,1.0,0.889	-0.066
1654	gene:Solyc03g110940.2	NA	3	+	61664911	61665150	61666731	61666842	61663785	61663914	61667061	61667170	1654	6,8,2	40,29,55	6,1,7	63,15,50	388	260	0.011851095525753976	0.035353436737	0.091,0.156,0.024	0.06,0.043,0.086	0.027
1627	gene:Solyc03g094040.2	NA	3	-	55761119	55761187	55762687	55762890	55759905	55759973	55763826	55763893	1627	2,0,3	27,11,13	3,6,3	36,22,31	352	217	0.012684965766733461	0.0377772802043	0.044,0.0,0.125	0.049,0.144,0.056	-0.027
865	gene:Solyc05g026490.2	NA	5	-	41506306	41506499	41507895	41507968	41505398	41505598	41511424	41511688	865	11,5,13	312,193,366	12,5,8	302,112,202	222	342	0.01296016744980129	0.0385319936449	0.052,0.038,0.052	0.058,0.064,0.058	-0.013
1954	gene:Solyc03g082630.2	NA	3	+	52545543	52545722	52547765	52547924	52543514	52543844	52548097	52548393	1954	9,2,23	70,43,72	11,0,5	75,31,77	328	308	0.013035990417461537	0.0386923943767	0.108,0.042,0.231	0.121,0.0,0.057	0.068
1916	gene:Solyc12g016210.1	NA	12	-	6354864	6354975	6355062	6355289	6354697	6354790	6355387	6355473	1916	1,0,2	14,15,32	0,1,0	25,13,18	376	260	0.013179746535353224	0.0390535538041	0.047,0.0,0.041	0.0,0.051,0.0	0.012
856	gene:Solyc01g098520.2	NA	1	-	89017978	89018085	89018123	89018260	89017771	89017830	89018329	89018374	856	8,4,13	18,13,31	11,4,5	9,2,12	286	256	0.01335764940065921	0.0395145180431	0.285,0.216,0.273	0.522,0.642,0.272	-0.221
1731	gene:Solyc05g053100.2	NA	5	+	63217930	63218117	63218413	63218584	63216914	63217286	63218723	63218870	1731	8,9,7	0,0,4	47,12,36	18,0,13	336	320	0.013485559410317717	0.0398263014972	1.0,1.0,0.625	0.713,1.0,0.725	0.062
478	gene:Solyc01g103410.2	NA	1	-	92019569	92019658	92020590	92020645	92016130	92016273	92020742	92020902	478	2,2,0	3,2,0	0,0,0	1,0,0	204	238	0.013613141566210664	0.040136079051	0.438,0.538,NA	0.0,NA,NA	0.488
904	gene:Solyc07g009350.2	NA	7	-	4403294	4403543	4404029	4404219	4402555	4402691	4406071	4406160	904	129,78,99	2,0,1	263,121,145	7,1,3	339	398	0.013864224669914533	0.0408083418321	0.987,1.0,0.991	0.978,0.993,0.983	0.008
903	gene:Solyc07g009350.2	NA	7	-	4403294	4403543	4404029	4404215	4402555	4402691	4406071	4406160	903	73,27,56	2,0,1	137,59,83	7,1,3	335	398	0.01392267499381134	0.0409123123988	0.977,1.0,0.985	0.959,0.986,0.97	0.016
496	gene:Solyc02g014150.2	NA	2	+	15319875	15319915	15325567	15325764	15319103	15319339	15326408	15326539	496	4,0,0	4,2,10	0,2,0	39,12,11	189	346	0.013995303552502862	0.0410575323124	0.647,0.0,0.0	0.0,0.234,0.0	0.138
1051	gene:Solyc01g095430.2	NA	1	-	86681635	86681763	86682650	86682875	86681253	86681351	86683166	86683496	1051	5,4,7	12,4,5	31,0,25	20,4,7	374	277	0.014094893448296088	0.0412812359438	0.236,0.425,0.509	0.534,0.0,0.726	-0.03
350	gene:Solyc08g066620.2	NA	8	+	55375623	55375726	55375761	55375844	55374775	55374837	55376670	55376850	350	26,7,25	0,2,4	2,3,20	1,0,0	252	232	0.01441313050248218	0.0421435171221	1.0,0.763,0.852	0.648,1.0,1.0	-0.011
1381	gene:Solyc01g095120.2	NA	1	+	86511347	86511438	86511578	86511806	86510830	86510938	86512178	86512304	1381	6,6,2	2,5,3	6,0,1	4,0,2	240	377	0.014520002880734033	0.0423859490033	0.825,0.653,0.512	0.702,NA,0.44	0.092
425	gene:Solyc01g005830.2	NA	1	+	565645	565714	566791	566940	565442	565561	568413	568663	425	0,0,0	2,0,0	2,0,0	4,1,1	218	298	0.014733486017508108	0.0429382813261	0.0,NA,NA	0.406,0.0,0.0	-0.135
449	gene:Solyc11g005250.1	NA	11	-	203616	203715	205812	205966	202910	203027	206219	206365	449	12,0,10	0,0,4	4,4,5	0,2,0	303	248	0.014775192859894636	0.0429890068572	1.0,NA,0.672	1.0,0.621,1.0	-0.038
12	gene:Solyc06g084160.2	NA	6	+	49374240	49374291	49374505	49374636	49373255	49373402	49374713	49374992	12	0,0,0	1,0,0	2,1,1	4,0,0	200	280	0.014993589680328236	0.043552808119	0.0,NA,NA	0.412,1.0,1.0	-0.804
1527	gene:Solyc01g068340.2	NA	1	+	77563063	77563193	77564246	77564387	77562693	77562751	77565056	77565215	1527	0,0,0	0,0,2	0,0,2	4,0,3	279	290	0.015319845723868826	0.0444275525992	NA,NA,0.0	0.0,NA,0.409	-0.204
1848	gene:Solyc04g049160.2	NA	4	+	39936380	39936490	39940162	39940365	39935301	39935417	39941359	39941527	1848	0,2,0	2,2,0	0,2,0	0,0,1	259	352	0.015414487987709332	0.0446288531101	0.0,0.576,NA	NA,1.0,0.0	-0.212
1953	gene:Solyc03g082630.2	NA	3	+	52545543	52545722	52547765	52547928	52543514	52543844	52548097	52548393	1953	9,2,23	38,10,27	11,0,5	32,5,26	328	312	0.015466942531906818	0.0446346188237	0.184,0.16,0.448	0.246,0.0,0.155	0.13
447	gene:Solyc01g068630.2	NA	1	+	77838446	77838493	77838990	77839053	77838298	77838371	77839209	77839541	447	0,0,2	8,2,3	0,0,0	0,0,1	196	212	0.01546119924468002	0.0446346188237	0.0,0.0,0.419	NA,NA,0.0	0.14
1002	gene:Solyc12g035670.1	NA	12	-	54493071	54493263	54493499	54493721	54488903	54489134	54493921	54494013	1002	16,16,16	0,0,3	54,36,40	9,2,4	371	341	0.015646316584279753	0.0450787199309	1.0,1.0,0.831	0.847,0.943,0.902	0.046
935	gene:Solyc03g093840.1	NA	3	-	55519150	55519201	55519201	55519326	55518212	55518275	55519443	55519537	935	3,4,4	24,12,18	7,2,19	28,8,29	274	200	0.015721884792953573	0.045222787315	0.084,0.196,0.14	0.154,0.154,0.324	-0.071
947	gene:Solyc05g018600.2	NA	5	-	22404711	22404775	22404847	22405079	22404440	22404525	22405481	22406376	947	26,7,44	5,4,11	68,33,43	24,2,19	381	213	0.01590157537109545	0.0456654007004	0.744,0.495,0.691	0.613,0.902,0.559	-0.048
513	gene:Solyc03g007480.2	NA	3	+	2055177	2055236	2055289	2055508	2053632	2053951	2055819	2055919	513	63,45,98	4,1,5	63,17,49	10,4,2	208	368	0.016373574655447542	0.0469446573185	0.965,0.988,0.972	0.918,0.883,0.977	0.049
1980	gene:Solyc05g052630.2	NA	5	-	62847507	62847605	62847812	62847846	62846079	62846323	62849168	62849284	1980	3,7,5	0,6,3	12,7,3	14,1,8	183	247	0.016711538335478088	0.0478361024522	1.0,0.612,0.692	0.536,0.904,0.336	0.176
1247	gene:Solyc11g068660.1	NA	11	+	53300241	53300400	53302544	53302622	53299276	53299945	53302851	53302930	1247	5,3,15	148,56,150	12,7,15	162,44,140	308	227	0.01704163667764867	0.0487021894713	0.024,0.038,0.069	0.052,0.105,0.073	-0.033
1613	gene:Solyc02g066950.2	NA	2	+	37205310	37205489	37206880	37207012	37204361	37204406	37207707	37207823	1613	2,7,6	73,17,76	10,2,4	194,39,176	328	281	0.017324574390173497	0.0493513238264	0.023,0.261,0.063	0.042,0.042,0.019	0.081
923	gene:Solyc02g062640.2	NA	2	+	34389031	34389063	34389313	34389408	34388886	34388946	34389810	34389880	923	3,1,8	392,294,413	5,8,7	372,161,261	181	244	0.01732355095045649	0.0493513238264	0.01,0.005,0.025	0.018,0.063,0.035	-0.025
1289	gene:Solyc05g052690.2	NA	5	-	62899090	62899320	62899808	62899859	62898701	62898823	62901677	62902011	1289	18,22,41	196,127,240	59,31,54	288,157,252	200	379	0.017688811785157427	0.0503078907523	0.148,0.247,0.245	0.28,0.272,0.289	-0.067
1672	gene:Solyc06g060810.2	NA	6	-	38842611	38842670	38842719	38842743	38842467	38842564	38843847	38843895	1672	2,4,15	0,1,0	9,0,9	0,0,4	173	208	0.01808213425177411	0.0513439735014	1.0,0.828,1.0	1.0,NA,0.73	0.078
1550	gene:Solyc01g087310.2	NA	1	-	82244708	82244783	82245898	82245973	82244287	82244362	82246317	82246392	1550	1,0,2	4,0,0	0,2,0	3,0,2	224	224	0.01829148806394255	0.0517046831929	0.2,NA,1.0	0.0,1.0,0.0	0.267
1602	gene:Solyc02g094420.2	NA	2	+	54948280	54948306	54948355	54948603	54948095	54948186	54948677	54948765	1602	5,3,7	153,84,166	26,18,23	504,150,423	175	397	0.01829685227743139	0.0517046831929	0.069,0.075,0.087	0.105,0.214,0.11	-0.066
753	gene:Solyc11g013290.1	NA	11	-	6223751	6223818	6226624	6226813	6223246	6223366	6227190	6227268	753	1,2,0	0,0,1	4,0,1	0,0,0	338	216	0.01829144294504638	0.0517046831929	1.0,1.0,0.0	1.0,NA,1.0	-0.333
1197	gene:Solyc01g091720.2	NA	1	+	85315373	85315578	85316233	85316267	85314952	85315111	85316963	85317380	1197	7,0,0	0,0,0	1,0,0	1,0,2	354	183	0.019332268211908324	0.0545435127063	1.0,NA,NA	0.341,NA,0.0	0.83
823	gene:Solyc11g008740.1	NA	11	-	2913231	2913441	2914255	2914427	2912799	2912929	2914826	2914941	823	2,0,2	11,0,1	1,0,0	3,2,1	321	359	0.019977528558714767	0.0562742802872	0.169,NA,0.691	0.272,0.0,0.0	0.339
1910	gene:Solyc02g084490.1	NA	2	+	47584301	47584346	47584626	47584763	47584082	47584178	47584886	47584937	1910	1,0,2	0,2,4	7,0,4	3,0,3	194	286	0.020271453864618573	0.0570114497401	1.0,0.0,0.424	0.775,NA,0.663	-0.244
405	gene:Solyc08g006060.2	NA	8	-	821847	821951	822137	822266	820105	820231	823575	823843	405	4,0,4	4,1,4	0,0,2	0,2,0	278	253	0.020675044274859666	0.0580542116226	0.476,0.0,0.476	NA,0.0,1.0	-0.183
1636	gene:Solyc10g083350.1	NA	10	-	63191972	63192039	63192964	63192969	63191778	63191875	63193109	63193199	1636	0,0,1	1,0,0	0,1,2	16,2,2	154	216	0.021495692244401197	0.0602628836456	0.0,NA,1.0	0.0,0.412,0.584	0.168
1196	gene:Solyc05g009670.2	NA	5	-	3868082	3868244	3868989	3869090	3867312	3867546	3869221	3869446	1196	40,11,34	3,0,4	32,19,22	1,0,0	250	311	0.021666958061676005	0.060551103967	0.943,1.0,0.914	0.975,1.0,1.0	-0.039
223	gene:Solyc09g008320.2	NA	9	+	1784384	1784485	1785254	1785447	1783995	1784287	1786122	1786766	223	167,47,218	576,224,663	288,44,280	1019,296,808	250	342	0.02165234078330661	0.060551103967	0.284,0.223,0.31	0.279,0.169,0.322	0.016
1311	gene:Solyc11g030380.1	NA	11	-	21600015	21600124	21601637	21601665	21599437	21599519	21602636	21602848	1311	18,10,32	156,53,167	18,17,23	78,41,102	177	258	0.021715282715396363	0.0605904339488	0.144,0.216,0.218	0.252,0.377,0.247	-0.099
1911	gene:Solyc03g117650.2	NA	3	+	66735043	66735143	66735516	66735565	66734923	66734931	66735924	66735991	1911	1,0,0	7,4,9	0,0,4	6,0,7	249	198	0.021807683962709143	0.0607524298111	0.102,0.0,0.0	0.0,NA,0.312	-0.122
1923	gene:Solyc01g103020.2	NA	1	+	91690982	91691040	91691163	91691180	91690652	91690721	91691313	91691430	1923	1,0,3	0,0,3	5,0,2	0,1,0	207	166	0.02198824469796776	0.0611591271552	1.0,NA,0.445	1.0,0.0,1.0	0.056
1523	gene:Solyc01g099460.1	NA	1	+	89708610	89708710	89709572	89709672	89708311	89708392	89709749	89709833	1523	0,0,4	6,10,4	1,0,2	17,7,16	249	249	0.022077758646611115	0.0613117033687	0.0,0.0,0.5	0.056,0.0,0.111	0.111
181	gene:Solyc11g072590.1	NA	11	+	55764854	55764993	55765076	55765205	55764272	55764385	55765321	55765401	181	78,134,81	12,7,11	214,77,180	13,18,10	288	278	0.022243723101106047	0.0616757776894	0.863,0.949,0.877	0.941,0.805,0.946	-0.001
1583	gene:Solyc11g072970.1	NA	11	-	56119416	56119499	56119748	56119804	56117176	56117325	56120379	56120454	1583	10,7,14	1,7,8	30,8,20	10,5,8	205	232	0.022793116766214032	0.0631001933637	0.919,0.531,0.664	0.772,0.644,0.739	-0.014
1079	gene:Solyc06g070970.2	NA	6	+	43583985	43584123	43584281	43584336	43583756	43583874	43584709	43585091	1079	3,0,0	0,0,0	6,0,2	2,0,0	287	204	0.023682980408424915	0.0654612380352	1.0,NA,NA	0.681,NA,1.0	0.159
302	gene:Solyc01g009610.2	NA	1	-	3845155	3845274	3846254	3846309	3843463	3843598	3846727	3846800	302	2,0,2	153,88,167	8,0,5	219,70,187	204	268	0.023752599829166707	0.0655512466424	0.017,0.0,0.015	0.046,0.0,0.034	-0.016
1705	gene:Solyc03g097240.2	NA	3	-	59546148	59546284	59546389	59546462	59545606	59545684	59547196	59547323	1705	0,4,2	4,6,7	4,0,3	15,4,10	222	285	0.023982399818187596	0.0660823446704	0.0,0.461,0.268	0.255,0.0,0.278	0.065
961	gene:Solyc05g032660.2	NA	5	+	46234451	46234509	46236362	46236413	46232538	46232624	46238628	46238679	961	55,15,78	68,51,87	190,63,195	327,124,272	207	200	0.02417530270463896	0.0665102806913	0.439,0.221,0.464	0.36,0.329,0.409	0.009
1730	gene:Solyc05g053100.2	NA	5	+	63217930	63218162	63218501	63218584	63216914	63217286	63218723	63218870	1730	14,18,8	0,0,3	87,19,48	12,0,6	381	232	0.024550911058031265	0.0674387603442	1.0,1.0,0.619	0.815,1.0,0.83	-0.009
1099	gene:Solyc10g051110.1	NA	10	-	51523802	51523976	51524057	51524231	51523568	51523721	51524312	51524486	1099	127,79,130	132,135,110	695,238,639	779,375,647	323	323	0.024718333439561545	0.0675027915867	0.49,0.369,0.542	0.472,0.388,0.497	0.015
1900	gene:Solyc05g016410.2	NA	5	+	16193874	16193943	16194077	16194241	16193669	16193740	16194351	16194413	1900	1,2,1	4,2,3	6,3,8	6,2,2	218	313	0.024714466043310877	0.0675027915867	0.264,0.589,0.324	0.589,0.683,0.852	-0.316
407	gene:Solyc08g006060.2	NA	8	-	821847	821954	822137	822266	820105	820231	823575	823843	407	4,0,4	6,2,2	0,0,2	0,2,0	278	256	0.024677684235409027	0.0675027915867	0.38,0.0,0.648	NA,0.0,1.0	-0.157
78	gene:Solyc04g025540.2	NA	4	-	22112007	22112027	22112036	22112060	22105523	22105605	22112148	22112232	78	13,4,11	5,2,20	13,4,7	24,14,11	173	169	0.024726856386771492	0.0675027915867	0.718,0.661,0.35	0.346,0.218,0.383	0.261
831	gene:Solyc03g117420.2	NA	3	-	66568342	66568413	66569092	66569138	66567192	66567487	66569239	66569270	831	90,69,123	83,49,120	180,33,116	124,33,87	195	220	0.02487617896485247	0.0678057944358	0.55,0.614,0.536	0.621,0.53,0.601	-0.017
205	gene:Solyc01g056340.2	DET1	1	+	53602895	53602964	53603005	53603183	53599249	53599384	53603925	53604006	205	18,2,8	1,2,0	7,0,8	4,0,0	218	327	0.024953583109539303	0.0679121361858	0.964,0.6,1.0	0.724,NA,1.0	-0.007
519	gene:Solyc02g092920.2	NA	2	+	53871885	53871944	53871972	53871996	53871472	53871585	53872060	53872211	519	1,0,4	25,23,25	1,2,0	85,14,49	208	173	0.025043449252258397	0.068052014942	0.032,0.0,0.117	0.01,0.106,0.0	0.011
909	gene:Solyc08g083140.2	NA	8	+	65687242	65687304	65687399	65687441	65687069	65687123	65688420	65688433	909	0,0,0	1,3,0	1,1,0	2,1,1	211	191	0.02508693631759077	0.0680656293648	0.0,0.0,NA	0.312,0.475,0.0	-0.262
282	gene:Solyc03g112640.2	NA	3	+	63020757	63020910	63021259	63021382	63020045	63020192	63021947	63022325	282	131,88,125	78,36,92	247,111,193	150,50,151	302	272	0.02519925090582924	0.0682656582732	0.602,0.688,0.55	0.597,0.667,0.535	0.014
915	gene:Solyc06g043150.2	NA	6	+	29686997	29687192	29687260	29687362	29686487	29686772	29687436	29687499	915	11,4,8	16,3,31	42,34,38	74,44,50	344	251	0.02541643106488975	0.0687487256174	0.334,0.493,0.158	0.293,0.361,0.357	-0.009
1720	gene:Solyc02g094400.2	NA	2	+	54932572	54932950	54933030	54933231	54932434	54932497	54933302	54933814	1720	17364,7815,20209	6250,2749,6507	169,60,155	48,10,44	527	350	0.025531597011967253	0.068954801701	0.649,0.654,0.673	0.7,0.799,0.701	-0.075
1280	gene:Solyc12g088920.1	NA	12	-	64107212	64107320	64108720	64108794	64106471	64106810	64108929	64109129	1280	0,2,0	9,20,8	0,0,3	4,0,1	223	257	0.025891257562213856	0.0697132947147	0.0,0.103,0.0	0.0,NA,0.776	-0.354
889	gene:Solyc04g074960.2	NA	4	+	60844040	60844092	60844106	60844170	60843919	60843961	60844274	60844376	889	29,10,53	84,86,106	24,4,24	90,31,50	201	213	0.025851961794665677	0.0697132947147	0.268,0.11,0.346	0.22,0.12,0.337	0.016
1363	gene:Solyc04g071510.2	NA	4	-	58491475	58491538	58491625	58491678	58488407	58488699	58491833	58491863	1363	2,0,2	5,0,6	0,0,0	4,2,0	202	212	0.026601608359498586	0.0715170899513	0.296,NA,0.259	0.0,0.0,NA	0.277
1994	gene:Solyc02g094640.2	NA	2	+	55233896	55233979	55234493	55234595	55230717	55230886	55234668	55234757	1994	63,46,72	106,78,100	251,46,212	424,177,315	232	251	0.026769636741966554	0.0718596166867	0.391,0.39,0.438	0.39,0.219,0.421	0.063
1590	gene:Solyc11g072970.1	NA	11	-	56119417	56119499	56119748	56119813	56117176	56117325	56120379	56120454	1590	1,0,4	1,0,0	0,0,0	3,0,0	214	231	0.027250393947544225	0.0730393134746	0.519,NA,1.0	0.0,NA,NA	0.76
1074	gene:Solyc04g071350.2	NA	4	+	58295089	58295183	58296925	58297003	58294483	58294715	58297076	58297133	1074	173,66,176	117,37,124	271,67,227	115,47,126	243	227	0.028848968851904126	0.0769740963786	0.58,0.625,0.57	0.688,0.571,0.627	-0.037
242	gene:Solyc01g097010.2	NA	1	+	87992000	87992210	87994972	87995055	87989542	87989795	87995548	87995697	242	1,2,17	19,13,16	3,4,3	21,14,20	359	232	0.028848444255024443	0.0769740963786	0.033,0.09,0.407	0.085,0.156,0.088	0.067
951	gene:Solyc05g016260.2	NA	5	+	15423829	15423939	15424608	15424786	15423285	15423342	15425123	15425358	951	7,4,9	6,4,3	8,1,3	4,0,4	259	327	0.02879837541885951	0.0769740963786	0.596,0.558,0.791	0.716,1.0,0.486	-0.086
1254	gene:Solyc02g065080.2	NA	2	-	36248879	36249011	36255976	36256101	36248380	36248456	36256526	36256577	1254	3,0,5	74,19,69	1,0,1	95,10,71	274	281	0.029034918762393183	0.0773535712209	0.04,0.0,0.069	0.011,0.0,0.014	0.028
585	gene:Solyc08g062190.2	NA	8	-	50677376	50677470	50678335	50678560	50677034	50677109	50679591	50679708	585	370,282,418	235,204,326	557,257,414	331,154,244	374	243	0.02910348707495369	0.0774196520836	0.506,0.473,0.454	0.522,0.52,0.524	-0.044
635	gene:Solyc05g015710.2	NA	5	-	11757559	11757682	11757799	11757841	11755996	11756260	11758143	11758617	635	4,1,9	0,0,0	0,0,3	2,0,1	191	272	0.029197374102940626	0.0775527849671	1.0,1.0,1.0	0.0,NA,0.81	0.595
94	gene:Solyc03g062830.2	NA	3	-	32320006	32320074	32320771	32320872	32319572	32319889	32322494	32322553	94	2,6,6	2,0,5	6,1,2	5,3,6	250	217	0.02954403293956317	0.0783559134484	0.465,1.0,0.51	0.51,0.224,0.224	0.339
765	gene:Solyc07g006640.2	NA	7	+	1507676	1507739	1510066	1510085	1506901	1506940	1512626	1512738	765	196,64,256	78,24,73	385,86,297	80,36,69	212	168	0.03009217227371178	0.0796901987308	0.666,0.679,0.735	0.792,0.654,0.773	-0.046
1350	gene:Solyc03g044370.2	NA	3	-	8899386	8899530	8900061	8900159	8895555	8895602	8900289	8900402	1350	5,9,18	8,5,10	4,1,17	6,5,23	247	293	0.030382261884125735	0.0803381483902	0.426,0.681,0.681	0.442,0.192,0.467	0.229
138	gene:Solyc07g047720.2	NA	7	+	58936162	58936278	58936359	58936427	58935664	58935814	58936791	58937199	138	0,0,3	9,5,14	2,0,2	6,1,3	265	217	0.03060349353392529	0.0808023583008	0.0,0.0,0.149	0.214,0.0,0.353	-0.139
1199	gene:Solyc08g062290.2	NA	8	+	50844641	50844772	50847492	50847543	50844402	50844541	50849346	50850329	1199	0,0,0	1,2,0	2,1,0	3,0,0	280	200	0.0312860851879346	0.0824814973136	0.0,0.0,NA	0.323,1.0,NA	-0.661
1732	gene:Solyc05g053100.2	NA	5	+	63217930	63218117	63218501	63218584	63216914	63217286	63218723	63218870	1732	8,9,7	0,0,3	47,12,36	12,0,6	336	232	0.0316365030618199	0.0832812111851	1.0,1.0,0.617	0.73,1.0,0.806	0.027
980	gene:Solyc11g006880.1	NA	11	-	1418284	1418513	1418672	1418706	1417810	1417865	1419320	1419427	980	0,0,0	2,1,4	1,0,3	5,3,7	183	378	0.031718439346344496	0.0833728368554	0.0,0.0,0.0	0.292,0.0,0.47	-0.254
1860	gene:Solyc08g023470.2	NA	8	-	27662812	27662901	27663987	27664063	27662293	27662426	27664225	27664311	1860	0,3,2	6,2,2	4,1,2	0,0,5	225	238	0.03210651342822056	0.0842676888049	0.0,0.613,0.514	1.0,1.0,0.297	-0.39
917	gene:Solyc06g043150.2	NA	6	+	29687260	29687362	29687436	29687499	29686997	29687192	29687587	29687656	917	16,16,23	5,10,10	83,60,63	51,21,29	251	212	0.0321765541843319	0.0843264064475	0.73,0.575,0.66	0.579,0.707,0.647	0.011
1384	gene:Solyc10g084760.1	NA	10	-	64171277	64171335	64171905	64171929	64170866	64170941	64171998	64172067	1384	3,0,3	0,4,0	7,1,2	0,0,1	173	207	0.03267586404713012	0.0855082892003	1.0,0.0,1.0	1.0,1.0,0.705	-0.235
590	gene:Solyc06g054140.2	NA	6	+	36965177	36965257	36965487	36965596	36963980	36964025	36967925	36968169	590	7,4,9	6,8,10	5,17,2	15,1,18	229	258	0.03340816228631093	0.0872954787068	0.568,0.36,0.503	0.273,0.95,0.111	0.032
1743	gene:Solyc07g006270.2	NA	7	+	1062478	1062565	1063445	1063578	1061673	1061682	1063961	1064050	1743	3,1,7	9,10,12	4,1,4	1,7,4	236	282	0.03351003807480063	0.087432532971	0.285,0.107,0.411	0.827,0.146,0.544	-0.238
1741	gene:Solyc07g006270.2	NA	7	+	1062478	1062565	1063447	1063578	1061673	1061682	1063961	1064050	1741	3,1,7	9,10,12	4,1,4	1,7,4	236	280	0.03388959164965028	0.0881627759239	0.283,0.106,0.409	0.826,0.145,0.543	-0.239
583	gene:Solyc03g083250.2	NA	3	+	53104939	53104967	53105044	53105147	53104190	53104290	53105263	53105357	583	36,11,43	2,4,3	54,6,47	5,3,4	177	252	0.03386623352816893	0.0881627759239	0.962,0.797,0.953	0.939,0.74,0.944	0.03
1612	gene:Solyc02g066950.2	NA	2	+	37205383	37205489	37206880	37207012	37204361	37204406	37207707	37207823	1612	53,43,70	73,17,76	244,95,153	194,39,176	255	281	0.034366431510178576	0.089271978475	0.444,0.736,0.504	0.581,0.729,0.489	-0.038
441	gene:Solyc03g083190.1	NA	3	+	53031585	53031810	53032263	53032425	53031155	53031308	53032508	53032606	441	5,1,3	0,2,1	3,0,6	5,2,1	374	311	0.034702875211873485	0.0900137628296	1.0,0.294,0.714	0.333,0.0,0.833	0.281
323	gene:Solyc11g039950.1	NA	11	-	40563539	40563698	40570426	40570581	40563334	40563382	40571270	40571304	323	27,4,8	2,0,3	7,9,22	3,1,6	304	308	0.03488822470127583	0.090362034402	0.932,1.0,0.73	0.703,0.901,0.788	0.09
53	gene:Solyc08g076130.2	NA	8	-	60165233	60165325	60166251	60166288	60163715	60163818	60166383	60166644	53	21,6,11	74,21,77	27,5,14	115,29,91	186	241	0.035739767758712036	0.0924322356216	0.269,0.27,0.156	0.233,0.183,0.166	0.038
304	gene:Solyc01g074030.2	NA	1	+	81361142	81361245	81361337	81361440	81361020	81361052	81361624	81362077	304	662,280,805	779,264,901	1048,275,896	813,249,941	252	252	0.0358855435204656	0.0926737612959	0.459,0.515,0.472	0.563,0.525,0.488	-0.043
1404	gene:Solyc03g045050.2	NA	3	+	11417588	11417671	11417974	11418047	11416203	11416398	11419414	11419624	1404	0,0,0	0,0,1	1,0,2	3,0,5	232	222	0.03595913212595698	0.0927284325522	NA,NA,0.0	0.242,NA,0.277	-0.26
1727	gene:Solyc06g068230.2	NA	6	+	42290292	42290397	42290861	42291039	42290109	42290211	42291244	42291428	1727	65,102,86	0,0,0	421,122,290	13,6,3	254	327	0.037235587558795365	0.0958802829571	1.0,1.0,1.0	0.977,0.963,0.992	0.023
179	gene:Solyc11g072590.1	NA	11	+	55764843	55764993	55765076	55765205	55764272	55764385	55765321	55765401	179	44,61,45	12,7,11	99,36,105	13,18,10	299	278	0.03797470965440543	0.0976413682829	0.773,0.89,0.792	0.876,0.65,0.907	0.007
887	gene:Solyc09g015930.2	NA	9	+	11389483	11389520	11390642	11390725	11385606	11385705	11390812	11390908	887	7,1,5	8,4,10	3,4,4	2,4,2	186	232	0.0385966019215203	0.0990963552963	0.522,0.238,0.384	0.652,0.555,0.714	-0.259
773	gene:Solyc02g085250.2	NA	2	-	48215279	48215395	48216540	48216609	48214448	48214561	48216736	48216811	773	14,9,16	71,72,42	42,12,31	122,85,100	218	265	0.038715553574990576	0.0992577018466	0.193,0.132,0.317	0.295,0.146,0.274	-0.024
336	gene:Solyc04g007020.2	NA	4	-	740830	740931	740931	741045	740449	740614	741507	742225	336	33,6,41	7,0,7	11,5,23	0,0,4	263	250	0.03933095685226914	0.100597504896	0.818,1.0,0.848	1.0,1.0,0.845	-0.06
439	gene:Solyc03g083190.1	NA	3	+	53032135	53032220	53032508	53032606	53031585	53031810	53033039	53033198	439	0,3,1	0,0,0	0,0,1	2,0,1	234	247	0.03935187868161319	0.100597504896	NA,1.0,1.0	0.0,NA,0.514	0.743
1653	gene:Solyc03g110940.2	NA	3	+	61664911	61665150	61666731	61666967	61663785	61663914	61667061	61667170	1653	6,8,2	3,2,5	6,1,7	5,2,6	388	385	0.040010838432506655	0.102134449043	0.665,0.799,0.284	0.544,0.332,0.537	0.112
1425	gene:Solyc01g079530.2	NA	1	-	78593123	78593212	78593806	78593878	78592606	78592763	78594008	78594189	1425	10,3,24	13,2,25	11,0,8	17,5,10	221	238	0.040407497997288336	0.102998363051	0.453,0.618,0.508	0.411,0.0,0.463	0.235
1868	gene:Solyc04g009580.2	NA	4	+	2977516	2977630	2979212	2979269	2977305	2977356	2979357	2979443	1868	50,9,59	35,0,35	73,7,62	20,5,30	263	206	0.04061452694735337	0.103377119669	0.528,1.0,0.569	0.741,0.523,0.618	0.072
183	gene:Solyc02g021700.2	NA	2	-	23574853	23574922	23575322	23575373	23573844	23574129	23575494	23575614	183	0,0,1	0,0,0	0,0,1	0,0,1	200	218	0.041123800235295424	0.104373031013	NA,NA,1.0	NA,NA,0.522	0.478
1962	gene:Solyc05g053900.2	NA	5	-	63921950	63922026	63922673	63922769	63921707	63921795	63922933	63923001	1962	0,0,0	1,0,0	1,2,0	1,0,1	245	225	0.04106664067097258	0.104373031013	0.0,NA,NA	0.479,1.0,0.0	-0.493
805	gene:Solyc07g054270.2	NA	7	-	62609542	62609634	62609897	62609983	62608884	62609452	62610354	62610553	805	116,49,128	194,173,290	36,15,29	127,50,70	235	241	0.04144788739212084	0.10504486074	0.38,0.225,0.312	0.225,0.235,0.298	0.053
1294	gene:Solyc02g072310.2	NA	2	+	41597223	41597437	41598209	41598283	41596977	41597121	41598362	41598506	1294	6,4,2	1,4,7	18,7,13	18,1,7	363	223	0.04161031161004133	0.105274397439	0.787,0.381,0.149	0.381,0.811,0.533	-0.136
35	gene:Solyc11g006550.1	NA	11	-	1198141	1198267	1198283	1198396	1197808	1197883	1198458	1198568	35	3,0,0	34,6,28	2,2,1	12,6,14	262	275	0.04165747778811449	0.105274397439	0.085,0.0,0.0	0.149,0.259,0.07	-0.131
766	gene:Solyc04g008640.2	NA	4	+	2260240	2260329	2263164	2263384	2259625	2259718	2264721	2264808	766	29,21,46	90,33,91	109,34,86	188,61,132	238	369	0.0427951408391801	0.107995155698	0.333,0.497,0.439	0.473,0.464,0.503	-0.057
166	gene:Solyc08g048450.2	NA	8	+	12871981	12872155	12876084	12876142	12870173	12870407	12876489	12876961	166	0,2,2	0,0,1	1,0,2	0,0,0	323	207	0.04395294535947785	0.110758917865	NA,1.0,0.562	1.0,NA,1.0	-0.219
322	gene:Solyc11g039950.1	NA	11	-	40563539	40563698	40570426	40570638	40563334	40563382	40571270	40571304	322	268,144,265	2,0,3	383,158,285	3,1,6	361	308	0.0446712475343794	0.112408871818	0.991,1.0,0.987	0.991,0.993,0.976	0.006
233	gene:Solyc03g059030.2	NA	3	-	27293878	27293886	27293886	27294120	27293695	27293790	27294974	27295109	233	1,0,1	1,1,0	4,0,1	1,2,4	383	157	0.0448154395444035	0.112611523514	0.291,0.0,1.0	0.621,0.0,0.093	0.192
190	gene:Solyc12g019010.1	NA	12	-	8973881	8974091	8975818	8975904	8973129	8973229	8979428	8979493	190	84,69,78	36,21,29	192,115,173	42,19,64	235	359	0.04569335230832392	0.114654666998	0.781,0.834,0.804	0.875,0.902,0.805	-0.054
1389	gene:Solyc10g084760.1	NA	10	-	64171277	64171411	64171683	64171929	64170866	64170941	64171998	64172067	1389	17,8,22	2,0,2	19,8,11	0,2,6	395	283	0.04705347518687826	0.117900279895	0.859,1.0,0.887	1.0,0.741,0.568	0.146
637	gene:Solyc05g015710.2	NA	5	-	11757559	11757682	11757799	11757856	11755996	11756260	11758143	11758617	637	4,1,5	0,0,0	0,0,5	2,0,1	206	272	0.04734181433032295	0.118454978148	1.0,1.0,1.0	0.0,NA,0.868	0.566
968	gene:Solyc08g077840.2	NA	8	-	61744181	61744248	61744445	61744485	61743452	61743538	61745195	61745272	968	7,0,8	11,0,5	23,3,19	29,12,22	189	216	0.047423017885983854	0.118490563051	0.421,NA,0.646	0.475,0.222,0.497	0.136
1066	gene:Solyc04g049090.2	NA	4	-	39554505	39554555	39554935	39555030	39554174	39554215	39555128	39555203	1066	396,128,398	307,131,375	218,54,208	161,52,155	244	199	0.04903145913517236	0.122336602553	0.513,0.443,0.464	0.525,0.459,0.523	-0.029
563	gene:Solyc08g006600.2	NA	8	-	1193044	1193090	1194283	1194376	1190140	1190280	1194491	1194534	563	30,37,34	10,18,11	8,8,20	2,2,5	242	195	0.04914176482532777	0.122439129544	0.707,0.624,0.714	0.763,0.763,0.763	-0.081
256	gene:Solyc09g082060.2	NA	9	+	67903613	67903693	67903829	67903889	67902362	67902414	67904077	67904158	256	1700,1203,1868	804,336,839	2353,1098,1837	834,351,757	229	209	0.049709308621446714	0.123678997119	0.659,0.766,0.67	0.72,0.741,0.689	-0.018
1003	gene:Solyc12g035670.1	NA	12	-	54493086	54493263	54493499	54493721	54488903	54489134	54493921	54494013	1003	16,16,16	4,5,11	54,36,40	31,16,15	371	326	0.04998597950507294	0.124192693461	0.779,0.738,0.561	0.605,0.664,0.701	0.036
1760	gene:Solyc01g068060.2	NA	1	-	77085575	77085615	77085757	77085885	77084653	77084743	77088435	77088488	1760	2,0,1	1,4,2	1,0,0	8,0,0	277	189	0.050675641221280814	0.125553514454	0.577,0.0,0.254	0.079,NA,NA	0.198
673	gene:Solyc11g010350.1	NA	11	+	3426535	3426709	3427120	3427469	3426282	3426438	3427545	3427557	673	7,10,6	14,3,19	17,9,11	30,6,29	323	498	0.05062817937073435	0.125553514454	0.435,0.837,0.327	0.466,0.698,0.369	0.022
488	gene:Solyc06g011530.2	NA	6	+	8021721	8021813	8022157	8022222	8020684	8020772	8022451	8022497	488	25,5,11	1,4,1	14,8,35	4,0,0	241	214	0.051064345569433095	0.126339618619	0.957,0.526,0.907	0.757,1.0,1.0	-0.122
91	gene:Solyc09g066470.2	NA	9	-	64892495	64892547	64893390	64893531	64891856	64891931	64893623	64893834	91	0,2,0	0,1,0	2,1,6	0,0,1	290	201	0.051436502836203275	0.127082644577	NA,0.581,NA	1.0,1.0,0.806	-0.354
1685	gene:Solyc01g056690.2	NA	1	-	55934690	55934758	55935825	55935992	55934346	55934570	55937142	55937260	1685	39,20,33	23,7,11	92,9,58	23,6,12	316	217	0.05166691267504583	0.127473875205	0.538,0.662,0.673	0.733,0.507,0.768	-0.045
1315	gene:Solyc05g051680.2	NA	5	+	62061735	62061866	62062362	62062413	62061507	62061652	62062989	62063095	1315	0,0,1	0,0,1	4,1,6	0,0,0	280	200	0.05324726788508045	0.131189995667	NA,NA,0.417	1.0,1.0,1.0	-0.583
652	gene:Solyc03g026310.2	NA	3	+	3745999	3746171	3746516	3746616	3745834	3745858	3746722	3746824	652	18,4,8	1,0,1	9,0,7	0,1,2	321	249	0.05337374110715967	0.131318703781	0.933,1.0,0.861	1.0,0.0,0.731	0.354
1258	gene:Solyc02g091120.2	NA	2	-	52529244	52529352	52531705	52531865	52528849	52528899	52533356	52533422	1258	42,25,39	44,29,56	22,12,19	25,12,19	309	257	0.054312602055607305	0.133443045884	0.443,0.418,0.367	0.423,0.454,0.454	-0.034
196	gene:Solyc12g019010.1	NA	12	-	8973895	8974091	8974313	8974429	8973129	8973229	8979428	8979493	196	3,0,1	113,42,106	1,0,2	165,57,161	265	345	0.05513781838138857	0.135282663962	0.033,0.0,0.012	0.008,0.0,0.016	0.007
688	gene:Solyc01g081050.2	NA	1	+	80379015	80379094	80380719	80380868	80378905	80378950	80380964	80381074	688	5,3,5	0,0,5	11,1,7	4,0,0	228	298	0.05542516583393361	0.135799332909	1.0,1.0,0.567	0.782,1.0,1.0	-0.072
666	gene:Solyc07g064510.2	NA	7	-	66622527	66622583	66623591	66623672	66622321	66622452	66623969	66624435	666	21,4,26	1108,379,1174	30,1,27	1258,355,1123	230	205	0.05557320819143181	0.135973727926	0.017,0.009,0.019	0.021,0.003,0.021	0.0
1370	gene:Solyc02g086610.2	NA	2	+	49270061	49270099	49270573	49270651	49269650	49269760	49271180	49271234	1370	19,6,23	52,25,61	36,16,25	108,28,69	187	227	0.05716903002216989	0.139685102361	0.307,0.226,0.314	0.288,0.41,0.305	-0.052
952	gene:Solyc05g016260.2	NA	5	+	15423829	15423939	15424611	15424786	15423285	15423342	15425123	15425358	952	7,4,9	6,4,6	8,1,3	5,0,7	259	324	0.0572865990031368	0.139779301568	0.593,0.556,0.652	0.667,1.0,0.349	-0.072
1465	gene:Solyc08g080420.2	NA	8	+	63708597	63708613	63708630	63708766	63708465	63708522	63709979	63710037	1465	6,3,2	83,12,129	8,1,8	73,14,81	165	285	0.05943956715306216	0.144832774509	0.111,0.302,0.026	0.159,0.11,0.146	0.008
693	gene:Solyc01g080760.2	NA	1	-	79981317	79981503	79985502	79986522	79980198	79980402	79986680	79987251	693	133,104,160	28,15,16	448,169,397	45,25,46	1169	335	0.06028613968210488	0.146693509075	0.576,0.665,0.741	0.74,0.66,0.712	-0.043
1166	gene:Solyc02g076810.2	NA	2	+	41924223	41924371	41924551	41924628	41921503	41922680	41924924	41925184	1166	6,0,0	0,1,0	1,0,0	1,0,1	297	226	0.06061998779491611	0.147303239573	1.0,0.0,NA	0.432,NA,0.0	0.284
1009	gene:Solyc03g117510.2	NA	3	+	66652939	66653032	66653086	66653189	66652761	66652839	66653488	66653523	1009	3,2,2	44,24,28	9,4,9	105,39,86	242	252	0.0624994089327222	0.151661803021	0.066,0.08,0.069	0.082,0.096,0.098	-0.02
1169	gene:Solyc02g076810.2	NA	2	+	41924256	41924371	41924551	41924628	41921503	41922680	41924924	41925184	1169	2,0,0	0,1,0	2,0,0	1,0,1	264	226	0.06269075769902217	0.151917740232	1.0,0.0,NA	0.631,NA,0.0	0.184
785	gene:Solyc02g087550.2	NA	2	-	49958345	49958453	49959119	49959260	49956732	49957679	49959485	49959601	785	4,0,3	0,0,5	1,0,2	1,0,1	290	257	0.06298496782801975	0.152421898889	1.0,NA,0.347	0.47,NA,0.639	0.119
1881	gene:Solyc09g098580.2	NA	9	+	72375442	72375899	72376585	72376642	72374381	72374453	72377350	72377419	1881	171,129,142	5,7,3	273,89,207	6,2,2	606	206	0.06473208273057601	0.156435866599	0.921,0.862,0.941	0.939,0.938,0.972	-0.042
1740	gene:Solyc07g006270.2	NA	7	+	1062478	1062565	1063396	1063578	1061673	1061682	1063961	1064050	1740	3,1,7	12,10,11	4,1,4	3,8,4	236	331	0.06541426544235594	0.15786880705	0.26,0.123,0.472	0.652,0.149,0.584	-0.177
992	gene:Solyc04g009410.2	NA	4	+	2836549	2836657	2837621	2837711	2835553	2835735	2837836	2837921	992	382,118,406	463,187,709	583,111,534	668,209,554	257	239	0.06559269922049431	0.158083766922	0.434,0.37,0.347	0.448,0.331,0.473	-0.034
1075	gene:Solyc05g025750.2	NA	5	-	36271253	36271482	36272115	36272208	36270210	36270237	36272290	36272350	1075	14,7,16	31,85,48	51,14,47	202,90,156	242	378	0.06694561541185143	0.161120627598	0.414,0.114,0.342	0.283,0.195,0.32	0.024
1755	gene:Solyc07g052600.2	NA	7	-	61069454	61069553	61069735	61069799	61067538	61067907	61070753	61070855	1755	0,0,1	0,2,2	0,0,0	0,0,1	213	248	0.06703492476668269	0.161120627598	NA,0.0,0.368	NA,NA,0.0	0.184
1753	gene:Solyc07g052600.2	NA	7	-	61069454	61069553	61069735	61069800	61067538	61067907	61070753	61070855	1753	0,0,1	0,2,2	0,0,0	0,0,1	214	248	0.06740779800298213	0.16179700769	NA,0.0,0.367	NA,NA,0.0	0.183
977	gene:Solyc01g080700.2	NA	1	+	79948592	79948724	79949150	79949244	79946667	79946902	79950101	79950281	977	1,0,2	0,0,1	2,2,0	1,0,0	281	243	0.06758020075045452	0.161991023208	1.0,NA,0.634	0.634,1.0,NA	0.0
1362	gene:Solyc07g018290.2	NA	7	-	10026688	10026777	10026893	10026902	10026262	10026336	10027419	10027502	1362	1,0,4	10,14,10	3,0,0	35,3,26	158	238	0.06904174689409867	0.164874106884	0.131,0.0,0.376	0.114,0.0,0.0	0.131
1597	gene:Solyc11g072970.1	NA	11	-	56119748	56119804	56120379	56120454	56117176	56117325	56120535	56120616	1597	27,18,20	0,0,1	45,6,38	1,2,2	224	205	0.06897565927325286	0.164874106884	1.0,1.0,0.948	0.976,0.733,0.946	0.098
1971	gene:Solyc03g110920.2	NA	3	-	61649232	61649296	61649427	61649479	61648329	61648425	61652236	61652334	1971	15,2,13	51,28,66	10,5,21	54,19,38	201	213	0.06906258518984996	0.164874106884	0.238,0.07,0.173	0.164,0.218,0.369	-0.09
1230	gene:Solyc06g068220.2	NA	6	+	42264000	42264128	42265005	42265081	42263148	42263225	42265917	42265988	1230	76,5,57	1,0,8	278,32,358	11,8,3	277	225	0.06916837496681612	0.164904117677	0.984,1.0,0.853	0.954,0.765,0.99	0.043
1783	gene:Solyc03g083610.2	NA	3	+	53564049	53564112	53564229	53564284	53563894	53563969	53565356	53565474	1783	35,25,27	29,15,41	88,35,65	76,14,56	212	204	0.06939900529733359	0.1652312791	0.537,0.616,0.388	0.527,0.706,0.528	-0.073
18	gene:Solyc06g084160.2	NA	6	+	49374228	49374291	49374513	49374636	49373255	49373402	49374713	49374992	18	154,92,187	13,0,6	293,100,181	4,5,24	212	272	0.0697761789014443	0.165905995264	0.938,1.0,0.976	0.989,0.962,0.906	0.019
473	gene:Solyc01g103410.2	NA	1	-	92019572	92019658	92020590	92020659	92016130	92016273	92020742	92020902	473	1472,541,1977	1406,1149,1806	878,226,724	899,429,659	218	235	0.07016861358025406	0.166615137481	0.53,0.337,0.541	0.513,0.362,0.542	-0.003
1008	gene:Solyc03g117510.2	NA	3	+	66652939	66653032	66653086	66653230	66652761	66652839	66653488	66653523	1008	3,2,2	19,11,12	9,4,9	39,17,32	242	293	0.07072125492071568	0.16770227876	0.16,0.18,0.168	0.218,0.222,0.254	-0.062
1573	gene:Solyc11g072970.1	NA	11	-	56118457	56118516	56119748	56119813	56117176	56117325	56120379	56120454	1573	1,0,4	22,4,14	0,0,0	14,8,10	214	208	0.07284843565909328	0.172515237859	0.042,0.0,0.217	0.0,0.0,0.0	0.086
88	gene:Solyc05g052700.2	NA	5	+	62906641	62906717	62907645	62907708	62905341	62906441	62907854	62908171	88	7,3,4	1,1,0	5,0,0	0,2,0	225	212	0.07368732698449565	0.174268558069	0.868,0.739,1.0	1.0,0.0,NA	0.369
1217	gene:Solyc02g067120.2	NA	2	-	37342897	37343009	37343084	37343234	37342435	37342741	37344482	37344569	1217	80,26,78	6,0,5	145,39,141	17,4,10	299	261	0.0746396688198446	0.176050098856	0.921,1.0,0.932	0.882,0.895,0.925	0.05
335	gene:Solyc04g007020.2	NA	4	-	740830	740931	741004	741045	740449	740614	741507	742225	335	13,2,15	7,0,7	1,2,10	0,0,4	190	250	0.0745494009231014	0.176050098856	0.71,1.0,0.738	1.0,1.0,0.767	-0.106
1455	gene:Solyc05g010670.2	NA	5	-	4887091	4887169	4887342	4887435	4886748	4887003	4887799	4887940	1455	259,132,289	187,35,225	790,204,617	504,78,514	242	227	0.07506358164603094	0.176814215622	0.565,0.78,0.546	0.595,0.71,0.53	0.019
858	gene:Solyc05g054940.2	NA	5	-	64734640	64734769	64735068	64735205	64733328	64733387	64736697	64736918	858	82,58,89	83,105,86	147,46,91	193,72,133	286	278	0.0774031219338681	0.182082609975	0.49,0.349,0.501	0.425,0.383,0.399	0.044
1470	gene:Solyc04g005090.2	NA	4	-	75507	75618	75618	75632	74317	74502	75741	75841	1470	0,0,0	19,2,24	0,5,0	40,6,32	163	260	0.07790560897047455	0.183021277913	0.0,0.0,0.0	0.0,0.571,0.0	-0.19
830	gene:Solyc03g117420.2	NA	3	-	66568342	66568413	66569094	66569138	66567192	66567487	66569239	66569270	830	7,3,7	83,49,120	12,2,8	124,33,87	193	220	0.08026121223733731	0.188305151788	0.088,0.065,0.062	0.099,0.065,0.095	-0.015
764	gene:Solyc03g019650.2	NA	3	+	61481378	61481569	61481956	61482017	61480166	61480673	61482151	61483077	764	3,0,0	0,0,4	2,0,5	8,0,4	340	210	0.08075879296758481	0.189221595708	1.0,NA,0.0	0.134,NA,0.436	0.215
1834	gene:Solyc09g060100.2	NA	9	+	57605230	57605299	57605974	57606030	57605030	57605115	57606519	57606585	1834	17,7,17	46,21,74	9,3,4	36,4,26	218	205	0.08180066163938454	0.191409220159	0.258,0.239,0.178	0.19,0.414,0.126	-0.018
852	gene:Solyc01g098520.2	NA	1	-	89017523	89017645	89017771	89017842	89016400	89016427	89017978	89018085	852	0,0,4	8,10,16	0,4,0	6,0,4	220	271	0.08238539948180121	0.192522815962	0.0,0.0,0.235	0.0,1.0,0.0	-0.255
879	gene:Solyc03g083420.2	NA	3	+	53292706	53292794	53292866	53292939	53292510	53292617	53293743	53293820	879	57,57,71	3,0,8	73,20,84	4,0,1	237	222	0.08293533111938804	0.193552243734	0.947,1.0,0.893	0.945,1.0,0.987	-0.031
1579	gene:Solyc11g072970.1	NA	11	-	56119747	56119813	56120379	56120454	56119416	56119499	56120535	56120616	1579	27,18,21	29,19,33	50,6,39	21,19,30	224	215	0.08431650020876794	0.196516322621	0.472,0.476,0.379	0.696,0.233,0.555	-0.052
427	gene:Solyc01g005830.2	NA	1	+	565693	565714	566791	566940	565442	565561	568413	568663	427	0,0,0	2,0,0	1,0,0	4,1,1	170	298	0.08453954988351202	0.196776925979	0.0,NA,NA	0.305,0.0,0.0	-0.102
1807	gene:Solyc09g009960.2	NA	9	-	3414508	3414571	3415552	3415728	3414082	3414238	3416154	3416264	1807	30,10,26	0,0,0	37,14,19	1,4,0	325	212	0.08486947469569257	0.197285283491	1.0,1.0,1.0	0.96,0.695,1.0	0.115
261	gene:Solyc06g007350.2	NA	6	+	1386463	1386540	1386617	1386734	1386286	1386357	1387131	1387255	261	39,12,26	5,2,2	155,37,135	9,2,12	226	266	0.08549974403744993	0.198489563258	0.902,0.876,0.939	0.953,0.956,0.93	-0.041
1776	gene:Solyc05g052240.2	NA	5	+	62513974	62514181	62514181	62514201	62513173	62513320	62514289	62514576	1776	433,212,503	30,6,33	313,88,278	12,4,12	356	169	0.08596115245291418	0.1992991857	0.873,0.944,0.879	0.925,0.913,0.917	-0.02
566	gene:Solyc08g006600.2	NA	8	-	1193044	1193090	1194283	1194387	1190140	1190280	1194491	1194534	566	78,67,83	10,18,11	28,11,38	2,2,5	253	195	0.08618949253670118	0.199567031803	0.857,0.742,0.853	0.915,0.809,0.854	-0.042
1111	gene:Solyc10g051110.1	NA	10	-	51523298	51523317	51523328	51523462	51523033	51523216	51523568	51523721	1111	0,0,2	0,0,0	0,1,4	0,0,1	283	168	0.08817816301604987	0.2036778409	NA,NA,1.0	NA,1.0,0.704	0.148
1336	gene:Solyc12g019740.1	NA	12	+	11253527	11253585	11253585	11253660	11253264	11253429	11253812	11254118	1336	0,0,1	0,0,1	0,1,0	0,0,4	207	224	0.0881951532669356	0.2036778409	NA,NA,0.52	NA,1.0,0.0	0.02
1207	gene:Solyc05g054130.2	NA	5	+	64092363	64092457	64092896	64092956	64092044	64092119	64093776	64093845	1207	87,25,113	106,66,111	172,48,126	208,75,141	243	209	0.09081965774547426	0.209465416625	0.414,0.246,0.467	0.416,0.355,0.435	-0.026
1969	gene:Solyc04g015340.2	NA	4	-	5528213	5528274	5528303	5528341	5528033	5528129	5529592	5529853	1969	43,41,32	74,38,60	93,38,60	152,60,145	187	210	0.0912347128235421	0.210148707012	0.395,0.548,0.375	0.407,0.416,0.317	0.059
1632	gene:Solyc09g065120.2	NA	9	-	62989731	62989823	62990874	62990964	62988961	62989045	62991079	62991159	1632	42,18,29	49,28,36	62,12,65	127,24,95	239	241	0.09222945679086776	0.212163730901	0.464,0.393,0.448	0.33,0.335,0.408	0.077
1388	gene:Solyc10g084760.1	NA	10	-	64171277	64171411	64171848	64171929	64170866	64170941	64171998	64172067	1388	7,6,13	2,0,2	13,5,6	0,2,6	230	283	0.09484631192397697	0.217900163368	0.812,1.0,0.889	1.0,0.755,0.552	0.131
321	gene:Solyc11g039950.1	NA	11	-	40563539	40563654	40567599	40567679	40563334	40563382	40569929	40570089	321	6,0,2	3,0,0	6,5,12	0,2,0	229	264	0.0952104992709176	0.218453142945	0.697,NA,1.0	1.0,0.742,1.0	-0.066
426	gene:Solyc01g005830.2	NA	1	+	565672	565714	566791	566940	565442	565561	568413	568663	426	0,0,0	2,0,0	1,0,0	4,1,1	191	298	0.09545354303360389	0.218727095371	0.0,NA,NA	0.281,0.0,0.0	-0.094
1088	gene:Solyc10g006270.2	NA	10	-	939379	939453	939502	939585	938906	939109	940263	940300	1088	0,0,1	0,4,1	0,0,6	0,0,0	232	223	0.09698299130924899	0.221944258248	NA,0.0,0.49	NA,NA,1.0	-0.755
1238	gene:Solyc04g058200.2	NA	4	-	55298060	55298245	55298477	55298589	55297418	55297505	55298732	55298871	1238	0,2,2	17,14,13	0,0,0	6,10,3	261	334	0.09774858803360363	0.223407302625	0.0,0.155,0.164	0.0,0.0,0.0	0.106
1117	gene:Solyc10g051110.1	NA	10	-	51523280	51523317	51523328	51523462	51523033	51523216	51523568	51523721	1117	0,0,2	0,0,0	0,1,4	0,0,1	283	186	0.09791418589722127	0.223497025616	NA,NA,1.0	NA,1.0,0.724	0.138
884	gene:Solyc06g084530.2	NA	6	+	49627422	49627482	49627989	49628094	49627113	49627252	49631012	49631388	884	83,18,61	158,88,206	48,4,42	150,57,116	209	254	0.0983784863201672	0.224267451418	0.39,0.199,0.265	0.28,0.079,0.306	0.063
124	gene:Solyc07g056030.2	NA	7	+	63936483	63936502	63936502	63936586	63935715	63935972	63937026	63937073	124	42,17,37	171,85,141	37,9,41	148,75,113	168	233	0.09950447814342234	0.226542370445	0.254,0.217,0.267	0.257,0.143,0.335	0.001
1160	gene:Solyc07g042830.2	NA	7	-	56349080	56349160	56350700	56350778	56343128	56343295	56353005	56353088	1160	231,186,280	162,39,252	33,16,14	19,1,16	227	229	0.10084435893993708	0.22929777759	0.59,0.828,0.529	0.637,0.942,0.469	-0.034
320	gene:Solyc11g039950.1	NA	11	-	40563539	40563658	40567599	40567679	40563334	40563382	40569929	40570089	320	6,0,2	10,1,3	6,5,12	3,3,12	229	268	0.10180871429834423	0.231193344793	0.413,0.0,0.438	0.701,0.661,0.539	-0.35
646	gene:Solyc05g015710.2	NA	5	-	11757559	11757649	11757799	11757856	11755996	11756260	11758143	11758617	646	4,1,5	4,1,3	0,0,5	3,0,1	206	239	0.10281605759067479	0.233181545997	0.537,0.537,0.659	0.0,NA,0.853	0.151
1566	gene:Solyc09g031970.2	NA	9	-	26666357	26666393	26666417	26666443	26666004	26666201	26666523	26666700	1566	56,28,75	31,17,33	145,48,143	120,21,85	175	185	0.10681538335730227	0.241941630165	0.656,0.635,0.706	0.561,0.707,0.64	0.03
125	gene:Solyc08g065490.2	NA	8	-	53605286	53605370	53605904	53605982	53605001	53605197	53606111	53606358	125	1,0,0	1,2,0	3,0,2	0,0,0	227	233	0.1072921395290742	0.242412106256	0.507,0.0,NA	1.0,NA,1.0	-0.746
1800	gene:Solyc09g009960.2	NA	9	-	3414508	3414593	3415552	3415728	3414082	3414238	3416154	3416264	1800	30,10,26	0,0,0	37,14,19	1,4,0	325	234	0.10729716178547294	0.242412106256	1.0,1.0,1.0	0.964,0.716,1.0	0.107
56	gene:Solyc08g076130.2	NA	8	-	60165491	60165527	60166021	60166105	60165233	60165325	60166251	60166285	56	24,18,17	0,2,3	19,6,9	0,0,0	233	185	0.10816644643562985	0.244064341511	1.0,0.877,0.818	1.0,1.0,1.0	-0.102
694	gene:Solyc06g065020.2	NA	6	-	40544554	40544655	40544775	40544899	40543059	40543261	40544978	40545196	694	6,0,0	8,5,5	3,0,2	7,2,6	273	250	0.1084352380128432	0.244359154197	0.407,0.0,0.0	0.282,0.0,0.234	-0.036
1367	gene:Solyc05g009980.2	NA	5	-	4182055	4182137	4182588	4182825	4181574	4181675	4182966	4183453	1367	2,0,0	3,0,0	4,2,0	1,0,0	386	231	0.11240606173838738	0.25298514404	0.285,NA,NA	0.705,1.0,NA	-0.568
1580	gene:Solyc11g072970.1	NA	11	-	56119416	56119499	56120379	56120454	56118457	56118516	56120535	56120616	1580	27,18,22	19,15,39	44,6,38	36,18,19	224	232	0.11268684914268107	0.253294836256	0.595,0.554,0.369	0.559,0.257,0.674	0.009
72	gene:Solyc03g121530.2	NA	3	+	69613007	69613060	69613991	69614182	69612213	69612303	69614311	69614417	72	22,45,25	0,0,1	111,77,67	0,4,7	202	340	0.11334953693831122	0.254461079751	1.0,1.0,0.977	1.0,0.97,0.942	0.022
1656	gene:Solyc03g110940.2	NA	3	+	61664911	61665160	61666731	61666842	61663785	61663914	61667061	61667170	1656	6,8,2	40,29,55	4,1,9	63,15,50	398	260	0.11692043285728015	0.26214479813	0.089,0.153,0.023	0.04,0.042,0.105	0.026
850	gene:Solyc02g094560.2	NA	2	+	55099274	55099334	55099474	55099717	55098664	55098782	55101259	55101591	850	96,84,110	4,3,6	154,64,123	3,1,3	209	392	0.11749854066707023	0.263107491696	0.978,0.981,0.972	0.99,0.992,0.987	-0.013
1581	gene:Solyc11g072970.1	NA	11	-	56119416	56119499	56120379	56120447	56118457	56118516	56120535	56120616	1581	1,0,4	19,15,39	0,0,0	36,18,19	217	232	0.11839797476502541	0.264786368343	0.053,0.0,0.099	0.0,0.0,0.0	0.051
791	gene:Solyc10g009530.2	NA	10	+	3665054	3665267	3666220	3666310	3664561	3664682	3667514	3667714	791	5,1,10	2,4,2	43,15,11	13,1,2	362	239	0.11893977270633918	0.26566219434	0.623,0.142,0.768	0.686,0.908,0.784	-0.282
1131	gene:Solyc02g069010.2	NA	2	+	38961247	38961315	38961939	38962068	38960327	38960648	38964738	38964827	1131	31,30,42	66,20,106	115,35,101	200,35,198	217	278	0.12056559131818874	0.268954011402	0.376,0.658,0.337	0.424,0.562,0.395	-0.003
345	gene:Solyc11g073130.1	NA	11	+	56218367	56218517	56219405	56219482	56218167	56218215	56220377	56220445	345	0,2,5	3,7,7	9,6,1	14,0,18	299	226	0.12089019327430388	0.269312996545	0.0,0.178,0.351	0.327,1.0,0.04	-0.279
857	gene:Solyc01g098520.2	NA	1	-	89017978	89018085	89018123	89018260	89016400	89016427	89018329	89018374	857	10,10,14	25,7,15	15,4,5	13,7,11	286	256	0.12103099618599952	0.269312996545	0.264,0.561,0.455	0.508,0.338,0.289	0.048
1046	gene:Solyc01g058140.2	NA	1	+	65436748	65436790	65436790	65436878	65436533	65436683	65437450	65437708	1046	53,25,51	189,90,166	49,9,25	164,50,126	191	237	0.12248243097119625	0.272200276869	0.258,0.256,0.276	0.27,0.183,0.198	0.046
1979	gene:Solyc05g052630.2	NA	5	-	62847507	62847605	62847812	62847932	62846079	62846323	62849168	62849284	1979	17,5,4	0,6,3	26,7,10	14,1,8	269	247	0.1256557738042738	0.278902213124	1.0,0.433,0.55	0.63,0.865,0.534	-0.015
870	gene:Solyc05g026490.2	NA	5	-	41505982	41506499	41507895	41507968	41505398	41505598	41511424	41511688	870	11,5,13	1213,684,1394	12,5,8	877,342,662	222	666	0.12718465740500282	0.281941928508	0.026,0.021,0.027	0.039,0.042,0.035	-0.014
1262	gene:Solyc11g020290.1	NA	11	-	10697847	10698052	10700508	10700575	10696860	10697013	10701048	10701144	1262	0,0,0	35,15,30	0,3,2	51,19,60	216	354	0.12735939982263964	0.281975942786	0.0,0.0,0.0	0.0,0.206,0.052	-0.086
1646	gene:Solyc03g110940.2	NA	3	+	61665030	61665150	61666731	61666842	61663785	61663914	61667061	61667170	1646	0,0,7	40,29,55	5,2,2	63,15,50	269	260	0.12889801254487504	0.28502573024	0.0,0.0,0.11	0.071,0.114,0.037	-0.037
832	gene:Solyc03g117420.2	NA	3	-	66568342	66568413	66569099	66569138	66567192	66567487	66569239	66569270	832	4,1,4	83,49,120	6,2,7	124,33,87	188	220	0.1300412973651036	0.287194825267	0.053,0.023,0.038	0.054,0.066,0.086	-0.031
60	gene:Solyc01g011100.2	NA	1	+	7611619	7611721	7612567	7612710	7611402	7611549	7613501	7613603	60	33,20,39	19,18,19	67,27,61	58,21,49	251	292	0.1305035818753042	0.287856404411	0.669,0.564,0.705	0.573,0.599,0.592	0.058
155	gene:Solyc02g083290.2	NA	2	-	46736670	46736770	46736770	46736778	46736089	46736163	46736854	46737015	155	1,3,4	76,30,92	5,1,3	61,4,71	157	249	0.1323489768204069	0.291563312572	0.02,0.137,0.065	0.115,0.284,0.063	-0.08
49	gene:Solyc03g124040.2	NA	3	-	70751020	70751238	70755662	70755845	70749854	70750471	70756164	70756278	49	61,38,67	117,50,120	142,17,125	214,36,158	332	367	0.13284111377582436	0.29228349536	0.366,0.457,0.382	0.423,0.343,0.467	-0.009
243	gene:Solyc09g056350.2	NA	9	-	48789908	48790242	48797199	48797481	48789676	48789744	48798458	48798535	243	234,159,279	85,70,128	202,83,137	67,27,71	431	483	0.13449203701296097	0.295419822657	0.755,0.718,0.71	0.772,0.775,0.684	-0.016
431	gene:Solyc01g009970.2	NA	1	-	4575408	4575488	4576160	4576232	4574943	4575043	4576552	4576793	431	40,35,47	35,28,56	120,72,99	113,42,112	221	229	0.1346005523242682	0.295419822657	0.542,0.564,0.465	0.524,0.64,0.478	-0.024
241	gene:Solyc01g097010.2	NA	1	+	87992063	87992210	87994972	87995055	87989542	87989795	87995548	87995697	241	0,2,3	19,13,16	1,2,3	21,14,20	296	232	0.1366097515897501	0.29945805522	0.0,0.108,0.128	0.036,0.101,0.105	-0.002
982	gene:Solyc03g006310.2	NA	3	+	912391	912453	913920	913967	909874	909999	914135	914330	982	37,27,31	9,5,9	51,21,41	13,1,11	211	196	0.13797827435859136	0.302083622946	0.792,0.834,0.762	0.785,0.951,0.776	-0.041
1101	gene:Solyc10g051110.1	NA	10	-	51523296	51523317	51523408	51523462	51523033	51523216	51523568	51523721	1101	2,0,0	4,0,0	1,1,1	14,0,54	203	170	0.1381632345209428	0.302114662383	0.295,NA,NA	0.056,1.0,0.015	-0.062
1649	gene:Solyc03g110940.2	NA	3	+	61665025	61665160	61666731	61666967	61663785	61663914	61667061	61667170	1649	25,25,40	3,2,5	70,28,61	5,2,6	284	385	0.14352015425515066	0.313054442512	0.919,0.944,0.916	0.95,0.95,0.932	-0.018
446	gene:Solyc03g083190.1	NA	3	+	53031585	53031676	53032135	53032220	53031155	53031308	53033039	53033198	446	5,1,3	1,0,1	4,0,2	0,0,0	240	234	0.14336171010434073	0.313054442512	0.83,1.0,0.745	1.0,NA,1.0	-0.142
895	gene:Solyc06g043070.2	NA	6	-	29793972	29794157	29795104	29795304	29791220	29791303	29795396	29795477	895	1,4,0	53,53,68	0,0,2	101,28,55	349	334	0.14381209733024403	0.313304926327	0.018,0.067,0.0	0.0,0.0,0.034	0.017
918	gene:Solyc06g043150.2	NA	6	+	29686847	29686910	29686997	29687192	29686487	29686772	29687260	29687362	918	21,25,7	33,21,44	146,58,96	149,106,140	212	344	0.14471261690820786	0.314878990542	0.508,0.659,0.205	0.614,0.47,0.527	-0.08
1706	gene:Solyc03g025600.2	NA	3	+	2999379	2999509	3000697	3000777	2996354	2996437	3001996	3002083	1706	24,16,15	15,9,41	45,27,29	57,14,62	279	229	0.147234115021993	0.319971928101	0.568,0.593,0.231	0.393,0.613,0.277	0.036
1748	gene:Solyc12g011180.1	NA	12	-	4025412	4025481	4026504	4026603	4024205	4024344	4026720	4026890	1748	14,6,19	17,9,8	24,1,19	25,10,22	248	218	0.14936670403409252	0.324208220167	0.42,0.369,0.676	0.458,0.081,0.432	0.165
1857	gene:Solyc02g078460.2	NA	2	-	43122726	43122854	43124235	43124369	43122011	43122580	43124516	43124751	1857	0,0,4	7,2,5	0,0,0	8,2,6	283	277	0.15049218093245506	0.326250818713	0.0,0.0,0.439	0.0,0.0,0.0	0.146
460	gene:Solyc10g006240.2	NA	10	-	927329	927463	927948	928036	926486	926585	928344	928391	460	59,31,68	152,112,163	93,46,78	244,91,152	237	283	0.15208080374726549	0.328888681942	0.317,0.248,0.333	0.313,0.376,0.38	-0.057
758	gene:Solyc08g067090.2	NA	8	+	56004689	56004771	56004934	56004978	56004423	56004462	56006265	56006383	758	5,9,9	6,0,1	7,4,16	4,3,8	231	193	0.15192010180656357	0.328888681942	0.41,1.0,0.883	0.594,0.527,0.626	0.182
1644	gene:Solyc03g110940.2	NA	3	+	61664915	61665150	61666731	61666842	61663785	61663914	61667061	61667170	1644	7,6,1	40,29,55	6,1,7	63,15,50	384	260	0.15876756153571792	0.342930178702	0.106,0.123,0.012	0.061,0.043,0.087	0.017
1231	gene:Solyc06g068220.2	NA	6	+	42264000	42264128	42265005	42265077	42263148	42263225	42265917	42265988	1231	76,5,57	44,16,39	278,32,358	250,67,229	277	221	0.15916447876676762	0.343368247486	0.579,0.2,0.538	0.47,0.276,0.555	0.005
1719	gene:Solyc02g094400.2	NA	2	+	54932434	54932497	54932572	54932950	54932073	54932243	54933030	54933227	1719	1893,829,2150	22956,11460,26488	7,6,15	184,61,175	212	527	0.16088180532103188	0.346650321088	0.17,0.152,0.168	0.086,0.196,0.176	0.011
1335	gene:Solyc09g018370.2	NA	9	+	14531660	14531865	14532018	14532074	14530072	14530259	14532157	14532289	1335	3,0,0	6,3,4	0,0,1	14,2,9	354	205	0.16382616375496617	0.352565065307	0.225,0.0,0.0	0.0,0.0,0.06	0.055
23	gene:Solyc09g061290.2	NA	9	-	58606142	58606379	58606379	58606391	58605135	58605213	58606482	58606532	23	12,12,9	340,226,311	13,16,21	501,187,335	161	386	0.16481733995230147	0.35426716206	0.078,0.113,0.065	0.059,0.17,0.131	-0.035
983	gene:Solyc03g006310.2	NA	3	+	912391	912453	913526	913594	909874	909999	914135	914330	983	37,27,31	15,7,17	51,21,41	36,7,21	211	217	0.1674069425768802	0.359396700751	0.717,0.799,0.652	0.593,0.755,0.668	0.051
558	gene:Solyc12g099530.1	NA	12	+	66649736	66649856	66650018	66650122	66649559	66649652	66651187	66651260	558	52,17,46	55,17,53	37,28,30	87,17,40	269	253	0.1687913990370774	0.361929678663	0.471,0.485,0.449	0.286,0.608,0.414	0.032
1931	gene:Solyc01g103020.2	NA	1	+	91690985	91691040	91691163	91691214	91690652	91690721	91691313	91691430	1931	7,5,18	1,0,5	10,1,4	1,0,3	204	200	0.1698396960055809	0.363393730347	0.873,1.0,0.779	0.907,1.0,0.567	0.059
414	gene:Solyc01g088460.2	NA	1	+	83265387	83265530	83265708	83265935	83264526	83264777	83266367	83266608	414	13,8,18	17,15,30	12,9,6	28,8,30	292	376	0.1698850282626877	0.363393730347	0.496,0.407,0.436	0.356,0.592,0.205	0.062
1507	gene:Solyc12g094720.1	NA	12	+	64855719	64855786	64856532	64856642	64855516	64855643	64856726	64856792	1507	32,10,34	24,18,34	156,52,110	116,32,100	216	259	0.17126497607840815	0.365903070873	0.615,0.4,0.545	0.617,0.661,0.569	-0.096
696	gene:Solyc06g065020.2	NA	6	-	40544554	40544655	40544775	40544885	40543059	40543261	40544978	40545196	696	12,0,1	8,5,5	2,1,5	7,2,6	259	250	0.17257537692819352	0.368257951491	0.591,0.0,0.162	0.216,0.326,0.446	-0.078
1194	gene:Solyc02g084550.2	NA	2	+	47637499	47637569	47640055	47640125	47637009	47637179	47640218	47640623	1194	64,20,84	53,30,59	60,32,48	63,29,48	219	219	0.17377737207164362	0.370376109873	0.547,0.4,0.587	0.488,0.525,0.5	0.007
1348	gene:Solyc05g015040.2	NA	5	+	9727157	9727274	9727899	9727991	9726972	9727025	9732686	9732773	1348	15,3,19	9,6,11	18,15,27	28,14,23	266	241	0.17441097324280638	0.371279195748	0.602,0.312,0.61	0.368,0.493,0.515	0.049
327	gene:Solyc04g007020.2	NA	4	-	740699	740931	741004	741045	740449	740614	741507	742225	327	13,2,15	29,24,50	1,2,10	27,7,31	190	381	0.1758677075896501	0.373212077987	0.473,0.143,0.376	0.069,0.364,0.393	0.055
619	gene:Solyc04g081400.2	NA	4	+	65393816	65393967	65394052	65394215	65392544	65393206	65394798	65394873	619	55,55,83	3,4,15	140,43,114	30,1,14	300	312	0.17600396678336944	0.373212077987	0.95,0.935,0.852	0.829,0.978,0.894	0.012
772	gene:Solyc12g035130.1	NA	12	-	60089869	60090139	60090656	60090725	60088930	60089281	60092140	60092245	772	641,546,642	2238,1052,2717	565,309,447	2013,565,1724	218	419	0.17582453445031468	0.373212077987	0.355,0.499,0.312	0.35,0.512,0.333	-0.01
828	gene:Solyc01g109170.2	NA	1	+	96216548	96216656	96216762	96216833	96216076	96216469	96216918	96218022	828	1023,529,1057	473,191,551	175,49,117	78,16,50	257	220	0.1761628519611202	0.373212077987	0.649,0.703,0.622	0.658,0.724,0.667	-0.025
1995	gene:Solyc02g094640.2	NA	2	+	55233896	55233979	55234515	55234595	55230717	55230886	55234668	55234757	1995	63,46,72	100,69,91	251,46,212	383,147,280	232	229	0.1827063899806344	0.386611966359	0.383,0.397,0.439	0.393,0.236,0.428	0.054
550	gene:Solyc02g092560.2	NA	2	-	53614977	53615583	53615888	53615958	53614364	53614895	53616048	53616217	550	75,59,101	1032,564,1028	178,44,143	1676,496,1291	219	755	0.18321264024038691	0.387220024594	0.2,0.265,0.253	0.268,0.234,0.276	-0.02
719	gene:Solyc08g083280.2	NA	8	+	65785227	65785289	65785369	65785465	65785065	65785141	65785559	65785721	719	76,52,83	84,29,77	99,28,80	69,23,66	211	245	0.18493805834546537	0.389934952578	0.512,0.676,0.556	0.625,0.586,0.585	-0.017
996	gene:Solyc10g083360.1	NA	10	+	63202041	63202145	63202189	63202264	63201793	63201908	63203161	63203227	996	1,1,2	5,6,8	4,0,1	2,1,3	253	224	0.18472871053632617	0.389934952578	0.15,0.129,0.181	0.639,0.0,0.228	-0.136
1054	gene:Solyc01g097500.2	NA	1	-	88325812	88325933	88326095	88326271	88323805	88324228	88326426	88326478	1054	2,0,1	1,1,2	3,0,1	5,0,1	325	270	0.18594470255486942	0.391590689071	0.624,0.0,0.293	0.333,NA,0.454	-0.088
19	gene:Solyc05g054980.2	NA	5	-	64763401	64763549	64764039	64764173	64763107	64763217	64764836	64764927	19	59,44,85	147,79,169	132,22,124	232,74,164	283	297	0.18651879598678733	0.392332639834	0.296,0.369,0.345	0.374,0.238,0.442	-0.015
214	gene:Solyc08g083360.2	NA	8	+	65831194	65831257	65831334	65831397	65831068	65831125	65831467	65831740	214	165,180,158	78,46,70	1465,734,1030	472,184,493	212	212	0.18812420365323215	0.395239568008	0.679,0.796,0.693	0.756,0.8,0.676	-0.021
1913	gene:Solyc07g062060.2	NA	7	-	64891490	64891556	64892658	64892770	64891203	64891401	64893514	64893777	1913	428,132,442	78,32,76	643,99,493	103,38,99	261	215	0.18880717887518783	0.396203913915	0.819,0.773,0.827	0.837,0.682,0.804	0.032
1826	gene:Solyc03g098230.2	NA	3	+	60587537	60587716	60588037	60588132	60586115	60586181	60590730	60590822	1826	108,55,107	274,132,308	96,52,74	347,79,263	328	244	0.19421333311242103	0.40706562355	0.227,0.237,0.205	0.171,0.329,0.173	-0.001
876	gene:Solyc01g008440.2	NA	1	+	2524349	2524449	2524674	2524728	2523674	2524200	2525970	2526094	876	0,0,3	3,0,0	0,0,2	0,0,1	249	203	0.1985186832973313	0.415597101483	0.0,NA,1.0	NA,NA,0.62	-0.12
1248	gene:Solyc11g068660.1	NA	11	+	53300238	53300400	53302544	53302622	53299276	53299945	53302851	53302930	1248	97,89,142	148,56,150	137,50,114	162,44,140	311	227	0.20170101996826093	0.421760170596	0.324,0.537,0.409	0.382,0.453,0.373	0.021
284	gene:Solyc05g013460.2	NA	5	+	6661017	6661074	6661960	6662079	6655022	6655109	6662191	6662278	284	36,6,34	202,89,175	44,11,42	234,49,203	206	268	0.20659032009067008	0.431473761795	0.188,0.081,0.202	0.197,0.226,0.212	-0.055
1365	gene:Solyc05g009980.2	NA	5	-	4182055	4182137	4182695	4182825	4181574	4181675	4182966	4183453	1365	3,0,1	3,0,0	4,4,0	1,0,0	279	231	0.20697544633117004	0.431768354434	0.453,NA,1.0	0.768,1.0,NA	-0.157
14	gene:Solyc06g084160.2	NA	6	+	49374240	49374291	49374513	49374636	49373255	49373402	49374713	49374992	14	0,0,0	13,0,6	2,1,1	4,5,24	200	272	0.20888077335277191	0.435229785702	0.0,NA,0.0	0.405,0.214,0.054	-0.224
1877	gene:Solyc04g080440.2	NA	4	-	64617966	64618050	64618785	64618860	64616769	64616839	64619604	64619676	1877	132,72,110	93,124,121	176,82,159	167,79,136	224	233	0.21132793671054587	0.43981072946	0.596,0.377,0.486	0.523,0.519,0.549	-0.044
62	gene:Solyc06g060670.2	NA	6	+	38688032	38688267	38689751	38689877	38686932	38687371	38691036	38691201	62	28,13,22	9,0,5	73,20,50	10,9,1	384	275	0.21207665312107654	0.440332863112	0.69,1.0,0.759	0.839,0.614,0.973	0.008
821	gene:Solyc01g034150.2	NA	1	-	36255236	36255272	36255432	36255498	36251783	36251820	36256428	36256568	821	5,11,8	0,4,0	10,2,4	0,0,0	215	185	0.21191266927590072	0.440332863112	1.0,0.703,1.0	1.0,1.0,1.0	-0.099
602	gene:Solyc09g007190.2	NA	9	+	809788	809848	810509	810546	807027	807258	811152	811232	602	12,7,18	144,36,183	4,1,8	85,8,69	209	186	0.21266631047422427	0.440694452562	0.069,0.148,0.08	0.04,0.1,0.094	0.021
885	gene:Solyc06g084530.2	NA	6	+	49627422	49627482	49627989	49628123	49627113	49627252	49631012	49631388	885	83,18,61	5,0,5	48,4,42	3,0,1	209	283	0.2127490460642233	0.440694452562	0.957,1.0,0.943	0.956,1.0,0.983	-0.013
500	gene:Solyc08g062560.2	NA	8	-	51391141	51391330	51391330	51391429	51390908	51391053	51392211	51392297	500	41,19,56	87,57,70	67,3,34	97,42,87	248	338	0.21572351158674496	0.446333207014	0.391,0.312,0.522	0.485,0.089,0.348	0.101
1061	gene:Solyc08g060860.2	NA	8	-	45633124	45633195	45633196	45633289	45629697	45629954	45633406	45633556	1061	0,0,0	59,42,59	6,0,1	63,49,66	242	220	0.2166969521854488	0.44782349114	0.0,0.0,0.0	0.08,0.0,0.014	-0.031
200	gene:Solyc02g081880.2	NA	2	-	45660184	45660273	45660544	45660721	45660036	45660101	45661151	45661301	200	1033,551,1207	632,301,816	857,213,737	406,138,420	326	238	0.21768832870623103	0.449347320282	0.544,0.572,0.519	0.606,0.53,0.562	-0.021
1398	gene:Solyc03g114250.2	NA	3	+	64281633	64281715	64281988	64282203	64281301	64281547	64282285	64282447	1398	18,5,11	78,57,112	36,8,42	198,108,175	231	364	0.21961083867644102	0.45278738184	0.267,0.121,0.134	0.223,0.105,0.274	-0.027
1308	gene:Solyc07g056020.2	NA	7	-	63919542	63919726	63920528	63920594	63918277	63918553	63920821	63920977	1308	121,175,132	35,7,41	468,245,427	92,23,99	215	333	0.22067000242152213	0.45444148345	0.843,0.975,0.833	0.887,0.943,0.87	-0.016
733	gene:Solyc07g022790.2	NA	7	+	21623718	21623793	21624616	21624662	21622570	21622719	21624764	21625035	733	62,34,44	47,24,49	76,33,49	59,26,44	224	195	0.22320936295688742	0.459136468687	0.535,0.552,0.439	0.529,0.525,0.492	-0.007
1025	gene:Solyc06g034220.2	NA	6	+	23959682	23959715	23959715	23959798	23959513	23959589	23959901	23960030	1025	34,27,33	138,70,166	42,17,34	160,45,119	182	232	0.22351470492338663	0.459230560987	0.239,0.33,0.202	0.251,0.325,0.267	-0.024
178	gene:Solyc01g056520.2	NA	1	-	54533362	54533461	54537334	54537463	54532708	54532747	54537864	54538011	178	57,54,83	35,21,50	107,43,79	49,17,45	278	248	0.22596814315354197	0.463732767098	0.592,0.696,0.597	0.661,0.693,0.61	-0.026
757	gene:Solyc01g107180.2	NA	1	+	94806848	94806913	94807709	94807845	94805956	94806036	94809111	94809181	757	0,0,0	28,25,45	5,0,2	122,34,107	214	285	0.22892001116017274	0.469246233769	0.0,0.0,0.0	0.052,0.0,0.024	-0.025
262	gene:Solyc06g007350.2	NA	6	+	1386463	1386540	1386617	1386715	1386286	1386357	1387131	1387255	262	39,12,26	32,19,37	155,37,135	140,40,115	226	247	0.22932675739606168	0.469535918789	0.571,0.408,0.434	0.548,0.503,0.562	-0.067
1779	gene:Solyc05g052240.2	NA	5	+	62513952	62514181	62514181	62514201	62513173	62513320	62514289	62514576	1779	69,6,86	30,6,33	30,1,27	12,4,12	378	169	0.2297700913140168	0.469899758999	0.507,0.309,0.538	0.528,0.101,0.501	0.075
1928	gene:Solyc01g103020.2	NA	1	+	91690985	91691040	91691163	91691180	91690652	91690721	91691313	91691430	1928	7,5,18	0,0,3	10,1,4	0,1,0	204	166	0.2314844725941379	0.472859159375	1.0,1.0,0.83	1.0,0.449,1.0	0.127
509	gene:Solyc09g074870.2	NA	9	-	66681136	66681178	66682045	66682175	66680128	66680218	66683466	66683551	509	2,4,2	0,0,0	8,3,2	0,0,4	279	191	0.23186913615005245	0.47309861805	1.0,1.0,1.0	1.0,1.0,0.255	0.248
1866	gene:Solyc06g008030.2	NA	6	-	1866770	1866826	1867003	1867118	1865969	1866344	1867317	1867383	1866	64,48,61	1,0,2	138,99,150	0,3,4	264	205	0.2328935292828248	0.474641305647	0.98,1.0,0.959	1.0,0.962,0.967	0.003
1371	gene:Solyc01g006450.2	NA	1	+	1061768	1061820	1061925	1061978	1061553	1061665	1062115	1062173	1371	34,12,41	34,7,32	143,39,138	97,33,77	201	202	0.23760173924778383	0.483679489907	0.501,0.633,0.563	0.597,0.543,0.643	-0.029
1742	gene:Solyc07g006270.2	NA	7	+	1062478	1062565	1063495	1063578	1061673	1061682	1063961	1064050	1742	3,1,7	3,4,7	4,1,4	0,2,4	236	232	0.23791133200532505	0.483753041744	0.496,0.197,0.496	1.0,0.33,0.496	-0.212
120	gene:Solyc01g011340.2	NA	1	+	8679566	8679671	8680070	8680127	8677841	8678458	8680396	8680511	120	0,2,0	0,6,3	0,0,1	2,0,8	254	206	0.23950892154315215	0.486004071711	NA,0.213,0.0	0.0,NA,0.092	0.06
802	gene:Solyc09g010770.2	NA	9	+	4060196	4060345	4060415	4060489	4057629	4057718	4061044	4061180	802	5,1,2	12,2,7	5,0,8	14,3,9	298	223	0.2395678635001981	0.486004071711	0.238,0.272,0.176	0.211,0.0,0.399	0.025
111	gene:Solyc09g011930.2	NA	9	-	5199364	5199502	5199657	5199746	5196669	5196789	5201096	5201159	111	12,7,13	0,0,0	24,9,28	1,0,4	238	287	0.24112459709250245	0.487738515107	1.0,1.0,1.0	0.967,1.0,0.894	0.046
1147	gene:Solyc01g098990.2	NA	1	+	89346927	89347010	89347203	89347318	89346105	89346219	89348703	89348795	1147	43,18,77	100,62,131	215,54,147	497,166,366	232	264	0.24102222209563595	0.487738515107	0.329,0.248,0.401	0.33,0.27,0.314	0.021
645	gene:Solyc05g015710.2	NA	5	-	11757559	11757649	11757799	11757853	11755996	11756260	11758143	11758617	645	6,1,10	4,1,3	2,1,7	3,0,1	203	239	0.24124997214172317	0.487738515107	0.638,0.541,0.797	0.44,1.0,0.892	-0.119
492	gene:Solyc02g014150.2	NA	2	+	15319835	15319915	15325567	15325764	15319103	15319339	15326408	15326539	492	2,0,2	4,2,10	2,5,1	39,12,11	229	346	0.24491448172019126	0.494581870049	0.43,0.0,0.232	0.072,0.386,0.121	0.028
687	gene:Solyc07g043240.2	NA	7	-	56882208	56882468	56883257	56883464	56881878	56882133	56884021	56884193	687	84,16,108	189,38,163	125,36,97	183,72,153	356	409	0.24549735115666854	0.495193630782	0.338,0.326,0.432	0.44,0.365,0.421	-0.043
4	gene:Solyc06g035460.2	NA	6	+	24356050	24356074	24356124	24356184	24355000	24355247	24356397	24356915	4	148,42,144	394,116,379	172,34,134	388,94,327	173	209	0.24604796734445336	0.495739013932	0.312,0.304,0.315	0.349,0.304,0.331	-0.018
291	gene:Solyc04g049690.2	NA	4	-	43055656	43055758	43059026	43059249	43055255	43055528	43059522	43059663	291	13,9,14	4,1,6	27,7,13	6,2,10	372	251	0.24776236393934503	0.498625280784	0.687,0.859,0.612	0.752,0.703,0.467	0.079
1605	gene:Solyc08g061610.2	NA	8	-	49183879	49183946	49186042	49186148	49183378	49183458	49190134	49190244	1605	71,54,110	127,168,134	120,34,98	193,121,125	255	216	0.24861377778539767	0.49977019648	0.321,0.214,0.41	0.345,0.192,0.399	0.003
593	gene:Solyc01g103940.2	NA	1	+	92417978	92418107	92418316	92418391	92417343	92417732	92418520	92418622	593	6,2,8	245,221,314	5,6,4	301,122,233	278	224	0.2508774423324447	0.503748235512	0.019,0.007,0.02	0.013,0.038,0.014	-0.006
1749	gene:Solyc07g052600.2	NA	7	-	61069735	61069801	61070753	61070855	61069451	61069553	61070930	61070987	1749	361,340,501	445,223,531	121,87,115	134,68,103	251	215	0.25483589495602077	0.511116437843	0.41,0.566,0.447	0.436,0.523,0.489	-0.008
1119	gene:Solyc10g051110.1	NA	10	-	51523804	51523976	51524057	51524231	51523568	51523721	51524312	51524486	1119	127,79,130	17,20,12	695,238,639	107,41,119	323	321	0.25634746218958937	0.513565867059	0.881,0.797,0.915	0.866,0.852,0.842	0.011
567	gene:Solyc08g006600.2	NA	8	-	1193044	1193093	1194283	1194376	1190140	1190280	1194491	1194534	567	30,37,34	16,27,22	8,8,20	5,5,6	242	198	0.2593828280786352	0.519059075646	0.605,0.529,0.558	0.567,0.567,0.732	-0.058
1780	gene:Solyc05g052240.2	NA	5	+	62514004	62514181	62514181	62514201	62513173	62513320	62514289	62514576	1780	49,2,44	30,6,33	20,4,16	12,4,12	326	169	0.2613692640971752	0.522443195693	0.459,0.147,0.409	0.464,0.341,0.409	-0.066
221	gene:Solyc03g083150.2	NA	3	+	52978131	52978206	52984003	52984115	52977244	52977397	52984905	52985205	221	6,0,3	0,0,2	1,0,1	1,0,0	224	261	0.26182070223338766	0.522754878387	1.0,NA,0.636	0.538,NA,1.0	0.049
1224	gene:Solyc09g072900.2	NA	9	+	65589566	65589588	65591353	65591480	65587843	65588044	65591663	65591754	1224	52,41,44	156,57,191	80,32,55	214,53,202	171	276	0.2669518382340251	0.531799326392	0.35,0.537,0.271	0.376,0.494,0.305	-0.006
145	gene:Solyc09g063070.2	NA	9	+	61063992	61064097	61064182	61064402	61060956	61061056	61064648	61064849	145	238,131,259	4,2,6	166,79,119	2,0,6	254	369	0.26667761738489737	0.531799326392	0.989,0.99,0.984	0.992,1.0,0.966	0.002
1021	gene:Solyc01g106030.2	NA	1	+	94010143	94010326	94011449	94011531	94009712	94009846	94011764	94011872	1021	6,4,5	17,4,4	6,2,14	10,7,8	332	231	0.26800841739524656	0.53330358872	0.197,0.41,0.465	0.295,0.166,0.549	0.021
328	gene:Solyc04g007020.2	NA	4	-	740699	740931	740931	741045	740449	740614	741507	742225	328	33,6,41	29,24,50	11,5,23	27,7,31	263	381	0.2684990114116426	0.533679495716	0.622,0.266,0.543	0.371,0.509,0.518	0.011
1134	gene:Solyc06g054650.2	NA	6	-	37410966	37411111	37412082	37412261	37406634	37406744	37417842	37418118	1134	2,0,6	149,68,174	9,0,5	210,48,185	328	294	0.270201438489402	0.536460543982	0.012,0.0,0.03	0.037,0.0,0.024	-0.006
398	gene:Solyc08g059760.2	NA	8	-	45231903	45231954	45234151	45234235	45231391	45231458	45234600	45234697	398	10,7,9	5,1,1	47,9,42	4,0,8	233	200	0.27115802705253156	0.537756221812	0.632,0.857,0.885	0.91,1.0,0.818	-0.118
1511	gene:Solyc04g080650.2	NA	4	-	64761578	64761657	64762047	64762134	64761100	64761219	64762625	64762705	1511	22,1,11	0,0,2	18,0,6	0,0,0	236	228	0.27224138028285816	0.538696869933	1.0,1.0,0.842	1.0,NA,1.0	-0.053
453	gene:Solyc07g006780.2	NA	7	-	1625279	1625407	1629186	1629259	1624308	1624698	1630091	1630248	453	50,28,58	125,53,111	83,24,63	139,64,96	222	277	0.272022585505303	0.538696869933	0.333,0.397,0.395	0.427,0.319,0.45	-0.024
1305	gene:Solyc05g056590.2	NA	5	+	65859170	65859273	65862982	65863037	65859031	65859084	65863153	65863220	1305	46,10,35	53,35,35	44,6,35	43,6,43	252	204	0.27406904930389464	0.54129359115	0.413,0.188,0.447	0.453,0.447,0.397	-0.083
568	gene:Solyc08g006600.2	NA	8	-	1193044	1193093	1194283	1194379	1190140	1190280	1194491	1194534	568	40,46,42	16,27,22	11,8,25	5,5,6	245	198	0.2741656629000714	0.54129359115	0.669,0.579,0.607	0.64,0.564,0.771	-0.04
112	gene:Solyc09g011930.2	NA	9	-	5199364	5199502	5199657	5199770	5196669	5196789	5201096	5201159	112	11,10,21	0,0,0	30,7,36	1,0,4	262	287	0.2765970618302868	0.544926020205	1.0,1.0,1.0	0.97,1.0,0.908	0.041
136	gene:Solyc01g008930.2	NA	1	-	2951666	2951756	2953206	2953326	2950910	2951004	2955492	2955890	136	9,7,15	0,0,4	38,8,24	0,0,0	269	239	0.27662157498257894	0.544926020205	1.0,1.0,0.769	1.0,1.0,1.0	-0.077
1491	gene:Solyc03g083020.2	NA	3	+	52859889	52859962	52859997	52860102	52859069	52859104	52860746	52861035	1491	14,2,4	4,2,4	5,0,1	0,2,2	222	254	0.2782543493282323	0.547532751904	0.8,0.534,0.534	1.0,0.0,0.364	0.168
1517	gene:Solyc04g080650.2	NA	4	-	64761590	64761657	64762047	64762134	64761392	64761499	64762625	64762705	1517	18,1,11	0,0,2	15,0,10	0,0,0	236	216	0.2801524122475417	0.550655130295	1.0,1.0,0.834	1.0,NA,1.0	-0.055
1284	gene:Solyc09g008520.2	NA	9	-	2007573	2007629	2007629	2007655	2007321	2007488	2007773	2007833	1284	1,2,2	2,1,0	2,0,0	1,0,0	175	205	0.28222844992626506	0.55412000879	0.369,0.701,1.0	0.701,NA,NA	-0.011
1250	gene:Solyc02g068420.2	NA	2	-	38376160	38376284	38377948	38378026	38375899	38376069	38378916	38379096	1250	0,0,0	4,0,3	0,1,2	11,0,7	227	273	0.2850590988912708	0.55851998737	0.0,NA,0.0	0.0,1.0,0.256	-0.419
877	gene:Solyc02g092000.2	NA	2	-	53223843	53223999	53224556	53224650	53223647	53223687	53224856	53225033	877	0,0,2	104,54,111	2,0,7	299,87,243	243	305	0.2851009319363408	0.55851998737	0.0,0.0,0.022	0.008,0.0,0.035	-0.007
1269	gene:Solyc08g076420.2	NA	8	-	60431708	60431839	60431900	60431964	60430977	60431157	60432212	60432310	1269	4,2,1	15,17,13	4,0,3	11,4,16	213	280	0.2890422498390021	0.564655279802	0.26,0.134,0.092	0.323,0.0,0.198	-0.012
1898	gene:Solyc11g018740.1	NA	11	+	9347793	9347831	9348556	9348797	9347679	9347709	9348878	9348944	1898	2,0,0	0,4,2	3,0,0	1,0,1	187	390	0.2887261098003304	0.564655279802	1.0,0.0,0.0	0.862,NA,0.0	-0.098
699	gene:Solyc03g114340.2	NA	3	+	64350467	64350636	64350825	64350893	64349786	64349849	64351253	64351365	699	24,6,35	184,70,167	66,20,47	332,127,267	318	217	0.28950951881329756	0.564655279802	0.082,0.055,0.125	0.119,0.097,0.107	-0.02
73	gene:Solyc11g062410.1	NA	11	-	49438317	49438364	49438364	49438443	49438143	49438233	49438578	49438632	73	149,86,157	81,29,100	114,23,92	41,19,44	228	196	0.2891983033900247	0.564655279802	0.613,0.718,0.574	0.705,0.51,0.643	0.016
1728	gene:Solyc06g068230.2	NA	6	+	42290292	42290397	42290861	42290994	42290109	42290211	42291244	42291428	1728	65,102,86	0,0,0	421,122,290	6,6,4	254	282	0.2933975801302555	0.571608281113	1.0,1.0,1.0	0.987,0.958,0.988	0.022
643	gene:Solyc05g015710.2	NA	5	-	11757572	11757682	11757799	11757856	11755996	11756260	11758143	11758617	643	4,1,5	8,10,14	0,0,5	13,2,8	206	259	0.29506457009730924	0.573592554398	0.386,0.112,0.31	0.0,0.0,0.44	0.123
846	gene:Solyc05g008770.2	NA	5	-	2996318	2996579	2996696	2996822	2994444	2994463	3000623	3000884	846	2,4,6	21,10,46	7,1,2	60,5,37	275	410	0.29480238091287014	0.573592554398	0.124,0.374,0.163	0.148,0.23,0.075	0.069
1198	gene:Solyc03g114990.2	NA	3	+	64840773	64840829	64840833	64840855	64839910	64840688	64840941	64841008	1198	23,11,34	15,4,12	25,4,7	4,0,15	205	171	0.29759493671600434	0.577242810363	0.561,0.696,0.703	0.839,1.0,0.28	-0.053
1773	gene:Solyc01g108510.2	NA	1	-	95813737	95813850	95814409	95814497	95813469	95813649	95818198	95818457	1773	2,0,0	6,6,13	0,0,0	15,0,6	237	262	0.2972706223517107	0.577242810363	0.269,0.0,0.0	0.0,NA,0.0	0.09
743	gene:Solyc01g096400.2	NA	1	+	87505169	87505279	87506218	87506332	87504448	87504546	87507140	87507265	743	8,5,9	1,1,0	2,0,0	0,0,0	259	263	0.298794850450802	0.578935476941	0.89,0.835,1.0	1.0,NA,NA	-0.092
344	gene:Solyc11g073130.1	NA	11	+	56218386	56218434	56219405	56219482	56218167	56218215	56220377	56220445	344	2,4,4	3,7,7	4,3,3	14,0,18	197	226	0.3003765661748984	0.581363397772	0.433,0.396,0.396	0.247,1.0,0.161	-0.061
1412	gene:Solyc07g005680.2	NA	7	+	566878	566944	567125	567191	565657	565743	567636	567732	1412	52,10,43	13,7,36	15,5,16	16,0,7	215	215	0.30099568550470623	0.581924991976	0.8,0.588,0.544	0.484,1.0,0.696	-0.083
998	gene:Solyc01g103950.2	NA	1	-	92427765	92427900	92428443	92428519	92426457	92426522	92429538	92429613	998	18,3,21	44,22,35	32,15,24	92,40,68	225	284	0.30148369234517103	0.582232152575	0.341,0.147,0.431	0.305,0.321,0.308	-0.005
1228	gene:Solyc07g063240.2	NA	7	-	65759142	65759199	65759335	65759421	65758532	65758600	65760081	65760338	1228	84,29,64	54,7,75	74,22,44	40,13,56	235	206	0.30206783838737755	0.582724106987	0.577,0.784,0.428	0.619,0.597,0.408	0.055
339	gene:Solyc04g007020.2	NA	4	-	740696	740931	741004	741045	740449	740614	741507	742225	339	13,2,15	35,24,51	1,2,10	32,7,26	190	384	0.3028309154379911	0.583559792385	0.429,0.144,0.373	0.059,0.366,0.437	0.028
660	gene:Solyc10g079870.1	NA	10	+	61346468	61346505	61346549	61346671	61345671	61346305	61347123	61347384	660	0,1,0	32,40,60	0,0,0	0,1,0	186	271	0.3044575818971455	0.585562309043	0.0,0.035,0.0	NA,0.0,NA	0.012
677	gene:Solyc10g076690.1	NA	10	-	59637496	59637719	59638303	59638336	59632975	59633096	59638408	59638502	677	15,8,12	180,58,234	16,1,16	215,42,153	182	372	0.30453212228332915	0.585562309043	0.146,0.22,0.095	0.132,0.046,0.176	0.036
622	gene:Solyc11g007690.1	NA	11	+	1926787	1926865	1927246	1927378	1926116	1926272	1927664	1927745	622	139,65,143	152,58,187	475,135,375	412,160,386	227	281	0.30548159165784805	0.586750201566	0.531,0.581,0.486	0.588,0.511,0.546	-0.016
1451	gene:Solyc02g032300.2	NA	2	+	28120671	28120779	28120884	28120954	28120530	28120596	28121449	28121488	1451	3,0,4	26,19,42	0,0,7	28,5,14	257	219	0.3068364424595264	0.588713304459	0.09,0.0,0.075	0.0,0.0,0.299	-0.045
1346	gene:Solyc11g069380.1	NA	11	+	53983343	53983418	53983497	53983575	53983145	53983262	53983668	53983728	1346	855,647,913	678,224,627	1008,441,705	478,202,504	224	227	0.3097052395502884	0.593573747307	0.561,0.745,0.596	0.681,0.689,0.586	-0.018
1026	gene:Solyc12g014350.1	NA	12	-	5164831	5164935	5164959	5165005	5164544	5164616	5167181	5167281	1026	0,0,0	29,17,19	2,1,0	49,11,27	195	253	0.31070660568828706	0.593958046746	0.0,0.0,0.0	0.05,0.106,0.0	-0.052
280	gene:Solyc08g083320.2	NA	8	-	65818223	65818322	65818387	65818468	65818067	65818157	65818539	65818884	280	319,328,406	345,196,435	651,345,537	773,147,596	230	248	0.31089797648480366	0.593958046746	0.499,0.643,0.502	0.476,0.717,0.493	-0.014
860	gene:Solyc05g042050.2	NA	5	-	54552943	54553059	54553781	54553947	54551641	54551701	54554311	54554465	860	4,2,10	30,7,41	3,4,6	24,16,31	315	265	0.3109130306879486	0.593958046746	0.101,0.194,0.17	0.095,0.174,0.14	0.019
142	gene:Solyc12g040810.1	NA	12	+	42548654	42548803	42549505	42549639	42548393	42548460	42549717	42549816	142	89,91,145	122,32,185	140,43,88	123,26,151	298	283	0.3124060439567708	0.596166442028	0.409,0.73,0.427	0.519,0.611,0.356	0.027
1411	gene:Solyc07g005680.2	NA	7	+	566804	566944	567125	567191	565657	565743	567636	567732	1411	81,21,98	13,7,36	30,10,28	16,0,7	289	215	0.314754466378788	0.600000701535	0.823,0.691,0.669	0.582,1.0,0.748	-0.049
1512	gene:Solyc04g080650.2	NA	4	-	64761603	64761657	64762047	64762134	64761392	64761499	64762625	64762705	1512	18,1,11	0,0,2	15,0,10	0,0,0	236	203	0.31575109691214975	0.601252626951	1.0,1.0,0.826	1.0,NA,1.0	-0.058
389	gene:Solyc08g059760.2	NA	8	-	45231832	45231954	45232375	45232428	45231391	45231458	45234600	45234697	389	3,0,2	49,18,42	0,0,0	122,53,120	202	271	0.3226052259912514	0.612984580858	0.076,0.0,0.06	0.0,0.0,0.0	0.045
842	gene:Solyc12g008970.1	NA	12	-	2278217	2278283	2278926	2278976	2278039	2278120	2279498	2279705	842	17,10,6	1,7,5	7,2,2	5,0,3	199	215	0.3223953070305122	0.612984580858	0.948,0.607,0.565	0.602,1.0,0.419	0.033
1285	gene:Solyc09g008520.2	NA	9	-	2007607	2007629	2007629	2007660	2007321	2007488	2007773	2007833	1285	13,3,11	30,18,24	3,1,2	5,2,14	180	171	0.325164778731726	0.617185078945	0.292,0.137,0.303	0.363,0.322,0.119	-0.024
1304	gene:Solyc05g056590.2	NA	5	+	65859178	65859273	65862982	65863030	65859037	65859084	65863153	65863220	1304	9,0,0	3,2,3	5,0,3	1,0,5	244	197	0.32720915101138986	0.620399772925	0.708,0.0,0.0	0.801,NA,0.326	-0.328
1223	gene:Solyc06g007700.2	NA	6	-	1686152	1686208	1687120	1687308	1685816	1686053	1687658	1687801	1223	2,4,2	14,3,8	6,0,0	15,2,10	337	205	0.333014426408721	0.630056171462	0.08,0.448,0.132	0.196,0.0,0.0	0.155
1757	gene:Solyc03g113770.2	NA	3	-	63823068	63823164	63823565	63823665	63822287	63822609	63823739	63823844	1757	4,3,9	50,19,29	2,3,2	22,10,24	249	245	0.33274523521360666	0.630056171462	0.073,0.134,0.234	0.082,0.228,0.076	0.018
1777	gene:Solyc05g052240.2	NA	5	+	62514042	62514181	62514181	62514201	62513173	62513320	62514289	62514576	1777	0,3,2	30,6,33	0,0,0	12,4,12	288	169	0.3344642516133674	0.632123142205	0.0,0.227,0.034	0.0,0.0,0.0	0.087
191	gene:Solyc12g019010.1	NA	12	-	8973881	8974091	8974313	8974429	8973129	8973229	8979428	8979493	191	3,0,1	36,21,29	1,0,2	42,19,64	265	359	0.33509126902282355	0.632632289116	0.101,0.0,0.045	0.031,0.0,0.041	0.025
162	gene:Solyc06g008590.2	NA	6	+	2499194	2499291	2499291	2499400	2498339	2498632	2500294	2500418	162	41,6,49	60,34,80	61,17,56	116,28,66	246	258	0.3396788397722466	0.640609666905	0.417,0.156,0.391	0.355,0.389,0.471	-0.084
1651	gene:Solyc03g110940.2	NA	3	+	61665025	61665150	61666731	61666967	61663785	61663914	61667061	61667170	1651	25,25,40	3,2,5	70,26,59	5,2,6	274	385	0.34195854780089613	0.644222226901	0.921,0.946,0.918	0.952,0.948,0.933	-0.016
1249	gene:Solyc02g068420.2	NA	2	-	38376160	38376312	38377948	38378026	38375899	38376069	38378916	38379096	1249	0,0,0	8,2,8	0,1,2	16,4,11	227	301	0.34384771715190476	0.647092140044	0.0,0.0,0.0	0.0,0.249,0.194	-0.148
511	gene:Solyc09g074870.2	NA	9	-	66681136	66681296	66683048	66683152	66680130	66680218	66683466	66683551	511	0,0,0	2,4,2	0,0,2	8,0,6	253	309	0.3458250594257032	0.650121711078	0.0,0.0,0.0	0.0,NA,0.289	-0.144
462	gene:Solyc02g022930.2	NA	2	-	24434788	24434927	24436185	24436281	24430060	24430145	24437102	24437185	462	38,16,37	10,2,8	64,10,22	11,2,3	245	288	0.3465364431994833	0.650767481974	0.817,0.904,0.845	0.872,0.855,0.896	-0.019
1867	gene:Solyc06g008030.2	NA	6	-	1866770	1866826	1867003	1867112	1865969	1866344	1867317	1867383	1867	28,30,25	1,0,2	67,53,67	0,3,4	258	205	0.3475083749476363	0.651900652473	0.957,1.0,0.909	1.0,0.933,0.93	0.001
516	gene:Solyc02g092920.2	NA	2	+	53874355	53874460	53875015	53875200	53872760	53872928	53875276	53875363	516	1,1,5	176,162,203	3,2,5	383,214,368	254	334	0.3485642411943288	0.653188710458	0.007,0.008,0.031	0.01,0.012,0.018	0.002
669	gene:Solyc03g043660.2	NA	3	-	7164052	7164142	7165586	7165712	7161879	7161945	7166425	7166462	669	33,26,58	22,20,25	70,19,48	26,23,44	275	239	0.3501179035144123	0.655405895574	0.566,0.53,0.668	0.701,0.418,0.487	0.053
1245	gene:Solyc10g005260.2	NA	10	-	205234	205326	207735	207822	204548	204601	208224	208693	1245	1,2,0	6,3,8	0,0,0	12,7,1	236	241	0.35811469464472256	0.66966690785	0.145,0.405,0.0	0.0,0.0,0.0	0.183
1811	gene:Solyc02g063070.2	NA	2	-	35119055	35119137	35119137	35119178	35115154	35115268	35119255	35119758	1811	193,43,227	834,532,967	185,35,186	1071,378,720	190	231	0.36237333613217126	0.676914922511	0.22,0.089,0.222	0.174,0.101,0.239	0.006
1837	gene:Solyc03g117770.2	NA	3	+	66803652	66803827	66805200	66805437	66803440	66803552	66805920	66806435	1837	1033,684,1105	731,566,724	667,331,551	468,277,413	324	386	0.3629855305320233	0.677343252649	0.627,0.59,0.645	0.629,0.587,0.614	0.011
768	gene:Solyc12g095860.1	NA	12	-	64975616	64975696	64975799	64975887	64975090	64975180	64976527	64976691	768	72,15,102	0,0,2	64,15,75	2,0,2	237	229	0.3654954788449477	0.681308221366	1.0,1.0,0.98	0.969,1.0,0.973	0.013
1795	gene:Solyc06g051210.2	NA	6	-	34399517	34399586	34401039	34401138	34399068	34399447	34401385	34401431	1795	26,24,30	19,9,30	51,19,39	51,7,33	248	218	0.36666226713167827	0.682045794486	0.546,0.701,0.468	0.468,0.705,0.51	0.011
1822	gene:Solyc01g107870.2	NA	1	+	95261704	95261783	95261783	95261859	95260637	95261250	95262425	95262544	1822	5,1,7	0,3,2	3,2,6	3,0,2	228	225	0.3663570723741264	0.682045794486	1.0,0.248,0.775	0.497,1.0,0.748	-0.074
1832	gene:Solyc02g078440.2	NA	2	+	43117608	43117694	43117694	43117772	43117185	43117269	43118042	43118133	1832	98,39,127	1,0,0	113,27,91	5,2,0	235	227	0.36784109652679153	0.683189221203	0.99,1.0,1.0	0.956,0.929,1.0	0.035
342	gene:Solyc11g073130.1	NA	11	+	56218386	56218504	56219405	56219482	56218167	56218215	56220377	56220445	342	21,18,25	3,7,7	42,21,33	14,0,18	267	226	0.36804936563385804	0.683189221203	0.856,0.685,0.751	0.717,1.0,0.608	-0.011
874	gene:Solyc05g026490.2	NA	5	-	41506306	41506513	41507751	41507968	41505398	41505598	41511424	41511688	874	10,6,18	73,35,93	12,5,7	70,32,46	366	356	0.36991396174385127	0.685930606211	0.118,0.143,0.158	0.143,0.132,0.129	0.005
1278	gene:Solyc02g078800.2	NA	2	+	43446658	43446789	43447167	43447200	43446092	43446117	43447466	43447584	1278	24,45,50	0,0,3	109,52,87	0,0,0	280	182	0.37059236309608345	0.686468995096	1.0,1.0,0.915	1.0,1.0,1.0	-0.028
1643	gene:Solyc03g110940.2	NA	3	+	61664915	61665150	61666731	61666967	61663785	61663914	61667061	61667170	1643	7,6,1	3,2,5	6,1,7	5,2,6	384	385	0.37355877756863376	0.691240039246	0.701,0.75,0.167	0.546,0.334,0.539	0.066
1472	gene:Solyc02g093330.2	NA	2	+	54234822	54234958	54235714	54235850	54229555	54229586	54236201	54236842	1472	0,0,4	43,35,24	0,0,0	19,7,15	285	285	0.3755582526882738	0.693743488769	0.0,0.0,0.143	0.0,0.0,0.0	0.048
1789	gene:Solyc03g123760.2	PDS	3	+	70505866	70505914	70506448	70506489	70505409	70505512	70507115	70507303	1789	23,12,25	0,0,0	48,9,44	3,0,1	197	190	0.37569602161697124	0.693743488769	1.0,1.0,1.0	0.939,1.0,0.977	0.028
510	gene:Solyc09g074870.2	NA	9	-	66681136	66681296	66682045	66682175	66680130	66680218	66683466	66683551	510	2,4,2	2,4,2	8,3,2	8,0,6	279	309	0.37885075034947857	0.698839392459	0.526,0.526,0.526	0.526,1.0,0.27	-0.073
501	gene:Solyc08g062560.2	NA	8	-	51391141	51391195	51391330	51391429	51390908	51391053	51392211	51392297	501	41,19,56	88,56,66	67,3,34	91,38,82	248	203	0.3803534556411956	0.700880482322	0.276,0.217,0.41	0.376,0.061,0.253	0.071
1292	gene:Solyc02g072310.2	NA	2	+	41597377	41597437	41598217	41598283	41597223	41597282	41598362	41598506	1292	4,0,0	1,4,6	1,0,1	21,1,4	209	215	0.3844781357646093	0.7077438316	0.804,0.0,0.0	0.047,0.0,0.205	0.184
636	gene:Solyc05g015710.2	NA	5	-	11757559	11757682	11757799	11757853	11755996	11756260	11758143	11758617	636	6,1,10	0,0,0	2,1,7	2,0,1	203	272	0.3870850339290638	0.711801897111	1.0,1.0,1.0	0.573,1.0,0.904	0.174
1554	gene:Solyc04g076830.2	NA	4	-	61707004	61707060	61707702	61707728	61706862	61706924	61709090	61709236	1554	42,39,48	7,5,9	54,25,46	4,6,16	175	205	0.3892303121609918	0.71352168105	0.875,0.901,0.862	0.941,0.83,0.771	0.032
279	gene:Solyc08g083320.2	NA	8	-	65818387	65818416	65818453	65818468	65818223	65818322	65818539	65818884	279	36,67,77	48,28,53	126,60,84	91,24,68	164	178	0.38871896001114303	0.71352168105	0.449,0.722,0.612	0.6,0.731,0.573	-0.04
463	gene:Solyc02g022930.2	NA	2	-	24434784	24434927	24436185	24436281	24430060	24430145	24437102	24437185	463	38,16,37	49,8,69	64,10,22	79,13,49	245	292	0.3891004750855338	0.71352168105	0.48,0.704,0.39	0.491,0.478,0.349	0.085
589	gene:Solyc06g054140.2	NA	6	+	36965177	36965257	36965487	36965575	36963980	36964025	36967925	36968169	589	7,4,9	4,4,4	5,17,2	8,0,5	229	237	0.39146173696367426	0.716869371313	0.644,0.509,0.7	0.393,1.0,0.293	0.056
58	gene:Solyc07g049310.2	NA	7	+	59563059	59563159	59563797	59563910	59560664	59560865	59565678	59565772	58	7,12,5	20,7,21	20,7,20	40,13,22	249	262	0.39364284785923553	0.720118094998	0.269,0.643,0.2	0.345,0.362,0.489	-0.028
1257	gene:Solyc02g091120.2	NA	2	-	52528849	52528899	52529244	52529352	52526733	52526926	52531705	52531865	1257	30,14,28	12,10,17	27,2,18	20,5,8	257	199	0.39813512087986824	0.726110687495	0.659,0.52,0.561	0.511,0.236,0.635	0.119
1538	gene:Solyc06g083830.2	NA	6	-	49131005	49131067	49131820	49131891	49130840	49130904	49137369	49137465	1538	39,29,49	58,34,69	106,36,59	115,43,81	220	211	0.3979725832592881	0.726110687495	0.392,0.45,0.405	0.469,0.445,0.411	-0.026
1936	gene:Solyc09g008460.2	NA	9	-	1906678	1906767	1907056	1907117	1906475	1906604	1907222	1907344	1936	0,0,0	1,0,1	2,0,0	0,0,2	210	238	0.3981500095365177	0.726110687495	0.0,NA,0.0	1.0,NA,0.0	-0.5
1490	gene:Solyc03g083020.2	NA	3	+	52859889	52859962	52859997	52860077	52859069	52859104	52860746	52861035	1490	14,2,4	0,0,2	5,0,1	0,0,0	222	229	0.4025161640324961	0.73331729575	1.0,1.0,0.674	1.0,NA,1.0	-0.109
607	gene:Solyc07g039190.2	NA	7	-	45558775	45558827	45558900	45558945	45558611	45558685	45559014	45559089	607	2,3,2	6,15,13	5,0,4	50,18,30	194	201	0.4035265813055694	0.734401771944	0.257,0.172,0.137	0.094,0.0,0.121	0.117
1378	gene:Solyc09g008020.2	NA	9	+	1503014	1503099	1503504	1503667	1502504	1502553	1503968	1504313	1378	57,30,48	5,1,4	26,22,19	7,0,1	234	312	0.40469906834734803	0.735778676163	0.938,0.976,0.941	0.832,1.0,0.962	0.02
1778	gene:Solyc05g052240.2	NA	5	+	62513980	62514181	62514181	62514201	62513173	62513320	62514289	62514576	1778	60,6,75	30,6,33	27,1,25	12,4,12	350	169	0.40687294240386807	0.738937037038	0.491,0.326,0.523	0.521,0.108,0.501	0.07
770	gene:Solyc12g095860.1	NA	12	-	64975644	64975696	64975799	64975887	64975090	64975180	64976527	64976691	770	72,15,102	0,0,1	64,15,75	2,0,2	237	201	0.4072716851964199	0.738937037038	1.0,1.0,0.989	0.964,1.0,0.97	0.018
1940	gene:Solyc09g020190.2	NA	9	+	19187942	19188112	19188200	19188369	19187669	19187846	19188921	19189409	1940	31,8,34	42,17,25	2,0,5	5,2,1	319	318	0.4087504856451075	0.740860255232	0.424,0.319,0.576	0.285,0.0,0.833	0.067
1634	gene:Solyc05g041530.2	NA	5	+	52102806	52102883	52102967	52103048	52101182	52101351	52103948	52104077	1634	49,12,68	60,30,108	134,26,101	238,27,162	226	230	0.40928744324309496	0.741074193549	0.454,0.289,0.391	0.364,0.495,0.388	-0.038
1648	gene:Solyc03g110940.2	NA	3	+	61664915	61665160	61666731	61666842	61663785	61663914	61667061	61667170	1648	7,6,1	40,29,55	4,1,9	63,15,50	394	260	0.4143875577014916	0.749541502632	0.104,0.12,0.012	0.04,0.042,0.106	0.016
1449	gene:Solyc11g066660.1	NA	11	-	52432207	52432266	52433235	52433406	52431239	52431320	52433533	52433579	1449	37,18,47	1,0,0	21,8,35	4,0,0	320	208	0.41615777622834216	0.751974572163	0.96,1.0,1.0	0.773,1.0,1.0	0.062
1448	gene:Solyc11g066660.1	NA	11	-	52432207	52432266	52433235	52433431	52431239	52431320	52433533	52433579	1448	37,19,53	1,0,0	29,10,41	4,0,0	345	208	0.4168038304782524	0.752373445016	0.957,1.0,1.0	0.814,1.0,1.0	0.048
165	gene:Solyc06g009420.2	NA	6	+	3340012	3340127	3340398	3340415	3339828	3339882	3340491	3340806	165	12,4,6	2,0,1	10,8,9	0,2,2	264	166	0.4215812030361914	0.760221353895	0.79,1.0,0.79	1.0,0.716,0.739	0.042
332	gene:Solyc04g007020.2	NA	4	-	740859	740931	740931	741045	740449	740614	741507	742225	332	33,6,41	2,0,2	11,5,23	0,0,1	263	221	0.4227543094399737	0.76156046171	0.933,1.0,0.945	1.0,1.0,0.951	-0.024
253	gene:Solyc11g012790.1	NA	11	-	5561751	5561835	5561949	5561978	5561198	5561276	5562056	5562111	253	2,0,3	3,5,1	5,0,2	4,1,3	178	233	0.42559996399461053	0.765906751075	0.466,0.0,0.797	0.621,0.0,0.466	0.059
1395	gene:Solyc02g079060.2	NA	2	-	43689430	43689484	43690065	43690249	43689215	43689334	43690978	43691039	1395	6,8,6	2,4,7	15,2,13	8,0,6	333	203	0.426481670065222	0.766713490188	0.646,0.549,0.343	0.533,1.0,0.569	-0.188
1301	gene:Solyc07g040790.2	NA	7	-	49735892	49735953	49736524	49736570	49735001	49735055	49743290	49743361	1301	8,5,6	6,1,9	8,4,10	11,3,11	195	210	0.4274297911684267	0.766859331214	0.589,0.843,0.418	0.439,0.589,0.495	0.109
348	gene:Solyc11g073130.1	NA	11	+	56218367	56218504	56219405	56219482	56218167	56218215	56220377	56220445	348	8,15,14	3,7,7	19,16,15	14,0,18	286	226	0.4272019672531404	0.766859331214	0.678,0.629,0.612	0.517,1.0,0.397	0.002
814	gene:Solyc03g120540.2	NA	3	+	68909360	68909455	68909662	68909798	68909200	68909260	68910002	68910119	814	0,1,0	1,2,6	2,0,0	4,0,5	244	285	0.4287558431348698	0.76845905421	0.0,0.369,0.0	0.369,NA,0.0	-0.061
1410	gene:Solyc12g005870.1	NA	12	+	509264	509306	509912	509986	509004	509090	510629	510713	1410	27,0,7	3,0,0	7,0,16	0,0,0	191	223	0.43094334077186225	0.770994477547	0.913,NA,1.0	1.0,NA,1.0	-0.043
1921	gene:Solyc12g016210.1	NA	12	-	6354864	6354975	6355062	6355299	6354697	6354790	6355387	6355473	1921	3,2,6	14,15,32	8,3,3	25,13,18	386	260	0.43104213583610473	0.770994477547	0.126,0.082,0.112	0.177,0.135,0.101	-0.031
908	gene:Solyc08g083140.2	NA	8	+	65687255	65687304	65687399	65687441	65687069	65687123	65688420	65688433	908	1,0,0	1,3,0	0,2,3	2,1,1	198	191	0.4323921746914837	0.772628037403	0.491,0.0,NA	0.0,0.659,0.743	-0.222
1476	gene:Solyc10g045240.1	NA	10	+	32331999	32332178	32332398	32332422	32331486	32331602	32332511	32332614	1476	53,24,63	57,26,78	91,17,67	110,40,70	328	173	0.4352957460042075	0.776248159961	0.329,0.327,0.299	0.304,0.183,0.335	0.044
873	gene:Solyc05g026490.2	NA	5	-	41506306	41506513	41507895	41507968	41505398	41505598	41511424	41511688	873	11,5,13	73,35,93	12,5,8	70,32,46	222	356	0.43513999353943955	0.776248159961	0.195,0.186,0.183	0.216,0.2,0.218	-0.023
422	gene:Solyc02g091030.2	NA	2	+	52473104	52473128	52473128	52473203	52472898	52472985	52473346	52473421	422	2,2,2	1,0,0	1,0,0	0,0,0	173	224	0.43707457089605906	0.778635363459	0.721,1.0,1.0	1.0,NA,NA	-0.093
1058	gene:Solyc01g097500.2	NA	1	-	88332906	88333029	88333146	88333191	88332033	88332178	88333307	88333466	1058	0,0,0	2,2,1	1,0,0	4,0,0	194	272	0.4400453711759883	0.783139096187	0.0,0.0,0.0	0.26,NA,NA	-0.26
239	gene:Solyc03g111000.2	NA	3	+	61704829	61704900	61705018	61705081	61704286	61704392	61705160	61705478	239	5,2,9	30,22,41	6,2,5	27,6,21	220	212	0.44264677814747033	0.786977035721	0.138,0.081,0.175	0.176,0.243,0.187	-0.071
1084	gene:Solyc11g065640.1	NA	11	+	51160585	51160656	51165065	51165133	51159412	51159509	51165325	51165372	1084	0,4,0	40,37,68	0,0,0	120,33,74	220	217	0.44666530632326484	0.793324223781	0.0,0.096,0.0	0.0,0.0,0.0	0.032
936	gene:Solyc03g093840.1	NA	3	-	55519150	55519201	55519238	55519326	55518212	55518275	55519443	55519537	936	1,0,9	24,12,18	10,0,5	28,8,29	237	200	0.44950877498396324	0.797573744179	0.034,0.0,0.297	0.232,0.0,0.127	-0.009
1083	gene:Solyc11g065640.1	NA	11	+	51160585	51160656	51165065	51165155	51159412	51159509	51165325	51165372	1083	0,4,0	17,9,20	0,0,0	42,13,27	220	239	0.45528409061395314	0.807011579455	0.0,0.326,0.0	0.0,0.0,0.0	0.109
382	gene:Solyc12g055910.1	NA	12	+	61897316	61897366	61898701	61898771	61896302	61896393	61899365	61899475	382	6,7,3	0,7,5	12,6,10	12,8,8	199	219	0.45874027524219274	0.811511546903	1.0,0.524,0.398	0.524,0.452,0.579	0.122
875	gene:Solyc12g062250.1	NA	12	+	31524356	31524440	31524470	31524572	31523938	31524060	31525745	31525851	875	33,12,31	49,17,40	89,22,93	120,48,93	233	251	0.45866028655609214	0.811511546903	0.42,0.432,0.455	0.444,0.331,0.519	0.004
690	gene:Solyc01g081050.2	NA	1	+	80378905	80378950	80378984	80379094	80377949	80378009	80380964	80381074	690	31,14,16	0,0,6	29,9,26	2,4,1	194	259	0.459267173126529	0.811631997264	1.0,1.0,0.781	0.951,0.75,0.972	0.036
1220	gene:Solyc03g121960.2	NA	3	-	69958072	69958245	69958861	69959108	69957163	69957420	69959213	69959541	1220	3,0,1	0,0,0	3,2,6	2,0,0	396	322	0.46146104903314633	0.814695205329	1.0,NA,1.0	0.549,1.0,1.0	0.15
52	gene:Solyc03g019730.2	NA	3	+	61417004	61417024	61417024	61417100	61416753	61416857	61417171	61417223	52	5,0,3	103,73,95	1,0,7	239,75,124	169	225	0.4620125073875324	0.814855558892	0.061,0.0,0.04	0.006,0.0,0.07	0.008
1427	gene:Solyc12g008840.1	NA	12	+	2185445	2185477	2186013	2186106	2185073	2185186	2186706	2186850	1427	3,0,6	24,11,30	5,0,4	41,7,28	181	242	0.4696884754082259	0.825103190663	0.143,0.0,0.211	0.14,0.0,0.16	0.018
1585	gene:Solyc11g072970.1	NA	11	-	56119416	56119499	56120379	56120447	56117176	56117325	56120535	56120616	1585	1,0,2	1,7,7	0,0,0	6,5,8	217	232	0.4683746574513744	0.825103190663	0.517,0.0,0.234	0.0,0.0,0.0	0.25
1710	gene:Solyc11g072940.1	NA	11	+	56095885	56095964	56095970	56095994	56094956	56094974	56096065	56096244	1710	20,20,33	2,0,11	79,18,46	12,8,9	228	173	0.469495175983797	0.825103190663	0.884,1.0,0.695	0.833,0.631,0.795	0.107
1904	gene:Solyc02g077680.2	NA	2	+	42576436	42576598	42577187	42577261	42575516	42575621	42577432	42577556	1904	127,91,125	78,33,86	238,109,191	176,54,108	311	223	0.46927520407376977	0.825103190663	0.539,0.664,0.51	0.492,0.591,0.559	0.024
1376	gene:Solyc09g008020.2	NA	9	+	1503014	1503099	1503504	1503561	1502504	1502553	1503968	1504313	1376	57,30,48	35,16,42	26,22,19	34,8,14	234	206	0.4750606215632398	0.833233285857	0.589,0.623,0.502	0.402,0.708,0.544	0.02
1462	gene:Solyc01g067490.2	NA	1	-	76204056	76204107	76204308	76204377	76203726	76203864	76205035	76205215	1462	27,24,34	13,23,14	75,43,42	38,19,45	218	200	0.47525855592390764	0.833233285857	0.656,0.489,0.69	0.644,0.675,0.461	0.018
1796	gene:Solyc06g009660.2	NA	6	+	3609877	3609951	3611668	3611907	3609213	3609345	3612041	3612636	1796	2,0,0	7,4,6	0,0,0	2,0,16	223	388	0.4770617017687828	0.835566485573	0.332,0.0,0.0	0.0,NA,0.0	0.111
1466	gene:Solyc01g100650.2	NA	1	+	90628477	90628541	90628805	90628857	90627663	90627861	90628954	90629059	1466	0,0,0	5,5,5	2,0,0	6,0,4	213	201	0.48039510387454976	0.840572639717	0.0,0.0,0.0	0.239,NA,0.0	-0.119
604	gene:Solyc10g079070.1	NA	10	+	60704238	60704312	60704312	60704407	60704072	60704134	60704928	60705000	604	0,0,0	7,2,4	0,0,3	6,2,7	223	244	0.4886629533296334	0.854194431265	0.0,0.0,0.0	0.0,0.0,0.319	-0.106
1011	gene:Solyc12g098830.1	NA	12	-	66210582	66210713	66211154	66211289	66210250	66210313	66212220	66212384	1011	158,99,167	174,75,225	327,111,286	303,118,300	284	280	0.48971908935738095	0.854352139125	0.472,0.565,0.423	0.516,0.481,0.485	-0.007
340	gene:Solyc04g007020.2	NA	4	-	740696	740931	740931	741045	740449	740614	741507	742225	340	33,6,41	35,24,51	11,5,23	32,7,26	263	384	0.4895837709575367	0.854352139125	0.579,0.267,0.54	0.334,0.511,0.564	-0.008
265	gene:Solyc07g040990.2	NA	7	+	51485482	51485550	51485949	51486762	51485206	51485227	51486913	51487249	265	1,1,3	362,149,429	1,1,1	408,135,355	217	962	0.49396943280282846	0.860918154314	0.012,0.029,0.03	0.011,0.032,0.012	0.005
448	gene:Solyc01g068630.2	NA	1	+	77838433	77838493	77838990	77839053	77838298	77838371	77839209	77839541	448	0,0,1	8,2,3	0,0,0	0,0,1	209	212	0.4961509598672288	0.863050570894	0.0,0.0,0.253	NA,NA,0.0	0.084
538	gene:Solyc01g014270.2	NA	1	+	11952243	11952304	11953574	11953710	11950645	11950871	11954726	11955158	538	3,2,0	138,64,93	0,0,0	142,52,92	210	285	0.49616870016901105	0.863050570894	0.029,0.041,0.0	0.0,0.0,0.0	0.023
1952	gene:Solyc03g082630.2	NA	3	+	52545424	52545722	52547765	52547924	52543514	52543844	52548097	52548393	1952	80,43,170	70,43,72	127,25,104	75,31,77	447	308	0.49754863727512477	0.864600726267	0.441,0.408,0.619	0.538,0.357,0.482	0.03
1841	gene:Solyc01g096520.2	NA	1	+	87601177	87601201	87601363	87601434	87600468	87600732	87602984	87603077	1841	147,41,155	2,0,2	208,63,130	1,5,4	173	220	0.49830962672715395	0.865073336291	0.989,1.0,0.99	0.996,0.941,0.976	0.022
878	gene:Solyc03g083420.2	NA	3	+	53292706	53292794	53292866	53292947	53292510	53292617	53293743	53293820	878	57,57,71	76,34,98	73,20,84	95,14,69	237	230	0.5033330687026847	0.872937449544	0.421,0.619,0.413	0.427,0.581,0.542	-0.032
862	gene:Solyc05g042050.2	NA	5	-	54552943	54553059	54553781	54553956	54551641	54551701	54554311	54554465	862	51,13,38	30,7,41	41,20,48	24,16,31	324	265	0.5051681765871556	0.875262002334	0.582,0.603,0.431	0.583,0.506,0.559	-0.011
1569	gene:Solyc01g102370.2	NA	1	+	91204714	91204790	91205736	91205851	91204332	91204417	91205942	91205999	1569	4,0,1	74,37,91	0,0,0	136,39,118	225	264	0.5081049631897048	0.879488923564	0.06,0.0,0.013	0.0,0.0,0.0	0.024
1861	gene:Solyc08g023470.2	NA	8	-	27662812	27662901	27663983	27664063	27662293	27662426	27664225	27664311	1861	1,5,5	6,2,2	4,1,1	0,0,5	229	238	0.5087927476509652	0.879818544081	0.148,0.722,0.722	1.0,1.0,0.172	-0.193
1136	gene:Solyc03g121670.2	NA	3	-	69772691	69772747	69773043	69773085	69772476	69772553	69773365	69773478	1136	8,4,5	13,12,26	9,3,14	32,20,31	191	205	0.5145777102290926	0.8880858238	0.398,0.263,0.171	0.232,0.139,0.326	0.045
1761	gene:Solyc01g068060.2	NA	1	-	77085575	77085615	77086245	77086289	77084653	77084743	77088435	77088488	1761	15,14,16	1,4,2	27,6,18	8,0,0	193	189	0.5142007785392723	0.8880858238	0.936,0.774,0.887	0.768,1.0,1.0	-0.057
1589	gene:Solyc11g072970.1	NA	11	-	56119747	56119804	56120379	56120454	56119416	56119499	56120535	56120616	1589	27,18,21	28,15,31	50,6,39	28,19,40	224	206	0.5155169282620238	0.888839616078	0.47,0.525,0.384	0.622,0.225,0.473	0.02
1657	gene:Solyc03g110940.2	NA	3	+	61665030	61665160	61666731	61666967	61663785	61663914	61667061	61667170	1657	0,0,7	3,2,5	3,2,3	5,2,6	279	385	0.5165074849556293	0.889680370873	0.0,0.0,0.659	0.453,0.58,0.408	-0.261
1297	gene:Solyc09g010150.2	NA	9	+	3525761	3525837	3526779	3526933	3525581	3525677	3529494	3529854	1297	8,0,12	28,11,36	8,2,7	33,9,31	225	303	0.51985928748151	0.894582762213	0.278,0.0,0.31	0.246,0.23,0.233	-0.04
1133	gene:Solyc06g054650.2	NA	6	-	37412082	37412261	37415707	37415787	37410966	37411111	37417842	37418118	1133	0,0,2	2,0,8	0,0,0	10,0,6	229	328	0.5218023267317096	0.896997577204	0.0,NA,0.264	0.0,NA,0.0	0.132
543	gene:Solyc01g105170.2	NA	1	-	93445503	93445581	93446308	93446366	93445071	93445369	93447099	93447153	543	2,0,3	97,41,124	0,0,0	158,41,121	207	227	0.5222767125607519	0.896997577204	0.022,0.0,0.026	0.0,0.0,0.0	0.016
684	gene:Solyc07g064980.2	NA	7	+	66924577	66924682	66924972	66925040	66924323	66924433	66925242	66925383	684	2,1,2	57,29,53	0,0,0	40,5,25	254	217	0.5237520159294051	0.898658890571	0.029,0.029,0.031	0.0,0.0,0.0	0.03
1085	gene:Solyc02g070550.2	NA	2	+	40294656	40294741	40295045	40295059	40294483	40294563	40295141	40295207	1085	219,98,270	70,16,67	197,56,163	53,11,56	234	163	0.524636325070555	0.899303933188	0.685,0.81,0.737	0.721,0.78,0.67	0.02
1917	gene:Solyc12g016210.1	NA	12	-	6354864	6354975	6355062	6355255	6354697	6354790	6355387	6355473	1917	4,0,0	14,15,32	0,0,6	25,13,18	342	260	0.5262240815817927	0.900280851372	0.178,0.0,0.0	0.0,0.0,0.202	-0.008
588	gene:Solyc06g054140.2	NA	6	+	36965177	36965243	36965487	36965596	36963980	36964025	36967925	36968169	588	5,4,6	6,8,10	5,11,2	15,1,18	215	258	0.5260755892465657	0.900280851372	0.5,0.375,0.419	0.286,0.93,0.118	-0.013
1988	gene:Solyc05g052630.2	NA	5	-	62847187	62847237	62847507	62847557	62846079	62846323	62849168	62849284	1988	0,0,1	51,58,71	2,1,2	105,38,95	199	199	0.5296730959359031	0.905305996822	0.0,0.0,0.014	0.019,0.026,0.021	-0.017
6	gene:Solyc01g090200.2	NA	1	+	83832838	83832975	83834340	83834407	83832410	83832507	83835003	83835067	6	2,2,2	1,0,4	3,0,5	8,0,9	286	216	0.5304213356073759	0.905709790241	0.602,1.0,0.274	0.221,NA,0.296	0.367
1244	gene:Solyc10g005260.2	NA	10	-	205126	205326	207735	207822	204548	204601	208224	208693	1244	1,2,0	5,7,10	0,0,0	22,4,16	236	349	0.532215713654968	0.907897393882	0.228,0.297,0.0	0.0,0.0,0.0	0.175
639	gene:Solyc05g015710.2	NA	5	-	11757572	11757649	11757799	11757853	11755996	11756260	11758143	11758617	639	6,1,10	14,11,19	2,1,7	14,1,4	203	226	0.5370729486347041	0.915300622481	0.323,0.092,0.369	0.137,0.527,0.661	-0.18
1759	gene:Solyc01g068060.2	NA	1	-	77085757	77085885	77086245	77086289	77084624	77084743	77088435	77088488	1759	15,14,16	2,0,1	27,6,18	1,0,0	193	277	0.5376311797387475	0.915370122192	0.915,1.0,0.958	0.975,1.0,1.0	-0.034
678	gene:Solyc12g089280.1	NA	12	+	64399833	64399920	64400500	64400890	64399634	64399712	64401219	64401315	678	23,21,18	107,59,107	63,14,31	185,67,164	236	539	0.538390331815556	0.915781247098	0.329,0.448,0.278	0.437,0.323,0.302	-0.002
1135	gene:Solyc03g121670.2	NA	3	-	69772691	69772761	69773043	69773085	69772476	69772553	69773365	69773478	1135	8,4,5	14,12,26	9,3,14	34,21,33	191	219	0.5393416064175145	0.916518061242	0.396,0.277,0.181	0.233,0.141,0.327	0.051
784	gene:Solyc02g087550.2	NA	2	-	49958345	49958453	49959119	49959149	49956732	49957679	49959485	49959601	784	1,0,1	0,0,5	0,0,0	1,0,1	179	257	0.5402716797297221	0.917217467795	1.0,NA,0.223	0.0,NA,0.0	0.612
578	gene:Solyc11g040180.1	NA	11	-	39216926	39217016	39217340	39217439	39216385	39216467	39217526	39217649	578	43,31,57	83,34,77	73,7,57	91,26,63	248	239	0.541575515273417	0.918549459749	0.333,0.468,0.416	0.436,0.206,0.466	0.036
1912	gene:Solyc03g117650.2	NA	3	+	66735043	66735143	66735516	66735565	66734785	66734978	66735924	66735991	1912	2,2,1	45,12,66	0,0,0	48,10,53	249	198	0.5423736290543113	0.919021982564	0.034,0.117,0.012	0.0,0.0,0.0	0.054
1611	gene:Solyc05g014050.2	NA	5	-	7618941	7619046	7620140	7620226	7618329	7618440	7620376	7620487	1611	0,0,0	62,42,77	2,2,0	87,33,70	235	254	0.5429064475727472	0.919044503116	0.0,0.0,0.0	0.024,0.061,0.0	-0.028
815	gene:Solyc03g123880.2	NA	3	+	70570591	70570669	70570678	70570696	70570444	70570516	70570771	70570921	815	162,67,194	11,4,15	485,105,360	22,6,32	227	167	0.5488891117919494	0.928283784665	0.916,0.925,0.905	0.942,0.928,0.892	-0.005
1531	gene:Solyc07g043460.2	NA	7	+	57247412	57247502	57247553	57247633	57246994	57247328	57247700	57247948	1531	132,66,133	125,53,204	584,180,524	747,171,660	239	229	0.550080248093158	0.928522861524	0.503,0.544,0.384	0.428,0.502,0.432	0.023
754	gene:Solyc04g008990.2	NA	4	-	2576713	2576877	2577923	2577991	2576161	2576214	2578072	2578353	754	0,2,5	0,1,0	0,0,3	0,0,1	217	313	0.549579457077467	0.928522861524	NA,0.743,1.0	NA,NA,0.812	0.059
433	gene:Solyc02g076790.2	NA	2	-	41906831	41906930	41907026	41907134	41905678	41905804	41907239	41907306	433	98,50,161	70,24,79	162,37,143	77,31,64	257	248	0.5583427213741772	0.941571281326	0.575,0.668,0.663	0.67,0.535,0.683	0.006
737	gene:Solyc07g056530.2	NA	7	-	64325380	64325493	64326198	64326233	64324910	64325172	64326311	64326419	737	2,1,4	5,3,14	7,1,7	19,0,19	184	262	0.5595388513167738	0.942689740933	0.363,0.322,0.289	0.344,1.0,0.344	-0.238
1561	gene:Solyc03g062910.2	NA	3	+	32472174	32472224	32472607	32472646	32469088	32469275	32473887	32473906	1561	3,3,10	4,5,3	15,6,16	9,10,17	199	188	0.5601441763862101	0.942811653689	0.415,0.362,0.759	0.612,0.362,0.471	0.03
1214	gene:Solyc02g090850.2	NA	2	+	52325097	52325199	52325343	52325474	52324657	52324867	52325625	52325764	1214	63,28,65	291,123,274	50,9,52	198,70,176	251	280	0.5630569393581251	0.946813427495	0.195,0.203,0.209	0.22,0.125,0.248	0.005
960	gene:Solyc08g029050.2	NA	8	-	38296754	38296955	38297046	38297103	38296579	38296667	38297197	38297254	960	2,0,0	4,5,0	0,0,2	6,8,2	206	350	0.5657592574909951	0.950454061255	0.459,0.0,NA	0.0,0.0,0.629	0.02
938	gene:Solyc07g019440.2	NA	7	-	11193725	11193786	11194005	11194090	11193229	11193647	11194492	11194597	938	3,0,3	95,49,109	0,0,0	109,15,69	234	210	0.5697092088419262	0.956181774612	0.028,0.0,0.024	0.0,0.0,0.0	0.017
1179	gene:Solyc05g008060.2	NA	5	+	2484787	2484945	2485105	2485182	2484220	2484306	2485280	2485589	1179	382,161,409	598,239,596	306,82,248	435,111,356	307	226	0.5710886322518722	0.956684827231	0.32,0.332,0.336	0.341,0.352,0.339	-0.015
1229	gene:Solyc06g068220.2	NA	6	+	42265005	42265070	42265917	42265988	42264000	42264128	42266441	42266517	1229	38,4,24	86,36,90	171,30,188	507,231,381	214	220	0.5717886684970991	0.956684827231	0.312,0.103,0.215	0.257,0.118,0.337	-0.027
1274	gene:Solyc06g048920.2	NA	6	-	31950570	31950772	31951251	31951388	31950409	31950497	31951808	31952102	1274	23,14,13	67,18,45	36,17,29	101,18,94	286	351	0.5730188068036316	0.956684827231	0.296,0.488,0.262	0.304,0.537,0.275	-0.023
1574	gene:Solyc11g072970.1	NA	11	-	56118457	56118516	56119417	56119499	56117176	56117325	56120379	56120454	1574	1,0,0	22,4,14	3,0,0	14,8,10	231	208	0.572802396393757	0.956684827231	0.039,0.0,0.0	0.162,0.0,0.0	-0.041
358	gene:Solyc06g009220.2	NA	6	+	3169870	3169995	3170196	3170260	3168770	3168828	3171153	3171253	358	2,1,6	113,97,131	4,3,6	351,101,255	274	213	0.5737945741620085	0.956684827231	0.014,0.008,0.034	0.009,0.023,0.018	0.002
642	gene:Solyc05g015710.2	NA	5	-	11757572	11757682	11757799	11757853	11755996	11756260	11758143	11758617	642	6,1,10	8,10,14	2,1,7	13,2,8	203	259	0.573784072062306	0.956684827231	0.489,0.113,0.477	0.164,0.389,0.527	-0.0
861	gene:Solyc05g042050.2	NA	5	-	54552943	54553059	54553781	54553880	54551641	54551701	54554311	54554465	861	0,0,0	30,7,41	0,1,3	24,16,31	248	265	0.5712225025085877	0.956684827231	0.0,0.0,0.0	0.0,0.063,0.094	-0.052
1182	gene:Solyc08g008210.2	NA	8	-	2665444	2665522	2665670	2665750	2664993	2665096	2665856	2665957	1182	2,2,3	2,6,3	8,0,1	3,1,5	229	227	0.5759870463559212	0.959436049909	0.498,0.248,0.498	0.726,0.0,0.165	0.118
1976	gene:Solyc12g099970.1	NA	12	+	66902654	66902732	66903211	66903275	66901201	66901408	66903427	66903606	1976	2,2,1	1,5,5	9,5,1	31,4,2	227	213	0.5765385450438005	0.959451256992	0.652,0.273,0.158	0.214,0.54,0.319	0.003
156	gene:Solyc10g044910.1	NA	10	+	28909533	28909589	28912231	28912382	28909340	28909453	28915031	28915084	156	0,0,1	130,37,136	4,0,0	137,19,112	205	300	0.5829832041262957	0.969264368514	0.0,0.0,0.011	0.041,0.0,0.0	-0.01
1751	gene:Solyc07g052600.2	NA	7	-	61069451	61069553	61069735	61069801	61067538	61067907	61070753	61070855	1751	242,111,304	823,414,835	81,28,73	216,113,211	215	251	0.5874436173892508	0.975763154142	0.256,0.238,0.298	0.304,0.224,0.288	-0.008
1798	gene:Solyc06g009660.2	NA	6	+	3609877	3609951	3611668	3611865	3609213	3609345	3612041	3612636	1798	2,0,0	5,5,3	0,0,0	1,0,6	223	346	0.5881617022196688	0.97603944768	0.383,0.0,0.0	0.0,NA,0.0	0.128
1260	gene:Solyc01g056850.2	NA	1	-	56989129	56989178	56990039	56990125	56988912	56988993	56990229	56990457	1260	13,13,24	21,9,15	48,10,20	26,12,31	235	198	0.5894096775853117	0.977193739127	0.343,0.549,0.574	0.609,0.412,0.352	0.031
1213	gene:Solyc11g008350.1	NA	11	-	2563459	2563596	2563596	2563645	2561930	2562152	2564911	2565034	1213	4,0,2	4,8,6	16,2,16	57,12,26	198	286	0.5923593298000807	0.980392384772	0.591,0.0,0.325	0.288,0.194,0.471	-0.012
1303	gene:Solyc05g056590.2	NA	5	+	65858042	65858144	65858308	65858402	65850116	65850140	65858739	65858782	1303	36,9,51	68,31,72	66,17,37	94,28,81	251	243	0.5935558191580982	0.980392384772	0.339,0.219,0.407	0.405,0.37,0.307	-0.039
1869	gene:Solyc04g009580.2	NA	4	+	2977516	2977630	2979212	2979252	2977305	2977356	2979357	2979443	1869	50,9,59	0,0,0	73,7,62	0,0,3	263	189	0.5933330419346479	0.980392384772	1.0,1.0,1.0	1.0,1.0,0.937	0.021
442	gene:Solyc03g083190.1	NA	3	+	53031585	53031810	53032263	53032402	53031155	53031308	53032508	53032606	442	5,1,3	2,1,1	3,0,6	4,1,0	374	288	0.5930814375109557	0.980392384772	0.658,0.435,0.698	0.366,0.0,1.0	0.142
343	gene:Solyc11g073130.1	NA	11	+	56218386	56218522	56219405	56219482	56218167	56218215	56220377	56220445	343	22,13,20	3,7,7	54,14,22	14,0,18	285	226	0.5942674657431855	0.980652189272	0.853,0.596,0.694	0.754,1.0,0.492	-0.034
1276	gene:Solyc06g048920.2	NA	6	-	31950570	31950767	31951251	31951388	31950409	31950497	31951808	31952102	1276	23,14,13	66,18,44	36,17,29	98,18,94	286	346	0.5959020195159753	0.982433059202	0.297,0.485,0.263	0.308,0.533,0.272	-0.023
1986	gene:Solyc05g052630.2	NA	5	-	62847187	62847237	62847812	62847846	62846079	62846323	62849168	62849284	1986	3,7,5	51,58,71	12,7,3	105,38,95	183	199	0.5966789650186232	0.98279803456	0.06,0.116,0.071	0.111,0.167,0.033	-0.021
1357	gene:Solyc05g026310.2	NA	5	-	40387253	40387373	40387547	40387621	40386948	40387077	40395224	40395360	1357	59,16,78	0,0,4	34,3,28	0,0,0	223	269	0.5972663112286287	0.982850329826	1.0,1.0,0.959	1.0,1.0,1.0	-0.014
1990	gene:Solyc07g025490.1	NA	7	-	28719972	28720071	28722299	28722346	28719013	28719114	28722725	28722728	1990	1,0,1	0,2,0	0,0,3	1,0,1	196	248	0.5979725983074858	0.983098072868	1.0,0.0,1.0	0.0,NA,0.791	0.271
1364	gene:Solyc09g064790.2	NA	9	+	62205901	62205988	62206640	62206691	62203817	62204012	62207721	62207904	1364	38,13,57	35,7,41	57,19,69	47,21,31	236	200	0.5989446045786084	0.983781806406	0.479,0.611,0.541	0.507,0.434,0.654	0.012
356	gene:Solyc06g009220.2	NA	6	+	3169951	3169995	3170196	3170260	3168770	3168828	3171595	3171696	356	0,1,0	27,23,37	4,0,1	138,27,72	193	213	0.5998914175144155	0.984422929112	0.0,0.046,0.0	0.031,0.0,0.015	0.0
498	gene:Solyc04g049630.2	NA	4	-	42634238	42634375	42635669	42635725	42632328	42632551	42642784	42642867	498	26,15,24	0,0,4	50,9,40	3,0,0	205	286	0.6034274986567447	0.989307919485	1.0,1.0,0.893	0.959,1.0,1.0	-0.022
827	gene:Solyc03g096740.2	NA	3	-	59089440	59089574	59090396	59090468	59089280	59089322	59091105	59091350	827	3,2,11	0,0,0	4,0,8	0,0,2	221	283	0.6050921503813376	0.991118531504	1.0,1.0,1.0	1.0,NA,0.837	0.082
1200	gene:Solyc09g074420.2	NA	9	+	66216136	66216187	66218044	66218118	66215397	66215577	66219391	66219455	1200	4,9,3	25,16,23	23,15,27	162,80,107	200	223	0.6063727012867206	0.992297232725	0.151,0.385,0.127	0.137,0.173,0.22	0.044
679	gene:Solyc03g019910.2	NA	3	-	61289386	61289449	61289861	61289908	61288818	61288951	61290000	61290339	679	43,32,42	69,15,83	41,8,40	48,17,67	196	212	0.6101313224970758	0.996837653191	0.403,0.698,0.354	0.48,0.337,0.392	0.082
762	gene:Solyc05g052180.2	NA	5	-	62463341	62463379	62463660	62463825	62463114	62463246	62464162	62464388	762	2,3,1	2,0,0	5,0,2	0,0,0	314	187	0.6102742670467127	0.996837653191	0.373,1.0,1.0	1.0,NA,1.0	-0.209
1020	gene:Solyc01g106030.2	NA	1	+	94010143	94010326	94011378	94011531	94009712	94009846	94011764	94011872	1020	6,4,5	16,8,8	6,2,14	20,11,11	332	302	0.6115302821904713	0.99796777601	0.254,0.313,0.362	0.214,0.142,0.537	0.012
461	gene:Solyc03g114520.2	NA	3	+	64498113	64498233	64499254	64499350	64497796	64497854	64499435	64499574	461	14,18,24	19,7,24	64,23,58	63,14,56	269	245	0.6128369440042326	0.999178390731	0.402,0.701,0.477	0.481,0.599,0.485	0.005
1004	gene:Solyc03g117510.2	NA	3	+	66652932	66653032	66653086	66653219	66652761	66652839	66653488	66653523	1004	5,2,6	18,9,12	8,6,10	37,17,32	249	282	0.7782197690313377	1.0	0.239,0.201,0.362	0.197,0.286,0.261	0.019
1005	gene:Solyc03g117510.2	NA	3	+	66652932	66653032	66653086	66653230	66652761	66652839	66653488	66653523	1005	5,2,6	19,11,12	8,6,10	39,17,32	249	293	0.8454832751193347	1.0	0.236,0.176,0.37	0.194,0.293,0.269	0.009
1006	gene:Solyc03g117510.2	NA	3	+	66652932	66653032	66653086	66653189	66652761	66652839	66653488	66653523	1006	5,2,6	44,24,28	8,6,10	105,39,86	249	252	0.7211782592494284	1.0	0.103,0.078,0.178	0.072,0.135,0.105	0.016
1010	gene:Solyc12g098830.1	NA	12	-	66210659	66210713	66211154	66211289	66210250	66210313	66212220	66212384	1010	158,99,167	0,1,1	327,111,286	0,0,0	284	203	1	1.0	1.0,0.986,0.992	1.0,1.0,1.0	-0.007
1019	gene:Solyc02g036470.2	NA	2	-	30807737	30807887	30809749	30809829	30807233	30807405	30810429	30810477	1019	0,0,0	62,44,81	0,0,1	116,37,100	229	299	1	1.0	0.0,0.0,0.0	0.0,0.0,0.013	-0.004
1022	gene:Solyc07g025160.2	NA	7	-	26163375	26163450	26163703	26163808	26162406	26162580	26166748	26166823	1022	0,0,0	0,1,0	0,0,2	2,0,0	254	224	1	1.0	NA,0.0,NA	0.0,NA,1.0	-0.5
1023	gene:Solyc04g049390.2	NA	4	+	41800049	41800123	41801743	41801915	41798798	41798922	41806843	41806956	1023	3,0,3	0,0,1	4,7,6	0,1,2	223	321	1	1.0	1.0,NA,0.812	1.0,0.91,0.812	-0.001
1024	gene:Solyc04g049390.2	NA	4	+	41800049	41800129	41801743	41801915	41798798	41798922	41806843	41806956	1024	5,0,2	0,0,1	4,5,7	0,1,2	229	321	1	1.0	1.0,NA,0.737	1.0,0.875,0.831	-0.033
1027	gene:Solyc12g014350.1	NA	12	-	5164831	5164935	5164959	5165009	5164544	5164616	5167181	5167281	1027	7,13,17	29,17,19	29,7,16	49,11,27	199	253	0.8203157648783691	1.0	0.235,0.493,0.532	0.429,0.447,0.43	-0.015
1029	gene:Solyc04g079320.2	NA	4	+	63831895	63831941	63838616	63838683	63830386	63830647	63839944	63840063	1029	0,1,1	110,27,105	0,0,0	167,22,115	195	216	1	1.0	0.0,0.039,0.01	0.0,0.0,0.0	0.016
1033	gene:Solyc11g006680.1	NA	11	-	1289677	1289831	1290049	1290139	1289262	1289322	1290847	1290988	1033	0,0,0	19,14,19	2,0,1	98,27,78	239	303	1	1.0	0.0,0.0,0.0	0.025,0.0,0.016	-0.014
1038	gene:Solyc11g006680.1	NA	11	-	1290049	1290067	1290100	1290128	1289677	1289831	1290847	1290988	1038	5,1,2	0,0,2	7,0,7	9,4,4	177	167	1	1.0	1.0,1.0,0.485	0.423,0.0,0.623	0.48
1039	gene:Solyc08g077370.2	NA	8	-	61250754	61250808	61251144	61251318	61249975	61250623	61251534	61251604	1039	37,32,54	0,1,1	32,7,23	0,0,0	323	203	1	1.0	1.0,0.953,0.971	1.0,1.0,1.0	-0.025
1048	gene:Solyc10g077030.1	NA	10	-	59948935	59949051	59950842	59950926	59948199	59948286	59951028	59951172	1048	88,45,86	0,0,0	142,48,99	1,0,0	233	265	1	1.0	1.0,1.0,1.0	0.994,1.0,1.0	0.002
1052	gene:Solyc01g097500.2	NA	1	-	88324478	88324536	88325812	88325933	88323805	88324228	88326426	88326478	1052	1,1,2	0,0,0	5,0,1	0,0,1	270	207	1	1.0	1.0,1.0,1.0	1.0,NA,0.434	0.283
1053	gene:Solyc01g097500.2	NA	1	-	88324478	88324536	88326095	88326271	88323805	88324228	88326426	88326478	1053	2,0,1	0,0,0	3,0,1	0,0,1	325	207	1	1.0	1.0,NA,1.0	1.0,NA,0.389	0.305
1055	gene:Solyc01g097500.2	NA	1	-	88332987	88333029	88333146	88333191	88332033	88332178	88333307	88333466	1055	0,0,0	11,0,0	1,0,0	2,0,2	194	191	0.7793148307018922	1.0	0.0,NA,NA	0.33,NA,0.0	-0.165
1068	gene:Solyc03g005000.2	NA	3	+	17215	17266	17442	17622	16711	16978	17957	18054	1068	0,0,2	179,70,150	4,1,1	330,60,289	200	329	1	1.0	0.0,0.0,0.021	0.02,0.027,0.006	-0.011
1069	gene:Solyc03g005000.2	NA	3	+	17198	17266	17442	17622	16711	16978	17957	18054	1069	0,0,0	179,70,150	3,0,0	330,60,289	217	329	1	1.0	0.0,0.0,0.0	0.014,0.0,0.0	-0.005
1072	gene:Solyc06g005570.2	NA	6	-	610000	610079	613877	614919	609691	609808	615550	615688	1072	204,151,246	0,0,0	362,114,259	2,0,0	1191	228	1	1.0	1.0,1.0,1.0	0.972,1.0,1.0	0.009
1073	gene:Solyc04g071350.2	NA	4	+	58295089	58295183	58296925	58296997	58294483	58294715	58297076	58297133	1073	173,66,176	0,0,0	271,67,227	1,0,3	243	221	1	1.0	1.0,1.0,1.0	0.996,1.0,0.986	0.006
1076	gene:Solyc05g025750.2	NA	5	-	36271248	36271482	36272115	36272208	36270210	36270237	36272290	36272350	1076	14,7,16	11,29,25	51,14,47	93,34,63	242	383	0.9261810005875706	1.0	0.668,0.276,0.503	0.465,0.395,0.541	0.015
1077	gene:Solyc04g045620.2	NA	4	-	34487176	34487190	34488292	34488373	34487031	34487086	34489738	34490144	1077	6,2,0	490,303,455	0,0,0	603,249,401	230	163	1	1.0	0.009,0.005,0.0	0.0,0.0,0.0	0.005
107	gene:Solyc09g011930.2	NA	9	-	5199344	5199502	5199657	5199780	5196669	5196789	5201096	5201159	107	0,1,0	127,128,174	0,0,0	197,71,186	272	307	1	1.0	0.0,0.009,0.0	0.0,0.0,0.0	0.003
1080	gene:Solyc03g082960.2	NA	3	-	52816867	52816935	52816935	52816946	52816617	52816777	52817217	52817271	1080	0,0,0	206,302,241	2,0,1	356,236,230	160	217	1	1.0	0.0,0.0,0.0	0.008,0.0,0.006	-0.005
1091	gene:Solyc06g019200.2	NA	6	-	18152501	18152555	18152775	18152861	18152318	18152429	18152925	18152967	1091	1,6,2	0,0,0	14,10,13	1,0,2	235	203	0.659383083895718	1.0	1.0,1.0,1.0	0.924,1.0,0.849	0.076
1092	gene:Solyc06g019200.2	NA	6	-	18152501	18152555	18152775	18152853	18152318	18152429	18152925	18152967	1092	19,15,30	0,0,0	152,39,93	1,0,2	227	203	1	1.0	1.0,1.0,1.0	0.993,1.0,0.977	0.01
1096	gene:Solyc06g019200.2	NA	6	-	18152925	18153002	18153053	18153111	18152504	18152555	18153190	18153300	1096	6,7,6	1,0,0	79,28,35	0,0,0	207	226	1	1.0	0.868,1.0,1.0	1.0,1.0,1.0	-0.044
1107	gene:Solyc10g051110.1	NA	10	-	51523298	51523317	51523408	51523470	51523033	51523216	51523568	51523721	1107	54,44,52	0,0,0	191,127,179	0,0,1	211	168	1	1.0	1.0,1.0,1.0	1.0,1.0,0.993	0.002
1108	gene:Solyc10g051110.1	NA	10	-	51523298	51523317	51523408	51523462	51523033	51523216	51523568	51523721	1108	2,0,0	0,0,0	1,1,1	0,0,1	203	168	1	1.0	1.0,NA,NA	1.0,1.0,0.453	0.182
110	gene:Solyc09g011930.2	NA	9	-	5199364	5199502	5199657	5199780	5196669	5196789	5201096	5201159	110	0,1,0	0,0,0	0,0,0	1,0,4	272	287	1	1.0	NA,1.0,NA	0.0,NA,0.0	1.0
1110	gene:Solyc10g051110.1	NA	10	-	51523298	51523317	51523328	51523470	51523033	51523216	51523568	51523721	1110	140,93,174	0,0,0	553,300,515	0,0,1	291	168	1	1.0	1.0,1.0,1.0	1.0,1.0,0.997	0.001
1112	gene:Solyc10g051110.1	NA	10	-	51523298	51523317	51523373	51523470	51523033	51523216	51523568	51523721	1112	109,76,116	0,0,0	382,241,367	0,0,1	246	168	1	1.0	1.0,1.0,1.0	1.0,1.0,0.996	0.001
1113	gene:Solyc10g051110.1	NA	10	-	51523280	51523317	51523408	51523470	51523033	51523216	51523568	51523721	1113	54,44,52	0,0,0	191,127,179	0,0,1	211	186	1	1.0	1.0,1.0,1.0	1.0,1.0,0.994	0.002
1114	gene:Solyc10g051110.1	NA	10	-	51523280	51523317	51523408	51523462	51523033	51523216	51523568	51523721	1114	2,0,0	0,0,0	1,1,1	0,0,1	203	186	1	1.0	1.0,NA,NA	1.0,1.0,0.478	0.174
1116	gene:Solyc10g051110.1	NA	10	-	51523280	51523317	51523328	51523470	51523033	51523216	51523568	51523721	1116	140,93,174	0,0,0	553,300,515	0,0,1	291	186	1	1.0	1.0,1.0,1.0	1.0,1.0,0.997	0.001
1118	gene:Solyc10g051110.1	NA	10	-	51523280	51523317	51523373	51523470	51523033	51523216	51523568	51523721	1118	109,76,116	0,0,0	382,241,367	0,0,1	246	186	1	1.0	1.0,1.0,1.0	1.0,1.0,0.996	0.001
1122	gene:Solyc11g005170.1	NA	11	+	150289	150320	150342	150348	150025	150082	150551	150607	1122	1,1,2	0,1,1	4,0,2	0,0,2	180	155	1	1.0	1.0,0.463,0.633	1.0,NA,0.463	-0.033
1128	gene:Solyc07g066120.2	NA	7	-	67628023	67628157	67628597	67628680	67627731	67627850	67629444	67629587	1128	0,0,1	125,54,110	0,0,1	65,28,50	232	283	1	1.0	0.0,0.0,0.011	0.0,0.0,0.024	-0.004
1130	gene:Solyc07g066120.2	NA	7	-	67628023	67628138	67628597	67628680	67627731	67627850	67629444	67629587	1130	0,0,1	104,46,93	0,0,1	53,22,39	232	264	1	1.0	0.0,0.0,0.012	0.0,0.0,0.028	-0.005
1139	gene:Solyc01g098990.2	NA	1	+	89345314	89345327	89345598	89345649	89344484	89344758	89346105	89346219	1139	0,0,0	66,13,79	0,2,1	223,54,171	162	200	1	1.0	0.0,0.0,0.0	0.0,0.044,0.007	-0.017
1141	gene:Solyc01g098990.2	NA	1	+	89345314	89345327	89345561	89345649	89344484	89344758	89346105	89346219	1141	0,0,0	221,81,291	0,2,1	875,245,719	162	237	1	1.0	0.0,0.0,0.0	0.0,0.012,0.002	-0.005
1142	gene:Solyc01g098990.2	NA	1	+	89345314	89345327	89345583	89345649	89344484	89344758	89346105	89346219	1142	0,0,0	78,15,104	0,2,1	283,81,230	162	215	1	1.0	0.0,0.0,0.0	0.0,0.032,0.006	-0.013
1145	gene:Solyc01g098990.2	NA	1	+	89345314	89345327	89345595	89345649	89344484	89344758	89346105	89346219	1145	0,0,0	69,14,83	0,2,1	230,57,175	162	203	1	1.0	0.0,0.0,0.0	0.0,0.042,0.007	-0.016
1146	gene:Solyc01g098990.2	NA	1	+	89345314	89345327	89345561	89345602	89344484	89344758	89346105	89346219	1146	0,0,0	22,13,26	0,2,1	108,31,97	162	190	1	1.0	0.0,0.0,0.0	0.0,0.07,0.012	-0.027
1148	gene:Solyc01g098990.2	NA	1	+	89346937	89347010	89347203	89347318	89346105	89346219	89348703	89348795	1148	0,0,1	100,62,131	0,0,1	497,166,366	222	264	1	1.0	0.0,0.0,0.009	0.0,0.0,0.003	0.002
1149	gene:Solyc01g098990.2	NA	1	+	89346949	89347010	89347203	89347318	89346105	89346219	89348703	89348795	1149	0,1,1	100,62,131	0,0,0	497,166,366	210	264	1	1.0	0.0,0.02,0.01	0.0,0.0,0.0	0.01
1158	gene:Solyc01g098990.2	NA	1	+	89346929	89347010	89347203	89347318	89346105	89346219	89348703	89348795	1158	1,0,2	100,62,131	2,0,0	497,166,366	230	264	1	1.0	0.011,0.0,0.017	0.005,0.0,0.0	0.008
1163	gene:Solyc02g068430.2	NA	2	-	38381572	38381655	38382539	38382616	38380699	38380798	38383288	38383369	1163	9,5,4	0,0,2	2,0,0	0,0,0	226	232	1	1.0	1.0,1.0,0.672	1.0,NA,NA	-0.109
1164	gene:Solyc02g068430.2	NA	2	-	38381572	38381655	38382539	38382609	38380699	38380798	38383288	38383369	1164	6,3,6	0,0,2	1,0,0	0,0,0	219	232	1	1.0	1.0,1.0,0.761	1.0,NA,NA	-0.08
1165	gene:Solyc04g009190.2	NA	4	+	2694045	2694103	2694154	2694226	2693308	2693411	2694573	2694779	1165	0,0,0	51,11,57	0,0,1	46,6,30	207	221	1	1.0	0.0,0.0,0.0	0.0,0.0,0.034	-0.011
116	gene:Solyc03g006190.2	NA	3	-	827859	827920	828092	828132	827674	827686	831890	832088	116	0,0,4	13,7,20	0,2,0	14,4,10	189	210	1	1.0	0.0,0.0,0.182	0.0,0.357,0.0	-0.058
1170	gene:Solyc02g076810.2	NA	2	+	41924256	41924371	41924551	41924708	41921503	41922680	41924924	41925184	1170	2,0,0	0,2,3	2,0,0	1,2,4	264	306	1	1.0	1.0,0.0,0.0	0.699,0.0,0.0	0.1
1171	gene:Solyc02g076810.2	NA	2	+	41924256	41924371	41924551	41924681	41921503	41922680	41924924	41925184	1171	2,0,0	0,1,1	2,0,0	2,0,2	264	279	1	1.0	1.0,0.0,0.0	0.514,NA,0.0	0.076
1175	gene:Solyc05g008060.2	NA	5	+	2484860	2484945	2485105	2485182	2484220	2484306	2485280	2485589	1175	0,2,1	598,239,596	0,0,0	435,111,356	234	226	1	1.0	0.0,0.008,0.002	0.0,0.0,0.0	0.003
1176	gene:Solyc05g008060.2	NA	5	+	2484835	2484945	2485105	2485182	2484220	2484306	2485280	2485589	1176	9,0,3	598,239,596	2,0,0	435,111,356	259	226	1	1.0	0.013,0.0,0.004	0.004,0.0,0.0	0.004
1177	gene:Solyc05g008060.2	NA	5	+	2484787	2484798	2484860	2484945	2484220	2484306	2485105	2485182	1177	17,6,17	378,238,358	15,4,5	295,85,219	160	234	0.9043701794098201	1.0	0.062,0.036,0.065	0.069,0.064,0.032	-0.001
1178	gene:Solyc05g008060.2	NA	5	+	2484787	2484798	2484835	2484945	2484220	2484306	2485105	2485182	1178	17,6,17	490,357,461	15,4,5	369,141,289	160	259	0.8325532050947602	1.0	0.053,0.026,0.056	0.062,0.044,0.027	0.001
1180	gene:Solyc05g055430.2	NA	5	-	65087986	65088032	65088148	65088201	65086754	65086872	65089418	65089703	1180	0,0,0	9,0,12	1,0,0	12,4,12	202	195	1	1.0	0.0,NA,0.0	0.074,0.0,0.0	-0.025
1183	gene:Solyc02g084920.2	NA	2	-	47973480	47973569	47975380	47975404	47973312	47973373	47976426	47976534	1183	0,1,0	0,0,1	0,0,0	0,0,2	173	238	1	1.0	NA,1.0,0.0	NA,NA,0.0	0.5
1186	gene:Solyc02g067180.2	NA	2	-	37364425	37364509	37365241	37365295	37364205	37364324	37365982	37366069	1186	0,0,2	2,0,0	0,0,0	0,6,0	203	233	1	1.0	0.0,NA,1.0	NA,0.0,NA	0.5
1187	gene:Solyc02g067180.2	NA	2	-	37364425	37364509	37365241	37365349	37364205	37364324	37365982	37366069	1187	1826,1551,2135	2,0,0	2172,1078,1455	0,6,0	257	233	1	1.0	0.999,1.0,1.0	1.0,0.994,1.0	0.002
1189	gene:Solyc02g067180.2	NA	2	-	37364413	37364509	37365241	37365295	37364205	37364324	37365982	37366069	1189	0,0,2	1383,675,1584	0,0,0	1303,480,1084	203	245	1	1.0	0.0,0.0,0.002	0.0,0.0,0.0	0.001
1191	gene:Solyc02g067180.2	NA	2	-	37364413	37364509	37365241	37365378	37364205	37364324	37365982	37366069	1191	7,2,6	1383,675,1584	10,3,5	1303,480,1084	286	245	1	1.0	0.004,0.003,0.003	0.007,0.005,0.004	-0.002
1193	gene:Solyc02g084550.2	NA	2	+	47637485	47637569	47640055	47640125	47637009	47637179	47640218	47640623	1193	0,0,1	53,30,59	0,0,0	63,29,48	233	219	1	1.0	0.0,0.0,0.016	0.0,0.0,0.0	0.005
119	gene:Solyc01g011340.2	NA	1	+	8679566	8679671	8680070	8680177	8677841	8678458	8680396	8680511	119	0,2,0	0,2,1	0,0,1	3,0,4	254	256	0.8749411483527048	1.0	NA,0.502,0.0	0.0,NA,0.201	0.15
11	gene:Solyc06g084160.2	NA	6	+	49374240	49374291	49374505	49374630	49373255	49373402	49374713	49374992	11	0,0,0	223,106,282	2,1,1	363,89,270	200	274	1	1.0	0.0,0.0,0.0	0.007,0.015,0.005	-0.009
1202	gene:Solyc09g074420.2	NA	9	+	66216140	66216187	66218044	66218176	66215404	66215577	66219391	66219455	1202	0,2,0	1,2,2	12,4,4	1,2,0	196	281	1	1.0	0.0,0.589,0.0	0.945,0.741,1.0	-0.699
1205	gene:Solyc10g007120.2	NA	10	+	1524257	1524425	1524425	1524451	1523836	1524055	1524539	1524789	1205	0,2,2	66,40,94	0,0,2	326,94,290	317	175	1	1.0	0.0,0.027,0.012	0.0,0.0,0.004	0.012
1206	gene:Solyc10g007120.2	NA	10	+	1524262	1524425	1524425	1524451	1523836	1524055	1524539	1524789	1206	0,1,1	66,40,94	0,0,2	326,94,290	312	175	1	1.0	0.0,0.014,0.006	0.0,0.0,0.004	0.005
1208	gene:Solyc05g054130.2	NA	5	+	64092336	64092457	64092896	64092956	64092044	64092119	64093776	64093845	1208	1,0,0	106,66,111	0,0,0	208,75,141	270	209	1	1.0	0.007,0.0,0.0	0.0,0.0,0.0	0.002
1211	gene:Solyc01g100860.2	NA	1	-	90766596	90766758	90772164	90772216	90765534	90765605	90772963	90773122	1211	0,0,0	2217,1214,2308	1,2,1	3624,1192,2549	201	311	1	1.0	0.0,0.0,0.0	0.0,0.003,0.001	-0.001
121	gene:Solyc07g056030.2	NA	7	+	63935309	63935388	63935518	63935550	63933474	63935239	63935715	63935972	121	0,0,2	0,1,0	1,0,0	0,0,0	228	181	1	1.0	NA,0.0,1.0	1.0,NA,NA	-0.5
1221	gene:Solyc03g121960.2	NA	3	-	69958072	69958245	69958861	69959065	69957163	69957420	69959213	69959541	1221	1,0,1	0,0,0	1,0,4	2,0,0	353	322	0.6512451711333669	1.0	1.0,NA,1.0	0.313,NA,1.0	0.344
1225	gene:Solyc02g093030.2	NA	2	-	53977432	53977553	53977845	53977896	53976792	53976843	53978394	53978462	1225	0,2,3	0,0,0	0,2,0	6,0,0	200	270	1	1.0	NA,1.0,1.0	0.0,1.0,NA	0.5
1227	gene:Solyc07g063240.2	NA	7	-	65759142	65759199	65759335	65759420	65758532	65758600	65760081	65760338	1227	0,0,2	54,7,75	2,0,0	40,13,56	234	206	1	1.0	0.0,0.0,0.023	0.042,0.0,0.0	-0.006
122	gene:Solyc07g056030.2	NA	7	+	63935362	63935388	63935518	63935550	63933474	63935239	63935715	63935972	122	0,0,0	0,1,0	2,0,2	0,0,0	175	181	1	1.0	NA,0.0,NA	1.0,NA,1.0	-1.0
1233	gene:Solyc01g079820.2	NA	1	-	78950446	78950508	78950843	78951083	78949983	78950142	78951638	78951668	1233	4,1,6	2,0,0	5,6,5	4,2,1	389	211	1	1.0	0.52,1.0,1.0	0.404,0.619,0.731	0.255
1235	gene:Solyc03g115150.2	NA	3	-	64944398	64944596	64945229	64945366	64941648	64941772	64945459	64945546	1235	0,0,2	2,2,0	1,2,5	1,0,1	286	347	1	1.0	0.0,0.0,1.0	0.548,1.0,0.858	-0.469
1237	gene:Solyc03g115720.2	NA	3	-	65357691	65357777	65357798	65357882	65357500	65357605	65357996	65358148	1237	85,83,146	9,2,4	148,45,82	6,0,9	233	235	0.8044756522190841	1.0	0.905,0.977,0.974	0.961,1.0,0.902	-0.002
1239	gene:Solyc04g058200.2	NA	4	-	55298213	55298245	55298477	55298589	55297418	55297505	55298732	55298871	1239	0,2,2	61,44,40	0,0,0	37,45,29	261	181	0.8344947111301739	1.0	0.0,0.031,0.034	0.0,0.0,0.0	0.022
1242	gene:Solyc12g021290.1	NA	12	-	15380232	15380316	15380784	15380966	15379212	15379321	15382783	15382842	1242	4,7,19	5,2,2	6,10,5	0,1,1	331	233	1	1.0	0.36,0.711,0.87	1.0,0.876,0.779	-0.238
1255	gene:Solyc02g065080.2	NA	2	-	36248879	36249011	36255976	36256087	36248380	36248456	36256526	36256577	1255	38,26,45	74,19,69	53,10,55	95,10,71	260	281	0.9177915156785204	1.0	0.357,0.597,0.413	0.376,0.519,0.456	0.005
1259	gene:Solyc01g056850.2	NA	1	-	56989075	56989178	56990039	56990125	56988912	56988993	56990229	56990457	1259	13,13,24	0,0,0	48,10,20	1,0,0	235	252	1	1.0	1.0,1.0,1.0	0.981,1.0,1.0	0.006
1263	gene:Solyc11g020290.1	NA	11	-	10697847	10698052	10700528	10700575	10696860	10697013	10701048	10701144	1263	5,3,1	35,15,30	5,3,5	51,19,60	196	354	0.8307088944569518	1.0	0.205,0.265,0.057	0.15,0.222,0.131	0.008
1267	gene:Solyc06g068760.2	NA	6	+	42615769	42615819	42615819	42615943	42615301	42615670	42616581	42616642	1267	299,100,554	3,4,3	450,91,492	0,0,3	199	273	1	1.0	0.993,0.972,0.996	1.0,1.0,0.996	-0.012
1271	gene:Solyc08g076420.2	NA	8	-	60435829	60435948	60437335	60437479	60434181	60435425	60437669	60437672	1271	1,0,0	133,90,177	3,0,1	328,49,206	293	268	1	1.0	0.007,0.0,0.0	0.008,0.0,0.004	-0.002
1273	gene:Solyc06g018100.2	NA	6	-	17072752	17072973	17073488	17073629	17071792	17072017	17073685	17074006	1273	2,1,1	436,365,453	0,0,4	149,112,135	290	370	1	1.0	0.006,0.003,0.003	0.0,0.0,0.036	-0.008
1275	gene:Solyc06g048920.2	NA	6	-	31950570	31950772	31951251	31951384	31950409	31950497	31951808	31952102	1275	0,1,0	67,18,45	5,0,0	101,18,94	282	351	0.819260273582174	1.0	0.0,0.065,0.0	0.058,0.0,0.0	0.002
1277	gene:Solyc06g048920.2	NA	6	-	31950570	31950767	31951251	31951384	31950409	31950497	31951808	31952102	1277	0,1,0	66,18,44	5,0,0	98,18,94	282	346	0.7884187050208304	1.0	0.0,0.064,0.0	0.059,0.0,0.0	0.002
1279	gene:Solyc02g030450.2	NA	2	-	25872438	25872471	25872486	25872535	25869829	25870315	25872610	25872705	1279	13,3,10	13,1,8	9,0,6	11,1,1	198	182	0.9325228950399185	1.0	0.479,0.734,0.535	0.429,0.0,0.847	0.157
1283	gene:Solyc09g008520.2	NA	9	-	2007573	2007629	2007629	2007660	2007321	2007488	2007773	2007833	1283	13,3,11	2,1,0	3,1,2	1,0,0	180	205	1	1.0	0.881,0.774,1.0	0.774,1.0,1.0	-0.04
1286	gene:Solyc09g008520.2	NA	9	-	2007607	2007629	2007629	2007655	2007321	2007488	2007773	2007833	1286	1,2,2	30,18,24	2,0,0	5,2,14	175	171	1	1.0	0.032,0.098,0.075	0.281,0.0,0.0	-0.025
1287	gene:Solyc12g036300.1	NA	12	-	52639409	52639478	52642682	52642723	52638258	52638361	52644530	52644590	1287	0,0,2	0,0,6	2,0,0	0,2,0	190	218	1	1.0	NA,NA,0.277	1.0,0.0,NA	-0.223
1288	gene:Solyc05g052690.2	NA	5	-	62899090	62899320	62899808	62899858	62898701	62898823	62901677	62902011	1288	0,0,0	196,127,240	0,0,1	288,157,252	199	379	1	1.0	0.0,0.0,0.0	0.0,0.0,0.008	-0.003
1291	gene:Solyc05g052690.2	NA	5	-	62899090	62899320	62899779	62899858	62898701	62898823	62901677	62902011	1291	1,0,0	196,127,240	0,2,3	288,157,252	228	379	1	1.0	0.008,0.0,0.0	0.0,0.021,0.019	-0.011
1295	gene:Solyc01g099440.2	NA	1	+	89694435	89694513	89695693	89695797	89693844	89693853	89695871	89695924	1295	5,1,2	2,0,0	1,3,4	0,0,0	227	253	1	1.0	0.736,1.0,1.0	1.0,1.0,1.0	-0.088
1298	gene:Solyc12g008750.1	NA	12	+	2112112	2112150	2112287	2112399	2111969	2112040	2112630	2112710	1298	0,2,5	3,0,9	1,0,0	3,2,2	187	261	1	1.0	0.0,1.0,0.437	0.318,0.0,0.0	0.373
1306	gene:Solyc05g056590.2	NA	5	+	65859170	65859273	65862982	65863030	65859031	65859084	65863153	65863220	1306	46,10,35	3,2,3	44,6,35	1,0,5	252	197	0.7600794267205659	1.0	0.923,0.796,0.901	0.972,1.0,0.845	-0.066
1307	gene:Solyc07g056020.2	NA	7	-	63919495	63919726	63920528	63920594	63918277	63918553	63920821	63920977	1307	121,175,132	272,46,328	468,245,427	699,166,688	215	380	0.9292007234313588	1.0	0.44,0.871,0.416	0.542,0.723,0.523	-0.02
130	gene:Solyc11g005590.1	NA	11	+	448292	448342	448622	448681	448039	448184	448970	449364	130	1,0,2	47,58,67	0,0,1	49,29,49	199	208	1	1.0	0.022,0.0,0.03	0.0,0.0,0.021	0.01
1313	gene:Solyc06g009120.2	NA	6	+	3073612	3073719	3074164	3074300	3071047	3071993	3074392	3074835	1313	0,2,1	2,0,6	0,0,0	1,2,6	256	285	0.8944100093822245	1.0	0.0,1.0,0.157	0.0,0.0,0.0	0.386
1314	gene:Solyc06g009120.2	NA	6	+	3073612	3073719	3074170	3074300	3071047	3071993	3074392	3074835	1314	0,2,1	1,0,8	0,0,0	6,0,7	256	279	1	1.0	0.0,1.0,0.12	0.0,NA,0.0	0.373
1321	gene:Solyc10g054040.1	NA	10	-	54527527	54527664	54528112	54528211	54527271	54527433	54533059	54533162	1321	0,2,0	10,4,2	2,0,0	2,0,1	248	286	0.8726157891804707	1.0	0.0,0.366,0.0	0.536,NA,0.0	-0.146
1323	gene:Solyc09g011760.2	NA	9	-	5054095	5054134	5055336	5055394	5053868	5053988	5055506	5055547	1323	0,0,2	234,172,264	1,0,0	144,93,148	207	188	1	1.0	0.0,0.0,0.007	0.006,0.0,0.0	0.0
1324	gene:Solyc09g011760.2	NA	9	-	5054095	5054134	5055336	5055392	5053868	5053988	5055506	5055547	1324	0,0,0	234,172,264	1,0,0	144,93,148	205	188	1	1.0	0.0,0.0,0.0	0.006,0.0,0.0	-0.002
1326	gene:Solyc09g011760.2	NA	9	-	5055336	5055389	5055506	5055547	5054095	5054134	5055621	5055758	1326	10,1,15	620,410,682	5,0,15	610,203,478	190	202	0.8334282022398716	1.0	0.017,0.003,0.023	0.009,0.0,0.032	0.001
1327	gene:Solyc09g011760.2	NA	9	-	5055332	5055389	5055506	5055547	5054095	5054134	5055621	5055758	1327	10,1,15	0,0,0	5,0,15	0,0,1	190	206	1	1.0	1.0,1.0,1.0	1.0,NA,0.942	0.029
1331	gene:Solyc07g005000.2	NA	7	+	31625	31690	32405	32533	31357	31459	32717	32765	1331	3,0,6	0,2,1	3,5,5	1,0,0	214	277	1	1.0	1.0,0.0,0.886	0.795,1.0,1.0	-0.303
1333	gene:Solyc09g018370.2	NA	9	+	14531821	14531865	14532018	14532074	14530072	14530259	14532157	14532289	1333	11,6,7	6,3,4	24,7,21	14,2,9	193	205	0.6560306575534298	1.0	0.661,0.68,0.65	0.645,0.788,0.713	-0.052
1334	gene:Solyc09g018370.2	NA	9	+	14531684	14531865	14532018	14532074	14530072	14530259	14532157	14532289	1334	1,0,0	6,3,4	0,0,2	14,2,9	330	205	1	1.0	0.094,0.0,0.0	0.0,0.0,0.121	-0.009
1339	gene:Solyc12g019740.1	NA	12	+	11253264	11253309	11253309	11253433	11252976	11253153	11253812	11254118	1339	123,62,195	7,0,2	65,35,88	1,0,0	194	273	0.73394695387733	1.0	0.961,1.0,0.993	0.989,1.0,1.0	-0.012
133	gene:Solyc04g051580.2	NA	4	-	50878825	50878933	50880398	50880469	50877637	50877720	50880540	50880606	133	2,0,1	77,24,71	2,1,2	221,81,217	220	257	1	1.0	0.029,0.0,0.016	0.01,0.014,0.011	0.003
1340	gene:Solyc12g019740.1	NA	12	+	11253273	11253309	11253309	11253429	11252976	11253153	11253812	11254118	1340	0,1,2	440,225,432	0,0,0	195,67,180	185	269	1	1.0	0.0,0.006,0.007	0.0,0.0,0.0	0.004
1341	gene:Solyc12g019740.1	NA	12	+	11253273	11253309	11253309	11253433	11252976	11253153	11253812	11254118	1341	0,1,2	7,0,2	0,0,0	1,0,0	185	273	1	1.0	0.0,1.0,0.596	0.0,NA,NA	0.532
1344	gene:Solyc04g017610.2	NA	4	+	7578053	7578059	7578059	7578127	7577906	7577977	7583296	7583454	1344	0,1,2	3,2,0	1,0,1	1,2,5	155	217	1	1.0	0.0,0.412,1.0	0.583,0.0,0.219	0.203
134	gene:Solyc01g008930.2	NA	1	-	2951657	2951756	2953206	2953326	2950910	2951004	2955492	2955890	134	9,7,15	0,1,1	38,8,24	0,0,0	269	248	1	1.0	1.0,0.866,0.933	1.0,1.0,1.0	-0.067
1351	gene:Solyc06g062660.2	NA	6	-	39549719	39549806	39550605	39550707	39548134	39548223	39550793	39550898	1351	2,0,0	15,20,27	0,0,0	29,1,21	251	236	1	1.0	0.111,0.0,0.0	0.0,0.0,0.0	0.037
1352	gene:Solyc06g062660.2	NA	6	-	39549719	39549915	39550605	39550707	39548134	39548223	39550793	39550898	1352	2,0,0	126,75,112	0,0,0	163,50,129	251	345	1	1.0	0.021,0.0,0.0	0.0,0.0,0.0	0.007
1353	gene:Solyc04g078510.2	NA	4	+	63234148	63234222	63234222	63234276	63231475	63231920	63234495	63234676	1353	0,0,2	0,1,2	3,1,0	3,1,4	223	203	1	1.0	NA,0.0,0.477	0.477,0.477,0.0	-0.08
1354	gene:Solyc04g078510.2	NA	4	+	63234148	63234222	63234222	63234382	63231475	63231920	63234495	63234676	1354	0,0,2	5,12,5	3,1,0	6,4,7	223	309	1	1.0	0.0,0.0,0.357	0.409,0.257,0.0	-0.103
1356	gene:Solyc05g026310.2	NA	5	-	40387281	40387373	40387547	40387621	40386948	40387077	40395224	40395360	1356	59,16,78	216,87,269	34,3,28	119,23,92	223	241	0.7623728240994212	1.0	0.228,0.166,0.239	0.236,0.124,0.248	0.008
135	gene:Solyc01g008930.2	NA	1	-	2951661	2951756	2953206	2953326	2950910	2951004	2955492	2955890	135	9,7,15	25,10,18	38,8,24	59,22,45	269	244	0.6669368646318792	1.0	0.246,0.388,0.43	0.369,0.248,0.326	0.04
1361	gene:Solyc08g007400.2	NA	8	+	1973095	1973181	1973246	1973282	1972944	1972997	1973406	1973525	1361	15,5,12	0,3,1	2,0,0	0,0,0	235	185	1	1.0	1.0,0.567,0.904	1.0,NA,NA	-0.176
1366	gene:Solyc05g009980.2	NA	5	-	4182055	4182137	4182807	4182825	4181574	4181675	4182966	4183453	1366	0,2,0	3,0,0	0,0,1	1,0,0	167	231	1	1.0	0.0,1.0,NA	0.0,NA,1.0	0.0
1368	gene:Solyc01g081500.2	NA	1	+	80700697	80700723	80702117	80702204	80700127	80700525	80702320	80702983	1368	46,24,59	172,79,183	49,11,35	159,66,114	175	236	0.6594293728614232	1.0	0.265,0.291,0.303	0.294,0.184,0.293	0.029
1369	gene:Solyc11g010690.1	NA	11	+	3731813	3731914	3732606	3732657	3731435	3731606	3732882	3733170	1369	15,5,19	10,1,10	19,6,23	14,4,5	250	200	0.8004903984345004	1.0	0.545,0.8,0.603	0.521,0.545,0.786	0.032
1377	gene:Solyc09g008020.2	NA	9	+	1503014	1503099	1503504	1503573	1502504	1502553	1503968	1504313	1377	57,30,48	1,0,0	26,22,19	0,0,0	234	218	1	1.0	0.982,1.0,1.0	1.0,1.0,1.0	-0.006
1380	gene:Solyc01g095120.2	NA	1	+	86511347	86511421	86511578	86511806	86510830	86510938	86512178	86512304	1380	0,4,1	2,5,3	2,0,1	4,0,2	223	377	1	1.0	0.0,0.575,0.36	0.458,NA,0.458	-0.146
1383	gene:Solyc06g074210.2	NA	6	-	45879035	45879243	45881206	45881332	45878512	45878899	45881408	45881882	1383	0,0,2	8,0,2	0,0,0	5,0,0	275	357	1	1.0	0.0,NA,0.565	0.0,NA,NA	0.282
1385	gene:Solyc10g084760.1	NA	10	-	64171277	64171335	64171848	64171929	64170866	64170941	64171998	64172067	1385	7,6,13	0,4,0	13,5,6	0,0,1	230	207	1	1.0	1.0,0.574,1.0	1.0,1.0,0.844	-0.09
1386	gene:Solyc10g084760.1	NA	10	-	64171277	64171335	64171683	64171929	64170866	64170941	64171998	64172067	1386	17,8,22	0,4,0	19,8,11	0,0,1	395	207	1	1.0	1.0,0.512,1.0	1.0,1.0,0.852	-0.113
1387	gene:Solyc10g084760.1	NA	10	-	64171277	64171411	64171905	64171929	64170866	64170941	64171998	64172067	1387	3,0,3	2,0,2	7,1,2	0,2,6	173	283	0.846772048063027	1.0	0.71,NA,0.71	1.0,0.45,0.353	0.109
1392	gene:Solyc02g079060.2	NA	2	-	43689765	43689860	43690065	43690249	43689215	43689334	43690978	43691039	1392	6,8,6	0,0,1	15,2,13	0,0,1	333	244	1	1.0	1.0,1.0,0.815	1.0,1.0,0.905	-0.03
1393	gene:Solyc02g079060.2	NA	2	-	43689430	43689484	43689793	43689860	43689215	43689334	43690978	43691039	1393	0,0,1	2,4,7	0,0,0	8,0,6	216	203	1	1.0	0.0,0.0,0.118	0.0,NA,0.0	0.039
1394	gene:Solyc02g079060.2	NA	2	-	43689430	43689484	43689765	43689860	43689215	43689334	43690978	43691039	1394	0,0,1	2,4,7	0,0,1	8,0,6	244	203	1	1.0	0.0,0.0,0.106	0.0,NA,0.122	-0.026
1396	gene:Solyc02g079060.2	NA	2	-	43689793	43689860	43690065	43690249	43689215	43689334	43690978	43691039	1396	6,8,6	0,0,1	15,2,13	0,0,0	333	216	1	1.0	1.0,1.0,0.796	1.0,1.0,1.0	-0.068
1397	gene:Solyc03g114250.2	NA	3	+	64281654	64281715	64281988	64282203	64281301	64281547	64282285	64282447	1397	0,0,0	78,57,112	1,0,2	198,108,175	210	364	1	1.0	0.0,0.0,0.0	0.009,0.0,0.019	-0.009
13	gene:Solyc06g084160.2	NA	6	+	49374240	49374291	49374513	49374630	49373255	49373402	49374713	49374992	13	0,0,0	226,102,281	2,1,1	343,89,272	200	266	1	1.0	0.0,0.0,0.0	0.008,0.015,0.005	-0.009
1401	gene:Solyc06g084590.2	NA	6	+	49666973	49667040	49667140	49667219	49666506	49666598	49667313	49667405	1401	60,64,70	48,10,65	55,25,48	33,11,33	216	228	0.6289082659239704	1.0	0.569,0.871,0.532	0.638,0.706,0.606	0.007
1402	gene:Solyc07g065640.2	NA	7	+	67337201	67337347	67338319	67338391	67336587	67336643	67338803	67338986	1402	8,3,12	0,0,0	6,2,5	1,0,0	295	221	1	1.0	1.0,1.0,1.0	0.818,1.0,1.0	0.061
1403	gene:Solyc07g065640.2	NA	7	+	67337264	67337347	67338319	67338391	67336587	67336643	67338803	67338986	1403	4,3,7	0,0,0	6,1,4	1,0,0	232	221	1	1.0	1.0,1.0,1.0	0.851,1.0,1.0	0.05
1406	gene:Solyc01g090230.2	NA	1	-	83883997	83884081	83888663	83888740	83878091	83878131	83888859	83888926	1406	0,2,0	75,35,95	1,0,1	63,10,55	226	233	1	1.0	0.0,0.056,0.0	0.016,0.0,0.018	0.007
1407	gene:Solyc01g090230.2	NA	1	-	83884025	83884081	83888663	83888740	83878091	83878131	83888859	83888926	1407	0,2,0	0,1,3	1,0,1	0,1,2	226	205	1	1.0	NA,0.645,0.0	1.0,0.0,0.312	-0.115
1408	gene:Solyc01g090230.2	NA	1	-	83883997	83884097	83888663	83888740	83878091	83878131	83888859	83888926	1408	0,2,0	223,74,239	1,0,1	158,49,152	226	249	1	1.0	0.0,0.029,0.0	0.007,0.0,0.007	0.005
1416	gene:Solyc07g005680.2	NA	7	+	566540	566944	567125	567191	565657	565743	567636	567732	1416	253,95,297	13,7,36	99,33,98	16,0,7	553	215	0.7330688022183889	1.0	0.883,0.841,0.762	0.706,1.0,0.845	-0.022
1417	gene:Solyc05g005620.2	NA	5	-	437775	437841	438138	438181	437392	437646	438412	438472	1417	1,0,0	3,3,4	1,0,0	4,1,1	192	215	1	1.0	0.272,0.0,0.0	0.219,0.0,0.0	0.018
1419	gene:Solyc05g005620.2	NA	5	-	437775	437841	438138	438248	437392	437646	438412	438472	1419	1,0,0	3,3,4	1,0,1	4,1,1	259	215	1	1.0	0.217,0.0,0.0	0.172,0.0,0.454	-0.136
1420	gene:Solyc05g005620.2	NA	5	-	437775	437841	438138	438178	437392	437646	439017	439585	1420	1,1,0	3,3,4	1,0,0	4,1,0	189	215	1	1.0	0.275,0.275,0.0	0.221,0.0,NA	0.073
1423	gene:Solyc05g005620.2	NA	5	-	438138	438178	438412	438498	437392	437646	439017	439585	1423	15,35,40	1,1,0	57,30,37	1,0,0	235	189	1	1.0	0.923,0.966,1.0	0.979,1.0,1.0	-0.03
1424	gene:Solyc05g005620.2	NA	5	-	438138	438178	438412	438472	437392	437646	439017	439585	1424	1,2,1	1,1,0	4,0,1	1,0,0	209	189	1	1.0	0.475,0.644,1.0	0.783,NA,1.0	-0.185
1428	gene:Solyc01g105270.2	NA	1	-	93499445	93499504	93500901	93500974	93498784	93498875	93501736	93502068	1428	0,0,2	2,0,1	0,0,0	2,0,1	222	208	0.673573460865263	1.0	0.0,NA,0.652	0.0,NA,0.0	0.326
1431	gene:Solyc01g090880.2	NA	1	-	84591373	84591442	84592195	84592348	84590625	84590677	84592491	84592530	1431	2,6,2	148,149,174	0,0,0	142,114,123	302	218	0.7148726828315779	1.0	0.01,0.028,0.008	0.0,0.0,0.0	0.015
1432	gene:Solyc01g090880.2	NA	1	-	84591373	84591442	84592195	84592270	84590625	84590677	84592491	84592530	1432	1,6,0	148,149,174	0,0,0	142,114,123	224	218	0.7961430788970607	1.0	0.007,0.038,0.0	0.0,0.0,0.0	0.015
1435	gene:Solyc01g090880.2	NA	1	-	84591373	84591442	84592195	84592348	84590069	84590510	84592491	84592530	1435	0,0,3	40,25,45	1,0,0	34,22,28	302	218	1	1.0	0.0,0.0,0.046	0.021,0.0,0.0	0.008
1437	gene:Solyc01g090880.2	NA	1	-	84591373	84591442	84592195	84592270	84590069	84590510	84592491	84592530	1437	0,0,1	40,25,45	1,0,0	34,22,28	224	218	1	1.0	0.0,0.0,0.021	0.028,0.0,0.0	-0.002
1438	gene:Solyc01g090880.2	NA	1	-	84592195	84592308	84592491	84592550	84591373	84591442	84592625	84592934	1438	0,2,0	318,240,322	3,0,0	274,162,219	208	262	1	1.0	0.0,0.01,0.0	0.014,0.0,0.0	-0.001
143	gene:Solyc12g040810.1	NA	12	+	42548654	42548803	42549505	42549607	42548393	42548460	42549717	42549816	143	89,91,145	3,0,4	140,43,88	0,0,0	298	251	0.645086513366828	1.0	0.962,1.0,0.968	1.0,1.0,1.0	-0.023
1440	gene:Solyc01g090880.2	NA	1	-	84592195	84592308	84592491	84592530	84591373	84591442	84592625	84592934	1440	1,0,0	318,240,322	1,0,0	274,162,219	188	262	1	1.0	0.004,0.0,0.0	0.005,0.0,0.0	-0.0
1441	gene:Solyc01g090880.2	NA	1	-	84590614	84590677	84591373	84591442	84590069	84590510	84592195	84592308	1441	319,219,306	4,1,5	304,141,207	0,0,0	218	212	1	1.0	0.987,0.995,0.983	1.0,1.0,1.0	-0.012
1442	gene:Solyc06g066170.2	NA	6	+	41485504	41485745	41486435	41486639	41483338	41483734	41487337	41487773	1442	178,68,164	240,111,365	270,71,203	392,162,344	390	353	0.9045118669451125	1.0	0.402,0.357,0.289	0.384,0.284,0.348	0.011
1445	gene:Solyc06g066170.2	NA	6	+	41485715	41485745	41486435	41486639	41483338	41483734	41487337	41487773	1445	3,0,0	240,111,365	2,0,0	392,162,344	179	353	1	1.0	0.024,0.0,0.0	0.01,0.0,0.0	0.005
1450	gene:Solyc12g099940.1	NA	12	+	66889984	66890021	66890957	66891029	66889811	66889864	66892182	66892287	1450	13,13,14	30,5,36	32,3,11	25,7,34	186	221	0.6735384596861058	1.0	0.34,0.755,0.316	0.603,0.337,0.278	0.064
1453	gene:Solyc08g061560.2	NA	8	-	48992713	48992780	48992780	48992791	48992540	48992612	48992866	48992935	1453	0,0,3	0,0,0	13,1,4	2,0,0	160	216	1	1.0	NA,NA,1.0	0.898,1.0,1.0	0.034
1456	gene:Solyc06g083360.2	NA	6	+	48787286	48787345	48787723	48787818	48787112	48787148	48788989	48789295	1456	0,2,4	494,143,613	0,1,3	589,124,455	208	244	1	1.0	0.0,0.016,0.008	0.0,0.009,0.008	0.002
1457	gene:Solyc12g038630.1	NA	12	+	47235756	47235832	47236635	47236656	47235410	47235622	47236992	47236996	1457	2,0,0	0,0,0	0,0,0	0,0,2	225	170	1	1.0	1.0,NA,NA	NA,NA,0.0	1.0
1459	gene:Solyc12g038630.1	NA	12	+	47235756	47235832	47236635	47236881	47235410	47235622	47236992	47236996	1459	2,0,0	3,0,1	0,0,0	0,0,1	225	395	1	1.0	0.539,NA,0.0	NA,NA,0.0	0.27
1467	gene:Solyc06g082890.2	NA	6	-	48523137	48523196	48523196	48523277	48522778	48523016	48523887	48523987	1467	35,16,42	0,0,0	40,3,35	1,0,0	230	208	1	1.0	1.0,1.0,1.0	0.973,1.0,1.0	0.009
1468	gene:Solyc06g082890.2	NA	6	-	48523113	48523196	48523196	48523277	48522778	48523016	48523887	48523987	1468	35,16,42	0,0,0	40,3,35	1,2,0	230	232	0.8956220658932146	1.0	1.0,1.0,1.0	0.976,0.602,1.0	0.141
1469	gene:Solyc04g005090.2	NA	4	-	75544	75618	75618	75632	74317	74502	75741	75841	1469	0,0,0	49,15,55	0,5,0	82,14,86	163	223	0.6173943773204387	1.0	0.0,0.0,0.0	0.0,0.328,0.0	-0.109
146	gene:Solyc09g063070.2	NA	9	+	61063992	61064097	61064182	61064424	61060956	61061056	61064648	61064849	146	238,131,259	6,0,2	166,79,119	2,0,8	254	391	0.7047595897855938	1.0	0.984,1.0,0.995	0.992,1.0,0.958	0.01
1474	gene:Solyc02g093330.2	NA	2	+	54234517	54234581	54234822	54234958	54234332	54234420	54235389	54235506	1474	2,0,3	34,24,24	0,1,0	34,8,25	213	285	1	1.0	0.073,0.0,0.143	0.0,0.143,0.0	0.024
1475	gene:Solyc10g045240.1	NA	10	+	32331999	32332084	32332398	32332422	32331486	32331602	32332511	32332614	1475	0,0,2	57,26,78	1,0,2	110,40,70	234	173	1	1.0	0.0,0.0,0.019	0.007,0.0,0.021	-0.003
1478	gene:Solyc10g045240.1	NA	10	+	32331999	32332064	32332511	32332614	32331486	32331602	32332689	32332798	1478	0,0,0	279,149,282	0,2,0	450,132,296	214	252	1	1.0	0.0,0.0,0.0	0.0,0.018,0.0	-0.006
1479	gene:Solyc10g045240.1	NA	10	+	32331999	32332064	32332398	32332614	32331486	32331602	32332689	32332798	1479	0,0,0	290,151,293	0,2,0	470,132,300	214	365	1	1.0	0.0,0.0,0.0	0.0,0.025,0.0	-0.008
147	gene:Solyc09g063070.2	NA	9	+	61063992	61064097	61064182	61064267	61060956	61061056	61064648	61064849	147	238,131,259	0,0,1	166,79,119	5,0,2	254	234	0.6936005516082975	1.0	1.0,1.0,0.996	0.968,1.0,0.982	0.015
1480	gene:Solyc10g045240.1	NA	10	+	32331960	32332178	32332398	32332422	32331486	32331602	32332511	32332614	1480	199,71,242	57,26,78	377,76,297	110,40,70	367	173	0.7251589739208733	1.0	0.622,0.563,0.594	0.618,0.472,0.667	0.007
1484	gene:Solyc09g059510.2	NA	9	-	54600355	54600528	54600785	54600835	54599682	54599857	54601571	54601656	1484	0,0,1	2,2,2	0,0,0	11,0,0	199	322	1	1.0	0.0,0.0,0.447	0.0,NA,NA	0.149
1485	gene:Solyc11g045510.1	NA	11	-	30396614	30396689	30400686	30400778	30396327	30396419	30401272	30401345	1485	19,9,18	12,8,32	24,8,20	30,8,20	241	224	0.7163042449991148	1.0	0.595,0.511,0.343	0.426,0.482,0.482	0.02
1486	gene:Solyc03g083020.2	NA	3	+	52859858	52859962	52859997	52860104	52859069	52859104	52860746	52861035	1486	2,3,0	211,81,199	4,0,0	152,32,137	253	256	1	1.0	0.009,0.036,0.0	0.026,0.0,0.0	0.006
1487	gene:Solyc03g083020.2	NA	3	+	52859858	52859962	52859997	52860077	52859069	52859104	52860746	52861035	1487	2,3,0	0,0,2	4,0,0	0,0,0	253	229	1	1.0	1.0,1.0,0.0	1.0,NA,NA	-0.333
1488	gene:Solyc03g083020.2	NA	3	+	52859858	52859962	52859997	52860102	52859069	52859104	52860746	52861035	1488	2,3,0	4,2,4	4,0,0	0,2,2	253	254	0.6218346540921198	1.0	0.334,0.601,0.0	1.0,0.0,0.0	-0.022
148	gene:Solyc09g063070.2	NA	9	+	61063992	61064101	61064182	61064402	61060956	61061056	61064648	61064849	148	1,1,0	4,2,6	0,0,0	2,0,6	258	369	1	1.0	0.263,0.417,0.0	0.0,NA,0.0	0.227
1495	gene:Solyc10g045540.1	NA	10	+	34550557	34550704	34557468	34557591	34549919	34550002	34561244	34561427	1495	109,38,134	49,10,52	125,44,120	41,12,56	296	272	0.7955750761522473	1.0	0.671,0.777,0.703	0.737,0.771,0.663	-0.007
1496	gene:Solyc10g045540.1	NA	10	+	34550560	34550704	34557468	34557591	34549919	34550002	34561244	34561427	1496	12,1,24	49,10,52	17,3,17	41,12,56	293	272	0.8937239502985825	1.0	0.185,0.085,0.3	0.278,0.188,0.22	-0.039
149	gene:Solyc09g063070.2	NA	9	+	61063992	61064101	61064182	61064424	61060956	61061056	61064648	61064849	149	1,1,0	6,0,2	0,0,0	2,0,8	258	391	1	1.0	0.202,1.0,0.0	0.0,NA,0.0	0.401
1502	gene:Solyc02g085290.2	NA	2	-	48234726	48234810	48235582	48235657	48234111	48234181	48235950	48236022	1502	43,44,39	25,8,28	164,42,93	56,27,57	224	233	0.8965634334100614	1.0	0.641,0.851,0.592	0.753,0.618,0.629	0.028
1503	gene:Solyc02g085290.2	NA	2	-	48235582	48235657	48235950	48236022	48234726	48234810	48236157	48236246	1503	6,4,5	15,8,8	35,19,21	68,20,59	221	224	0.6654734145139081	1.0	0.288,0.336,0.388	0.343,0.491,0.265	-0.029
1508	gene:Solyc09g055350.2	NA	9	+	40066321	40066414	40066456	40066511	40066160	40066226	40071792	40071857	1508	121,65,157	0,0,0	221,58,176	0,0,3	242	204	1	1.0	1.0,1.0,1.0	1.0,1.0,0.98	0.007
1509	gene:Solyc09g055350.2	NA	9	+	40066378	40066414	40066456	40066511	40066160	40066226	40071792	40071857	1509	24,24,31	0,0,0	42,11,55	0,0,3	185	204	1	1.0	1.0,1.0,1.0	1.0,1.0,0.953	0.016
1516	gene:Solyc04g080650.2	NA	4	-	64761392	64761499	64761578	64761657	64761100	64761219	64762625	64762705	1516	0,0,2	12,15,22	0,0,0	26,3,24	228	256	1	1.0	0.0,0.0,0.093	0.0,0.0,0.0	0.031
1519	gene:Solyc06g071040.2	NA	6	-	43642469	43642566	43644019	43644075	43641883	43641934	43644562	43644632	1519	30,20,32	13,4,4	49,21,33	14,11,5	205	246	0.6141591423812514	1.0	0.735,0.857,0.906	0.808,0.696,0.888	0.035
1520	gene:Solyc06g071040.2	NA	6	-	43642469	43642566	43644019	43644165	43641883	43641934	43644562	43644632	1520	13,16,11	13,4,4	23,11,18	14,11,5	295	246	0.7639091710266037	1.0	0.455,0.769,0.696	0.578,0.455,0.75	0.046
1529	gene:Solyc01g068340.2	NA	1	+	77562980	77563193	77563394	77563455	77562693	77562751	77565056	77565215	1529	1,1,1	0,0,0	6,1,2	0,0,2	362	210	1	1.0	1.0,1.0,1.0	1.0,1.0,0.367	0.211
1532	gene:Solyc07g043460.2	NA	7	+	57247436	57247502	57247553	57247633	57246994	57247328	57247700	57247948	1532	0,0,5	125,53,204	1,0,12	747,171,660	215	229	1	1.0	0.0,0.0,0.025	0.001,0.0,0.019	0.002
1534	gene:Solyc07g063900.2	NA	7	+	66245949	66245976	66246164	66246278	66245413	66245520	66246740	66247237	1534	0,1,0	0,0,0	0,0,0	6,0,3	176	263	1	1.0	NA,1.0,NA	0.0,NA,0.0	1.0
1535	gene:Solyc07g063900.2	NA	7	+	66245949	66245976	66246147	66246278	66245413	66245520	66246740	66247237	1535	0,1,0	0,6,1	0,0,0	5,0,0	176	280	1	1.0	NA,0.21,0.0	0.0,NA,NA	0.105
1537	gene:Solyc02g082460.2	NA	2	-	46168479	46168553	46168697	46168801	46168242	46168365	46169479	46169535	1537	0,0,0	1,0,0	0,0,2	2,0,0	253	223	1	1.0	0.0,NA,NA	0.0,NA,1.0	-0.5
1539	gene:Solyc03g098210.2	NA	3	-	60561631	60561737	60561742	60561799	60560752	60560915	60562806	60562936	1539	0,0,2	113,32,131	0,0,0	67,29,59	206	255	1	1.0	0.0,0.0,0.019	0.0,0.0,0.0	0.006
153	gene:Solyc02g083290.2	NA	2	-	46737781	46737844	46737896	46737969	46736854	46737015	46738269	46738320	153	1,0,0	0,0,0	3,0,0	0,2,0	222	212	1	1.0	1.0,NA,NA	1.0,0.0,NA	0.5
1544	gene:Solyc01g108070.2	NA	1	+	95434638	95434760	95434986	95435187	95434030	95434040	95435829	95435979	1544	0,0,1	30,21,41	0,0,1	103,56,75	271	350	1	1.0	0.0,0.0,0.031	0.0,0.0,0.017	0.005
1547	gene:Solyc02g020980.2	NA	2	-	20831866	20832095	20838849	20838875	20825424	20825544	20839504	20839576	1547	0,0,1	0,4,0	0,0,0	2,1,3	175	378	1	1.0	NA,0.0,1.0	0.0,0.0,0.0	0.5
1548	gene:Solyc02g094150.2	NA	2	+	54777501	54777526	54777703	54777830	54777340	54777394	54778223	54778390	1548	67,35,86	4,3,6	26,5,20	0,1,1	174	276	1	1.0	0.964,0.949,0.958	1.0,0.888,0.969	0.005
154	gene:Solyc02g083290.2	NA	2	-	46737781	46737844	46737896	46738006	46736854	46737015	46738269	46738320	154	2,0,0	0,0,0	0,0,0	0,2,0	259	212	1	1.0	1.0,NA,NA	NA,0.0,NA	1.0
1551	gene:Solyc04g076830.2	NA	4	-	61707004	61707060	61707702	61707885	61706862	61706924	61709090	61709236	1551	66,56,58	7,5,9	99,48,59	4,6,16	332	205	0.869449726765373	1.0	0.853,0.874,0.799	0.939,0.832,0.695	0.02
1552	gene:Solyc04g076830.2	NA	4	-	61707004	61707060	61707702	61707761	61706862	61706924	61709090	61709236	1552	155,134,137	7,5,9	247,110,169	4,6,16	208	205	0.7403891200159429	1.0	0.956,0.964,0.938	0.984,0.948,0.912	0.005
1553	gene:Solyc04g076830.2	NA	4	-	61707004	61707060	61707702	61707759	61706862	61706924	61709090	61709236	1553	62,55,57	7,5,9	96,49,58	4,6,16	206	205	0.7836386119215597	1.0	0.898,0.916,0.863	0.96,0.89,0.783	0.015
1555	gene:Solyc04g076830.2	NA	4	-	61707004	61707060	61707702	61707748	61706862	61706924	61709090	61709236	1555	59,53,51	7,5,9	86,44,57	4,6,16	195	205	0.888981673341792	1.0	0.899,0.918,0.856	0.958,0.885,0.789	0.014
1556	gene:Solyc02g061960.2	NA	2	+	33507075	33507099	33507099	33507217	33506402	33506988	33507318	33507409	1556	2,0,0	136,56,173	0,0,0	133,15,112	173	267	1	1.0	0.022,0.0,0.0	0.0,0.0,0.0	0.007
1557	gene:Solyc11g020590.1	NA	11	+	11621146	11621182	11623668	11623799	11620585	11620661	11623883	11623954	1557	0,0,0	171,70,200	2,0,0	263,91,209	185	280	1	1.0	0.0,0.0,0.0	0.011,0.0,0.0	-0.004
1558	gene:Solyc11g020590.1	NA	11	+	11621146	11621182	11623672	11623799	11620585	11620661	11623883	11623954	1558	0,0,0	91,19,109	2,0,0	121,36,98	185	276	1	1.0	0.0,0.0,0.0	0.024,0.0,0.0	-0.008
1567	gene:Solyc05g006170.2	NA	5	-	851669	851763	851836	851911	851485	851581	852046	852106	1567	52,19,66	0,0,0	173,44,109	2,0,0	224	243	1	1.0	1.0,1.0,1.0	0.989,1.0,1.0	0.004
1571	gene:Solyc08g008590.2	NA	8	+	2964628	2964756	2964898	2965042	2962909	2963012	2966465	2966532	1571	0,0,1	0,6,0	2,0,1	4,0,0	277	293	1	1.0	NA,0.0,1.0	0.346,NA,1.0	-0.173
1576	gene:Solyc11g072970.1	NA	11	-	56119432	56119499	56120379	56120454	56118457	56118516	56120535	56120616	1576	27,18,22	1,0,0	44,6,38	0,0,0	224	216	1	1.0	0.963,1.0,1.0	1.0,1.0,1.0	-0.012
1578	gene:Solyc11g072970.1	NA	11	-	56119747	56119813	56120379	56120447	56119417	56119499	56120535	56120616	1578	1,0,3	29,19,33	3,0,1	21,19,30	217	215	0.9335237975954015	1.0	0.033,0.0,0.083	0.124,0.0,0.032	-0.013
1584	gene:Solyc11g072970.1	NA	11	-	56119416	56119499	56119748	56119804	56117176	56117325	56120535	56120616	1584	0,0,1	1,7,7	1,2,2	6,5,8	205	232	1	1.0	0.0,0.0,0.139	0.159,0.312,0.221	-0.184
1586	gene:Solyc11g072970.1	NA	11	-	56119416	56119499	56119748	56119813	56117176	56117325	56120535	56120616	1586	0,0,1	1,7,7	0,0,1	6,5,8	214	232	1	1.0	0.0,0.0,0.134	0.0,0.0,0.119	0.005
1587	gene:Solyc11g072970.1	NA	11	-	56119416	56119499	56120379	56120454	56117176	56117325	56120535	56120616	1587	27,18,20	1,7,7	45,6,38	6,5,8	224	232	0.6189167851374227	1.0	0.965,0.727,0.747	0.886,0.554,0.831	0.056
1588	gene:Solyc11g072970.1	NA	11	-	56119747	56119804	56120379	56120447	56119417	56119499	56120535	56120616	1588	1,0,3	28,15,31	3,0,1	28,19,40	217	206	0.8975437059504094	1.0	0.033,0.0,0.084	0.092,0.0,0.023	0.001
1591	gene:Solyc11g072970.1	NA	11	-	56119417	56119499	56119748	56119804	56117176	56117325	56120379	56120454	1591	10,7,14	1,0,0	30,8,20	3,0,0	205	231	1	1.0	0.918,1.0,1.0	0.918,1.0,1.0	0.0
1594	gene:Solyc11g072970.1	NA	11	-	56119417	56119499	56119748	56119813	56117176	56117325	56120535	56120616	1594	0,0,1	1,0,0	0,0,1	0,0,0	214	231	1	1.0	0.0,NA,1.0	NA,NA,1.0	-0.5
1595	gene:Solyc11g072970.1	NA	11	-	56119417	56119499	56120379	56120454	56117176	56117325	56120535	56120616	1595	27,18,20	1,0,0	45,6,38	0,0,0	224	231	1	1.0	0.965,1.0,1.0	1.0,1.0,1.0	-0.012
1598	gene:Solyc11g072970.1	NA	11	-	56118457	56118515	56119417	56119499	56117176	56117325	56119747	56119804	1598	32,29,39	22,4,10	38,15,35	14,10,10	231	207	0.8485455925607379	1.0	0.566,0.867,0.778	0.709,0.573,0.758	0.057
1599	gene:Solyc11g072970.1	NA	11	-	56118457	56118515	56119416	56119499	56117176	56117325	56119747	56119804	1599	36,37,54	22,4,10	51,21,47	14,10,10	232	207	0.8254274175721493	1.0	0.594,0.892,0.828	0.765,0.652,0.807	0.03
1601	gene:Solyc11g072970.1	NA	11	-	56119748	56119813	56120379	56120454	56117176	56117325	56120535	56120616	1601	27,18,20	0,0,1	45,6,38	0,0,1	224	214	1	1.0	1.0,1.0,0.95	1.0,1.0,0.973	-0.008
1604	gene:Solyc01g106940.2	NA	1	+	94635865	94636017	94636608	94636692	94635405	94635623	94636933	94637284	1604	0,0,2	68,34,60	0,0,2	62,15,32	301	233	1	1.0	0.0,0.0,0.025	0.0,0.0,0.046	-0.007
1608	gene:Solyc05g014050.2	NA	5	-	7618944	7619046	7620140	7620215	7618329	7618440	7620376	7620487	1608	47,24,56	0,0,0	118,29,74	0,1,2	224	251	1	1.0	1.0,1.0,1.0	1.0,0.97,0.976	0.018
160	gene:Solyc03g119780.2	NA	3	-	68351554	68351712	68351802	68352031	68351391	68351460	68352756	68352810	160	1,2,4	2,0,0	2,0,5	2,0,0	378	307	0.8639315900887176	1.0	0.289,1.0,1.0	0.448,NA,1.0	0.039
1614	gene:Solyc01g007140.2	NA	1	+	1686093	1686263	1686291	1686362	1685238	1685361	1688699	1688849	1614	12,9,11	0,0,0	31,10,23	0,0,1	319	220	1	1.0	1.0,1.0,1.0	1.0,1.0,0.941	0.02
1616	gene:Solyc03g034220.2	RBCS-2A	3	+	5923507	5923533	5923740	5923792	5922277	5922508	5924228	5924574	1616	4187,4864,4516	0,2,2	27461,23160,21605	22,18,12	175	201	1	1.0	1.0,1.0,1.0	0.999,0.999,1.0	0.001
1617	gene:Solyc03g034220.2	RBCS-2A	3	+	5923507	5923533	5923740	5923812	5922277	5922508	5924228	5924574	1617	4187,4864,4516	3,2,3	27461,23160,21605	24,27,15	175	221	1	1.0	0.999,1.0,0.999	0.999,0.999,0.999	0.0
1618	gene:Solyc03g034220.2	RBCS-2A	3	+	5923507	5923533	5923740	5923849	5922277	5922508	5924228	5924574	1618	4187,4864,4516	0,2,2	27461,23160,21605	21,18,13	175	258	1	1.0	1.0,1.0,1.0	0.999,0.999,1.0	0.001
1628	gene:Solyc03g094040.2	NA	3	-	55761119	55761187	55762687	55762897	55759905	55759973	55763826	55763893	1628	0,0,2	27,11,13	1,3,3	36,22,31	359	217	1	1.0	0.0,0.0,0.085	0.017,0.076,0.055	-0.021
1629	gene:Solyc12g035520.1	NA	12	-	57456221	57456281	57457532	57457550	57452771	57452830	57457823	57457836	1629	0,1,0	0,2,0	0,0,1	2,0,0	167	209	1	1.0	NA,0.385,NA	0.0,NA,1.0	-0.115
1631	gene:Solyc09g065120.2	NA	9	-	62990874	62990964	62991079	62991159	62989731	62989823	62992021	62992110	1631	33,21,43	51,12,40	121,21,63	105,24,77	229	239	1	1.0	0.403,0.646,0.529	0.546,0.477,0.461	0.031
1633	gene:Solyc09g065120.2	NA	9	-	62989715	62989823	62990874	62990964	62988961	62989045	62991079	62991159	1633	42,18,29	0,0,0	62,12,65	0,0,1	239	257	1	1.0	1.0,1.0,1.0	1.0,1.0,0.986	0.005
1635	gene:Solyc05g041530.2	NA	5	+	52102806	52102883	52102967	52103056	52101182	52101351	52103948	52104077	1635	49,12,68	13,5,16	134,26,101	38,5,20	226	238	0.8555224848969476	1.0	0.799,0.717,0.817	0.788,0.846,0.842	-0.048
1638	gene:Solyc03g097460.2	NA	3	-	59795820	59795959	59797425	59797668	59795659	59795732	59798619	59798737	1638	5,0,5	0,2,0	15,3,4	0,0,0	392	288	1	1.0	1.0,0.0,1.0	1.0,1.0,1.0	-0.333
163	gene:Solyc11g069360.1	NA	11	+	53965627	53965721	53967524	53967565	53964775	53964848	53967634	53967700	163	0,3,6	1,0,3	2,3,2	0,2,0	243	190	1	1.0	0.0,1.0,0.61	1.0,0.54,1.0	-0.31
1642	gene:Solyc03g097460.2	NA	3	-	59795187	59795228	59795659	59795890	59794884	59795099	59798619	59798737	1642	1,0,1	13,14,4	7,1,6	19,4,6	380	190	1	1.0	0.037,0.0,0.111	0.156,0.111,0.333	-0.151
1658	gene:Solyc03g110940.2	NA	3	+	61665030	61665160	61666731	61666842	61663785	61663914	61667061	61667170	1658	0,0,7	40,29,55	3,2,3	63,15,50	279	260	0.6703084404407498	1.0	0.0,0.0,0.106	0.042,0.111,0.053	-0.033
1667	gene:Solyc08g016010.2	NA	8	-	6577093	6577238	6577238	6577310	6576765	6576955	6577813	6577905	1667	0,0,0	193,41,193	1,0,0	224,69,177	221	294	1	1.0	0.0,0.0,0.0	0.006,0.0,0.0	-0.002
1669	gene:Solyc03g062680.2	NA	3	-	31923745	31923778	31926483	31926584	31923360	31923409	31929287	31929366	1669	0,0,1	0,0,2	2,2,0	0,0,0	250	182	1	1.0	NA,NA,0.267	1.0,1.0,NA	-0.733
1670	gene:Solyc12g027870.1	NA	12	-	27697050	27697098	27698742	27698820	27696285	27696322	27698937	27699022	1670	45,28,71	24,44,45	41,17,35	31,10,32	227	197	0.8103608646008846	1.0	0.619,0.356,0.578	0.534,0.596,0.487	-0.021
1671	gene:Solyc06g060810.2	NA	6	-	38842611	38842670	38842684	38842743	38842467	38842564	38843847	38843895	1671	7,7,27	0,1,0	22,11,22	0,0,4	208	208	1	1.0	1.0,0.875,1.0	1.0,1.0,0.846	0.01
1679	gene:Solyc09g018750.2	NA	9	-	16843567	16843641	16844061	16844134	16842931	16843339	16844216	16844477	1679	2,2,8	3,0,2	5,4,23	1,0,7	222	223	0.8361737311185953	1.0	0.401,1.0,0.801	0.834,1.0,0.767	-0.133
1680	gene:Solyc09g018750.2	NA	9	-	16843567	16843641	16844061	16844143	16842931	16843339	16844216	16844477	1680	1062,673,1160	3,0,2	2152,759,1500	1,0,7	231	223	1	1.0	0.997,1.0,0.998	1.0,1.0,0.995	0.0
1682	gene:Solyc09g018750.2	NA	9	-	16843417	16843641	16844061	16844143	16842931	16843339	16844216	16844477	1682	1062,673,1160	10,9,16	2152,759,1500	8,8,27	231	373	1	1.0	0.994,0.992,0.992	0.998,0.994,0.989	-0.001
1686	gene:Solyc01g057680.2	NA	1	+	63465651	63465709	63467368	63467513	63463712	63463857	63470831	63470954	1686	1,0,0	4,0,1	0,0,0	4,0,2	207	294	1	1.0	0.262,NA,0.0	0.0,NA,0.0	0.131
1687	gene:Solyc01g057680.2	NA	1	+	63465651	63465709	63467368	63467508	63463712	63463857	63470831	63470954	1687	1,0,0	7,0,7	0,0,0	0,4,1	207	289	1	1.0	0.166,NA,0.0	NA,0.0,0.0	0.083
1688	gene:Solyc01g057680.2	NA	1	+	63465651	63465709	63467368	63467543	63463712	63463857	63470831	63470954	1688	1,0,0	28,10,7	0,0,0	12,9,15	207	324	1	1.0	0.053,0.0,0.0	0.0,0.0,0.0	0.018
1689	gene:Solyc01g057680.2	NA	1	+	63465651	63465709	63467368	63467522	63463712	63463857	63470831	63470954	1689	1,0,0	9,2,1	0,0,0	0,1,1	207	303	1	1.0	0.14,0.0,0.0	NA,0.0,0.0	0.047
1699	gene:Solyc01g100360.2	NA	1	-	90417214	90417270	90417270	90417316	90416684	90417062	90417575	90417647	1699	0,0,0	0,0,6	2,0,0	2,0,3	195	205	1	1.0	NA,NA,0.0	0.512,NA,0.0	-0.256
169	gene:Solyc05g015210.2	NA	5	+	10038027	10038542	10047943	10048219	10037525	10037823	10050307	10050504	169	89,89,75	35,15,50	234,75,111	67,26,59	664	425	0.6516510523149939	1.0	0.619,0.792,0.49	0.691,0.649,0.546	0.005
16	gene:Solyc06g084160.2	NA	6	+	49374228	49374291	49374505	49374636	49373255	49373402	49374713	49374992	16	154,92,187	1,0,0	293,100,181	4,0,0	212	280	1	1.0	0.995,1.0,1.0	0.99,1.0,1.0	0.002
1703	gene:Solyc03g113920.2	NA	3	+	63971252	63971306	63972241	63972394	63970693	63971181	63972994	63973155	1703	0,0,1	0,0,0	1,0,0	4,0,0	203	302	1	1.0	NA,NA,1.0	0.271,NA,NA	0.729
1708	gene:Solyc03g025600.2	NA	3	+	2999379	2999509	3000697	3000754	2996354	2996437	3001996	3002083	1708	24,16,15	0,0,1	45,27,29	0,0,0	279	206	1	1.0	1.0,1.0,0.917	1.0,1.0,1.0	-0.028
1709	gene:Solyc02g082030.2	NA	2	+	45760726	45760821	45760822	45760877	45760296	45760423	45760976	45761067	1709	0,2,2	1,0,0	0,0,0	1,0,0	244	204	1	1.0	0.0,1.0,1.0	0.0,NA,NA	0.667
170	gene:Solyc04g057870.2	NA	4	+	54967513	54967582	54967709	54967814	54966174	54966802	54968359	54968479	170	86,34,66	122,51,135	182,48,140	318,57,235	218	254	0.8544894148161434	1.0	0.451,0.437,0.363	0.4,0.495,0.41	-0.018
1713	gene:Solyc03g112570.2	NA	3	+	62952342	62952473	62957169	62957397	62951397	62951400	62957618	62957703	1713	3,0,2	194,82,201	0,0,0	131,43,108	280	377	1	1.0	0.02,0.0,0.013	0.0,0.0,0.0	0.011
1714	gene:Solyc06g060780.2	NA	6	-	38802149	38802282	38802766	38802834	38801365	38801443	38803502	38803609	1714	73,25,62	0,2,2	84,42,77	0,0,0	217	282	0.7996367680319951	1.0	1.0,0.942,0.976	1.0,1.0,1.0	-0.027
1716	gene:Solyc01g081450.2	NA	1	-	80660170	80660412	80661643	80661681	80658528	80659043	80661788	80661825	1716	1,2,0	1111,877,1203	0,2,0	769,421,561	187	391	1	1.0	0.002,0.005,0.0	0.0,0.01,0.0	-0.001
1717	gene:Solyc01g081450.2	NA	1	-	80660191	80660412	80661643	80661681	80658528	80659043	80661788	80661825	1717	1,2,0	623,411,646	0,2,0	419,188,325	187	370	1	1.0	0.003,0.01,0.0	0.0,0.021,0.0	-0.003
1718	gene:Solyc02g094400.2	NA	2	+	54932443	54932497	54932572	54932950	54932073	54932243	54933030	54933227	1718	0,0,4	22956,11460,26488	0,0,1	184,61,175	203	527	1	1.0	0.0,0.0,0.0	0.0,0.0,0.015	-0.005
171	gene:Solyc06g065580.2	NA	6	-	40972766	40972846	40973961	40974058	40972173	40972368	40974537	40974656	171	184,73,239	139,132,223	122,39,84	119,42,88	246	229	0.9288557291201356	1.0	0.552,0.34,0.499	0.488,0.464,0.471	-0.011
1723	gene:Solyc06g068230.2	NA	6	+	42290311	42290397	42290861	42290995	42290109	42290211	42291244	42291428	1723	1,0,1	97,87,114	2,0,0	654,163,408	235	283	1	1.0	0.012,0.0,0.01	0.004,0.0,0.0	0.006
172	gene:Solyc10g074910.1	NA	10	-	58625549	58625733	58630204	58630427	58624357	58624476	58631714	58631800	172	0,2,0	26,20,51	0,0,1	78,13,56	372	333	1	1.0	0.0,0.082,0.0	0.0,0.0,0.016	0.022
1735	gene:Solyc09g091550.2	NA	9	+	70803659	70803805	70804156	70804411	70802563	70802704	70804531	70805153	1735	0,0,0	168,61,270	8,0,0	363,78,382	295	404	0.8689983767535053	1.0	0.0,0.0,0.0	0.029,0.0,0.0	-0.01
1736	gene:Solyc05g050380.2	NA	5	+	60489924	60490036	60490036	60490213	60489018	60489314	60490313	60490550	1736	535,337,672	2,1,4	203,31,166	2,0,1	261	326	1	1.0	0.997,0.998,0.995	0.992,1.0,0.995	0.001
1737	gene:Solyc05g050380.2	NA	5	+	60489946	60490036	60490036	60490213	60489018	60489314	60490313	60490550	1737	218,226,293	2,1,4	93,21,58	2,0,1	239	326	1	1.0	0.993,0.997,0.99	0.984,1.0,0.988	0.003
1739	gene:Solyc04g055200.2	NA	4	-	53824787	53824878	53825069	53825125	53824562	53824643	53825381	53825516	1739	2,0,0	0,0,3	0,0,1	4,0,2	205	240	1	1.0	1.0,NA,0.0	0.0,NA,0.369	0.316
1744	gene:Solyc07g006270.2	NA	7	+	1062478	1062565	1063520	1063578	1061673	1061682	1063961	1064050	1744	3,1,7	3,2,3	4,1,4	0,1,1	236	207	1	1.0	0.467,0.305,0.672	1.0,0.467,0.778	-0.267
1746	gene:Solyc09g066210.2	NA	9	-	64643049	64643116	64643430	64643677	64641005	64641513	64644654	64645806	1746	7,2,17	0,0,0	5,6,10	2,0,0	396	216	1	1.0	1.0,1.0,1.0	0.577,1.0,1.0	0.141
1747	gene:Solyc09g066210.2	NA	9	-	64643049	64643116	64644285	64644341	64641005	64641513	64644654	64645806	1747	4,2,3	0,0,0	0,0,2	2,0,0	205	216	0.7949682551252159	1.0	1.0,1.0,1.0	0.0,NA,1.0	0.5
174	gene:Solyc10g074910.1	NA	10	-	58625549	58625733	58630204	58630427	58624357	58624457	58631714	58631800	174	1,4,6	179,105,285	2,0,1	435,111,347	372	333	0.6559449631640905	1.0	0.005,0.033,0.018	0.004,0.0,0.003	0.016
1750	gene:Solyc07g052600.2	NA	7	-	61069451	61069553	61069735	61069800	61067538	61067907	61070753	61070855	1750	0,0,1	823,414,835	0,0,0	216,113,211	214	251	1	1.0	0.0,0.0,0.001	0.0,0.0,0.0	0.0
1752	gene:Solyc07g052600.2	NA	7	-	61069451	61069553	61069735	61069799	61067538	61067907	61070753	61070855	1752	0,0,1	823,414,835	0,0,0	216,113,211	213	251	1	1.0	0.0,0.0,0.001	0.0,0.0,0.0	0.0
1754	gene:Solyc07g052600.2	NA	7	-	61069454	61069553	61069735	61069801	61067538	61067907	61070753	61070855	1754	242,111,304	0,2,2	81,28,73	0,0,1	215	248	1	1.0	1.0,0.985,0.994	1.0,1.0,0.988	-0.003
1762	gene:Solyc06g070980.2	NA	6	-	43591838	43591948	43592154	43592247	43590545	43590679	43592684	43592791	1762	0,0,0	3,2,12	1,0,0	0,0,2	242	259	1	1.0	0.0,0.0,0.0	1.0,NA,0.0	-0.5
1763	gene:Solyc06g070980.2	NA	6	-	43589768	43589858	43590401	43590472	43589587	43589667	43590545	43590679	1763	3,5,0	89,56,70	1,1,0	39,23,52	220	239	1	1.0	0.035,0.088,0.0	0.027,0.045,0.0	0.017
1764	gene:Solyc02g079100.2	NA	2	+	43719519	43719650	43719650	43719699	43718420	43718607	43719777	43719847	1764	375,212,517	2,0,2	224,59,168	0,0,0	280	198	1	1.0	0.993,1.0,0.995	1.0,1.0,1.0	-0.004
1765	gene:Solyc02g079100.2	NA	2	+	43719519	43719650	43719650	43719679	43718420	43718607	43719777	43719847	1765	375,212,517	0,0,0	224,59,168	0,0,2	280	178	1	1.0	1.0,1.0,1.0	1.0,1.0,0.982	0.006
1769	gene:Solyc12g095920.1	NA	12	-	65020106	65020154	65021747	65021906	65019221	65019581	65023158	65023428	1769	116,62,161	1,0,0	167,37,154	2,0,0	308	197	1	1.0	0.987,1.0,1.0	0.982,1.0,1.0	0.002
1770	gene:Solyc12g095920.1	NA	12	-	65020106	65020154	65021747	65021845	65019221	65019581	65023158	65023428	1770	48,23,67	1,0,0	55,19,58	2,0,0	247	197	1	1.0	0.975,1.0,1.0	0.956,1.0,1.0	0.006
1775	gene:Solyc06g068040.2	NA	6	+	42166630	42166801	42166953	42166978	42166411	42166543	42167064	42167272	1775	43,17,61	1,0,0	121,21,115	0,0,1	320	174	1	1.0	0.959,1.0,1.0	1.0,1.0,0.984	-0.008
177	gene:Solyc02g062110.2	NA	2	-	33684450	33684906	33686689	33686785	33682513	33682669	33689854	33689964	177	60,62,77	461,278,540	65,39,64	461,228,377	245	605	0.9863493876736911	1.0	0.243,0.355,0.26	0.258,0.297,0.295	0.003
1781	gene:Solyc09g007200.2	NA	9	+	820319	820413	820413	820618	818409	818497	821408	821516	1781	2,0,0	46,11,41	4,0,0	94,36,79	243	354	1	1.0	0.06,0.0,0.0	0.058,0.0,0.0	0.001
1784	gene:Solyc01g005950.2	NA	1	-	619863	619906	620526	620689	619726	619793	620985	621026	1784	4,0,2	4,4,3	4,0,0	0,2,3	312	192	0.65224295516301	1.0	0.381,0.0,0.291	1.0,0.0,0.0	-0.109
1785	gene:Solyc01g044480.2	NA	1	+	44133384	44144386	44144633	44144673	44132200	44132268	44145059	44145077	1785	21,9,3	53,28,70	38,6,29	66,34,54	11151	189	1	1.0	0.007,0.005,0.001	0.01,0.003,0.009	-0.003
1787	gene:Solyc03g123760.2	PDS	3	+	70505409	70505512	70505866	70505914	70505104	70505318	70506448	70506494	1787	116,55,140	93,40,92	259,45,227	147,67,126	252	197	0.666471718468788	1.0	0.494,0.518,0.543	0.579,0.344,0.585	0.016
1792	gene:Solyc01g087190.2	NA	1	-	82124699	82124843	82125300	82125423	82124515	82124607	82125812	82126274	1792	0,4,0	4,2,0	1,0,1	5,3,10	272	293	1	1.0	0.0,0.683,NA	0.177,0.0,0.097	0.25
1797	gene:Solyc06g009660.2	NA	6	+	3609877	3609951	3611707	3611865	3609213	3609345	3612041	3612636	1797	2,0,0	0,2,3	0,0,0	5,4,2	223	307	1	1.0	1.0,0.0,0.0	0.0,0.0,0.0	0.333
1799	gene:Solyc06g009660.2	NA	6	+	3609877	3609951	3611707	3611907	3609213	3609345	3612041	3612636	1799	2,0,0	2,1,6	0,0,0	6,4,12	223	349	1	1.0	0.61,0.0,0.0	0.0,0.0,0.0	0.203
1801	gene:Solyc09g009960.2	NA	9	-	3414331	3414576	3415552	3415728	3414082	3414238	3416154	3416264	1801	30,10,26	0,1,1	37,14,19	4,0,2	325	394	1	1.0	1.0,0.924,0.969	0.918,1.0,0.92	0.018
1802	gene:Solyc09g009960.2	NA	9	-	3414331	3414571	3415552	3415728	3414082	3414238	3416154	3416264	1802	30,10,26	0,1,1	37,14,19	4,0,0	325	389	1	1.0	1.0,0.923,0.969	0.917,1.0,1.0	-0.008
1803	gene:Solyc09g009960.2	NA	9	-	3414323	3414571	3415552	3415728	3414082	3414238	3416154	3416264	1803	30,10,26	0,1,1	37,14,19	4,0,0	325	397	1	1.0	1.0,0.924,0.969	0.919,1.0,1.0	-0.009
1812	gene:Solyc02g063070.2	NA	2	-	35119055	35119137	35119137	35119177	35115154	35115268	35119255	35119758	1812	2,1,0	834,532,967	0,0,0	1071,378,720	189	231	1	1.0	0.003,0.002,0.0	0.0,0.0,0.0	0.002
1815	gene:Solyc04g050510.2	NA	4	-	47424063	47424131	47424170	47424240	47423910	47423989	47424334	47424445	1815	50,83,64	0,0,0	201,115,123	0,0,2	219	217	1	1.0	1.0,1.0,1.0	1.0,1.0,0.984	0.005
1820	gene:Solyc08g082420.2	NA	8	+	65233507	65233590	65233654	65233681	65233321	65233384	65234529	65234593	1820	252,94,367	3,0,0	184,37,201	0,1,0	232	176	1	1.0	0.985,1.0,1.0	1.0,0.966,1.0	0.006
1823	gene:Solyc03g098230.2	NA	3	+	60587521	60587716	60588037	60588127	60586115	60586181	60590730	60590822	1823	468,279,489	0,1,0	579,238,483	0,0,0	344	239	1	1.0	1.0,0.995,1.0	1.0,1.0,1.0	-0.002
1825	gene:Solyc03g098230.2	NA	3	+	60587537	60587716	60588037	60588127	60586115	60586181	60590730	60590822	1825	108,55,107	0,1,0	96,52,74	0,0,0	328	239	1	1.0	1.0,0.976,1.0	1.0,1.0,1.0	-0.008
1827	gene:Solyc05g050940.2	NA	5	+	61167897	61167999	61168509	61168630	61167422	61167493	61168983	61169080	1827	0,0,3	0,0,0	0,0,0	2,0,0	251	270	1	1.0	NA,NA,1.0	0.0,NA,NA	1.0
1831	gene:Solyc02g078440.2	NA	2	+	43117637	43117694	43117737	43117772	43117185	43117269	43118042	43118133	1831	28,11,24	0,0,0	32,1,24	0,1,0	206	184	1	1.0	1.0,1.0,1.0	1.0,0.472,1.0	0.176
1833	gene:Solyc02g078440.2	NA	2	+	43117608	43117694	43117737	43117772	43117185	43117269	43118042	43118133	1833	98,39,127	0,0,0	113,27,91	0,1,0	235	184	1	1.0	1.0,1.0,1.0	1.0,0.955,1.0	0.015
1835	gene:Solyc09g060100.2	NA	9	+	57605209	57605299	57605974	57606030	57605030	57605115	57606519	57606585	1835	3,6,11	46,21,74	5,0,6	36,4,26	239	205	0.6620780842320003	1.0	0.053,0.197,0.113	0.106,0.0,0.165	0.031
1836	gene:Solyc09g060100.2	NA	9	+	57605226	57605299	57605974	57606030	57605030	57605115	57606519	57606585	1836	93,49,80	46,21,74	44,19,37	36,4,26	222	205	0.9413488870608678	1.0	0.651,0.683,0.5	0.53,0.814,0.568	-0.026
1838	gene:Solyc03g117770.2	NA	3	+	66803652	66803827	66805200	66805441	66803440	66803552	66805920	66806435	1838	1033,684,1105	1689,1157,1781	667,331,551	1086,525,944	324	390	1	1.0	0.424,0.416,0.428	0.425,0.431,0.413	-0.0
1842	gene:Solyc01g096520.2	NA	1	+	87601177	87601201	87601363	87601574	87600468	87600732	87602984	87603077	1842	147,41,155	1,0,0	208,63,130	0,1,4	173	360	1	1.0	0.997,1.0,1.0	1.0,0.992,0.985	0.007
1845	gene:Solyc06g018050.2	NA	6	+	16403613	16403678	16404095	16404114	16403444	16403528	16404235	16404449	1845	1,3,0	0,0,1	6,6,4	0,0,0	214	168	1	1.0	1.0,1.0,0.0	1.0,1.0,1.0	-0.333
1851	gene:Solyc12g094620.1	NA	12	+	64803250	64803277	64803277	64803347	64802392	64803169	64803434	64803502	1851	0,0,0	8423,5167,8346	0,0,1	6208,3075,5196	176	219	1	1.0	0.0,0.0,0.0	0.0,0.0,0.0	0.0
1855	gene:Solyc02g078460.2	NA	2	-	43122726	43122854	43124320	43124374	43122011	43122580	43124516	43124751	1855	0,0,0	7,2,5	2,0,0	8,2,6	203	277	1	1.0	0.0,0.0,0.0	0.254,0.0,0.0	-0.085
1858	gene:Solyc02g078460.2	NA	2	-	43122726	43122854	43124320	43124369	43122011	43122580	43124516	43124751	1858	0,0,1	7,2,5	0,0,0	8,2,6	198	277	1	1.0	0.0,0.0,0.219	0.0,0.0,0.0	0.073
185	gene:Solyc03g093520.2	NA	3	+	54879771	54879850	54880243	54880388	54879224	54879273	54882237	54882392	185	0,3,4	0,0,0	4,0,7	4,0,0	228	294	1	1.0	NA,1.0,1.0	0.563,NA,1.0	0.219
1864	gene:Solyc06g050310.2	NA	6	-	32922821	32922895	32924051	32924204	32922317	32922401	32925115	32925220	1864	0,2,2	96,51,89	1,0,2	113,30,96	302	223	1	1.0	0.0,0.028,0.016	0.006,0.0,0.015	0.008
1865	gene:Solyc06g050310.2	NA	6	-	32922821	32922895	32924051	32924102	32922317	32922401	32925115	32925220	1865	0,0,0	96,51,89	0,0,2	113,30,96	200	223	1	1.0	0.0,0.0,0.0	0.0,0.0,0.023	-0.008
186	gene:Solyc12g019010.1	NA	12	-	8974323	8974429	8975818	8975904	8973129	8973229	8979428	8979493	186	84,69,78	4,0,0	192,115,173	0,0,0	235	255	1	1.0	0.958,1.0,1.0	1.0,1.0,1.0	-0.014
1870	gene:Solyc04g009580.2	NA	4	+	2977516	2977630	2979212	2979255	2977305	2977356	2979357	2979443	1870	50,9,59	0,0,0	73,7,62	0,0,3	263	192	0.6179462129472246	1.0	1.0,1.0,1.0	1.0,1.0,0.938	0.021
1887	gene:Solyc02g082700.2	NA	2	-	46355873	46355928	46356247	46356293	46355725	46355770	46356392	46356520	1887	41,12,39	0,0,1	93,28,58	0,0,0	195	204	1	1.0	1.0,1.0,0.976	1.0,1.0,1.0	-0.008
1896	gene:Solyc04g076300.2	NA	4	-	61216130	61216242	61216456	61216590	61214966	61216038	61216661	61216718	1896	1,2,3	0,2,0	1,0,6	0,0,0	283	261	1	1.0	1.0,0.48,1.0	1.0,NA,1.0	-0.173
1897	gene:Solyc04g076300.2	NA	4	-	61216188	61216242	61216456	61216590	61214966	61216038	61216661	61216718	1897	1,2,3	0,0,2	1,0,6	0,0,0	283	203	0.8840879882911635	1.0	1.0,1.0,0.518	1.0,NA,1.0	-0.161
189	gene:Solyc12g019010.1	NA	12	-	8973881	8974091	8974323	8974429	8973129	8973229	8979428	8979493	189	4,0,0	36,21,29	0,0,0	42,19,64	255	359	0.7533435554705161	1.0	0.135,0.0,0.0	0.0,0.0,0.0	0.045
1907	gene:Solyc02g084490.1	NA	2	+	47584301	47584346	47584626	47584723	47584082	47584178	47584886	47584937	1907	1,0,2	0,1,0	7,0,4	0,0,0	194	246	1	1.0	1.0,0.0,1.0	1.0,NA,1.0	-0.333
1915	gene:Solyc12g016210.1	NA	12	-	6354864	6354975	6354975	6354987	6354697	6354790	6355062	6355106	1915	0,0,0	53,25,57	0,0,2	61,22,59	161	260	1	1.0	0.0,0.0,0.0	0.0,0.0,0.052	-0.017
1930	gene:Solyc01g103020.2	NA	1	+	91690985	91691040	91691163	91691211	91690652	91690721	91691313	91691430	1930	7,5,18	1,0,5	10,1,4	1,0,1	204	197	1	1.0	0.871,1.0,0.777	0.906,1.0,0.794	-0.017
1939	gene:Solyc09g020190.2	NA	9	+	19187945	19188173	19188200	19188369	19187669	19187846	19188921	19189409	1939	27,7,23	42,17,25	1,0,1	5,2,1	377	318	1	1.0	0.352,0.258,0.437	0.144,0.0,0.458	0.148
193	gene:Solyc12g019010.1	NA	12	-	8974313	8974429	8975818	8975904	8973129	8973229	8979428	8979493	193	84,69,78	3,0,1	192,115,173	1,0,2	235	265	1	1.0	0.969,1.0,0.989	0.995,1.0,0.99	-0.009
1943	gene:Solyc02g062920.2	NA	2	+	34863943	34863976	34864156	34864278	34863810	34863869	34864473	34864544	1943	0,2,0	2,0,1	0,1,11	4,0,0	182	271	1	1.0	0.0,1.0,0.0	0.0,1.0,1.0	-0.333
1944	gene:Solyc02g062920.2	NA	2	+	34863943	34863976	34864153	34864306	34863810	34863869	34864473	34864544	1944	0,2,0	7,2,4	0,1,11	1,1,1	182	302	1	1.0	0.0,0.624,0.0	0.0,0.624,0.948	-0.316
1947	gene:Solyc02g062920.2	NA	2	+	34863943	34863976	34864214	34864243	34863810	34863869	34864473	34864544	1947	0,2,0	4,9,6	0,1,11	5,1,11	182	178	1	1.0	0.0,0.179,0.0	0.0,0.494,0.494	-0.27
1948	gene:Solyc02g062920.2	NA	2	+	34863943	34863976	34864214	34864278	34863810	34863869	34864473	34864544	1948	0,2,0	0,0,0	0,1,11	0,0,1	182	213	1	1.0	NA,1.0,NA	NA,1.0,0.928	0.036
194	gene:Solyc12g019010.1	NA	12	-	8973895	8974091	8974323	8974429	8973129	8973229	8979428	8979493	194	4,0,0	113,42,106	0,0,0	165,57,161	255	345	0.6495259386180907	1.0	0.046,0.0,0.0	0.0,0.0,0.0	0.015
1950	gene:Solyc02g062920.2	NA	2	+	34863943	34863976	34864156	34864306	34863810	34863869	34864473	34864544	1950	0,2,0	5,0,2	0,1,11	2,1,0	182	299	1	1.0	0.0,1.0,0.0	0.0,0.622,1.0	-0.207
1951	gene:Solyc03g082630.2	NA	3	+	52545424	52545722	52547765	52547928	52543514	52543844	52548097	52548393	1951	80,43,170	38,10,27	127,25,104	32,5,26	447	312	0.7609868032666007	1.0	0.595,0.75,0.815	0.735,0.777,0.736	-0.029
1958	gene:Solyc01g087370.2	NA	1	-	82322651	82322704	82323262	82323407	82314087	82314163	82325567	82325694	1958	0,0,0	0,3,1	6,0,0	3,5,0	294	202	1	1.0	NA,0.0,0.0	0.579,0.0,NA	-0.289
1959	gene:Solyc01g087370.2	NA	1	-	82322651	82322699	82325821	82326024	82314087	82314163	82328213	82328315	1959	10,5,15	0,0,0	12,4,32	1,0,0	352	197	1	1.0	1.0,1.0,1.0	0.87,1.0,1.0	0.043
1961	gene:Solyc01g087370.2	NA	1	-	82322628	82322704	82323262	82323407	82314087	82314163	82325567	82325694	1961	0,0,0	0,5,5	6,0,0	8,12,0	294	225	1	1.0	NA,0.0,0.0	0.365,0.0,NA	-0.182
1964	gene:Solyc11g005680.1	NA	11	-	502683	502872	504545	504603	502495	502601	504746	504749	1964	0,0,0	3003,2105,3487	0,2,0	4881,2254,3865	207	338	1	1.0	0.0,0.0,0.0	0.0,0.001,0.0	-0.0
1965	gene:Solyc11g005680.1	NA	11	-	502683	502872	504545	504640	502495	502601	504746	504749	1965	0,0,0	3003,2105,3487	0,2,0	4881,2254,3865	244	338	1	1.0	0.0,0.0,0.0	0.0,0.001,0.0	-0.0
1967	gene:Solyc11g005680.1	NA	11	-	502683	502872	504545	504620	502495	502601	504746	504749	1967	0,0,0	3003,2105,3487	0,2,0	4881,2254,3865	224	338	1	1.0	0.0,0.0,0.0	0.0,0.001,0.0	-0.0
1968	gene:Solyc11g005680.1	NA	11	-	502683	502872	504545	504595	502495	502601	504746	504749	1968	0,0,0	3003,2105,3487	0,2,0	4881,2254,3865	199	338	1	1.0	0.0,0.0,0.0	0.0,0.002,0.0	-0.001
1970	gene:Solyc04g015340.2	NA	4	-	5528213	5528274	5528303	5528411	5528033	5528129	5529592	5529853	1970	0,0,1	74,38,60	2,1,2	152,60,145	257	210	1	1.0	0.0,0.0,0.013	0.011,0.013,0.011	-0.007
1972	gene:Solyc01g057340.2	NA	1	-	60511061	60511111	60511127	60511166	60510721	60510795	60511253	60511326	1972	0,1,0	1,2,1	0,0,0	0,0,3	188	199	1	1.0	0.0,0.346,0.0	NA,NA,0.0	0.115
1974	gene:Solyc01g109010.2	NA	1	-	96100279	96100380	96101067	96101118	96099637	96100139	96101419	96101485	1974	0,0,1	4,0,6	0,0,0	3,7,7	200	250	1	1.0	0.0,NA,0.172	0.0,0.0,0.0	0.086
1975	gene:Solyc09g092450.2	NA	9	-	71536966	71537176	71537709	71537868	71536514	71536652	71538712	71538818	1975	121,76,131	3,0,1	125,45,125	0,0,2	308	359	1	1.0	0.979,1.0,0.993	1.0,1.0,0.986	-0.005
1978	gene:Solyc07g063250.2	NA	7	+	65770592	65770633	65770762	65770825	65770433	65770524	65771359	65771691	1978	0,0,0	2,0,0	0,0,2	0,0,0	190	212	1	1.0	0.0,NA,NA	NA,NA,1.0	-1.0
1981	gene:Solyc05g052630.2	NA	5	-	62847507	62847605	62847812	62847843	62846079	62846323	62849168	62849284	1981	3,0,0	0,6,3	1,0,0	14,1,8	180	247	1	1.0	1.0,0.0,0.0	0.089,0.0,0.0	0.304
1982	gene:Solyc05g052630.2	NA	5	-	62847507	62847557	62847812	62847932	62846079	62846323	62849168	62849284	1982	17,5,4	0,0,1	26,7,10	2,1,2	269	199	1	1.0	1.0,1.0,0.747	0.906,0.838,0.787	0.072
1983	gene:Solyc05g052630.2	NA	5	-	62847507	62847557	62847812	62847846	62846079	62846323	62849168	62849284	1983	3,7,5	0,0,1	12,7,3	2,1,2	183	199	1	1.0	1.0,1.0,0.845	0.867,0.884,0.62	0.158
1989	gene:Solyc05g052630.2	NA	5	-	62847187	62847237	62847812	62847843	62846079	62846323	62849168	62849284	1989	3,0,0	51,58,71	1,0,0	105,38,95	180	199	1	1.0	0.061,0.0,0.0	0.01,0.0,0.0	0.017
1996	gene:Solyc02g094640.2	NA	2	+	55233926	55233979	55234493	55234595	55230717	55230886	55234668	55234757	1996	0,0,0	106,78,100	5,0,2	424,177,315	202	251	1	1.0	0.0,0.0,0.0	0.014,0.0,0.008	-0.007
1997	gene:Solyc02g094640.2	NA	2	+	55233926	55233979	55234515	55234595	55230717	55230886	55234668	55234757	1997	0,0,0	100,69,91	5,0,2	383,147,280	202	229	1	1.0	0.0,0.0,0.0	0.015,0.0,0.008	-0.008
1998	gene:Solyc08g023460.2	NA	8	-	27713657	27713732	27713766	27713886	27713470	27713587	27715526	27715617	1998	11,3,16	18,7,15	22,1,12	25,6,14	269	224	0.8090172412562667	1.0	0.337,0.263,0.47	0.423,0.122,0.416	0.036
199	gene:Solyc02g081880.2	NA	2	-	45660184	45660273	45660544	45660712	45660036	45660101	45661151	45661301	199	172,107,183	632,301,816	117,36,117	406,138,420	317	238	0.8120134494857303	1.0	0.17,0.211,0.144	0.178,0.164,0.173	0.003
1	gene:Solyc02g093370.2	NA	2	+	54258246	54258332	54258678	54258922	54257596	54258012	54259455	54259539	1	170,100,188	164,119,236	211,58,147	222,55,206	235	393	0.741134144355917	1.0	0.634,0.584,0.571	0.614,0.638,0.544	-0.002
201	gene:Solyc02g081880.2	NA	2	-	45660184	45660273	45660544	45660712	45659813	45659916	45661151	45661301	201	172,105,188	1,1,1	119,38,121	0,0,4	317	238	0.8271298851996175	1.0	0.992,0.987,0.993	1.0,1.0,0.958	0.005
202	gene:Solyc02g081880.2	NA	2	-	45660184	45660273	45660544	45660721	45659813	45659916	45661151	45661301	202	1033,549,1212	1,1,1	859,215,741	0,0,4	326	238	1	1.0	0.999,0.998,0.999	1.0,1.0,0.993	0.001
203	gene:Solyc02g081880.2	NA	2	-	45660036	45660101	45660184	45660273	45659813	45659916	45660544	45660721	203	497,250,638	518,280,563	356,107,373	383,121,325	238	214	0.9126707351682477	1.0	0.463,0.445,0.505	0.455,0.443,0.508	0.002
204	gene:Solyc01g056340.2	DET1	1	+	53602895	53602964	53603005	53603049	53599249	53599384	53603131	53603188	204	45,1,37	0,1,0	29,10,46	0,0,0	218	193	1	1.0	1.0,0.47,1.0	1.0,1.0,1.0	-0.177
20	gene:Solyc05g054980.2	NA	5	-	64763401	64763549	64764039	64764062	64763107	64763217	64764836	64764927	20	0,0,2	147,79,169	0,0,0	232,74,164	172	297	1	1.0	0.0,0.0,0.02	0.0,0.0,0.0	0.007
211	gene:Solyc08g083360.2	NA	8	+	65831181	65831257	65831334	65831397	65831068	65831125	65831467	65831740	211	0,0,0	78,46,70	0,0,5	472,184,493	225	212	1	1.0	0.0,0.0,0.0	0.0,0.0,0.009	-0.003
213	gene:Solyc08g083360.2	NA	8	+	65831194	65831257	65831334	65831401	65831068	65831125	65831467	65831740	213	165,180,158	0,0,0	1465,734,1030	4,0,2	212	216	1	1.0	1.0,1.0,1.0	0.997,1.0,0.998	0.002
215	gene:Solyc08g083360.2	NA	8	+	65831194	65831257	65831334	65831392	65831068	65831125	65831467	65831740	215	165,180,158	0,0,0	1465,734,1030	2,0,2	212	207	1	1.0	1.0,1.0,1.0	0.999,1.0,0.998	0.001
216	gene:Solyc10g008520.2	NA	10	+	2639121	2639513	2640724	2640798	2637741	2638069	2642451	2643134	216	77,35,78	0,0,0	372,101,364	2,0,0	541	223	1	1.0	1.0,1.0,1.0	0.987,1.0,1.0	0.004
21	gene:Solyc05g054980.2	NA	5	-	64763401	64763549	64764039	64764106	64763107	64763217	64764836	64764927	21	0,0,0	147,79,169	0,0,1	232,74,164	216	297	1	1.0	0.0,0.0,0.0	0.0,0.0,0.008	-0.003
220	gene:Solyc03g083150.2	NA	3	+	52978131	52978206	52984003	52984123	52977244	52977397	52984905	52985205	220	6,0,3	0,0,1	1,0,1	1,0,0	224	269	1	1.0	1.0,NA,0.783	0.546,NA,1.0	0.118
222	gene:Solyc09g008320.2	NA	9	+	1784388	1784485	1785254	1785447	1783995	1784287	1786122	1786766	222	1,0,3	576,224,663	4,4,2	1019,296,808	246	342	1	1.0	0.002,0.0,0.006	0.005,0.018,0.003	-0.006
224	gene:Solyc01g098500.2	NA	1	+	89009415	89009454	89009455	89009472	89009103	89009340	89009545	89009608	224	0,0,1	33,11,51	0,0,0	45,6,33	188	166	1	1.0	0.0,0.0,0.017	0.0,0.0,0.0	0.006
225	gene:Solyc01g098500.2	NA	1	+	89009437	89009454	89009455	89009472	89009103	89009340	89009545	89009608	225	0,0,1	33,11,51	0,0,0	45,6,33	166	166	1	1.0	0.0,0.0,0.019	0.0,0.0,0.0	0.006
226	gene:Solyc01g098500.2	NA	1	+	89009428	89009454	89009455	89009472	89009103	89009340	89009545	89009608	226	13,9,27	33,11,51	26,0,21	45,6,33	175	166	0.6876265194367079	1.0	0.272,0.437,0.334	0.354,0.0,0.376	0.104
22	gene:Solyc05g054980.2	NA	5	-	64763401	64763549	64764039	64764133	64763107	64763217	64764836	64764927	22	1,0,4	147,79,169	3,0,0	232,74,164	243	297	1	1.0	0.008,0.0,0.028	0.016,0.0,0.0	0.007
230	gene:Solyc09g061930.2	NA	9	-	60702730	60702799	60703657	60703727	60701727	60702640	60703837	60705283	230	0,0,2	0,0,0	0,0,0	2,0,0	219	218	1	1.0	NA,NA,1.0	0.0,NA,NA	1.0
232	gene:Solyc07g053670.2	NA	7	+	62118224	62118346	62119596	62119654	62117865	62118147	62120338	62120678	232	219,189,195	2,1,3	370,237,222	1,0,0	271	207	1	1.0	0.988,0.993,0.98	0.996,1.0,1.0	-0.012
234	gene:Solyc03g059030.2	NA	3	-	27293878	27293886	27293886	27293973	27293695	27293790	27294974	27295109	234	41,25,43	1,1,0	80,17,46	1,2,4	236	157	1	1.0	0.965,0.943,1.0	0.982,0.85,0.884	0.064
244	gene:Solyc07g017520.2	NA	7	-	7470635	7470685	7470685	7470778	7470059	7470148	7470888	7470993	244	55,29,50	0,0,0	39,25,28	1,0,0	242	199	1	1.0	1.0,1.0,1.0	0.97,1.0,1.0	0.01
247	gene:Solyc11g007700.1	NA	11	-	1940355	1940450	1941174	1941253	1939707	1939779	1941553	1941661	247	32,50,54	38,11,31	87,28,46	46,11,37	228	244	0.9666906848204038	1.0	0.474,0.829,0.651	0.669,0.731,0.571	-0.006
249	gene:Solyc01g020240.2	NA	1	+	27983306	27983415	27983938	27984101	27975077	27975321	27984290	27984417	249	0,0,0	90,65,148	0,3,0	224,61,127	258	312	1	1.0	0.0,0.0,0.0	0.0,0.056,0.0	-0.019
24	gene:Solyc09g061290.2	NA	9	-	58606270	58606379	58606379	58606391	58605135	58605213	58606482	58606532	24	12,12,9	2,1,5	13,16,21	5,2,4	161	258	0.8907637479876275	1.0	0.906,0.951,0.743	0.806,0.928,0.894	-0.009
250	gene:Solyc01g020240.2	NA	1	+	27983352	27983415	27983938	27984101	27975077	27975321	27984290	27984417	250	0,0,0	90,65,148	2,0,0	224,61,127	212	312	1	1.0	0.0,0.0,0.0	0.013,0.0,0.0	-0.004
255	gene:Solyc09g082060.2	NA	9	+	67903624	67903693	67903829	67903889	67902362	67902414	67904077	67904158	255	1,0,0	804,336,839	8,0,1	834,351,757	218	209	1	1.0	0.001,0.0,0.0	0.009,0.0,0.001	-0.003
257	gene:Solyc09g082060.2	NA	9	+	67903630	67903693	67903829	67903889	67902362	67902414	67904077	67904158	257	0,0,0	804,336,839	3,0,0	834,351,757	212	209	1	1.0	0.0,0.0,0.0	0.004,0.0,0.0	-0.001
259	gene:Solyc09g082060.2	NA	9	+	67903586	67903693	67903829	67903889	67902362	67902414	67904077	67904158	259	0,3,0	804,336,839	3,1,0	834,351,757	256	209	1	1.0	0.0,0.007,0.0	0.003,0.002,0.0	0.001
25	gene:Solyc09g061290.2	NA	9	-	58606142	58606224	58606270	58606295	58605135	58605213	58606379	58606532	25	0,0,0	119,93,134	1,0,0	172,82,106	174	231	1	1.0	0.0,0.0,0.0	0.008,0.0,0.0	-0.003
267	gene:Solyc11g011230.1	NA	11	+	4283527	4283590	4283967	4284019	4283300	4283310	4284130	4284963	267	1,0,0	0,0,0	0,0,0	0,0,2	212	201	1	1.0	1.0,NA,NA	NA,NA,0.0	1.0
268	gene:Solyc11g011230.1	NA	11	+	4283527	4283696	4283967	4284019	4283300	4283310	4284130	4284963	268	0,2,0	0,0,0	0,0,0	0,0,2	318	201	1	1.0	NA,1.0,NA	NA,NA,0.0	1.0
26	gene:Solyc07g066310.2	PSBR	7	+	67786620	67786695	67786851	67786907	67785817	67786024	67786983	67787036	26	0,1,0	3849,2946,3939	0,4,3	10165,7588,9035	224	205	1	1.0	0.0,0.0,0.0	0.0,0.0,0.0	0.0
272	gene:Solyc12g095770.1	NA	12	+	64901383	64901444	64901569	64901781	64899011	64899215	64902936	64902991	272	157,56,164	0,0,2	314,75,284	0,0,0	210	361	1	1.0	1.0,1.0,0.993	1.0,1.0,1.0	-0.002
273	gene:Solyc07g014590.2	NA	7	-	4927484	4927591	4928232	4928340	4927306	4927390	4928428	4928587	273	4,4,4	2,0,0	13,2,11	0,0,1	257	256	1	1.0	0.666,1.0,1.0	1.0,1.0,0.916	-0.083
274	gene:Solyc04g009030.2	NA	4	+	2599597	2599713	2599759	2599842	2598712	2599014	2599931	2600603	274	2101,1472,2519	1416,954,1450	15982,6233,11814	8443,4390,7055	265	232	0.6201674146963198	1.0	0.565,0.575,0.603	0.624,0.554,0.594	-0.01
275	gene:Solyc04g009030.2	NA	4	+	2599597	2599713	2599759	2599823	2598712	2599014	2599931	2600603	275	2101,1472,2519	1,0,0	15982,6233,11814	0,0,2	265	213	1	1.0	0.999,1.0,1.0	1.0,1.0,1.0	-0.0
276	gene:Solyc04g009030.2	NA	4	+	2599597	2599713	2599759	2599841	2598712	2599014	2599931	2600603	276	2101,1472,2519	0,0,0	15982,6233,11814	0,0,2	265	231	1	1.0	1.0,1.0,1.0	1.0,1.0,1.0	0.0
27	gene:Solyc07g066310.2	PSBR	7	+	67786620	67786695	67786851	67786906	67785817	67786024	67786983	67787036	27	0,1,0	1,0,0	0,4,3	0,0,1	224	204	1	1.0	0.0,1.0,NA	NA,1.0,0.732	-0.366
281	gene:Solyc08g083320.2	NA	8	-	65818223	65818322	65818387	65818416	65818067	65818157	65818539	65818884	281	0,0,0	345,196,435	4,0,0	773,147,596	178	248	1	1.0	0.0,0.0,0.0	0.007,0.0,0.0	-0.002
286	gene:Solyc01g098160.2	NA	1	-	88732125	88732240	88734968	88735056	88730992	88731613	88737107	88737335	286	5,0,1	222,220,211	0,0,0	197,184,176	237	264	1	1.0	0.024,0.0,0.005	0.0,0.0,0.0	0.01
287	gene:Solyc01g098160.2	NA	1	-	88732115	88732240	88734968	88735069	88730992	88731613	88737107	88737335	287	150,59,181	0,0,0	187,55,143	2,2,2	250	274	1	1.0	1.0,1.0,1.0	0.99,0.968,0.987	0.018
290	gene:Solyc01g008320.2	NA	1	+	2433796	2433916	2434848	2434953	2433085	2433256	2435274	2435424	290	10,21,15	0,1,1	6,1,1	0,0,0	269	254	1	1.0	1.0,0.952,0.934	1.0,1.0,1.0	-0.038
292	gene:Solyc04g049690.2	NA	4	-	43055656	43055758	43059026	43059269	43055255	43055528	43059522	43059663	292	4,4,11	4,1,6	19,7,6	6,2,10	392	251	0.923693969651776	1.0	0.39,0.719,0.54	0.67,0.691,0.278	0.003
293	gene:Solyc08g066580.2	NA	8	-	55304187	55304232	55304580	55304607	55303479	55303901	55304686	55304743	293	0,0,0	0,0,1	2,0,0	1,0,0	176	194	1	1.0	NA,NA,0.0	0.688,NA,NA	-0.688
294	gene:Solyc08g066580.2	NA	8	-	55304187	55304232	55304372	55304607	55303479	55303901	55304686	55304743	294	0,0,0	0,0,1	3,0,0	1,0,0	384	194	1	1.0	NA,NA,0.0	0.602,NA,NA	-0.602
297	gene:Solyc02g021650.2	NA	2	-	23367040	23367316	23371685	23371796	23364679	23364954	23373279	23373495	297	41,10,36	161,102,169	89,15,83	393,171,338	260	425	0.6576605951945589	1.0	0.294,0.138,0.258	0.27,0.125,0.286	0.003
299	gene:Solyc08g077050.2	NA	8	+	60992130	60992196	60992399	60992588	60991945	60992014	60993380	60993425	299	0,0,4	0,0,0	0,0,0	4,0,0	215	338	1	1.0	NA,NA,1.0	0.0,NA,NA	1.0
2	gene:Solyc02g093370.2	NA	2	+	54258246	54258332	54258668	54258974	54257596	54258012	54259455	54259539	2	170,100,188	895,762,1171	211,58,147	1186,485,830	235	455	0.7657403643734408	1.0	0.269,0.203,0.237	0.256,0.188,0.255	0.003
300	gene:Solyc08g077050.2	NA	8	+	60992130	60992196	60992503	60992588	60991945	60992014	60993380	60993425	300	0,0,4	0,0,0	0,0,0	4,0,0	215	234	1	1.0	NA,NA,1.0	0.0,NA,NA	1.0
301	gene:Solyc08g077050.2	NA	8	+	60992130	60992196	60992399	60992452	60991945	60992014	60993380	60993425	301	0,0,4	0,0,0	0,0,0	2,0,0	215	202	1	1.0	NA,NA,1.0	0.0,NA,NA	1.0
303	gene:Solyc02g062930.2	NA	2	+	34872156	34872160	34872175	34872229	34871921	34872022	34876934	34878264	303	0,0,0	114,44,104	1,0,0	52,18,62	153	203	1	1.0	0.0,0.0,0.0	0.025,0.0,0.0	-0.008
305	gene:Solyc01g074030.2	NA	1	+	81361142	81361245	81361337	81361439	81361020	81361052	81361624	81362077	305	662,280,805	0,0,0	1048,275,896	0,0,1	252	251	1	1.0	1.0,1.0,1.0	1.0,1.0,0.999	0.0
30	gene:Solyc07g066310.2	PSBR	7	+	67786636	67786695	67786851	67786906	67785817	67786024	67786983	67787036	30	16410,9578,15540	1,0,0	63378,25086,44266	0,0,1	208	204	1	1.0	1.0,1.0,1.0	1.0,1.0,1.0	0.0
310	gene:Solyc07g043420.2	NA	7	+	57180241	57180328	57180400	57180666	57179844	57180032	57180746	57181056	310	0,0,0	5074,3422,5989	9,0,6	30421,12654,24674	236	415	1	1.0	0.0,0.0,0.0	0.001,0.0,0.0	-0.0
314	gene:Solyc11g039950.1	NA	11	-	40567599	40567679	40569929	40570089	40563334	40563382	40570426	40570638	314	148,63,234	2,0,1	243,61,233	0,3,1	309	229	1	1.0	0.982,1.0,0.994	1.0,0.938,0.994	0.015
315	gene:Solyc11g039950.1	NA	11	-	40567599	40567679	40569979	40570089	40563334	40563382	40570426	40570638	315	84,31,121	2,0,1	130,42,141	0,3,1	259	229	1	1.0	0.974,1.0,0.991	1.0,0.925,0.992	0.016
329	gene:Solyc04g007020.2	NA	4	-	740699	740931	741004	741040	740449	740614	741507	742225	329	0,1,0	29,24,50	0,0,0	27,7,31	185	381	1	1.0	0.0,0.079,0.0	0.0,0.0,0.0	0.026
331	gene:Solyc04g007020.2	NA	4	-	740859	740931	741004	741045	740449	740614	741507	742225	331	13,2,15	2,0,2	1,2,10	0,0,1	190	221	1	1.0	0.883,1.0,0.897	1.0,1.0,0.921	-0.047
333	gene:Solyc04g007020.2	NA	4	-	740859	740931	741004	741040	740449	740614	741507	742225	333	0,1,0	2,0,2	0,0,0	0,0,1	185	221	1	1.0	0.0,1.0,0.0	NA,NA,0.0	0.333
337	gene:Solyc04g007020.2	NA	4	-	740830	740931	741004	741040	740449	740614	741507	742225	337	0,1,0	7,0,7	0,0,0	0,0,4	185	250	1	1.0	0.0,1.0,0.0	NA,NA,0.0	0.333
33	gene:Solyc11g008450.1	NA	11	+	2653208	2653275	2654341	2654359	2650641	2650952	2654477	2654582	33	0,0,0	10,3,16	0,1,0	12,4,8	216	167	1	1.0	0.0,0.0,0.0	0.0,0.162,0.0	-0.054
341	gene:Solyc04g007020.2	NA	4	-	740696	740931	741004	741040	740449	740614	741507	742225	341	0,1,0	35,24,51	0,0,0	32,7,26	185	384	1	1.0	0.0,0.08,0.0	0.0,0.0,0.0	0.027
347	gene:Solyc11g073130.1	NA	11	+	56218386	56218517	56219405	56219482	56218167	56218215	56220377	56220445	347	15,5,13	3,7,7	34,9,18	14,0,18	280	226	0.884389725528637	1.0	0.801,0.366,0.6	0.662,1.0,0.447	-0.114
349	gene:Solyc11g073130.1	NA	11	+	56218367	56218522	56219405	56219482	56218167	56218215	56220377	56220445	349	7,10,11	3,7,7	30,11,6	14,0,18	304	226	0.6774354196310715	1.0	0.634,0.515,0.539	0.614,1.0,0.199	-0.042
352	gene:Solyc04g049670.2	NA	4	-	42853506	42853549	42854835	42854919	42852812	42852996	42855460	42855622	352	1,0,0	3,0,0	0,4,3	0,1,0	233	192	1	1.0	0.215,NA,NA	NA,0.767,1.0	-0.668
353	gene:Solyc04g049670.2	NA	4	-	42855460	42855622	42855842	42855946	42852812	42852996	42856086	42856249	353	5,0,1	547,560,591	2,1,0	969,516,685	253	311	1	1.0	0.011,0.0,0.002	0.003,0.002,0.0	0.003
355	gene:Solyc06g009220.2	NA	6	+	3169951	3169995	3170196	3170260	3168770	3168828	3171153	3171253	355	1,1,0	113,97,131	4,1,1	351,101,255	193	213	1	1.0	0.01,0.011,0.0	0.012,0.011,0.004	-0.002
359	gene:Solyc06g009220.2	NA	6	+	3169954	3169995	3170196	3170260	3168770	3168828	3171595	3171696	359	0,0,0	27,23,37	0,0,1	138,27,72	190	213	1	1.0	0.0,0.0,0.0	0.0,0.0,0.015	-0.005
360	gene:Solyc06g009220.2	NA	6	+	3169954	3169995	3170196	3170260	3168770	3168828	3171153	3171253	360	1,0,0	113,97,131	0,1,0	351,101,255	190	213	1	1.0	0.01,0.0,0.0	0.0,0.011,0.0	-0.0
361	gene:Solyc11g043150.1	NA	11	+	33461703	33461784	33464405	33464452	33461141	33461286	33466037	33466120	361	0,0,1	27,11,20	2,0,0	18,6,27	230	196	1	1.0	0.0,0.0,0.041	0.086,0.0,0.0	-0.015
364	gene:Solyc04g082130.2	NA	4	-	65911975	65912103	65912103	65912124	65911796	65911871	65912182	65912263	364	0,0,0	43,16,35	0,0,1	58,17,33	170	277	1	1.0	0.0,0.0,0.0	0.0,0.0,0.047	-0.016
365	gene:Solyc04g082130.2	NA	4	-	65911983	65912103	65912103	65912124	65911796	65911871	65912182	65912263	365	0,0,0	92,29,86	0,0,1	115,33,76	170	269	1	1.0	0.0,0.0,0.0	0.0,0.0,0.02	-0.007
367	gene:Solyc03g120530.2	NA	3	+	68902638	68902705	68903032	68903098	68901883	68902232	68903696	68903762	367	0,1,0	20,11,16	0,0,0	19,10,22	216	215	1	1.0	0.0,0.083,0.0	0.0,0.0,0.0	0.028
368	gene:Solyc01g097590.2	NA	1	-	88377200	88377341	88378417	88378455	88376291	88376628	88379344	88379405	368	2,15,15	0,0,2	10,3,7	0,0,0	187	290	1	1.0	1.0,1.0,0.921	1.0,1.0,1.0	-0.026
371	gene:Solyc04g079040.2	NA	4	-	63637361	63637438	63638170	63638316	63636476	63636514	63639420	63639769	371	45,12,53	1,5,4	286,75,232	34,4,10	295	226	0.8936543266747635	1.0	0.972,0.648,0.91	0.866,0.935,0.947	-0.073
374	gene:Solyc02g083540.2	NA	2	-	46899288	46899360	46899360	46899453	46898493	46898600	46899549	46899645	374	0,0,0	94,46,129	3,0,2	196,53,163	242	221	1	1.0	0.0,0.0,0.0	0.014,0.0,0.011	-0.008
375	gene:Solyc02g083540.2	NA	2	-	46899288	46899360	46899360	46899406	46898493	46898600	46899549	46899645	375	0,0,4	94,46,129	3,0,1	196,53,163	195	221	1	1.0	0.0,0.0,0.034	0.017,0.0,0.007	0.003
378	gene:Solyc11g069150.1	NA	11	-	53753960	53754075	53754446	53754476	53752676	53752753	53754675	53754740	378	0,0,1	4,7,4	0,0,3	2,2,1	179	264	1	1.0	0.0,0.0,0.269	0.0,0.0,0.816	-0.182
379	gene:Solyc11g069150.1	NA	11	-	53753960	53754002	53754446	53754476	53752676	53752753	53754675	53754740	379	0,0,1	4,2,1	0,0,3	0,4,3	179	191	1	1.0	0.0,0.0,0.516	NA,0.0,0.516	-0.086
380	gene:Solyc11g069150.1	NA	11	-	53753960	53754021	53754446	53754476	53752676	53752753	53754675	53754740	380	0,0,1	1,4,4	0,0,3	4,2,5	179	210	1	1.0	0.0,0.0,0.227	0.0,0.0,0.413	-0.062
381	gene:Solyc08g075860.2	NA	8	-	59936982	59937042	59937402	59937455	59936356	59936511	59937560	59937713	381	4,2,7	2,0,0	10,2,9	0,0,0	202	209	1	1.0	0.674,1.0,1.0	1.0,1.0,1.0	-0.109
386	gene:Solyc08g059760.2	NA	8	-	45231832	45231954	45232416	45232428	45231391	45231458	45234151	45234235	386	1,0,0	54,22,47	0,0,1	184,76,188	161	271	1	1.0	0.03,0.0,0.0	0.0,0.0,0.009	0.007
38	gene:Solyc03g025890.1	NA	3	+	3293327	3293385	3294370	3294527	3291785	3292748	3294620	3294815	38	0,0,1	0,5,2	3,0,0	3,0,0	207	306	1	1.0	NA,0.0,0.425	0.596,NA,NA	-0.383
393	gene:Solyc08g059760.2	NA	8	-	45231811	45231954	45234151	45234235	45231391	45231458	45234600	45234697	393	10,7,9	7,1,3	47,9,42	19,2,19	233	292	0.6182139525262774	1.0	0.642,0.898,0.79	0.756,0.849,0.735	-0.003
394	gene:Solyc08g059760.2	NA	8	-	45231811	45231954	45232416	45232428	45231391	45231458	45234151	45234235	394	1,0,0	12,5,8	0,0,1	77,26,70	161	292	1	1.0	0.131,0.0,0.0	0.0,0.0,0.025	0.035
399	gene:Solyc08g059760.2	NA	8	-	45231903	45231954	45232416	45232428	45231391	45231458	45234151	45234235	399	1,0,0	7,4,8	0,0,1	41,18,42	161	200	1	1.0	0.151,0.0,0.0	0.0,0.0,0.029	0.041
406	gene:Solyc08g006060.2	NA	8	-	821847	821951	822137	822175	820105	820231	823575	823843	406	1,0,0	4,1,4	0,0,1	0,2,0	187	253	1	1.0	0.253,0.0,0.0	NA,0.0,1.0	-0.416
408	gene:Solyc08g006060.2	NA	8	-	821847	821954	822137	822175	820105	820231	823575	823843	408	1,0,0	6,2,2	0,0,1	0,2,0	187	256	1	1.0	0.186,0.0,0.0	NA,0.0,1.0	-0.438
412	gene:Solyc01g088460.2	NA	1	+	83265395	83265530	83265708	83265822	83264526	83264777	83266367	83266608	412	3,0,9	0,0,1	1,0,0	1,0,1	284	263	1	1.0	1.0,NA,0.893	0.481,NA,0.0	0.706
416	gene:Solyc01g088460.2	NA	1	+	83265387	83265530	83265708	83265822	83264526	83264777	83266367	83266608	416	13,8,18	0,0,1	12,9,6	1,0,1	292	263	1	1.0	1.0,1.0,0.942	0.915,1.0,0.844	0.061
421	gene:Solyc02g091030.2	NA	2	+	52473110	52473128	52473128	52473203	52472898	52472985	52473346	52473421	421	7,2,3	1,0,0	1,0,5	0,0,0	167	224	1	1.0	0.904,1.0,1.0	1.0,NA,1.0	-0.032
423	gene:Solyc11g042950.1	NA	11	-	33963438	33963511	33967825	33967881	33963207	33963277	33970381	33970392	423	0,0,1	0,0,0	3,0,1	1,0,0	205	222	1	1.0	NA,NA,1.0	0.765,NA,1.0	0.117
424	gene:Solyc09g031610.2	NA	9	-	29175039	29175131	29175714	29175835	29167485	29167615	29175958	29176047	424	54,48,92	28,31,24	109,59,77	41,29,37	270	241	0.9256282218718397	1.0	0.633,0.58,0.774	0.704,0.645,0.65	-0.004
42	gene:Solyc09g009020.2	PGH1	9	+	2373892	2373942	2374028	2374277	2373561	2373754	2374354	2374411	42	0,0,0	8,5,24	0,0,1	14,0,1	199	398	1	1.0	0.0,0.0,0.0	0.0,NA,0.667	-0.334
432	gene:Solyc12g095930.1	NA	12	+	65025671	65025786	65026105	65026157	65025081	65025292	65026247	65026443	432	0,0,0	1,0,0	0,2,1	0,0,0	264	201	1	1.0	0.0,NA,NA	NA,1.0,1.0	-1.0
434	gene:Solyc02g076790.2	NA	2	-	41906831	41906930	41907026	41907167	41905678	41905804	41907239	41907306	434	0,0,3	70,24,79	0,2,2	77,31,64	290	248	0.6704500414624814	1.0	0.0,0.0,0.031	0.0,0.052,0.026	-0.016
435	gene:Solyc02g067420.2	NA	2	-	37606034	37606081	37606130	37606374	37604941	37605337	37607132	37607222	435	343,174,414	7,0,0	289,117,239	2,0,3	393	196	0.6990354568573713	1.0	0.961,1.0,1.0	0.986,1.0,0.975	0.0
436	gene:Solyc02g067420.2	NA	2	-	37606034	37606081	37606130	37606219	37604941	37605337	37607132	37607222	436	731,342,830	7,0,0	649,229,583	2,0,3	238	196	1	1.0	0.989,1.0,1.0	0.996,1.0,0.994	-0.0
43	gene:Solyc09g009020.2	PGH1	9	+	2373891	2373942	2374028	2374277	2373561	2373754	2374354	2374411	43	1926,1063,2129	8,5,24	939,343,680	14,0,1	200	398	1	1.0	0.998,0.998,0.994	0.993,1.0,0.999	-0.001
444	gene:Solyc03g083190.1	NA	3	+	53031585	53031810	53032135	53032220	53031155	53031308	53033039	53033198	444	5,1,3	1,0,1	3,1,6	0,0,0	374	234	1	1.0	0.758,1.0,0.652	1.0,1.0,1.0	-0.197
44	gene:Solyc11g031960.1	NA	11	-	24139436	24139518	24139549	24139561	24138822	24139071	24139874	24140118	44	1,2,1	56,22,79	2,1,3	124,24,85	161	231	0.6192112028077827	1.0	0.025,0.115,0.018	0.023,0.056,0.048	0.01
450	gene:Solyc07g042330.1	NA	7	+	55490099	55490155	55491298	55491552	55489585	55489940	55493404	55493486	450	0,0,1	9,0,3	0,0,2	26,2,24	205	403	1	1.0	0.0,NA,0.396	0.0,0.0,0.141	0.151
451	gene:Solyc12g019690.1	NA	12	-	11005438	11005457	11005457	11005522	11004313	11004586	11005645	11005751	451	68,34,72	0,0,1	41,31,45	0,0,0	214	168	1	1.0	1.0,1.0,0.983	1.0,1.0,1.0	-0.006
456	gene:Solyc07g062950.2	NA	7	+	65587150	65587256	65587370	65587594	65586838	65586967	65587704	65587761	456	25,12,19	7,0,5	38,9,27	7,1,4	255	373	1	1.0	0.839,1.0,0.848	0.888,0.929,0.908	-0.013
45	gene:Solyc03g124040.2	NA	3	-	70751020	70751238	70756164	70756248	70749854	70750471	70756798	70757044	45	3,0,0	114,46,120	0,0,2	191,36,150	233	367	1	1.0	0.04,0.0,0.0	0.0,0.0,0.021	0.006
465	gene:Solyc01g109850.2	NA	1	-	96690309	96690323	96690386	96690504	96690016	96690202	96690723	96690885	465	0,0,2	0,0,0	2,1,0	3,0,0	267	163	1	1.0	NA,NA,1.0	0.289,1.0,NA	0.356
466	gene:Solyc01g103410.2	NA	1	-	92019572	92019658	92020590	92020671	92016130	92016273	92020742	92020902	466	3,0,1	1406,1149,1806	0,0,1	899,429,659	230	235	1	1.0	0.002,0.0,0.001	0.0,0.0,0.002	0.0
467	gene:Solyc01g103410.2	NA	1	-	92019572	92019658	92020590	92020658	92016130	92016273	92020742	92020902	467	2,0,0	1406,1149,1806	1,0,0	899,429,659	217	235	1	1.0	0.002,0.0,0.0	0.001,0.0,0.0	0.0
469	gene:Solyc01g103410.2	NA	1	-	92019572	92019658	92020590	92020645	92016130	92016273	92020742	92020902	469	2,2,0	1406,1149,1806	0,0,0	899,429,659	204	235	1	1.0	0.002,0.002,0.0	0.0,0.0,0.0	0.001
46	gene:Solyc03g124040.2	NA	3	-	70751020	70751238	70756164	70756277	70749854	70750471	70756798	70757044	46	0,0,0	114,46,120	1,0,0	191,36,150	262	367	1	1.0	0.0,0.0,0.0	0.007,0.0,0.0	-0.002
470	gene:Solyc01g103410.2	NA	1	-	92019572	92019658	92020541	92020671	92016130	92016273	92020742	92020902	470	7,0,9	1406,1149,1806	6,2,2	899,429,659	279	235	1	1.0	0.004,0.0,0.004	0.006,0.004,0.003	-0.002
471	gene:Solyc01g103410.2	NA	1	-	92019572	92019658	92020541	92020645	92016130	92016273	92020742	92020902	471	20,12,19	1406,1149,1806	11,8,4	899,429,659	253	235	1	1.0	0.013,0.01,0.01	0.011,0.017,0.006	-0.0
472	gene:Solyc01g103410.2	NA	1	-	92019572	92019658	92020541	92020658	92016130	92016273	92020742	92020902	472	6,0,7	1406,1149,1806	8,2,1	899,429,659	266	235	1	1.0	0.004,0.0,0.003	0.008,0.004,0.001	-0.002
476	gene:Solyc01g103410.2	NA	1	-	92019569	92019658	92020590	92020658	92016130	92016273	92020742	92020902	476	2,0,0	3,2,0	1,0,0	1,0,0	217	238	0.7402999507903923	1.0	0.422,0.0,NA	0.523,NA,NA	-0.312
477	gene:Solyc01g103410.2	NA	1	-	92019569	92019658	92020541	92020659	92016130	92016273	92020742	92020902	477	2075,821,2585	3,2,0	1236,369,1009	1,0,0	267	238	1	1.0	0.998,0.997,1.0	0.999,1.0,1.0	-0.001
479	gene:Solyc01g103410.2	NA	1	-	92019569	92019658	92020541	92020671	92016130	92016273	92020742	92020902	479	7,0,9	3,2,0	6,2,2	1,0,0	279	238	1	1.0	0.666,0.0,1.0	0.837,1.0,1.0	-0.39
480	gene:Solyc01g103410.2	NA	1	-	92019569	92019658	92020541	92020645	92016130	92016273	92020742	92020902	480	20,12,19	3,2,0	11,8,4	1,0,0	253	238	1	1.0	0.862,0.849,1.0	0.912,1.0,1.0	-0.067
481	gene:Solyc01g103410.2	NA	1	-	92019569	92019658	92020541	92020658	92016130	92016273	92020742	92020902	481	6,0,7	3,2,0	8,2,1	1,0,0	266	238	1	1.0	0.642,0.0,1.0	0.877,1.0,1.0	-0.412
482	gene:Solyc01g103410.2	NA	1	-	92019569	92019658	92020590	92020659	92016130	92016273	92020742	92020902	482	1472,541,1977	3,2,0	878,226,724	1,0,0	218	238	1	1.0	0.998,0.997,1.0	0.999,1.0,1.0	-0.001
487	gene:Solyc02g065360.2	NA	2	+	36557192	36557269	36557616	36557715	36557047	36557110	36557925	36558028	487	19,10,17	32,21,29	29,12,32	64,23,46	226	248	1	1.0	0.395,0.343,0.391	0.332,0.364,0.433	0.0
48	gene:Solyc03g124040.2	NA	3	-	70751020	70751238	70756164	70756266	70749854	70750471	70756798	70757044	48	0,0,0	114,46,120	2,0,0	191,36,150	251	367	1	1.0	0.0,0.0,0.0	0.015,0.0,0.0	-0.005
502	gene:Solyc08g062560.2	NA	8	-	51393193	51393227	51393548	51393587	51392757	51392808	51393965	51394024	502	2,0,0	2,1,9	1,0,0	5,2,5	188	183	1	1.0	0.493,0.0,0.0	0.163,0.0,0.0	0.11
503	gene:Solyc08g062560.2	NA	8	-	51393193	51393308	51393548	51393587	51392757	51392808	51393965	51394024	503	2,0,0	6,2,8	1,0,0	5,4,16	188	264	1	1.0	0.319,0.0,0.0	0.219,0.0,0.0	0.033
506	gene:Solyc06g065640.2	NA	6	+	41046039	41046100	41046159	41046253	41045664	41045781	41046413	41046620	506	1,0,0	5,0,4	0,0,0	4,2,8	210	243	1	1.0	0.188,NA,0.0	0.0,0.0,0.0	0.094
507	gene:Solyc09g074870.2	NA	9	-	66682045	66682175	66683048	66683152	66680130	66680218	66683466	66683551	507	0,0,0	2,4,2	0,0,2	8,3,2	253	279	1	1.0	0.0,0.0,0.0	0.0,0.0,0.524	-0.175
50	gene:Solyc03g124040.2	NA	3	-	70751020	70751238	70755662	70755755	70749854	70750471	70756164	70756278	50	0,0,0	117,50,120	3,0,0	214,36,158	242	367	1	1.0	0.0,0.0,0.0	0.021,0.0,0.0	-0.007
512	gene:Solyc03g079950.2	NA	3	+	51868061	51868108	51868220	51868247	51867632	51867750	51868698	51868774	512	18,6,25	11,14,12	44,10,16	14,11,26	196	176	0.9314081806162691	1.0	0.595,0.278,0.652	0.738,0.449,0.356	-0.006
517	gene:Solyc02g092920.2	NA	2	+	53874355	53874460	53875276	53875363	53872760	53872928	53875650	53876118	517	1,1,3	133,96,160	2,1,4	260,133,216	254	236	1	1.0	0.007,0.01,0.017	0.007,0.007,0.017	0.001
523	gene:Solyc02g092920.2	NA	2	+	53871922	53871944	53871972	53871996	53871472	53871585	53872060	53872211	523	0,0,0	25,23,25	0,3,0	85,14,49	171	173	1	1.0	0.0,0.0,0.0	0.0,0.178,0.0	-0.059
524	gene:Solyc02g092920.2	NA	2	+	53871922	53871944	53871972	53871988	53871472	53871585	53872060	53872211	524	0,0,0	17,11,17	0,3,0	54,8,27	171	165	1	1.0	0.0,0.0,0.0	0.0,0.266,0.0	-0.089
525	gene:Solyc02g092920.2	NA	2	+	53871922	53871944	53871944	53871996	53871472	53871585	53872060	53872211	525	0,0,0	0,0,1	0,3,0	5,5,0	171	201	1	1.0	NA,NA,0.0	0.0,0.414,NA	-0.207
526	gene:Solyc12g014090.1	NA	12	-	4907891	4907992	4908029	4908070	4907344	4907478	4908480	4908566	526	14,8,15	3,0,5	2,2,1	1,0,0	190	250	1	1.0	0.86,1.0,0.798	0.725,1.0,1.0	-0.022
527	gene:Solyc10g081130.1	NA	10	+	62275516	62275580	62276214	62276294	62275079	62275126	62276414	62276480	527	0,0,2	2,0,1	0,0,0	1,0,3	213	229	0.8080390772724727	1.0	0.0,NA,0.683	0.0,NA,0.0	0.342
528	gene:Solyc06g084360.2	NA	6	+	49501742	49501793	49502698	49502835	49501320	49501458	49503141	49503252	528	0,1,2	32,37,54	0,3,0	45,25,39	200	286	0.812064624410773	1.0	0.0,0.037,0.05	0.0,0.146,0.0	-0.02
529	gene:Solyc06g084360.2	NA	6	+	49501742	49501793	49502698	49502811	49501320	49501458	49503141	49503252	529	0,1,2	200,66,255	0,3,0	264,99,219	200	262	1	1.0	0.0,0.019,0.01	0.0,0.038,0.0	-0.003
533	gene:Solyc01g014270.2	NA	1	+	11952266	11952304	11953634	11953710	11950645	11950871	11954726	11955158	533	2,1,0	203,88,145	0,0,0	170,50,124	187	225	1	1.0	0.012,0.013,0.0	0.0,0.0,0.0	0.008
534	gene:Solyc01g014270.2	NA	1	+	11952266	11952304	11953574	11953710	11950645	11950871	11954726	11955158	534	2,1,0	138,64,93	0,0,0	142,52,92	187	285	1	1.0	0.022,0.023,0.0	0.0,0.0,0.0	0.015
537	gene:Solyc01g014270.2	NA	1	+	11952243	11952304	11953634	11953710	11950645	11950871	11954726	11955158	537	3,2,0	203,88,145	0,0,0	170,50,124	210	225	1	1.0	0.016,0.024,0.0	0.0,0.0,0.0	0.013
545	gene:Solyc04g079060.2	NA	4	-	63648534	63648637	63648719	63648841	63647655	63647693	63648989	63649066	545	0,0,0	170,57,149	0,0,5	167,10,161	271	252	0.9716903119204174	1.0	0.0,0.0,0.0	0.0,0.0,0.028	-0.009
546	gene:Solyc04g079060.2	NA	4	-	63648534	63648637	63648719	63648811	63647655	63647693	63648989	63649066	546	10,8,9	170,57,149	4,5,17	167,10,161	241	252	0.7586803438441261	1.0	0.058,0.128,0.059	0.024,0.343,0.099	-0.074
548	gene:Solyc04g079060.2	NA	4	-	63648534	63648637	63648719	63648861	63647655	63647693	63648989	63649066	548	0,0,0	170,57,149	0,2,5	167,10,161	291	252	0.6265547249537484	1.0	0.0,0.0,0.0	0.0,0.148,0.026	-0.058
549	gene:Solyc04g079060.2	NA	4	-	63648534	63648637	63648719	63648778	63647655	63647693	63648989	63649066	549	0,0,0	170,57,149	0,0,3	167,10,161	208	252	1	1.0	0.0,0.0,0.0	0.0,0.0,0.022	-0.007
54	gene:Solyc08g076130.2	NA	8	-	60165233	60165325	60166251	60166285	60163715	60163818	60166383	60166644	54	0,0,2	74,21,77	1,0,0	115,29,91	183	241	1	1.0	0.0,0.0,0.033	0.011,0.0,0.0	0.007
552	gene:Solyc02g092560.2	NA	2	-	53614977	53615583	53615888	53615944	53614364	53614895	53616048	53616217	552	0,1,0	1032,564,1028	0,0,0	1676,496,1291	205	755	1	1.0	0.0,0.006,0.0	0.0,0.0,0.0	0.002
553	gene:Solyc02g092560.2	NA	2	-	53614977	53615583	53615888	53615942	53614364	53614895	53616048	53616217	553	0,0,4	1032,564,1028	0,0,1	1676,496,1291	203	755	1	1.0	0.0,0.0,0.014	0.0,0.0,0.003	0.004
556	gene:Solyc07g066340.2	NA	7	-	67811982	67812234	67812916	67813056	67811408	67811583	67813870	67813951	556	12,17,9	41,12,12	36,6,16	65,3,45	289	401	0.621598470378077	1.0	0.289,0.663,0.51	0.435,0.735,0.33	-0.013
559	gene:Solyc09g091850.2	NA	9	-	71058756	71058818	71058818	71058927	71056692	71057872	71059918	71059991	559	0,0,0	56,44,84	4,0,0	82,24,78	258	211	1	1.0	0.0,0.0,0.0	0.038,0.0,0.0	-0.013
55	gene:Solyc08g076130.2	NA	8	-	60165491	60165619	60166021	60166105	60165233	60165325	60166251	60166285	55	24,18,17	1,0,1	19,6,9	1,0,2	233	277	1	1.0	0.966,1.0,0.953	0.958,1.0,0.843	0.039
561	gene:Solyc09g091850.2	NA	9	-	71062315	71062369	71063053	71063157	71062160	71062216	71063246	71063347	561	20,8,25	13,8,8	61,14,40	27,11,20	253	203	0.8297382463732188	1.0	0.552,0.445,0.715	0.644,0.505,0.616	-0.018
565	gene:Solyc08g006600.2	NA	8	-	1193044	1193090	1193799	1193862	1190140	1190280	1194491	1194534	565	0,0,0	10,18,11	0,0,2	2,2,5	212	195	1	1.0	0.0,0.0,0.0	0.0,0.0,0.269	-0.09
569	gene:Solyc08g006600.2	NA	8	-	1193044	1193093	1193799	1193862	1190140	1190280	1194491	1194534	569	0,0,0	16,27,22	0,0,2	5,5,6	212	198	1	1.0	0.0,0.0,0.0	0.0,0.0,0.237	-0.079
571	gene:Solyc08g006600.2	NA	8	-	1193799	1193862	1194283	1194376	1190140	1190280	1194491	1194534	571	30,37,34	0,0,0	8,8,20	0,0,2	242	212	1	1.0	1.0,1.0,1.0	1.0,1.0,0.898	0.034
572	gene:Solyc08g006600.2	NA	8	-	1193799	1193862	1194283	1194379	1190140	1190280	1194491	1194534	572	40,46,42	0,0,0	11,8,25	0,0,2	245	212	1	1.0	1.0,1.0,1.0	1.0,1.0,0.915	0.028
573	gene:Solyc08g006600.2	NA	8	-	1193799	1193862	1194283	1194387	1190140	1190280	1194491	1194534	573	78,67,83	0,0,0	28,11,38	0,0,2	253	212	1	1.0	1.0,1.0,1.0	1.0,1.0,0.941	0.02
579	gene:Solyc11g040180.1	NA	11	-	39216923	39217016	39217340	39217439	39216385	39216467	39217526	39217649	579	43,31,57	0,0,1	73,7,57	0,0,1	248	242	1	1.0	1.0,1.0,0.982	1.0,1.0,0.982	0.0
57	gene:Solyc01g080280.2	NA	1	+	79532282	79532357	79532397	79532536	79532061	79532190	79532653	79532707	57	2852,1950,3186	0,0,1	15155,6731,10951	0,0,6	224	288	1	1.0	1.0,1.0,1.0	1.0,1.0,1.0	0.0
581	gene:Solyc01g104680.2	RAN2	1	-	93100251	93100318	93101199	93101317	93099411	93099830	93101436	93101493	581	446,112,615	2,0,1	846,136,719	0,0,0	267	216	1	1.0	0.994,1.0,0.998	1.0,1.0,1.0	-0.003
582	gene:Solyc07g053610.2	NA	7	+	62038655	62038866	62039396	62039585	62038001	62038081	62039693	62040101	582	0,0,0	0,2,0	14,0,0	3,4,0	360	338	1	1.0	NA,0.0,NA	0.814,0.0,NA	-0.407
584	gene:Solyc03g083250.2	NA	3	+	53104939	53105044	53105044	53105147	53104190	53104290	53105263	53105357	584	589,298,632	2,4,3	889,278,634	5,3,4	254	252	1	1.0	0.997,0.987,0.995	0.994,0.989,0.994	0.001
586	gene:Solyc10g006230.2	CAB7	10	+	921591	921629	922080	922150	921043	921228	922500	923015	586	5530,2581,6188	0,0,0	30865,9462,24959	0,0,1	187	219	1	1.0	1.0,1.0,1.0	1.0,1.0,1.0	0.0
587	gene:Solyc06g054140.2	NA	6	+	36965177	36965243	36965487	36965575	36963980	36964025	36967925	36968169	587	5,4,6	4,4,4	5,11,2	8,0,5	215	237	0.6946904873267196	1.0	0.579,0.524,0.623	0.408,1.0,0.306	0.004
592	gene:Solyc01g097810.2	NA	1	-	88521507	88521580	88521851	88521986	88521285	88521359	88522142	88522267	592	242,165,266	112,42,131	494,126,355	202,52,155	284	222	0.8659682417115626	1.0	0.628,0.754,0.613	0.657,0.654,0.642	0.014
594	gene:Solyc01g103940.2	NA	1	+	92417978	92418107	92418316	92418395	92417343	92417732	92418520	92418622	594	6,2,8	1,0,0	5,6,4	2,0,1	278	228	1	1.0	0.831,1.0,1.0	0.672,1.0,0.766	0.131
595	gene:Solyc01g103940.2	NA	1	+	92417978	92418107	92418316	92418397	92417343	92417732	92418520	92418622	595	6,2,8	0,0,1	5,6,4	2,0,0	278	230	1	1.0	1.0,1.0,0.869	0.674,1.0,1.0	0.065
597	gene:Solyc01g103940.2	NA	1	+	92417963	92418107	92418316	92418395	92417343	92417732	92418520	92418622	597	467,219,628	1,0,0	548,125,525	2,0,1	293	228	1	1.0	0.997,1.0,1.0	0.995,1.0,0.998	0.001
598	gene:Solyc01g103940.2	NA	1	+	92417963	92418107	92418316	92418397	92417343	92417732	92418520	92418622	598	467,219,628	0,0,1	548,125,525	2,0,0	293	230	1	1.0	1.0,1.0,0.998	0.995,1.0,1.0	0.001
600	gene:Solyc01g103940.2	NA	1	+	92417968	92418107	92418316	92418395	92417343	92417732	92418520	92418622	600	54,27,47	1,0,0	71,24,49	2,0,1	288	228	1	1.0	0.977,1.0,1.0	0.966,1.0,0.975	0.012
601	gene:Solyc01g103940.2	NA	1	+	92417968	92418107	92418316	92418397	92417343	92417732	92418520	92418622	601	54,27,47	0,0,1	71,24,49	2,0,0	288	230	1	1.0	1.0,1.0,0.974	0.966,1.0,1.0	0.003
603	gene:Solyc10g079070.1	NA	10	+	60704238	60704312	60704350	60704407	60704072	60704134	60704928	60705000	603	0,0,0	3,0,0	0,0,3	8,1,5	223	206	1	1.0	0.0,NA,NA	0.0,0.0,0.357	-0.119
606	gene:Solyc10g079070.1	NA	10	+	60704211	60704312	60704312	60704407	60704072	60704134	60704928	60705000	606	0,0,1	7,2,4	0,0,3	6,2,7	250	244	1	1.0	0.0,0.0,0.196	0.0,0.0,0.295	-0.033
609	gene:Solyc04g071710.2	NA	4	-	58682900	58682973	58683011	58683106	58682644	58682812	58683354	58683407	609	76,61,101	1,0,1	116,39,78	0,0,0	244	222	1	1.0	0.986,1.0,0.989	1.0,1.0,1.0	-0.008
610	gene:Solyc04g071710.2	NA	4	-	58682900	58682973	58682996	58683106	58682644	58682812	58683354	58683407	610	232,124,266	1,0,1	354,95,273	0,0,0	259	222	1	1.0	0.995,1.0,0.996	1.0,1.0,1.0	-0.003
611	gene:Solyc04g011510.2	NA	4	+	3947554	3947626	3948050	3948129	3946683	3946816	3948569	3948652	611	13,6,4	1559,864,1667	2,0,8	1231,637,1014	221	228	1	1.0	0.009,0.007,0.002	0.002,0.0,0.008	0.003
613	gene:Solyc05g016440.2	NA	5	-	16814186	16814237	16815992	16816098	16813079	16813250	16816367	16816462	613	0,0,0	2,0,0	0,2,0	6,0,1	255	200	1	1.0	0.0,NA,NA	0.0,1.0,0.0	-0.333
614	gene:Solyc05g016440.2	NA	5	-	16814186	16814237	16815992	16816099	16813079	16813250	16816367	16816462	614	29,46,39	2,0,0	99,51,62	6,0,1	256	200	1	1.0	0.919,1.0,1.0	0.928,1.0,0.98	0.004
617	gene:Solyc04g081400.2	NA	4	+	65393876	65393967	65394052	65394215	65392544	65393206	65394798	65394873	617	2,0,0	3,4,15	0,0,0	30,1,14	240	312	1	1.0	0.464,0.0,0.0	0.0,0.0,0.0	0.155
618	gene:Solyc04g081400.2	NA	4	+	65393876	65393967	65394052	65394235	65392544	65393206	65394798	65394873	618	2,0,0	84,52,99	0,0,0	169,54,122	240	332	1	1.0	0.032,0.0,0.0	0.0,0.0,0.0	0.011
620	gene:Solyc04g081400.2	NA	4	+	65393816	65393967	65394052	65394235	65392544	65393206	65394798	65394873	620	55,55,83	84,52,99	140,43,114	169,54,122	300	332	0.7810865464841155	1.0	0.42,0.539,0.481	0.478,0.468,0.508	-0.005
621	gene:Solyc11g007690.1	NA	11	+	1926791	1926865	1927246	1927378	1926116	1926272	1927664	1927745	621	0,0,2	152,58,187	0,0,1	412,160,386	223	281	1	1.0	0.0,0.0,0.013	0.0,0.0,0.003	0.003
624	gene:Solyc11g007690.1	NA	11	+	1927253	1927378	1927664	1927745	1926787	1926865	1927896	1927968	624	2,0,5	113,56,144	6,0,5	330,82,293	274	230	0.7773348742063453	1.0	0.015,0.0,0.028	0.015,0.0,0.014	0.005
630	gene:Solyc10g076860.1	NA	10	+	59845325	59845410	59846036	59846066	59841989	59842070	59846153	59846207	630	0,0,0	0,0,1	3,0,0	0,0,0	234	179	1	1.0	NA,NA,0.0	1.0,NA,NA	-1.0
633	gene:Solyc12g014280.1	NA	12	+	5095691	5096064	5097114	5097516	5095093	5095179	5098825	5099206	633	107,52,143	138,64,148	176,41,130	190,66,125	522	551	0.6780393608651057	1.0	0.45,0.462,0.505	0.494,0.396,0.523	0.001
63	gene:Solyc03g093640.2	NA	3	-	55198010	55198070	55198350	55198403	55197501	55197548	55199155	55199220	63	55,36,77	65,20,38	108,31,79	69,34,56	202	209	0.9006732068147674	1.0	0.467,0.651,0.677	0.618,0.485,0.593	0.033
640	gene:Solyc05g015710.2	NA	5	-	11757572	11757649	11757799	11757856	11755996	11756260	11758143	11758617	640	4,1,5	14,11,19	0,0,5	14,1,4	206	226	0.6612017004635361	1.0	0.239,0.091,0.224	0.0,0.0,0.578	-0.008
647	gene:Solyc11g072010.1	NA	11	-	55303146	55303267	55303267	55303333	55302909	55302979	55303411	55303575	647	0,0,2	0,0,6	4,0,0	0,0,0	215	270	1	1.0	NA,NA,0.295	1.0,NA,NA	-0.705
648	gene:Solyc03g026310.2	NA	3	+	3745961	3746171	3746516	3746594	3745834	3745858	3746722	3746824	648	9,4,2	0,1,0	2,0,3	0,1,0	359	227	1	1.0	1.0,0.717,1.0	1.0,0.0,1.0	0.239
649	gene:Solyc03g026310.2	NA	3	+	3745961	3746171	3746516	3746616	3745834	3745858	3746722	3746824	649	9,4,2	1,0,1	2,0,3	0,1,2	359	249	1	1.0	0.862,1.0,0.581	1.0,0.0,0.51	0.311
64	gene:Solyc02g090910.2	NA	2	-	52389226	52389355	52389997	52390024	52388861	52388938	52390164	52390219	64	2,0,0	4,2,0	0,0,4	0,0,0	176	278	1	1.0	0.441,0.0,NA	NA,NA,1.0	-0.779
650	gene:Solyc03g026310.2	NA	3	+	3745961	3746171	3746516	3746629	3745834	3745858	3746722	3746824	650	9,4,2	2,0,0	2,0,3	2,1,1	359	262	1	1.0	0.767,1.0,1.0	0.422,0.0,0.686	0.553
651	gene:Solyc03g026310.2	NA	3	+	3745999	3746171	3746516	3746594	3745834	3745858	3746722	3746824	651	18,4,8	0,1,0	9,0,7	0,1,0	321	227	1	1.0	1.0,0.739,1.0	1.0,0.0,1.0	0.246
654	gene:Solyc07g054830.2	NA	7	-	63004730	63004777	63004828	63004896	63003911	63003986	63006146	63006229	654	100,43,101	1,1,0	88,17,70	2,0,1	217	196	1	1.0	0.989,0.975,1.0	0.975,1.0,0.984	0.002
655	gene:Solyc01g096390.2	NA	1	+	87492836	87492994	87493079	87493160	87491820	87491961	87493662	87494034	655	1,1,0	0,2,0	2,0,5	0,0,0	307	230	1	1.0	1.0,0.273,NA	1.0,NA,1.0	-0.363
656	gene:Solyc01g096390.2	NA	1	+	87492919	87492994	87493079	87493160	87491820	87491961	87493662	87494034	656	0,0,0	0,2,0	4,0,0	0,0,0	224	230	1	1.0	NA,0.0,NA	1.0,NA,NA	-1.0
659	gene:Solyc10g079870.1	NA	10	+	61346468	61346505	61346543	61346671	61345671	61346305	61347123	61347384	659	0,1,0	83,78,108	0,0,0	6,7,6	186	277	1	1.0	0.0,0.019,0.0	0.0,0.0,0.0	0.006
65	gene:Solyc02g090910.2	NA	2	-	52389226	52389355	52389997	52390042	52388861	52388938	52390164	52390219	65	0,0,2	4,2,0	0,0,1	0,0,0	194	278	1	1.0	0.0,0.0,1.0	NA,NA,1.0	-0.667
661	gene:Solyc01g050070.2	NA	1	-	48378968	48379037	48380414	48380564	48378529	48378573	48390253	48390349	661	2,2,0	2,0,0	9,2,0	0,2,10	299	218	1	1.0	0.422,1.0,NA	1.0,0.422,0.0	0.237
663	gene:Solyc07g064510.2	NA	7	-	66622321	66622452	66622527	66622583	66621905	66622067	66623969	66624435	663	484,164,432	1,1,2	492,175,486	1,2,4	205	280	1	1.0	0.998,0.996,0.997	0.999,0.992,0.994	0.002
664	gene:Solyc07g064510.2	NA	7	-	66622527	66622583	66623591	66623665	66622321	66622452	66623969	66624435	664	4,0,0	1108,379,1174	3,0,2	1258,355,1123	223	205	1	1.0	0.003,0.0,0.0	0.002,0.0,0.002	-0.0
665	gene:Solyc07g064510.2	NA	7	-	66622527	66622583	66623591	66623675	66622321	66622452	66623969	66624435	665	5,0,0	1108,379,1174	1,0,3	1258,355,1123	233	205	1	1.0	0.004,0.0,0.0	0.001,0.0,0.002	0.0
668	gene:Solyc03g043660.2	NA	3	-	7155200	7155250	7156624	7156659	7154886	7155052	7156826	7156907	668	0,3,0	37,32,81	1,0,0	101,38,68	184	199	1	1.0	0.0,0.092,0.0	0.011,0.0,0.0	0.027
672	gene:Solyc11g010350.1	NA	11	+	3426535	3426709	3427366	3427469	3426310	3426438	3427545	3427557	672	7,10,6	0,0,0	17,9,11	1,0,1	323	252	1	1.0	1.0,1.0,1.0	0.93,1.0,0.896	0.058
674	gene:Solyc12g088900.1	NA	12	-	64093223	64093321	64094277	64094329	64093048	64093105	64094443	64094629	674	3,7,1	0,0,2	11,8,8	0,0,0	201	247	1	1.0	1.0,1.0,0.381	1.0,1.0,1.0	-0.206
675	gene:Solyc12g088900.1	NA	12	-	64093223	64093321	64094252	64094329	64093048	64093105	64094443	64094629	675	3,8,11	0,0,2	29,11,12	0,0,0	226	247	1	1.0	1.0,1.0,0.857	1.0,1.0,1.0	-0.048
676	gene:Solyc12g088900.1	NA	12	-	64093223	64093321	64094247	64094329	64093048	64093105	64094443	64094629	676	4,8,9	0,0,2	28,11,21	0,0,0	231	247	1	1.0	1.0,1.0,0.828	1.0,1.0,1.0	-0.057
67	gene:Solyc02g090910.2	NA	2	-	52389657	52389699	52389997	52390042	52388857	52388938	52390164	52390219	67	0,0,2	0,2,0	0,0,1	0,0,0	194	191	1	1.0	NA,0.0,1.0	NA,NA,1.0	-0.5
680	gene:Solyc03g019910.2	NA	3	-	61289386	61289449	61289861	61289927	61288818	61288951	61290000	61290339	680	7,0,4	69,15,83	3,0,7	48,17,67	215	212	0.839419130350836	1.0	0.091,0.0,0.045	0.058,0.0,0.093	-0.005
681	gene:Solyc03g006280.2	NA	3	-	896039	896042	896043	896091	895547	895793	896184	896388	681	0,2,1	0,0,0	1,1,1	8,0,0	197	152	1	1.0	NA,1.0,1.0	0.088,1.0,1.0	0.304
682	gene:Solyc08g013720.2	NA	8	+	3188629	3188726	3188777	3188830	3188395	3188525	3190269	3190460	682	2,0,0	16,22,27	0,2,4	99,18,113	246	202	1	1.0	0.093,0.0,0.0	0.0,0.084,0.028	-0.006
685	gene:Solyc07g064980.2	NA	7	+	66924577	66924682	66924964	66925040	66924323	66924433	66925242	66925383	685	2,1,2	161,80,179	0,0,0	134,44,92	254	225	1	1.0	0.011,0.011,0.01	0.0,0.0,0.0	0.011
686	gene:Solyc04g064500.2	NA	4	+	55664834	55664940	55665794	55665901	55663434	55663506	55668731	55669253	686	0,0,1	3,0,1	0,0,0	1,1,3	255	256	1	1.0	0.0,NA,0.501	0.0,0.0,0.0	0.251
689	gene:Solyc01g081050.2	NA	1	+	80379015	80379094	80380719	80380835	80378905	80378950	80380964	80381074	689	5,3,5	1,0,2	11,1,7	5,0,1	228	265	0.7710789013874606	1.0	0.853,1.0,0.744	0.719,1.0,0.891	-0.004
68	gene:Solyc02g090910.2	NA	2	-	52389657	52389699	52389997	52390024	52388857	52388938	52390164	52390219	68	2,0,0	0,2,0	0,0,4	0,0,0	176	191	1	1.0	1.0,0.0,NA	NA,NA,1.0	-0.5
692	gene:Solyc01g080760.2	NA	1	-	79981336	79981503	79985502	79986522	79980198	79980402	79986680	79987251	692	133,104,160	7,7,2	448,169,397	15,7,16	1169	316	0.9271699881076578	1.0	0.837,0.801,0.956	0.89,0.867,0.87	-0.011
697	gene:Solyc03g114340.2	NA	3	+	64350486	64350636	64350825	64350893	64349786	64349849	64351253	64351365	697	303,145,312	184,70,167	620,251,478	332,127,267	299	217	0.8265918983914047	1.0	0.544,0.601,0.576	0.575,0.589,0.565	-0.003
698	gene:Solyc03g114340.2	NA	3	+	64350493	64350636	64350825	64350893	64349786	64349849	64351253	64351365	698	1,2,0	184,70,167	2,0,2	332,127,267	292	217	1	1.0	0.004,0.021,0.0	0.004,0.0,0.006	0.005
700	gene:Solyc03g063880.2	NA	3	-	36625627	36625700	36630086	36630160	36625156	36625234	36630265	36630305	700	63,19,73	0,0,1	41,22,71	0,0,1	223	222	1	1.0	1.0,1.0,0.986	1.0,1.0,0.986	0.0
701	gene:Solyc03g063880.2	NA	3	-	36625640	36625700	36630086	36630160	36625156	36625234	36630265	36630305	701	63,19,73	80,51,100	41,22,71	102,24,90	223	209	0.6870532470742432	1.0	0.425,0.259,0.406	0.274,0.462,0.425	-0.024
702	gene:Solyc01g103370.2	NA	1	+	91990277	91990517	91991961	91992033	91990060	91990133	91993132	91993288	702	4,2,2	429,245,520	13,0,0	448,117,387	389	221	0.8969765637121121	1.0	0.005,0.005,0.002	0.016,0.0,0.0	-0.001
703	gene:Solyc01g103370.2	NA	1	+	91990490	91990517	91991961	91992033	91990060	91990133	91993132	91993288	703	0,0,1	429,245,520	0,0,0	448,117,387	176	221	1	1.0	0.0,0.0,0.002	0.0,0.0,0.0	0.001
704	gene:Solyc01g103370.2	NA	1	+	91990469	91990517	91991961	91992033	91990060	91990133	91993132	91993288	704	0,0,0	429,245,520	0,0,2	448,117,387	197	221	1	1.0	0.0,0.0,0.0	0.0,0.0,0.006	-0.002
705	gene:Solyc01g103370.2	NA	1	+	91990358	91990517	91991961	91992033	91990060	91990133	91993132	91993288	705	0,0,3	429,245,520	1,2,0	448,117,387	308	221	1	1.0	0.0,0.0,0.004	0.002,0.012,0.0	-0.003
706	gene:Solyc07g019530.2	NA	7	+	11874203	11874277	11874277	11874390	11874060	11874126	11877294	11877405	706	89,95,92	0,4,0	178,62,84	1,0,0	223	262	1	1.0	1.0,0.965,1.0	0.995,1.0,1.0	-0.01
707	gene:Solyc07g019530.2	NA	7	+	11874199	11874277	11874277	11874390	11874060	11874126	11877294	11877405	707	233,168,262	0,4,0	372,148,267	1,0,0	227	262	1	1.0	1.0,0.98,1.0	0.998,1.0,1.0	-0.006
70	gene:Solyc02g084660.2	NA	2	+	47750832	47750935	47751189	47751319	47750003	47750529	47751914	47751988	70	2,3,1	2,0,0	2,0,3	0,2,0	252	279	1	1.0	0.525,1.0,1.0	1.0,0.0,1.0	0.175
710	gene:Solyc04g010070.2	NA	4	+	3370248	3370369	3371133	3371214	3369366	3369472	3371856	3371956	710	1,3,0	3,1,0	0,0,0	3,0,1	270	230	0.7725039020815067	1.0	0.221,0.719,NA	0.0,NA,0.0	0.47
713	gene:Solyc03g007240.2	NA	3	-	1797691	1797789	1799131	1799328	1797204	1797309	1799428	1799551	713	6,4,1	0,0,1	4,0,1	0,0,1	346	247	1	1.0	1.0,1.0,0.417	1.0,NA,0.417	0.097
714	gene:Solyc01g112060.2	NA	1	-	98178273	98178357	98178357	98178552	98177640	98177733	98178678	98178777	714	413,205,481	0,0,0	1818,578,1683	2,0,0	344	233	1	1.0	1.0,1.0,1.0	0.998,1.0,1.0	0.001
715	gene:Solyc01g112060.2	NA	1	-	98178273	98178357	98178357	98178548	98177640	98177733	98178678	98178777	715	215,134,269	0,0,0	946,314,855	2,0,0	340	233	1	1.0	1.0,1.0,1.0	0.997,1.0,1.0	0.001
718	gene:Solyc08g083280.2	NA	8	+	65785266	65785289	65785369	65785465	65785065	65785141	65785559	65785721	718	1,0,0	84,29,77	1,0,0	69,23,66	172	245	1	1.0	0.017,0.0,0.0	0.02,0.0,0.0	-0.001
720	gene:Solyc08g083280.2	NA	8	+	65785233	65785289	65785369	65785465	65785065	65785141	65785559	65785721	720	0,0,1	84,29,77	2,0,0	69,23,66	205	245	1	1.0	0.0,0.0,0.015	0.033,0.0,0.0	-0.006
721	gene:Solyc09g091020.2	NA	9	-	70371293	70371350	70371350	70371411	70370620	70370734	70371544	70371739	721	145,58,181	0,0,0	163,47,125	3,0,2	210	206	1	1.0	1.0,1.0,1.0	0.982,1.0,0.984	0.011
722	gene:Solyc09g091020.2	NA	9	-	70371293	70371350	70371350	70371402	70370620	70370734	70371544	70371739	722	38,14,62	0,0,0	57,14,59	3,0,2	201	206	0.6474106522059819	1.0	1.0,1.0,1.0	0.951,1.0,0.968	0.027
723	gene:Solyc01g073650.2	NA	1	-	81020899	81020966	81020966	81021092	81019784	81019976	81022076	81022117	723	0,0,0	371,134,421	1,0,0	506,113,422	275	216	1	1.0	0.0,0.0,0.0	0.002,0.0,0.0	-0.001
724	gene:Solyc01g073650.2	NA	1	-	81023469	81023541	81025116	81025196	81022877	81022949	81025629	81025681	724	0,0,1	73,46,106	0,1,0	119,45,139	229	221	1	1.0	0.0,0.0,0.009	0.0,0.021,0.0	-0.004
734	gene:Solyc10g047050.1	NA	10	+	39250688	39250752	39251007	39251056	39250413	39250506	39253270	39253353	734	27,15,28	13,6,20	86,27,58	51,12,32	213	198	0.9109978015820103	1.0	0.659,0.699,0.565	0.611,0.677,0.628	0.002
736	gene:Solyc07g056530.2	NA	7	-	64325380	64325493	64326198	64326247	64324910	64325172	64326311	64326419	736	0,0,0	5,3,14	1,0,0	19,0,19	198	262	1	1.0	0.0,0.0,0.0	0.065,NA,0.0	-0.033
742	gene:Solyc01g096400.2	NA	1	+	87505169	87505279	87506225	87506332	87504448	87504546	87507140	87507265	742	8,5,9	0,1,1	2,0,0	0,0,0	259	256	1	1.0	1.0,0.832,0.899	1.0,NA,NA	-0.09
746	gene:Solyc01g096400.2	NA	1	+	87505077	87505279	87506225	87506332	87504448	87504546	87507140	87507265	746	30,16,32	0,1,1	4,0,3	0,0,0	351	256	1	1.0	1.0,0.921,0.959	1.0,NA,1.0	-0.04
747	gene:Solyc01g096400.2	NA	1	+	87505077	87505279	87506218	87506332	87504448	87504546	87507140	87507265	747	30,16,32	1,1,0	4,0,3	0,0,0	351	263	1	1.0	0.957,0.923,1.0	1.0,NA,1.0	-0.04
759	gene:Solyc08g067090.2	NA	8	+	56004765	56004771	56004934	56004978	56004423	56004462	56006265	56006383	759	0,1,0	6,0,1	0,0,0	4,3,8	155	193	1	1.0	0.0,1.0,0.0	0.0,0.0,0.0	0.333
75	gene:Solyc08g029200.2	NA	8	-	37869584	37869637	37870205	37870252	37866930	37867022	37870870	37870964	75	0,0,1	1,2,6	0,0,1	6,2,5	196	202	1	1.0	0.0,0.0,0.147	0.0,0.0,0.171	-0.008
761	gene:Solyc08g008040.2	NA	8	+	2535285	2535292	2535317	2535355	2534286	2534407	2535422	2535588	761	3,2,7	0,0,1	6,4,8	0,0,0	156	187	1	1.0	1.0,1.0,0.894	1.0,1.0,1.0	-0.035
767	gene:Solyc04g008640.2	NA	4	+	2273977	2274035	2274427	2274645	2272968	2273069	2275249	2275631	767	0,0,1	2,2,4	0,2,2	6,0,9	207	367	1	1.0	0.0,0.0,0.307	0.0,1.0,0.283	-0.325
780	gene:Solyc02g076780.2	NA	2	+	41887392	41887479	41889043	41889149	41885101	41885197	41890263	41890552	780	9,6,23	41,22,20	32,24,31	98,38,74	236	255	0.8245399357303121	1.0	0.192,0.228,0.554	0.261,0.406,0.312	-0.002
781	gene:Solyc02g076780.2	NA	2	+	41883424	41883523	41883686	41883773	41881625	41881868	41885101	41885197	781	0,2,1	0,0,0	1,1,0	5,0,0	248	236	1	1.0	NA,1.0,1.0	0.16,1.0,NA	0.42
786	gene:Solyc01g067720.2	NA	1	-	76662607	76662659	76663034	76663123	76662395	76662457	76663242	76663454	786	1,0,0	6,1,6	1,1,2	7,2,6	238	201	1	1.0	0.123,0.0,0.0	0.108,0.297,0.22	-0.167
787	gene:Solyc01g067720.2	NA	1	-	76662607	76662659	76663044	76663123	76662395	76662457	76663242	76663454	787	1,0,0	6,1,6	4,0,2	7,2,6	228	201	1	1.0	0.128,0.0,0.0	0.335,0.0,0.227	-0.145
788	gene:Solyc01g067720.2	NA	1	-	76662607	76662659	76662894	76663123	76662395	76662457	76663242	76663454	788	1,0,0	6,1,6	5,4,1	7,2,6	378	201	1	1.0	0.081,0.0,0.0	0.275,0.515,0.081	-0.263
789	gene:Solyc07g022770.1	NA	7	+	21539222	21539256	21539265	21539273	21539116	21539149	21539352	21539386	789	19,23,20	1,1,0	46,20,28	3,0,2	183	157	1	1.0	0.942,0.952,1.0	0.929,1.0,0.923	0.014
790	gene:Solyc11g069540.1	NA	11	-	54160147	54160309	54160732	54160875	54159311	54159584	54161018	54161151	790	0,0,0	142,69,204	1,0,1	258,51,213	292	311	1	1.0	0.0,0.0,0.0	0.004,0.0,0.005	-0.003
792	gene:Solyc10g009530.2	NA	10	+	3665160	3665267	3666220	3666310	3664561	3664682	3667514	3667714	792	0,0,2	2,4,2	10,1,0	13,1,2	256	239	1	1.0	0.0,0.0,0.483	0.418,0.483,0.0	-0.139
793	gene:Solyc01g101000.2	NA	1	-	90865005	90865041	90865041	90865061	90864731	90864876	90866014	90866089	793	0,0,0	166,77,254	0,0,1	186,78,184	169	185	1	1.0	0.0,0.0,0.0	0.0,0.0,0.006	-0.002
794	gene:Solyc01g101000.2	NA	1	-	90865005	90865041	90865041	90865062	90864735	90864876	90866014	90866089	794	403,275,445	166,77,254	522,160,357	186,78,184	170	185	0.7480301866183665	1.0	0.725,0.795,0.656	0.753,0.691,0.679	0.018
798	gene:Solyc10g083800.1	NA	10	+	63558516	63558522	63558632	63558683	63558342	63558390	63560116	63560330	798	1,0,0	21,6,13	0,1,0	22,8,18	155	200	1	1.0	0.058,0.0,0.0	0.0,0.139,0.0	-0.027
799	gene:Solyc10g083800.1	NA	10	+	63558337	63558368	63558368	63558403	63558205	63558265	63558516	63558683	799	3,3,5	0,0,0	6,2,1	0,0,3	180	184	0.9185360485345606	1.0	1.0,1.0,1.0	1.0,1.0,0.254	0.249
803	gene:Solyc09g010770.2	NA	9	+	4060232	4060345	4060415	4060489	4057629	4057718	4061044	4061180	803	0,0,1	12,2,7	2,0,0	14,3,9	262	223	1	1.0	0.0,0.0,0.108	0.108,0.0,0.0	0.0
804	gene:Solyc02g086830.2	NA	2	+	49442126	49442164	49442194	49442289	49441230	49441402	49442576	49442775	804	295,120,372	10,0,1	490,192,435	5,0,9	187	244	0.9267293200762604	1.0	0.975,1.0,0.998	0.992,1.0,0.984	-0.001
806	gene:Solyc02g069780.2	NA	2	+	39613002	39613096	39613464	39613563	39612863	39612946	39614741	39614883	806	8,1,0	0,2,0	1,0,2	0,0,3	243	248	1	1.0	1.0,0.338,NA	1.0,NA,0.405	-0.033
812	gene:Solyc03g120540.2	NA	3	+	68909341	68909455	68909662	68909798	68909200	68909260	68910002	68910119	812	95,57,97	1,2,6	129,44,84	4,0,5	263	285	0.9455557269808581	1.0	0.99,0.969,0.946	0.972,1.0,0.948	-0.005
813	gene:Solyc03g120540.2	NA	3	+	68909360	68909455	68909662	68909897	68909200	68909260	68910002	68910119	813	0,1,0	251,158,229	2,0,0	160,81,160	244	384	1	1.0	0.0,0.01,0.0	0.019,0.0,0.0	-0.003
816	gene:Solyc01g034150.2	NA	1	-	36255080	36255155	36255236	36255272	36251783	36251820	36256428	36256568	816	0,4,0	3,0,5	0,0,0	0,0,2	185	224	1	1.0	0.0,1.0,0.0	NA,NA,0.0	0.333
819	gene:Solyc01g034150.2	NA	1	-	36255080	36255272	36255432	36255498	36251783	36251820	36256428	36256568	819	5,11,8	3,0,7	10,2,4	0,0,1	215	341	1	1.0	0.726,1.0,0.644	1.0,1.0,0.864	-0.165
820	gene:Solyc01g034150.2	NA	1	-	36255080	36255272	36255432	36255489	36251783	36251820	36256428	36256568	820	0,9,2	3,0,7	12,6,4	0,0,1	206	341	1	1.0	0.0,1.0,0.321	1.0,1.0,0.869	-0.516
824	gene:Solyc03g096740.2	NA	3	-	59089504	59089574	59090396	59090603	59089280	59089322	59091105	59091350	824	5,1,8	0,0,0	13,1,5	0,0,2	356	219	1	1.0	1.0,1.0,1.0	1.0,1.0,0.606	0.131
825	gene:Solyc03g096740.2	NA	3	-	59089504	59089574	59090396	59090468	59089280	59089322	59091105	59091350	825	3,2,11	0,0,0	4,0,8	0,0,2	221	219	0.6484265785131318	1.0	1.0,1.0,1.0	1.0,NA,0.799	0.101
826	gene:Solyc03g096740.2	NA	3	-	59089440	59089574	59090396	59090603	59089280	59089322	59091105	59091350	826	5,1,8	0,0,0	13,1,5	0,0,2	356	283	1	1.0	1.0,1.0,1.0	1.0,1.0,0.665	0.112
829	gene:Solyc01g109170.2	NA	1	+	96216548	96216656	96216762	96216838	96216076	96216469	96216918	96218022	829	1023,529,1057	0,0,0	175,49,117	1,0,0	257	225	1	1.0	1.0,1.0,1.0	0.994,1.0,1.0	0.002
835	gene:Solyc04g008740.2	NA	4	-	2402956	2403084	2404013	2404029	2402208	2402479	2404153	2404186	835	0,0,0	40,32,57	0,0,2	170,50,126	165	277	1	1.0	0.0,0.0,0.0	0.0,0.0,0.026	-0.009
836	gene:Solyc04g008740.2	NA	4	-	2402636	2402722	2402956	2403084	2402208	2402479	2404153	2404186	836	40,32,57	0,0,0	170,50,126	0,0,1	277	235	1	1.0	1.0,1.0,1.0	1.0,1.0,0.991	0.003
839	gene:Solyc04g008740.2	NA	4	-	2402628	2402722	2404013	2404029	2402208	2402479	2404153	2404186	839	0,0,0	28,18,22	0,0,2	75,11,39	165	243	1	1.0	0.0,0.0,0.0	0.0,0.0,0.07	-0.023
83	gene:Solyc04g071940.2	NA	4	-	58949693	58949908	58950183	58950232	58947949	58949019	58952635	58952933	83	0,2,0	1,0,0	0,1,2	3,5,4	198	364	1	1.0	0.0,1.0,NA	0.0,0.269,0.479	0.251
843	gene:Solyc12g008970.1	NA	12	-	2278217	2278283	2278926	2278983	2278039	2278120	2279498	2279705	843	0,1,0	1,7,5	0,0,0	5,0,3	206	215	1	1.0	0.0,0.13,0.0	0.0,NA,0.0	0.043
844	gene:Solyc05g008770.2	NA	5	-	2995342	2995428	2996696	2996822	2994444	2994463	3000623	3000884	844	2,4,6	0,0,0	7,1,2	0,0,1	275	235	1	1.0	1.0,1.0,1.0	1.0,1.0,0.631	0.123
845	gene:Solyc05g008770.2	NA	5	-	2995342	2995428	2996318	2996579	2994444	2994463	3000623	3000884	845	21,10,46	0,0,0	60,5,37	0,0,1	410	235	1	1.0	1.0,1.0,1.0	1.0,1.0,0.955	0.015
848	gene:Solyc02g094560.2	NA	2	+	55099274	55099334	55099541	55099717	55098664	55098782	55101259	55101591	848	96,84,110	0,0,1	154,64,123	0,0,2	209	325	1	1.0	1.0,1.0,0.994	1.0,1.0,0.99	0.001
853	gene:Solyc01g098520.2	NA	1	-	89017523	89017645	89017771	89017830	89016400	89016427	89017978	89018085	853	2,3,15	8,10,16	0,0,1	6,0,4	208	271	1	1.0	0.246,0.281,0.55	0.0,NA,0.246	0.236
854	gene:Solyc01g098520.2	NA	1	-	89017771	89017830	89017978	89018023	89017523	89017645	89018123	89018260	854	1,0,0	5,8,10	0,0,0	1,0,4	194	208	1	1.0	0.177,0.0,0.0	0.0,NA,0.0	0.059
855	gene:Solyc01g098520.2	NA	1	-	89017771	89017830	89017978	89018023	89016400	89016427	89018123	89018260	855	5,0,0	0,0,1	1,0,0	0,0,0	194	208	1	1.0	1.0,NA,0.0	1.0,NA,NA	-0.5
85	gene:Solyc08g077090.2	NA	8	-	61020038	61020080	61021321	61021415	61019298	61019484	61022282	61022450	85	85,47,71	1,0,0	95,25,67	0,0,0	243	191	1	1.0	0.985,1.0,1.0	1.0,1.0,1.0	-0.005
863	gene:Solyc05g042050.2	NA	5	-	54555198	54555380	54555527	54555629	54554311	54554465	54556433	54556808	863	2,0,0	2,0,0	0,1,2	0,0,2	251	331	1	1.0	0.569,NA,NA	NA,1.0,0.569	-0.216
864	gene:Solyc05g026490.2	NA	5	-	41506306	41506499	41507751	41507809	41505398	41505598	41511424	41511688	864	3,0,5	312,193,366	1,0,1	302,112,202	207	342	0.670970193115507	1.0	0.016,0.0,0.022	0.005,0.0,0.008	0.008
866	gene:Solyc05g026490.2	NA	5	-	41506306	41506499	41507751	41507968	41505398	41505598	41511424	41511688	866	10,6,18	312,193,366	12,5,7	302,112,202	366	342	0.7660425475600647	1.0	0.029,0.028,0.044	0.036,0.04,0.031	-0.002
867	gene:Solyc05g026490.2	NA	5	-	41507751	41507809	41507895	41507968	41505398	41505598	41511424	41511688	867	11,5,13	3,0,5	12,5,8	1,0,1	222	207	1	1.0	0.774,1.0,0.708	0.918,1.0,0.882	-0.106
868	gene:Solyc05g026490.2	NA	5	-	41507751	41507809	41507895	41507968	41505982	41506499	41511424	41511688	868	7,6,17	10,5,10	13,5,6	10,2,7	222	207	0.7265977027862565	1.0	0.395,0.528,0.613	0.548,0.7,0.444	-0.052
869	gene:Solyc05g026490.2	NA	5	-	41505982	41506499	41507751	41507809	41505398	41505598	41511424	41511688	869	3,0,5	1213,684,1394	1,0,1	877,342,662	207	666	1	1.0	0.008,0.0,0.011	0.004,0.0,0.005	0.003
86	gene:Solyc05g052700.2	NA	5	+	62906652	62906717	62907645	62907708	62905341	62906441	62907854	62908171	86	0,1,0	1,1,0	1,0,0	0,2,0	214	212	1	1.0	0.0,0.498,NA	1.0,0.0,NA	-0.251
872	gene:Solyc05g026490.2	NA	5	-	41506306	41506513	41507751	41507809	41505398	41505598	41511424	41511688	872	3,0,5	73,35,93	1,0,1	70,32,46	207	356	1	1.0	0.066,0.0,0.085	0.024,0.0,0.036	0.03
87	gene:Solyc05g052700.2	NA	5	+	62906641	62906713	62907645	62907708	62905341	62906441	62907854	62908171	87	6,1,6	1,1,0	4,0,2	0,2,0	221	212	1	1.0	0.852,0.49,1.0	1.0,0.0,1.0	0.114
880	gene:Solyc06g049060.2	NA	6	-	32341687	32341700	32341786	32341865	32341436	32341578	32342540	32343138	880	2,0,0	2,1,7	2,0,0	2,4,1	228	162	1	1.0	0.415,0.0,0.0	0.415,0.0,0.0	0.0
881	gene:Solyc06g049060.2	NA	6	-	32341687	32341700	32341786	32341868	32341436	32341578	32342540	32343138	881	41,45,56	2,1,7	50,23,28	2,4,1	231	162	0.6710119618810024	1.0	0.935,0.969,0.849	0.946,0.801,0.952	0.018
882	gene:Solyc08g081910.2	NA	8	-	64823880	64823963	64824012	64824111	64822687	64823009	64824186	64824380	882	8,0,0	586,477,607	2,0,0	624,339,469	248	232	1	1.0	0.013,0.0,0.0	0.003,0.0,0.0	0.003
883	gene:Solyc08g081910.2	NA	8	-	64823863	64823963	64824012	64824111	64822687	64823009	64824186	64824380	883	8,0,0	1833,1166,1901	2,0,0	2021,940,1564	248	249	1	1.0	0.004,0.0,0.0	0.001,0.0,0.0	0.001
890	gene:Solyc10g085630.1	NA	10	+	64752422	64752468	64752468	64752507	64751868	64751908	64753162	64753248	890	1,0,0	4,2,6	0,1,0	8,0,9	195	188	1	1.0	0.194,0.0,0.0	0.0,1.0,0.0	-0.269
893	gene:Solyc06g043070.2	NA	6	-	29793972	29794157	29795104	29795151	29791220	29791303	29795396	29795477	893	0,1,0	53,53,68	0,0,0	101,28,55	196	334	1	1.0	0.0,0.031,0.0	0.0,0.0,0.0	0.01
899	gene:Solyc06g043070.2	NA	6	-	29791220	29791303	29793972	29794152	29790972	29791109	29795104	29795158	899	8,6,13	28,9,33	11,4,12	34,13,31	329	232	0.7442404505465887	1.0	0.168,0.32,0.217	0.186,0.178,0.214	0.042
89	gene:Solyc05g052700.2	NA	5	+	62906652	62906713	62907645	62907708	62905341	62906441	62907854	62908171	89	0,0,3	1,1,0	0,0,2	0,2,0	210	212	1	1.0	0.0,0.0,1.0	NA,0.0,1.0	-0.167
8	gene:Solyc06g084160.2	NA	6	+	49374207	49374291	49374505	49374636	49373255	49373402	49374713	49374992	8	1,0,0	1,0,0	6,2,10	4,0,0	233	280	0.705919979268999	1.0	0.546,NA,NA	0.643,1.0,1.0	-0.335
900	gene:Solyc06g043070.2	NA	6	-	29791220	29791303	29793972	29794157	29791008	29791109	29795104	29795158	900	28,16,53	28,9,33	43,11,52	34,13,31	334	232	0.9079809667561443	1.0	0.41,0.553,0.527	0.468,0.37,0.538	0.038
907	gene:Solyc08g015660.2	NA	8	+	5209637	5209684	5213447	5213507	5208378	5208457	5214366	5214445	907	36,19,30	8,0,4	44,29,27	5,4,7	196	209	0.658254894216021	1.0	0.828,1.0,0.889	0.904,0.885,0.804	0.041
913	gene:Solyc04g015450.2	NA	4	-	5654165	5654222	5655446	5655546	5653925	5653991	5656613	5656790	913	0,0,0	26,13,30	4,0,0	72,31,55	249	206	0.6436905369907919	1.0	0.0,0.0,0.0	0.044,0.0,0.0	-0.015
914	gene:Solyc06g043150.2	NA	6	+	29686997	29687192	29687260	29687362	29686847	29686910	29687436	29687499	914	50,23,38	16,3,31	169,119,130	76,43,50	344	251	0.7841577296957751	1.0	0.695,0.848,0.472	0.619,0.669,0.655	0.024
916	gene:Solyc06g043150.2	NA	6	+	29687273	29687362	29687436	29687499	29686997	29687192	29687587	29687656	916	1,0,1	5,10,10	5,1,0	51,21,29	238	212	1	1.0	0.151,0.0,0.082	0.08,0.041,0.0	0.037
921	gene:Solyc02g092910.2	NA	2	+	53860043	53860079	53862042	53862134	53859288	53859434	53862620	53862722	921	20,24,45	0,0,0	67,33,41	0,0,1	185	241	1	1.0	1.0,1.0,1.0	1.0,1.0,0.982	0.006
928	gene:Solyc12g013880.1	NA	12	-	4676822	4676845	4677933	4678017	4676260	4676534	4678378	4678509	928	0,0,0	0,1,3	2,0,0	0,0,0	233	172	1	1.0	NA,0.0,0.0	1.0,NA,NA	-1.0
931	gene:Solyc09g011030.2	NA	9	-	4370751	4370834	4370880	4370989	4369484	4369706	4371792	4371843	931	4,0,0	0,0,2	2,0,0	0,0,1	258	232	1	1.0	1.0,NA,0.0	1.0,NA,0.0	0.0
932	gene:Solyc11g043200.1	NA	11	-	33339270	33339307	33340466	33340578	33338647	33338724	33341468	33341570	932	1,0,3	0,0,0	7,5,4	0,0,1	261	186	1	1.0	1.0,NA,1.0	1.0,1.0,0.74	0.087
93	gene:Solyc09g061440.2	NA	9	-	59118564	59118757	59119435	59119484	59117926	59118062	59121361	59121680	93	13,2,2	0,0,1	3,1,5	1,0,2	198	342	1	1.0	1.0,1.0,0.776	0.838,1.0,0.812	0.042
944	gene:Solyc02g087050.2	NA	2	+	49586079	49586111	49586111	49586196	49585941	49586004	49586787	49587025	944	4,7,9	56,19,54	9,1,12	79,6,63	181	234	0.8926165097683886	1.0	0.085,0.323,0.177	0.128,0.177,0.198	0.027
946	gene:Solyc11g017440.1	NA	11	-	8384018	8384076	8384460	8384487	8383386	8383568	8384581	8384626	946	15,1,12	106,117,112	11,8,20	197,125,137	176	207	0.8811851482748905	1.0	0.143,0.01,0.112	0.062,0.07,0.147	-0.005
948	gene:Solyc07g017510.2	NA	7	+	7408757	7408911	7408959	7409050	7407489	7408224	7411585	7411930	948	61,61,54	0,1,1	343,88,208	3,0,1	303	240	1	1.0	1.0,0.98,0.977	0.989,1.0,0.994	-0.009
949	gene:Solyc12g036130.1	NA	12	-	53696772	53696879	53698897	53699028	53696583	53696677	53700670	53700778	949	0,0,0	5,13,15	1,0,0	8,3,14	280	256	1	1.0	0.0,0.0,0.0	0.103,0.0,0.0	-0.034
954	gene:Solyc12g006470.1	NA	12	+	957298	957371	958601	958698	956914	956996	958922	959015	954	735,499,750	0,0,1	7794,1535,4363	1,0,0	222	246	1	1.0	1.0,1.0,0.999	1.0,1.0,1.0	-0.0
95	gene:Solyc03g062830.2	NA	3	-	32320006	32320050	32320771	32320872	32319572	32319889	32322494	32322553	95	2,6,6	0,0,1	6,1,2	4,2,6	250	193	1	1.0	1.0,1.0,0.822	0.537,0.278,0.205	0.601
962	gene:Solyc05g032660.2	NA	5	+	46234451	46234509	46236362	46236458	46232538	46232624	46238628	46238679	962	55,15,78	2,5,0	190,63,195	10,3,6	207	245	0.9226377725510404	1.0	0.97,0.78,1.0	0.957,0.961,0.975	-0.048
964	gene:Solyc05g032660.2	NA	5	+	46236362	46236413	46238628	46238679	46232538	46232624	46238771	46238813	964	0,0,0	60,51,81	4,2,0	297,101,269	200	200	1	1.0	0.0,0.0,0.0	0.013,0.019,0.0	-0.011
969	gene:Solyc02g080590.2	NA	2	+	44788907	44788952	44788952	44789014	44788665	44788817	44790014	44790070	969	2,0,6	373,89,434	1,0,2	348,72,347	194	211	1	1.0	0.006,0.0,0.015	0.003,0.0,0.006	0.004
971	gene:Solyc02g094610.1	NA	2	-	55175564	55175752	55176433	55176519	55172229	55172322	55179391	55179541	971	13,7,12	47,20,73	20,3,16	71,25,85	235	337	0.9598928594323677	1.0	0.284,0.334,0.191	0.288,0.147,0.213	0.054
973	gene:Solyc07g008720.2	NA	7	+	3695159	3695210	3695469	3695503	3694915	3695063	3695596	3696017	973	0,2,0	1,0,0	0,0,0	0,0,4	200	183	1	1.0	0.0,1.0,NA	NA,NA,0.0	0.5
974	gene:Solyc07g008720.2	NA	7	+	3695153	3695210	3695469	3695503	3694914	3695063	3695596	3696017	974	988,653,1133	1,0,0	1909,782,1310	0,0,4	206	183	1	1.0	0.999,1.0,1.0	1.0,1.0,0.997	0.001
976	gene:Solyc01g080700.2	NA	1	+	79951540	79951618	79951814	79951876	79950450	79950548	79951991	79952168	976	6,2,3	2,1,9	13,10,14	15,4,15	227	211	0.7289640976766953	1.0	0.736,0.65,0.237	0.446,0.699,0.465	0.004
978	gene:Solyc01g080700.2	NA	1	+	79948522	79948724	79949150	79949244	79946667	79946902	79950101	79950281	978	1,0,0	0,0,1	6,2,2	1,0,0	351	243	1	1.0	1.0,NA,0.0	0.806,1.0,1.0	-0.435
97	gene:Solyc07g044850.2	NA	7	+	57914511	57914672	57918326	57918956	57909762	57910635	57920350	57920752	97	4,4,2	1428,642,1491	1,1,2	1316,365,1042	310	779	1	1.0	0.007,0.015,0.003	0.002,0.007,0.005	0.004
984	gene:Solyc04g080430.2	NA	4	+	64601052	64601140	64601507	64601593	64600522	64600940	64602378	64602689	984	1,0,0	0,6,4	0,1,0	2,0,0	237	235	1	1.0	1.0,0.0,0.0	0.0,1.0,NA	-0.167
986	gene:Solyc03g013440.2	NA	3	+	44656808	44657173	44658031	44658502	44654580	44654867	44658678	44658738	986	18,7,27	18,32,32	7,2,29	26,3,27	514	620	0.9092455149328076	1.0	0.547,0.209,0.504	0.245,0.446,0.564	0.002
988	gene:Solyc02g090930.2	NA	2	-	52399983	52400085	52400085	52400105	52399186	52399812	52401707	52401741	988	7,9,13	1,2,0	19,4,9	2,0,0	169	251	1	1.0	0.912,0.87,1.0	0.934,1.0,1.0	-0.051
98	gene:Solyc07g044850.2	NA	7	+	57914609	57914672	57918326	57918956	57909762	57910635	57920350	57920752	98	1,0,0	1428,642,1491	0,0,0	1316,365,1042	212	779	1	1.0	0.003,0.0,0.0	0.0,0.0,0.0	0.001
990	gene:Solyc02g090930.2	NA	2	-	52400023	52400085	52400085	52400105	52399186	52399812	52401707	52401741	990	7,9,13	1,2,1	19,4,9	3,0,1	169	211	0.8191922995655554	1.0	0.897,0.849,0.942	0.888,1.0,0.918	-0.039
991	gene:Solyc04g009410.2	NA	4	+	2836549	2836657	2837621	2837710	2835553	2835735	2837836	2837921	991	382,118,406	0,0,0	583,111,534	0,0,2	257	238	1	1.0	1.0,1.0,1.0	1.0,1.0,0.996	0.001
993	gene:Solyc04g009410.2	NA	4	+	2836549	2836657	2837621	2837715	2835553	2835735	2837836	2837921	993	382,118,406	0,0,0	583,111,534	0,1,2	257	243	1	1.0	1.0,1.0,1.0	1.0,0.991,0.996	0.004
994	gene:Solyc01g044490.2	NA	1	+	44144265	44144386	44144633	44144673	44132200	44132268	44145059	44145127	994	164,75,176	53,28,70	222,68,156	66,34,54	270	189	0.778458132433946	1.0	0.684,0.652,0.638	0.702,0.583,0.669	0.007
995	gene:Solyc10g083360.1	NA	10	+	63202041	63202145	63202173	63202264	63201793	63201908	63203161	63203227	995	1,1,2	5,7,10	4,0,1	5,1,8	253	240	0.7988015482549312	1.0	0.159,0.119,0.159	0.431,0.0,0.106	-0.033
