# Supplementary material for: High transcriptome plasticity drives phosphate starvation responses in tomato
Source: Stress Biol. 2022 Mar 18;2(1):18. doi: 10.1007/s44154-022-00035-4 (PMC10441952; doi:10.1007/s44154-022-00035-4)
Supplement: Supplementary file 3 — Additional file 3. [file 44154_2022_35_MOESM3_ESM.zip › rmats_7s/RI.MATS.ReadsOnTargetAndJunctionCounts.txt]

ID	GeneID	geneSymbol	chr	strand	riExonStart_0base	riExonEnd	upstreamES	upstreamEE	downstreamES	downstreamEE	ID	IC_SAMPLE_1	SC_SAMPLE_1	IC_SAMPLE_2	SC_SAMPLE_2	IncFormLen	SkipFormLen	PValue	FDR	IncLevel1	IncLevel2	IncLevelDifference
312	gene:Solyc04g076940.2	NA	4	+	61880947	61881186	61880947	61881031	61881160	61881186	312	4,2,11	21,15,8	27,10,14	7,2,7	278	149	1.56211590570764e-192	6.46559773372e-189	0.093,0.067,0.424	0.674,0.728,0.517	-0.445
4198	gene:Solyc01g106330.2	NA	1	+	94266480	94266728	94266480	94266561	94266645	94266728	4198	0,0,1	26,17,47	9,1,7	53,10,38	233	149	1.5350160216727805e-121	3.17671565685e-118	0.0,0.0,0.013	0.098,0.06,0.105	-0.083
1878	gene:Solyc11g064950.1	NA	11	-	50266394	50266616	50266394	50266464	50266564	50266616	1878	10,1,9	10,6,6	13,6,5	0,3,0	249	149	4.950442565660828e-121	6.82996059309e-118	0.374,0.091,0.473	1.0,0.545,1.0	-0.536
3486	gene:Solyc02g094420.2	NA	2	+	54948355	54948603	54948355	54948438	54948530	54948603	3486	27,8,19	185,66,183	26,8,25	612,147,527	241	149	5.9194457223215126e-120	6.12514646117e-117	0.083,0.07,0.06	0.026,0.033,0.028	0.042
667	gene:Solyc08g083320.2	NA	8	-	65817746	65817975	65817746	65817847	65817915	65817975	667	55,44,79	351,215,421	60,22,61	700,198,611	217	149	2.4633803998293878e-116	2.03918629498e-113	0.097,0.123,0.114	0.056,0.071,0.064	0.048
3954	gene:Solyc12g042060.1	NA	12	-	40790483	40790689	40790483	40790573	40790657	40790689	3954	18,9,26	898,726,1228	41,114,24	2644,711,2026	233	149	1.3023608528040388e-107	8.98411928293e-105	0.013,0.008,0.013	0.01,0.093,0.008	-0.026
234	gene:Solyc12g098390.1	NA	12	-	65913640	65913819	65913640	65913688	65913783	65913819	234	0,0,2	26,22,28	10,3,1	25,7,27	244	149	7.917269205208522e-107	4.68136817719e-104	0.0,0.0,0.042	0.196,0.207,0.022	-0.128
574	gene:Solyc05g009070.2	NA	5	+	3218784	3218980	3218784	3218840	3218919	3218980	574	9,2,1	1,4,2	1,4,5	1,0,0	228	149	4.505071074201801e-103	2.33081114702e-100	0.855,0.246,0.246	0.395,1.0,1.0	-0.349
1484	gene:Solyc08g075890.2	NA	8	+	59980979	59981220	59980979	59981082	59981147	59981220	1484	1,0,2	5,2,5	5,4,2	1,0,3	214	149	2.810704524414706e-99	1.29261178073e-96	0.122,0.0,0.218	0.777,1.0,0.317	-0.585
2697	gene:Solyc07g041730.2	NA	7	+	54075898	54076044	54075898	54075924	54076000	54076044	2697	22,6,25	108,42,96	11,3,13	149,55,139	225	149	3.86774106931194e-97	1.60085802859e-94	0.119,0.086,0.147	0.047,0.035,0.058	0.071
266	gene:Solyc09g047910.2	NA	9	-	33696097	33696299	33696097	33696151	33696249	33696299	266	2,4,7	10,5,3	6,4,5	2,0,0	247	149	3.2117828194064695e-94	1.20850628087e-91	0.108,0.326,0.585	0.644,1.0,1.0	-0.542
2446	gene:Solyc05g006540.2	NA	5	-	1162117	1162359	1162117	1162172	1162283	1162359	2446	0,3,1	4,2,0	13,0,7	3,0,2	260	149	4.872516438387841e-94	1.68061212821e-91	0.0,0.462,1.0	0.713,NA,0.667	-0.203
3118	gene:Solyc08g061560.2	NA	8	-	48990364	48990576	48990364	48990439	48990511	48990576	3118	0,0,1	1,0,3	6,0,7	3,0,0	221	149	7.625022027275581e-94	2.42768970545e-91	0.0,NA,0.183	0.574,NA,1.0	-0.695
317	gene:Solyc07g066670.2	NA	7	-	68042369	68042559	68042369	68042413	68042483	68042559	317	41,27,35	42,33,63	6,1,4	14,4,28	219	149	7.17550102265483e-86	2.12138562377e-83	0.399,0.358,0.274	0.226,0.145,0.089	0.19
3355	gene:Solyc01g108400.2	NA	1	+	95741055	95741301	95741055	95741117	95741238	95741301	3355	10,2,9	69,17,70	7,0,1	125,28,79	270	149	2.5071304466832523e-77	6.91800861255e-75	0.074,0.061,0.066	0.03,0.0,0.007	0.055
1719	gene:Solyc03g113020.2	NA	3	+	63324837	63325064	63324837	63324913	63324997	63325064	1719	13,8,5	5,1,6	16,0,8	2,0,0	233	149	2.514624699654387e-75	6.50501976992e-73	0.624,0.836,0.348	0.836,NA,1.0	-0.315
2435	gene:Solyc06g062790.2	NA	6	+	39616709	39616928	39616709	39616792	39616890	39616928	2435	35,11,31	8,0,2	28,9,24	2,0,0	247	149	1.1808288794309999e-74	2.8749710188e-72	0.725,1.0,0.903	0.894,1.0,1.0	-0.089
1145	gene:Solyc04g079060.2	NA	4	-	63644432	63644674	63644432	63644478	63644592	63644674	1145	87,35,94	407,294,400	40,12,46	326,228,285	263	149	4.014489739295695e-73	9.2310961283e-71	0.108,0.063,0.117	0.065,0.029,0.084	0.037
1200	gene:Solyc01g100970.2	NA	1	+	90847489	90847777	90847489	90847600	90847668	90847777	1200	1921,573,2076	15,23,23	1707,477,1509	6,4,9	217	149	1.815580983828975e-72	3.95509983793e-70	0.989,0.945,0.984	0.995,0.988,0.991	-0.019
1119	gene:Solyc07g044830.2	NA	7	+	57877496	57877656	57877496	57877539	57877618	57877656	1119	21,3,17	1,0,2	12,4,3	4,0,5	228	149	2.876932817509409e-72	5.95381246584e-70	0.932,1.0,0.847	0.662,1.0,0.282	0.278
2371	gene:Solyc03g019940.2	NA	3	-	61277041	61277280	61277041	61277125	61277225	61277280	2371	5,3,1	14,5,21	15,5,13	20,6,15	249	149	8.474236103645006e-71	1.67023158252e-68	0.176,0.264,0.028	0.31,0.333,0.342	-0.172
2629	gene:Solyc11g007580.1	NA	11	-	1817210	1817406	1817210	1817247	1817362	1817406	2629	4,4,2	50,30,42	14,6,15	56,35,54	264	149	1.3367075874411573e-68	2.51483304746e-66	0.043,0.07,0.026	0.124,0.088,0.136	-0.07
359	gene:Solyc07g063550.2	NA	7	+	66001229	66001464	66001229	66001284	66001373	66001464	359	1,1,0	0,0,2	3,0,2	2,0,0	238	149	8.103664370006412e-67	1.45830725337e-64	1.0,1.0,0.0	0.484,NA,1.0	-0.075
1094	gene:Solyc12g055800.1	NA	12	-	61779070	61779300	61779070	61779112	61779228	61779300	1094	10,4,8	0,0,2	27,5,15	5,0,6	265	149	1.7587748011550748e-66	3.03315370916e-64	1.0,1.0,0.692	0.752,1.0,0.584	0.119
1267	gene:Solyc01g088720.2	NA	1	+	83482275	83482509	83482275	83482361	83482443	83482509	1267	2,0,0	9,8,1	1,3,3	5,3,3	231	149	2.574476161279337e-65	4.26230273261e-63	0.125,0.0,0.0	0.114,0.392,0.392	-0.258
75	gene:Solyc04g049800.2	NA	4	+	43567951	43568154	43567951	43568039	43568121	43568154	75	2,3,9	66,18,84	3,0,1	120,19,110	231	149	6.078776934347276e-65	9.67694528126e-63	0.019,0.097,0.065	0.016,0.0,0.006	0.053
616	gene:Solyc06g007350.2	NA	6	+	1387348	1387578	1387348	1387426	1387529	1387578	616	2,2,3	132,94,116	27,5,16	433,134,305	252	149	8.867528631098441e-65	1.35935929645e-62	0.009,0.012,0.015	0.036,0.022,0.03	-0.017
3440	gene:Solyc05g006170.2	NA	5	-	852046	852242	852046	852106	852200	852242	3440	22,7,23	4,1,3	31,4,20	2,0,0	243	149	8.63247125793718e-64	1.27606423345e-61	0.771,0.811,0.825	0.905,1.0,1.0	-0.166
1399	gene:Solyc09g065920.2	NA	9	+	64210814	64211013	64210814	64210883	64210983	64211013	1399	3,0,6	45,26,59	11,3,11	49,21,47	249	149	2.907600422295223e-63	4.1498476372e-61	0.038,0.0,0.057	0.118,0.079,0.123	-0.075
1318	gene:Solyc04g045600.2	NA	4	-	34265779	34265989	34265779	34265876	34265962	34265989	1318	6,4,15	84,52,107	39,13,33	205,64,136	235	149	1.5345705276057472e-62	2.11719580459e-60	0.043,0.047,0.082	0.108,0.114,0.133	-0.061
2234	gene:Solyc12g014350.1	NA	12	-	5161916	5162164	5161916	5161986	5162091	5162164	2234	0,0,2	4,5,7	1,0,6	4,1,6	254	149	2.3242597423334246e-62	3.10326163662e-60	0.0,0.0,0.144	0.128,0.0,0.37	-0.118
1108	gene:Solyc08g069000.2	NA	8	-	58084971	58086552	58084971	58085052	58086493	58086552	1108	505,277,613	3,2,2	558,167,504	8,3,9	1590	149	1.05831579159081e-60	1.36886533169e-58	0.94,0.928,0.966	0.867,0.839,0.84	0.096
804	gene:Solyc05g026140.2	NA	5	+	39844007	39844197	39844007	39844019	39844085	39844197	804	2,0,3	14,7,6	15,5,10	20,1,28	215	149	2.4657503050977553e-60	3.09264864024e-58	0.09,0.0,0.257	0.342,0.776,0.198	-0.323
1375	gene:Solyc08g083040.2	NA	8	-	65626676	65626900	65626676	65626715	65626781	65626900	1375	2,1,3	108,61,109	9,2,9	127,51,101	215	149	8.502484528474476e-60	1.0350524548e-57	0.013,0.011,0.019	0.047,0.026,0.058	-0.029
4373	gene:Solyc07g021340.2	NA	7	+	16969513	16969742	16969513	16969586	16969686	16969742	4373	38,26,30	21,6,12	22,17,24	5,0,4	249	149	6.352866390464681e-58	7.5127182829e-56	0.52,0.722,0.599	0.725,1.0,0.782	-0.222
1961	gene:Solyc06g043150.2	NA	6	+	29687427	29687656	29687427	29687499	29687587	29687656	1961	0,0,2	19,13,40	7,8,15	119,58,78	237	149	9.324980495024795e-58	1.07211372969e-55	0.0,0.0,0.03	0.036,0.08,0.108	-0.065
2020	gene:Solyc07g041750.2	NA	7	-	54091672	54091915	54091672	54091761	54091845	54091915	2020	0,0,3	5,0,6	5,0,1	0,4,2	233	149	2.7521604490360777e-57	3.07870056718e-55	0.0,NA,0.242	1.0,0.0,0.242	-0.293
505	gene:Solyc01g098500.2	NA	1	+	89009103	89009340	89009103	89009168	89009255	89009340	505	27,12,46	108,53,146	91,17,72	203,38,152	236	149	1.8144045054289944e-56	1.97626848631e-54	0.136,0.125,0.166	0.221,0.22,0.23	-0.081
2628	gene:Solyc11g007580.1	NA	11	-	1817362	1817571	1817362	1817431	1817504	1817571	2628	1,3,1	52,25,47	14,10,15	49,25,64	222	149	4.1459735417002195e-56	4.4000473049e-54	0.013,0.075,0.014	0.161,0.212,0.136	-0.136
1355	gene:Solyc06g069020.2	NA	6	+	42828385	42828609	42828385	42828431	42828538	42828609	1355	11,6,15	254,150,289	45,31,24	551,163,486	256	149	5.759719727672193e-56	5.95986998821e-54	0.025,0.023,0.029	0.045,0.1,0.028	-0.032
1048	gene:Solyc04g011900.2	NA	4	-	4285508	4285741	4285508	4285574	4285658	4285741	1048	5,1,14	156,82,179	4,3,5	459,148,286	233	149	1.4118364613223705e-55	1.42526612522e-53	0.02,0.008,0.048	0.006,0.013,0.011	0.015
2392	gene:Solyc05g018700.2	NA	5	-	22832261	22832494	22832261	22832292	22832424	22832494	2392	1,5,3	1,0,0	2,0,2	3,0,1	281	149	5.265282011642762e-55	5.11782539256e-53	0.347,1.0,1.0	0.261,NA,0.515	0.394
303	gene:Solyc01g103170.2	NA	1	-	91829491	91829723	91829491	91829554	91829667	91829723	303	33,13,28	165,72,170	47,8,28	55,20,43	262	149	5.316900021260215e-55	5.11782539256e-53	0.102,0.093,0.086	0.327,0.185,0.27	-0.167
1627	gene:Solyc04g076810.2	NA	4	-	61683942	61684155	61683942	61683996	61684094	61684155	1627	2,0,3	4,2,14	5,1,4	1,4,2	247	149	3.9582358572196067e-54	3.72344050296e-52	0.232,0.0,0.114	0.751,0.131,0.547	-0.361
690	gene:Solyc05g056280.2	NA	5	+	65632720	65632959	65632720	65632779	65632911	65632959	690	1,6,5	6,1,22	10,13,7	9,3,6	281	149	1.475231402562753e-52	1.35688506116e-50	0.081,0.761,0.108	0.371,0.697,0.382	-0.167
2722	gene:Solyc08g076420.2	NA	8	-	60428963	60429323	60428963	60429123	60429204	60429323	2722	830,251,865	21,13,20	481,138,424	7,1,6	230	149	3.2179333032575688e-52	2.89544042221e-50	0.962,0.926,0.966	0.978,0.989,0.979	-0.031
3018	gene:Solyc02g069680.2	NA	2	+	39522514	39522732	39522514	39522612	39522696	39522732	3018	4,0,0	153,71,115	20,4,8	363,146,268	233	149	3.66756832946714e-52	3.22980113099e-50	0.016,0.0,0.0	0.034,0.017,0.019	-0.018
2123	gene:Solyc02g084880.2	NA	2	+	47948237	47948423	47948237	47948278	47948363	47948423	2123	0,0,2	35,27,48	0,0,8	29,12,13	234	149	3.1910955379381615e-51	2.7516550899e-49	0.0,0.0,0.026	0.0,0.0,0.282	-0.085
1582	gene:Solyc02g005180.2	NA	2	+	7140216	7140400	7140216	7140269	7140346	7140400	1582	5,2,2	59,32,73	6,4,9	57,22,35	226	149	1.2723660162093243e-50	1.0747597839e-48	0.053,0.04,0.018	0.065,0.107,0.145	-0.069
2419	gene:Solyc06g071050.2	NA	6	-	43654263	43654511	43654263	43654331	43654414	43654511	2419	95,98,133	3,6,6	29,19,26	1,0,0	232	149	2.4600666906049626e-50	2.03644320648e-48	0.953,0.913,0.934	0.949,1.0,1.0	-0.05
292	gene:Solyc07g008320.2	NA	7	-	3091378	3091574	3091378	3091388	3091481	3091574	292	0,1,3	1,1,0	4,0,2	9,0,0	242	149	1.2327153923334782e-49	1.00043313899e-47	0.0,0.381,1.0	0.215,NA,1.0	-0.147
3787	gene:Solyc04g081750.2	NA	4	+	65681302	65681497	65681302	65681333	65681440	65681497	3787	13,2,3	0,0,1	12,2,13	1,4,0	256	149	1.507899547073444e-49	1.20023004333e-47	1.0,1.0,0.636	0.875,0.225,1.0	0.179
419	gene:Solyc10g006470.2	NA	10	-	1067773	1067939	1067773	1067812	1067922	1067939	419	175,85,200	4,0,3	143,62,131	9,0,7	259	149	3.568938537724176e-49	2.78713898257e-47	0.962,1.0,0.975	0.901,1.0,0.915	0.04
2677	gene:Solyc09g065860.2	NA	9	-	64126663	64126875	64126663	64126741	64126832	64126875	2677	4,1,1	3,2,1	3,0,0	0,1,0	240	149	5.711981645580744e-48	4.3781281539e-46	0.453,0.237,0.383	1.0,0.0,NA	-0.142
3612	gene:Solyc08g074360.2	NA	8	-	58482577	58482769	58482577	58482658	58482736	58482769	3612	3,1,2	72,33,81	12,4,1	72,38,60	227	149	6.681157418826933e-48	4.93809117081e-46	0.027,0.02,0.016	0.099,0.065,0.011	-0.037
486	gene:Solyc01g098500.2	NA	1	+	89008591	89008764	89008591	89008610	89008699	89008764	486	20,9,30	2,2,0	45,5,31	10,2,5	238	149	6.663898652374908e-48	4.93809117081e-46	0.862,0.738,1.0	0.738,0.61,0.795	0.152
222	gene:Solyc05g008840.1	NA	5	-	3068849	3069089	3068849	3068936	3069025	3069089	222	0,0,1	18,15,7	2,2,4	19,15,26	238	149	1.0800763965808318e-47	7.84287053587e-46	0.0,0.0,0.082	0.062,0.077,0.088	-0.048
3812	gene:Solyc02g079100.2	NA	2	+	43720665	43720888	43720665	43720707	43720792	43720888	3812	37,13,31	375,152,441	4,1,7	149,36,97	234	149	3.8901018865004226e-47	2.77605719107e-45	0.059,0.052,0.043	0.017,0.017,0.044	0.025
3257	gene:Solyc03g083020.2	NA	3	+	52859858	52860104	52859858	52859962	52860048	52860104	3257	32,13,35	690,555,601	15,5,16	612,307,530	235	149	4.287349767003199e-46	3.00768486197e-44	0.029,0.015,0.036	0.015,0.01,0.019	0.012
1602	gene:Solyc06g065230.2	NA	6	+	40680162	40680381	40680162	40680215	40680320	40680381	1602	4,0,9	1,0,1	4,2,4	7,0,1	254	149	6.8822575122347015e-46	4.74761064052e-44	0.701,NA,0.841	0.251,1.0,0.701	0.12
3980	gene:Solyc04g049550.2	NA	4	-	42517358	42517593	42517358	42517427	42517511	42517593	3980	6,1,6	2,0,4	21,2,3	0,0,3	233	149	8.916749837418767e-46	6.05023402903e-44	0.657,1.0,0.49	1.0,1.0,0.39	-0.081
1564	gene:Solyc10g009570.2	NA	10	-	3698095	3698324	3698095	3698179	3698250	3698324	1564	18,0,11	176,67,258	42,7,23	1294,355,1039	220	149	4.279852114634289e-45	2.85714643588e-43	0.065,0.0,0.028	0.022,0.013,0.015	0.014
789	gene:Solyc04g054180.2	NA	4	-	51887121	51887370	51887121	51887214	51887306	51887370	789	0,1,0	0,0,1	8,0,6	0,2,2	241	149	5.279833648962892e-45	3.46876690049e-43	NA,1.0,0.0	1.0,0.0,0.65	-0.05
1579	gene:Solyc02g005180.2	NA	2	+	7138862	7139028	7138862	7138902	7138982	7139028	1579	7,11,6	4,0,0	16,0,1	0,0,1	229	149	6.704511708078394e-45	4.33593343121e-43	0.532,1.0,1.0	1.0,NA,0.394	0.147
301	gene:Solyc01g103170.2	NA	1	-	91829663	91829888	91829663	91829767	91829834	91829888	301	14,8,11	1,3,2	7,0,5	4,0,4	216	149	9.203651323202523e-45	5.86060197334e-43	0.906,0.648,0.791	0.547,NA,0.463	0.277
1159	gene:Solyc01g099750.2	NA	1	+	89903523	89903757	89903523	89903590	89903675	89903757	1159	2,0,3	37,26,74	10,0,9	98,16,82	234	149	1.826723911925413e-44	1.14557731386e-42	0.033,0.0,0.025	0.061,0.0,0.065	-0.023
3117	gene:Solyc05g023710.2	NA	5	+	29024157	29024382	29024157	29024217	29024298	29024382	3117	2,0,2	22,23,37	11,0,7	74,14,53	230	149	2.5498940283305154e-44	1.57522557959e-42	0.056,0.0,0.034	0.088,0.0,0.079	-0.026
1323	gene:Solyc10g008800.2	NA	10	-	2875895	2876114	2875895	2875970	2876055	2876114	1323	1,3,0	0,0,2	1,0,3	3,0,0	234	149	4.888371219964558e-44	2.97543654109e-42	1.0,1.0,0.0	0.175,NA,1.0	0.079
1496	gene:Solyc12g056530.1	NA	12	-	62483131	62483329	62483131	62483193	62483269	62483329	1496	8,7,9	243,120,211	31,11,21	354,167,289	225	149	1.5343328340913815e-43	9.20377333377e-42	0.021,0.037,0.027	0.055,0.042,0.046	-0.019
3863	gene:Solyc07g043260.2	NA	7	-	56922266	56922510	56922266	56922315	56922438	56922510	3863	10,5,11	145,69,123	4,1,5	164,42,103	272	149	7.250190727616836e-43	4.28693420309e-41	0.036,0.038,0.047	0.013,0.013,0.026	0.023
1885	gene:Solyc06g072630.2	NA	6	+	44791380	44791606	44791380	44791426	44791528	44791606	1885	4,0,5	5,0,4	0,0,2	11,0,0	251	149	9.779506095570412e-42	5.62185774022e-40	0.322,NA,0.426	0.0,NA,1.0	-0.126
257	gene:Solyc02g062680.2	NA	2	-	34405355	34405598	34405355	34405426	34405576	34405598	257	7,6,10	0,0,2	9,6,14	6,2,0	299	149	9.648074009126483e-42	5.62185774022e-40	1.0,1.0,0.714	0.428,0.599,1.0	0.229
2597	gene:Solyc10g038130.1	NA	10	-	19763154	19763403	19763154	19763241	19763316	19763403	2597	10,7,12	168,83,142	30,18,33	261,112,240	224	149	1.2388482530826238e-41	7.02409988974e-40	0.038,0.053,0.053	0.071,0.097,0.084	-0.036
4059	gene:Solyc06g054540.2	NA	6	-	37290338	37290509	37290338	37290371	37290454	37290509	4059	1,0,2	54,51,68	8,1,5	133,34,64	232	149	1.3955359740837322e-41	7.80557215775e-40	0.012,0.0,0.019	0.037,0.019,0.048	-0.024
4132	gene:Solyc03g121870.2	NA	3	+	69907558	69907762	69907558	69907597	69907701	69907762	4132	94,51,81	9,9,14	14,0,14	55,13,46	253	149	1.7346454109740965e-41	9.57292980803e-40	0.86,0.769,0.773	0.13,0.0,0.152	0.707
2815	gene:Solyc06g071290.2	NA	6	-	43858997	43859224	43858997	43859067	43859171	43859224	2815	0,2,4	99,86,116	10,3,12	233,101,171	253	149	3.158152627842045e-41	1.71994654298e-39	0.0,0.014,0.02	0.025,0.017,0.04	-0.016
1631	gene:Solyc04g008640.2	NA	4	+	2265828	2266051	2265828	2265911	2265988	2266051	1631	6,1,10	85,48,118	20,12,15	158,36,118	226	149	3.7031393555595544e-41	1.99055763541e-39	0.044,0.014,0.053	0.077,0.18,0.077	-0.074
1104	gene:Solyc12g015630.1	NA	12	-	5640258	5640476	5640258	5640337	5640426	5640476	1104	18,3,7	133,39,154	3,1,6	132,34,148	238	149	4.055566179193647e-41	2.15204979688e-39	0.078,0.046,0.028	0.014,0.018,0.025	0.032
1637	gene:Solyc02g094510.2	NA	2	-	55027400	55027617	55027400	55027445	55027532	55027617	1637	4,5,9	1,0,4	11,3,9	0,0,2	236	149	1.1311176424749334e-40	5.91689382342e-39	0.716,1.0,0.587	1.0,1.0,0.74	-0.146
1650	gene:Solyc07g043680.2	NA	7	+	57646760	57646972	57646760	57646845	57646936	57646972	1650	2,0,2	0,0,2	0,0,2	5,2,6	240	149	1.1436373662089611e-40	5.91689382342e-39	1.0,NA,0.383	0.0,0.0,0.171	0.634
3661	gene:Solyc03g113140.2	NA	3	-	63406085	63406297	63406085	63406112	63406226	63406297	3661	4,4,2	3,0,2	11,0,2	1,0,1	263	149	1.3216692706965425e-40	6.75356680421e-39	0.43,1.0,0.362	0.862,NA,0.531	-0.099
950	gene:Solyc07g052570.2	NA	7	-	61054695	61054940	61054695	61054795	61054863	61054940	950	9,0,8	4,0,0	10,0,12	1,0,0	217	149	7.161961523859917e-40	3.61504374967e-38	0.607,NA,1.0	0.873,NA,1.0	-0.133
1737	gene:Solyc10g083800.1	NA	10	+	63558205	63558368	63558205	63558265	63558342	63558368	1737	0,1,4	2,0,0	10,8,4	2,3,2	226	149	9.757877616565424e-40	4.86600668132e-38	0.0,1.0,1.0	0.767,0.637,0.569	0.009
959	gene:Solyc08g074290.2	NA	8	+	58407096	58407292	58407096	58407159	58407265	58407292	959	15,22,27	666,608,669	11,9,15	821,406,613	255	149	2.704765709051434e-39	1.33274110354e-37	0.013,0.021,0.023	0.008,0.013,0.014	0.007
1218	gene:Solyc06g071550.2	NA	6	+	44052220	44052437	44052220	44052280	44052427	44052437	1218	2,2,13	1,0,0	16,0,7	0,0,4	296	149	1.225167092554335e-38	5.96584305421e-37	0.502,1.0,1.0	1.0,NA,0.468	0.1
3488	gene:Solyc10g079110.1	NA	10	-	60721934	60722142	60721934	60721992	60722102	60722142	3488	0,0,2	7,3,15	10,5,20	35,8,35	259	149	1.241137312858783e-38	5.97333411386e-37	0.0,0.0,0.071	0.141,0.264,0.247	-0.194
861	gene:Solyc03g097900.2	NA	3	-	60284764	60285005	60284764	60284862	60284957	60285005	861	144,71,155	1540,880,1582	395,122,360	3406,1234,2608	244	149	1.4072324524103572e-38	6.69486795463e-37	0.054,0.047,0.056	0.066,0.057,0.078	-0.015
864	gene:Solyc12g097030.1	NA	12	+	65696986	65697201	65696986	65697034	65697132	65697201	864	12,2,17	6,1,0	26,0,19	0,0,2	247	149	1.9791820366044763e-38	9.30890278353e-37	0.547,0.547,1.0	1.0,NA,0.851	-0.227
3484	gene:Solyc02g094420.2	NA	2	+	54948540	54948765	54948540	54948603	54948677	54948765	3484	15,15,22	256,129,258	46,11,30	866,262,689	223	149	2.159601576676413e-38	1.00433605909e-36	0.038,0.072,0.054	0.034,0.027,0.028	0.025
746	gene:Solyc06g062980.2	NA	6	+	39752165	39752329	39752165	39752207	39752311	39752329	746	9,5,13	4,0,18	5,2,2	12,0,11	253	149	5.328991774669626e-38	2.45074410615e-36	0.57,1.0,0.298	0.197,1.0,0.097	0.191
2468	gene:Solyc11g010600.1	NA	11	+	3665251	3665475	3665251	3665295	3665393	3665475	2468	45,14,49	6,7,14	63,16,41	21,16,20	247	149	1.487659433838628e-37	6.76639823809e-36	0.819,0.547,0.679	0.644,0.376,0.553	0.157
1116	gene:Solyc01g111840.2	NA	1	+	98010503	98010752	98010503	98010545	98010704	98010752	1116	15,6,13	4,0,13	21,2,18	2,0,4	308	149	3.399073316376176e-37	1.52921352788e-35	0.645,1.0,0.326	0.836,1.0,0.685	-0.183
2885	gene:Solyc10g006220.2	NA	10	-	911416	911643	911416	911512	911585	911643	2885	11,0,0	3,1,12	3,2,8	5,0,0	222	149	3.715763074804772e-37	1.6537143405e-35	0.711,0.0,0.0	0.287,1.0,1.0	-0.525
1505	gene:Solyc09g074230.2	NA	9	-	66004267	66004472	66004267	66004327	66004412	66004472	1505	66,40,47	996,469,1108	11,3,14	370,109,250	234	149	8.131313180674932e-37	3.58037289945e-35	0.04,0.052,0.026	0.019,0.017,0.034	0.016
745	gene:Solyc06g062980.2	NA	6	+	39752165	39752329	39752165	39752234	39752311	39752329	745	9,5,13	29,21,24	5,2,2	27,11,46	226	149	9.206298198967178e-37	4.01103876269e-35	0.17,0.136,0.263	0.109,0.107,0.028	0.108
696	gene:Solyc06g071990.2	NA	6	+	44353223	44353458	44353223	44353267	44353350	44353458	696	5,3,2	12,4,16	0,0,3	9,2,13	232	149	1.7489111226241938e-36	7.5403574339e-35	0.211,0.325,0.074	0.0,0.0,0.129	0.16
1514	gene:Solyc10g084310.1	NA	10	+	63912795	63913035	63912795	63912802	63912894	63913035	1514	24,6,17	968,488,1055	47,18,31	1427,671,1167	241	149	2.5624376015505284e-36	1.09339476627e-34	0.015,0.008,0.01	0.02,0.016,0.016	-0.006
4136	gene:Solyc04g007600.2	NA	4	+	1286954	1287160	1286954	1286992	1287070	1287160	4136	5,4,8	21,9,29	3,1,3	25,17,26	227	149	2.798899763342978e-36	1.18210674699e-34	0.135,0.226,0.153	0.073,0.037,0.07	0.111
2376	gene:Solyc05g052200.2	NA	5	+	62483429	62483663	62483429	62483529	62483650	62483663	2376	0,8,2	2,2,0	2,4,3	0,0,1	270	149	3.153934959121274e-36	1.31859967634e-34	0.0,0.688,1.0	1.0,1.0,0.623	-0.312
1124	gene:Solyc07g043310.2	NA	7	+	56994516	56994744	56994516	56994584	56994669	56994744	1124	21,4,29	471,206,587	2,3,1	136,39,89	234	149	3.882076207885317e-36	1.60679134244e-34	0.028,0.012,0.03	0.009,0.047,0.007	0.002
130	gene:Solyc02g090910.2	NA	2	-	52389997	52390219	52389997	52390024	52390164	52390219	130	9,5,6	2,0,0	2,0,4	0,0,4	289	149	3.234350996800421e-35	1.32544344314e-33	0.699,1.0,1.0	1.0,NA,0.34	0.23
3079	gene:Solyc04g015830.2	NA	4	+	6179100	6179322	6179100	6179148	6179221	6179322	3079	5,1,5	158,201,187	19,4,17	472,185,365	222	149	4.006018587791236e-35	1.62557950342e-33	0.021,0.003,0.018	0.026,0.014,0.03	-0.009
4051	gene:Solyc03g118800.2	NA	3	+	67618151	67618346	67618151	67618199	67618283	67618346	4051	7,0,11	199,119,233	21,2,17	317,91,244	233	149	8.679138960182597e-35	3.48766564623e-33	0.022,0.0,0.029	0.041,0.014,0.043	-0.016
1368	gene:Solyc02g077310.2	NA	2	+	42281768	42282004	42281768	42281810	42281914	42282004	1368	2,6,10	59,66,59	5,2,3	113,49,91	253	149	1.3876283500653943e-34	5.52249398165e-33	0.02,0.051,0.091	0.025,0.023,0.019	0.032
1632	gene:Solyc04g008640.2	NA	4	+	2265828	2266051	2265828	2265915	2265988	2266051	1632	6,1,8	9,0,7	16,12,14	4,5,6	222	149	2.322689297640883e-34	9.1558200028e-33	0.309,1.0,0.434	0.729,0.617,0.61	-0.071
3749	gene:Solyc01g106740.2	NA	1	-	94480501	94480718	94480501	94480571	94480646	94480718	3749	8,4,6	18,3,18	21,5,8	21,2,9	224	149	1.3321718540347185e-33	5.20175406024e-32	0.228,0.47,0.181	0.399,0.624,0.372	-0.172
4148	gene:Solyc03g120430.2	NA	3	-	68823966	68824196	68823966	68823977	68824097	68824196	4148	72,36,111	3,0,0	410,102,360	6,4,11	269	149	2.825330840590273e-33	1.09290134105e-31	0.93,1.0,1.0	0.974,0.934,0.948	0.025
4015	gene:Solyc03g121820.2	NA	3	+	69862005	69862222	69862005	69862051	69862126	69862222	4015	7,0,16	166,63,169	21,2,30	246,56,222	224	149	3.684947124686238e-33	1.41222186566e-31	0.027,0.0,0.059	0.054,0.023,0.082	-0.024
3035	gene:Solyc02g055440.2	NA	2	-	2573690	2573865	2573690	2573709	2573784	2573865	3035	2,3,2	143,81,209	20,4,30	271,123,248	224	149	6.786653645089853e-33	2.57706049881e-31	0.009,0.024,0.006	0.047,0.021,0.074	-0.034
274	gene:Solyc09g091820.2	NA	9	+	71034468	71034687	71034468	71034491	71034600	71034687	274	48,11,56	2,0,0	45,13,49	4,0,2	258	149	1.925909684661541e-32	7.24667289529e-31	0.933,1.0,1.0	0.867,1.0,0.934	0.044
2452	gene:Solyc09g009670.2	NA	9	+	3070004	3070234	3070004	3070098	3070195	3070234	2452	1,0,5	3,0,5	4,0,1	17,6,22	246	149	5.034846596420645e-32	1.87740811375e-30	0.168,NA,0.377	0.125,0.0,0.027	0.222
3162	gene:Solyc07g064700.2	NA	7	-	66737935	66738148	66737935	66738018	66738102	66738148	3162	0,1,0	18,28,25	8,0,7	36,16,64	233	149	6.726910751259131e-32	2.48595389281e-30	0.0,0.022,0.0	0.124,0.0,0.065	-0.056
3805	gene:Solyc09g075990.2	NA	9	-	67671790	67672028	67671790	67671883	67671984	67672028	3805	15,5,8	3,2,5	16,0,18	1,0,2	250	149	9.668957120172022e-32	3.54157641773e-30	0.749,0.598,0.488	0.905,NA,0.843	-0.262
1670	gene:Solyc02g085570.2	NA	2	+	48403921	48404111	48403921	48403966	48404060	48404111	1670	38,36,51	4,4,8	82,23,46	2,0,6	243	149	1.2833173635437455e-31	4.65934260325e-30	0.853,0.847,0.796	0.962,1.0,0.825	-0.097
949	gene:Solyc07g052570.2	NA	7	-	61056278	61056493	61056278	61056333	61056430	61056493	949	4,0,0	22,10,11	10,1,0	24,8,18	246	149	2.649970799259601e-31	9.5375905549e-30	0.099,0.0,0.0	0.202,0.07,0.0	-0.058
1739	gene:Solyc03g120730.2	NA	3	-	69021725	69021943	69021725	69021753	69021847	69021943	1739	12,7,15	111,53,130	24,1,8	52,32,64	243	149	3.103908887233278e-31	1.10750680037e-29	0.062,0.075,0.066	0.221,0.019,0.071	-0.036
2605	gene:Solyc03g111370.2	NA	3	-	61960807	61961048	61960807	61960889	61960962	61961048	2605	5,5,0	169,69,182	8,5,6	145,46,162	222	149	5.367872097711224e-31	1.89894210363e-29	0.019,0.046,0.0	0.036,0.068,0.024	-0.021
1592	gene:Solyc12g041880.1	NXD1	12	-	42386972	42387133	42386972	42386994	42387049	42387133	1592	4,0,1	0,0,2	4,1,8	22,0,7	204	149	5.546102422435373e-31	1.94536592597e-29	1.0,NA,0.268	0.117,1.0,0.455	0.11
473	gene:Solyc11g007990.1	NA	11	+	2203360	2203559	2203360	2203398	2203490	2203559	473	42,20,69	1336,560,1667	95,27,47	1552,482,1289	241	149	5.974577730505296e-31	2.07804850643e-29	0.019,0.022,0.025	0.036,0.033,0.022	-0.008
3381	gene:Solyc08g065430.2	NA	8	-	53439379	53439627	53439379	53439436	53439522	53439627	3381	13,10,4	115,156,97	6,4,7	226,107,132	235	149	6.517628324681821e-31	2.24803863632e-29	0.067,0.039,0.025	0.017,0.023,0.033	0.019
3993	gene:Solyc03g005010.2	NA	3	-	27137	27339	27137	27195	27276	27339	3993	1,8,3	36,81,56	33,4,18	185,150,120	230	149	9.70935280409009e-31	3.32124059968e-29	0.018,0.06,0.034	0.104,0.017,0.089	-0.033
271	gene:Solyc09g010540.2	NA	9	-	3912979	3913219	3912979	3913038	3913148	3913219	271	15,3,16	210,65,172	1,0,2	27,2,26	259	149	1.0347342570897692e-29	3.5104631886e-28	0.039,0.026,0.051	0.021,0.0,0.042	0.018
3958	gene:Solyc01g109180.2	NA	1	-	96218954	96219184	96218954	96219038	96219117	96219184	3958	10,17,9	17,23,47	4,6,3	158,45,106	228	149	1.1744148959426066e-29	3.95195386529e-28	0.278,0.326,0.111	0.016,0.08,0.018	0.2
1261	gene:Solyc09g007190.2	NA	9	+	809113	809346	809113	809198	809300	809346	1261	40,28,28	495,267,456	13,10,6	251,124,189	251	149	1.2644906380260835e-29	4.22074737967e-28	0.046,0.059,0.035	0.03,0.046,0.018	0.015
4046	gene:Solyc09g009640.2	NA	9	+	3052353	3052524	3052353	3052406	3052485	3052524	4046	7,3,13	10,12,22	14,1,23	11,3,21	228	149	1.869154175110346e-29	6.18914330463e-28	0.314,0.14,0.279	0.454,0.179,0.417	-0.106
1117	gene:Solyc01g111840.2	NA	1	+	98010704	98010908	98010704	98010752	98010837	98010908	1117	16,2,9	3,1,14	7,3,19	5,1,1	234	149	2.252327642607278e-29	7.3987175498e-28	0.773,0.56,0.29	0.471,0.656,0.924	-0.143
523	gene:Solyc02g089100.2	NA	2	+	50997192	50997370	50997192	50997224	50997322	50997370	523	9,7,14	232,123,302	16,12,19	298,110,208	247	149	2.8613929231150307e-29	9.325437251e-28	0.023,0.033,0.027	0.031,0.062,0.052	-0.021
933	gene:Solyc11g012150.1	NA	11	-	5083235	5083435	5083235	5083248	5083352	5083435	933	9,5,11	164,86,173	18,10,11	166,63,149	253	149	1.5346877119615592e-28	4.9625565936e-27	0.031,0.033,0.036	0.06,0.085,0.042	-0.029
3818	gene:Solyc04g072880.2	NA	4	+	59836893	59837122	59836893	59836952	59837033	59837122	3818	10,9,32	70,45,50	8,1,14	54,16,59	230	149	1.7348509616364212e-28	5.56631638001e-27	0.085,0.115,0.293	0.088,0.039,0.133	0.078
2358	gene:Solyc08g008550.2	NA	8	-	2934417	2934600	2934417	2934470	2934574	2934600	2358	9,3,5	135,79,147	6,0,0	149,41,102	253	149	3.059281235824393e-28	9.74028079621e-27	0.038,0.022,0.02	0.023,0.0,0.0	0.019
194	gene:Solyc02g077320.2	NA	2	-	42289274	42289485	42289274	42289324	42289415	42289485	194	3,0,0	27,21,22	2,2,3	36,5,16	240	149	3.4327516255158763e-28	1.0845922884e-26	0.065,0.0,0.0	0.033,0.199,0.104	-0.09
3119	gene:Solyc08g061560.2	NA	8	-	48990364	48990576	48990364	48990436	48990511	48990576	3119	0,0,2	63,12,48	7,0,10	183,41,185	224	149	5.948633595573059e-28	1.86525715546e-26	0.0,0.0,0.027	0.025,0.0,0.035	-0.011
1285	gene:Solyc12g019750.1	NA	12	-	11308710	11308957	11308710	11308809	11308892	11308957	1285	31,25,39	4,0,4	82,25,45	0,3,1	232	149	1.0091369513328831e-27	3.14046454253e-26	0.833,1.0,0.862	1.0,0.843,0.967	-0.038
4298	gene:Solyc01g100380.2	NA	1	-	90428185	90428415	90428185	90428266	90428365	90428415	4298	150,89,221	5138,2588,5681	135,53,98	4748,1963,3876	248	149	2.0895151406905623e-27	6.45410684128e-26	0.017,0.02,0.023	0.017,0.016,0.015	0.004
3590	gene:Solyc08g063070.2	NA	8	+	52631381	52631619	52631381	52631440	52631525	52631619	3590	29,27,36	12,11,4	47,5,26	0,1,2	234	149	2.231861476700544e-27	6.84272196449e-26	0.606,0.61,0.851	1.0,0.761,0.892	-0.195
3654	gene:Solyc12g017860.1	NA	12	-	7601111	7601333	7601111	7601180	7601276	7601333	3654	0,1,0	0,0,2	0,1,3	10,0,9	245	149	4.2690171185964485e-27	1.29922513631e-25	NA,1.0,0.0	0.0,1.0,0.169	0.11
2646	gene:Solyc04g056340.2	NA	4	+	54090180	54090373	54090180	54090232	54090329	54090373	2646	11,0,12	217,208,207	16,1,15	205,129,150	246	149	5.0173142208046704e-27	1.51581485839e-25	0.03,0.0,0.034	0.045,0.005,0.057	-0.014
423	gene:Solyc03g093520.2	NA	3	+	54874019	54874267	54874019	54874099	54874198	54874267	423	2,0,0	64,41,79	6,1,4	108,17,79	248	149	9.47760292346325e-27	2.84259409422e-25	0.018,0.0,0.0	0.032,0.034,0.03	-0.026
803	gene:Solyc05g026140.2	NA	5	+	39844007	39844197	39844007	39844019	39844097	39844197	803	6,3,3	12,2,11	34,7,20	13,2,8	227	149	1.3438005533475957e-26	4.00143200741e-25	0.247,0.496,0.152	0.632,0.697,0.621	-0.352
3291	gene:Solyc02g083310.2	NA	2	-	46764248	46764481	46764248	46764295	46764397	46764481	3291	10,4,16	185,113,263	9,4,6	315,86,254	251	149	1.8090081664598366e-26	5.34820342927e-25	0.031,0.021,0.035	0.017,0.027,0.014	0.01
3292	gene:Solyc02g083310.2	NA	2	-	46765822	46766043	46765822	46765879	46765977	46766043	3292	2,0,5	95,59,113	11,4,6	206,34,175	247	149	2.0053572546949486e-26	5.886647998e-25	0.013,0.0,0.026	0.031,0.066,0.02	-0.026
2336	gene:Solyc09g008490.2	NA	9	+	1975620	1975869	1975620	1975660	1975745	1975869	2336	7,2,3	4,0,0	3,3,10	2,0,0	234	149	2.673097873045716e-26	7.79151556094e-25	0.527,1.0,1.0	0.489,1.0,1.0	0.013
480	gene:Solyc12g095890.1	NA	12	+	65000599	65000828	65000599	65000697	65000765	65000828	480	32,33,41	18,13,13	68,22,46	53,12,26	217	149	2.751770366862801e-26	7.96473954437e-25	0.55,0.635,0.684	0.468,0.557,0.548	0.099
736	gene:Solyc07g064600.2	NA	7	-	66673069	66673283	66673069	66673142	66673238	66673283	736	132,48,134	4365,1779,5545	198,58,190	6358,1574,5329	245	149	4.4851553252149627e-26	1.28917068688e-24	0.018,0.016,0.014	0.019,0.022,0.021	-0.005
3037	gene:Solyc08g060970.2	NA	8	-	46146950	46147144	46146950	46146977	46147061	46147144	3037	2,2,7	55,17,64	0,1,5	105,14,74	233	149	9.166292539918481e-26	2.61650240157e-24	0.023,0.07,0.065	0.0,0.044,0.041	0.024
132	gene:Solyc04g047720.2	NA	4	+	35947427	35947651	35947427	35947475	35947619	35947651	132	4,0,8	3,0,7	11,2,8	0,0,5	293	149	1.0850283667591383e-25	3.07598110275e-24	0.404,NA,0.368	1.0,1.0,0.449	-0.43
515	gene:Solyc12g056660.1	NA	12	-	62660971	62661191	62660971	62661071	62661144	62661191	515	0,0,8	18,6,38	3,2,0	65,18,61	222	149	1.1107628711261601e-25	3.12751532217e-24	0.0,0.0,0.124	0.03,0.069,0.0	0.008
1999	gene:Solyc04g008290.2	NA	4	+	1979108	1979341	1979108	1979196	1979263	1979341	1999	6,0,0	2,2,3	1,0,1	6,0,0	216	149	1.3812286520674521e-25	3.86277391278e-24	0.674,0.0,0.0	0.103,NA,1.0	-0.327
1141	gene:Solyc06g084410.2	NA	6	+	49536426	49536666	49536426	49536497	49536590	49536666	1141	3,4,0	2,1,1	1,1,0	0,0,4	242	149	1.7343782394334203e-25	4.81784666645e-24	0.48,0.711,0.0	1.0,1.0,0.0	-0.27
3671	gene:Solyc09g014300.2	NA	9	-	5793148	5793382	5793148	5793222	5793335	5793382	3671	438,341,422	76,61,69	14,3,11	6,2,4	262	149	2.5711024423603706e-25	7.06086151752e-24	0.766,0.761,0.777	0.57,0.46,0.61	0.221
689	gene:Solyc05g056280.2	NA	5	+	65632720	65632959	65632720	65632779	65632908	65632959	689	1,6,5	9,4,9	10,13,6	13,4,7	278	149	2.5759605922823542e-25	7.06086151752e-24	0.056,0.446,0.229	0.292,0.635,0.315	-0.17
1676	gene:Solyc12g100120.1	NA	12	+	66970277	66970507	66970277	66970303	66970431	66970507	1676	4,11,9	0,0,3	31,8,15	7,4,0	277	149	3.7348614278311973e-25	1.01701259538e-23	1.0,1.0,0.617	0.704,0.518,1.0	0.132
4012	gene:Solyc11g072520.1	NA	11	+	55713358	55713607	55713358	55713440	55713529	55713607	4012	1,1,5	92,44,78	12,4,9	162,51,138	238	149	4.0355119272700475e-25	1.09169829196e-23	0.007,0.014,0.039	0.044,0.047,0.039	-0.023
76	gene:Solyc02g069100.2	NA	2	-	39065448	39065622	39065448	39065523	39065617	39065622	76	151,81,87	1548,730,1796	41,11,37	707,204,540	243	149	1.2773853174338409e-24	3.43318040835e-23	0.056,0.064,0.029	0.034,0.032,0.04	0.014
4272	gene:Solyc02g093470.2	NA	2	-	54333629	54333853	54333629	54333673	54333757	54333853	4272	161,71,182	5,1,15	160,39,143	7,2,0	233	149	1.773691090202646e-24	4.73632736926e-23	0.954,0.978,0.886	0.936,0.926,1.0	-0.015
1127	gene:Solyc11g010450.1	NA	11	+	3503341	3503555	3503341	3503399	3503480	3503555	1127	4,2,6	88,48,89	10,3,10	119,48,59	230	149	2.064976255921665e-24	5.47880559183e-23	0.029,0.026,0.042	0.052,0.039,0.099	-0.031
2064	gene:Solyc06g030570.2	NA	6	+	19809229	19809477	19809229	19809300	19809380	19809477	2064	5,0,0	99,57,127	4,8,11	316,86,268	229	149	2.640101656801782e-24	6.96011513217e-23	0.032,0.0,0.0	0.008,0.057,0.026	-0.02
2500	gene:Solyc09g098520.2	NA	9	+	72325021	72325250	72325021	72325099	72325213	72325250	2500	1,3,0	0,2,1	1,0,1	8,2,0	263	149	3.878092841030116e-24	1.015913055e-22	1.0,0.459,0.0	0.066,0.0,1.0	0.131
342	gene:Solyc06g008590.2	NA	6	+	2500794	2501000	2500794	2500829	2500938	2501000	342	0,0,4	1,0,2	2,0,0	2,0,7	258	149	6.74233835531924e-24	1.75512820457e-22	0.0,NA,0.536	0.366,NA,0.0	0.085
4175	gene:Solyc09g010940.2	NA	9	-	4279769	4279981	4279769	4279854	4279943	4279981	4175	10,3,24	246,69,312	6,2,4	165,46,137	238	149	6.94422081173385e-24	1.79638312124e-22	0.025,0.026,0.046	0.022,0.026,0.018	0.01
233	gene:Solyc02g005520.2	NA	2	-	9239964	9240131	9239964	9240011	9240097	9240131	233	91,46,76	0,0,2	122,26,70	3,0,4	235	149	7.284418518812721e-24	1.8726837422e-22	1.0,1.0,0.96	0.963,1.0,0.917	0.027
1935	gene:Solyc07g009350.2	NA	7	-	4389865	4390069	4389865	4389928	4390021	4390069	1935	1,1,9	86,21,83	0,0,4	64,28,66	242	149	7.605404560847659e-24	1.94313391835e-22	0.007,0.028,0.063	0.0,0.0,0.036	0.021
3350	gene:Solyc07g042620.2	NA	7	+	56091907	56092144	56091907	56091914	56092057	56092144	3350	40,24,55	391,203,395	34,15,44	480,150,441	292	149	7.766295968884339e-24	1.97206742425e-22	0.05,0.057,0.066	0.035,0.049,0.048	0.014
310	gene:Solyc06g050720.2	NA	6	+	33491811	33492033	33491811	33491880	33491959	33492033	310	27,18,34	186,65,228	19,1,15	175,37,100	228	149	7.86169676066066e-24	1.98411968856e-22	0.087,0.153,0.089	0.066,0.017,0.089	0.052
2368	gene:Solyc03g019940.2	NA	3	-	61277041	61277280	61277041	61277125	61277218	61277280	2368	4,2,1	102,90,141	15,5,12	400,135,359	242	149	8.968034641864493e-24	2.24961790198e-22	0.024,0.013,0.004	0.023,0.022,0.02	-0.008
2686	gene:Solyc03g005020.2	NA	3	-	30647	30873	30647	30738	30833	30873	2686	10,7,8	1,0,2	24,1,17	4,0,5	244	149	1.7306267932183086e-23	4.31509897418e-22	0.859,1.0,0.71	0.786,1.0,0.675	0.036
1115	gene:Solyc01g111840.2	NA	1	+	98007349	98007590	98007349	98007462	98007536	98007590	1115	18,15,20	52,51,53	12,1,12	77,34,98	223	149	2.167967509477607e-23	5.37318414475e-22	0.188,0.164,0.201	0.094,0.019,0.076	0.121
591	gene:Solyc09g065270.2	NA	9	+	63340231	63340471	63340231	63340295	63340375	63340471	591	8,0,16	5,0,0	33,6,37	2,0,1	229	149	2.657342030608207e-23	6.54686825279e-22	0.51,NA,1.0	0.915,1.0,0.96	-0.203
510	gene:Solyc11g018550.2	NA	11	+	8669290	8669530	8669290	8669362	8669442	8669530	510	2,0,3	90,67,121	15,3,19	543,201,451	229	149	3.254657884867073e-23	7.97102306832e-22	0.014,0.0,0.016	0.018,0.01,0.027	-0.008
1762	gene:Solyc04g077030.2	NA	4	-	61995791	61996007	61995791	61995834	61995942	61996007	1762	14,8,9	2,2,0	16,13,10	0,0,2	257	149	3.296486608725733e-23	8.02597533736e-22	0.802,0.699,1.0	1.0,1.0,0.744	-0.081
2194	gene:Solyc02g082650.2	NA	2	+	46299874	46300068	46299874	46299933	46300047	46300068	2194	11,0,4	4,1,0	9,1,2	6,0,6	263	149	3.678506120543052e-23	8.90370575025e-22	0.609,0.0,1.0	0.459,1.0,0.159	-0.003
42	gene:Solyc03g058350.2	NA	3	+	23957323	23957553	23957323	23957362	23957442	23957553	42	2,7,5	112,154,145	19,5,10	247,148,197	229	149	7.681285352042575e-23	1.84842093442e-21	0.011,0.029,0.022	0.048,0.022,0.032	-0.013
2046	gene:Solyc02g087050.2	NA	2	+	49585941	49586111	49585941	49586004	49586079	49586111	2046	1,1,1	36,16,63	5,1,3	58,4,57	224	149	7.889334488949471e-23	1.88751187571e-21	0.018,0.04,0.01	0.054,0.143,0.034	-0.054
874	gene:Solyc08g081410.2	NA	8	+	64479118	64479348	64479118	64479192	64479275	64479348	874	1,0,2	45,65,54	6,2,8	146,60,119	232	149	9.63755882653813e-23	2.2925204588e-21	0.014,0.0,0.023	0.026,0.021,0.041	-0.017
3584	gene:Solyc10g007060.2	NA	10	+	1445248	1445492	1445248	1445316	1445395	1445492	3584	8,4,5	76,29,98	7,3,2	136,39,121	228	149	1.1586353514837178e-22	2.74033812559e-21	0.064,0.083,0.032	0.033,0.048,0.011	0.029
448	gene:Solyc07g022900.2	NA	7	+	23225402	23225648	23225402	23225481	23225547	23225648	448	12,15,12	153,77,182	58,10,52	944,246,783	215	149	1.2264164494209837e-22	2.88416913872e-21	0.052,0.119,0.044	0.041,0.027,0.044	0.034
875	gene:Solyc06g051080.2	NA	6	+	34205834	34206072	34205834	34205886	34205966	34206072	875	46,20,42	1369,895,1370	32,7,17	596,248,421	229	149	1.7050639923180953e-22	3.98715246565e-21	0.021,0.014,0.02	0.034,0.018,0.026	-0.008
6	gene:Solyc02g084630.2	NA	2	-	47716712	47716909	47716712	47716774	47716852	47716909	6	8,5,9	101,60,100	3,2,3	61,31,80	227	149	4.338167677937788e-22	1.00874584376e-20	0.049,0.052,0.056	0.031,0.041,0.024	0.02
322	gene:Solyc02g083290.2	NA	2	-	46736770	46737015	46736770	46736778	46736854	46737015	322	2,0,5	117,30,128	7,2,6	93,18,110	225	149	5.174875850781199e-22	1.19658162829e-20	0.011,0.0,0.025	0.047,0.069,0.035	-0.038
2638	gene:Solyc07g066610.2	NA	7	-	67987673	67987917	67987673	67987751	67987839	67987917	2638	78,55,104	4,2,2	383,95,257	15,11,21	237	149	9.61866186657973e-22	2.21175785921e-20	0.925,0.945,0.97	0.941,0.844,0.885	0.057
5	gene:Solyc01g110460.2	NA	1	-	97159870	97161306	97159870	97159962	97161143	97161306	5	25,3,24	0,0,5	47,6,38	15,2,5	1330	149	1.168353958177711e-21	2.67172211762e-20	1.0,1.0,0.35	0.26,0.252,0.46	0.459
2794	gene:Solyc03g122370.2	NA	3	-	70235263	70235496	70235263	70235362	70235442	70235496	2794	1,1,2	24,21,21	2,1,8	51,9,30	229	149	1.2497811293724035e-21	2.84222202993e-20	0.026,0.03,0.058	0.025,0.067,0.148	-0.042
4018	gene:Solyc03g121820.2	NA	3	+	69863320	69863557	69863320	69863384	69863507	69863557	4018	22,15,30	12,8,18	42,10,27	11,2,13	272	149	1.5176752240435751e-21	3.43259986465e-20	0.501,0.507,0.477	0.677,0.733,0.532	-0.152
587	gene:Solyc05g054230.2	NA	5	-	64191348	64191575	64191348	64191405	64191524	64191575	587	8,1,8	54,21,45	4,0,6	55,16,68	268	149	1.7485844130056363e-21	3.93336461165e-20	0.076,0.026,0.09	0.039,0.0,0.047	0.035
3456	gene:Solyc08g048250.2	NA	8	+	14489310	14489541	14489310	14489357	14489463	14489541	3456	6,2,9	28,29,42	6,0,6	53,39,51	255	149	2.0936823158924493e-21	4.68418978675e-20	0.111,0.039,0.111	0.062,0.0,0.064	0.045
4157	gene:Solyc07g045310.2	NA	7	+	58410182	58410419	58410182	58410249	58410320	58410419	4157	3,0,1	6,0,8	5,0,10	12,0,9	220	149	2.9264113132760605e-21	6.51205184175e-20	0.253,NA,0.078	0.22,NA,0.429	-0.159
3206	gene:Solyc02g093170.2	NA	2	-	54108655	54108895	54108655	54108747	54108832	54108895	3206	1,3,4	7,2,4	9,6,16	16,0,8	234	149	3.223550088092047e-21	7.13490578322e-20	0.083,0.489,0.389	0.264,1.0,0.56	-0.288
1530	gene:Solyc08g077250.2	NA	8	-	61178675	61178901	61178675	61178716	61178784	61178901	1530	3,5,24	15,9,19	4,0,6	11,0,17	217	149	3.424908309375905e-21	7.54026355984e-20	0.121,0.276,0.464	0.2,NA,0.195	0.089
2852	gene:Solyc06g083670.2	NA	6	-	49014125	49014363	49014125	49014160	49014260	49014363	2852	4,5,7	8,1,9	15,4,6	8,0,4	249	149	5.075439988001605e-21	1.11149450319e-19	0.23,0.749,0.318	0.529,1.0,0.473	-0.235
3178	gene:Solyc04g077110.2	NA	4	+	62064073	62064257	62064073	62064117	62064237	62064257	3178	0,2,3	1,0,5	9,2,9	1,0,1	269	149	6.603664389034778e-21	1.43855615296e-19	0.0,1.0,0.249	0.833,1.0,0.833	-0.472
1402	gene:Solyc01g010810.2	NA	1	-	6210192	6210385	6210192	6210269	6210341	6210385	1402	7,6,4	130,92,123	2,2,5	137,93,122	221	149	7.338245709254413e-21	1.59020937124e-19	0.035,0.042,0.021	0.01,0.014,0.027	0.016
1767	gene:Solyc06g061130.2	NA	6	+	39137392	39137605	39137392	39137443	39137562	39137605	1767	0,2,1	1,0,5	6,0,3	8,1,6	268	149	1.077286911282959e-20	2.32233881552e-19	0.0,1.0,0.1	0.294,0.0,0.218	0.196
1313	gene:Solyc01g059880.2	NA	1	-	68871150	68871350	68871150	68871221	68871335	68871350	1313	28,36,51	390,166,399	40,16,30	465,146,338	263	149	2.375597819179423e-20	5.0946110744e-19	0.039,0.109,0.068	0.046,0.058,0.048	0.021
1222	gene:Solyc11g044900.1	NA	11	-	32059247	32059480	32059247	32059278	32059399	32059480	1222	13,3,0	34,15,67	7,0,2	57,7,67	270	149	2.7066431598417092e-20	5.74502360953e-19	0.174,0.099,0.0	0.063,0.0,0.016	0.065
2048	gene:Solyc11g044330.1	NA	11	-	32954322	32954526	32954322	32954327	32954415	32954526	2048	2,6,3	18,10,10	21,2,7	30,15,12	237	149	2.699400817081798e-20	5.74502360953e-19	0.065,0.274,0.159	0.306,0.077,0.268	-0.051
4231	gene:Solyc01g087290.2	NA	1	-	82222188	82222426	82222188	82222269	82222363	82222426	4231	9,8,7	71,18,66	6,1,6	139,30,94	243	149	2.5387868292596536e-19	5.36124422771e-18	0.072,0.214,0.061	0.026,0.02,0.038	0.088
3719	gene:Solyc11g072940.1	NA	11	+	56101099	56101257	56101099	56101152	56101233	56101257	3719	2,1,3	137,54,138	41,1,7	142,56,126	230	149	2.6338497376266433e-19	5.53375840814e-18	0.009,0.012,0.014	0.158,0.011,0.035	-0.056
4065	gene:Solyc06g008030.2	NA	6	-	1867323	1867532	1867323	1867379	1867466	1867532	4065	8,4,9	0,2,0	22,8,19	1,1,1	236	149	2.930943022174726e-19	6.12685513575e-18	1.0,0.558,1.0	0.933,0.835,0.923	-0.044
2321	gene:Solyc06g019200.2	NA	6	-	18152775	18153002	18152775	18152861	18152925	18153002	2321	22,5,23	2,2,3	40,5,50	16,15,14	213	149	3.3851498782211415e-19	7.04077153063e-18	0.885,0.636,0.843	0.636,0.189,0.714	0.275
142	gene:Solyc07g064590.2	NA	7	+	66670273	66670491	66670273	66670365	66670470	66670491	142	10,1,9	205,81,225	17,4,12	212,70,180	254	149	4.286108106189403e-19	8.87010072576e-18	0.028,0.007,0.023	0.045,0.032,0.038	-0.019
4187	gene:Solyc06g071310.2	NA	6	+	43883634	43883799	43883634	43883658	43883761	43883799	4187	8,1,8	155,65,175	28,2,19	363,95,299	252	149	6.7126621430600045e-19	1.38227406021e-17	0.03,0.009,0.026	0.044,0.012,0.036	-0.009
843	gene:Solyc10g005590.2	NA	10	-	476386	476630	476386	476465	476583	476630	843	4,5,23	307,177,317	12,4,11	530,168,409	267	149	7.105990890474116e-19	1.45602456909e-17	0.007,0.016,0.039	0.012,0.013,0.015	0.007
3151	gene:Solyc05g009660.2	NA	5	-	3855093	3855332	3855093	3855140	3855254	3855332	3151	3,1,12	6,0,2	12,0,12	1,0,4	263	149	8.71662400606797e-19	1.77724663848e-17	0.221,1.0,0.773	0.872,NA,0.63	-0.086
3756	gene:Solyc04g082630.2	NA	4	-	66251585	66251799	66251585	66251635	66251716	66251799	3756	66,47,77	3169,2930,3229	136,82,112	8572,5352,6431	230	149	8.772958773012003e-19	1.77996452752e-17	0.013,0.01,0.015	0.01,0.01,0.011	0.002
772	gene:Solyc11g012400.1	NA	11	+	5235828	5236064	5235828	5235925	5236004	5236064	772	30,10,29	7,0,16	16,5,7	1,0,4	228	149	8.995281581638935e-19	1.81616929104e-17	0.737,1.0,0.542	0.913,1.0,0.534	-0.056
3758	gene:Solyc10g078150.1	NA	10	+	60025056	60025260	60025056	60025064	60025141	60025260	3758	40,43,52	9,0,4	76,21,41	3,0,2	226	149	1.2264230114910468e-18	2.46415769153e-17	0.746,1.0,0.896	0.944,1.0,0.931	-0.078
3700	gene:Solyc05g011810.2	NA	5	+	5043765	5044003	5043765	5043828	5043907	5044003	3700	3,3,3	51,18,66	7,1,10	61,36,47	228	149	1.2596275301837947e-18	2.51864654465e-17	0.037,0.098,0.029	0.07,0.018,0.122	-0.015
365	gene:Solyc06g019170.2	NA	6	-	17959967	17960213	17959967	17960014	17960126	17960213	365	10,8,9	80,57,103	7,7,2	120,51,85	261	149	1.600229750974908e-18	3.18430333619e-17	0.067,0.074,0.048	0.032,0.073,0.013	0.024
2575	gene:Solyc10g078480.1	NA	10	-	60292271	60292493	60292271	60292361	60292431	60292493	2575	1,0,3	1,4,2	3,0,4	0,0,2	219	149	2.674015036968045e-18	5.29557331962e-17	0.405,0.0,0.505	1.0,NA,0.576	-0.485
2260	gene:Solyc05g014310.2	NA	5	-	8116106	8116287	8116106	8116119	8116198	8116287	2260	59,8,48	235,108,235	120,92,143	712,236,578	228	149	2.909356115861484e-18	5.7342023636e-17	0.141,0.046,0.118	0.099,0.203,0.139	-0.045
816	gene:Solyc12g014460.1	NA	12	+	5442942	5443163	5442942	5442979	5443098	5443163	816	15,5,10	50,51,60	14,1,8	97,20,86	268	149	3.0135649567901875e-18	5.91144329676e-17	0.143,0.052,0.085	0.074,0.027,0.049	0.043
4061	gene:Solyc04g071050.2	NA	4	+	57945918	57946137	57945918	57945980	57946060	57946137	4061	5,0,1	65,15,45	5,1,4	38,16,41	229	149	3.060355096330496e-18	5.97491025647e-17	0.048,0.0,0.014	0.079,0.039,0.06	-0.039
45	gene:Solyc03g063600.2	NA	3	+	35188637	35188867	35188637	35188661	35188761	35188867	45	81,34,92	361,158,384	52,15,46	304,66,281	249	149	4.714772304082888e-18	9.16171012516e-17	0.118,0.114,0.125	0.093,0.12,0.089	0.018
3969	gene:Solyc03g121990.2	NA	3	-	69999455	69999660	69999455	69999494	69999603	69999660	3969	36,13,16	1,0,4	27,4,15	0,0,2	258	149	5.630176262769504e-18	1.08893923138e-16	0.954,1.0,0.698	1.0,1.0,0.812	-0.053
3181	gene:Solyc11g067240.1	NA	11	-	52978358	52978554	52978358	52978412	52978485	52978554	3181	14,12,7	228,185,263	10,5,6	279,145,252	222	149	6.826970053770862e-18	1.31427111872e-16	0.04,0.042,0.018	0.023,0.023,0.016	0.013
1445	gene:Solyc07g019530.2	NA	7	+	11870846	11870983	11870846	11870879	11870961	11870983	1445	4,4,7	113,96,141	17,4,14	233,55,165	231	149	8.967089385617868e-18	1.71827698922e-16	0.022,0.026,0.031	0.045,0.045,0.052	-0.021
1583	gene:Solyc02g005180.2	NA	2	+	7138319	7138553	7138319	7138395	7138493	7138553	1583	6,1,19	28,13,48	7,3,6	46,18,31	247	149	9.665869173238825e-18	1.84364205106e-16	0.114,0.044,0.193	0.084,0.091,0.105	0.024
2900	gene:Solyc06g009400.2	NA	6	+	3329497	3329664	3329497	3329543	3329645	3329664	2900	23,7,14	562,142,637	18,6,10	754,136,660	251	149	1.120227606858318e-17	2.12689085541e-16	0.024,0.028,0.013	0.014,0.026,0.009	0.005
1227	gene:Solyc10g047140.1	NA	10	-	39900382	39900604	39900382	39900454	39900550	39900604	1227	3,2,8	106,47,124	7,3,8	79,39,65	245	149	1.235639493301819e-17	2.33530222045e-16	0.017,0.025,0.038	0.051,0.045,0.07	-0.029
1164	gene:Solyc03g123610.2	NA	3	-	70416599	70416780	70416599	70416651	70416714	70416780	1164	11,3,6	294,100,345	6,1,6	451,107,385	212	149	1.9824076319464713e-17	3.72962963119e-16	0.026,0.021,0.012	0.009,0.007,0.011	0.011
1070	gene:Solyc01g091580.2	NA	1	-	85175337	85175575	85175337	85175420	85175503	85175575	1070	3,0,13	199,77,211	5,1,8	454,147,401	232	149	2.2431509092292717e-17	4.20108670285e-16	0.01,0.0,0.038	0.007,0.004,0.013	0.008
4324	gene:Solyc09g059310.2	NA	9	+	54219691	54219938	54219691	54219780	54219871	54219938	4324	14,9,12	1,4,4	14,6,6	3,0,1	240	149	2.6948876206589682e-17	5.02438732518e-16	0.897,0.583,0.651	0.743,1.0,0.788	-0.133
3783	gene:Solyc05g008420.2	NA	5	+	2777583	2777817	2777583	2777641	2777757	2777817	3783	2,0,6	3,0,1	2,0,1	2,0,3	265	149	2.9014210577764385e-17	5.38519361351e-16	0.273,NA,0.771	0.36,NA,0.158	0.263
624	gene:Solyc12g009020.1	NA	12	-	2321615	2321842	2321615	2321714	2321803	2321842	624	17,14,8	709,641,703	10,5,14	422,203,322	238	149	4.271664499934386e-17	7.89304435948e-16	0.015,0.013,0.007	0.015,0.015,0.026	-0.007
4180	gene:Solyc10g054080.1	NA	10	-	54560615	54560857	54560615	54560669	54560750	54560857	4180	1,1,3	0,0,4	3,2,1	15,4,10	230	149	4.3527322234805644e-17	8.00709274355e-16	1.0,1.0,0.327	0.115,0.245,0.061	0.635
948	gene:Solyc01g005830.2	NA	1	+	565442	565714	565442	565561	565645	565714	948	52,13,35	2,0,0	68,14,80	4,1,1	233	149	5.873690000599238e-17	1.07571694303e-15	0.943,1.0,1.0	0.916,0.9,0.981	0.049
1268	gene:Solyc08g005780.2	NA	8	-	604997	605230	604997	605023	605189	605230	1268	5,7,12	0,0,4	9,0,10	8,0,3	315	149	1.1450621955148517e-16	2.08784688424e-15	1.0,1.0,0.587	0.347,NA,0.612	0.383
2314	gene:Solyc01g100950.2	NA	1	-	90837714	90837962	90837714	90837835	90837921	90837962	2314	29,23,42	25,9,9	38,6,28	36,1,16	235	149	1.3142940488920047e-16	2.38590485455e-15	0.424,0.618,0.747	0.401,0.792,0.526	0.023
451	gene:Solyc08g083360.2	NA	8	+	65831181	65831397	65831181	65831257	65831364	65831397	451	54,36,81	1,0,0	371,144,344	2,0,10	256	149	1.6847041584474256e-16	3.04497402263e-15	0.969,1.0,1.0	0.991,1.0,0.952	0.009
767	gene:Solyc02g078670.2	NA	2	-	43334303	43334498	43334303	43334356	43334449	43334498	767	4,5,5	114,86,111	17,4,12	215,83,176	242	149	2.265290303541958e-16	4.07653763755e-15	0.021,0.035,0.027	0.046,0.029,0.04	-0.011
4025	gene:Solyc12g094620.1	NA	12	+	64803601	64803844	64803601	64803686	64803784	64803844	4025	508,314,592	17094,12371,15969	323,150,308	11706,7484,9860	247	149	2.5261143098186974e-16	4.52622819409e-15	0.018,0.015,0.022	0.016,0.012,0.018	0.003
3691	gene:Solyc11g066390.1	NA	11	+	52164259	52164458	52164259	52164321	52164430	52164458	3691	33,11,18	1270,530,1370	11,10,13	102,31,94	258	149	2.8746776530011624e-16	5.12857362318e-15	0.015,0.012,0.008	0.059,0.157,0.074	-0.085
1790	gene:Solyc08g080050.2	NA	8	+	63391834	63392057	63391834	63391880	63391988	63392057	1790	19,16,46	0,0,2	53,8,61	0,0,5	257	149	3.0160615452443647e-16	5.35771619561e-15	1.0,1.0,0.93	1.0,1.0,0.876	0.018
2508	gene:Solyc05g050120.2	NA	5	+	60107622	60107866	60107622	60107712	60107793	60107866	2508	388,267,441	4632,2522,5001	219,146,166	2318,929,1883	230	149	4.2841132206994735e-16	7.55729487456e-15	0.051,0.064,0.054	0.058,0.092,0.054	-0.012
3173	gene:Solyc10g005880.2	NA	10	+	680216	680439	680216	680300	680394	680439	3173	0,3,2	78,66,87	8,1,7	189,92,153	243	149	4.290805256154018e-16	7.55729487456e-15	0.0,0.027,0.014	0.025,0.007,0.027	-0.006
3503	gene:Solyc03g117430.2	NA	3	+	66602186	66602362	66602186	66602195	66602282	66602362	3503	19,14,24	16,4,10	42,22,27	21,2,7	236	149	5.819365453907368e-16	1.02060820397e-14	0.428,0.688,0.602	0.558,0.874,0.709	-0.141
2416	gene:Solyc02g091090.2	NA	2	-	52499169	52499405	52499169	52499226	52499316	52499405	2416	16,6,10	1,0,1	13,0,10	1,0,4	239	149	6.740676388100637e-16	1.17720082575e-14	0.909,1.0,0.862	0.89,NA,0.609	0.174
2943	gene:Solyc04g081200.2	NA	4	+	65199639	65199824	65199639	65199711	65199800	65199824	2943	5,3,3	249,195,286	12,3,6	340,123,259	238	149	8.32669066311401e-16	1.44807448129e-14	0.012,0.01,0.007	0.022,0.015,0.014	-0.007
2224	gene:Solyc01g107510.2	NA	1	+	95034951	95035192	95034951	95035035	95035123	95035192	2224	2,1,0	37,30,35	5,2,2	77,48,53	237	149	1.1569278036836046e-15	2.00356660228e-14	0.033,0.021,0.0	0.039,0.026,0.023	-0.011
3251	gene:Solyc11g045510.1	NA	11	-	30393908	30394098	30393908	30393998	30394073	30394098	3251	12,4,27	37,30,41	10,3,4	91,26,46	224	149	1.48898109347052e-15	2.56787197745e-14	0.177,0.081,0.305	0.068,0.071,0.055	0.123
4230	gene:Solyc09g075530.2	NA	9	+	67232779	67232990	67232779	67232832	67232909	67232990	4230	5,1,9	52,31,53	2,0,2	39,40,33	226	149	1.5059404442535476e-15	2.58634336048e-14	0.06,0.021,0.101	0.033,0.0,0.038	0.037
1597	gene:Solyc12g041880.1	NXD1	12	-	42384277	42384471	42384277	42384288	42384418	42384471	1597	147,66,139	8,10,7	294,136,184	9,12,6	279	149	1.930303992560215e-15	3.3014579443e-14	0.908,0.779,0.914	0.946,0.858,0.942	-0.048
3165	gene:Solyc06g064640.2	NA	6	+	40286912	40287105	40286912	40286961	40287052	40287105	3165	0,0,2	29,17,24	2,0,6	60,33,57	240	149	2.1956039511444898e-15	3.72865392007e-14	0.0,0.0,0.049	0.02,0.0,0.061	-0.011
4343	gene:Solyc05g054590.2	NA	5	+	64473418	64473662	64473418	64473440	64473598	64473662	4343	18,13,24	247,112,239	25,11,29	486,144,360	307	149	2.198095086972294e-15	3.72865392007e-14	0.034,0.053,0.046	0.024,0.036,0.038	0.012
4172	gene:Solyc02g084490.1	NA	2	+	47585305	47585548	47585305	47585394	47585482	47585548	4172	13,12,18	0,0,2	26,11,33	0,0,5	237	149	3.377315392447433e-15	5.70559526912e-14	1.0,1.0,0.85	1.0,1.0,0.806	0.015
1093	gene:Solyc05g007850.1	NA	5	+	2292318	2293408	2292318	2292371	2293284	2293408	1093	10,12,25	0,1,0	66,11,58	4,0,2	1062	149	3.468207174551655e-15	5.8353290632e-14	1.0,0.627,1.0	0.698,1.0,0.803	0.042
3489	gene:Solyc10g049360.1	NA	10	-	45246653	45246900	45246653	45246730	45246809	45246900	3489	2,2,5	93,29,67	3,0,2	104,45,117	228	149	3.824590971566374e-15	6.40889960782e-14	0.014,0.043,0.047	0.019,0.0,0.011	0.025
1125	gene:Solyc10g086480.1	NA	10	+	65288445	65288670	65288445	65288499	65288596	65288670	1125	1,0,1	55,13,44	7,1,1	75,9,64	246	149	3.856415961187511e-15	6.43617163845e-14	0.011,0.0,0.014	0.054,0.063,0.009	-0.034
4227	gene:Solyc12g014060.1	NA	12	-	4870702	4870923	4870702	4870767	4870840	4870923	4227	7,4,5	118,91,136	8,0,1	163,55,111	222	149	6.003690945890817e-15	9.979629247e-14	0.038,0.029,0.024	0.032,0.0,0.006	0.018
2326	gene:Solyc12g044220.1	NA	12	+	38781935	38782079	38781935	38781936	38782031	38782079	2326	52,28,36	39,16,50	35,7,56	23,13,24	244	149	8.566883136441817e-15	1.41833317207e-13	0.449,0.517,0.305	0.482,0.247,0.588	-0.015
4102	gene:Solyc02g082700.2	NA	2	-	46355873	46356116	46355873	46355928	46356014	46356116	4102	120,68,132	2981,1660,3319	193,57,175	5823,1976,4602	235	149	8.78245739163142e-15	1.44823072287e-13	0.025,0.025,0.025	0.021,0.018,0.024	0.004
248	gene:Solyc03g058880.2	NA	3	+	26421263	26421600	26421263	26421360	26421526	26421600	248	42,31,68	6,0,0	148,21,143	3,0,1	315	149	9.90391404851007e-15	1.62667858122e-13	0.768,1.0,1.0	0.959,1.0,0.985	-0.059
2714	gene:Solyc05g052470.2	NA	5	+	62688072	62688299	62688072	62688138	62688241	62688299	2714	14,14,24	551,399,583	36,3,16	355,156,307	252	149	1.475563306265742e-14	2.41397491092e-13	0.015,0.02,0.024	0.057,0.011,0.03	-0.013
2505	gene:Solyc02g071810.2	NA	2	-	41165749	41165951	41165749	41165775	41165879	41165951	2505	2,0,0	3,2,3	6,0,4	12,11,15	253	149	1.8296032109300405e-14	2.98138885435e-13	0.282,0.0,0.0	0.227,0.0,0.136	-0.027
2569	gene:Solyc06g069890.2	NA	6	+	43515268	43515496	43515268	43515346	43515434	43515496	2569	32,15,44	361,147,417	64,18,34	462,123,336	237	149	2.1058082982546054e-14	3.41801590058e-13	0.053,0.06,0.062	0.08,0.084,0.06	-0.016
1464	gene:Solyc01g101240.2	NA	1	+	91060814	91061060	91060814	91060928	91061031	91061060	1464	345,186,436	12,6,13	205,80,202	17,5,3	252	149	2.3923073039280735e-14	3.86787497303e-13	0.944,0.948,0.952	0.877,0.904,0.975	0.029
1612	gene:Solyc08g067090.2	NA	8	+	56002667	56002858	56002667	56002716	56002833	56002858	1612	1,0,6	3,15,5	13,3,5	8,2,0	266	149	2.4540372783670205e-14	3.95224135998e-13	0.157,0.0,0.402	0.477,0.457,1.0	-0.458
1559	gene:Solyc10g084850.1	NA	10	-	64236161	64236342	64236161	64236224	64236292	64236342	1559	41,32,42	140,112,184	23,5,28	176,82,177	217	149	2.5495132636968412e-14	4.09009123971e-13	0.167,0.164,0.135	0.082,0.04,0.098	0.082
3880	gene:Solyc01g005950.2	NA	1	-	619726	619906	619726	619793	619863	619906	3880	29,4,26	4,2,3	26,0,24	0,0,3	219	149	2.953945730046157e-14	4.72061057014e-13	0.831,0.576,0.855	1.0,NA,0.845	-0.168
890	gene:Solyc09g005930.2	NA	9	-	645408	645581	645408	645456	645546	645581	890	17,10,14	221,116,220	17,5,9	306,81,217	239	149	3.8424910923002507e-14	6.1169502427e-13	0.046,0.051,0.038	0.033,0.037,0.025	0.013
2785	gene:Solyc04g063210.2	NA	4	-	55350973	55351145	55350973	55351030	55351111	55351145	2785	192,49,244	11,3,12	129,36,125	5,0,2	230	149	4.15656947734308e-14	6.5915866156e-13	0.919,0.914,0.929	0.944,1.0,0.976	-0.053
455	gene:Solyc08g083360.2	NA	8	+	65831073	65831257	65831073	65831125	65831194	65831257	455	14,5,19	295,266,281	66,22,50	2458,1208,1918	218	149	4.359938591547118e-14	6.88770451543e-13	0.031,0.013,0.044	0.018,0.012,0.018	0.013
2246	gene:Solyc02g071800.2	NA	2	+	41151054	41151252	41151054	41151126	41151226	41151252	2246	4,9,7	16,12,14	20,11,18	35,10,23	249	149	5.1318628925900525e-14	8.07634240016e-13	0.13,0.31,0.23	0.255,0.397,0.319	-0.1
2876	gene:Solyc01g098560.2	NA	1	+	89048953	89049172	89048953	89049029	89049111	89049172	2876	1,3,7	124,56,109	3,0,1	128,46,94	231	149	6.321971976660959e-14	9.9116068225e-13	0.005,0.033,0.04	0.015,0.0,0.007	0.019
1587	gene:Solyc06g074960.2	NA	6	-	46458852	46459074	46458852	46458947	46459029	46459074	1587	5,6,5	41,23,51	1,4,0	17,6,28	231	149	7.948591261759023e-14	1.24147997103e-12	0.073,0.144,0.059	0.037,0.301,0.0	-0.021
2872	gene:Solyc02g069090.2	NA	2	-	39054799	39054988	39054799	39054835	39054922	39054988	2872	59,33,56	1586,1419,1536	22,17,13	1049,668,762	236	149	8.343081618195576e-14	1.29819604578e-12	0.023,0.014,0.023	0.013,0.016,0.011	0.007
2702	gene:Solyc06g064880.2	NA	6	+	40445519	40445733	40445519	40445563	40445650	40445733	2702	2,0,0	12,6,9	3,0,1	12,1,10	236	149	9.03555008219182e-14	1.4006794678e-12	0.095,0.0,0.0	0.136,0.0,0.059	-0.033
3380	gene:Solyc02g020980.2	NA	2	-	20853217	20853461	20853217	20853259	20853359	20853461	3380	5,2,5	70,16,130	1,0,6	109,10,102	249	149	1.3563966335559644e-13	2.09482300981e-12	0.041,0.07,0.022	0.005,0.0,0.034	0.031
1991	gene:Solyc09g009340.1	NA	9	-	2716088	2716313	2716088	2716163	2716244	2716313	1991	0,2,4	10,10,15	1,0,2	43,12,28	230	149	1.5981435019062998e-13	2.45900221353e-12	0.0,0.115,0.147	0.015,0.0,0.044	0.068
1535	gene:Solyc12g010020.1	NA	12	-	3152520	3152746	3152520	3152581	3152668	3152746	1535	164,70,216	2370,626,2536	50,10,35	690,147,517	236	149	2.4273175556125347e-13	3.7209879121e-12	0.042,0.066,0.051	0.044,0.041,0.041	0.011
1782	gene:Solyc03g123880.2	NA	3	+	70570678	70570921	70570678	70570696	70570771	70570921	1782	6,0,9	325,102,356	24,9,13	824,202,750	224	149	6.370604442173633e-13	9.72986412773e-12	0.012,0.0,0.017	0.019,0.029,0.011	-0.01
4257	gene:Solyc06g082150.2	NA	6	+	48064547	48064785	48064547	48064599	48064693	48064785	4257	0,1,5	85,17,89	7,1,1	68,10,63	243	149	6.658049044206413e-13	1.01314944831e-11	0.0,0.035,0.033	0.059,0.058,0.01	-0.02
231	gene:Solyc02g005520.2	NA	2	-	9239964	9240131	9239964	9240011	9240093	9240131	231	90,44,73	4,7,8	120,26,66	13,7,9	231	149	7.559187233328071e-13	1.14606139043e-11	0.936,0.802,0.855	0.856,0.706,0.825	0.069
1136	gene:Solyc03g007920.2	NA	3	+	2428698	2428884	2428698	2428755	2428848	2428884	1136	3,1,6	8,0,2	3,1,1	8,2,1	242	149	8.118287116549168e-13	1.22633541516e-11	0.188,1.0,0.649	0.188,0.235,0.381	0.344
1037	gene:Solyc04g039620.2	NA	4	-	13384660	13384880	13384660	13384756	13384848	13384880	1037	1,2,0	3,2,2	6,2,0	5,0,0	241	149	8.795359584419504e-13	1.32378157527e-11	0.171,0.382,0.0	0.426,1.0,NA	-0.529
1449	gene:Solyc07g019530.2	NA	7	+	11873560	11873795	11873560	11873646	11873740	11873795	1449	14,13,19	3,0,0	30,6,19	1,1,8	243	149	1.4802306822678482e-12	2.21980970794e-11	0.741,1.0,1.0	0.948,0.786,0.593	0.138
871	gene:Solyc08g081410.2	NA	8	+	64479282	64479489	64479282	64479345	64479413	64479489	871	2,0,2	57,54,70	1,4,7	171,61,123	217	149	1.7087957863591593e-12	2.55332337897e-11	0.024,0.0,0.019	0.004,0.043,0.038	-0.014
550	gene:Solyc05g007190.2	NA	5	-	1807526	1807734	1807526	1807611	1807694	1807734	550	3,3,3	53,14,53	9,0,11	61,13,49	232	149	1.721925682605425e-12	2.56368719435e-11	0.035,0.121,0.035	0.087,0.0,0.126	-0.007
925	gene:Solyc02g091030.2	NA	2	+	52471412	52471656	52471412	52471487	52471604	52471656	925	6,0,2	2,0,3	2,2,2	7,1,0	266	149	1.8618032190838143e-12	2.76200843147e-11	0.627,NA,0.272	0.138,0.528,1.0	-0.106
1307	gene:Solyc07g043270.2	NA	7	-	56936363	56936581	56936363	56936426	56936509	56936581	1307	21,4,16	7,10,12	14,14,16	14,2,4	232	149	2.074383762718884e-12	3.0663837121e-11	0.658,0.204,0.461	0.391,0.818,0.72	-0.202
1352	gene:Solyc01g006100.2	NA	1	-	757594	757808	757594	757638	757717	757808	1352	0,1,2	19,9,59	8,2,2	136,46,129	228	149	2.3296896680864323e-12	3.43152510185e-11	0.0,0.068,0.022	0.037,0.028,0.01	0.005
2804	gene:Solyc12g005410.1	NA	12	-	248459	248630	248459	248497	248596	248630	2804	2,2,1	82,32,101	9,2,7	214,81,187	248	149	2.4447541984772203e-12	3.58824029344e-11	0.014,0.036,0.006	0.025,0.015,0.022	-0.002
1321	gene:Solyc11g040150.1	NA	11	+	39802327	39802556	39802327	39802394	39802489	39802556	1321	8,11,2	101,47,98	2,3,3	158,90,133	244	149	3.0878762785844444e-12	4.51615544772e-11	0.046,0.125,0.012	0.008,0.02,0.014	0.047
4091	gene:Solyc09g098580.2	NA	9	+	72373115	72373316	72373115	72373172	72373259	72373316	4091	0,3,2	59,36,81	7,2,4	134,69,103	236	149	3.3617716456964982e-12	4.89942705688e-11	0.0,0.05,0.015	0.032,0.018,0.024	-0.003
2432	gene:Solyc03g083960.2	NA	3	-	53896142	53896352	53896142	53896241	53896320	53896352	2432	5,6,0	42,11,33	3,4,1	80,14,41	228	149	3.5682168396662185e-12	5.18205245592e-11	0.072,0.263,0.0	0.024,0.157,0.016	0.046
1332	gene:Solyc03g026310.2	NA	3	+	3752458	3752699	3752458	3752525	3752642	3752699	1332	2,1,8	229,143,279	11,6,7	342,174,303	266	149	3.928263140734529e-12	5.68499340542e-11	0.005,0.004,0.016	0.018,0.019,0.013	-0.008
3897	gene:Solyc03g006870.2	NA	3	+	1388394	1388627	1388394	1388443	1388511	1388627	3897	15,3,22	184,35,169	43,5,51	397,52,303	217	149	4.614978845699733e-12	6.65553917852e-11	0.053,0.056,0.082	0.069,0.062,0.104	-0.015
3710	gene:Solyc12g095850.1	NA	12	+	64969106	64969353	64969106	64969190	64969287	64969353	3710	4,1,4	23,9,28	27,3,20	91,49,113	246	149	6.026804602694952e-12	8.66143897589e-11	0.095,0.063,0.08	0.152,0.036,0.097	-0.016
9	gene:Solyc02g071150.2	NA	2	-	40646329	40646557	40646329	40646379	40646488	40646557	9	76,32,70	1524,885,1608	61,18,49	1727,662,1376	258	149	6.335059899779439e-12	9.07294564885e-11	0.028,0.02,0.025	0.02,0.015,0.02	0.006
2279	gene:Solyc05g023770.2	NA	5	-	29323803	29323979	29323803	29323831	29323936	29323979	2279	4,3,5	42,32,54	14,5,14	101,48,102	254	149	7.222073145668165e-12	1.03076416379e-10	0.053,0.052,0.052	0.075,0.058,0.075	-0.017
1606	gene:Solyc06g068480.2	NA	6	-	42443333	42443568	42443333	42443390	42443485	42443568	1606	1,0,7	16,9,15	10,4,6	29,4,33	244	149	7.30891879476419e-12	1.0395743949e-10	0.037,0.0,0.222	0.174,0.379,0.1	-0.131
428	gene:Solyc02g081880.2	NA	2	-	45660056	45660273	45660056	45660101	45660184	45660273	428	102,71,102	1028,541,1396	59,22,56	727,259,718	232	149	7.377409393513119e-12	1.04572251643e-10	0.06,0.078,0.045	0.05,0.052,0.048	0.011
3825	gene:Solyc08g006460.2	NA	8	+	1063260	1063483	1063260	1063304	1063384	1063483	3825	7,3,11	186,152,223	4,0,5	143,79,131	229	149	8.06573567804924e-12	1.13938839493e-10	0.024,0.013,0.031	0.018,0.0,0.024	0.009
1669	gene:Solyc10g083710.1	NA	10	+	63476165	63476401	63476165	63476235	63476322	63476401	1669	1,0,2	14,5,16	0,1,2	18,0,15	236	149	9.024368056612884e-12	1.2704714077e-10	0.043,0.0,0.073	0.0,1.0,0.078	-0.321
3625	gene:Solyc03g044260.2	NA	3	+	8606906	8607544	8606906	8606963	8607402	8607544	3625	366,140,365	4,0,1	262,115,208	1,2,4	588	149	1.0251102461921986e-11	1.43828179966e-10	0.959,1.0,0.989	0.985,0.936,0.929	0.033
585	gene:Solyc02g078790.2	NA	2	+	43435427	43435663	43435427	43435510	43435592	43435663	585	8,3,5	108,46,110	2,0,3	98,19,112	231	149	1.0656848481952583e-11	1.49015864415e-10	0.046,0.04,0.028	0.013,0.0,0.017	0.028
1139	gene:Solyc03g007920.2	NA	3	+	2431523	2431750	2431523	2431546	2431617	2431750	1139	1,5,6	0,4,6	4,0,1	6,0,5	220	149	1.2745692630326929e-11	1.77028261064e-10	1.0,0.458,0.404	0.311,NA,0.119	0.406
2462	gene:Solyc09g074420.2	NA	9	+	66231240	66231460	66231240	66231310	66231435	66231460	2462	7,2,18	89,27,106	55,12,44	371,75,283	274	149	1.2720506614356462e-11	1.77028261064e-10	0.041,0.039,0.085	0.075,0.08,0.078	-0.023
1443	gene:Solyc07g019530.2	NA	7	+	11870961	11871154	11870961	11870996	11871107	11871154	1443	16,9,21	1,3,3	45,22,48	4,0,0	260	149	1.5648459127496958e-11	2.16618636551e-10	0.902,0.632,0.8	0.866,1.0,1.0	-0.177
1102	gene:Solyc01g086740.2	NA	1	+	81687412	81687640	81687412	81687485	81687562	81687640	1102	16,4,7	94,37,123	20,4,8	102,20,85	226	149	1.8749953875411012e-11	2.58686863634e-10	0.101,0.067,0.036	0.114,0.116,0.058	-0.028
1044	gene:Solyc02g064700.2	NA	2	-	35795750	35795961	35795750	35795819	35795906	35795961	1044	21,4,24	354,90,327	14,7,12	311,84,315	236	149	1.9086307511599033e-11	2.62452580699e-10	0.036,0.027,0.044	0.028,0.05,0.023	0.002
3536	gene:Solyc10g084400.1	NA	10	-	63957686	63957933	63957686	63957794	63957877	63957933	3536	22,10,25	824,311,907	12,1,7	222,68,136	232	149	2.0111869281770896e-11	2.7563916211e-10	0.017,0.02,0.017	0.034,0.009,0.032	-0.007
3744	gene:Solyc01g097650.2	NA	1	+	88425710	88425950	88425710	88425730	88425860	88425950	3744	5,5,10	21,21,37	4,0,4	32,0,21	279	149	2.023416162794769e-11	2.76399983426e-10	0.113,0.113,0.126	0.063,NA,0.092	0.04
83	gene:Solyc03g098240.2	NA	3	+	60600059	60600293	60600059	60600112	60600217	60600293	83	8,0,15	1,0,3	4,0,4	3,0,1	254	149	2.1251857829358854e-11	2.89346840644e-10	0.824,NA,0.746	0.439,NA,0.701	0.215
977	gene:Solyc02g078920.2	NA	2	-	43548208	43548438	43548208	43548270	43548333	43548438	977	39,18,45	1,0,2	16,0,11	4,0,0	212	149	2.1536831111803577e-11	2.92265390071e-10	0.965,1.0,0.941	0.738,NA,1.0	0.1
1588	gene:Solyc03g118390.2	NA	3	-	67280470	67280639	67280470	67280531	67280581	67280639	1588	1,0,15	2,0,0	10,4,5	1,0,0	199	149	2.209431880956714e-11	2.98850933179e-10	0.272,NA,1.0	0.882,1.0,1.0	-0.325
541	gene:Solyc12g013910.1	NA	12	-	4746066	4746313	4746066	4746155	4746250	4746313	541	3,9,5	85,61,92	4,5,1	117,32,71	244	149	2.2580662812710204e-11	3.03445985006e-10	0.021,0.083,0.032	0.02,0.087,0.009	0.007
581	gene:Solyc12g044740.1	NA	12	-	37888362	37888582	37888362	37888467	37888546	37888582	581	17,15,39	328,175,290	76,21,49	647,182,503	228	149	2.2545540368870156e-11	3.03445985006e-10	0.033,0.053,0.081	0.071,0.07,0.06	-0.011
1055	gene:Solyc02g064960.2	NA	2	+	36075539	36075761	36075539	36075584	36075664	36075761	1055	0,1,5	23,7,35	2,1,0	21,10,22	229	149	2.4327832012265e-11	3.25866979608e-10	0.0,0.085,0.085	0.058,0.061,0.0	0.017
4003	gene:Solyc02g087310.2	NA	2	+	49755298	49755479	49755298	49755366	49755436	49755479	4003	1,0,0	12,10,9	7,2,3	48,7,59	219	149	2.5870891081657436e-11	3.45418123184e-10	0.054,0.0,0.0	0.09,0.163,0.033	-0.077
951	gene:Solyc07g052570.2	NA	7	-	61058701	61058894	61058701	61058711	61058862	61058894	951	5,3,6	1,4,7	3,2,14	0,0,0	300	149	2.5994716744582555e-11	3.45955410308e-10	0.713,0.271,0.299	1.0,1.0,1.0	-0.572
3768	gene:Solyc07g066650.2	NA	7	-	68007718	68007932	68007718	68007783	68007874	68007932	3768	11,6,16	444,136,452	14,1,3	319,96,365	240	149	3.443851502626587e-11	4.56862223377e-10	0.015,0.027,0.022	0.027,0.006,0.005	0.009
824	gene:Solyc10g079710.1	NA	10	+	61215118	61215362	61215118	61215208	61215285	61215362	824	28,3,22	8,2,6	16,12,9	3,2,2	226	149	3.520272798306254e-11	4.65508278345e-10	0.698,0.497,0.707	0.779,0.798,0.748	-0.141
659	gene:Solyc01g079210.2	NA	1	+	78303454	78303678	78303454	78303515	78303643	78303678	659	15,8,16	94,67,96	19,7,19	86,44,86	277	149	3.978724318199069e-11	5.24456686402e-10	0.079,0.06,0.082	0.106,0.079,0.106	-0.023
560	gene:Solyc02g068050.2	NA	2	-	38097418	38097638	38097418	38097463	38097553	38097638	560	10,5,9	0,0,2	36,8,28	2,2,0	239	149	4.7213973504563214e-11	6.20376623287e-10	1.0,1.0,0.737	0.918,0.714,1.0	0.035
862	gene:Solyc01g087300.2	NA	1	-	82232534	82232771	82232534	82232615	82232708	82232771	862	0,6,4	64,28,60	5,0,1	65,27,61	242	149	5.3750833122780064e-11	7.04033855365e-10	0.0,0.117,0.039	0.045,0.0,0.01	0.034
1869	gene:Solyc08g076970.2	NA	8	-	60912828	60913042	60912828	60912858	60912934	60913042	1869	101,12,38	3383,1636,3959	26,7,61	1405,372,1253	225	149	6.967869136805471e-11	9.09779506537e-10	0.019,0.005,0.006	0.012,0.012,0.031	-0.008
688	gene:Solyc09g011160.2	NA	9	+	4511023	4511272	4511023	4511097	4511187	4511272	688	1,0,2	3,0,0	3,0,0	5,2,13	239	149	7.180423323820671e-11	9.34584029475e-10	0.172,NA,1.0	0.272,0.0,0.0	0.495
2535	gene:Solyc06g035920.2	NA	6	-	25271556	25271774	25271556	25271644	25271735	25271774	2535	11,12,17	354,202,412	13,3,9	377,123,315	240	149	7.221239134529024e-11	9.36950118427e-10	0.019,0.036,0.025	0.021,0.015,0.017	0.009
2083	gene:Solyc01g091280.2	NA	1	-	84931103	84931314	84931103	84931169	84931263	84931314	2083	2,0,0	3,0,8	2,0,7	0,0,0	243	149	9.505111102371541e-11	1.22942671415e-09	0.29,NA,0.0	1.0,NA,1.0	-0.855
4040	gene:Solyc08g075460.2	NA	8	+	59611330	59611723	59611330	59611386	59611489	59611723	4040	20,2,20	0,0,2	29,2,20	9,0,2	252	149	1.230066267535709e-10	1.58605740851e-09	1.0,1.0,0.855	0.656,1.0,0.855	0.115
4307	gene:Solyc01g100380.2	NA	1	-	90429073	90429304	90429073	90429142	90429256	90429304	4307	1089,692,1538	67,0,0	1229,408,1128	0,0,0	263	149	1.4598638983723696e-10	1.87651449545e-09	0.902,1.0,1.0	1.0,1.0,1.0	-0.033
406	gene:Solyc10g049210.1	NA	10	+	44598257	44598469	44598257	44598286	44598367	44598469	406	24,10,27	46,27,71	57,11,28	86,27,61	230	149	1.6817881513761253e-10	2.15508395001e-09	0.253,0.194,0.198	0.3,0.209,0.229	-0.031
2982	gene:Solyc03g083090.2	NA	3	-	52908380	52908611	52908380	52908423	52908502	52908611	2982	8,6,13	395,267,441	34,15,25	1103,474,818	228	149	1.9488864992044026e-10	2.48198191391e-09	0.013,0.014,0.019	0.02,0.02,0.02	-0.005
4303	gene:Solyc01g100380.2	NA	1	-	90428942	90429142	90428942	90429000	90429077	90429142	4303	114,54,174	4511,2583,6057	145,48,125	4964,1515,4359	226	149	1.9433363641412867e-10	2.48198191391e-09	0.016,0.014,0.019	0.019,0.02,0.019	-0.003
2915	gene:Solyc09g020110.2	NA	9	+	18418452	18418677	18418452	18418567	18418673	18418677	2915	45,14,60	90,49,94	42,3,20	127,31,231	255	149	1.9608052587824063e-10	2.48950090985e-09	0.226,0.143,0.272	0.162,0.054,0.048	0.126
109	gene:Solyc06g068670.2	NA	6	-	42569170	42569380	42569170	42569239	42569363	42569380	109	24,22,34	1037,582,1048	94,48,88	2506,1126,1913	273	149	2.0422011357793486e-10	2.5849145263e-09	0.012,0.02,0.017	0.02,0.023,0.024	-0.006
2699	gene:Solyc07g041730.2	NA	7	+	54076010	54076229	54076010	54076044	54076120	54076229	2699	5,0,6	4,4,4	4,0,4	6,6,5	225	149	2.600691614857608e-10	3.28178737619e-09	0.453,0.0,0.498	0.306,0.0,0.346	0.1
1043	gene:Solyc06g011530.2	NA	6	+	8021988	8022222	8021988	8022071	8022157	8022222	1043	112,42,67	1,2,3	108,24,88	2,0,0	235	149	2.6528119179988335e-10	3.33474107174e-09	0.986,0.93,0.934	0.972,1.0,1.0	-0.041
4092	gene:Solyc09g098580.2	NA	9	+	72369326	72369573	72369326	72369425	72369499	72369573	4092	1,0,1	55,56,41	5,0,7	132,60,115	223	149	2.6587691560110385e-10	3.33474107174e-09	0.012,0.0,0.016	0.025,0.0,0.039	-0.012
288	gene:Solyc01g073960.2	NA	1	-	81308385	81308627	81308385	81308477	81308558	81308627	288	8,14,21	363,235,375	25,9,10	320,154,264	230	149	2.9660710399917577e-10	3.70893294094e-09	0.014,0.037,0.035	0.048,0.036,0.024	-0.007
3537	gene:Solyc12g010860.1	TFT8	12	-	3781556	3781700	3781556	3781559	3781649	3781700	3537	14,3,9	388,221,390	26,11,14	614,365,509	239	149	3.1755670874182035e-10	3.95893740206e-09	0.022,0.008,0.014	0.026,0.018,0.017	-0.006
2603	gene:Solyc01g079650.2	NA	1	+	78776936	78777136	78776936	78776945	78777052	78777136	2603	3,0,6	2,0,1	9,6,5	2,3,8	256	149	3.485373438062777e-10	4.33212031836e-09	0.466,NA,0.777	0.724,0.538,0.267	0.112
913	gene:Solyc08g068590.2	NA	8	-	57729068	57729294	57729068	57729111	57729180	57729294	913	4,10,7	125,115,170	8,10,8	351,168,267	218	149	3.652792637118393e-10	4.52661937875e-09	0.021,0.056,0.027	0.015,0.039,0.02	0.01
1280	gene:Solyc12g019750.1	NA	12	-	11308398	11308617	11308398	11308443	11308528	11308617	1280	9,0,6	3,2,4	2,0,6	0,0,8	234	149	4.4846304302047944e-10	5.54086129869e-09	0.656,0.0,0.489	1.0,NA,0.323	-0.28
1550	gene:Solyc03g025390.2	NA	3	-	2817752	2817954	2817752	2817806	2817881	2817954	1550	25,9,27	3,0,4	74,19,70	12,8,5	224	149	4.668310203879508e-10	5.7506356946e-09	0.847,1.0,0.818	0.804,0.612,0.903	0.115
2550	gene:Solyc08g081580.2	NA	8	+	64593742	64593954	64593742	64593770	64593858	64593954	2550	31,23,35	214,158,216	41,7,45	377,133,328	237	149	4.897139264045624e-10	6.01461703676e-09	0.083,0.084,0.092	0.064,0.032,0.079	0.028
4020	gene:Solyc03g121820.2	NA	3	+	69863161	69863384	69863161	69863221	69863320	69863384	4020	18,25,25	343,188,332	37,6,23	485,177,370	248	149	8.640971973199429e-10	1.05813559163e-08	0.031,0.074,0.043	0.044,0.02,0.036	0.016
2477	gene:Solyc07g007620.2	NA	7	+	2279492	2279709	2279492	2279549	2279634	2279709	2477	253,161,278	2167,1135,2306	26,1,13	197,55,117	234	149	9.717573651946762e-10	1.18646127863e-08	0.069,0.083,0.071	0.078,0.011,0.066	0.023
2145	gene:Solyc10g083490.1	NA	10	+	63276550	63276793	63276550	63276669	63276770	63276793	2145	4,0,10	156,81,180	5,0,9	350,67,297	250	149	1.061477346615236e-09	1.29219256989e-08	0.015,0.0,0.032	0.008,0.0,0.018	0.007
3629	gene:Solyc03g097290.2	NA	3	+	59623101	59623329	59623101	59623159	59623253	59623329	3629	4,4,7	178,151,275	16,3,8	388,116,275	243	149	1.1880497299169518e-09	1.44203455488e-08	0.014,0.016,0.015	0.025,0.016,0.018	-0.005
3553	gene:Solyc11g017300.1	NA	11	-	8163273	8163519	8163273	8163363	8163457	8163519	3553	6,5,10	163,61,207	7,1,2	169,56,141	243	149	1.2131284196766821e-09	1.46816916054e-08	0.022,0.048,0.029	0.025,0.011,0.009	0.018
1979	gene:Solyc02g062640.2	NA	2	+	34388886	34389063	34388886	34388946	34389031	34389063	1979	16,2,39	11,13,17	13,7,11	20,10,21	234	149	1.2317957843271473e-09	1.48641479631e-08	0.481,0.089,0.594	0.293,0.308,0.25	0.104
4383	gene:Solyc10g085100.1	NA	10	-	64409243	64409490	64409243	64409342	64409434	64409490	4383	146,93,183	779,464,756	19,3,9	166,54,109	241	149	1.30635367925642e-09	1.57180170885e-08	0.104,0.11,0.13	0.066,0.033,0.049	0.065
3351	gene:Solyc06g034160.2	NA	6	+	23727789	23728022	23727789	23727863	23727970	23728022	3351	51,42,40	528,538,436	37,27,30	380,214,277	256	149	1.366006464299894e-09	1.63881181326e-08	0.053,0.043,0.051	0.054,0.068,0.059	-0.011
1576	gene:Solyc09g015670.2	NA	9	-	10675571	10675767	10675571	10675581	10675691	10675767	1576	41,21,60	735,430,706	13,3,16	310,93,194	259	149	1.91123041479104e-09	2.28629557423e-08	0.031,0.027,0.047	0.024,0.018,0.045	0.006
2944	gene:Solyc12g056210.1	NA	12	-	62173084	62173310	62173084	62173181	62173288	62173310	2944	39,37,40	1,0,4	51,28,41	0,0,3	256	149	2.059867769530182e-09	2.45700077755e-08	0.958,1.0,0.853	1.0,1.0,0.888	-0.026
1476	gene:Solyc08g075890.2	NA	8	+	59981147	59981360	59981147	59981216	59981293	59981360	1476	14,10,24	533,377,560	7,1,17	445,183,353	226	149	2.07274874925771e-09	2.46526065321e-08	0.017,0.017,0.027	0.01,0.004,0.031	0.005
4338	gene:Solyc01g008080.2	NA	1	-	2220731	2220950	2220731	2220760	2220849	2220950	4338	209,105,201	2792,1405,3008	235,79,151	3613,1127,2625	238	149	2.1480838425520962e-09	2.54754126771e-08	0.045,0.045,0.04	0.039,0.042,0.035	0.005
379	gene:Solyc06g066030.2	NA	6	+	41387343	41387552	41387343	41387415	41387515	41387552	379	7,2,5	106,53,126	12,10,21	207,130,224	249	149	2.1824140811256366e-09	2.58086053765e-08	0.038,0.022,0.023	0.034,0.044,0.053	-0.016
940	gene:Solyc09g092020.2	NA	9	-	71188546	71188762	71188546	71188607	71188739	71188762	940	7,0,6	1,0,0	2,2,2	0,2,2	281	149	2.2021729358471756e-09	2.59680734515e-08	0.788,NA,1.0	1.0,0.347,0.347	0.329
2985	gene:Solyc11g008090.1	NA	11	-	2289976	2290217	2289976	2290000	2290112	2290217	2985	5,0,3	18,12,16	12,2,12	42,19,39	261	149	2.3916826661484157e-09	2.81226549863e-08	0.137,0.0,0.097	0.14,0.057,0.149	-0.037
956	gene:Solyc10g007600.2	NA	10	-	1898731	1898938	1898731	1898786	1898871	1898938	956	60,32,76	2712,1437,3197	165,57,124	6013,2128,5009	234	149	2.719151271629414e-09	3.18826263832e-08	0.014,0.014,0.015	0.017,0.017,0.016	-0.002
2206	gene:Solyc05g051750.2	NA	5	-	62132832	62133060	62132832	62132896	62133034	62133060	2206	70,37,58	10,6,9	142,34,102	35,6,15	287	149	2.976610141567547e-09	3.48027948473e-08	0.784,0.762,0.77	0.678,0.746,0.779	0.038
3331	gene:Solyc07g014640.2	NA	7	+	5029192	5029428	5029192	5029269	5029358	5029428	3331	3,0,2	1,0,4	0,0,3	8,4,0	238	149	3.0576079916986386e-09	3.56491252891e-08	0.653,NA,0.238	0.0,0.0,1.0	0.112
2554	gene:Solyc07g056540.2	NA	7	+	64333694	64333942	64333694	64333787	64333879	64333942	2554	104,52,100	3850,2771,4141	370,102,262	11582,5859,8756	241	149	3.5133541055533967e-09	4.08476759632e-08	0.016,0.011,0.015	0.019,0.011,0.018	-0.002
883	gene:Solyc09g007990.2	NA	9	-	1467913	1468142	1467913	1467968	1468110	1468142	883	0,2,2	3,0,0	1,1,2	1,0,0	291	149	3.880905349182013e-09	4.49945861072e-08	0.0,1.0,1.0	0.339,1.0,1.0	-0.113
3388	gene:Solyc11g066410.1	NA	11	-	52190933	52191174	52190933	52190968	52191056	52191174	3388	33,25,44	4,0,5	170,66,124	0,0,2	237	149	4.670618704090238e-09	5.39991363582e-08	0.838,1.0,0.847	1.0,1.0,0.975	-0.097
795	gene:Solyc06g053560.2	NA	6	-	36371534	36371708	36371534	36371598	36371675	36371708	795	7,6,4	183,69,173	12,8,7	239,66,188	226	149	4.741425936895032e-09	5.46650750775e-08	0.025,0.054,0.015	0.032,0.074,0.024	-0.012
100	gene:Solyc01g080280.2	NA	1	+	79532655	79532836	79532655	79532707	79532798	79532836	100	60,26,69	1999,1403,2168	306,127,280	9785,4857,7287	240	149	4.790126491761124e-09	5.50731487483e-08	0.018,0.011,0.019	0.019,0.016,0.023	-0.003
2847	gene:Solyc08g013860.2	NA	8	-	3303101	3303337	3303101	3303178	3303270	3303337	2847	0,5,3	1,0,0	4,0,1	2,2,0	241	149	5.581866598389753e-09	6.39981879522e-08	0.0,1.0,1.0	0.553,0.0,1.0	0.149
1444	gene:Solyc07g019530.2	NA	7	+	11873560	11873795	11873560	11873646	11873732	11873795	1444	10,5,12	131,58,163	12,2,17	272,102,201	235	149	7.4454817835133536e-09	8.51294174087e-08	0.046,0.052,0.045	0.027,0.012,0.051	0.018
4244	gene:Solyc04g048900.2	NA	4	+	38567365	38567590	38567365	38567452	38567541	38567590	4244	66,32,87	1974,1120,2086	35,8,28	794,290,520	238	149	7.854541089402317e-09	8.95590787026e-08	0.021,0.018,0.025	0.027,0.017,0.033	-0.004
3687	gene:Solyc09g057660.2	NA	9	-	50118262	50118502	50118262	50118347	50118427	50118502	3687	5,1,5	81,95,148	3,6,2	307,116,169	229	149	8.992877350057183e-09	1.02256921296e-07	0.039,0.007,0.022	0.006,0.033,0.008	0.007
2397	gene:Solyc10g086190.1	NA	10	+	65107381	65107575	65107381	65107430	65107508	65107575	2397	11,9,15	696,275,877	28,13,21	1245,337,1039	227	149	1.1077313702562053e-08	1.25270495669e-07	0.01,0.021,0.011	0.015,0.025,0.013	-0.004
383	gene:Solyc05g042120.2	NA	5	+	54971380	54971615	54971380	54971446	54971545	54971615	383	2,2,0	40,30,44	5,3,1	67,37,90	248	149	1.1075350283527946e-08	1.25270495669e-07	0.029,0.039,0.0	0.043,0.046,0.007	-0.009
2252	gene:Solyc05g053940.2	NA	5	-	63959977	63960212	63959977	63960049	63960166	63960212	2252	28,13,40	1107,513,1150	24,8,39	1391,500,1095	266	149	1.2211443205209959e-08	1.37719791352e-07	0.014,0.014,0.019	0.01,0.009,0.02	0.003
128	gene:Solyc05g014760.2	NA	5	+	8919827	8920022	8919827	8919916	8919999	8920022	128	5,1,2	35,2,33	2,1,1	19,3,28	232	149	1.2901006743252106e-08	1.45101268778e-07	0.084,0.243,0.037	0.063,0.176,0.022	0.034
496	gene:Solyc01g098500.2	NA	1	+	89008722	89008963	89008722	89008764	89008870	89008963	496	48,38,57	143,90,173	99,28,79	332,111,242	255	149	1.4346271528136567e-08	1.6091928958e-07	0.164,0.198,0.161	0.148,0.128,0.16	0.029
2391	gene:Solyc05g018700.2	NA	5	-	22832261	22832494	22832261	22832292	22832478	22832494	2391	1,13,3	3,2,6	5,0,3	5,2,4	335	149	1.4441342656121912e-08	1.61547884469e-07	0.129,0.743,0.182	0.308,0.0,0.25	0.165
1690	gene:Solyc08g006570.2	NA	8	+	1177189	1177419	1177189	1177234	1177355	1177419	1690	3,0,1	0,2,5	4,0,3	0,2,0	270	149	1.5256886708688206e-08	1.70210927459e-07	1.0,0.0,0.099	1.0,0.0,1.0	-0.3
1531	gene:Solyc08g077250.2	NA	8	-	61178675	61178909	61178675	61178716	61178794	61178909	1531	3,5,24	41,19,45	4,0,8	39,21,33	227	149	1.7883392641802814e-08	1.98976779958e-07	0.046,0.147,0.259	0.063,0.0,0.137	0.084
4261	gene:Solyc09g015360.2	NA	9	-	8606538	8606785	8606538	8606633	8606752	8606785	4261	13,0,8	3,3,5	12,4,14	22,0,25	268	149	1.9602326926920132e-08	2.17517509787e-07	0.707,0.0,0.471	0.233,1.0,0.237	-0.097
2787	gene:Solyc12g008750.1	NA	12	+	2112639	2112837	2112639	2112710	2112792	2112837	2787	0,4,7	88,49,107	5,5,9	123,70,109	231	149	2.0295931237118453e-08	2.24611923504e-07	0.0,0.05,0.04	0.026,0.044,0.051	-0.01
4109	gene:Solyc05g055940.2	NA	5	+	65376668	65376858	65376668	65376742	65376818	65376858	4109	17,6,19	490,286,564	9,0,12	396,177,352	225	149	2.193503681176465e-08	2.4210431297e-07	0.022,0.014,0.022	0.015,0.0,0.022	0.007
766	gene:Solyc08g075990.2	NA	8	-	60060026	60060272	60060026	60060116	60060224	60060272	766	6,11,5	26,15,41	30,16,22	170,50,170	257	149	2.269094688149208e-08	2.49781460485e-07	0.118,0.298,0.066	0.093,0.156,0.07	0.054
2095	gene:Solyc10g005840.2	NA	10	+	651367	651601	651367	651450	651540	651601	2095	0,0,4	80,22,82	3,4,1	64,34,86	239	149	2.4682103363139054e-08	2.70979378833e-07	0.0,0.0,0.03	0.028,0.068,0.007	-0.024
2783	gene:Solyc04g063210.2	NA	4	-	55350973	55351150	55350973	55351030	55351116	55351150	2783	193,50,248	29,5,37	129,36,126	7,0,14	235	149	2.5489305278704603e-08	2.79101149599e-07	0.808,0.864,0.81	0.921,1.0,0.851	-0.097
215	gene:Solyc10g054420.1	NA	10	+	55361877	55362091	55361877	55361951	55362031	55362091	215	37,4,19	260,79,275	38,11,51	655,125,534	229	149	2.8361659163455217e-08	3.09733264585e-07	0.085,0.032,0.043	0.036,0.054,0.059	0.004
2556	gene:Solyc03g078000.2	NA	3	+	48841269	48841473	48841269	48841334	48841413	48841473	2556	5,0,3	70,28,99	4,1,1	142,25,142	228	149	3.256807533074708e-08	3.54734904721e-07	0.045,0.0,0.019	0.018,0.025,0.005	0.005
2135	gene:Solyc08g067820.2	NA	8	+	56860210	56860455	56860210	56860250	56860325	56860455	2135	0,1,1	5,7,7	0,2,0	3,0,0	224	149	3.537132091502839e-08	3.84256948208e-07	0.0,0.087,0.087	0.0,1.0,NA	-0.442
1295	gene:Solyc08g081170.2	NA	8	+	64246672	64247145	64246672	64246748	64247010	64247145	1295	130,38,119	3,4,0	324,61,215	4,2,1	411	149	3.646039628537158e-08	3.95051257134e-07	0.94,0.775,1.0	0.967,0.917,0.987	-0.052
3204	gene:Solyc09g074660.2	NA	9	+	66474673	66474913	66474673	66474755	66474840	66474913	3204	1,2,0	34,42,36	6,1,3	77,29,49	234	149	3.672650218831485e-08	3.95813065181e-07	0.018,0.029,0.0	0.047,0.021,0.038	-0.02
3916	gene:Solyc04g026350.2	NA	4	-	16924895	16925140	16924895	16924932	16925024	16925140	3916	24,5,31	549,238,691	18,2,18	581,119,473	241	149	3.6636141741175064e-08	3.95813065181e-07	0.026,0.013,0.027	0.019,0.01,0.023	0.005
527	gene:Solyc02g071870.2	NA	2	-	41228647	41228892	41228647	41228717	41228823	41228892	527	1,0,0	0,0,4	3,0,3	0,0,0	255	149	3.68175960605351e-08	3.95813065181e-07	1.0,NA,0.0	1.0,NA,1.0	-0.5
3015	gene:Solyc03g005960.2	NA	3	+	651791	651991	651791	651827	651934	651991	3015	13,11,7	66,44,62	9,2,15	55,20,25	256	149	3.7464770386485316e-08	4.0068910757e-07	0.103,0.127,0.062	0.087,0.055,0.259	-0.036
3736	gene:Solyc01g006330.2	NA	1	+	912288	912520	912288	912349	912427	912520	3736	3,2,13	91,28,72	15,12,19	508,211,352	227	149	3.745707021227262e-08	4.0068910757e-07	0.021,0.045,0.106	0.019,0.036,0.034	0.028
2859	gene:Solyc01g008920.2	NA	1	+	2943428	2943666	2943428	2943482	2943585	2943666	2859	0,0,8	37,40,62	8,4,4	94,39,71	252	149	4.4465698151114713e-08	4.7433898105e-07	0.0,0.0,0.071	0.048,0.057,0.032	-0.022
188	gene:Solyc08g081250.2	NA	8	-	64306468	64306690	64306468	64306523	64306678	64306690	188	12,1,19	49,22,584	55,7,23	1461,31,83	304	149	4.650329768816263e-08	4.94799869232e-07	0.107,0.022,0.016	0.018,0.1,0.12	-0.031
1485	gene:Solyc08g075890.2	NA	8	+	59979861	59980093	59979861	59979944	59980030	59980093	1485	2,6,2	0,0,8	4,1,5	0,0,0	235	149	4.810384473167145e-08	5.10517470114e-07	1.0,1.0,0.137	1.0,1.0,1.0	-0.288
1781	gene:Solyc03g123880.2	NA	3	+	70570444	70570669	70570444	70570516	70570591	70570669	1781	28,6,9	355,132,424	24,4,27	1004,224,754	224	149	5.019039186430788e-08	5.3129931439e-07	0.05,0.029,0.014	0.016,0.012,0.023	0.014
3693	gene:Solyc05g006410.2	NA	5	-	1046529	1046773	1046529	1046630	1046713	1046773	3693	1,4,4	5,5,9	10,3,14	7,6,9	232	149	5.086010542109968e-08	5.3701524576e-07	0.114,0.339,0.222	0.478,0.243,0.5	-0.182
2393	gene:Solyc08g066030.2	NA	8	+	54497504	54497722	54497504	54497537	54497631	54497722	2393	5,7,9	124,55,141	9,4,10	138,15,96	243	149	5.104024308817418e-08	5.37545969827e-07	0.024,0.072,0.038	0.038,0.141,0.06	-0.035
2019	gene:Solyc07g041750.2	NA	7	-	54091835	54092081	54091835	54091921	54092008	54092081	2019	1,4,3	51,47,68	3,0,2	74,24,65	236	149	5.1638060392347396e-08	5.42461756254e-07	0.012,0.051,0.027	0.025,0.0,0.019	0.015
3026	gene:Solyc06g084590.2	NA	6	+	49667140	49667387	49667140	49667219	49667313	49667387	3026	18,4,15	116,34,135	30,6,32	87,25,72	243	149	5.292149206837684e-08	5.545368498e-07	0.087,0.067,0.064	0.175,0.128,0.214	-0.1
2168	gene:Solyc01g006120.2	NA	1	+	780041	780285	780041	780136	780213	780285	2168	10,3,6	243,244,281	8,2,3	368,247,297	226	149	5.350981693426524e-08	5.59285687603e-07	0.026,0.008,0.014	0.014,0.005,0.007	0.007
2233	gene:Solyc12g014350.1	NA	12	-	5163929	5164134	5163929	5164001	5164093	5164134	2233	3,0,5	40,29,35	7,4,4	70,18,56	241	149	5.4896820624828446e-08	5.72337381779e-07	0.044,0.0,0.081	0.058,0.121,0.042	-0.032
3188	gene:Solyc12g007170.1	NA	12	+	1607434	1607648	1607434	1607484	1607566	1607648	3188	12,1,6	149,126,147	4,6,5	219,96,172	231	149	5.752670558029111e-08	5.98248830143e-07	0.049,0.005,0.026	0.012,0.039,0.018	0.004
4094	gene:Solyc02g087730.2	NA	2	+	50044348	50044585	50044348	50044360	50044529	50044585	4094	13,2,4	3,2,1	19,2,4	2,0,0	318	149	6.462959612315463e-08	6.70430822942e-07	0.67,0.319,0.652	0.817,1.0,1.0	-0.392
980	gene:Solyc09g091440.2	NA	9	-	70724373	70724596	70724373	70724441	70724528	70724596	980	6,2,2	1,8,1	0,0,0	5,0,5	236	149	6.859792963521212e-08	7.098170769e-07	0.791,0.136,0.558	0.0,NA,0.0	0.495
2567	gene:Solyc02g079760.2	NA	2	-	44205822	44206053	44205822	44205888	44205967	44206053	2567	5,7,12	121,44,95	7,2,5	89,37,76	228	149	7.072050584707893e-08	7.28880778065e-07	0.026,0.094,0.076	0.049,0.034,0.041	0.024
3586	gene:Solyc10g007060.2	NA	10	+	1445084	1445321	1445084	1445161	1445231	1445321	3586	2,5,1	104,27,133	8,0,8	186,53,136	219	149	7.079247953182779e-08	7.28880778065e-07	0.013,0.112,0.005	0.028,0.0,0.038	0.021
1311	gene:Solyc01g059880.2	NA	1	-	68871335	68871522	68871335	68871412	68871487	68871522	1311	18,11,13	348,247,407	27,10,14	485,179,297	224	149	7.473875372244263e-08	7.67602237363e-07	0.033,0.029,0.021	0.036,0.036,0.03	-0.006
3580	gene:Solyc06g050980.2	NA	6	+	34061166	34061390	34061166	34061227	34061307	34061390	3580	158,154,210	8490,7676,10056	83,57,91	6025,3234,3981	229	149	1.0095202677571875e-07	1.03425851194e-06	0.012,0.013,0.013	0.009,0.011,0.015	0.001
3148	gene:Solyc03g112950.2	NA	3	+	63281094	63281278	63281094	63281189	63281265	63281278	3148	3,0,0	6,0,4	2,0,1	0,0,0	225	149	1.0222140086416036e-07	1.04467747698e-06	0.249,NA,0.0	1.0,NA,1.0	-0.875
1448	gene:Solyc07g019530.2	NA	7	+	11873750	11873980	11873750	11873795	11873905	11873980	1448	4,1,9	176,91,170	3,0,6	298,104,242	259	149	1.0387709970453457e-07	1.05898353615e-06	0.013,0.006,0.03	0.006,0.0,0.014	0.01
2250	gene:Solyc02g071800.2	NA	2	+	41151557	41151791	41151557	41151604	41151719	41151791	2250	8,1,11	0,0,0	18,6,14	2,4,6	264	149	1.0716585156652566e-07	1.08982668215e-06	1.0,1.0,1.0	0.836,0.458,0.568	0.379
2633	gene:Solyc01g100820.2	NA	1	-	90749181	90749424	90749181	90749235	90749334	90749424	2633	0,0,2	2,0,0	2,0,2	4,2,1	248	149	1.0931086273046087e-07	1.10758024315e-06	0.0,NA,1.0	0.231,0.0,0.546	0.241
771	gene:Solyc11g012400.1	NA	11	+	5238411	5238645	5238411	5238453	5238542	5238645	771	26,23,14	672,340,730	7,2,15	424,144,320	238	149	1.0944680344270775e-07	1.10758024315e-06	0.024,0.041,0.012	0.01,0.009,0.029	0.01
3673	gene:Solyc09g014300.2	NA	9	-	5792688	5792908	5792688	5792762	5792848	5792908	3673	40,32,70	35,16,32	5,2,3	0,0,0	235	149	1.1257668993583518e-07	1.13647541377e-06	0.42,0.559,0.581	1.0,1.0,1.0	-0.48
2625	gene:Solyc05g012480.2	NA	5	-	5718595	5718838	5718595	5718632	5718737	5718838	2625	2,0,2	6,1,0	4,0,1	0,0,0	254	149	1.1352790596809435e-07	1.14328954453e-06	0.164,0.0,1.0	1.0,NA,1.0	-0.612
2675	gene:Solyc06g050320.2	NA	6	-	32942691	32942912	32942691	32942748	32942822	32942912	2675	9,10,15	2,1,3	12,2,9	0,0,2	223	149	1.15793378167303e-07	1.16262400104e-06	0.75,0.87,0.77	1.0,1.0,0.75	-0.12
321	gene:Solyc12g089220.1	NA	12	-	64329005	64329206	64329005	64329074	64329149	64329206	321	2,3,3	157,88,174	8,2,9	272,97,243	224	149	1.1600959469145715e-07	1.16262400104e-06	0.008,0.022,0.011	0.019,0.014,0.024	-0.005
1659	gene:Solyc05g018810.2	NA	5	+	23877988	23878138	23877988	23878002	23878101	23878138	1659	37,9,27	453,309,409	19,18,21	510,239,410	248	149	1.213549019469195e-07	1.21325589169e-06	0.047,0.017,0.038	0.022,0.043,0.03	0.002
4295	gene:Solyc01g109010.2	NA	1	-	96101554	96102136	96101554	96101743	96102003	96102136	4295	66,35,61	2,0,0	49,7,50	0,2,2	409	149	1.2458445235148265e-07	1.24254228502e-06	0.923,1.0,1.0	1.0,0.56,0.901	0.154
1333	gene:Solyc03g026310.2	NA	3	+	3748055	3748298	3748055	3748145	3748247	3748298	1333	1,0,3	103,55,117	10,4,5	340,107,261	251	149	1.3300193222367647e-07	1.32330528239e-06	0.006,0.0,0.015	0.017,0.022,0.011	-0.01
1735	gene:Solyc10g083800.1	NA	10	+	63557862	63558089	63557862	63557886	63558007	63558089	1735	6,2,5	42,23,35	3,1,1	96,23,75	270	149	1.4517101118140845e-07	1.44091802225e-06	0.073,0.046,0.073	0.017,0.023,0.007	0.048
1173	gene:Solyc07g044860.2	NA	7	-	57922412	57922607	57922412	57922463	57922545	57922607	1173	120,40,158	5358,2972,6315	257,78,307	23237,7648,17428	231	149	1.8703456906183328e-07	1.85200019461e-06	0.014,0.009,0.016	0.007,0.007,0.011	0.005
4128	gene:Solyc07g063590.2	NA	7	+	66030183	66030412	66030183	66030227	66030327	66030412	4128	0,2,1	0,0,0	9,5,2	0,0,69	249	149	1.9600921063915077e-07	1.93623418338e-06	NA,1.0,1.0	1.0,1.0,0.017	0.328
1776	gene:Solyc05g052920.2	NA	5	-	63099546	63099751	63099546	63099584	63099694	63099751	1776	9,14,21	89,99,98	20,10,13	261,102,195	259	149	2.0076375319575616e-07	1.97847898685e-06	0.055,0.075,0.11	0.042,0.053,0.037	0.036
1816	gene:Solyc01g090290.2	NA	1	+	83960356	83960550	83960356	83960403	83960479	83960550	1816	2,0,2	0,0,0	1,5,1	1,0,4	225	149	2.0677208489817834e-07	2.03284954725e-06	1.0,NA,1.0	0.398,1.0,0.142	0.487
2700	gene:Solyc07g041730.2	NA	7	+	54076010	54076229	54076010	54076049	54076120	54076229	2700	5,0,5	106,49,131	4,0,4	175,61,136	220	149	2.155769035787621e-07	2.1143905306e-06	0.031,0.0,0.025	0.015,0.0,0.02	0.007
2538	gene:Solyc03g113500.2	NA	3	+	63625987	63626203	63625987	63626018	63626121	63626203	2538	7,5,10	29,33,35	15,3,9	97,55,57	252	149	2.1822584888043647e-07	2.13531155678e-06	0.125,0.082,0.145	0.084,0.031,0.085	0.051
2619	gene:Solyc08g007240.2	NA	8	+	1827044	1827216	1827044	1827097	1827181	1827216	2619	19,3,21	1,2,8	15,6,35	0,0,0	233	149	2.2254623141709494e-07	2.17245012225e-06	0.924,0.49,0.627	1.0,1.0,1.0	-0.32
454	gene:Solyc08g083360.2	NA	8	+	65831181	65831401	65831181	65831257	65831334	65831401	454	19,13,39	232,125,220	134,63,131	1625,687,1435	226	149	2.3111405303709998e-07	2.2507789777e-06	0.051,0.064,0.105	0.052,0.057,0.057	0.018
3769	gene:Solyc07g066650.2	NA	7	-	68007718	68007903	68007718	68007778	68007874	68007903	3769	34,13,51	3,7,8	40,6,33	5,0,1	245	149	2.3943944810488305e-07	2.32638468476e-06	0.873,0.53,0.795	0.83,1.0,0.953	-0.195
3158	gene:Solyc03g118620.2	NA	3	-	67468508	67468757	67468508	67468580	67468650	67468757	3158	1,0,5	3,0,6	7,2,1	0,0,0	219	149	2.6551862002769934e-07	2.57372732622e-06	0.185,NA,0.362	1.0,1.0,1.0	-0.727
998	gene:Solyc11g042460.1	NA	11	-	36508437	36508651	36508437	36508497	36508595	36508651	998	1,0,1	6,0,1	4,0,1	6,0,9	247	149	2.7576056237298254e-07	2.66675927024e-06	0.091,NA,0.376	0.287,NA,0.063	0.058
3760	gene:Solyc06g068230.2	NA	6	+	42289211	42289456	42289211	42289270	42289354	42289456	3760	1,8,2	64,84,99	13,2,8	477,168,310	233	149	2.8525985489562887e-07	2.75219239956e-06	0.01,0.057,0.013	0.017,0.008,0.016	0.013
320	gene:Solyc07g066670.2	NA	7	-	68042369	68042499	68042369	68042416	68042483	68042499	320	36,25,33	17,2,16	4,1,4	10,3,5	216	149	3.1478739070644923e-07	3.03001165147e-06	0.594,0.896,0.587	0.216,0.187,0.356	0.439
1622	gene:Solyc11g045100.1	NA	11	-	31778640	31778862	31778640	31778706	31778786	31778862	1622	2,1,1	0,0,0	2,1,1	6,0,0	229	149	3.691351193853616e-07	3.54489619289e-06	1.0,1.0,1.0	0.178,1.0,1.0	0.274
2378	gene:Solyc02g082710.2	NA	2	+	46363258	46363486	46363258	46363323	46363404	46363486	2378	1,1,5	96,50,126	4,2,4	132,32,75	230	149	3.723444780495398e-07	3.56743933946e-06	0.007,0.013,0.025	0.019,0.039,0.033	-0.015
3183	gene:Solyc07g054500.2	NA	7	-	62812170	62812388	62812170	62812236	62812332	62812388	3183	2,0,1	58,30,56	2,2,4	81,26,80	245	149	3.7527908944684084e-07	3.58725208134e-06	0.021,0.0,0.011	0.015,0.045,0.03	-0.019
1487	gene:Solyc08g075890.2	NA	8	+	59979770	59979944	59979770	59979778	59979861	59979944	1487	23,7,29	468,240,545	21,2,15	522,139,388	232	149	3.79991652397399e-07	3.61931229489e-06	0.031,0.018,0.033	0.025,0.009,0.024	0.008
634	gene:Solyc10g055720.1	NA	10	-	57248735	57248945	57248735	57248789	57248871	57248945	634	10,3,9	198,77,241	10,4,33	287,82,304	231	149	3.803819396664222e-07	3.61931229489e-06	0.032,0.025,0.024	0.022,0.031,0.065	-0.012
2972	gene:Solyc01g106570.2	NA	1	-	94398386	94398786	94398386	94398464	94398594	94398786	2972	65,50,91	11,3,24	72,10,97	19,8,27	279	149	3.9283492508571844e-07	3.72922879571e-06	0.759,0.899,0.669	0.669,0.4,0.657	0.2
2315	gene:Solyc06g019200.2	NA	6	-	18152775	18153002	18152775	18152853	18152925	18153002	2315	23,6,27	26,15,49	46,11,62	206,46,136	221	149	3.9586199086745826e-07	3.74936562975e-06	0.374,0.212,0.271	0.131,0.139,0.235	0.117
2286	gene:Solyc02g090860.2	NA	2	-	52333102	52333326	52333102	52333141	52333293	52333326	2286	7,5,6	108,32,107	4,1,4	169,58,134	301	149	4.1220068348661274e-07	3.89288102472e-06	0.031,0.072,0.027	0.012,0.008,0.015	0.032
3146	gene:Solyc03g112950.2	NA	3	+	63281265	63281477	63281265	63281295	63281368	63281477	3146	2,0,1	4,0,2	2,3,2	0,0,0	222	149	4.1289557135806335e-07	3.89288102472e-06	0.251,NA,0.251	1.0,1.0,1.0	-0.749
3851	gene:Solyc06g053300.2	NA	6	-	36028586	36028831	36028586	36028631	36028723	36028831	3851	2,3,3	63,32,78	4,0,2	78,46,88	241	149	4.2807411135694967e-07	4.02681533388e-06	0.019,0.055,0.023	0.031,0.0,0.014	0.017
3046	gene:Solyc05g055010.2	NA	5	-	64786667	64786898	64786667	64786717	64786801	64786898	3046	19,11,16	6,6,10	13,0,10	2,0,15	233	149	4.491165186973449e-07	4.21517748501e-06	0.669,0.54,0.506	0.806,NA,0.299	0.019
1413	gene:Solyc08g076810.2	NA	8	+	60713477	60713719	60713477	60713531	60713629	60713719	1413	1,0,2	37,9,27	3,0,3	28,9,11	247	149	4.670010785053338e-07	4.37311643424e-06	0.016,0.0,0.043	0.061,0.0,0.141	-0.048
2823	gene:Solyc03g114720.2	NA	3	+	64628909	64629146	64628909	64628972	64629053	64629146	2823	8,1,7	68,29,62	4,0,2	60,20,73	230	149	5.124537417969617e-07	4.78791430541e-06	0.071,0.022,0.068	0.041,0.0,0.017	0.034
1383	gene:Solyc08g066820.2	NA	8	-	55670655	55670904	55670655	55670722	55670844	55670904	1383	0,2,4	162,47,179	11,3,8	199,52,152	271	149	5.443948016224518e-07	5.07488757639e-06	0.0,0.023,0.012	0.029,0.031,0.028	-0.018
43	gene:Solyc12g009120.1	NA	12	+	2445342	2445495	2445342	2445374	2445457	2445495	43	6,0,8	372,313,421	10,7,12	533,349,430	232	149	6.016150013413896e-07	5.59569548439e-06	0.01,0.0,0.012	0.012,0.013,0.018	-0.007
1251	gene:Solyc01g102950.2	NA	1	+	91608784	91609022	91608784	91608852	91608916	91609022	1251	9,1,4	13,6,16	9,0,8	106,16,95	213	149	6.115712775343121e-07	5.67554600384e-06	0.326,0.104,0.149	0.056,0.0,0.056	0.156
1604	gene:Solyc05g053130.2	NA	5	+	63241414	63241651	63241414	63241540	63241636	63241651	1604	1,6,8	2,0,0	23,7,4	2,0,0	245	149	6.37285828387677e-07	5.90095311789e-06	0.233,1.0,1.0	0.875,1.0,1.0	-0.214
3481	gene:Solyc02g094420.2	NA	2	+	54948280	54948434	54948280	54948306	54948383	54948434	3481	32,12,23	182,51,170	46,23,47	555,156,562	226	149	7.024706518521548e-07	6.49001345539e-06	0.104,0.134,0.082	0.052,0.089,0.052	0.042
4262	gene:Solyc09g018670.2	NA	9	+	16609592	16609820	16609592	16609604	16609746	16609820	4262	57,13,61	5,2,11	59,22,46	2,0,1	291	149	7.082622033592849e-07	6.52894712629e-06	0.854,0.769,0.74	0.938,1.0,0.959	-0.178
86	gene:Solyc03g019730.2	NA	3	+	61417024	61417223	61417024	61417100	61417171	61417223	86	13,1,23	211,146,196	22,5,23	505,203,271	220	149	7.256288771755225e-07	6.6741731614e-06	0.04,0.005,0.074	0.029,0.016,0.054	0.007
2873	gene:Solyc02g067090.2	NA	2	+	37326453	37326671	37326453	37326546	37326629	37326671	2873	4,4,3	120,96,118	8,4,12	175,66,112	232	149	7.382719784048726e-07	6.77540514106e-06	0.021,0.026,0.016	0.029,0.037,0.064	-0.022
2256	gene:Solyc01g097500.2	NA	1	-	88329249	88329435	88329249	88329331	88329418	88329435	2256	0,1,3	88,75,101	6,2,6	230,106,165	236	149	7.404213889034539e-07	6.7800976298e-06	0.0,0.008,0.018	0.016,0.012,0.022	-0.008
2141	gene:Solyc04g077490.2	NA	4	-	62430695	62430918	62430695	62430746	62430848	62430918	2141	5,8,2	101,43,97	12,0,16	171,45,135	251	149	8.074013646972662e-07	7.37711754632e-06	0.029,0.099,0.012	0.04,0.0,0.066	0.011
2738	gene:Solyc09g008520.2	NA	9	-	2007950	2008187	2007950	2008032	2008114	2008187	2738	11,5,3	175,104,127	3,1,1	53,12,51	231	149	8.282554923341202e-07	7.55099005016e-06	0.039,0.03,0.015	0.035,0.051,0.012	-0.005
1122	gene:Solyc07g044830.2	NA	7	+	57879283	57879467	57879283	57879314	57879420	57879467	1122	13,5,9	2,6,0	6,3,9	0,0,0	255	149	8.347815100991996e-07	7.59375971495e-06	0.792,0.327,1.0	1.0,1.0,1.0	-0.294
676	gene:Solyc12g088340.1	NA	12	+	63770665	63770884	63770665	63770711	63770834	63770884	676	12,11,16	2,0,1	13,0,10	0,1,0	272	149	9.6827100676285e-07	8.78875810744e-06	0.767,1.0,0.898	1.0,0.0,1.0	0.222
975	gene:Solyc02g078920.2	NA	2	-	43548208	43548438	43548208	43548264	43548333	43548438	975	39,18,45	155,105,149	16,0,11	90,31,80	218	149	1.1066564929148444e-06	1.00228691995e-05	0.147,0.105,0.171	0.108,0.0,0.086	0.076
1422	gene:Solyc03g006610.2	NA	3	+	1189728	1189939	1189728	1189783	1189873	1189939	1422	2,0,2	20,1,12	4,0,4	22,0,20	239	149	1.1515271648697578e-06	1.04064867585e-05	0.059,0.0,0.094	0.102,NA,0.111	-0.056
3337	gene:Solyc06g067940.2	NA	6	+	42112085	42112328	42112085	42112148	42112248	42112328	3337	23,26,35	588,404,649	23,13,20	680,326,586	249	149	1.2608407673071407e-06	1.1369542344e-05	0.023,0.037,0.031	0.02,0.023,0.02	0.009
2101	gene:Solyc01g105460.2	NA	1	+	93633853	93634078	93633853	93633888	93633972	93634078	2101	4,6,1	114,77,118	1,3,2	237,80,213	233	149	1.323675221480873e-06	1.19101994385e-05	0.022,0.047,0.005	0.003,0.023,0.006	0.014
1013	gene:Solyc06g005150.2	NA	6	-	170623	170853	170623	170705	170762	170853	1013	145,60,195	11,0,13	120,28,85	0,0,0	206	149	1.378695328330391e-06	1.23783513318e-05	0.905,1.0,0.916	1.0,1.0,1.0	-0.06
3239	gene:Solyc10g045240.1	NA	10	+	32332398	32332614	32332398	32332422	32332511	32332614	3239	22,8,20	245,123,275	34,2,18	380,183,279	238	149	1.420610944715701e-06	1.27270751086e-05	0.053,0.039,0.044	0.053,0.007,0.039	0.012
3176	gene:Solyc04g026200.2	NA	4	-	18397535	18397782	18397535	18397588	18397687	18397782	3176	0,2,1	6,0,5	2,0,0	1,0,5	248	149	1.5976063075080398e-06	1.42818412673e-05	0.0,1.0,0.107	0.546,NA,0.0	0.096
106	gene:Solyc01g011100.2	NA	1	+	7613501	7613746	7613501	7613603	7613687	7613746	106	2,4,0	52,27,52	7,6,2	156,42,76	233	149	1.7110013410923976e-06	1.52625744629e-05	0.024,0.087,0.0	0.028,0.084,0.017	-0.006
2441	gene:Solyc08g067430.2	NA	8	+	56478268	56478513	56478268	56478349	56478450	56478513	2441	30,11,47	0,3,0	22,4,32	11,0,4	250	149	1.8204546218125138e-06	1.62040036122e-05	1.0,0.686,1.0	0.544,1.0,0.827	0.105
3315	gene:Solyc09g009770.2	NA	9	-	3252357	3252591	3252357	3252427	3252521	3252591	3315	14,15,16	1,0,2	16,6,10	1,4,0	243	149	1.881210518024716e-06	1.67088633779e-05	0.896,1.0,0.831	0.907,0.479,1.0	0.114
3129	gene:Solyc09g008410.2	NA	9	-	1864089	1864275	1864089	1864113	1864218	1864275	3129	3,2,0	0,0,0	3,2,0	1,4,0	254	149	1.911312003356853e-06	1.69398723381e-05	1.0,1.0,NA	0.638,0.227,NA	0.568
1264	gene:Solyc07g039190.2	NA	7	-	45558415	45558649	45558415	45558546	45558611	45558649	1264	1,7,8	26,39,25	30,10,18	122,56,97	214	149	1.9314447905348085e-06	1.70817307436e-05	0.026,0.111,0.182	0.146,0.111,0.114	-0.017
4192	gene:Solyc12g016210.1	NA	12	-	6354975	6355218	6354975	6354987	6355062	6355218	4192	3,0,3	0,0,0	1,1,3	3,0,2	224	149	2.214814980864349e-06	1.95460963876e-05	1.0,NA,1.0	0.181,1.0,0.499	0.44
2725	gene:Solyc11g032200.1	NA	11	+	25814493	25814700	25814493	25814534	25814624	25814700	2725	1,3,9	87,41,110	6,1,0	79,23,68	239	149	2.2345137396799535e-06	1.96779837628e-05	0.007,0.044,0.049	0.045,0.026,0.0	0.01
997	gene:Solyc03g104810.2	NA	3	-	42989337	42989548	42989337	42989432	42989519	42989548	997	0,2,6	2,0,2	6,0,0	0,0,0	236	149	2.281859679256614e-06	2.00522658438e-05	0.0,1.0,0.654	1.0,NA,NA	-0.449
2061	gene:Solyc03g097550.2	NA	3	+	59877975	59878120	59877975	59878019	59878109	59878120	2061	9,11,13	92,130,74	17,6,13	222,82,113	239	149	2.3664897866382268e-06	2.07284480015e-05	0.057,0.05,0.099	0.046,0.044,0.067	0.016
559	gene:Solyc02g068050.2	NA	2	-	38097418	38097638	38097418	38097479	38097553	38097638	559	4,5,8	93,94,106	18,6,13	491,150,333	223	149	2.368822397855583e-06	2.07284480015e-05	0.028,0.034,0.048	0.024,0.026,0.025	0.012
3562	gene:Solyc02g070440.2	NA	2	+	40177229	40177475	40177229	40177267	40177406	40177475	3562	58,42,72	583,223,593	136,16,69	730,190,536	288	149	2.40788618867969e-06	2.0981559863e-05	0.049,0.089,0.059	0.088,0.042,0.062	0.002
639	gene:Solyc11g069230.1	NA	11	+	53867195	53867433	53867195	53867277	53867364	53867433	639	1,5,2	0,0,0	0,2,5	2,0,4	236	149	2.4055223725428396e-06	2.0981559863e-05	1.0,1.0,1.0	0.0,1.0,0.441	0.52
1701	gene:Solyc06g083630.2	NA	6	-	48978913	48979128	48978913	48979005	48979069	48979128	1701	18,4,27	15,2,1	22,5,26	21,0,10	213	149	2.568067767847697e-06	2.23303203595e-05	0.456,0.583,0.95	0.423,1.0,0.645	-0.026
4375	gene:Solyc03g063240.2	NA	3	-	33820544	33820793	33820544	33820631	33820718	33820793	4375	3,0,2	86,57,86	7,1,4	185,65,159	236	149	2.6302094590295927e-06	2.28227189747e-05	0.022,0.0,0.014	0.023,0.01,0.016	-0.004
1902	gene:Solyc06g083540.2	NA	6	-	48924951	48925195	48924951	48925035	48925117	48925195	1902	27,20,40	5,6,0	58,15,30	0,0,0	231	149	2.9316654316943136e-06	2.53852787067e-05	0.777,0.683,1.0	1.0,1.0,1.0	-0.18
3281	gene:Solyc06g073950.2	NA	6	+	45704772	45705014	45704772	45704880	45704985	45705014	3281	2,6,14	0,0,2	6,0,7	2,0,1	254	149	2.9910091284375183e-06	2.5845066352e-05	1.0,1.0,0.804	0.638,NA,0.804	0.214
1129	gene:Solyc03g005080.2	NA	3	-	58965	59206	58965	59031	59120	59206	1129	4,5,1	50,71,58	17,7,17	147,93,133	238	149	2.9999733678279016e-06	2.5868520353e-05	0.048,0.042,0.011	0.068,0.045,0.074	-0.029
3418	gene:Solyc03g082390.2	NA	3	+	52338783	52339028	52338783	52338891	52338983	52339028	3418	23,8,18	177,143,228	17,6,11	271,94,186	241	149	3.0316376913066873e-06	2.60872108198e-05	0.074,0.033,0.047	0.037,0.038,0.035	0.015
3066	gene:Solyc12g087810.1	NA	12	-	63309911	63310148	63309911	63310011	63310082	63310148	3066	8,4,6	107,95,162	6,1,3	124,38,96	220	149	3.1145542037372628e-06	2.67451034217e-05	0.048,0.028,0.024	0.032,0.018,0.021	0.01
73	gene:Solyc01g091070.2	NA	1	+	84795525	84795727	84795525	84795587	84795675	84795727	73	3,4,12	188,166,196	9,3,14	263,119,203	237	149	3.1902839602443656e-06	2.7338685945e-05	0.01,0.015,0.037	0.021,0.016,0.042	-0.006
1123	gene:Solyc07g043310.2	NA	7	+	56994206	56994426	56994206	56994245	56994334	56994426	1123	27,6,12	482,217,536	9,0,0	126,43,90	238	149	3.393579128282551e-06	2.90207107685e-05	0.034,0.017,0.014	0.043,0.0,0.0	0.007
1511	gene:Solyc09g074230.2	NA	9	-	66004082	66004305	66004082	66004197	66004267	66004305	1511	87,26,60	815,208,913	18,4,20	252,73,244	219	149	3.6236705610057293e-06	3.09244792825e-05	0.068,0.078,0.043	0.046,0.036,0.053	0.018
2469	gene:Solyc11g010600.1	NA	11	+	3665251	3665475	3665251	3665291	3665393	3665475	2469	45,14,49	623,578,813	63,16,41	1230,485,873	251	149	3.8595100305779325e-06	3.28693662892e-05	0.041,0.014,0.035	0.03,0.019,0.027	0.005
2969	gene:Solyc01g073740.2	NA	1	+	81114682	81114908	81114682	81114733	81114900	81114908	2969	47,27,45	0,0,1	41,4,33	1,0,2	316	149	3.9751179348764135e-06	3.37844212165e-05	1.0,1.0,0.955	0.951,1.0,0.886	0.039
914	gene:Solyc08g068590.2	NA	8	-	57729068	57729294	57729068	57729098	57729180	57729294	914	4,10,7	0,6,4	8,10,8	14,3,2	231	149	4.00913160164632e-06	3.40036797115e-05	1.0,0.518,0.53	0.269,0.683,0.721	0.125
1257	gene:Solyc01g110280.2	NA	1	-	96997040	96997249	96997040	96997077	96997180	96997249	1257	10,8,4	299,319,250	10,3,0	152,66,95	252	149	4.091059522240987e-06	3.46275978784e-05	0.019,0.015,0.009	0.037,0.026,0.0	-0.007
3019	gene:Solyc03g082400.2	NA	3	+	52348655	52348840	52348655	52348703	52348791	52348840	3019	18,3,14	150,67,170	1,0,3	136,36,79	237	149	4.101095841923833e-06	3.46417054892e-05	0.07,0.027,0.049	0.005,0.0,0.023	0.039
4103	gene:Solyc02g082700.2	NA	2	-	46355724	46355916	46355724	46355770	46355873	46355916	4103	120,67,193	17,0,12	227,95,171	0,0,10	252	149	4.316692798584292e-06	3.63885773795e-05	0.807,1.0,0.905	1.0,1.0,0.91	-0.066
2230	gene:Solyc07g025160.2	NA	7	-	26157523	26157741	26157523	26157613	26157687	26157741	2230	10,2,7	67,35,73	7,5,6	134,42,58	223	149	4.400212937156042e-06	3.70172385099e-05	0.091,0.037,0.06	0.034,0.074,0.065	0.005
3215	gene:Solyc02g069830.2	NA	2	-	39660495	39660722	39660495	39660579	39660687	39660722	3215	4,0,1	42,18,27	3,0,1	40,43,50	257	149	4.771106558666672e-06	4.00560041508e-05	0.052,0.0,0.021	0.042,0.0,0.011	0.007
1442	gene:Solyc07g019530.2	NA	7	+	11870961	11871154	11870961	11870996	11871090	11871154	1442	5,3,11	105,80,137	20,8,25	257,56,172	243	149	4.921838644904357e-06	4.12378343143e-05	0.028,0.022,0.047	0.046,0.081,0.082	-0.037
1725	gene:Solyc02g070220.2	NA	2	-	39982953	39983192	39982953	39983039	39983140	39983192	1725	4,4,2	81,28,41	11,5,12	81,44,66	250	149	5.130528528580904e-06	4.28995102622e-05	0.029,0.078,0.028	0.075,0.063,0.098	-0.034
1883	gene:Solyc03g083420.2	NA	3	+	53292706	53292939	53292706	53292794	53292866	53292939	1883	12,4,14	103,46,152	19,12,17	110,38,97	221	149	5.286708400196226e-06	4.41163025573e-05	0.073,0.055,0.058	0.104,0.176,0.106	-0.067
350	gene:Solyc06g007130.2	NA	6	-	1182707	1182944	1182707	1182786	1182863	1182944	350	2,3,4	129,47,172	14,3,12	381,116,301	226	149	5.565155932532996e-06	4.63464394462e-05	0.01,0.04,0.015	0.024,0.017,0.026	-0.001
4212	gene:Solyc02g067000.1	NA	2	-	37248730	37248899	37248730	37248816	37248896	37248899	4212	0,0,4	0,0,0	0,0,0	0,0,2	229	149	5.99288457697323e-06	4.98083318556e-05	NA,NA,1.0	NA,NA,0.0	1.0
4073	gene:Solyc11g072150.1	NA	11	-	55386627	55386852	55386627	55386685	55386784	55386852	4073	3,5,7	70,42,38	1,0,3	52,35,31	248	149	6.3098923105671536e-06	5.23379644758e-05	0.025,0.067,0.1	0.011,0.0,0.055	0.042
96	gene:Solyc02g069620.2	NA	2	-	39458632	39458869	39458632	39458705	39458783	39458869	96	0,0,0	0,0,4	6,2,2	0,0,0	227	149	7.106731598940454e-06	5.8829524176e-05	NA,NA,0.0	1.0,1.0,1.0	-1.0
3614	gene:Solyc04g079970.2	NA	4	+	64286581	64286811	64286581	64286599	64286701	64286811	3614	102,92,131	3480,2378,4108	98,38,75	2573,1138,1974	251	149	7.490775084346819e-06	6.18848664154e-05	0.017,0.022,0.019	0.022,0.019,0.022	-0.002
1846	gene:Solyc01g098520.2	NA	1	-	89018195	89018374	89018195	89018260	89018329	89018374	1846	7,6,2	9,4,13	4,0,6	13,4,8	218	149	7.62767255136789e-06	6.28903121317e-05	0.347,0.506,0.095	0.174,0.0,0.339	0.145
1244	gene:Solyc10g006600.2	NA	10	+	1133538	1133692	1133538	1133557	1133644	1133692	1244	43,10,47	114,63,105	67,27,43	158,39,149	236	149	7.74486417446086e-06	6.37296079883e-05	0.192,0.091,0.22	0.211,0.304,0.154	-0.055
1158	gene:Solyc01g099750.2	NA	1	+	89902708	89902909	89902708	89902717	89902791	89902909	1158	4,0,2	39,25,49	14,0,2	123,48,97	223	149	7.932708445516325e-06	6.51457941587e-05	0.064,0.0,0.027	0.071,0.0,0.014	0.002
1575	gene:Solyc09g015670.2	NA	9	-	10676191	10676424	10676191	10676270	10676358	10676424	1575	15,19,22	0,0,1	7,3,10	2,0,3	237	149	7.973472304559232e-06	6.53508947892e-05	1.0,1.0,0.933	0.688,1.0,0.677	0.189
827	gene:Solyc04g074770.2	NA	4	-	60692827	60693045	60692827	60692895	60692972	60693045	827	148,77,226	10,5,8	138,46,77	4,0,1	226	149	8.514621066125954e-06	6.96482541358e-05	0.907,0.91,0.949	0.958,1.0,0.981	-0.058
3464	gene:Solyc12g010060.1	NA	12	-	3203777	3204014	3203777	3203875	3203973	3204014	3464	406,268,441	13,7,21	397,198,380	14,6,24	247	149	8.54187702199601e-06	6.97333905208e-05	0.95,0.958,0.927	0.945,0.952,0.905	0.011
2959	gene:Solyc10g081260.1	NA	10	+	62389882	62390092	62389882	62389964	62390035	62390092	2959	4,3,9	111,74,100	4,1,4	137,54,97	220	149	8.730485123700674e-06	7.1132830565e-05	0.024,0.027,0.057	0.019,0.012,0.027	0.017
3030	gene:Solyc02g055440.2	NA	2	-	2573790	2574034	2573790	2573865	2573930	2574034	3030	6,0,4	0,1,0	6,3,16	12,1,4	214	149	8.852401151048066e-06	7.19844565112e-05	1.0,0.0,1.0	0.258,0.676,0.736	0.11
1826	gene:Solyc02g078940.2	NA	2	+	43555208	43555405	43555208	43555232	43555323	43555405	1826	8,12,27	3,0,7	14,0,12	0,0,0	240	149	9.010614829684718e-06	7.31273230982e-05	0.623,1.0,0.705	1.0,NA,1.0	-0.224
2911	gene:Solyc09g075060.2	NA	9	-	66881502	66881693	66881502	66881573	66881664	66881693	2911	15,7,20	238,108,263	5,2,2	77,37,60	240	149	9.0975970352994e-06	7.36887556343e-05	0.038,0.039,0.045	0.039,0.032,0.02	0.01
4174	gene:Solyc06g008860.2	NA	6	-	2805057	2805201	2805057	2805092	2805164	2805201	4174	2,2,2	1,0,3	2,0,8	3,0,2	221	149	9.11647474294663e-06	7.36974393771e-05	0.574,1.0,0.31	0.31,NA,0.729	0.109
3364	gene:Solyc06g073700.2	NA	6	-	45469515	45469741	45469515	45469562	45469655	45469741	3364	2,0,2	0,0,0	0,0,0	0,0,4	242	149	9.196040788633338e-06	7.41957364993e-05	1.0,NA,1.0	NA,NA,0.0	1.0
2584	gene:Solyc10g083960.1	NA	10	+	63664087	63664307	63664087	63664137	63664229	63664307	2584	8,4,3	86,19,81	0,1,6	65,9,72	241	149	9.401823967670944e-06	7.5708461872e-05	0.054,0.115,0.022	0.0,0.064,0.049	0.026
2017	gene:Solyc05g053280.2	NA	5	+	63417131	63417275	63417131	63417155	63417256	63417275	2017	7,3,0	0,0,0	1,0,3	4,0,0	250	149	9.87356789384471e-06	7.93528107041e-05	1.0,1.0,NA	0.13,NA,1.0	0.435
4331	gene:Solyc11g012140.1	NA	11	-	5063361	5063597	5063361	5063503	5063584	5063597	4331	8,4,11	370,248,403	10,2,8	612,289,443	230	149	9.987085611759231e-06	8.01095878819e-05	0.014,0.01,0.017	0.01,0.004,0.012	0.005
230	gene:Solyc02g005520.2	NA	2	-	9239964	9240131	9239964	9240011	9240088	9240131	230	90,43,71	66,39,50	120,26,63	125,51,101	226	149	1.0495925885838253e-05	8.40283118791e-05	0.473,0.421,0.484	0.388,0.252,0.291	0.149
3401	gene:Solyc02g082430.2	NA	2	-	46118700	46118922	46118700	46118772	46118847	46118922	3401	1,0,0	60,23,52	6,1,2	85,16,60	224	149	1.0755730578604504e-05	8.59420248356e-05	0.011,0.0,0.0	0.045,0.04,0.022	-0.032
3061	gene:Solyc09g018830.2	NA	9	+	17565322	17565480	17565322	17565330	17565419	17565480	3061	0,0,3	48,51,54	3,0,4	80,23,53	238	149	1.1369584241730462e-05	9.067188666e-05	0.0,0.0,0.034	0.023,0.0,0.045	-0.011
4066	gene:Solyc06g008030.2	NA	6	-	1867323	1867532	1867323	1867383	1867466	1867532	4066	8,3,7	151,85,160	20,7,19	285,175,272	232	149	1.163761315042255e-05	9.26309246723e-05	0.033,0.022,0.027	0.043,0.025,0.043	-0.01
2439	gene:Solyc08g067430.2	NA	8	+	56478273	56478513	56478273	56478356	56478450	56478513	2439	26,8,42	141,33,215	19,2,22	283,55,211	243	149	1.1687109060373257e-05	9.28463424201e-05	0.102,0.129,0.107	0.04,0.022,0.06	0.072
1900	gene:Solyc06g083540.2	NA	6	-	48924951	48925195	48924951	48925040	48925117	48925195	1900	15,9,23	245,93,254	30,10,12	335,153,308	226	149	1.1887830053245521e-05	9.42600164567e-05	0.039,0.06,0.056	0.056,0.041,0.025	0.011
1107	gene:Solyc01g080620.2	NA	1	+	79858262	79858447	79858262	79858309	79858397	79858447	1107	2,0,3	61,36,79	3,0,4	66,19,76	237	149	1.2170728592946482e-05	9.63186341228e-05	0.02,0.0,0.023	0.028,0.0,0.032	-0.006
993	gene:Solyc11g073300.1	NA	11	-	56294111	56294343	56294111	56294175	56294254	56294343	993	7,5,7	65,24,53	2,6,4	50,22,44	228	149	1.2280413626101919e-05	9.70012061039e-05	0.066,0.12,0.079	0.025,0.151,0.056	0.011
2363	gene:Solyc12g017570.1	NA	12	+	6867149	6867385	6867149	6867195	6867283	6867385	2363	18,9,33	769,360,872	11,4,11	536,144,434	237	149	1.2409417852659669e-05	9.78334866517e-05	0.015,0.015,0.023	0.013,0.017,0.016	0.002
3669	gene:Solyc09g014300.2	NA	9	-	5793148	5793382	5793148	5793222	5793296	5793382	3669	301,259,303	25,47,19	13,3,10	0,0,0	223	149	1.2492841322456158e-05	9.83039358054e-05	0.889,0.786,0.914	1.0,1.0,1.0	-0.137
497	gene:Solyc01g098500.2	NA	1	+	89008722	89008963	89008722	89008794	89008870	89008963	497	40,33,52	3,0,1	88,21,63	16,7,6	225	149	1.2601653792408241e-05	9.89720019863e-05	0.898,1.0,0.972	0.785,0.665,0.874	0.182
1193	gene:Solyc01g058270.2	NA	1	+	65884444	65884684	65884444	65884486	65884562	65884684	1193	9,1,1	32,4,12	19,5,13	29,6,23	225	149	1.285911380721072e-05	0.00010080278797	0.157,0.142,0.052	0.303,0.356,0.272	-0.193
4221	gene:Solyc02g093880.2	NA	2	-	54575045	54575287	54575045	54575109	54575225	54575287	4221	2,5,0	95,57,91	2,0,7	59,30,58	265	149	1.3868517593572562e-05	0.000108510008166	0.012,0.047,0.0	0.019,0.0,0.064	-0.008
3491	gene:Solyc10g012080.2	NA	10	-	4410787	4410981	4410787	4410806	4410952	4410981	3491	0,0,6	2,0,0	2,0,0	0,2,0	295	149	1.4646529629546102e-05	0.000114381105918	0.0,NA,1.0	1.0,0.0,NA	0.0
2579	gene:Solyc07g066430.2	NA	7	+	67870733	67871568	67870733	67870940	67871503	67871568	2579	144,27,109	1,0,3	304,64,290	1,0,2	712	149	1.4899170334317735e-05	0.000116134964244	0.968,1.0,0.884	0.985,1.0,0.968	-0.034
11	gene:Solyc01g090200.2	NA	1	+	83829089	83829322	83829089	83829146	83829251	83829322	11	0,1,0	3,1,3	5,1,1	1,2,0	254	149	1.548067716782032e-05	0.000120440832326	0.0,0.37,0.0	0.746,0.227,1.0	-0.534
4263	gene:Solyc09g018670.2	NA	9	+	16609592	16609820	16609592	16609604	16609681	16609820	4263	11,4,12	100,24,94	24,15,15	85,9,77	226	149	1.561797104323645e-05	0.000121281017163	0.068,0.099,0.078	0.157,0.524,0.114	-0.183
1749	gene:Solyc03g031600.2	NA	3	-	4087152	4087381	4087152	4087223	4087324	4087381	1749	3,5,17	3,0,4	6,5,12	0,0,0	250	149	1.583955617553483e-05	0.000122746268653	0.373,1.0,0.717	1.0,1.0,1.0	-0.303
781	gene:Solyc01g005100.2	NA	1	-	97068	97289	97068	97106	97226	97289	781	6,3,6	22,33,37	30,2,20	90,25,41	269	149	1.5865970942044414e-05	0.000122746268653	0.131,0.048,0.082	0.156,0.042,0.213	-0.05
2361	gene:Solyc08g008550.2	NA	8	-	2933211	2933408	2933211	2933254	2933353	2933408	2361	3,0,0	0,0,2	0,0,2	0,0,0	248	149	1.6145331596737467e-05	0.000124674491565	1.0,NA,0.0	NA,NA,1.0	-0.5
298	gene:Solyc12g021170.1	NA	12	+	14517597	14517797	14517597	14517634	14517722	14517797	298	0,0,0	0,0,1	2,0,4	0,0,0	237	149	1.62469227312151e-05	0.000125225350437	NA,NA,0.0	1.0,NA,1.0	-1.0
1773	gene:Solyc05g013770.2	NA	5	-	7078618	7078859	7078618	7078682	7078794	7078859	1773	13,7,2	211,188,166	9,3,3	246,91,158	261	149	1.644012514031171e-05	0.000126478955308	0.034,0.021,0.007	0.02,0.018,0.011	0.004
2287	gene:Solyc02g090860.2	NA	2	-	52330947	52331181	52330947	52331019	52331105	52331181	2287	1,0,2	0,0,0	0,0,0	0,0,2	235	149	1.654964352964644e-05	0.000127085296047	1.0,NA,1.0	NA,NA,0.0	1.0
1710	gene:Solyc04g054510.2	NA	4	-	52634042	52634265	52634042	52634101	52634184	52634265	1710	0,2,0	0,0,0	1,0,0	0,2,0	232	149	1.6641068063238546e-05	0.000127550705025	NA,1.0,NA	1.0,0.0,NA	0.5
395	gene:Solyc06g068030.2	NA	6	-	42164036	42164241	42164036	42164095	42164161	42164241	395	0,0,0	1,0,0	10,2,0	0,0,0	215	149	1.7351038141369265e-05	0.000132746667037	0.0,NA,NA	1.0,1.0,NA	-1.0
2449	gene:Solyc03g114990.2	NA	3	+	64840833	64841008	64840833	64840855	64840941	64841008	2449	10,2,18	46,17,67	10,3,17	25,0,40	235	149	1.7873483665971148e-05	0.000136491418623	0.121,0.069,0.146	0.202,1.0,0.212	-0.359
432	gene:Solyc03g111560.2	NA	3	+	62184752	62186906	62184752	62184991	62186808	62186906	432	3,0,2	0,0,0	0,0,0	1,0,0	1966	149	1.8099330817452883e-05	0.000137961565844	1.0,NA,1.0	0.0,NA,NA	1.0
720	gene:Solyc04g008050.2	NA	4	+	1711078	1711244	1711078	1711155	1711235	1711244	720	9,1,1	12,15,18	8,2,3	35,21,35	229	149	1.88958909747917e-05	0.000143768552839	0.328,0.042,0.035	0.129,0.058,0.053	0.055
3911	gene:Solyc09g090900.2	NA	9	+	70310664	70310902	70310664	70310720	70310806	70310902	3911	2,3,2	50,49,67	1,0,0	11,4,7	235	149	1.893312966574448e-05	0.000143787566397	0.025,0.037,0.019	0.054,0.0,0.0	0.009
4005	gene:Solyc06g018050.2	NA	6	+	16403444	16403678	16403444	16403528	16403613	16403678	4005	5,0,0	1,1,0	0,0,0	6,6,2	234	149	1.9287614709656265e-05	0.000146211423596	0.761,0.0,NA	0.0,0.0,0.0	0.381
1887	gene:Solyc09g082830.2	NA	9	-	68493980	68494222	68493980	68494052	68494142	68494222	1887	5,2,4	125,165,154	10,1,6	246,102,173	239	149	1.9952513870782465e-05	0.000150975237498	0.024,0.008,0.016	0.025,0.006,0.021	-0.001
2311	gene:Solyc03g112520.2	NA	3	-	62914364	62914569	62914364	62914426	62914500	62914569	2311	1,1,3	102,36,107	15,2,4	203,63,155	223	149	2.1431664973429052e-05	0.000161576796585	0.007,0.018,0.018	0.047,0.021,0.017	-0.014
622	gene:Solyc01g081520.2	NA	1	-	80718374	80718594	80718374	80718470	80718549	80718594	622	10,9,6	4,0,10	22,2,13	9,2,1	228	149	2.1425604879611452e-05	0.000161576796585	0.62,1.0,0.282	0.615,0.395,0.895	-0.001
1860	gene:Solyc01g096740.2	NA	1	-	87752618	87752822	87752618	87752662	87752739	87752822	1860	3,0,0	16,4,34	1,7,1	16,0,7	226	149	2.1630263247384345e-05	0.000162777562874	0.11,0.0,0.0	0.04,1.0,0.086	-0.339
4274	gene:Solyc02g093470.2	NA	2	-	54333629	54333853	54333629	54333649	54333757	54333853	4274	193,101,223	5,0,5	205,48,171	0,4,2	257	149	2.1763514526769896e-05	0.000163483097325	0.957,1.0,0.963	1.0,0.874,0.98	0.022
2745	gene:Solyc12g044370.1	NA	12	-	38594083	38594278	38594083	38594190	38594257	38594278	2745	6,2,2	0,1,0	8,0,12	6,2,3	216	149	2.1880900993756322e-05	0.00016406711814	1.0,0.58,1.0	0.479,0.0,0.734	0.456
2994	gene:Solyc04g056600.2	NA	4	-	54575985	54576172	54575985	54575998	54576088	54576172	2994	1,0,1	0,0,0	2,1,1	3,0,1	239	149	2.1961145539164954e-05	0.000164371033249	1.0,NA,1.0	0.294,1.0,0.384	0.441
1515	gene:Solyc01g112060.2	NA	1	-	98177469	98177711	98177469	98177565	98177640	98177711	1515	19,20,21	183,111,234	51,9,25	771,264,626	224	149	2.2501579303551825e-05	0.00016811197967	0.065,0.107,0.056	0.042,0.022,0.026	0.046
3636	gene:Solyc03g119080.2	NA	3	-	67786562	67786787	67786562	67786617	67786728	67786787	3636	64,33,85	0,0,10	161,34,130	4,0,7	260	149	2.3172508815430132e-05	0.000172812637815	1.0,1.0,0.83	0.958,1.0,0.914	-0.014
4	gene:Solyc05g052220.2	NA	5	+	62504792	62505038	62504792	62504883	62504967	62505038	4	9,7,11	78,31,75	2,2,1	57,38,42	233	149	2.507378883576534e-05	0.00018665541725	0.069,0.126,0.086	0.022,0.033,0.015	0.07
3634	gene:Solyc01g057680.2	NA	1	+	63465510	63465709	63465510	63465564	63465651	63465709	3634	6,0,0	3,2,2	0,1,0	2,0,2	236	149	2.5363668031542133e-05	0.000188474366216	0.558,0.0,0.0	0.0,1.0,0.0	-0.147
4115	gene:Solyc06g076670.2	NA	6	+	47614640	47614870	47614640	47614685	47614758	47614870	4115	7,4,7	246,224,254	7,6,5	261,122,150	222	149	2.541532112758436e-05	0.000188519738615	0.019,0.012,0.018	0.018,0.032,0.022	-0.008
583	gene:Solyc12g006990.1	NA	12	-	1421498	1421732	1421498	1421517	1421612	1421732	583	37,18,31	10,12,2	27,14,39	6,3,0	244	149	2.569107280726213e-05	0.000190224240339	0.693,0.478,0.904	0.733,0.74,1.0	-0.133
3299	gene:Solyc09g055350.2	NA	9	+	40046154	40046383	40046154	40046215	40046351	40046383	3299	1,0,1	1,0,2	2,0,3	0,0,0	285	149	2.6472460294688974e-05	0.000195659844928	0.343,NA,0.207	1.0,NA,1.0	-0.725
2443	gene:Solyc08g067430.2	NA	8	+	56478141	56478349	56478141	56478184	56478268	56478349	2443	4,2,9	6,4,8	12,0,14	6,2,6	233	149	2.6634380962233693e-05	0.000196178247706	0.299,0.242,0.418	0.561,0.0,0.599	-0.067
2791	gene:Solyc07g040790.2	NA	7	-	49743767	49744014	49743767	49743812	49743909	49744014	2791	0,0,0	2,1,0	1,0,2	0,0,2	246	149	2.6637394349023365e-05	0.000196178247706	0.0,0.0,NA	1.0,NA,0.377	-0.689
137	gene:Solyc08g074760.2	NA	8	+	58902352	58902581	58902352	58902415	58902509	58902581	137	1,0,0	0,0,0	0,0,0	4,0,0	243	149	2.726550438913169e-05	0.000200447464772	1.0,NA,NA	0.0,NA,NA	1.0
178	gene:Solyc01g103430.2	NA	1	+	92046255	92046479	92046255	92046339	92046419	92046479	178	1,0,0	0,0,0	0,0,1	2,0,0	229	149	2.8279878279812255e-05	0.000207536198936	1.0,NA,NA	0.0,NA,1.0	0.5
2688	gene:Solyc01g098920.2	NA	1	+	89292266	89292505	89292266	89292348	89292426	89292505	2688	0,0,0	0,0,2	0,0,1	0,0,0	227	149	2.8480954192495323e-05	0.000208641892748	NA,NA,0.0	NA,NA,1.0	-1.0
807	gene:Solyc08g066620.2	NA	8	+	55375623	55375844	55375623	55375692	55375761	55375844	807	6,0,0	4,2,2	0,0,1	0,0,0	218	149	2.9406426386734408e-05	0.000215040987305	0.506,0.0,0.0	NA,NA,1.0	-0.831
3716	gene:Solyc06g010170.2	NA	6	-	5293815	5294036	5293815	5293899	5293997	5294036	3716	0,0,1	0,4,0	0,0,0	0,0,3	247	149	3.0717559915592777e-05	0.000223837993822	NA,0.0,1.0	NA,NA,0.0	0.5
434	gene:Solyc11g005660.1	NA	11	-	491649	491898	491649	491711	491810	491898	434	0,0,0	0,0,3	0,0,1	0,2,0	248	149	3.071685753402908e-05	0.000223837993822	NA,NA,0.0	NA,0.0,1.0	-0.5
1236	gene:Solyc03g097680.2	NA	3	+	60013744	60013944	60013744	60013817	60013896	60013944	1236	4,2,66	304,130,260	81,2,58	267,132,263	228	149	3.174941670519238e-05	0.000230950502184	0.009,0.01,0.142	0.165,0.01,0.126	-0.047
2170	gene:Solyc03g121640.2	NA	3	+	69740609	69740827	69740609	69740678	69740787	69740827	2170	51,24,43	6,2,1	68,18,49	1,0,5	258	149	3.426220946840636e-05	0.000248791728052	0.831,0.874,0.961	0.975,1.0,0.85	-0.053
260	gene:Solyc11g045110.1	NA	11	+	31773345	31773570	31773345	31773419	31773493	31773570	260	5,4,5	6,3,19	4,0,6	7,2,2	223	149	3.58253052474647e-05	0.000259686407039	0.358,0.471,0.15	0.276,0.0,0.667	0.012
373	gene:Solyc08g079760.2	NA	8	+	63251333	63251502	63251333	63251368	63251439	63251502	373	2,0,1	26,8,19	12,2,2	72,21,61	220	149	3.727284345439417e-05	0.000269706816535	0.05,0.0,0.034	0.101,0.061,0.022	-0.033
1092	gene:Solyc12g014090.1	NA	12	-	4907891	4908070	4907891	4907943	4908029	4908070	1092	15,3,10	4,1,4	2,0,9	0,0,0	235	149	3.7449349568431297e-05	0.000270511095748	0.704,0.655,0.613	1.0,NA,1.0	-0.343
1621	gene:Solyc01g056810.2	NA	1	-	56750729	56750929	56750729	56750755	56750843	56750929	1621	1,2,5	40,39,89	1,1,1	98,54,58	237	149	3.766481114362134e-05	0.000271593472689	0.015,0.031,0.034	0.006,0.012,0.011	0.017
1437	gene:Solyc03g114280.2	NA	3	+	64297922	64298104	64297922	64297957	64298077	64298104	1437	1,2,8	1,0,1	5,0,2	1,0,1	269	149	3.8275226486723434e-05	0.000275217997728	0.356,1.0,0.816	0.735,NA,0.526	0.093
919	gene:Solyc01g088460.2	NA	1	+	83265387	83266608	83265387	83265530	83266367	83266608	919	115,41,133	0,0,9	193,29,173	1,0,0	986	149	3.8300451000589436e-05	0.000275217997728	1.0,1.0,0.691	0.967,1.0,1.0	-0.092
174	gene:Solyc02g037510.2	NA	2	-	30981603	30981780	30981603	30981670	30981758	30981780	174	4,1,2	77,80,71	5,1,4	89,51,94	237	149	3.872881702270442e-05	0.000277813819163	0.032,0.008,0.017	0.034,0.012,0.026	-0.005
3438	gene:Solyc12g015870.1	NA	12	+	5861371	5861582	5861371	5861460	5861529	5861582	3438	19,22,26	5,4,2	66,24,33	3,0,4	218	149	3.978217099735412e-05	0.000284876134529	0.722,0.79,0.899	0.938,1.0,0.849	-0.125
49	gene:Solyc01g107860.2	NA	1	-	95255653	95255884	95255653	95255741	95255860	95255884	49	1,2,9	2,5,0	3,1,2	1,0,0	268	149	4.0320589934086004e-05	0.000288233025453	0.218,0.182,1.0	0.625,1.0,1.0	-0.408
2172	gene:Solyc06g006110.2	NA	6	+	1144176	1144372	1144176	1144224	1144343	1144372	2172	5,2,5	113,79,148	9,0,3	302,115,236	268	149	4.1072749496484254e-05	0.000293103638217	0.024,0.014,0.018	0.016,0.0,0.007	0.011
2434	gene:Solyc06g062790.2	NA	6	+	39615976	39616182	39615976	39616036	39616118	39616182	2434	15,15,17	86,68,132	29,1,26	221,25,161	231	149	4.192168181670086e-05	0.00029864688647	0.101,0.125,0.077	0.078,0.025,0.094	0.035
3237	gene:Solyc11g012910.1	NA	11	+	5701334	5701518	5701334	5701394	5701464	5701518	3237	0,0,0	1,1,0	2,0,7	0,0,0	219	149	4.306902145218639e-05	0.000306293264245	0.0,0.0,NA	1.0,NA,1.0	-1.0
3135	gene:Solyc03g031560.2	NA	3	+	4062129	4062322	4062129	4062181	4062255	4062322	3135	0,1,0	0,0,1	3,0,2	0,0,0	223	149	4.323565485679168e-05	0.00030695090129	NA,1.0,0.0	1.0,NA,1.0	-0.5
3378	gene:Solyc03g006630.2	NA	3	-	1201382	1201597	1201382	1201469	1201552	1201597	3378	0,0,2	0,0,0	1,0,0	0,0,1	232	149	4.3566973524682434e-05	0.000308464821644	NA,NA,1.0	1.0,NA,0.0	0.5
540	gene:Solyc12g005040.1	NA	12	+	20468	20683	20468	20477	20562	20683	540	9,8,17	78,36,84	26,8,20	145,28,94	234	149	4.359795135578033e-05	0.000308464821644	0.068,0.124,0.114	0.102,0.154,0.119	-0.023
844	gene:Solyc10g005590.2	NA	10	-	474605	474825	474605	474646	474764	474825	844	10,7,11	402,195,362	8,6,13	557,219,456	267	149	4.371846390345329e-05	0.000308789628151	0.014,0.02,0.017	0.008,0.015,0.016	0.004
3115	gene:Solyc10g080150.1	NA	10	-	61529256	61529501	61529256	61529323	61529423	61529501	3115	0,0,0	0,0,1	0,0,2	1,2,0	249	149	4.404491088687067e-05	0.0003105653938	NA,NA,0.0	0.0,0.0,1.0	-0.333
2989	gene:Solyc04g056600.2	NA	4	-	54569893	54570101	54569893	54569922	54570027	54570101	2989	0,0,0	0,0,1	2,0,2	2,0,0	254	149	4.4152621382176596e-05	0.000310795407995	NA,NA,0.0	0.37,NA,1.0	-0.685
2850	gene:Solyc01g028810.2	NA	1	+	41412369	41412602	41412369	41412440	41412530	41412602	2850	64,37,55	1828,1456,1870	186,49,100	5895,2133,4131	239	149	4.614777811809552e-05	0.000324288036725	0.021,0.016,0.018	0.019,0.014,0.015	0.002
3898	gene:Solyc03g006870.2	NA	3	+	1389314	1389559	1389314	1389434	1389512	1389559	3898	18,10,22	263,110,303	43,21,43	604,160,531	227	149	4.623093570125833e-05	0.000324321767572	0.043,0.056,0.045	0.045,0.079,0.05	-0.01
3943	gene:Solyc03g113060.2	NA	3	-	63358329	63358574	63358329	63358367	63358454	63358574	3943	0,0,0	15,8,5	13,7,10	102,28,79	236	149	5.097022265873999e-05	0.000356964046674	0.0,0.0,0.0	0.074,0.136,0.074	-0.095
1660	gene:Solyc05g018810.2	NA	5	+	23877946	23878138	23877946	23878002	23878104	23878138	1660	46,11,36	21,5,13	27,21,21	9,2,3	251	149	5.182627704975517e-05	0.000362346217414	0.565,0.566,0.622	0.64,0.862,0.806	-0.185
3549	gene:Solyc10g083830.1	NA	10	-	63576178	63576450	63576178	63576258	63576393	63576450	3549	66,24,71	0,0,0	90,16,65	3,0,8	284	149	5.3577804380748294e-05	0.000373960425518	1.0,1.0,1.0	0.94,1.0,0.81	0.083
2740	gene:Solyc09g008520.2	NA	9	-	2007607	2007833	2007607	2007629	2007773	2007833	2740	65,41,41	7,3,6	28,4,14	1,0,0	293	149	5.717381238443685e-05	0.000398187717773	0.825,0.874,0.777	0.934,1.0,1.0	-0.153
3670	gene:Solyc09g014300.2	NA	9	-	5793148	5793382	5793148	5793222	5793340	5793382	3670	444,345,434	33,24,21	15,4,11	0,0,0	267	149	5.7241288252032706e-05	0.000398187717773	0.882,0.889,0.92	1.0,1.0,1.0	-0.103
3570	gene:Solyc02g086790.2	NA	2	-	49407347	49407589	49407347	49407392	49407510	49407589	3570	5,1,3	99,116,93	9,1,6	176,79,179	267	149	5.835387512297823e-05	0.000405246122708	0.027,0.005,0.018	0.028,0.007,0.018	-0.001
3623	gene:Solyc12g098420.1	NA	12	+	65930179	65930411	65930179	65930242	65930329	65930411	3623	4,0,5	225,99,258	5,6,7	264,105,256	236	149	5.862480724347519e-05	0.00040644569042	0.011,0.0,0.012	0.012,0.035,0.017	-0.014
3535	gene:Solyc12g042110.1	NA	12	-	40737441	40737658	40737441	40737516	40737594	40737658	3535	7,0,8	11,4,19	0,0,0	2,0,6	227	149	5.9977358727534946e-05	0.000415127571527	0.295,0.0,0.217	0.0,NA,0.0	0.171
2937	gene:Solyc08g043180.2	NA	8	+	22855435	22855631	22855435	22855471	22855565	22855631	2937	3,0,0	7,6,26	6,1,8	29,7,22	243	149	6.24678616630198e-05	0.000431643538269	0.208,0.0,0.0	0.113,0.081,0.182	-0.056
401	gene:Solyc01g056520.2	NA	1	-	54551769	54552002	54551769	54551826	54551897	54552002	401	2,0,1	40,14,24	7,1,3	47,3,48	220	149	6.385106473234748e-05	0.000440465928212	0.033,0.0,0.027	0.092,0.184,0.041	-0.086
1411	gene:Solyc01g081050.2	NA	1	+	80378905	80379094	80378905	80378950	80379015	80379094	1411	3,3,2	5,3,5	2,0,5	16,1,7	214	149	6.49180935221777e-05	0.000447081512626	0.295,0.41,0.218	0.08,0.0,0.332	0.17
470	gene:Solyc04g053120.2	NA	4	-	51718547	51718796	51718547	51718622	51718703	51718796	470	18,6,11	138,67,181	27,6,21	515,126,421	230	149	6.547779375348236e-05	0.00045018702383	0.078,0.055,0.038	0.033,0.03,0.031	0.026
2682	gene:Solyc01g110410.2	NA	1	-	97117683	97117927	97117683	97117814	97117898	97117927	2682	6,11,15	386,132,435	13,2,6	446,125,496	233	149	6.692018177012852e-05	0.0004593410155	0.01,0.051,0.022	0.018,0.01,0.008	0.016
3344	gene:Solyc04g050470.2	NA	4	-	47276912	47277107	47276912	47276983	47277057	47277107	3344	1,0,4	192,79,170	11,3,7	475,78,403	223	149	6.797325182197733e-05	0.000465796836575	0.003,0.0,0.015	0.015,0.025,0.011	-0.011
2480	gene:Solyc11g011390.1	NA	11	+	4467271	4467488	4467271	4467287	4467428	4467488	2480	1,3,3	0,0,0	0,0,0	1,0,0	290	149	6.86506942735281e-05	0.000469661526608	1.0,1.0,1.0	0.0,NA,NA	1.0
3900	gene:Solyc03g006870.2	NA	3	+	1383954	1384133	1383954	1383993	1384116	1384133	3900	0,0,0	0,1,0	3,1,1	0,0,4	272	149	7.000494849412405e-05	0.000478136108609	NA,0.0,NA	1.0,1.0,0.12	-0.707
3314	gene:Solyc09g009770.2	NA	9	-	3252849	3253085	3252849	3252907	3253022	3253085	3314	0,0,0	0,0,1	0,0,1	2,0,0	264	149	7.060038143271077e-05	0.000481408531713	NA,NA,0.0	0.0,NA,1.0	-0.5
1348	gene:Solyc08g069060.2	NA	8	+	58145293	58145540	58145293	58145384	58145493	58145540	1348	1,1,1	0,0,0	0,0,0	0,1,0	258	149	7.10426941836687e-05	0.000483627814517	1.0,1.0,1.0	NA,0.0,NA	1.0
192	gene:Solyc02g077320.2	NA	2	-	42293385	42293624	42293385	42293468	42293557	42293624	192	3,0,1	4,0,0	5,1,5	0,0,0	238	149	7.200599006222013e-05	0.000489380612262	0.32,NA,1.0	1.0,1.0,1.0	-0.34
4284	gene:Solyc11g005680.1	NA	11	-	504545	504749	504545	504603	504746	504749	4284	81,29,114	4,2,4	151,30,142	3,0,1	292	149	7.223315991389762e-05	0.000490119752268	0.912,0.881,0.936	0.963,1.0,0.986	-0.073
1316	gene:Solyc10g076860.1	NA	10	+	59846036	59846207	59846036	59846066	59846153	59846207	1316	2,0,0	0,0,1	0,0,1	0,0,0	236	149	7.261592091787816e-05	0.00049110669392	1.0,NA,0.0	NA,NA,1.0	-0.5
2728	gene:Solyc02g030450.2	NA	2	-	25886357	25886547	25886357	25886410	25886497	25886547	2728	0,0,0	0,0,1	0,1,1	1,2,0	236	149	7.261592091787816e-05	0.00049110669392	NA,NA,0.0	0.0,0.24,1.0	-0.413
2131	gene:Solyc07g025520.2	NA	7	-	28776938	28777139	28776938	28776978	28777052	28777139	2131	0,0,0	0,0,1	1,1,1	0,0,0	223	149	7.349151442947839e-05	0.000493800938675	NA,NA,0.0	1.0,1.0,1.0	-1.0
249	gene:Solyc01g087720.2	NA	1	+	82653605	82653823	82653605	82653669	82653746	82653823	249	0,0,0	0,0,1	0,0,1	0,0,0	226	149	7.329411965808241e-05	0.000493800938675	NA,NA,0.0	NA,NA,1.0	-1.0
3931	gene:Solyc04g050510.2	NA	4	-	47423910	47424131	47423910	47423989	47424063	47424131	3931	0,0,1	0,0,0	1,0,0	0,0,1	223	149	7.349151442947839e-05	0.000493800938675	NA,NA,1.0	1.0,NA,0.0	0.5
931	gene:Solyc12g088200.1	NA	12	+	63648565	63648800	63648565	63648616	63648692	63648800	931	1,0,0	0,0,0	0,0,0	1,2,0	225	149	7.336025803514383e-05	0.000493800938675	1.0,NA,NA	0.0,0.0,NA	1.0
3510	gene:Solyc07g064910.2	NA	7	+	66884845	66885052	66884845	66884928	66884998	66885052	3510	0,0,1	2,0,0	0,0,0	0,0,1	219	149	7.374970614170616e-05	0.000494732631638	0.0,NA,1.0	NA,NA,0.0	0.5
2165	gene:Solyc08g014340.2	NA	8	-	4165643	4165841	4165643	4165684	4165789	4165841	2165	119,58,122	0,0,0	285,126,298	15,0,7	254	149	7.396972805963569e-05	0.000495405670613	1.0,1.0,1.0	0.918,1.0,0.961	0.04
4076	gene:Solyc08g078370.2	NA	8	-	62198914	62199156	62198914	62199004	62199095	62199156	4076	3,2,10	22,3,28	2,3,5	24,6,24	240	149	7.457669192500464e-05	0.000498663857637	0.078,0.293,0.181	0.049,0.237,0.115	0.05
1011	gene:Solyc06g005150.2	NA	6	-	170623	170853	170623	170675	170762	170853	1011	203,80,267	6,0,6	153,34,121	2,0,1	236	149	7.749423651941996e-05	0.000517336524119	0.955,1.0,0.966	0.98,1.0,0.987	-0.015
2884	gene:Solyc10g006220.2	NA	10	-	911416	911643	911416	911472	911585	911643	2884	20,1,9	0,0,0	16,8,15	1,2,4	262	149	7.87878838749366e-05	0.000525125686567	1.0,1.0,1.0	0.901,0.695,0.681	0.241
2893	gene:Solyc06g066730.2	NA	6	+	41927879	41928128	41927879	41927975	41928063	41928128	2893	128,80,125	4,3,5	249,143,246	10,2,3	237	149	7.923480659311907e-05	0.000527255409146	0.953,0.944,0.94	0.94,0.978,0.981	-0.021
4210	gene:Solyc12g099890.1	NA	12	-	66839983	66840208	66839983	66840043	66840149	66840208	4210	1,0,7	37,53,50	14,5,5	106,49,95	255	149	8.030138941675252e-05	0.000533495105611	0.016,0.0,0.076	0.072,0.056,0.03	-0.022
3473	gene:Solyc12g070080.1	NA	12	-	29102553	29102739	29102553	29102625	29102695	29102739	3473	15,1,9	25,6,13	0,0,0	3,0,1	219	149	8.047589747353927e-05	0.000533797659684	0.29,0.102,0.32	0.0,NA,0.0	0.237
1256	gene:Solyc03g082600.2	NA	3	-	52527540	52527752	52527540	52527594	52527656	52527752	1256	56,14,55	7,9,6	47,20,55	0,0,7	211	149	8.094491505752223e-05	0.000536049605477	0.85,0.523,0.866	1.0,1.0,0.847	-0.203
3228	gene:Solyc12g006030.1	NA	12	-	627909	628144	627909	628019	628099	628144	3228	22,6,30	0,2,2	34,18,24	12,7,4	229	149	8.246843659241002e-05	0.000545266548013	1.0,0.661,0.907	0.648,0.626,0.796	0.166
1555	gene:Solyc11g009060.1	NA	11	-	3185714	3185897	3185714	3185801	3185886	3185897	1555	3,2,5	1,0,2	4,3,7	13,5,7	234	149	8.426421852735061e-05	0.000555365605867	0.656,1.0,0.614	0.164,0.276,0.389	0.48
2582	gene:Solyc06g068220.2	NA	6	+	42261843	42262077	42261843	42261909	42261982	42262077	2582	2,0,8	1,0,1	49,4,27	2,0,2	222	149	8.418708017407862e-05	0.000555365605867	0.573,NA,0.843	0.943,1.0,0.901	-0.24
3340	gene:Solyc08g068050.2	NA	8	+	57147493	57147655	57147493	57147531	57147633	57147655	3340	1,0,0	10,13,21	6,3,7	32,20,31	251	149	8.52817221284289e-05	0.000561178136549	0.056,0.0,0.0	0.1,0.082,0.118	-0.081
4356	gene:Solyc04g054520.2	NA	4	-	52644053	52644272	52644053	52644138	52644220	52644272	4356	1,0,1	0,1,0	1,1,4	5,0,0	231	149	8.733974373313085e-05	0.000573808252875	1.0,0.0,1.0	0.114,1.0,1.0	-0.038
3914	gene:Solyc02g090390.2	NA	2	-	51945800	51946021	51945800	51945875	51945956	51946021	3914	7,3,7	2,2,2	16,7,10	8,0,8	230	149	8.790372260001566e-05	0.000576598269162	0.694,0.493,0.694	0.564,1.0,0.447	-0.043
1183	gene:Solyc09g055550.2	NA	9	-	42048853	42049083	42048853	42048919	42049008	42049083	1183	28,4,27	7,2,5	16,2,17	6,1,5	238	149	9.129157591281457e-05	0.000597873153011	0.715,0.556,0.772	0.625,0.556,0.68	0.061
1165	gene:Solyc01g088020.2	NA	1	+	82874294	82874521	82874294	82874392	82874463	82874521	1165	4,6,6	125,172,143	12,5,5	361,214,283	220	149	9.302526917720032e-05	0.000608264753751	0.021,0.023,0.028	0.022,0.016,0.012	0.007
3407	gene:Solyc10g006390.2	NA	10	-	1004085	1004282	1004085	1004131	1004227	1004282	3407	7,4,11	148,89,121	7,3,7	148,55,147	245	149	9.726975032892236e-05	0.000635014978882	0.028,0.027,0.052	0.028,0.032,0.028	0.006
181	gene:Solyc07g049570.2	NA	7	+	59910814	59911020	59910814	59910889	59910986	59911020	181	8,8,6	52,18,60	12,7,4	109,53,63	246	149	0.00010866176805382453	0.000708269382637	0.085,0.212,0.057	0.063,0.074,0.037	0.06
121	gene:Solyc01g009280.2	NA	1	-	3304038	3304246	3304038	3304102	3304170	3304246	121	1,0,1	2,0,0	0,1,3	1,0,0	217	149	0.00011059859308493536	0.000719760340847	0.256,NA,1.0	0.0,1.0,1.0	-0.039
1001	gene:Solyc01g097770.2	NA	1	-	88486110	88486344	88486110	88486160	88486247	88486344	1001	16,10,19	90,52,133	52,9,24	180,42,182	236	149	0.0001138468024155136	0.000739736130609	0.101,0.108,0.083	0.154,0.119,0.077	-0.019
2110	gene:Solyc01g096540.2	NA	1	-	87625716	87625953	87625716	87625801	87625886	87625953	2110	0,7,2	17,32,24	6,1,6	113,45,88	234	149	0.00011493501890698622	0.000744469551261	0.0,0.122,0.05	0.033,0.014,0.042	0.028
828	gene:Solyc04g074770.2	NA	4	-	60692827	60693045	60692827	60692895	60692969	60693045	828	56,40,90	2186,1498,2314	58,23,41	1454,540,1040	223	149	0.00011484767858225963	0.000744469551261	0.017,0.018,0.025	0.026,0.028,0.026	-0.007
2826	gene:Solyc03g063280.2	NA	3	+	33956965	33957186	33956965	33957034	33957113	33957186	2826	34,33,47	2,0,2	50,32,38	4,0,2	228	149	0.00011769005920507354	0.000761123679765	0.917,1.0,0.939	0.891,1.0,0.925	0.013
3892	gene:Solyc11g066960.1	NA	11	-	52744717	52744948	52744717	52744792	52744880	52744948	3892	2,3,2	2,3,0	2,1,3	1,0,1	237	149	0.00011985030554613981	0.000773885202271	0.386,0.386,1.0	0.557,1.0,0.654	-0.146
3665	gene:Solyc03g118890.2	NA	3	+	67677993	67678243	67677993	67678083	67678195	67678243	3665	102,56,157	54,36,91	62,14,74	75,16,59	261	149	0.00012213724212958442	0.000787423746377	0.519,0.47,0.496	0.321,0.333,0.417	0.138
3494	gene:Solyc10g080390.1	NA	10	-	61661689	61661917	61661689	61661770	61661876	61661917	3494	0,4,3	32,26,50	9,3,9	114,56,115	255	149	0.00012303521603105274	0.000790818136305	0.0,0.082,0.034	0.044,0.03,0.044	-0.001
4042	gene:Solyc02g021140.2	NA	2	-	21772257	21772474	21772257	21772284	21772373	21772474	4042	13,3,12	153,57,160	5,2,8	299,87,267	238	149	0.00012304587576243925	0.000790818136305	0.051,0.032,0.045	0.01,0.014,0.018	0.029
2187	gene:Solyc12g055940.1	NA	12	-	61930189	61930438	61930189	61930279	61930384	61930438	2187	13,1,0	175,65,152	9,4,7	144,55,161	254	149	0.00012505842458552968	0.000802506696681	0.042,0.009,0.0	0.035,0.041,0.025	-0.017
3674	gene:Solyc09g014300.2	NA	9	-	5792688	5792908	5792688	5792762	5792844	5792908	3674	40,32,65	5,3,5	5,2,3	0,0,0	231	149	0.00012754788983375875	0.000817214730684	0.838,0.873,0.893	1.0,1.0,1.0	-0.132
703	gene:Solyc11g072190.1	NA	11	-	55420630	55420879	55420630	55420710	55420793	55420879	703	10,3,14	12,9,35	14,4,6	9,3,3	232	149	0.00013046202355511917	0.000834593996128	0.349,0.176,0.204	0.5,0.461,0.562	-0.265
196	gene:Solyc05g008760.2	NA	5	-	2994286	2994463	2994286	2994334	2994444	2994463	196	13,2,21	36,26,62	24,8,20	68,27,57	259	149	0.0001349574212955091	0.000862019701763	0.172,0.042,0.163	0.169,0.146,0.168	-0.035
1696	gene:Solyc02g089230.2	NA	2	+	51101616	51101856	51101616	51101660	51101745	51101856	1696	22,9,17	234,143,344	27,1,17	235,54,257	234	149	0.00013558968241729702	0.000864723721919	0.056,0.039,0.031	0.068,0.012,0.04	0.002
4386	gene:Solyc04g076280.2	NA	4	+	61207099	61207322	61207099	61207195	61207280	61207322	4386	2,3,13	303,146,296	7,2,3	353,115,311	234	149	0.0001376683408508795	0.000876629635049	0.004,0.013,0.027	0.012,0.011,0.006	0.005
3551	gene:Solyc11g013400.1	NA	11	+	6419037	6419283	6419037	6419120	6419235	6419283	3551	40,24,28	2,3,5	37,26,23	15,5,13	264	149	0.00013943313959583785	0.000886503478936	0.919,0.819,0.76	0.582,0.746,0.5	0.223
2264	gene:Solyc12g009100.1	NA	12	-	2421435	2421673	2421435	2421520	2421611	2421673	2264	14,0,8	4,0,2	6,2,11	0,2,0	240	149	0.00014007334013476042	0.000889207906162	0.685,NA,0.713	1.0,0.383,1.0	-0.095
3939	gene:Solyc03g019950.2	NA	3	+	61269790	61269972	61269790	61269827	61269905	61269972	3939	8,4,9	123,74,150	20,8,20	192,95,170	227	149	0.0001446941119962867	0.000917134654751	0.041,0.034,0.038	0.064,0.052,0.072	-0.025
3524	gene:Solyc03g058970.2	NA	3	-	27240329	27240547	27240329	27240382	27240519	27240547	3524	62,61,79	0,0,0	127,42,106	12,0,0	286	149	0.00014825360410394107	0.000938259430254	1.0,1.0,1.0	0.846,1.0,1.0	0.051
87	gene:Solyc03g019730.2	NA	3	+	61417004	61417223	61417004	61417024	61417171	61417223	87	13,1,23	4,0,3	22,5,23	0,0,2	296	149	0.00015137191094070847	0.000956531815853	0.621,1.0,0.794	1.0,1.0,0.853	-0.146
133	gene:Solyc02g084300.1	NA	2	+	47443566	47443814	47443566	47443655	47443765	47443814	133	1,0,0	0,0,0	1,0,0	5,1,5	259	149	0.00015624909387343982	0.000985846035887	1.0,NA,NA	0.103,0.0,0.0	0.966
1439	gene:Solyc03g114280.2	NA	3	+	64298088	64298308	64298088	64298104	64298234	64298308	1439	0,0,2	0,0,0	4,0,2	6,0,6	279	149	0.00015857184966534571	0.000998978517146	NA,NA,1.0	0.263,NA,0.151	0.793
1788	gene:Solyc12g062870.1	NA	12	+	35516770	35516974	35516770	35516834	35516917	35516974	1788	10,1,15	591,221,625	11,5,18	479,160,454	232	149	0.00016233338481682526	0.00102112139781	0.011,0.003,0.015	0.015,0.02,0.025	-0.01
1453	gene:Solyc06g048410.2	NA	6	+	31009737	31009940	31009737	31009793	31009916	31009940	1453	63,34,77	1067,897,1212	475,197,453	10735,5002,8126	272	149	0.0001819580983013876	0.0011428293913	0.031,0.02,0.034	0.024,0.021,0.03	0.003
2939	gene:Solyc05g056340.2	NA	5	-	65674660	65674902	65674660	65674728	65674850	65674902	2939	0,8,2	0,2,0	11,0,4	0,1,1	271	149	0.00018432094757560449	0.00115591576063	NA,0.687,1.0	1.0,0.0,0.687	0.281
1909	gene:Solyc01g105210.2	NA	1	+	93459386	93459625	93459386	93459440	93459530	93459625	1909	15,2,9	44,26,62	4,4,6	13,0,15	239	149	0.00018621183266276744	0.00116600722449	0.175,0.046,0.083	0.161,1.0,0.2	-0.352
3521	gene:Solyc01g008770.2	NA	1	+	2802984	2803190	2802984	2803040	2803111	2803190	3521	0,0,3	51,39,49	8,2,2	159,57,108	220	149	0.00018835584397907111	0.00117765081304	0.0,0.0,0.04	0.033,0.023,0.012	-0.009
267	gene:Solyc09g047910.2	NA	9	-	33696249	33696455	33696249	33696336	33696437	33696455	267	3,1,4	24,11,27	7,2,4	7,3,9	250	149	0.00018901429472503766	0.00117998516722	0.069,0.051,0.081	0.373,0.284,0.209	-0.222
3912	gene:Solyc02g090390.2	NA	2	-	51945297	51945519	51945297	51945386	51945483	51945519	3912	18,10,11	6,6,9	45,8,25	11,1,19	246	149	0.00019082320533611905	0.00118948380555	0.645,0.502,0.425	0.712,0.829,0.444	-0.138
3003	gene:Solyc08g082860.2	NA	8	+	65524261	65524490	65524261	65524314	65524402	65524490	3003	0,0,1	0,0,4	0,0,1	2,0,0	237	149	0.00019191338496803032	0.0011944804517	NA,NA,0.136	0.0,NA,1.0	-0.364
2874	gene:Solyc02g067090.2	NA	2	+	37326453	37326671	37326453	37326546	37326620	37326671	2874	4,4,2	0,0,0	7,4,7	0,6,0	223	149	0.00020276914032475125	0.00126015236007	1.0,1.0,1.0	1.0,0.308,1.0	0.231
1838	gene:Solyc12g008970.1	NA	12	-	2278039	2278283	2278039	2278120	2278217	2278283	1838	4,3,3	7,8,9	0,1,0	4,0,2	246	149	0.00020358777260062456	0.00126334301468	0.257,0.185,0.168	0.0,1.0,0.0	-0.13
1844	gene:Solyc02g094560.2	NA	2	+	55099474	55099717	55099474	55099585	55099663	55099717	1844	7,6,7	1,0,5	17,2,9	0,0,0	227	149	0.00020506986922106855	0.00127063501303	0.821,1.0,0.479	1.0,1.0,1.0	-0.233
2775	gene:Solyc10g078950.1	NA	10	-	60590201	60590434	60590201	60590293	60590373	60590434	2775	17,6,21	343,230,325	13,6,14	343,173,287	229	149	0.00021046035141925805	0.00130208579152	0.031,0.017,0.04	0.024,0.022,0.031	0.004
522	gene:Solyc03g063040.2	NA	3	+	33036270	33036476	33036270	33036328	33036413	33036476	522	1,0,1	39,14,29	10,1,4	83,36,110	234	149	0.0002264278264118725	0.00139878324406	0.016,0.0,0.021	0.071,0.017,0.023	-0.025
4055	gene:Solyc10g006290.2	NA	10	+	948953	949187	948953	949046	949137	949187	4055	68,8,60	1905,773,2186	5,4,5	915,320,771	240	149	0.00022848681388880677	0.00140939928865	0.022,0.006,0.017	0.003,0.008,0.004	0.01
2111	gene:Solyc08g006780.2	NA	8	+	1345152	1345345	1345152	1345208	1345305	1345345	2111	51,26,33	1220,771,1466	77,45,81	3087,1500,2625	246	149	0.00022921877327429505	0.0014118102717	0.025,0.02,0.013	0.015,0.018,0.018	0.002
4359	gene:Solyc03g034250.2	NA	3	-	5936643	5936881	5936643	5936727	5936818	5936881	4359	3,0,4	62,16,62	3,0,6	59,8,45	240	149	0.00023042494097446763	0.00141713050623	0.029,0.0,0.039	0.031,0.0,0.076	-0.013
2276	gene:Solyc01g110030.2	NA	1	-	96850549	96851072	96850549	96850619	96850962	96851072	2276	0,2,7	15,10,20	7,4,3	21,7,29	492	149	0.00023345687507154232	0.00143364689306	0.0,0.057,0.096	0.092,0.148,0.03	-0.039
3065	gene:Solyc12g087810.1	NA	12	-	63309256	63309481	63309256	63309298	63309424	63309481	3065	1,1,8	93,47,125	7,6,0	116,35,93	275	149	0.00023983277292445918	0.00147061903279	0.006,0.011,0.034	0.032,0.085,0.0	-0.022
3347	gene:Solyc08g061220.2	NA	8	-	48201622	48201794	48201622	48201702	48201782	48201794	3347	3,2,1	109,38,140	10,0,4	75,13,82	229	149	0.00024313457766460638	0.00148865978839	0.018,0.033,0.005	0.08,0.0,0.031	-0.018
4237	gene:Solyc06g082390.2	NA	6	+	48220157	48220378	48220157	48220239	48220336	48220378	4237	4,0,2	4,0,0	3,1,2	0,0,0	246	149	0.00024821506230791445	0.00151752162909	0.377,NA,1.0	1.0,1.0,1.0	-0.311
1077	gene:Solyc03g079950.2	NA	3	+	51868095	51868247	51868095	51868108	51868220	51868247	1077	2,0,1	80,36,85	10,3,8	143,31,72	261	149	0.00025423428578463564	0.00155202906912	0.014,0.0,0.007	0.038,0.052,0.06	-0.043
1856	gene:Solyc10g051350.1	NA	10	-	51981553	51981797	51981553	51981645	51981722	51981797	1856	5,3,9	269,97,301	6,2,9	447,88,348	226	149	0.00026805152129864466	0.00163396943543	0.012,0.02,0.019	0.009,0.015,0.017	0.003
2258	gene:Solyc01g080540.2	NA	1	+	79789291	79789526	79789291	79789337	79789454	79789526	2258	9,3,9	0,0,0	14,6,6	4,2,0	266	149	0.00027094342910139585	0.00164916890155	1.0,1.0,1.0	0.662,0.627,1.0	0.237
3583	gene:Solyc10g007060.2	NA	10	+	1445248	1445492	1445248	1445321	1445395	1445492	3583	4,2,3	0,0,0	7,0,0	1,0,3	223	149	0.0002747291997765537	0.00166975647265	1.0,1.0,1.0	0.824,NA,0.0	0.588
539	gene:Solyc10g005510.2	NA	10	-	422712	422914	422712	422751	422848	422914	539	9,0,17	236,215,339	18,4,17	467,173,362	246	149	0.0002815055947748236	0.00170843351433	0.023,0.0,0.029	0.023,0.014,0.028	-0.004
1084	gene:Solyc11g007170.1	NA	11	-	1603853	1604071	1603853	1603928	1604006	1604071	1084	8,8,15	469,322,443	17,3,8	331,128,261	227	149	0.000290745603868359	0.00176192687322	0.011,0.016,0.022	0.033,0.015,0.02	-0.006
2724	gene:Solyc08g083020.2	NA	8	-	65618687	65618919	65618687	65618699	65618799	65618919	2724	3,6,2	61,54,88	3,0,3	74,30,111	249	149	0.0003023416833726016	0.00182952080041	0.029,0.062,0.013	0.024,0.0,0.016	0.021
1704	gene:Solyc01g091330.2	NA	1	-	84979510	84979723	84979510	84979582	84979682	84979723	1704	1,0,0	18,4,20	8,6,1	48,12,37	249	149	0.0003046912533470137	0.00184104685782	0.032,0.0,0.0	0.091,0.23,0.016	-0.102
1657	gene:Solyc04g072810.2	NA	4	-	59780624	59782755	59780624	59780749	59782661	59782755	1657	105,81,112	205,48,121	155,57,157	234,53,211	2061	149	0.0003091518998140269	0.00186527655004	0.036,0.109,0.063	0.046,0.072,0.051	0.013
630	gene:Solyc07g014590.2	NA	7	-	4932298	4932501	4932298	4932357	4932429	4932501	630	2,0,1	33,36,29	3,2,4	61,29,49	221	149	0.00033697005128192534	0.00203015872235	0.039,0.0,0.023	0.032,0.044,0.052	-0.022
2544	gene:Solyc08g081580.2	NA	8	+	64593742	64593954	64593742	64593770	64593867	64593954	2544	42,33,65	29,16,25	70,14,65	64,28,42	246	149	0.0003378418789369813	0.00203245281529	0.467,0.555,0.612	0.398,0.232,0.484	0.173
3362	gene:Solyc06g073700.2	NA	6	-	45470722	45470956	45470722	45470754	45470909	45470956	3362	8,3,14	1,0,4	6,0,8	0,0,0	304	149	0.00033976809934825185	0.00204107425719	0.797,1.0,0.632	1.0,NA,1.0	-0.19
3133	gene:Solyc02g069850.2	NA	2	+	39673404	39673561	39673404	39673407	39673488	39673561	3133	70,60,56	3281,3119,3127	112,72,87	7098,3804,4608	230	149	0.0003407950746348362	0.0020442765419	0.014,0.012,0.011	0.01,0.012,0.012	0.001
2225	gene:Solyc01g107510.2	NA	1	+	95031702	95031935	95031702	95031771	95031846	95031935	2225	1,0,2	0,0,0	2,0,0	1,0,2	224	149	0.0003454039548567835	0.0020689247021	1.0,NA,1.0	0.571,NA,0.0	0.715
1418	gene:Solyc09g005230.2	NA	9	-	176767	176946	176767	176827	176923	176946	1418	12,8,5	0,0,0	8,7,11	1,5,0	245	149	0.00036084563566186504	0.00215829492197	1.0,1.0,1.0	0.83,0.46,1.0	0.237
2571	gene:Solyc07g045170.2	NA	7	+	58273240	58273486	58273240	58273305	58273413	58273486	2571	3,0,0	24,12,16	6,0,1	65,23,48	257	149	0.00036200838536572174	0.00216212511837	0.068,0.0,0.0	0.051,0.0,0.012	0.002
2229	gene:Solyc07g025160.2	NA	7	-	26157523	26157741	26157523	26157616	26157687	26157741	2229	3,1,1	2,0,5	7,2,2	1,2,10	220	149	0.00038668470587812634	0.00230617867094	0.504,1.0,0.119	0.826,0.404,0.119	0.091
3191	gene:Solyc01g101090.2	NA	1	+	90940079	90940286	90940079	90940131	90940226	90940286	3191	2,1,6	0,2,3	14,1,2	0,0,0	244	149	0.00038859168088126373	0.00231421721895	1.0,0.234,0.55	1.0,1.0,1.0	-0.405
1480	gene:Solyc08g075890.2	NA	8	+	59982080	59982328	59982080	59982149	59982239	59982328	1480	25,32,37	834,719,762	43,10,16	612,368,466	239	149	0.0004016206309977865	0.0023849466165	0.018,0.027,0.029	0.042,0.017,0.021	-0.002
1724	gene:Solyc02g093000.2	NA	2	-	53960289	53960501	53960289	53960366	53960438	53960501	1724	0,2,0	35,11,35	1,4,0	85,10,63	221	149	0.0004012982176170992	0.0023849466165	0.0,0.109,0.0	0.008,0.212,0.0	-0.037
851	gene:Solyc02g089290.2	NA	2	-	51156836	51157080	51156836	51156897	51157012	51157080	851	6,1,5	96,71,97	3,0,1	69,31,90	264	149	0.0004162885846238352	0.00246850781054	0.034,0.008,0.028	0.024,0.0,0.006	0.013
3827	gene:Solyc07g066660.2	NA	7	+	68030345	68030563	68030345	68030403	68030482	68030563	3827	2,1,1	39,22,21	9,3,2	104,42,108	228	149	0.00041730382058232025	0.00247098785893	0.032,0.029,0.03	0.054,0.045,0.012	-0.007
1369	gene:Solyc12g089280.1	NA	12	+	64405837	64406065	64405837	64405913	64405990	64406065	1369	1,0,11	31,19,45	1,0,1	64,27,42	226	149	0.00042773164912657567	0.00252911613676	0.021,0.0,0.139	0.01,0.0,0.015	0.045
1721	gene:Solyc02g093000.2	NA	2	-	53960442	53960675	53960442	53960503	53960588	53960675	1721	1,1,1	31,6,23	12,4,8	59,13,56	234	149	0.000450170182342541	0.00265439162714	0.02,0.096,0.027	0.115,0.164,0.083	-0.073
673	gene:Solyc08g083320.2	NA	8	-	65817407	65817656	65817407	65817474	65817546	65817656	673	13,6,11	354,152,416	4,5,11	525,90,459	221	149	0.00045020123755819404	0.00265439162714	0.024,0.026,0.018	0.005,0.036,0.016	0.004
4062	gene:Solyc04g071120.2	NA	4	-	58026668	58026887	58026668	58026719	58026806	58026887	4062	4,0,3	59,28,68	3,3,4	65,40,73	236	149	0.0004535214850981429	0.00267016419178	0.041,0.0,0.027	0.028,0.045,0.033	-0.013
21	gene:Solyc07g063390.2	NA	7	-	65864409	65864581	65864409	65864447	65864522	65864581	21	1,0,3	46,30,52	4,0,3	75,9,36	224	149	0.00045750040434941203	0.00268976445114	0.014,0.0,0.037	0.034,0.0,0.053	-0.012
691	gene:Solyc01g008320.2	NA	1	+	2441559	2441796	2441559	2441648	2441733	2441796	691	5,8,12	162,60,176	0,0,0	37,17,51	234	149	0.0004617020922812979	0.00271061696447	0.019,0.078,0.042	0.0,0.0,0.0	0.046
1022	gene:Solyc09g098450.2	NA	9	+	72260219	72260616	72260219	72260277	72260473	72260616	1022	188,106,256	0,0,2	237,46,189	4,0,1	345	149	0.00046298702420711493	0.00271324441694	1.0,1.0,0.982	0.962,1.0,0.988	0.011
1394	gene:Solyc01g088000.2	NA	1	-	82846338	82846566	82846338	82846358	82846476	82846566	1394	9,10,22	157,171,176	28,5,24	156,104,126	267	149	0.00046346069165832866	0.00271324441694	0.031,0.032,0.065	0.091,0.026,0.096	-0.028
711	gene:Solyc01g107750.2	NA	1	-	95191789	95192007	95191789	95191871	95191933	95192007	711	4,0,2	4,0,0	1,0,1	0,0,0	211	149	0.0004822627166175881	0.00281932963853	0.414,NA,1.0	1.0,NA,1.0	-0.293
4072	gene:Solyc04g009580.2	NA	4	+	2977130	2977356	2977130	2977212	2977305	2977356	4072	2,0,3	55,15,64	13,3,2	95,14,88	242	149	0.0004987878640266687	0.00291182365191	0.022,0.0,0.028	0.078,0.117,0.014	-0.053
646	gene:Solyc01g106360.2	NA	1	+	94290951	94291165	94290951	94291032	94291104	94291165	646	10,2,3	71,41,85	4,1,5	147,38,106	221	149	0.0005074446763185314	0.00295818804969	0.087,0.032,0.023	0.018,0.017,0.031	0.025
834	gene:Solyc10g007150.2	NA	10	+	1564767	1565001	1564767	1564833	1564922	1565001	834	5,3,8	126,55,153	3,3,5	166,50,119	238	149	0.0005130273361737565	0.00298652622282	0.024,0.033,0.032	0.011,0.036,0.026	0.005
2405	gene:Solyc02g086080.2	NA	2	+	48864672	48864870	48864672	48864721	48864805	48864870	2405	7,3,14	2,0,1	13,3,15	7,2,0	233	149	0.0005152253237731858	0.00299510900997	0.691,1.0,0.9	0.543,0.49,1.0	0.186
4095	gene:Solyc02g082700.2	NA	2	-	46355721	46355890	46355721	46355770	46355870	46355890	4095	103,63,170	3229,1960,3628	205,88,139	5840,2206,4622	249	149	0.0005213074779253729	0.00302621549949	0.019,0.019,0.027	0.021,0.023,0.018	0.001
197	gene:Solyc12g049310.1	NA	12	-	37082679	37082924	37082679	37082742	37082862	37082924	197	0,0,9	149,50,168	5,1,6	119,35,110	269	149	0.0005381150188343087	0.00311940905176	0.0,0.0,0.029	0.023,0.016,0.029	-0.013
2496	gene:Solyc10g081660.1	NA	10	+	62693653	62693875	62693653	62693690	62693779	62693875	2496	8,3,5	280,153,299	4,1,13	172,82,143	238	149	0.0005501832311322172	0.00318490684427	0.018,0.012,0.01	0.014,0.008,0.054	-0.012
3668	gene:Solyc06g009380.2	NA	6	-	3296683	3296910	3296683	3296728	3296818	3296910	3668	15,10,33	413,141,413	22,23,20	273,76,216	239	149	0.0005992830823533236	0.00345945980176	0.022,0.042,0.047	0.048,0.159,0.055	-0.05
4394	gene:Solyc02g094640.2	NA	2	+	55237605	55237820	55237605	55237674	55237751	55237820	4394	11,2,15	3,10,4	22,6,16	39,10,45	226	149	0.0005985874939698709	0.00345945980176	0.707,0.116,0.712	0.271,0.283,0.19	0.264
4234	gene:Solyc02g086580.2	NA	2	+	49237515	49237760	49237515	49237533	49237677	49237760	4234	8,2,7	0,0,3	5,1,2	4,0,0	293	149	0.0006360146639232612	0.00366638536766	1.0,1.0,0.543	0.389,1.0,1.0	0.051
1337	gene:Solyc01g096730.2	NA	1	-	87744728	87744917	87744728	87744782	87744864	87744917	1337	4,4,8	65,23,78	1,0,0	42,14,26	231	149	0.000641968531920133	0.00369042743558	0.038,0.101,0.062	0.015,0.0,0.0	0.062
3213	gene:Solyc07g040980.2	NA	7	+	51443066	51443290	51443066	51443156	51443239	51443290	3213	1,1,0	33,29,54	4,3,10	109,45,31	232	149	0.0006414735586831846	0.00369042743558	0.019,0.022,0.0	0.023,0.041,0.172	-0.065
3689	gene:Solyc04g009340.2	NA	4	-	2777132	2777375	2777132	2777203	2777294	2777375	3689	1,2,9	78,30,92	4,1,2	92,42,77	240	149	0.0006521134385753821	0.00374354718761	0.008,0.04,0.057	0.026,0.015,0.016	0.016
3447	gene:Solyc05g006170.2	NA	5	-	851669	851911	851669	851732	851836	851911	3447	41,34,43	8,6,4	105,33,85	5,0,4	253	149	0.0006652885391953448	0.00381389094699	0.751,0.769,0.864	0.925,1.0,0.926	-0.156
3254	gene:Solyc03g120720.2	NA	3	+	69016974	69017196	69016974	69017042	69017127	69017196	3254	3,2,8	167,49,195	2,1,6	166,54,132	234	149	0.0006726561680176753	0.00385079374748	0.011,0.025,0.025	0.008,0.012,0.028	0.004
1237	gene:Solyc04g015350.2	NA	4	+	5560013	5560230	5560013	5560100	5560182	5560230	1237	19,7,8	0,0,0	5,0,3	0,0,4	231	149	0.0006747442220677855	0.00385741206511	1.0,1.0,1.0	1.0,NA,0.326	0.337
4296	gene:Solyc01g109010.2	NA	1	-	96101554	96102136	96101554	96101733	96102003	96102136	4296	66,35,62	0,0,0	49,7,50	0,0,7	419	149	0.0006788845030362475	0.00387572821802	1.0,1.0,1.0	1.0,1.0,0.718	0.094
2966	gene:Solyc11g012900.1	NA	11	-	5683482	5683671	5683482	5683526	5683632	5683671	2966	30,22,40	9,1,9	30,14,26	2,1,1	255	149	0.000680293315425492	0.00387842153243	0.661,0.928,0.722	0.898,0.891,0.938	-0.139
3097	gene:Solyc02g032300.2	NA	2	+	28120530	28120779	28120530	28120596	28120671	28120779	3097	16,6,15	4,0,5	11,0,13	0,0,5	224	149	0.0007110986230269703	0.00404846932697	0.727,1.0,0.666	1.0,NA,0.634	-0.019
413	gene:Solyc01g099790.2	NA	1	+	89939300	89939537	89939300	89939367	89939511	89939537	413	26,9,22	4,2,0	19,3,16	0,0,4	293	149	0.0007129925564626422	0.00405367608681	0.768,0.696,1.0	1.0,1.0,0.67	-0.069
3772	gene:Solyc04g008820.2	NA	4	+	2436767	2436993	2436767	2436807	2436894	2436993	3772	8,3,3	90,40,95	28,8,32	343,118,328	236	149	0.0007140200851337584	0.00405394942712	0.053,0.045,0.02	0.049,0.041,0.058	-0.01
3815	gene:Solyc02g079100.2	NA	2	+	43720665	43720888	43720665	43720707	43720783	43720888	3815	33,11,19	3,0,8	3,1,7	2,0,0	225	149	0.0007154112685692536	0.00405628389124	0.879,1.0,0.611	0.498,1.0,1.0	-0.003
3049	gene:Solyc09g008780.2	NA	9	+	2208871	2209110	2208871	2208912	2209023	2209110	3049	27,12,48	808,265,1000	20,7,38	614,102,636	260	149	0.0007248002253796779	0.00410389621456	0.019,0.025,0.027	0.018,0.038,0.033	-0.006
495	gene:Solyc01g098500.2	NA	1	+	89008382	89008610	89008382	89008465	89008538	89008610	495	22,3,19	87,34,81	15,5,20	178,26,149	222	149	0.0007522648437810999	0.00425358495684	0.145,0.056,0.136	0.054,0.114,0.083	0.029
3408	gene:Solyc10g006390.2	NA	10	-	1004085	1004282	1004085	1004131	1004232	1004282	3408	13,6,17	4,2,6	19,6,16	2,0,3	250	149	0.0007584677497744159	0.0042828076621	0.66,0.641,0.628	0.85,1.0,0.761	-0.227
741	gene:Solyc01g074030.2	NA	1	+	81361239	81361440	81361239	81361245	81361337	81361440	741	61,9,71	1053,283,1266	74,23,76	1464,243,1330	241	149	0.0007788363422181329	0.00439183054556	0.035,0.019,0.034	0.03,0.055,0.034	-0.01
1620	gene:Solyc01g056810.2	NA	1	-	56751798	56752040	56751798	56751870	56751951	56752040	1620	1,0,2	36,7,51	2,2,1	40,14,28	230	149	0.0007839654723020935	0.00441473889777	0.018,0.0,0.025	0.031,0.085,0.023	-0.032
402	gene:Solyc01g056520.2	NA	1	-	54551769	54552002	54551769	54551809	54551897	54552002	402	7,1,5	0,0,0	15,1,13	6,0,0	237	149	0.0007910653155415949	0.00444866758292	1.0,1.0,1.0	0.611,1.0,1.0	0.13
126	gene:Solyc05g014470.2	NA	5	+	8324066	8324302	8324066	8324146	8324236	8324302	126	375,173,400	5029,1934,5497	215,77,195	3714,1142,3080	239	149	0.0008154000732569362	0.00457929566243	0.044,0.053,0.043	0.035,0.04,0.038	0.009
380	gene:Solyc06g066030.2	NA	6	+	41387343	41387552	41387343	41387415	41387518	41387552	380	8,4,8	15,13,9	13,11,24	18,11,16	252	149	0.0008248657391444793	0.00462617790558	0.24,0.154,0.345	0.299,0.372,0.47	-0.134
3187	gene:Solyc12g006370.1	NA	12	-	885868	886105	885868	885957	886064	886105	3187	6,4,18	119,60,150	4,1,7	68,47,61	256	149	0.000827178079440602	0.00463286883735	0.029,0.037,0.065	0.033,0.012,0.063	0.008
3247	gene:Solyc02g092330.2	NA	2	-	53427414	53427639	53427414	53427447	53427573	53427639	3247	11,10,15	6,0,0	8,1,17	0,0,0	275	149	0.0008311120878621718	0.00464861206981	0.498,1.0,1.0	1.0,1.0,1.0	-0.167
1715	gene:Solyc10g055770.1	NA	10	+	57403349	57403591	57403349	57403407	57403512	57403591	1715	2,0,1	43,7,32	3,0,1	35,7,26	254	149	0.0008875762905761112	0.00495773045438	0.027,0.0,0.018	0.048,0.0,0.022	-0.008
3266	gene:Solyc12g042910.1	NA	12	+	39517981	39518219	39517981	39518060	39518135	39518219	3266	1,0,2	2,0,9	2,0,0	0,0,5	224	149	0.0009128550396185858	0.00509205796359	0.25,NA,0.129	1.0,NA,0.0	-0.31
396	gene:Solyc06g068030.2	NA	6	-	42164036	42164280	42164036	42164095	42164198	42164280	396	0,5,0	162,74,170	13,2,4	140,56,148	252	149	0.000926054625654813	0.00515873498733	0.0,0.038,0.0	0.052,0.021,0.016	-0.017
2385	gene:Solyc04g008730.2	NA	4	-	2394780	2394949	2394780	2394830	2394919	2394949	2385	23,19,13	951,576,889	30,11,28	1215,532,905	238	149	0.0009300567481462953	0.0051740656997	0.015,0.02,0.009	0.015,0.013,0.019	-0.001
3041	gene:Solyc03g120480.2	NA	3	-	68869126	68869324	68869126	68869210	68869286	68869324	3041	1,6,3	49,81,64	17,7,13	136,59,73	225	149	0.0009519322379972911	0.00528865440681	0.013,0.047,0.03	0.076,0.073,0.105	-0.055
2221	gene:Solyc03g119570.1	NA	3	+	68131931	68132130	68131931	68131984	68132065	68132130	2221	2,0,9	2,0,2	4,0,15	0,0,0	230	149	0.0009604835076816856	0.00532900970281	0.393,NA,0.745	1.0,NA,1.0	-0.431
1646	gene:Solyc06g084510.2	NA	6	-	49596935	49597146	49596935	49596992	49597101	49597146	1646	1,4,2	2,0,0	2,0,1	5,0,0	258	149	0.0009735583420569749	0.00539432125539	0.224,1.0,1.0	0.188,NA,1.0	0.147
2329	gene:Solyc05g009220.2	NA	5	+	3364769	3365016	3364769	3364825	3364908	3365016	2329	7,2,2	3,4,3	9,6,11	16,0,5	232	149	0.0010158091058577762	0.00562090092132	0.6,0.243,0.3	0.265,1.0,0.586	-0.236
2695	gene:Solyc03g119330.2	NA	3	-	67972670	67972903	67972670	67972733	67972817	67972903	2695	15,5,4	157,50,154	13,1,15	120,29,102	233	149	0.0010410219875431586	0.00575272364011	0.058,0.06,0.016	0.065,0.022,0.086	-0.013
2711	gene:Solyc12g009570.1	NA	12	-	2827471	2827690	2827471	2827549	2827633	2827690	2711	3,2,2	98,40,123	7,0,7	105,34,96	233	149	0.0010579765499168765	0.00583861992014	0.019,0.031,0.01	0.041,0.0,0.045	-0.009
2466	gene:Solyc01g079310.2	NA	1	+	78389448	78389690	78389448	78389518	78389619	78389690	2466	5,2,7	29,22,39	12,4,7	61,32,33	250	149	0.0010780452885064801	0.00594145066462	0.093,0.051,0.097	0.105,0.069,0.112	-0.015
3913	gene:Solyc02g090390.2	NA	2	-	51945297	51945519	51945297	51945390	51945483	51945519	3913	9,3,5	323,141,335	24,1,19	416,129,299	242	149	0.0010882273617916975	0.00598959182241	0.017,0.013,0.009	0.034,0.005,0.038	-0.013
2285	gene:Solyc02g090860.2	NA	2	-	52333319	52333544	52333319	52333331	52333453	52333544	2285	13,7,14	112,39,120	21,0,11	161,55,146	271	149	0.001119525243705667	0.0061536719571	0.06,0.09,0.06	0.067,0.0,0.04	0.034
3978	gene:Solyc09g060100.2	NA	9	+	57606532	57606741	57606532	57606585	57606675	57606741	3978	18,2,15	153,49,208	7,1,3	54,15,78	239	149	0.0011345418957410137	0.00622794284678	0.068,0.025,0.043	0.075,0.04,0.023	-0.001
2768	gene:Solyc01g067380.2	NA	1	-	75846621	75846842	75846621	75846694	75846794	75846842	2768	6,2,1	0,2,2	0,0,2	0,0,0	249	149	0.0011383558866832517	0.00624060266885	1.0,0.374,0.23	NA,NA,1.0	-0.465
3633	gene:Solyc12g005090.1	NA	12	-	42341	42535	42341	42398	42488	42535	3633	8,1,6	33,10,44	3,0,2	28,8,17	239	149	0.001146610040125446	0.00627753830169	0.131,0.059,0.078	0.063,0.0,0.068	0.046
4030	gene:Solyc03g113550.2	NA	3	+	63659915	63660238	63659915	63659951	63660118	63660238	4030	6,0,3	1,0,0	5,1,3	2,0,0	316	149	0.001215357929356977	0.00664513404175	0.739,NA,1.0	0.541,1.0,1.0	0.022
3928	gene:Solyc01g095970.2	NA	1	-	87087690	87087913	87087690	87087724	87087822	87087913	3928	10,2,7	3,1,1	31,5,16	0,2,0	247	149	0.0012209096227828796	0.00666668196398	0.668,0.547,0.809	1.0,0.601,1.0	-0.192
1338	gene:Solyc01g096730.2	NA	1	-	87745267	87745433	87745267	87745324	87745392	87745433	1338	11,9,3	94,41,98	5,1,2	67,11,59	217	149	0.0012269680863813007	0.0066909366397	0.074,0.131,0.021	0.049,0.059,0.023	0.032
2467	gene:Solyc01g079310.2	NA	1	+	78389448	78389690	78389448	78389518	78389614	78389690	2467	4,0,4	15,6,9	5,1,5	14,6,9	245	149	0.0012555471894862677	0.00683777607537	0.14,0.0,0.213	0.178,0.092,0.253	-0.057
2817	gene:Solyc04g071470.2	NA	4	+	58450891	58451126	58450891	58450989	58451057	58451126	2817	3,4,10	2,0,0	11,2,7	2,0,0	217	149	0.0012831180197579609	0.00697874570799	0.507,1.0,1.0	0.791,1.0,1.0	-0.095
1734	gene:Solyc10g083800.1	NA	10	+	63558368	63558522	63558368	63558390	63558516	63558522	1734	8,2,2	27,10,34	19,7,14	39,17,28	275	149	0.0012935371301880173	0.00702618134101	0.138,0.098,0.031	0.209,0.182,0.213	-0.112
3437	gene:Solyc12g015870.1	NA	12	+	5861371	5861582	5861371	5861456	5861529	5861582	3437	21,25,36	303,148,356	73,24,36	368,150,327	222	149	0.0013194471584735993	0.0071571660576	0.044,0.102,0.064	0.117,0.097,0.069	-0.024
911	gene:Solyc08g082730.2	NA	8	+	65428842	65429089	65428842	65428894	65429008	65429089	911	14,3,14	322,175,353	8,0,3	266,80,204	263	149	0.0013211101396486398	0.0071571660576	0.024,0.01,0.022	0.017,0.0,0.008	0.01
1041	gene:Solyc06g011530.2	NA	6	+	8022157	8022497	8022157	8022224	8022451	8022497	1041	10,2,16	101,45,77	19,7,20	117,32,90	376	149	0.0013234106325156717	0.0071602570039	0.038,0.017,0.076	0.06,0.08,0.081	-0.03
1128	gene:Solyc03g005080.2	NA	3	-	58783	59031	58783	58820	58965	59031	1128	3,1,2	37,44,54	8,0,6	116,65,115	294	149	0.0013475191491481775	0.00728117723019	0.039,0.011,0.018	0.034,0.0,0.026	0.003
785	gene:Solyc04g081690.1	NA	4	-	65620541	65620763	65620541	65620585	65620675	65620763	785	3,1,0	9,2,4	2,0,7	2,5,4	239	149	0.001364909529791802	0.0073655287403	0.172,0.238,0.0	0.384,0.0,0.522	-0.165
4216	gene:Solyc03g093240.2	NA	3	+	54429448	54429693	54429448	54429522	54429613	54429693	4216	0,1,0	65,16,80	5,3,14	203,34,150	240	149	0.0013906868973921935	0.00749486076602	0.0,0.037,0.0	0.015,0.052,0.055	-0.028
3356	gene:Solyc08g079490.2	NA	8	-	63001353	63001584	63001353	63001434	63001519	63001584	3356	14,9,10	94,62,122	13,4,16	147,67,130	234	149	0.0014796182384997922	0.00796377098719	0.087,0.085,0.05	0.053,0.037,0.073	0.02
1581	gene:Solyc02g005180.2	NA	2	+	7138985	7139206	7138985	7139051	7139130	7139206	1581	28,27,37	13,17,9	32,4,29	25,2,22	228	149	0.0014847654699692823	0.00797074485111	0.585,0.509,0.729	0.455,0.567,0.463	0.113
3477	gene:Solyc08g074410.2	NA	8	+	58529100	58529303	58529100	58529152	58529234	58529303	3477	6,2,2	135,41,168	5,2,1	180,38,142	231	149	0.0014843888979838569	0.00797074485111	0.028,0.031,0.008	0.018,0.033,0.005	0.004
1275	gene:Solyc08g074610.1	NA	8	-	58705105	58705299	58705105	58705183	58705250	58705299	1275	0,0,1	30,5,24	4,2,0	32,22,36	216	149	0.001494027566699645	0.00801007784789	0.0,0.0,0.028	0.079,0.059,0.0	-0.037
65	gene:Solyc09g009020.2	PGH1	9	+	2374221	2374409	2374221	2374273	2374354	2374409	65	357,208,434	7544,5697,7905	121,64,91	3063,2042,2587	230	149	0.0015179960160770143	0.00812805370057	0.03,0.023,0.034	0.025,0.02,0.022	0.007
2978	gene:Solyc09g005250.2	NA	9	-	185593	185780	185593	185642	185711	185780	2978	1,0,0	27,12,30	4,7,4	137,45,132	218	149	0.0015255751367185496	0.00815808202956	0.025,0.0,0.0	0.02,0.096,0.02	-0.037
270	gene:Solyc09g010540.2	NA	9	-	3912582	3912811	3912582	3912640	3912722	3912811	270	46,8,21	6,0,1	2,0,4	0,0,0	231	149	0.001542285103254307	0.00823679747403	0.832,1.0,0.931	1.0,NA,1.0	-0.079
1291	gene:Solyc01g094090.2	NA	1	+	85677294	85677507	85677294	85677384	85677451	85677507	1291	0,0,2	0,0,0	2,0,1	0,0,2	216	149	0.001544947826178264	0.008240385377	NA,NA,1.0	1.0,NA,0.256	0.372
2254	gene:Solyc01g097500.2	NA	1	-	88328900	88329115	88328900	88328971	88329065	88329115	2254	10,10,6	3,2,5	25,13,12	9,6,12	243	149	0.0015572370265175583	0.00829524331114	0.671,0.754,0.424	0.63,0.571,0.38	0.089
1820	gene:Solyc08g065310.2	NA	8	-	53218816	53219058	53218816	53218874	53218969	53219058	1820	115,21,81	30,4,20	121,16,76	9,2,16	244	149	0.001571235176634932	0.008359051923	0.701,0.762,0.712	0.891,0.83,0.744	-0.097
2776	gene:Solyc04g011400.2	NA	4	-	3869488	3869683	3869488	3869552	3869638	3869683	2776	33,20,30	784,656,869	60,31,50	1648,719,1249	235	149	0.0015767490422871721	0.00837093224718	0.026,0.019,0.021	0.023,0.027,0.025	-0.003
504	gene:Solyc01g098500.2	NA	1	+	89009455	89009608	89009455	89009472	89009558	89009608	504	60,18,91	6,8,4	92,18,85	20,5,23	235	149	0.0015775132043492227	0.00837093224718	0.864,0.588,0.935	0.745,0.695,0.701	0.082
3647	gene:Solyc02g084390.2	NA	2	-	47510181	47510399	47510181	47510244	47510331	47510399	3647	0,0,0	21,15,30	6,2,4	88,13,32	236	149	0.0016509774780329254	0.00874954645529	0.0,0.0,0.0	0.041,0.089,0.073	-0.068
2949	gene:Solyc11g071700.1	NA	11	+	55111975	55112199	55111975	55112025	55112118	55112199	2949	2,4,2	109,94,103	8,2,10	195,76,144	242	149	0.0016540984318899065	0.00875487648285	0.011,0.026,0.012	0.025,0.016,0.041	-0.011
2705	gene:Solyc01g106950.2	NA	1	+	94640749	94640983	94640749	94640853	94640944	94640983	2705	10,1,1	11,7,8	3,1,2	40,5,26	240	149	0.001674101452503206	0.00884943283769	0.361,0.081,0.072	0.044,0.11,0.046	0.105
2028	gene:Solyc12g096120.1	NA	12	-	65173795	65174025	65173795	65173858	65173936	65174025	2028	10,0,4	2,0,2	3,0,4	0,0,0	227	149	0.0016832592335741495	0.00887731646474	0.766,NA,0.568	1.0,NA,1.0	-0.333
4292	gene:Solyc11g011170.1	NA	11	-	4239704	4239926	4239704	4239751	4239905	4239926	4292	46,12,47	146,111,188	34,7,21	141,48,112	303	149	0.0016836659639571068	0.00887731646474	0.134,0.05,0.109	0.106,0.067,0.084	0.012
2003	gene:Solyc01g060240.2	NA	1	+	69832949	69833147	69832949	69833022	69833130	69833147	2003	56,22,71	6,1,5	70,30,85	7,0,4	257	149	0.0016864176816159587	0.0088805124481	0.844,0.927,0.892	0.853,1.0,0.925	-0.038
82	gene:Solyc03g098240.2	NA	3	+	60600059	60600293	60600059	60600112	60600204	60600293	82	7,0,9	1,0,3	4,0,4	0,0,0	241	149	0.0017690241879208682	0.00930367358806	0.812,NA,0.65	1.0,NA,1.0	-0.269
2588	gene:Solyc02g083460.2	NA	2	+	46861489	46861728	46861489	46861592	46861677	46861728	2588	41,12,30	0,2,3	22,9,15	0,0,2	234	149	0.0017740127779540718	0.00931806965476	1.0,0.793,0.864	1.0,1.0,0.827	-0.057
3728	gene:Solyc09g014320.2	NA	9	-	5844210	5844446	5844210	5844260	5844397	5844446	3728	4,0,2	7,4,10	2,0,4	11,0,16	286	149	0.0017826274537510861	0.00935145124344	0.229,0.0,0.094	0.087,NA,0.115	0.007
1239	gene:Solyc09g057870.2	NA	9	-	51564772	51565231	51564772	51564844	51565027	51565231	1239	15,8,7	8,13,8	8,16,8	16,11,12	332	149	0.0018168525221731314	0.00950689328606	0.457,0.216,0.282	0.183,0.395,0.23	0.049
513	gene:Solyc02g093080.2	NA	2	-	54017844	54018089	54017844	54017960	54018044	54018089	513	1,0,1	6,1,4	2,0,1	14,0,15	233	149	0.0018165561976078329	0.00950689328606	0.096,0.0,0.138	0.084,NA,0.041	0.015
1757	gene:Solyc02g024070.2	NA	2	+	24921687	24921926	24921687	24921736	24921812	24921926	1757	0,2,1	45,35,59	14,0,2	137,53,102	225	149	0.0018200089514168597	0.00951138516403	0.0,0.036,0.011	0.063,0.0,0.013	-0.01
1557	gene:Solyc04g082430.2	NA	4	-	66087897	66088130	66087897	66087940	66088070	66088130	1557	2,0,0	22,19,30	9,2,7	156,76,121	279	149	0.0018354335536320669	0.00957989845963	0.046,0.0,0.0	0.03,0.014,0.03	-0.009
2448	gene:Solyc05g006540.2	NA	5	-	1157299	1157529	1157299	1157381	1157462	1157529	2448	4,2,1	0,0,0	4,0,3	2,0,1	230	149	0.0018430252383175112	0.00960740738211	1.0,1.0,1.0	0.564,NA,0.66	0.388
2049	gene:Solyc11g044330.1	NA	11	-	32954322	32954526	32954322	32954327	32954419	32954526	2049	3,7,5	15,28,25	22,4,7	16,12,28	241	149	0.0018485833561418445	0.00962425976235	0.11,0.134,0.11	0.459,0.171,0.134	-0.137
2842	gene:Solyc08g081530.2	NA	8	+	64561266	64561482	64561266	64561325	64561419	64561482	2842	14,5,14	209,106,249	11,5,5	405,140,333	243	149	0.0018544393494616283	0.00963052003441	0.039,0.028,0.033	0.016,0.021,0.009	0.018
4026	gene:Solyc12g094620.1	NA	12	+	64803277	64803502	64803277	64803347	64803434	64803502	4026	483,359,476	23373,16585,22775	373,194,289	18037,10422,14482	236	149	0.0018533013952392763	0.00963052003441	0.013,0.013,0.013	0.013,0.012,0.012	0.001
3398	gene:Solyc07g047610.2	NA	7	-	58831114	58831243	58831114	58831158	58831236	58831243	3398	0,0,2	47,36,46	1,0,5	98,28,74	227	149	0.0018888150666838595	0.00979674882331	0.0,0.0,0.028	0.007,0.0,0.042	-0.007
2151	gene:Solyc10g044740.1	NA	10	+	27670044	27670237	27670044	27670048	27670140	27670237	2151	3,0,1	11,3,34	1,2,3	22,11,36	241	149	0.0019155166852964445	0.00991040445055	0.144,0.0,0.018	0.027,0.101,0.049	-0.005
3968	gene:Solyc07g005140.2	NA	7	+	166260	167069	166260	166423	166896	167069	3968	16,7,13	2,0,1	10,3,14	2,0,3	622	149	0.0019144343071751735	0.00991040445055	0.657,1.0,0.757	0.545,1.0,0.528	0.114
573	gene:Solyc05g009070.2	NA	5	+	3218919	3219159	3218919	3218972	3219051	3219159	573	31,18,40	12,2,4	14,7,13	8,10,4	228	149	0.001919232459279069	0.0099172323957	0.628,0.855,0.867	0.534,0.314,0.68	0.274
4288	gene:Solyc07g043510.2	NA	7	+	57370711	57370902	57370711	57370776	57370853	57370902	4288	14,3,3	159,70,133	2,0,6	117,46,96	226	149	0.0019217644335323145	0.00991793390323	0.055,0.027,0.015	0.011,0.0,0.04	0.015
3771	gene:Solyc09g011170.2	NA	9	-	4517691	4517879	4517691	4517751	4517844	4517879	3771	2,2,2	56,74,62	4,4,6	188,60,159	242	149	0.0019463610014746285	0.0100323638669	0.022,0.016,0.019	0.013,0.039,0.023	-0.006
793	gene:Solyc06g068840.2	NA	6	-	42657174	42657417	42657174	42657312	42657394	42657417	793	3,3,8	103,95,98	9,3,10	184,104,115	231	149	0.0019872178243271715	0.0102302171329	0.018,0.02,0.05	0.031,0.018,0.053	-0.005
3946	gene:Solyc01g067100.2	NA	1	-	75465216	75465408	75465216	75465287	75465376	75465408	3946	21,8,15	1,0,2	19,0,15	3,0,0	238	149	0.0020223561145316623	0.0103981763454	0.929,1.0,0.824	0.799,NA,1.0	0.018
2591	gene:Solyc01g111880.2	NA	1	-	98043270	98043493	98043270	98043324	98043419	98043493	2591	21,1,9	224,177,255	6,2,1	81,61,89	244	149	0.0020257543093683667	0.0104027259137	0.054,0.003,0.021	0.043,0.02,0.007	0.003
2880	gene:Solyc03g113790.2	NA	3	-	63836254	63836441	63836254	63836323	63836401	63836441	2880	29,15,30	1285,815,1455	23,4,7	535,204,404	227	149	0.002039977584143153	0.0104627846602	0.015,0.012,0.013	0.027,0.013,0.011	-0.004
1744	gene:Solyc06g072490.2	NA	6	+	44709988	44710227	44709988	44709999	44710081	44710227	1744	24,9,25	521,278,610	34,22,39	1399,438,972	231	149	0.00205397038435669	0.0105215141347	0.029,0.02,0.026	0.015,0.031,0.025	0.001
1828	gene:Solyc01g090720.2	NA	1	+	84357697	84357874	84357697	84357741	84357837	84357874	1828	68,32,75	1,0,8	56,24,47	0,0,0	245	149	0.0020871105975101925	0.0106780602758	0.976,1.0,0.851	1.0,1.0,1.0	-0.058
323	gene:Solyc10g044910.1	NA	10	+	28909340	28909549	28909340	28909453	28909523	28909549	323	15,15,33	186,248,229	26,8,20	318,205,214	219	149	0.002111619238094907	0.0107901136129	0.052,0.04,0.089	0.053,0.026,0.06	0.014
2548	gene:Solyc08g081580.2	NA	8	+	64593578	64593770	64593578	64593649	64593742	64593770	2548	12,9,8	234,185,236	16,7,15	476,191,374	242	149	0.0021185420878772556	0.0108121401994	0.031,0.029,0.02	0.02,0.022,0.024	0.005
2929	gene:Solyc08g062670.2	NA	8	-	51704259	51704500	51704259	51704363	51704445	51704500	2929	0,3,8	121,49,113	8,2,3	124,48,88	231	149	0.0021533165501162227	0.0109760802967	0.0,0.038,0.044	0.04,0.026,0.022	-0.002
183	gene:Solyc08g007370.2	NA	8	+	1936490	1936705	1936490	1936553	1936654	1936705	183	1,4,4	4,0,0	5,1,1	0,0,2	250	149	0.0021790898110882937	0.0110937917935	0.13,1.0,1.0	1.0,1.0,0.23	-0.033
3604	gene:Solyc11g043210.1	NA	11	-	33329994	33330210	33329994	33330020	33330096	33330210	3604	1,0,1	0,0,0	0,0,3	3,0,0	225	149	0.0021841079995115003	0.0111056793734	1.0,NA,1.0	0.0,NA,1.0	0.5
819	gene:Solyc01g095480.2	NA	1	-	86724539	86724751	86724539	86724625	86724712	86724751	819	3,4,6	157,84,161	2,5,5	246,70,170	236	149	0.002236796196938519	0.0113596312382	0.012,0.029,0.023	0.005,0.043,0.018	-0.001
1510	gene:Solyc09g074230.2	NA	9	-	66004267	66004472	66004267	66004305	66004412	66004472	1510	305,101,330	13,2,4	89,28,84	1,0,0	256	149	0.0022402465746263027	0.0113632114858	0.932,0.967,0.98	0.981,1.0,1.0	-0.034
1306	gene:Solyc07g043270.2	NA	7	-	56936074	56936265	56936074	56936122	56936206	56936265	1306	8,4,10	0,0,0	6,0,7	4,0,0	233	149	0.002302989600749662	0.0116671651867	1.0,1.0,1.0	0.49,NA,1.0	0.255
3866	gene:Solyc07g043260.2	NA	7	-	56922751	56922926	56922751	56922820	56922901	56922926	3866	0,0,2	138,75,90	3,1,9	120,68,99	230	149	0.002330961523604403	0.0117944373425	0.0,0.0,0.014	0.016,0.009,0.056	-0.022
3849	gene:Solyc06g053300.2	NA	6	-	36027892	36028088	36027892	36027943	36028021	36028088	3849	1,1,5	1,0,0	1,4,0	0,0,4	227	149	0.0023655189827070954	0.0119546801824	0.396,1.0,1.0	1.0,1.0,0.0	0.132
2639	gene:Solyc06g036310.2	NA	6	+	25865848	25866005	25865848	25865851	25865957	25866005	2639	99,17,88	577,419,769	30,9,48	598,174,436	255	149	0.0024138760934413403	0.0121841867692	0.091,0.023,0.063	0.028,0.029,0.06	0.02
2323	gene:Solyc09g031780.2	NA	9	+	27855465	27855593	27855465	27855502	27855581	27855593	2323	66,109,80	5,0,5	575,195,381	1,0,2	228	149	0.0024727632460365616	0.0124662205546	0.896,1.0,0.913	0.997,1.0,0.992	-0.06
1732	gene:Solyc10g083800.1	NA	10	+	63558205	63558403	63558205	63558265	63558337	63558403	1732	0,0,4	36,17,36	4,6,4	51,14,22	221	149	0.0024913332629815437	0.0125445600675	0.0,0.0,0.07	0.05,0.224,0.109	-0.104
1585	gene:Solyc02g005180.2	NA	2	+	7140216	7140400	7140216	7140269	7140358	7140400	1585	11,4,4	5,2,5	6,8,15	2,0,4	238	149	0.0025045663860120697	0.012580647286	0.579,0.556,0.334	0.653,1.0,0.701	-0.295
275	gene:Solyc09g091820.2	NA	9	+	71034468	71034687	71034468	71034509	71034600	71034687	275	15,2,16	8,4,3	16,6,14	7,4,2	240	149	0.0025045792132596936	0.012580647286	0.538,0.237,0.768	0.587,0.482,0.813	-0.113
2381	gene:Solyc04g008730.2	NA	4	-	2395884	2396087	2395884	2395943	2396026	2396087	2381	36,21,34	426,203,478	60,13,55	638,242,511	232	149	0.002538723239658748	0.0127366975624	0.051,0.062,0.044	0.057,0.033,0.065	0.001
3196	gene:Solyc08g080420.2	NA	8	+	63709979	63710213	63709979	63710037	63710116	63710213	3196	5,0,5	0,0,3	4,6,6	0,0,2	228	149	0.0025878402740329267	0.012967398177	1.0,NA,0.521	1.0,1.0,0.662	-0.127
3202	gene:Solyc01g100650.2	NA	1	+	90622992	90623237	90622992	90623073	90623158	90623237	3202	0,0,4	12,21,12	8,3,3	121,37,77	234	149	0.002640343139631436	0.0132144864026	0.0,0.0,0.175	0.04,0.049,0.024	0.021
3328	gene:Solyc06g048470.2	NA	6	-	31117901	31118138	31117901	31117926	31118026	31118138	3328	4,4,2	0,0,0	6,1,9	5,0,0	249	149	0.002669926142299192	0.013346406163	1.0,1.0,1.0	0.418,1.0,1.0	0.194
35	gene:Solyc07g066310.2	PSBR	7	+	67786857	67787035	67786857	67786907	67786983	67787035	35	524,507,366	24095,19853,23623	1150,1033,919	81575,42957,57403	225	149	0.002699105467026763	0.013475992193	0.014,0.017,0.01	0.009,0.016,0.01	0.002
794	gene:Solyc06g068840.2	NA	6	-	42658197	42658442	42658197	42658300	42658385	42658442	794	2,0,5	64,35,85	12,1,4	75,14,86	234	149	0.00278177442084693	0.0138720052143	0.02,0.0,0.036	0.092,0.044,0.029	-0.036
1079	gene:Solyc09g065950.2	NA	9	-	64228086	64228328	64228086	64228173	64228249	64228328	1079	10,4,4	0,0,4	3,0,6	0,0,0	225	149	0.0027942277201176828	0.0139173387889	1.0,1.0,0.398	1.0,NA,1.0	-0.201
1609	gene:Solyc02g071890.2	NA	2	+	41266904	41267112	41266904	41266972	41267049	41267112	1609	7,0,3	106,48,110	3,3,7	261,71,199	226	149	0.0028289268168591253	0.0140732308834	0.042,0.0,0.018	0.008,0.027,0.023	0.001
4246	gene:Solyc04g048900.2	NA	4	+	38567219	38567452	38567219	38567274	38567359	38567452	4246	91,38,95	3,1,2	57,14,35	0,5,2	234	149	0.0028722742371149537	0.0142717203691	0.951,0.96,0.968	1.0,0.641,0.918	0.107
1661	gene:Solyc05g018810.2	NA	5	+	23876684	23876884	23876684	23876744	23876822	23876884	1661	21,2,19	361,129,406	16,1,18	437,117,440	227	149	0.002893298470986623	0.0143589476875	0.037,0.01,0.03	0.023,0.006,0.026	0.007
3894	gene:Solyc03g006870.2	NA	3	+	1389314	1389559	1389314	1389434	1389516	1389559	3894	27,16,31	0,0,0	60,26,59	6,2,0	231	149	0.0029020648662086194	0.0143852053668	1.0,1.0,1.0	0.866,0.893,1.0	0.08
3054	gene:Solyc06g069430.2	NA	6	-	43176124	43176326	43176124	43176222	43176289	43176326	3054	2,0,10	154,96,178	4,0,4	195,68,105	216	149	0.0029815355808837053	0.0147614542695	0.009,0.0,0.037	0.014,0.0,0.026	0.002
906	gene:Solyc08g082730.2	NA	8	+	65428686	65428910	65428686	65428761	65428861	65428910	906	19,14,13	247,156,305	12,2,15	257,77,165	249	149	0.0030289074240939643	0.014978073869	0.044,0.051,0.025	0.027,0.015,0.052	0.009
1473	gene:Solyc08g075890.2	NA	8	+	59979770	59979937	59979770	59979778	59979868	59979937	1473	44,14,51	6,0,4	32,7,29	5,0,1	239	149	0.0030558180514406084	0.015086266675	0.821,1.0,0.888	0.8,1.0,0.948	-0.013
4195	gene:Solyc03g117850.2	NA	3	-	66876606	66876851	66876606	66876657	66876841	66876851	4195	6,2,5	2,0,1	15,0,3	0,0,0	333	149	0.0030580762841955246	0.015086266675	0.573,1.0,0.691	1.0,NA,1.0	-0.245
820	gene:Solyc01g095480.2	NA	1	-	86723430	86723628	86723430	86723467	86723552	86723628	820	2,6,6	149,150,169	3,3,6	271,137,199	234	149	0.0031666911685557754	0.015603493746	0.008,0.025,0.022	0.007,0.014,0.019	0.005
38	gene:Solyc05g016330.2	NA	5	+	15580957	15581192	15580957	15580998	15581125	15581192	38	0,0,0	5,8,7	2,2,2	3,8,6	276	149	0.003179963966611539	0.0156502626133	0.0,0.0,0.0	0.265,0.119,0.153	-0.179
2182	gene:Solyc04g081410.2	NA	4	+	65400262	65400468	65400262	65400323	65400417	65400468	2182	38,11,39	0,0,2	77,13,60	6,0,4	243	149	0.0033158913792166503	0.0162998508534	1.0,1.0,0.923	0.887,1.0,0.902	0.045
671	gene:Solyc08g083320.2	NA	8	-	65818067	65818315	65818067	65818157	65818223	65818315	671	4,6,19	438,249,569	15,5,15	977,184,748	215	149	0.003345749567888195	0.0164271144264	0.006,0.016,0.023	0.011,0.018,0.014	0.001
3840	gene:Solyc09g005030.1	NA	9	+	22222	22460	22222	22294	22389	22460	3840	0,1,4	16,12,34	3,0,6	23,5,25	244	149	0.003377799826214909	0.0165648263989	0.0,0.048,0.067	0.074,0.0,0.128	-0.029
112	gene:Solyc05g026380.1	NA	5	-	41082951	41083191	41082951	41082993	41083112	41083191	112	2,1,2	33,24,54	6,3,3	72,32,48	268	149	0.0033896380779030537	0.0165835839296	0.033,0.023,0.02	0.044,0.05,0.034	-0.017
237	gene:Solyc06g073370.2	NA	6	+	45208634	45208814	45208634	45208637	45208714	45208814	237	39,17,58	1154,707,1128	85,50,47	2302,1116,1954	226	149	0.0033863114552931035	0.0165835839296	0.022,0.016,0.033	0.024,0.029,0.016	0.001
1789	gene:Solyc08g080050.2	NA	8	+	63391703	63391880	63391703	63391730	63391823	63391880	1789	8,3,11	2,0,0	22,6,8	0,0,5	242	149	0.0034084284811784667	0.0166558270172	0.711,1.0,1.0	1.0,1.0,0.496	0.072
3245	gene:Solyc04g078320.2	NA	4	-	63072965	63073187	63072965	63073039	63073139	63073187	3245	15,1,14	139,107,115	6,2,2	144,45,112	249	149	0.0034593024107314393	0.0168844960826	0.061,0.006,0.068	0.024,0.026,0.011	0.025
2707	gene:Solyc11g008590.1	NA	11	+	2782391	2782616	2782391	2782487	2782574	2782616	2707	1,3,0	37,19,52	4,0,3	70,17,54	236	149	0.0034911407521376007	0.0170198251744	0.017,0.091,0.0	0.035,0.0,0.034	0.013
3773	gene:Solyc04g078090.2	NA	4	+	62938406	62938655	62938406	62938498	62938617	62938655	3773	42,13,27	848,450,854	0,0,1	95,40,74	268	149	0.0035067108692745375	0.0170756191623	0.027,0.016,0.017	0.0,0.0,0.007	0.018
2589	gene:Solyc03g112530.2	NA	3	-	62916084	62916270	62916084	62916139	62916218	62916270	2589	1,2,7	98,58,124	10,1,4	130,38,110	228	149	0.0035247549962363826	0.0171433148407	0.007,0.022,0.036	0.048,0.017,0.023	-0.008
3444	gene:Solyc05g006170.2	NA	5	-	851669	851911	851669	851759	851836	851911	3444	25,17,18	9,3,9	49,8,51	0,3,10	226	149	0.003606200484013421	0.0175188542293	0.647,0.789,0.569	1.0,0.637,0.771	-0.134
1194	gene:Solyc11g011990.1	NA	11	-	4938299	4938521	4938299	4938347	4938432	4938521	1194	12,2,17	536,203,554	6,0,11	279,73,184	234	149	0.003666971485557033	0.0177723594599	0.014,0.006,0.019	0.014,0.0,0.037	-0.004
1386	gene:Solyc09g075070.2	NA	9	-	66888025	66888229	66888025	66888105	66888173	66888229	1386	6,2,3	20,26,50	8,2,7	82,15,25	217	149	0.003664741971619025	0.0177723594599	0.171,0.05,0.04	0.063,0.084,0.161	-0.016
146	gene:Solyc04g077120.2	NA	4	+	62074232	62074433	62074232	62074265	62074340	62074433	146	6,1,0	0,1,3	5,0,1	1,0,1	224	149	0.003686968168527346	0.0178483757304	1.0,0.399,0.0	0.769,NA,0.399	-0.118
3649	gene:Solyc06g063370.2	NA	6	-	40048640	40048887	40048640	40048697	40048812	40048887	3649	83,23,101	2649,732,3255	448,98,476	17897,4587,17539	264	149	0.0037496734593559567	0.0181307224863	0.017,0.017,0.017	0.014,0.012,0.015	0.003
3445	gene:Solyc05g006170.2	NA	5	-	851485	851732	851485	851581	851658	851732	3445	6,0,14	192,138,220	12,4,3	444,195,365	226	149	0.003769996551992225	0.0182077196368	0.02,0.0,0.04	0.018,0.013,0.005	0.008
1320	gene:Solyc11g040150.1	NA	11	+	39803524	39803686	39803524	39803557	39803653	39803686	1320	4,1,12	189,144,167	6,0,11	278,116,230	245	149	0.003840530091442808	0.0185267529703	0.013,0.004,0.042	0.013,0.0,0.028	0.006
2536	gene:Solyc01g087250.2	NA	1	-	82191760	82191964	82191760	82191872	82191940	82191964	2536	2,1,0	3,0,0	6,2,8	0,0,0	217	149	0.003855653870718326	0.0185780574749	0.314,1.0,NA	1.0,1.0,1.0	-0.343
3767	gene:Solyc02g080880.2	NA	2	-	44977842	44978032	44977842	44977876	44977967	44978032	3767	8,1,9	0,2,1	13,3,3	2,0,0	240	149	0.003929020469063393	0.0189095531645	1.0,0.237,0.848	0.801,1.0,1.0	-0.239
1202	gene:Solyc12g006790.1	NA	12	-	1200571	1200766	1200571	1200666	1200750	1200766	1202	3,3,3	23,15,33	2,0,1	29,9,13	233	149	0.003938958750138161	0.0189353661636	0.077,0.113,0.055	0.042,0.0,0.047	0.052
1060	gene:Solyc03g114030.2	NA	3	-	64073624	64073867	64073624	64073684	64073782	64073867	1060	4,0,3	111,22,144	8,0,8	190,19,190	247	149	0.003956886877803028	0.0189994835119	0.021,0.0,0.012	0.025,0.0,0.025	-0.006
2746	gene:Solyc12g044370.1	NA	12	-	38594083	38594278	38594083	38594169	38594257	38594278	2746	6,2,2	0,1,0	8,0,12	3,0,1	237	149	0.0039752429752379385	0.0190655048372	1.0,0.557,1.0	0.626,NA,0.883	0.098
116	gene:Solyc04g045630.2	NA	4	-	34501195	34501441	34501195	34501226	34501314	34501441	116	0,0,1	12,0,10	4,0,3	14,0,13	237	149	0.004004195930768657	0.0191599618005	0.0,NA,0.059	0.152,NA,0.127	-0.11
3826	gene:Solyc07g066660.2	NA	7	+	68030686	68030855	68030686	68030707	68030797	68030855	3826	7,2,2	30,38,23	15,10,25	93,53,91	239	149	0.004003114678053171	0.0191599618005	0.127,0.032,0.051	0.091,0.105,0.146	-0.044
1373	gene:Solyc08g083040.2	NA	8	-	65626530	65626696	65626530	65626590	65626676	65626696	1373	2,2,5	140,116,151	7,3,3	197,103,151	235	149	0.004028720187217357	0.019255049486	0.009,0.011,0.021	0.022,0.018,0.012	-0.004
1651	gene:Solyc03g098280.2	NA	3	+	60634763	60634956	60634763	60634779	60634861	60634956	1651	73,51,70	585,392,643	66,39,56	627,310,573	231	149	0.004048113782356888	0.0193254243889	0.074,0.077,0.066	0.064,0.075,0.059	0.006
1853	gene:Solyc01g009110.2	NA	1	-	3125487	3125706	3125487	3125495	3125643	3125706	1853	0,0,3	0,0,2	0,0,5	0,0,0	297	149	0.004079330365996224	0.0194520142683	NA,NA,0.429	NA,NA,1.0	-0.571
4158	gene:Solyc07g045310.2	NA	7	+	58410182	58410411	58410182	58410244	58410320	58410411	4158	3,0,1	0,0,0	5,0,10	0,0,4	225	149	0.004103023171842648	0.0195424774548	1.0,NA,1.0	1.0,NA,0.623	0.189
1903	gene:Solyc12g042900.1	NA	12	+	39522182	39522431	39522182	39522260	39522366	39522431	1903	25,9,28	1020,488,1208	29,17,37	1156,413,936	255	149	0.004185836816691173	0.0199139983727	0.014,0.011,0.013	0.014,0.023,0.023	-0.007
2016	gene:Solyc09g031680.1	NA	9	-	28218926	28219160	28218926	28218998	28219088	28219160	2016	29,6,24	0,4,0	46,14,25	0,2,1	239	149	0.004448141742952236	0.021137610418	1.0,0.483,1.0	1.0,0.814,0.94	-0.09
726	gene:Solyc02g062930.2	NA	2	+	34871921	34872160	34871921	34872022	34872156	34872160	726	15,3,24	294,87,326	6,4,12	261,73,221	283	149	0.004462746237965633	0.0211752453789	0.026,0.018,0.037	0.012,0.028,0.028	0.004
926	gene:Solyc02g091030.2	NA	2	+	52473110	52473346	52473110	52473203	52473331	52473346	926	3,1,4	26,20,13	5,4,3	35,5,24	277	149	0.0044662936012940125	0.0211752453789	0.058,0.026,0.142	0.071,0.301,0.063	-0.07
2447	gene:Solyc05g006540.2	NA	5	-	1162117	1162359	1162117	1162161	1162283	1162359	2447	6,5,3	68,83,73	22,2,14	146,55,66	271	149	0.004474890283835049	0.0211917287011	0.046,0.032,0.022	0.077,0.02,0.104	-0.034
259	gene:Solyc11g045110.1	NA	11	+	31773345	31773570	31773345	31773419	31773507	31773570	259	8,4,7	90,48,121	5,0,7	33,8,23	237	149	0.004506437200819682	0.0213167355134	0.053,0.05,0.035	0.087,0.0,0.161	-0.037
1076	gene:Solyc06g008320.2	NA	6	-	2195810	2195987	2195810	2195893	2195963	2195987	1076	2,2,5	2,0,0	2,0,0	0,0,0	219	149	0.0045260510947621	0.0213850747503	0.405,1.0,1.0	1.0,NA,NA	-0.198
99	gene:Solyc01g080280.2	NA	1	+	79533226	79533459	79533226	79533310	79533398	79533459	99	98,39,107	2357,1441,2491	244,108,271	9899,4079,7674	237	149	0.004539155714096508	0.021422537629	0.025,0.017,0.026	0.015,0.016,0.022	0.005
2797	gene:Solyc09g064920.2	NA	9	-	62445949	62446195	62445949	62446044	62446137	62446195	2797	22,12,25	3,4,2	27,1,12	3,0,13	242	149	0.004589561873598313	0.0216357592196	0.819,0.649,0.885	0.847,1.0,0.362	0.048
1111	gene:Solyc08g079620.2	NA	8	+	63103635	63103837	63103635	63103670	63103777	63103837	1111	9,6,11	465,96,539	35,10,38	1202,217,1116	256	149	0.004835968318210114	0.0227578625285	0.011,0.035,0.012	0.017,0.026,0.019	-0.001
2035	gene:Solyc10g085340.1	NA	10	+	64551055	64551290	64551055	64551085	64551189	64551290	2035	5,4,3	20,14,21	12,2,4	67,21,82	253	149	0.004838588795612138	0.0227578625285	0.128,0.144,0.078	0.095,0.053,0.028	0.058
707	gene:Solyc08g066580.2	NA	8	-	55311699	55311928	55311699	55311741	55311824	55311928	707	1,0,5	51,46,75	12,3,4	124,53,102	232	149	0.004877068499883826	0.0229128110341	0.012,0.0,0.041	0.059,0.035,0.025	-0.022
2122	gene:Solyc05g007260.2	NA	5	-	1925895	1926138	1925895	1925937	1926025	1926138	2122	23,9,21	591,263,589	18,7,13	381,170,332	237	149	0.0048847155532073736	0.0229227184521	0.024,0.021,0.022	0.029,0.025,0.024	-0.004
3468	gene:Solyc01g109870.2	NA	1	-	96705251	96705480	96705251	96705301	96705390	96705480	3468	10,7,7	216,83,226	3,2,8	236,64,221	238	149	0.005013786017154048	0.0235017670725	0.028,0.05,0.019	0.008,0.019,0.022	0.016
3111	gene:Solyc10g080150.1	NA	10	-	61528338	61528547	61528338	61528428	61528499	61528547	3111	0,0,2	0,0,1	0,0,0	6,2,4	220	149	0.005086826381923924	0.023817165605	NA,NA,0.575	0.0,0.0,0.0	0.575
2162	gene:Solyc08g014340.2	NA	8	-	4165643	4165838	4165643	4165702	4165789	4165838	2162	119,58,122	1306,531,1339	285,126,298	3742,1122,3380	236	149	0.005109421061626814	0.0238959251684	0.054,0.065,0.054	0.046,0.066,0.053	0.003
739	gene:Solyc01g074030.2	NA	1	+	81359260	81359466	81359260	81359336	81359433	81359466	739	12,7,17	589,391,647	36,15,25	1501,366,1183	246	149	0.005247890917475937	0.0245158245005	0.012,0.011,0.016	0.014,0.024,0.013	-0.004
2524	gene:Solyc06g084480.2	NA	6	+	49580289	49580517	49580289	49580361	49580444	49580517	2524	25,14,14	1,0,2	28,8,33	0,0,1	232	149	0.005281246735587492	0.0246438334144	0.941,1.0,0.818	1.0,1.0,0.955	-0.065
2572	gene:Solyc01g100230.2	NA	1	-	90282396	90282639	90282396	90282487	90282568	90282639	2572	10,4,10	4,1,3	7,3,13	0,0,3	230	149	0.0053026075784194954	0.024715645008	0.618,0.722,0.683	1.0,1.0,0.737	-0.238
3252	gene:Solyc03g120720.2	NA	3	+	69016974	69017196	69016974	69017042	69017108	69017196	3252	1,0,7	0,0,0	0,1,4	3,0,0	215	149	0.005355270815528371	0.0249050178713	1.0,NA,1.0	0.0,1.0,1.0	0.333
638	gene:Solyc11g069230.1	NA	11	+	53867195	53867433	53867195	53867273	53867364	53867433	638	1,5,2	9,3,6	0,2,5	3,0,2	240	149	0.005351434763096103	0.0249050178713	0.065,0.509,0.171	0.0,1.0,0.608	-0.288
3741	gene:Solyc06g060780.2	NA	6	-	38804921	38805143	38804921	38804984	38805092	38805143	3741	0,0,2	20,10,30	1,0,3	32,8,36	257	149	0.005439187309329657	0.025266886951	0.0,0.0,0.037	0.018,0.0,0.046	-0.009
3229	gene:Solyc12g006030.1	NA	12	-	627935	628144	627935	628024	628099	628144	3229	2,2,8	93,57,116	10,8,7	150,63,151	224	149	0.00569284512462196	0.0264155672319	0.014,0.023,0.044	0.042,0.078,0.03	-0.023
1376	gene:Solyc08g083040.2	NA	8	-	65628819	65629028	65628819	65628881	65628962	65629028	1376	3,1,0	79,43,61	4,1,1	109,24,91	230	149	0.0057199958959583685	0.0265118286824	0.024,0.015,0.0	0.023,0.026,0.007	-0.006
694	gene:Solyc06g071990.2	NA	6	+	44353209	44353454	44353209	44353259	44353350	44353454	694	5,3,2	137,55,133	0,0,3	86,20,90	240	149	0.005814763868963241	0.0269209257871	0.022,0.033,0.009	0.0,0.0,0.02	0.015
2786	gene:Solyc12g008750.1	NA	12	+	2111969	2112150	2111969	2112040	2112112	2112150	2786	25,16,29	5,6,14	39,19,18	6,0,7	221	149	0.0060236237632876	0.0278567360405	0.771,0.643,0.583	0.814,1.0,0.634	-0.15
1694	gene:Solyc01g091950.2	NA	1	+	85485941	85486147	85485941	85485999	85486083	85486147	1694	2,13,2	158,162,148	3,0,0	121,71,114	233	149	0.00603776483313143	0.0278909694691	0.008,0.049,0.009	0.016,0.0,0.0	0.017
3382	gene:Solyc01g010480.2	NA	1	-	5367041	5367245	5367041	5367097	5367183	5367245	3382	10,8,7	447,251,488	6,3,10	554,181,397	235	149	0.006112942335680264	0.0282067651364	0.014,0.02,0.009	0.007,0.01,0.016	0.003
1811	gene:Solyc06g072580.2	NA	6	-	44764199	44764417	44764199	44764259	44764344	44764417	1811	14,3,0	2,0,3	1,2,1	4,0,2	234	149	0.00635842020971014	0.0292945993336	0.817,1.0,0.0	0.137,1.0,0.241	0.146
3507	gene:Solyc10g083630.1	NA	10	-	63410519	63410736	63410519	63410602	63410686	63410736	3507	7,7,2	78,70,102	10,4,5	154,68,164	233	149	0.006362852090098255	0.0292945993336	0.054,0.06,0.012	0.04,0.036,0.019	0.01
18	gene:Solyc01g090200.2	NA	1	+	83831326	83831552	83831326	83831391	83831465	83831552	18	1,0,2	0,0,0	8,0,0	3,0,0	223	149	0.006437492532358757	0.0296053128794	1.0,NA,1.0	0.641,NA,NA	0.359
101	gene:Solyc01g080280.2	NA	1	+	79530584	79530827	79530584	79530624	79530725	79530827	101	83,27,54	961,549,1109	467,142,431	5228,2214,4549	250	149	0.006475816831714994	0.0297485081759	0.049,0.028,0.028	0.051,0.037,0.053	-0.012
4367	gene:Solyc04g007730.2	NA	4	-	1408393	1408615	1408393	1408472	1408562	1408615	4367	162,52,138	3105,1701,3533	0,0,4	92,40,50	239	149	0.006487034800764318	0.0297670033707	0.032,0.019,0.024	0.0,0.0,0.048	0.009
2118	gene:Solyc01g111510.2	NA	1	-	97736338	97736587	97736338	97736418	97736573	97736587	2118	65,53,89	1448,629,1654	128,42,108	2070,613,1777	304	149	0.006604563932517585	0.0302395054387	0.022,0.04,0.026	0.029,0.032,0.029	-0.001
2673	gene:Solyc09g014790.2	NA	9	-	6944519	6944759	6944519	6944605	6944686	6944759	2673	3,3,4	182,114,138	9,1,10	203,51,142	230	149	0.0066046177619132574	0.0302395054387	0.011,0.017,0.018	0.028,0.013,0.044	-0.013
1215	gene:Solyc11g007320.1	NA	11	+	1697305	1697537	1697305	1697424	1697508	1697537	1215	6,2,1	78,61,102	5,2,5	141,42,89	233	149	0.00671975789474381	0.0307090115888	0.047,0.021,0.006	0.022,0.03,0.035	-0.004
4309	gene:Solyc01g100380.2	NA	1	-	90429073	90429304	90429073	90429164	90429256	90429304	4309	193,118,234	3960,2645,5246	169,78,187	4712,1655,3758	241	149	0.006722001570302948	0.0307090115888	0.029,0.027,0.027	0.022,0.028,0.03	0.001
2395	gene:Solyc07g042830.2	NA	7	-	56353050	56353254	56353050	56353088	56353196	56353254	2395	19,15,7	381,278,484	0,0,9	62,26,47	257	149	0.006863664011888915	0.0313216155956	0.028,0.03,0.008	0.0,0.0,0.1	-0.011
254	gene:Solyc06g083660.2	NA	6	-	49003960	49004285	49003960	49004024	49004142	49004285	254	26,32,49	0,0,0	187,49,156	6,0,5	267	149	0.0069569243393383905	0.0316564812643	1.0,1.0,1.0	0.946,1.0,0.946	0.036
3323	gene:Solyc01g099260.2	NA	1	+	89543249	89543476	89543249	89543297	89543444	89543476	3323	18,9,18	5,4,1	34,9,29	3,0,2	296	149	0.006959989840664436	0.0316564812643	0.644,0.531,0.901	0.851,1.0,0.88	-0.218
575	gene:Solyc03g111340.2	NA	3	+	61948428	61948622	61948428	61948465	61948553	61948622	575	6,2,7	141,92,128	5,1,8	160,97,157	237	149	0.006950527818728293	0.0316564812643	0.026,0.013,0.033	0.019,0.006,0.031	0.005
501	gene:Solyc01g098500.2	NA	1	+	89009285	89009454	89009285	89009340	89009437	89009454	501	51,15,55	0,0,0	104,20,71	5,0,3	246	149	0.00697097274020545	0.031671631363	1.0,1.0,1.0	0.926,1.0,0.935	0.046
1548	gene:Solyc08g022070.2	NA	8	+	33077510	33077730	33077510	33077584	33077666	33077730	1548	9,0,6	309,261,367	6,5,14	397,196,323	231	149	0.006984499424463805	0.0316810134908	0.018,0.0,0.01	0.01,0.016,0.027	-0.008
2012	gene:Solyc09g031680.1	NA	9	-	28218509	28218734	28218509	28218572	28218655	28218734	2012	5,1,3	26,37,44	1,1,2	87,20,49	232	149	0.0069960005630812444	0.0316810134908	0.11,0.017,0.042	0.007,0.031,0.026	0.035
2301	gene:Solyc04g015150.2	NA	4	-	5324331	5324552	5324331	5324384	5324470	5324552	2301	2,1,1	77,51,94	7,2,1	104,29,86	235	149	0.00698999452791768	0.0316810134908	0.016,0.012,0.007	0.041,0.042,0.007	-0.018
2249	gene:Solyc02g071800.2	NA	2	+	41151377	41151604	41151377	41151449	41151548	41151604	2249	2,2,2	54,39,18	6,2,5	50,24,57	248	149	0.007020457652358372	0.0317570210089	0.022,0.03,0.063	0.067,0.048,0.05	-0.017
1245	gene:Solyc12g099270.1	NA	12	-	66471203	66471424	66471203	66471292	66471376	66471424	1245	10,14,25	111,112,132	30,8,9	187,71,124	233	149	0.007104627635437498	0.0321026788025	0.054,0.074,0.108	0.093,0.067,0.044	0.011
2516	gene:Solyc03g118700.2	NA	3	-	67553662	67553904	67553662	67553728	67553850	67553904	2516	2,0,2	2,0,0	8,2,2	1,0,2	271	149	0.007349081015552653	0.0331710428826	0.355,NA,1.0	0.815,1.0,0.355	-0.046
3363	gene:Solyc06g073700.2	NA	6	-	45469358	45469562	45469358	45469433	45469515	45469562	3363	52,35,27	0,2,4	52,8,35	7,0,1	231	149	0.007362365099768289	0.0331948029934	1.0,0.919,0.813	0.827,1.0,0.958	-0.018
2431	gene:Solyc12g100330.1	NA	12	+	67094285	67094519	67094285	67094351	67094432	67094519	2431	3,8,8	80,61,68	20,11,16	325,124,231	230	149	0.007382173285763426	0.0332478947005	0.024,0.078,0.071	0.038,0.054,0.043	0.013
3632	gene:Solyc12g005090.1	NA	12	-	44619	44865	44619	44682	44765	44865	3632	10,0,0	3,0,0	4,0,8	0,0,0	232	149	0.007640615699897389	0.0343669119645	0.682,NA,NA	1.0,NA,1.0	-0.318
4291	gene:Solyc07g006030.2	NA	7	-	873064	873312	873064	873163	873249	873312	4291	0,0,2	14,27,20	7,3,6	180,109,142	235	149	0.007647239893529629	0.0343669119645	0.0,0.0,0.06	0.024,0.017,0.026	-0.002
2018	gene:Solyc02g021590.2	NA	2	+	23241745	23241966	23241745	23241817	23241898	23241966	2018	6,1,0	35,22,26	6,1,2	95,32,50	230	149	0.007675649611342046	0.0344571732553	0.1,0.029,0.0	0.039,0.02,0.025	0.015
2822	gene:Solyc01g103650.2	NA	1	+	92202945	92203169	92202945	92202996	92203102	92203169	2822	30,13,26	14,7,10	9,6,10	3,0,1	255	149	0.007828908557759987	0.0351070991555	0.556,0.52,0.603	0.637,1.0,0.854	-0.271
3280	gene:Solyc06g073950.2	NA	6	+	45704985	45705178	45704985	45705014	45705139	45705178	3280	0,0,4	0,0,2	4,0,4	0,0,0	274	149	0.0080423919617367	0.0360253899671	NA,NA,0.521	1.0,NA,1.0	-0.479
2288	gene:Solyc02g090860.2	NA	2	-	52333102	52333326	52333102	52333141	52333319	52333326	2288	32,12,46	2,0,1	33,17,41	5,0,0	327	149	0.008104740419280084	0.0362654276707	0.879,1.0,0.954	0.75,1.0,1.0	0.028
3664	gene:Solyc08g062820.2	NA	8	-	52138989	52139227	52138989	52139060	52139134	52139227	3664	8,2,4	208,110,203	5,5,8	268,103,209	223	149	0.00814552745857022	0.0364085725173	0.025,0.012,0.013	0.012,0.031,0.025	-0.006
4126	gene:Solyc02g067860.2	NA	2	+	37962280	37962495	37962280	37962372	37962479	37962495	4126	39,21,91	39,29,47	44,11,61	35,7,32	256	149	0.00816616573880081	0.0364614455155	0.368,0.297,0.53	0.423,0.478,0.526	-0.077
2613	gene:Solyc01g096070.2	NA	1	+	87183142	87183386	87183142	87183256	87183341	87183386	2613	12,7,14	158,103,226	15,10,14	199,51,142	234	149	0.008181790524577764	0.0364918437298	0.046,0.041,0.038	0.046,0.111,0.059	-0.03
2080	gene:Solyc04g049010.2	NA	4	-	39180339	39180582	39180339	39180410	39180503	39180582	2080	0,0,0	2,2,0	2,0,0	1,0,0	242	149	0.008205506467673067	0.0365582252634	0.0,0.0,NA	0.552,NA,NA	-0.552
1388	gene:Solyc09g075070.2	NA	9	-	66887922	66888105	66887922	66887931	66888029	66888105	1388	0,0,3	36,24,34	8,0,0	64,13,38	247	149	0.008336680154054074	0.0371027087716	0.0,0.0,0.051	0.07,0.0,0.0	-0.006
1596	gene:Solyc12g041880.1	NXD1	12	-	42384277	42384471	42384277	42384334	42384418	42384471	1596	22,8,11	226,156,206	39,10,24	386,230,302	233	149	0.008413761333014993	0.0374055404483	0.059,0.032,0.033	0.061,0.027,0.048	-0.004
1492	gene:Solyc12g056530.1	NA	12	-	62482972	62483201	62482972	62483039	62483132	62483201	1492	23,9,12	0,0,0	23,10,32	6,0,0	242	149	0.008518779224448925	0.0378317888519	1.0,1.0,1.0	0.702,1.0,1.0	0.099
1886	gene:Solyc07g054160.2	NA	7	+	62521955	62522198	62521955	62521996	62522093	62522198	1886	13,7,17	130,56,139	6,0,6	101,28,93	246	149	0.00867269279265765	0.0384740358723	0.057,0.07,0.069	0.035,0.0,0.038	0.041
778	gene:Solyc02g081070.2	NA	2	+	45142703	45142935	45142703	45142775	45142864	45142935	778	3,3,6	52,61,78	9,8,19	171,68,141	238	149	0.008741274307832388	0.0387367605569	0.035,0.03,0.046	0.032,0.069,0.078	-0.023
2052	gene:Solyc11g044330.1	NA	11	-	32954322	32954526	32954322	32954327	32954417	32954526	2052	2,6,4	7,1,9	21,2,7	8,2,6	239	149	0.008777138225323304	0.0388540910317	0.151,0.789,0.217	0.621,0.384,0.421	-0.09
668	gene:Solyc08g083320.2	NA	8	-	65818223	65818416	65818223	65818322	65818387	65818416	668	20,21,13	372,234,436	34,6,24	728,256,502	214	149	0.008896002184039492	0.039338197692	0.036,0.059,0.02	0.031,0.016,0.032	0.012
1730	gene:Solyc10g083800.1	NA	10	+	63558007	63558236	63558007	63558089	63558205	63558236	1730	4,0,0	43,26,41	0,2,3	74,23,47	265	149	0.00898078912171022	0.0396707429827	0.05,0.0,0.0	0.0,0.047,0.035	-0.011
92	gene:Solyc06g060420.2	NA	6	-	38433403	38433627	38433403	38433479	38433584	38433627	92	8,4,20	8,1,12	11,2,7	10,2,12	254	149	0.00909748846415757	0.0401433952592	0.37,0.701,0.494	0.392,0.37,0.255	0.183
268	gene:Solyc09g047910.2	NA	9	-	33696097	33696299	33696097	33696154	33696249	33696299	268	1,4,7	30,12,25	6,4,5	13,5,11	244	149	0.009182119644359707	0.0404736881874	0.02,0.169,0.146	0.22,0.328,0.217	-0.143
1490	gene:Solyc02g075630.1	NA	2	-	41781389	41781613	41781389	41781455	41781565	41781613	1490	0,0,0	2,0,0	2,0,0	1,0,4	259	149	0.00922569742434427	0.0405793428686	0.0,NA,NA	0.535,NA,0.0	-0.268
1663	gene:Solyc01g087750.2	NA	1	-	82674128	82674288	82674128	82674173	82674270	82674288	1663	6,3,6	226,73,222	26,3,19	1198,297,885	246	149	0.009221002268918527	0.0405793428686	0.016,0.024,0.016	0.013,0.006,0.013	0.008
1027	gene:Solyc07g043570.2	NA	7	+	57488959	57489175	57488959	57488982	57489106	57489175	1027	15,6,13	329,132,284	43,13,27	501,169,413	273	149	0.00927492116235811	0.0407525463811	0.024,0.024,0.024	0.045,0.04,0.034	-0.016
216	gene:Solyc10g054420.1	NA	10	+	55362318	55362528	55362318	55362345	55362431	55362528	216	35,11,39	432,218,587	70,31,65	1130,305,887	235	149	0.009472831782068347	0.0415471327401	0.049,0.031,0.04	0.038,0.061,0.044	-0.008
2347	gene:Solyc11g005170.1	NA	11	+	150235	150469	150235	150348	150452	150469	2347	25,20,39	12,2,8	52,18,44	17,4,13	253	149	0.009475837957638334	0.0415471327401	0.551,0.855,0.742	0.643,0.726,0.666	0.038
314	gene:Solyc04g076940.2	NA	4	+	61881160	61881503	61881160	61881186	61881287	61881503	314	34,15,25	0,6,0	27,8,19	0,0,0	250	149	0.009620542688013864	0.0420924166868	1.0,0.598,1.0	1.0,1.0,1.0	-0.134
588	gene:Solyc09g065270.2	NA	9	+	63344604	63344779	63344604	63344657	63344730	63344779	588	3,2,11	400,195,501	30,5,30	1547,388,1413	222	149	0.00961867336804344	0.0420924166868	0.005,0.007,0.015	0.013,0.009,0.014	-0.003
1033	gene:Solyc12g099440.1	NA	12	+	66592446	66592645	66592446	66592510	66592588	66592645	1033	11,6,10	120,61,137	12,2,12	190,56,141	227	149	0.009657313560225776	0.0422086809142	0.057,0.061,0.046	0.04,0.023,0.053	0.016
85	gene:Solyc12g008630.1	NA	12	-	2008255	2008474	2008255	2008303	2008403	2008474	85	37,26,46	1128,709,1109	59,15,37	1054,425,851	249	149	0.009926987458338102	0.0433415623313	0.019,0.021,0.024	0.032,0.021,0.025	-0.005
1170	gene:Solyc02g071510.2	NA	2	-	40914321	40914570	40914321	40914424	40914506	40914570	1170	17,9,25	118,94,125	19,8,9	96,33,75	231	149	0.009948241359940097	0.0433885890293	0.085,0.058,0.114	0.113,0.135,0.072	-0.021
4243	gene:Solyc04g048900.2	NA	4	+	38567219	38567452	38567219	38567278	38567359	38567452	4243	70,31,75	1098,487,1298	48,9,24	497,152,321	230	149	0.009981952237433667	0.0434897898008	0.04,0.04,0.036	0.059,0.037,0.046	-0.009
1477	gene:Solyc08g075890.2	NA	8	+	59982275	59982501	59982275	59982303	59982387	59982501	1477	23,16,23	591,483,590	19,15,11	426,233,356	233	149	0.010037290294908255	0.0436849048692	0.024,0.021,0.024	0.028,0.04,0.019	-0.006
3797	gene:Solyc12g056940.1	NA	12	-	63012906	63013095	63012906	63012926	63013008	63013095	3797	1,3,0	28,33,22	2,3,2	93,69,112	231	149	0.010331110924370007	0.044916458105	0.023,0.055,0.0	0.014,0.027,0.011	0.009
2063	gene:Solyc11g045310.1	NA	11	-	31046192	31046362	31046192	31046211	31046305	31046362	2063	2,3,1	12,9,13	1,0,0	55,12,27	243	149	0.010449528814118987	0.04538363039	0.093,0.17,0.045	0.011,0.0,0.0	0.099
3490	gene:Solyc10g012080.2	NA	10	-	4411329	4411529	4411329	4411411	4411499	4411529	3490	5,1,10	93,134,144	9,2,5	62,15,63	237	149	0.01077202219359191	0.0467352199783	0.033,0.005,0.042	0.084,0.077,0.048	-0.043
1225	gene:Solyc04g078050.2	NA	4	+	62906503	62906708	62906503	62906567	62906651	62906708	1225	4,0,0	71,33,83	2,2,2	82,27,44	233	149	0.010876934944782533	0.0471409777345	0.035,0.0,0.0	0.015,0.045,0.028	-0.018
2576	gene:Solyc10g078480.1	NA	10	-	60292271	60292493	60292271	60292335	60292431	60292493	2576	2,0,3	64,30,54	6,0,4	37,29,51	245	149	0.01120100011772454	0.0484947065766	0.019,0.0,0.033	0.09,0.0,0.046	-0.028
3144	gene:Solyc10g044710.1	NA	10	-	27520368	27520536	27520368	27520408	27520482	27520536	3144	19,17,31	68,49,94	60,4,51	268,69,213	223	149	0.011234453212280084	0.0485660864843	0.157,0.188,0.181	0.13,0.037,0.138	0.074
3400	gene:Solyc02g082430.2	NA	2	-	46118357	46118554	46118357	46118398	46118509	46118554	3400	12,5,5	65,31,53	15,1,5	92,48,72	260	149	0.011240954542644682	0.0485660864843	0.096,0.085,0.051	0.085,0.012,0.038	0.032
1504	gene:Solyc01g103250.2	NA	1	+	91906938	91907184	91906938	91906950	91907133	91907184	1504	6,0,2	0,0,0	2,0,6	3,0,0	332	149	0.011280712036527231	0.0486363199158	1.0,NA,1.0	0.23,NA,1.0	0.385
2114	gene:Solyc05g032660.2	NA	5	+	46238628	46238810	46238628	46238679	46238749	46238810	2114	0,0,0	0,0,6	0,0,2	0,6,2	219	149	0.011277942827615486	0.0486363199158	NA,NA,0.0	NA,0.0,0.405	-0.203
3519	gene:Solyc08g078820.2	NA	8	+	62532964	62533208	62532964	62533032	62533152	62533208	3519	22,3,17	710,386,755	3,6,2	440,151,380	269	149	0.011349982414209231	0.0488840553719	0.017,0.004,0.012	0.004,0.022,0.003	0.001
204	gene:Solyc02g072300.2	NA	2	+	41588699	41588902	41588699	41588766	41588849	41588902	204	31,18,19	1,3,4	48,9,31	1,2,0	232	149	0.011379611462125929	0.0489589080652	0.952,0.794,0.753	0.969,0.743,1.0	-0.071
2660	gene:Solyc02g091120.2	NA	2	-	52526733	52526940	52526733	52526795	52526891	52526940	2660	11,1,8	63,40,81	0,0,4	41,16,23	245	149	0.01139101919951625	0.0489589080652	0.096,0.015,0.057	0.0,0.0,0.096	0.024
2574	gene:Solyc10g078480.1	NA	10	-	60291559	60291783	60291559	60291583	60291676	60291783	2574	3,0,3	84,31,80	8,3,3	77,25,58	242	149	0.011422100958896057	0.0490415724781	0.022,0.0,0.023	0.06,0.069,0.031	-0.038
1787	gene:Solyc12g062870.1	NA	12	+	35518476	35518704	35518476	35518560	35518642	35518704	1787	22,3,22	6,3,3	20,7,15	4,0,0	231	149	0.01143531235078237	0.0490474174299	0.703,0.392,0.825	0.763,1.0,1.0	-0.281
4168	gene:Solyc09g082760.2	NA	9	+	68440963	68441207	68440963	68441057	68441167	68441207	4168	16,3,15	544,180,660	20,7,21	865,173,748	259	149	0.011499366065727885	0.0492710933189	0.017,0.009,0.013	0.013,0.023,0.016	-0.004
1733	gene:Solyc10g083800.1	NA	10	+	63558337	63558522	63558337	63558403	63558516	63558522	1733	8,2,0	0,0,4	17,7,13	0,1,7	262	149	0.011567137959448885	0.0495102213176	1.0,1.0,0.0	1.0,0.799,0.514	-0.104
3258	gene:Solyc03g083020.2	NA	3	+	52859858	52860077	52859858	52859962	52860054	52860077	3258	39,21,44	0,0,6	22,5,24	2,0,0	241	149	0.011676065073424176	0.0499248278294	1.0,1.0,0.819	0.872,1.0,1.0	-0.018
2901	gene:Solyc04g055260.2	NA	4	-	53900489	53900918	53900489	53900578	53900818	53900918	2901	13,8,33	0,0,0	40,18,51	0,0,6	389	149	0.01179844469712928	0.0503960398363	1.0,1.0,1.0	1.0,1.0,0.765	0.078
1779	gene:Solyc03g120540.2	NA	3	+	68909200	68909422	68909200	68909260	68909341	68909422	1779	11,2,7	133,77,133	4,3,2	159,63,114	230	149	0.011868763982747638	0.0506441382728	0.051,0.017,0.033	0.016,0.03,0.011	0.015
2086	gene:Solyc01g112290.2	NA	1	+	98363630	98363874	98363630	98363706	98363810	98363874	2086	7,2,3	299,142,304	21,12,15	639,302,587	253	149	0.012036381536198189	0.0513064708325	0.014,0.008,0.006	0.019,0.023,0.015	-0.01
517	gene:Solyc01g097450.2	NA	1	+	88310138	88310330	88310138	88310149	88310283	88310330	517	51,28,68	596,350,677	80,19,68	970,249,773	283	149	0.012057916521303502	0.0513453873268	0.043,0.04,0.05	0.042,0.039,0.044	0.003
3603	gene:Solyc11g043210.1	NA	11	-	33329873	33330020	33329873	33329922	33329994	33330020	3603	1,1,3	0,0,0	2,3,1	3,0,1	221	149	0.012157271856677629	0.0517152602413	1.0,1.0,1.0	0.31,1.0,0.403	0.429
4056	gene:Solyc08g023470.2	NA	8	-	27664217	27664448	27664217	27664311	27664396	27664448	4056	0,0,0	6,0,0	2,0,1	2,0,2	234	149	0.012331500223871927	0.0524025456125	0.0,NA,NA	0.389,NA,0.241	-0.315
1613	gene:Solyc08g067090.2	NA	8	+	56004765	56004978	56004765	56004771	56004934	56004978	1613	1,1,3	5,0,6	8,1,7	3,5,1	312	149	0.01248403272800335	0.0529963194474	0.087,1.0,0.193	0.56,0.087,0.77	-0.046
2514	gene:Solyc05g052260.2	NA	5	+	62524391	62524638	62524391	62524478	62524563	62524638	2514	7,4,1	108,42,93	3,1,5	108,21,85	234	149	0.012497186137275048	0.0529978006375	0.04,0.057,0.007	0.017,0.029,0.036	0.007
2076	gene:Solyc01g107690.2	NA	1	+	95147841	95148055	95147841	95147919	95148007	95148055	2076	0,2,8	0,2,0	11,3,6	0,0,2	237	149	0.012537917304099628	0.0531161102576	NA,0.386,1.0	1.0,1.0,0.654	-0.192
311	gene:Solyc06g050720.2	NA	6	+	33492087	33492260	33492087	33492119	33492191	33492260	311	29,17,25	229,124,259	22,3,27	184,63,145	221	149	0.0126551269728126	0.0535578430884	0.079,0.085,0.061	0.075,0.031,0.112	0.002
3747	gene:Solyc08g068310.2	NA	8	+	57406821	57407041	57406821	57406857	57406964	57407041	3747	4,0,0	0,0,0	1,3,4	1,0,0	256	149	0.012793778714916576	0.0540893259459	1.0,NA,NA	0.368,1.0,1.0	0.211
1823	gene:Solyc12g070280.1	NA	12	+	29996260	29996487	29996260	29996325	29996395	29996487	1823	3,11,3	85,31,103	28,6,21	281,117,244	219	149	0.012942802044733732	0.0546635282277	0.023,0.194,0.019	0.063,0.034,0.055	0.028
1330	gene:Solyc10g081600.1	NA	10	+	62634292	62634493	62634292	62634332	62634417	62634493	1330	8,1,4	20,5,17	2,1,10	4,2,12	234	149	0.012999931092518811	0.0548426705315	0.203,0.113,0.13	0.241,0.241,0.347	-0.128
1594	gene:Solyc12g041880.1	NXD1	12	-	42386972	42387133	42386972	42386983	42387049	42387133	1594	6,1,1	69,18,121	4,1,11	168,44,164	215	149	0.01301171840105441	0.0548426705315	0.057,0.037,0.006	0.016,0.016,0.044	0.008
2878	gene:Solyc08g016500.2	NA	8	+	7711868	7712092	7711868	7711944	7712034	7712092	2878	0,0,2	34,26,37	1,2,1	3,0,5	239	149	0.013182854504070958	0.0555074616402	0.0,0.0,0.033	0.172,1.0,0.111	-0.417
823	gene:Solyc03g025400.2	NA	3	-	2823555	2823768	2823555	2823612	2823689	2823768	823	11,3,4	13,1,13	6,2,5	6,2,7	226	149	0.013260684919711283	0.0557784297588	0.358,0.664,0.169	0.397,0.397,0.32	0.026
114	gene:Solyc11g069040.2	GLX1	11	-	53618553	53618763	53618553	53618587	53618702	53618763	114	14,4,25	611,283,722	29,10,14	717,279,638	264	149	0.01331471816226459	0.0559488512422	0.013,0.008,0.019	0.022,0.02,0.012	-0.005
3271	gene:Solyc10g045540.1	NA	10	+	34562671	34562907	34562671	34562740	34562853	34562907	3271	2,0,0	0,0,1	2,3,1	0,0,0	262	149	0.01336853896566694	0.0561180352727	1.0,NA,0.0	1.0,1.0,1.0	-0.5
2008	gene:Solyc01g100320.2	NA	1	-	90390482	90390693	90390482	90390517	90390616	90390693	2008	42,36,78	10,0,8	58,26,44	3,2,2	248	149	0.013481437440781821	0.0565346196225	0.716,1.0,0.854	0.921,0.886,0.93	-0.056
1133	gene:Solyc03g005080.2	NA	3	-	58579	58808	58579	58636	58769	58808	1133	1,0,0	27,18,38	3,4,3	79,35,71	282	149	0.013508049514148895	0.0565450420289	0.019,0.0,0.0	0.02,0.057,0.022	-0.027
374	gene:Solyc08g079760.2	NA	8	+	63251359	63251502	63251359	63251368	63251443	63251502	374	7,0,2	2,0,0	18,2,8	3,0,1	224	149	0.013511245848401491	0.0565450420289	0.7,NA,1.0	0.8,1.0,0.842	-0.031
47	gene:Solyc03g063600.2	NA	3	+	35185735	35185925	35185735	35185738	35185818	35185925	47	3,1,4	173,52,208	11,0,11	216,41,228	229	149	0.013530258959049982	0.0565674159914	0.011,0.012,0.012	0.032,0.0,0.03	-0.009
2001	gene:Solyc01g060240.2	NA	1	+	69832949	69833147	69832949	69833022	69833099	69833147	2001	23,7,32	294,58,257	34,16,39	367,72,290	226	149	0.013577462271697602	0.0567074836958	0.049,0.074,0.076	0.058,0.128,0.081	-0.023
3205	gene:Solyc09g074660.2	NA	9	+	66475017	66475191	66475017	66475029	66475112	66475191	3205	0,0,0	46,45,54	8,2,3	133,39,78	232	149	0.013603629745472036	0.0567594995126	0.0,0.0,0.0	0.037,0.032,0.024	-0.031
1849	gene:Solyc10g044780.1	NA	10	-	27753916	27754138	27753916	27754041	27754115	27754138	1849	5,10,6	61,33,76	5,2,7	98,42,70	223	149	0.013739255604011723	0.0572676525126	0.052,0.168,0.05	0.033,0.031,0.063	0.048
2559	gene:Solyc04g015480.2	NA	4	+	5689279	5689482	5689279	5689341	5689453	5689482	2559	0,0,0	0,0,1	2,0,3	0,1,4	261	149	0.01382452252315249	0.0575650892589	NA,NA,0.0	1.0,0.0,0.3	-0.433
4236	gene:Solyc02g078300.2	NA	2	-	43046100	43046310	43046100	43046138	43046226	43046310	4236	6,4,13	92,46,100	9,0,4	132,51,89	237	149	0.01397767010620261	0.0581442980599	0.039,0.052,0.076	0.041,0.0,0.027	0.033
3452	gene:Solyc01g102370.2	NA	1	+	91205942	91206188	91205942	91205999	91206088	91206188	3452	4,2,16	106,41,123	10,1,6	184,49,171	238	149	0.014305613158320445	0.0594487277734	0.023,0.03,0.075	0.033,0.013,0.021	0.02
1747	gene:Solyc04g082900.2	NA	4	-	66395926	66396125	66395926	66395987	66396058	66396125	1747	1,0,1	39,16,82	5,2,11	150,41,190	220	149	0.014347917804248909	0.0595050418755	0.017,0.0,0.008	0.022,0.032,0.038	-0.022
2107	gene:Solyc06g048420.1	NA	6	+	31030513	31030688	31030513	31030540	31030664	31030688	2107	1,0,1	0,0,1	0,2,1	0,0,0	273	149	0.014343209741908114	0.0595050418755	1.0,NA,0.353	NA,1.0,1.0	-0.324
2974	gene:Solyc11g072690.1	NA	11	+	55895953	55896186	55895953	55896003	55896111	55896186	2974	5,4,7	154,72,140	7,3,1	382,81,212	257	149	0.01449043074640253	0.0600359287881	0.018,0.031,0.028	0.011,0.021,0.003	0.014
1231	gene:Solyc08g080900.2	NA	8	-	64069464	64069677	64069464	64069525	64069617	64069677	1231	6,3,15	217,91,241	6,3,6	285,69,196	241	149	0.014580648973293487	0.0603493061005	0.017,0.02,0.037	0.013,0.026,0.019	0.005
1359	gene:Solyc06g065700.2	NA	6	+	41136262	41136487	41136262	41136339	41136449	41136487	1359	11,6,19	3,0,2	14,11,11	0,0,0	259	149	0.014636857372055063	0.0605214312317	0.678,1.0,0.845	1.0,1.0,1.0	-0.159
1524	gene:Solyc03g097130.2	NA	3	+	59465819	59466055	59465819	59465858	59465993	59466055	1524	10,5,5	5,2,4	17,4,12	4,0,3	284	149	0.01478309979431824	0.0610651198091	0.512,0.567,0.396	0.69,1.0,0.677	-0.297
3814	gene:Solyc02g079100.2	NA	2	+	43719650	43719847	43719650	43719699	43719777	43719847	3814	22,7,20	2,0,2	3,0,11	0,0,0	227	149	0.014865312761806136	0.061343499024	0.878,1.0,0.868	1.0,NA,1.0	-0.085
1750	gene:Solyc10g081770.1	NA	10	-	62773611	62773841	62773611	62773651	62773741	62773841	1750	0,0,2	27,27,25	1,0,4	69,33,60	239	149	0.015018134218386393	0.0619045710861	0.0,0.0,0.048	0.009,0.0,0.04	-0.0
2228	gene:Solyc07g025160.2	NA	7	-	26160738	26160965	26160738	26160773	26160866	26160965	2228	0,1,1	0,0,1	0,0,3	0,0,0	242	149	0.015031189645221104	0.0619045710861	NA,1.0,0.381	NA,NA,1.0	-0.309
957	gene:Solyc10g007600.2	NA	10	-	1898731	1898963	1898731	1898786	1898872	1898963	957	78,40,93	0,8,0	219,78,158	2,0,1	235	149	0.015297635339357636	0.0629392770076	1.0,0.76,1.0	0.986,1.0,0.99	-0.072
664	gene:Solyc07g020960.2	NA	7	+	15043731	15043931	15043731	15043773	15043883	15043931	664	6,2,7	196,49,210	4,1,10	156,38,172	259	149	0.015325964976232991	0.062993216521	0.017,0.023,0.019	0.015,0.015,0.032	-0.001
3101	gene:Solyc04g007100.2	NA	4	-	809950	810162	809950	809968	810069	810162	3101	2,0,0	0,0,0	1,0,1	1,0,0	250	149	0.01539270045698877	0.0631639283178	1.0,NA,NA	0.373,NA,1.0	0.314
482	gene:Solyc02g085400.2	NA	2	-	48320832	48321042	48320832	48320858	48320955	48321042	482	11,0,6	196,72,192	13,5,7	187,33,128	246	149	0.015398019732463103	0.0631639283178	0.033,0.0,0.019	0.04,0.084,0.032	-0.035
3564	gene:Solyc12g027870.1	NA	12	-	27698592	27698820	27698592	27698642	27698742	27698820	3564	2,0,1	0,0,1	0,0,2	0,0,0	249	149	0.015491678890424618	0.0634852068589	1.0,NA,0.374	NA,NA,1.0	-0.313
2696	gene:Solyc03g119330.2	NA	3	-	67972497	67972733	67972497	67972576	67972670	67972733	2696	1,3,3	139,65,142	6,0,3	119,49,95	243	149	0.01564918035630325	0.0640672180957	0.004,0.028,0.013	0.03,0.0,0.019	-0.001
354	gene:Solyc12g036170.1	NA	12	+	53572833	53573078	53572833	53572955	53573033	53573078	354	25,7,27	458,265,449	46,20,45	1626,634,1183	227	149	0.015922885829247592	0.0651233443155	0.035,0.017,0.038	0.018,0.02,0.024	0.009
3552	gene:Solyc11g013400.1	NA	11	+	6419037	6419283	6419037	6419120	6419230	6419283	3552	8,7,10	235,174,218	14,10,5	239,125,194	259	149	0.016294198647473158	0.0665761976327	0.019,0.023,0.026	0.033,0.044,0.015	-0.008
3781	gene:Solyc01g109700.2	NA	1	+	96596710	96596935	96596710	96596730	96596808	96596935	3781	7,1,2	116,62,116	12,2,6	245,95,228	227	149	0.016434603715931147	0.0670836536294	0.038,0.01,0.011	0.031,0.014,0.017	-0.001
2290	gene:Solyc09g007260.2	NA	9	+	858320	858563	858320	858365	858459	858563	2290	7,4,11	19,18,17	19,11,17	77,27,69	243	149	0.016564480073097312	0.0675471753917	0.184,0.12,0.284	0.131,0.2,0.131	0.042
2560	gene:Solyc04g015480.2	NA	4	+	5687217	5687454	5687217	5687337	5687408	5687454	2560	15,17,15	0,0,1	39,20,19	6,0,0	220	149	0.016909483845944876	0.0688861748409	1.0,1.0,0.91	0.815,1.0,1.0	0.032
929	gene:Solyc04g064930.2	NA	4	+	56086080	56086306	56086080	56086155	56086240	56086306	929	13,12,14	206,115,231	17,9,23	638,190,447	234	149	0.01723098677519397	0.0701268970133	0.039,0.062,0.037	0.017,0.029,0.032	0.02
2005	gene:Solyc01g087330.2	NA	1	-	82292787	82292987	82292787	82292876	82292947	82292987	2005	1,0,0	0,0,1	1,0,4	0,0,0	220	149	0.01735715247690921	0.0705709765245	1.0,NA,0.0	1.0,NA,1.0	-0.5
1249	gene:Solyc01g094480.2	NA	1	+	85945268	85945505	85945268	85945328	85945421	85945505	1249	1,0,2	0,0,0	1,1,0	1,0,0	242	149	0.017491275859165635	0.0710465071453	1.0,NA,1.0	0.381,1.0,NA	0.309
4138	gene:Solyc07g052350.2	NA	7	+	60860946	60861119	60860946	60860956	60861043	60861119	4138	40,40,55	1115,896,1057	103,44,86	1809,843,1419	236	149	0.017791418400480673	0.0721947850584	0.022,0.027,0.032	0.035,0.032,0.037	-0.008
1965	gene:Solyc07g051850.2	NA	7	+	60391987	60392212	60391987	60392026	60392147	60392212	1965	65,40,83	2741,1422,2979	49,13,27	1416,493,1125	270	149	0.017819895033561586	0.0722395157139	0.013,0.015,0.015	0.019,0.014,0.013	-0.001
2924	gene:Solyc07g018290.2	NA	7	-	10026688	10026902	10026688	10026777	10026893	10026902	2924	0,0,4	32,14,23	2,0,4	76,32,2	265	149	0.017839091348504012	0.0722465744535	0.0,0.0,0.089	0.015,0.0,0.529	-0.152
3722	gene:Solyc10g081730.1	NA	10	-	62751244	62751492	62751244	62751325	62751448	62751492	3722	3,2,13	159,102,204	10,0,7	342,153,379	272	149	0.01786016314161397	0.0722612074713	0.01,0.011,0.034	0.016,0.0,0.01	0.01
319	gene:Solyc07g066670.2	NA	7	-	68040615	68040855	68040615	68040679	68040770	68040855	319	5,4,8	102,62,135	1,0,0	26,2,19	240	149	0.01796664076561906	0.0726210216103	0.03,0.039,0.035	0.023,0.0,0.0	0.027
1298	gene:Solyc12g098370.1	NA	12	+	65902615	65902836	65902615	65902679	65902763	65902836	1298	5,2,2	122,61,120	6,0,1	125,46,106	233	149	0.01804380417043112	0.0728617614258	0.026,0.021,0.011	0.03,0.0,0.006	0.007
457	gene:Solyc03g007900.2	NA	3	+	2422208	2422377	2422208	2422231	2422322	2422377	457	16,3,12	97,68,99	11,7,14	78,35,72	240	149	0.01809368407517864	0.072991967239	0.093,0.027,0.07	0.081,0.11,0.108	-0.036
228	gene:Solyc09g091280.2	NA	9	+	70573532	70573750	70573532	70573579	70573698	70573750	228	0,0,0	18,12,16	9,2,0	71,19,68	268	149	0.018215500837445945	0.0734118383312	0.0,0.0,0.0	0.066,0.055,0.0	-0.04
3606	gene:Solyc02g094320.2	NA	2	+	54883156	54883374	54883156	54883237	54883310	54883374	3606	5,0,3	173,79,171	10,2,3	342,73,251	222	149	0.018417028535436517	0.0741518298718	0.019,0.0,0.012	0.019,0.018,0.008	-0.005
1880	gene:Solyc03g083420.2	NA	3	+	53293743	53293989	53293743	53293820	53293907	53293989	1880	1,0,0	0,0,1	1,0,2	0,0,0	236	149	0.018491087141188158	0.0743776576068	1.0,NA,0.0	1.0,NA,1.0	-0.5
1892	gene:Solyc04g025160.2	NA	4	+	25436494	25436720	25436494	25436554	25436638	25436720	1892	0,0,1	0,1,1	0,0,1	1,0,0	233	149	0.018594949132554734	0.074722810155	NA,0.0,0.39	0.0,NA,1.0	-0.305
3429	gene:Solyc01g109300.2	NA	1	+	96290561	96290781	96290561	96290636	96290723	96290781	3429	32,14,61	1660,607,1818	71,5,46	3095,657,2556	236	149	0.018641633650744338	0.0748377513874	0.012,0.014,0.021	0.014,0.005,0.011	0.006
3166	gene:Solyc03g111350.2	NA	3	-	61953467	61953639	61953467	61953505	61953576	61953639	3166	1,0,0	22,4,30	3,0,3	29,14,36	220	149	0.018735257263557722	0.0751407265638	0.03,0.0,0.0	0.065,0.0,0.053	-0.029
1105	gene:Solyc12g014320.1	NA	12	-	5135383	5135587	5135383	5135419	5135490	5135587	1105	9,4,7	28,8,21	6,2,11	59,26,38	220	149	0.018979594642459317	0.075973445092	0.179,0.253,0.184	0.064,0.05,0.164	0.113
3368	gene:Solyc02g088720.2	NA	2	+	50711669	50711905	50711669	50711734	50711842	50711905	3368	8,4,11	91,44,112	3,3,5	101,43,104	257	149	0.01897038426249872	0.075973445092	0.048,0.05,0.054	0.017,0.039,0.027	0.023
3852	gene:Solyc11g069270.1	NA	11	+	53900474	53900710	53900474	53900560	53900655	53900710	3852	1,0,0	0,1,0	8,2,4	0,0,2	244	149	0.01904879155709347	0.0761767615989	1.0,0.0,NA	1.0,1.0,0.55	-0.35
647	gene:Solyc11g066250.1	NA	11	-	51963683	51963931	51963683	51963696	51963787	51963931	647	13,4,15	386,173,551	11,2,18	229,67,246	240	149	0.019116885384786186	0.0763752785788	0.02,0.014,0.017	0.029,0.018,0.043	-0.013
306	gene:Solyc08g067840.2	NA	8	+	56876287	56876517	56876287	56876329	56876426	56876517	306	1,0,0	0,2,1	8,0,4	0,0,0	246	149	0.01920702845594388	0.076661418302	1.0,0.0,0.0	1.0,NA,1.0	-0.667
2251	gene:Solyc02g071800.2	NA	2	+	41151557	41151791	41151557	41151626	41151719	41151791	2251	2,0,10	80,46,36	8,5,10	78,31,71	242	149	0.019346144116656437	0.0771422837176	0.015,0.0,0.146	0.059,0.09,0.08	-0.023
1822	gene:Solyc07g025170.2	NA	7	-	26188475	26188707	26188475	26188511	26188636	26188707	1822	1,0,1	7,7,8	3,4,6	63,16,29	274	149	0.01986974616524196	0.0789724702266	0.072,0.0,0.064	0.025,0.12,0.101	-0.037
1987	gene:Solyc03g111090.2	NA	3	-	61748351	61748583	61748351	61748415	61748524	61748583	1987	1,1,5	122,40,116	8,0,4	101,38,112	258	149	0.019879990878770473	0.0789724702266	0.005,0.014,0.024	0.044,0.0,0.02	-0.007
3505	gene:Solyc10g083630.1	NA	10	-	63408374	63408619	63408374	63408413	63408493	63408619	3505	3,1,3	243,124,229	6,2,13	268,103,220	229	149	0.01984945526598654	0.0789724702266	0.008,0.005,0.008	0.014,0.012,0.037	-0.014
4052	gene:Solyc03g095250.2	NA	3	-	56233578	56233766	56233578	56233610	56233725	56233766	4052	2,6,2	9,14,17	7,0,7	24,22,29	264	149	0.01988144817010523	0.0789724702266	0.111,0.195,0.062	0.141,0.0,0.12	0.036
2690	gene:Solyc11g010590.1	NA	11	-	3655317	3655524	3655317	3655371	3655445	3655524	2690	0,0,0	1,0,2	2,0,0	2,0,0	223	149	0.020045080790418942	0.0794997304064	0.0,NA,0.0	0.401,NA,NA	-0.401
3074	gene:Solyc08g077510.2	NA	8	+	61499381	61499596	61499381	61499486	61499566	61499596	3074	16,15,13	172,152,223	31,10,19	575,294,377	229	149	0.020071809199018513	0.0794997304064	0.057,0.06,0.037	0.034,0.022,0.032	0.022
3075	gene:Solyc08g077510.2	NA	8	+	61501043	61501279	61501043	61501136	61501213	61501279	3075	1,10,4	231,167,266	2,5,6	619,244,576	226	149	0.02007028290626282	0.0794997304064	0.003,0.038,0.01	0.002,0.013,0.007	0.01
1385	gene:Solyc11g018670.1	NA	11	-	8894848	8895036	8894848	8894893	8894984	8895036	1385	0,0,3	4,5,3	4,0,4	2,0,2	240	149	0.020208140683361606	0.0799631876562	0.0,0.0,0.383	0.554,NA,0.554	-0.426
3960	gene:Solyc01g109180.2	NA	1	-	96220756	96220965	96220756	96220819	96220916	96220965	3960	0,0,2	18,16,21	2,1,3	91,24,80	246	149	0.020436320589379924	0.0807888547464	0.0,0.0,0.055	0.013,0.025,0.022	-0.002
22	gene:Solyc06g083380.2	NA	6	+	48799885	48800111	48799885	48799968	48800042	48800111	22	2,0,2	150,50,170	12,5,2	232,84,196	223	149	0.020606248205968992	0.0813828829432	0.009,0.0,0.008	0.033,0.038,0.007	-0.02
1469	gene:Solyc08g075890.2	NA	8	+	59982275	59982497	59982275	59982303	59982405	59982497	1469	112,71,116	70,42,60	85,49,60	38,26,23	251	149	0.020736112995731464	0.0817452373822	0.487,0.501,0.534	0.57,0.528,0.608	-0.061
3278	gene:Solyc08g067610.2	NA	8	+	56618322	56618565	56618322	56618393	56618474	56618565	3278	0,0,0	3,12,9	0,0,4	8,0,7	230	149	0.02073749679906274	0.0817452373822	0.0,0.0,0.0	0.0,NA,0.27	-0.135
2031	gene:Solyc12g098430.1	NA	12	+	65934260	65934498	65934260	65934335	65934434	65934498	2031	6,1,4	3,6,0	6,3,10	7,2,15	248	149	0.020885932280693253	0.0822520206563	0.546,0.091,1.0	0.34,0.474,0.286	0.179
1009	gene:Solyc06g005150.2	NA	6	-	171145	171382	171145	171231	171343	171382	1009	81,52,133	2328,1553,2328	55,28,65	1585,862,1255	261	149	0.020924184544629895	0.0823243344394	0.019,0.019,0.032	0.019,0.018,0.029	0.001
1901	gene:Solyc06g083540.2	NA	6	-	48924951	48925195	48924951	48925058	48925117	48925195	1901	11,7,16	1,4,0	18,4,8	0,0,0	208	149	0.02099217709039932	0.0825134102347	0.887,0.556,1.0	1.0,1.0,1.0	-0.186
4070	gene:Solyc10g005900.2	NA	10	+	694868	695061	694868	694947	695034	695061	4070	1,1,7	71,26,71	5,1,1	91,44,63	236	149	0.021160342902578632	0.0830955021573	0.009,0.024,0.059	0.034,0.014,0.01	0.011
2879	gene:Solyc03g113790.2	NA	3	-	63839337	63839564	63839337	63839384	63839541	63839564	2879	89,38,77	645,385,728	30,17,12	323,126,275	306	149	0.021198918496995175	0.0831680792977	0.063,0.046,0.049	0.043,0.062,0.021	0.011
1741	gene:Solyc01g081570.2	NA	1	+	80766421	80766655	80766421	80766475	80766609	80766655	1741	9,0,6	222,101,367	8,3,16	488,99,443	283	149	0.021332150442167828	0.0836073193842	0.021,0.0,0.009	0.009,0.016,0.019	-0.005
2676	gene:Solyc06g050320.2	NA	6	-	32941533	32941730	32941533	32941602	32941701	32941730	2676	20,10,15	190,94,230	13,2,11	242,68,216	248	149	0.021351277262393897	0.0836073193842	0.059,0.06,0.038	0.031,0.017,0.03	0.026
3219	gene:Solyc06g062360.2	NA	6	-	39329505	39329729	39329505	39329532	39329654	39329729	3219	4,8,7	1,2,1	9,1,8	0,0,0	271	149	0.021425790726920045	0.0838197994506	0.687,0.687,0.794	1.0,1.0,1.0	-0.277
3369	gene:Solyc07g026670.2	NA	7	+	30212923	30213169	30212923	30213011	30213072	30213169	3369	3,0,1	0,1,1	0,0,1	0,0,0	210	149	0.02192441646661047	0.085689480411	1.0,0.0,0.415	NA,NA,1.0	-0.528
792	gene:Solyc02g078400.2	NA	2	-	43095670	43095859	43095670	43095756	43095828	43095859	792	9,2,6	120,34,113	6,4,7	98,29,88	221	149	0.022046056883714683	0.0860836126808	0.048,0.038,0.035	0.04,0.085,0.051	-0.018
3739	gene:Solyc07g026810.2	NA	7	-	31749576	31749793	31749576	31749652	31749712	31749793	3739	1,2,3	0,0,0	2,0,3	0,0,3	209	149	0.02214347085365454	0.0863824937448	1.0,1.0,1.0	1.0,NA,0.416	0.292
3180	gene:Solyc12g095880.1	NA	12	-	64987193	64987420	64987193	64987298	64987371	64987420	3180	5,2,5	122,28,117	10,1,13	136,24,118	222	149	0.022209554691945403	0.0864772783349	0.027,0.046,0.028	0.047,0.027,0.069	-0.014
3185	gene:Solyc04g074860.2	NA	4	-	60783104	60783343	60783104	60783161	60783244	60783343	3185	0,0,1	14,3,8	1,0,3	11,0,6	232	149	0.02220797351268916	0.0864772783349	0.0,0.0,0.074	0.055,NA,0.243	-0.124
409	gene:Solyc03g113760.2	NA	3	+	63818933	63819145	63818933	63819001	63819094	63819145	409	1,0,1	26,6,23	6,4,3	90,36,59	242	149	0.02257355035256546	0.0878119595012	0.023,0.0,0.026	0.039,0.064,0.03	-0.028
4320	gene:Solyc09g092450.2	NA	9	-	71536966	71537176	71536966	71537042	71537122	71537176	4320	18,7,13	97,44,124	18,5,11	79,30,99	229	149	0.022973961246177992	0.0892856578384	0.108,0.094,0.064	0.129,0.098,0.067	-0.009
180	gene:Solyc07g049570.2	NA	7	+	59910814	59911020	59910814	59910889	59910981	59911020	180	6,5,6	6,14,14	10,1,4	13,9,6	241	149	0.023077165791926108	0.0896026165223	0.382,0.181,0.209	0.322,0.064,0.292	0.031
1729	gene:Solyc01g101000.2	NA	1	-	90863251	90863494	90863251	90863295	90863398	90863494	1729	21,9,30	0,0,4	32,7,26	2,0,0	252	149	0.023228953615529107	0.0901074405011	1.0,1.0,0.816	0.904,1.0,1.0	-0.029
1728	gene:Solyc01g101000.2	NA	1	-	90863251	90863493	90863251	90863307	90863398	90863493	1728	21,8,30	1216,716,1543	32,7,26	1198,484,1066	240	149	0.023276460644068436	0.0902071822152	0.011,0.007,0.012	0.016,0.009,0.015	-0.003
2992	gene:Solyc04g056600.2	NA	4	-	54569315	54569506	54569315	54569376	54569465	54569506	2992	0,0,2	50,19,62	2,1,4	75,12,74	238	149	0.02351725144887188	0.0910551017277	0.0,0.0,0.02	0.016,0.05,0.033	-0.026
4381	gene:Solyc10g085100.1	NA	10	-	64408795	64409032	64408795	64408873	64408970	64409032	4381	60,48,82	892,498,1031	10,4,5	161,62,122	246	149	0.023547291391331552	0.0910862047371	0.039,0.055,0.046	0.036,0.038,0.024	0.014
2630	gene:Solyc03g006070.2	NA	3	-	757155	757353	757155	757225	757318	757353	2630	0,0,0	6,10,17	3,0,3	12,10,15	242	149	0.02366668369828732	0.0914625619302	0.0,0.0,0.0	0.133,0.0,0.11	-0.081
2527	gene:Solyc12g015710.1	NA	12	-	5689378	5689617	5689378	5689450	5689528	5689617	2527	0,2,1	60,30,41	11,3,0	115,43,90	227	149	0.023728260127411943	0.0916149894285	0.0,0.042,0.016	0.059,0.044,0.0	-0.015
779	gene:Solyc11g056650.1	NA	11	-	47291546	47291780	47291546	47291615	47291702	47291780	779	5,3,7	84,56,100	6,1,1	122,53,98	236	149	0.023783146727525926	0.0917413274047	0.036,0.033,0.042	0.03,0.012,0.006	0.021
1827	gene:Solyc04g008740.2	NA	4	-	2404013	2404186	2404013	2404029	2404153	2404186	1827	1,0,3	0,0,0	0,0,8	0,0,2	273	149	0.023976199469570036	0.0923998972109	1.0,NA,1.0	NA,NA,0.686	0.314
953	gene:Solyc07g053700.2	NA	7	-	62133992	62134225	62133992	62134058	62134159	62134225	953	2,0,3	41,11,29	3,2,9	79,23,77	250	149	0.024055275807789607	0.0926184061102	0.028,0.0,0.058	0.022,0.049,0.065	-0.017
3660	gene:Solyc03g113140.2	NA	3	-	63405907	63406112	63405907	63406003	63406085	63406112	3660	3,2,9	0,0,0	7,0,1	1,0,2	231	149	0.02423818227981003	0.0932359074871	1.0,1.0,1.0	0.819,NA,0.244	0.469
330	gene:Solyc10g018540.1	NA	10	-	8755986	8756170	8755986	8756014	8756085	8756170	330	4,2,1	20,0,8	5,4,4	30,0,20	220	149	0.024390932273356317	0.0937363683189	0.119,1.0,0.078	0.101,1.0,0.119	-0.008
2282	gene:Solyc03g082960.2	NA	3	-	52816722	52816935	52816722	52816777	52816867	52816935	2282	28,12,29	326,377,396	39,19,29	540,290,369	239	149	0.024662248348623586	0.0946911372124	0.051,0.019,0.044	0.043,0.039,0.047	-0.005
388	gene:Solyc07g055050.2	NA	7	+	63183962	63184170	63183962	63183992	63184074	63184170	388	10,25,11	0,2,0	77,42,70	5,0,1	231	149	0.024691910158625038	0.0947171604695	1.0,0.89,1.0	0.909,1.0,0.978	0.001
1039	gene:Solyc05g025890.1	NA	5	-	37242217	37242401	37242217	37242297	37242364	37242401	1039	4,2,10	45,22,34	4,6,5	82,71,68	216	149	0.02486631318113532	0.0952978428303	0.058,0.059,0.169	0.033,0.055,0.048	0.05
3653	gene:Solyc01g100360.2	NA	1	-	90419149	90419357	90419149	90419224	90419298	90419357	3653	3,3,6	110,74,169	16,13,11	382,138,244	223	149	0.025349565526643913	0.0970599923356	0.018,0.026,0.023	0.027,0.059,0.029	-0.016
2621	gene:Solyc08g007240.2	NA	8	+	1827006	1827216	1827006	1827074	1827181	1827216	2621	19,3,21	2,1,0	15,6,35	4,0,5	256	149	0.025455981345752915	0.0973773630222	0.847,0.636,1.0	0.686,1.0,0.803	-0.002
2034	gene:Solyc10g085340.1	NA	10	+	64551055	64551290	64551055	64551099	64551189	64551290	2034	5,4,3	1,4,3	11,2,4	12,2,8	239	149	0.026241978143436723	0.100291364299	0.757,0.384,0.384	0.364,0.384,0.238	0.18
4218	gene:Solyc11g012410.1	IMP3	11	+	5245807	5246033	5245807	5245908	5245996	5246033	4218	310,189,291	6,2,7	31,23,37	0,0,0	237	149	0.026429311864992158	0.10091413451	0.97,0.983,0.963	1.0,1.0,1.0	-0.028
1007	gene:Solyc01g010150.2	NA	1	+	4939647	4939850	4939647	4939714	4939804	4939850	1007	0,0,2	11,11,24	6,0,1	54,8,42	239	149	0.026461156554565702	0.100942605511	0.0,0.0,0.049	0.065,0.0,0.015	-0.01
1760	gene:Solyc04g077030.2	NA	4	-	61994705	61994947	61994705	61994800	61994901	61994947	1760	122,46,90	84,34,59	86,21,69	50,12,34	250	149	0.026634656086591324	0.101510903814	0.464,0.446,0.476	0.506,0.511,0.547	-0.059
966	gene:Solyc02g091560.2	NA	2	+	52822632	52822857	52822632	52822680	52822779	52822857	966	109,51,128	0,2,1	652,247,568	20,3,3	248	149	0.026813526167622635	0.102098606079	1.0,0.939,0.987	0.951,0.98,0.991	0.001
125	gene:Solyc02g077910.2	NA	2	+	42739786	42740019	42739786	42739851	42739925	42740019	125	12,8,8	0,0,7	34,6,32	18,1,3	223	149	0.026875580188740204	0.102240833089	1.0,1.0,0.433	0.558,0.8,0.877	0.066
2324	gene:Solyc12g044220.1	NA	12	+	38781540	38781788	38781540	38781608	38781719	38781788	2324	16,1,7	3,0,2	6,1,8	2,0,4	260	149	0.026938908917988596	0.102305537407	0.753,1.0,0.667	0.632,1.0,0.534	0.085
4254	gene:Solyc08g006110.2	NA	8	-	850325	850530	850325	850341	850459	850530	4254	26,12,32	1,0,2	8,0,7	0,3,0	267	149	0.026942023622609165	0.102305537407	0.936,1.0,0.899	1.0,0.0,1.0	0.278
716	gene:Solyc01g094680.2	NA	1	+	86129651	86129857	86129651	86129722	86129803	86129857	716	19,20,19	1,3,5	36,14,23	0,4,0	230	149	0.027203268946330787	0.103202869082	0.925,0.812,0.711	1.0,0.694,1.0	-0.082
3459	gene:Solyc04g015680.2	NA	4	+	5974200	5974398	5974200	5974224	5974311	5974398	3459	14,5,10	377,234,467	17,5,7	457,182,303	236	149	0.02728288618212038	0.103410133615	0.023,0.013,0.013	0.023,0.017,0.014	-0.002
2844	gene:Solyc08g013860.2	NA	8	-	3318953	3319196	3318953	3319050	3319157	3319196	2844	5,1,6	2,0,2	5,5,5	0,0,0	256	149	0.027481644824441036	0.104068186577	0.593,1.0,0.636	1.0,1.0,1.0	-0.257
605	gene:Solyc04g054190.2	NA	4	+	51913657	51913898	51913657	51913718	51913844	51913898	605	4,1,7	154,75,155	9,2,14	351,101,290	275	149	0.027593998489852667	0.104398135054	0.014,0.007,0.024	0.014,0.011,0.025	-0.002
2798	gene:Solyc09g064920.2	NA	9	-	62445802	62446044	62445802	62445868	62445949	62446044	2798	9,3,0	6,2,7	8,0,3	14,2,12	230	149	0.0277729860423223	0.104979350894	0.493,0.493,0.0	0.27,0.0,0.139	0.192
4080	gene:Solyc02g014310.2	NA	2	-	15737832	15738071	15737832	15737931	15738029	15738071	4080	12,8,7	499,259,601	27,7,13	912,273,825	247	149	0.02780915729192062	0.105020166087	0.014,0.018,0.007	0.018,0.015,0.009	-0.001
1438	gene:Solyc03g114280.2	NA	3	+	64297922	64298104	64297922	64297961	64298077	64298104	1438	0,2,6	26,19,41	1,0,0	71,8,40	265	149	0.02788424381550393	0.105157535441	0.0,0.056,0.076	0.008,0.0,0.0	0.041
2283	gene:Solyc03g082960.2	NA	3	-	52816617	52816777	52816617	52816640	52816722	52816777	2283	13,1,21	339,413,385	11,6,15	536,361,366	231	149	0.027921023612125027	0.105157535441	0.024,0.002,0.034	0.013,0.011,0.026	0.003
3589	gene:Solyc08g063070.2	NA	8	+	52631381	52631619	52631381	52631440	52631529	52631619	3589	30,27,37	6,0,0	47,5,27	0,0,0	238	149	0.02792175198101378	0.105157535441	0.758,1.0,1.0	1.0,1.0,1.0	-0.081
3542	gene:Solyc05g041530.2	NA	5	+	52105020	52105215	52105020	52105046	52105145	52105215	3542	97,67,136	107,48,144	217,84,169	259,110,227	248	149	0.02795768255611419	0.105197134636	0.353,0.456,0.362	0.335,0.315,0.309	0.071
240	gene:Solyc01g068210.2	NA	1	+	77314167	77314388	77314167	77314247	77314332	77314388	240	0,1,5	130,41,108	4,2,2	140,30,133	234	149	0.028685302207846108	0.107836935366	0.0,0.015,0.029	0.018,0.041,0.009	-0.008
1157	gene:Solyc03g111230.2	NA	3	-	61856757	61856999	61856757	61856825	61856903	61856999	1157	66,22,40	1913,765,2035	102,44,88	2885,1061,2484	227	149	0.02919835353655616	0.109666048356	0.022,0.019,0.013	0.023,0.026,0.023	-0.006
1000	gene:Solyc01g068030.2	NA	1	-	77068020	77068269	77068020	77068073	77068160	77068269	1000	5,1,2	163,28,150	10,0,5	383,103,417	236	149	0.029398387846500177	0.110317250496	0.019,0.022,0.008	0.016,0.0,0.008	0.008
4232	gene:Solyc06g050210.2	NA	6	+	32682374	32682571	32682374	32682417	32682492	32682571	4232	8,4,3	2,0,0	5,0,0	0,0,0	224	149	0.02948225389387037	0.110531747162	0.727,1.0,1.0	1.0,NA,NA	-0.091
1529	gene:Solyc06g008520.2	NA	6	+	2406670	2406866	2406670	2406684	2406792	2406866	1529	19,4,7	2,3,8	22,2,10	16,0,11	257	149	0.02963009488391327	0.110985486629	0.846,0.436,0.337	0.444,1.0,0.345	-0.057
2520	gene:Solyc01g095460.2	NA	1	+	86707164	86707382	86707164	86707231	86707333	86707382	2520	9,13,15	168,107,155	5,2,8	104,24,92	251	149	0.029846704577198676	0.111695759715	0.031,0.067,0.054	0.028,0.047,0.049	0.009
1508	gene:Solyc09g074230.2	NA	9	-	66004082	66004305	66004082	66004175	66004267	66004305	1508	87,26,62	0,0,7	18,4,20	0,1,0	241	149	0.030030876550184358	0.112182128196	1.0,1.0,0.846	1.0,0.712,1.0	0.045
4235	gene:Solyc02g078300.2	NA	2	-	43046100	43046310	43046100	43046138	43046244	43046310	4235	12,4,19	0,2,0	16,0,10	1,2,0	255	149	0.030004321266299615	0.112182128196	1.0,0.539,1.0	0.903,0.0,1.0	0.212
1753	gene:Solyc10g009330.2	NA	10	+	3408044	3408291	3408044	3408054	3408178	3408291	1753	163,101,162	0,0,1	163,96,165	2,0,4	273	149	0.03037566168544938	0.113367776119	1.0,1.0,0.989	0.978,1.0,0.957	0.018
2941	gene:Solyc04g005520.2	NA	4	-	345679	345917	345679	345783	345866	345917	2941	6,2,6	60,59,108	4,1,0	49,13,71	232	149	0.030769211644096423	0.114733123419	0.06,0.021,0.034	0.05,0.047,0.0	0.006
1509	gene:Solyc09g074230.2	NA	9	-	66006342	66006568	66006342	66006380	66006478	66006568	1509	52,40,90	508,251,563	41,13,33	227,88,143	247	149	0.03098018896358202	0.115415843493	0.058,0.088,0.088	0.098,0.082,0.122	-0.023
468	gene:Solyc04g053120.2	NA	4	-	51718703	51718867	51718703	51718735	51718820	51718867	468	9,6,3	166,93,188	32,5,27	585,147,461	234	149	0.03102291768033431	0.115471093776	0.033,0.039,0.01	0.034,0.021,0.036	-0.003
2691	gene:Solyc10g007980.2	NA	10	-	2137657	2137902	2137657	2137700	2137801	2137902	2691	36,9,40	1238,700,1327	55,12,57	2955,887,2095	250	149	0.031178140766222977	0.115940728892	0.017,0.008,0.018	0.011,0.008,0.016	0.003
533	gene:Solyc07g064810.2	NA	7	-	66798624	66798780	66798624	66798663	66798749	66798780	533	1,0,2	72,43,96	5,2,10	191,79,142	235	149	0.03120511524183793	0.115940728892	0.009,0.0,0.013	0.016,0.016,0.043	-0.018
2400	gene:Solyc10g086190.1	NA	10	+	65106205	65106387	65106205	65106244	65106355	65106387	2400	40,33,54	1208,1053,1461	129,26,89	4010,1189,2383	260	149	0.03143418947579011	0.116687094386	0.019,0.018,0.021	0.018,0.012,0.021	0.002
2303	gene:Solyc06g066810.2	NA	6	-	41992291	41992525	41992291	41992346	41992437	41992525	2303	1,3,4	0,0,4	4,2,9	0,0,0	240	149	0.031622151788429996	0.116965224533	1.0,1.0,0.383	1.0,1.0,1.0	-0.206
2649	gene:Solyc03g098650.2	NA	3	+	60949439	60949622	60949439	60949500	60949573	60949622	2649	9,4,12	14,14,22	22,5,18	31,7,25	222	149	0.03158192641516294	0.116965224533	0.301,0.161,0.268	0.323,0.324,0.326	-0.081
4140	gene:Solyc11g018740.1	NA	11	+	9347679	9347831	9347679	9347709	9347793	9347831	4140	0,1,0	2,0,0	2,0,2	3,0,0	233	149	0.03154873766084255	0.116965224533	0.0,1.0,NA	0.299,NA,1.0	-0.149
987	gene:Solyc03g083190.1	NA	3	+	53031585	53031810	53031585	53031676	53031775	53031810	987	4,2,1	0,4,3	2,1,6	3,0,4	248	149	0.03160628938315277	0.116965224533	1.0,0.231,0.167	0.286,1.0,0.474	-0.121
3077	gene:Solyc04g015830.2	NA	4	+	6175131	6175360	6175131	6175213	6175301	6175360	3077	5,4,7	3,0,0	16,7,17	3,0,1	237	149	0.031680939218329526	0.117078042343	0.512,1.0,1.0	0.77,1.0,0.914	-0.057
384	gene:Solyc05g042120.2	NA	5	+	54970936	54971127	54970936	54970997	54971063	54971127	384	0,0,0	1,1,1	2,0,1	1,0,2	215	149	0.032102525787792525	0.118530200032	0.0,0.0,0.0	0.581,NA,0.257	-0.419
858	gene:Solyc08g065980.2	NA	8	+	54424384	54424596	54424384	54424435	54424540	54424596	858	0,2,5	0,2,0	7,1,5	0,1,1	254	149	0.03249431204631489	0.119869837397	NA,0.37,1.0	1.0,0.37,0.746	-0.02
2332	gene:Solyc08g079240.2	NA	8	-	62856858	62857077	62856858	62856905	62856997	62857077	2332	54,11,27	0,0,0	102,31,114	0,0,8	241	149	0.0327223541414775	0.120603583074	1.0,1.0,1.0	1.0,1.0,0.898	0.034
2813	gene:Solyc03g113900.2	NA	3	+	63939142	63939377	63939142	63939183	63939277	63939377	2813	0,1,0	16,17,16	1,0,7	46,13,40	243	149	0.03297543229899894	0.121428215557	0.0,0.035,0.0	0.013,0.0,0.097	-0.025
1953	gene:Solyc10g083340.1	NA	10	+	63176173	63176406	63176173	63176246	63176336	63176406	1953	2,2,5	25,9,38	6,0,2	52,10,20	239	149	0.0330227369664985	0.121494318493	0.048,0.122,0.076	0.067,0.0,0.059	0.04
514	gene:Solyc02g093080.2	NA	2	-	54016378	54016617	54016378	54016446	54016523	54016617	514	5,4,2	2,2,0	8,6,1	0,0,0	226	149	0.03313907696123951	0.121814067089	0.622,0.569,1.0	1.0,1.0,1.0	-0.27
3853	gene:Solyc01g080460.2	NA	1	+	79702833	79703065	79702833	79702900	79703003	79703065	3853	74,41,78	0,2,3	13,7,11	0,0,2	252	149	0.03320142935490065	0.121826875975	1.0,0.924,0.939	1.0,1.0,0.765	0.033
4311	gene:Solyc09g011020.2	NA	9	-	4361952	4362198	4361952	4361979	4362063	4362198	4311	2,2,7	70,48,75	4,0,1	80,24,53	233	149	0.03318986276280555	0.121826875975	0.018,0.026,0.056	0.031,0.0,0.012	0.019
4009	gene:Solyc01g066900.2	NA	1	+	75154793	75154958	75154793	75154829	75154904	75154958	4009	8,0,0	45,13,32	4,1,5	168,39,139	224	149	0.03337265792838336	0.122346706081	0.106,0.0,0.0	0.016,0.017,0.023	0.017
3304	gene:Solyc08g015870.2	NA	8	-	6175098	6175312	6175098	6175176	6175271	6175312	3304	30,3,14	426,212,537	14,3,9	255,83,218	244	149	0.033471065458181994	0.122598884895	0.041,0.009,0.016	0.032,0.022,0.025	-0.004
3831	gene:Solyc07g066320.2	NA	7	-	67788479	67788672	67788479	67788552	67788654	67788672	3831	6,4,1	0,0,0	4,1,4	4,0,0	251	149	0.03366068524611851	0.123184417536	1.0,1.0,1.0	0.372,1.0,1.0	0.209
3089	gene:Solyc12g099940.1	NA	12	+	66889815	66890021	66889815	66889864	66889984	66890021	3089	3,0,5	59,41,72	11,3,0	96,15,65	269	149	0.03391293783219685	0.123997923752	0.027,0.0,0.037	0.06,0.1,0.0	-0.032
2320	gene:Solyc06g019200.2	NA	6	-	18152318	18152558	18152318	18152429	18152504	18152558	2320	11,9,11	83,58,106	21,11,27	384,106,255	224	149	0.03394586271766075	0.124008760625	0.081,0.094,0.065	0.035,0.065,0.066	0.025
1169	gene:Solyc11g072170.1	NA	11	+	55407882	55408116	55407882	55407984	55408068	55408116	1169	0,0,0	22,10,23	2,2,3	35,5,30	233	149	0.03428887137206666	0.125041091285	0.0,0.0,0.0	0.035,0.204,0.06	-0.1
1635	gene:Solyc10g080100.1	NA	10	-	61490423	61490652	61490423	61490524	61490604	61490652	1635	0,0,1	64,68,76	9,2,3	144,100,95	229	149	0.034288196681401935	0.125041091285	0.0,0.0,0.008	0.039,0.013,0.02	-0.021
239	gene:Solyc11g005590.1	NA	11	+	448114	448342	448114	448184	448263	448342	239	50,25,39	115,88,139	60,16,41	114,84,125	228	149	0.03468225816895474	0.126253180793	0.221,0.157,0.155	0.256,0.111,0.177	-0.004
3244	gene:Solyc03g117180.2	NA	3	-	66393488	66393734	66393488	66393585	66393688	66393734	3244	0,0,1	38,27,54	5,4,4	97,53,114	252	149	0.034674051263110205	0.126253180793	0.0,0.0,0.011	0.03,0.043,0.02	-0.027
1814	gene:Solyc02g083350.2	NA	2	-	46790363	46790611	46790363	46790435	46790579	46790611	1814	6,3,7	0,0,0	9,6,4	2,2,0	293	149	0.0355761663176172	0.129393455526	1.0,1.0,1.0	0.696,0.604,1.0	0.233
1023	gene:Solyc12g088320.1	NA	12	-	63758482	63758656	63758482	63758517	63758600	63758656	1023	6,2,3	32,16,56	18,5,28	280,73,263	232	149	0.035730746871253445	0.129841581475	0.107,0.074,0.033	0.04,0.042,0.064	0.023
2128	gene:Solyc03g116900.2	NA	3	+	66167871	66168072	66167871	66167947	66168031	66168072	2128	8,0,7	143,54,187	5,0,2	98,11,93	233	149	0.03581738686481121	0.130042249328	0.035,0.0,0.023	0.032,0.0,0.014	0.004
302	gene:Solyc01g103170.2	NA	1	-	91829663	91829888	91829663	91829760	91829834	91829888	302	16,9,14	138,91,147	9,0,5	80,25,56	223	149	0.03588346903841686	0.130167991543	0.072,0.062,0.06	0.07,0.0,0.056	0.023
3835	gene:Solyc10g085200.1	NA	10	+	64472515	64472741	64472515	64472594	64472681	64472741	3835	5,5,9	183,171,277	4,2,10	276,127,198	236	149	0.036080923243232296	0.130769650879	0.017,0.018,0.02	0.009,0.01,0.031	0.002
3011	gene:Solyc10g084760.1	NA	10	-	64174179	64174395	64174179	64174246	64174313	64174395	3011	8,2,6	148,53,164	13,1,14	159,54,120	216	149	0.03619319185069284	0.131061785713	0.036,0.025,0.025	0.053,0.013,0.074	-0.018
1808	gene:Solyc06g072580.2	NA	6	-	44764199	44764417	44764199	44764263	44764344	44764417	1808	14,3,0	168,102,194	1,2,0	337,162,308	230	149	0.03652188411544239	0.13202102913	0.051,0.019,0.0	0.002,0.008,0.0	0.02
4176	gene:Solyc09g010940.2	NA	9	-	4279943	4280171	4279943	4279981	4280100	4280171	4176	22,6,25	187,52,293	9,0,12	136,30,122	268	149	0.03651436229271443	0.13202102913	0.061,0.06,0.045	0.035,0.0,0.052	0.026
2545	gene:Solyc08g081580.2	NA	8	+	64593742	64593954	64593742	64593770	64593870	64593954	2545	45,35,67	3,0,3	76,14,70	4,0,6	249	149	0.03669480119923227	0.132530350928	0.9,1.0,0.93	0.919,1.0,0.875	0.012
557	gene:Solyc02g062290.2	NA	2	+	33880006	33880231	33880006	33880059	33880137	33880231	557	1,4,4	143,93,154	7,1,4	233,70,154	227	149	0.036783927695774425	0.132736422609	0.005,0.027,0.017	0.019,0.009,0.017	0.001
3675	gene:Solyc09g014300.2	NA	9	-	5792688	5792908	5792688	5792762	5792852	5792908	3675	53,42,79	1835,1165,2006	6,3,3	146,64,112	239	149	0.03689045533942434	0.133004873388	0.018,0.022,0.024	0.025,0.028,0.016	-0.002
2620	gene:Solyc08g007240.2	NA	8	+	1826831	1827074	1826831	1826909	1827006	1827074	2620	15,5,22	1,0,8	14,5,18	2,0,2	246	149	0.0372521024984192	0.134191864439	0.901,1.0,0.625	0.809,1.0,0.845	-0.043
2077	gene:Solyc04g076120.2	NA	4	+	61075741	61075963	61075741	61075855	61075917	61075963	2077	9,12,12	2,0,4	15,13,10	2,0,1	211	149	0.03736323836457898	0.13447516834	0.761,1.0,0.679	0.841,1.0,0.876	-0.092
117	gene:Solyc04g045630.2	NA	4	-	34501195	34501441	34501195	34501226	34501302	34501441	117	0,0,1	2,13,10	1,0,3	16,0,6	225	149	0.037543292458984405	0.134657961165	0.0,0.0,0.062	0.04,NA,0.249	-0.124
2342	gene:Solyc08g078750.2	NA	8	-	62489447	62489663	62489447	62489513	62489610	62489663	2342	1,0,2	38,11,19	0,0,4	34,9,56	246	149	0.03755099805791993	0.134657961165	0.016,0.0,0.06	0.0,0.0,0.041	0.012
3922	gene:Solyc09g009960.2	NA	9	-	3414331	3414571	3414331	3414413	3414508	3414571	3922	3,2,4	61,53,71	14,1,1	59,58,30	244	149	0.03751300710203662	0.134657961165	0.029,0.023,0.033	0.127,0.01,0.02	-0.024
398	gene:Solyc06g068030.2	NA	6	-	42163033	42163280	42163033	42163089	42163189	42163280	398	3,0,5	0,0,3	2,0,5	0,0,0	249	149	0.03751090910704747	0.134657961165	1.0,NA,0.499	1.0,NA,1.0	-0.25
4131	gene:Solyc01g095900.2	NA	1	+	87045946	87046158	87045946	87045980	87046053	87046158	4131	0,1,2	0,0,0	3,5,2	0,1,1	222	149	0.0375766960971181	0.134657961165	NA,1.0,1.0	1.0,0.77,0.573	0.219
3495	gene:Solyc10g080390.1	NA	10	-	61660570	61660784	61660570	61660635	61660710	61660784	3495	2,1,0	58,53,70	6,1,5	179,67,163	224	149	0.037767807528717	0.135225739932	0.022,0.012,0.0	0.022,0.01,0.02	-0.006
2958	gene:Solyc12g008410.1	NA	12	+	1852666	1852882	1852666	1852729	1852807	1852882	2958	2,1,2	20,4,14	4,0,6	10,3,11	227	149	0.03803965471993106	0.136081357723	0.062,0.141,0.086	0.208,0.0,0.264	-0.061
2106	gene:Solyc06g048420.1	NA	6	+	31030331	31030540	31030331	31030405	31030513	31030540	2106	1,0,2	0,0,1	0,0,2	0,0,0	257	149	0.03850627571492301	0.137631671143	1.0,NA,0.537	NA,NA,1.0	-0.232
157	gene:Solyc12g094500.1	NA	12	+	64729382	64729620	64729382	64729459	64729551	64729620	157	7,9,6	2,2,2	20,6,16	7,0,6	241	149	0.03858520990975032	0.137703127822	0.684,0.736,0.65	0.639,1.0,0.622	-0.064
3501	gene:Solyc01g089980.2	NA	1	-	83693636	83693880	83693636	83693691	83693833	83693880	3501	3,4,3	137,72,134	6,3,2	252,84,233	291	149	0.038592807024277996	0.137703127822	0.011,0.028,0.011	0.012,0.018,0.004	0.005
2819	gene:Solyc03g095840.2	NA	3	+	57531222	57531433	57531222	57531260	57531346	57531433	2819	3,4,5	243,113,248	10,3,18	424,113,372	235	149	0.03884304530115446	0.138476627478	0.008,0.022,0.013	0.015,0.017,0.03	-0.006
3091	gene:Solyc08g065640.2	NA	8	-	53847766	53847979	53847766	53847814	53847929	53847979	3091	2,0,1	1,0,0	1,0,0	0,0,0	264	149	0.039108927070997106	0.139304517338	0.53,NA,1.0	1.0,NA,NA	-0.235
1547	gene:Solyc08g022070.2	NA	8	+	33072937	33073157	33072937	33072986	33073080	33073157	1547	83,104,91	0,0,0	386,142,244	4,4,5	243	149	0.03923320662024336	0.139567962236	1.0,1.0,1.0	0.983,0.956,0.968	0.031
2351	gene:Solyc02g069010.2	NA	2	+	38965495	38965709	38965495	38965569	38965656	38965709	2351	4,3,6	115,55,158	10,3,5	375,128,303	236	149	0.039250328109025776	0.139567962236	0.021,0.033,0.023	0.017,0.015,0.01	0.012
1545	gene:Solyc03g112910.2	NA	3	+	63201211	63201460	63201211	63201308	63201396	63201460	1545	6,5,3	116,41,159	9,7,7	185,52,142	237	149	0.03936945836361051	0.139858157217	0.031,0.071,0.012	0.03,0.078,0.03	-0.008
3309	gene:Solyc01g079790.2	NA	1	+	78923445	78923643	78923445	78923506	78923591	78923643	3309	11,11,16	510,558,628	18,7,16	904,489,646	234	149	0.03939951952520492	0.139858157217	0.014,0.012,0.016	0.013,0.009,0.016	0.001
3979	gene:Solyc04g049550.2	NA	4	-	42517358	42517593	42517358	42517409	42517511	42517593	3979	6,2,8	27,24,47	24,3,3	44,24,46	251	149	0.03957965452155175	0.140377197999	0.117,0.047,0.092	0.245,0.069,0.037	-0.032
2058	gene:Solyc05g007800.2	NA	5	+	2244872	2245047	2244872	2244889	2244993	2245047	2058	3,1,6	154,78,185	1,0,4	133,64,119	253	149	0.0396826902243921	0.140504053934	0.011,0.007,0.019	0.004,0.0,0.019	0.005
278	gene:Solyc09g091820.2	NA	9	+	71034253	71034491	71034253	71034317	71034423	71034491	278	10,4,8	409,119,504	16,3,13	455,110,501	255	149	0.03968331458047836	0.140504053934	0.014,0.019,0.009	0.02,0.016,0.015	-0.003
3141	gene:Solyc04g074530.2	NA	4	+	60519784	60520031	60519784	60519903	60519984	60520031	3141	7,9,5	158,69,151	5,3,0	95,30,61	230	149	0.039824286428565676	0.140794473392	0.028,0.078,0.021	0.033,0.061,0.0	0.011
3221	gene:Solyc09g061860.2	NA	9	+	60541849	60542092	60541849	60541868	60541974	60542092	3221	30,16,31	9,5,15	53,16,44	28,16,28	255	149	0.03983337239479626	0.140794473392	0.661,0.652,0.547	0.525,0.369,0.479	0.162
3013	gene:Solyc01g108000.2	NA	1	+	95388581	95388807	95388581	95388637	95388739	95388807	3013	0,2,2	1,0,3	0,1,0	6,1,6	251	149	0.040487472921724776	0.142984343364	0.0,1.0,0.284	0.0,0.372,0.0	0.304
4111	gene:Solyc02g093140.2	NA	2	-	54060874	54061121	54060874	54060958	54061033	54061121	4111	8,3,7	164,97,203	4,2,9	287,129,273	224	149	0.04067214609397888	0.143514077309	0.031,0.02,0.022	0.009,0.01,0.021	0.011
3793	gene:Solyc07g052600.2	NA	7	-	61070753	61070976	61070753	61070855	61070930	61070976	3793	23,10,12	526,412,703	4,4,1	182,107,166	224	149	0.041152833516056524	0.145086522933	0.028,0.016,0.011	0.014,0.024,0.004	0.004
1424	gene:Solyc01g079510.2	NA	1	+	78575458	78575643	78575458	78575496	78575583	78575643	1424	1,10,1	30,49,17	7,1,2	102,23,55	236	149	0.04142586566017194	0.145800004303	0.021,0.114,0.036	0.042,0.027,0.022	0.027
813	gene:Solyc09g010380.2	NA	9	+	3768838	3769077	3768838	3768886	3768969	3769077	813	52,33,90	3336,2160,4152	14,5,3	595,240,493	232	149	0.04144591690733293	0.145800004303	0.01,0.01,0.014	0.015,0.013,0.004	0.001
90	gene:Solyc08g076130.2	NA	8	-	60162053	60162296	60162053	60162133	60162237	60162296	90	0,0,2	0,0,1	0,2,1	0,0,0	253	149	0.04146088549512062	0.145800004303	NA,NA,0.541	NA,1.0,1.0	-0.459
2189	gene:Solyc01g103950.2	NA	1	-	92428293	92428509	92428293	92428369	92428443	92428509	2189	7,4,10	49,11,38	17,1,11	58,42,71	223	149	0.041918568960608235	0.147247709268	0.087,0.195,0.15	0.164,0.016,0.094	0.053
487	gene:Solyc01g098500.2	NA	1	+	89009285	89009472	89009285	89009340	89009428	89009472	487	38,8,33	133,36,162	63,16,55	215,27,180	237	149	0.04194371810263299	0.147247709268	0.152,0.123,0.114	0.156,0.271,0.161	-0.066
206	gene:Solyc12g008540.1	NA	12	+	1949313	1949532	1949313	1949381	1949493	1949532	206	4,0,8	21,15,16	11,4,5	28,12,12	261	149	0.04212471736189777	0.147757800984	0.098,0.0,0.222	0.183,0.16,0.192	-0.072
2890	gene:Solyc06g062660.2	NA	6	-	39545545	39545730	39545545	39545594	39545669	39545730	2890	3,3,7	71,44,66	7,1,2	76,12,68	224	149	0.042315357892585455	0.14830081822	0.027,0.043,0.066	0.058,0.053,0.019	0.002
3995	gene:Solyc04g056280.2	NA	4	+	53970486	53970730	53970486	53970516	53970609	53970730	3995	3,2,1	55,25,46	2,0,2	84,24,72	242	149	0.042418896751614414	0.148537913414	0.032,0.047,0.013	0.014,0.0,0.017	0.02
1590	gene:Solyc03g118390.2	NA	3	-	67280470	67280639	67280470	67280511	67280581	67280639	1590	7,2,24	6,2,2	16,11,12	3,0,2	219	149	0.04279708498577423	0.149722305386	0.443,0.405,0.891	0.784,1.0,0.803	-0.283
2795	gene:Solyc07g032220.2	NA	7	+	36210834	36211025	36210834	36210863	36210938	36211025	2795	9,2,5	38,26,41	20,5,26	89,32,78	224	149	0.042829478032583135	0.149722305386	0.136,0.049,0.075	0.13,0.094,0.181	-0.048
4164	gene:Solyc05g008180.2	NA	5	+	2572571	2572809	2572571	2572635	2572710	2572809	4164	10,9,6	190,125,185	14,15,8	313,112,261	224	149	0.04290650110639822	0.149864985721	0.034,0.046,0.021	0.029,0.082,0.02	-0.01
3375	gene:Solyc01g098350.2	NA	1	-	88895830	88896058	88895830	88895892	88895976	88896058	3375	4,2,2	69,24,103	8,1,6	121,23,74	233	149	0.04304817093527005	0.150233034992	0.036,0.051,0.012	0.041,0.027,0.049	-0.006
1468	gene:Solyc08g059800.2	NA	8	+	45505328	45505575	45505328	45505411	45505498	45505575	1468	4,4,5	36,21,41	12,0,8	66,19,57	236	149	0.04347719520786484	0.151347444042	0.066,0.107,0.071	0.103,0.0,0.081	0.02
1614	gene:Solyc12g043160.1	NA	12	-	38979650	38979850	38979650	38979728	38979809	38979850	1614	221,92,200	5797,2427,5803	150,49,126	4563,1483,3805	230	149	0.04345921950961288	0.151347444042	0.024,0.024,0.022	0.021,0.021,0.021	0.002
4037	gene:Solyc12g055830.1	NA	12	-	61826983	61827221	61826983	61827026	61827109	61827221	4037	54,31,65	1333,849,1378	31,13,13	720,425,561	232	149	0.04343169827287577	0.151347444042	0.025,0.023,0.029	0.027,0.019,0.015	0.005
1658	gene:Solyc04g072810.2	NA	4	-	59780624	59782755	59780624	59780716	59782661	59782755	1658	129,92,138	2,0,2	177,70,177	0,0,0	2094	149	0.04372819682847798	0.152093282919	0.821,1.0,0.831	1.0,1.0,1.0	-0.116
516	gene:Solyc12g056660.1	NA	12	-	62660971	62661198	62660971	62661062	62661144	62661198	516	2,0,10	3,0,0	8,2,9	0,0,0	231	149	0.04393447316998992	0.152682438665	0.301,NA,1.0	1.0,1.0,1.0	-0.35
2528	gene:Solyc12g015710.1	NA	12	-	5692847	5693071	5692847	5692905	5692987	5693071	2528	0,0,0	28,31,27	5,5,1	97,48,81	231	149	0.043979768875497274	0.152711630349	0.0,0.0,0.0	0.032,0.063,0.008	-0.034
3167	gene:Solyc01g104030.2	NA	1	-	92497124	92497315	92497124	92497182	92497276	92497315	3167	3,0,2	75,31,68	7,0,2	125,35,112	243	149	0.04426231714192658	0.153563898282	0.024,0.0,0.018	0.033,0.0,0.011	-0.001
3248	gene:Solyc02g092330.2	NA	2	-	53427414	53427639	53427414	53427447	53427570	53427639	3248	8,10,12	264,128,281	8,1,13	376,116,353	272	149	0.044927964942684064	0.155742752846	0.016,0.041,0.023	0.012,0.005,0.02	0.014
1959	gene:Solyc01g105530.2	NA	1	+	93678229	93678517	93678229	93678277	93678364	93678517	1959	20,6,8	8,0,0	37,10,33	17,7,6	236	149	0.04545496189738271	0.157437729953	0.612,1.0,1.0	0.579,0.474,0.776	0.261
2927	gene:Solyc06g073630.2	NA	6	+	45428186	45428379	45428186	45428244	45428328	45428379	2927	10,4,17	0,2,3	15,5,11	5,0,4	233	149	0.04566250926273424	0.158024352708	1.0,0.561,0.784	0.657,1.0,0.637	0.017
184	gene:Solyc08g007370.2	NA	8	+	1936339	1936570	1936339	1936404	1936490	1936570	184	2,0,1	0,0,0	0,4,2	0,0,1	235	149	0.04578699511158467	0.158322784266	1.0,NA,1.0	NA,1.0,0.559	0.22
3373	gene:Solyc06g074730.2	NA	6	+	46277212	46277433	46277212	46277286	46277361	46277433	3373	3,4,3	49,27,35	1,4,0	22,11,24	224	149	0.04589289518708688	0.158556505158	0.039,0.09,0.054	0.029,0.195,0.0	-0.014
3774	gene:Solyc09g074650.2	NA	9	+	66467792	66468040	66467792	66467873	66467963	66468040	3774	4,2,7	82,45,55	9,2,7	302,92,262	239	149	0.046206702571670366	0.159507541238	0.03,0.027,0.074	0.018,0.013,0.016	0.028
2800	gene:Solyc04g082880.2	NA	4	-	66385695	66385932	66385695	66385812	66385888	66385932	2800	2,1,0	132,58,117	5,1,0	106,35,108	225	149	0.046956189818829	0.161959724717	0.01,0.011,0.0	0.03,0.019,0.0	-0.009
78	gene:Solyc02g090580.2	NA	2	-	52126175	52126385	52126175	52126235	52126320	52126385	78	2,2,2	34,30,30	9,2,3	102,49,72	234	149	0.047585492522690356	0.163993633265	0.036,0.041,0.041	0.053,0.025,0.026	0.005
946	gene:Solyc01g005830.2	NA	1	+	565442	565714	565442	565561	565657	565714	946	59,13,41	7,4,16	83,19,94	21,0,15	245	149	0.04785169744590589	0.164773856679	0.837,0.664,0.609	0.706,1.0,0.792	-0.129
3909	gene:Solyc10g080770.1	NA	10	+	61973653	61973871	61973653	61973731	61973822	61973871	3909	15,6,15	293,197,238	7,4,6	153,64,145	240	149	0.04806876531898434	0.165383723737	0.031,0.019,0.038	0.028,0.037,0.025	-0.001
4220	gene:Solyc02g062920.2	NA	2	+	34863798	34863976	34863798	34863869	34863943	34863976	4220	13,13,22	3,4,0	38,5,31	3,2,11	223	149	0.04834074797427884	0.166181358692	0.743,0.685,1.0	0.894,0.626,0.653	0.085
123	gene:Solyc02g077910.2	NA	2	+	42739786	42740019	42739786	42739851	42739920	42740019	123	10,7,5	19,8,27	23,5,22	27,24,29	218	149	0.04848697111729624	0.166545704112	0.265,0.374,0.112	0.368,0.125,0.341	-0.028
882	gene:Solyc09g007990.2	NA	9	-	1467913	1468142	1467913	1467968	1468061	1468142	882	0,1,2	2,0,0	1,0,2	0,0,0	242	149	0.04855914205811797	0.16665529766	0.0,1.0,1.0	1.0,NA,1.0	-0.333
612	gene:Solyc09g082060.2	NA	9	+	67901329	67901575	67901329	67901367	67901522	67901575	612	114,133,97	3735,5387,3620	192,152,133	8872,4854,5138	304	149	0.048630253859081436	0.166761077649	0.015,0.012,0.013	0.01,0.015,0.013	0.001
3168	gene:Solyc08g079500.2	NA	8	-	63006278	63006485	63006278	63006371	63006440	63006485	3168	56,32,56	329,191,373	37,25,26	310,121,268	218	149	0.04873350337894804	0.166863332483	0.104,0.103,0.093	0.075,0.124,0.062	0.013
677	gene:Solyc12g088340.1	NA	12	+	63770665	63770884	63770665	63770711	63770830	63770884	677	12,9,11	124,62,130	13,0,6	118,53,122	268	149	0.04874070282000617	0.166863332483	0.051,0.075,0.045	0.058,0.0,0.027	0.029
3857	gene:Solyc05g007990.2	NA	5	-	2423420	2423597	2423420	2423489	2423563	2423597	3857	1,0,0	11,6,19	4,0,2	28,11,20	223	149	0.048818020852995865	0.166989907695	0.057,0.0,0.0	0.087,0.0,0.063	-0.031
3208	gene:Solyc05g048810.2	NA	5	-	59498611	59498804	59498611	59498636	59498716	59498804	3208	5,2,4	0,0,0	2,0,0	1,0,0	229	149	0.04891811943312734	0.167194134049	1.0,1.0,1.0	0.565,NA,NA	0.435
4150	gene:Solyc03g120430.2	NA	3	-	68823966	68824196	68823966	68824018	68824097	68824196	4150	10,8,40	168,86,213	83,12,67	909,264,784	228	149	0.04899504839293578	0.167318898761	0.037,0.057,0.109	0.056,0.029,0.053	0.022
895	gene:Solyc05g056230.2	NA	5	-	65587579	65587810	65587579	65587690	65587777	65587810	895	87,52,75	1608,792,1524	80,25,48	1201,342,908	236	149	0.04922529651389112	0.167966613579	0.033,0.04,0.03	0.04,0.044,0.032	-0.004
3514	gene:Solyc07g064910.2	NA	7	+	66885808	66886032	66885808	66885887	66885982	66886032	3514	2,2,6	70,36,73	1,2,1	145,50,111	244	149	0.049364515843703716	0.16830290863	0.017,0.033,0.048	0.004,0.024,0.005	0.022
619	gene:Solyc02g085610.2	NA	2	-	48436682	48436928	48436682	48436740	48436873	48436928	619	0,2,0	80,26,81	3,0,4	84,20,79	282	149	0.049495669093438215	0.168611172327	0.0,0.039,0.0	0.019,0.0,0.026	-0.002
4285	gene:Solyc03g119710.2	NA	3	+	68252181	68252397	68252181	68252232	68252315	68252397	4285	3,2,2	70,34,91	5,5,4	108,54,97	232	149	0.049832018931406846	0.169617373649	0.027,0.036,0.014	0.029,0.056,0.026	-0.011
1064	gene:Solyc01g067360.2	NA	1	-	75816978	75817209	75816978	75817058	75817152	75817209	1064	1,1,1	55,57,72	6,0,4	77,38,63	243	149	0.05012038042580774	0.170318764025	0.011,0.011,0.008	0.046,0.0,0.037	-0.018
4398	gene:Solyc06g084460.2	NA	6	-	49558481	49558724	49558481	49558581	49558678	49558724	4398	13,5,10	0,0,0	7,6,6	0,2,2	246	149	0.05008632968661392	0.170318764025	1.0,1.0,1.0	1.0,0.645,0.645	0.237
2364	gene:Solyc01g060280.2	NA	1	+	69909600	69909849	69909600	69909686	69909786	69909849	2364	1,1,3	67,27,82	5,0,2	71,10,75	249	149	0.05053460496694211	0.171444860621	0.009,0.022,0.021	0.04,0.0,0.016	-0.001
4082	gene:Solyc08g066870.2	NA	8	-	55745141	55745344	55745141	55745205	55745316	55745344	4082	95,44,71	0,0,2	70,33,73	4,0,2	260	149	0.050507395576438935	0.171444860621	1.0,1.0,0.953	0.909,1.0,0.954	0.03
4067	gene:Solyc06g008030.2	NA	6	-	1867466	1867679	1867466	1867532	1867613	1867679	4067	3,5,3	163,97,204	13,6,15	362,134,348	230	149	0.05129827330344927	0.173893163966	0.012,0.032,0.009	0.023,0.028,0.027	-0.008
2507	gene:Solyc02g071810.2	NA	2	-	41164882	41165125	41164882	41164990	41165056	41165125	2507	1,0,0	0,0,0	2,0,0	1,0,0	215	149	0.051428853339796084	0.174193145641	1.0,NA,NA	0.581,NA,NA	0.419
2357	gene:Solyc11g005450.1	NA	11	-	360776	361018	360776	360854	360949	361018	2357	28,23,43	961,476,1201	16,4,16	612,196,527	244	149	0.051957905944765154	0.175841187821	0.017,0.029,0.021	0.016,0.012,0.018	0.007
1393	gene:Solyc01g088000.2	NA	1	-	82846065	82846257	82846065	82846082	82846204	82846257	1393	6,5,7	104,48,111	7,3,15	69,28,99	271	149	0.05211121129151648	0.176215934261	0.031,0.054,0.034	0.053,0.056,0.077	-0.022
3651	gene:Solyc01g028900.2	NA	1	+	40839881	40840089	40839881	40839937	40840020	40840089	3651	12,10,15	493,216,511	31,12,10	529,163,422	232	149	0.05257128949314775	0.177626585479	0.015,0.029,0.019	0.036,0.045,0.015	-0.011
1699	gene:Solyc12g005860.1	NA	12	-	493708	493912	493708	493744	493836	493912	1699	18,16,25	408,422,415	32,20,37	705,282,480	241	149	0.053815523939342955	0.181682262304	0.027,0.023,0.036	0.027,0.042,0.045	-0.009
3871	gene:Solyc03g121590.2	NA	3	+	69677570	69677805	69677570	69677639	69677745	69677805	3871	20,1,11	199,146,181	10,5,14	363,122,262	255	149	0.05401394967915936	0.182203535226	0.055,0.004,0.034	0.016,0.023,0.03	0.008
462	gene:Solyc05g055600.2	NA	5	+	65164964	65165161	65164964	65164991	65165085	65165161	462	1,1,1	0,0,0	8,1,7	2,2,0	243	149	0.05406702592018414	0.182234055606	1.0,1.0,1.0	0.71,0.235,1.0	0.352
2352	gene:Solyc04g082660.2	NA	4	+	66269364	66269572	66269364	66269402	66269485	66269572	2352	2,3,2	36,8,39	7,4,16	79,28,76	232	149	0.05416727142966191	0.182423381975	0.034,0.194,0.032	0.054,0.084,0.119	0.001
572	gene:Solyc05g009070.2	NA	5	+	3218919	3219159	3218919	3218947	3219051	3219159	572	50,28,72	0,1,4	30,16,27	3,1,2	253	149	0.054626533184936266	0.183671178597	1.0,0.943,0.914	0.855,0.904,0.888	0.07
806	gene:Solyc07g017770.2	NA	7	+	7981715	7981936	7981715	7981780	7981861	7981936	806	1,0,2	98,31,62	5,2,6	180,21,154	230	149	0.05462334536104688	0.183671178597	0.007,0.0,0.02	0.018,0.058,0.025	-0.025
2199	gene:Solyc02g082760.2	NA	2	-	46403492	46403734	46403492	46403536	46403664	46403734	2199	73,29,72	2791,1766,2919	75,32,76	2886,1319,2080	277	149	0.05469872392239709	0.183764625256	0.014,0.009,0.013	0.014,0.013,0.019	-0.003
1147	gene:Solyc03g120260.2	NA	3	+	68711114	68711297	68711114	68711161	68711242	68711297	1147	16,9,24	741,315,890	1,1,1	185,36,116	230	149	0.05481091225393212	0.18399218639	0.014,0.018,0.017	0.003,0.018,0.006	0.007
4068	gene:Solyc04g074040.2	NA	4	+	60063377	60063578	60063377	60063442	60063511	60063578	4068	38,21,45	879,372,1017	45,14,21	1180,304,858	218	149	0.055494057438425275	0.186134443872	0.029,0.037,0.029	0.025,0.031,0.016	0.008
2488	gene:Solyc02g078550.2	NA	2	-	43209154	43209386	43209154	43209242	43209320	43209386	2488	7,0,4	50,6,40	11,0,1	28,2,46	227	149	0.05603264624029584	0.187636830735	0.084,0.0,0.062	0.205,0.0,0.014	-0.024
2595	gene:Solyc03g113800.2	NA	3	-	63842762	63843003	63842762	63842840	63842925	63843003	2595	55,43,68	1687,1151,1965	95,35,47	1916,824,1440	234	149	0.05601322068208707	0.187636830735	0.02,0.023,0.022	0.031,0.026,0.02	-0.004
3567	gene:Solyc07g018340.2	NA	7	+	10347621	10347833	10347621	10347675	10347787	10347833	3567	0,0,0	14,3,23	4,2,2	60,13,33	261	149	0.056324081740118895	0.188460286437	0.0,0.0,0.0	0.037,0.081,0.033	-0.05
3270	gene:Solyc10g045540.1	NA	10	+	34562671	34562907	34562671	34562766	34562853	34562907	3270	2,0,0	66,61,73	2,3,1	97,44,86	236	149	0.05645444816802392	0.188743910313	0.019,0.0,0.0	0.013,0.041,0.007	-0.014
662	gene:Solyc01g079210.2	NA	1	+	78298595	78298783	78298595	78298650	78298726	78298783	662	1,5,3	37,20,46	3,1,1	47,20,65	225	149	0.056504598508725974	0.188759106721	0.018,0.142,0.041	0.041,0.032,0.01	0.039
164	gene:Solyc05g009710.2	NA	5	-	3910446	3910662	3910446	3910484	3910619	3910662	164	3,4,3	28,11,18	6,0,0	30,7,10	284	149	0.056726898796627	0.189348898483	0.053,0.16,0.08	0.095,0.0,0.0	0.066
3607	gene:Solyc02g094320.2	NA	2	+	54884222	54884447	54884222	54884306	54884392	54884447	3607	8,4,3	161,61,174	5,0,3	278,69,239	235	149	0.0569570573497806	0.189963948727	0.031,0.04,0.011	0.011,0.0,0.008	0.021
653	gene:Solyc09g091100.2	NA	9	-	70459476	70459695	70459476	70459518	70459616	70459695	653	12,4,6	1,0,3	26,9,18	1,0,0	247	149	0.0571671255211581	0.190511056789	0.879,1.0,0.547	0.94,1.0,1.0	-0.171
1837	gene:Solyc10g044840.1	NA	10	-	28283327	28283561	28283327	28283337	28283436	28283561	1837	6,2,4	34,23,36	7,3,4	143,35,107	248	149	0.05761700875590604	0.191701607107	0.096,0.05,0.063	0.029,0.049,0.022	0.036
2512	gene:Solyc05g017950.2	NA	5	-	19280445	19280673	19280445	19280487	19280569	19280673	2512	12,4,21	344,117,498	35,3,34	621,113,616	231	149	0.05761035971008974	0.191701607107	0.022,0.022,0.026	0.035,0.017,0.034	-0.005
2616	gene:Solyc07g043600.2	NA	7	+	57549402	57549715	57549402	57549416	57549505	57549715	2616	42,38,52	3,1,2	270,70,185	2,0,3	238	149	0.05851685488145816	0.19453916655	0.898,0.96,0.942	0.988,1.0,0.975	-0.054
1036	gene:Solyc11g007670.1	NA	11	+	1904130	1904325	1904130	1904185	1904261	1904325	1036	0,2,0	15,18,24	6,2,0	64,22,30	225	149	0.05907757722664375	0.196245659824	0.0,0.069,0.0	0.058,0.057,0.0	-0.015
4153	gene:Solyc06g035450.2	NA	6	+	24353059	24353305	24353059	24353113	24353193	24353305	4153	13,2,13	445,197,618	26,4,15	905,233,719	229	149	0.05914154135969351	0.196300593174	0.019,0.007,0.014	0.018,0.011,0.013	-0.001
1695	gene:Solyc01g091950.2	NA	1	+	85491890	85492133	85491890	85491991	85492085	85492133	1695	19,8,16	238,133,251	5,0,7	128,50,99	243	149	0.05923323131825016	0.196447391367	0.047,0.036,0.038	0.023,0.0,0.042	0.019
159	gene:Solyc05g009710.2	NA	5	-	3910446	3910662	3910446	3910549	3910619	3910662	159	3,4,3	20,10,13	6,0,0	22,3,8	219	149	0.05940781742171477	0.196868659975	0.093,0.214,0.136	0.157,0.0,0.0	0.095
2108	gene:Solyc01g096540.2	NA	1	-	87616879	87617104	87616879	87616920	87617032	87617104	2108	1,4,0	3,1,5	2,0,1	2,4,8	261	149	0.060233689098742715	0.199445791344	0.16,0.695,0.0	0.363,0.0,0.067	0.142
3757	gene:Solyc02g066830.2	NA	2	+	36988982	36989212	36988982	36989065	36989146	36989212	3757	6,0,5	33,13,27	1,0,4	27,6,25	230	149	0.060858300705362536	0.201352922957	0.105,0.0,0.107	0.023,0.0,0.094	0.032
3021	gene:Solyc01g112170.2	NA	1	-	98241635	98241764	98241635	98241657	98241753	98241764	3021	19,6,23	0,0,5	25,10,20	0,0,0	245	149	0.06169583686679681	0.203960917565	1.0,1.0,0.737	1.0,1.0,1.0	-0.088
364	gene:Solyc06g072160.2	NA	6	+	44481747	44481982	44481747	44481838	44481920	44481982	364	6,1,2	73,30,53	7,0,2	67,26,69	231	149	0.061802201358411094	0.204149490361	0.05,0.021,0.024	0.063,0.0,0.018	0.005
1810	gene:Solyc06g072580.2	NA	6	-	44764199	44764417	44764199	44764259	44764340	44764417	1810	8,3,0	0,0,0	0,2,1	2,0,0	230	149	0.06222142340747962	0.205370391933	1.0,1.0,NA	0.0,1.0,1.0	0.333
456	gene:Solyc10g074590.1	NA	10	-	58143622	58143836	58143622	58143686	58143761	58143836	456	2,1,9	215,107,263	5,0,5	280,111,238	224	149	0.062372827428222546	0.205706081853	0.006,0.006,0.022	0.012,0.0,0.014	0.003
3076	gene:Solyc03g111660.2	NA	3	+	62305101	62305294	62305101	62305132	62305217	62305294	3076	3,1,2	58,16,65	2,0,0	50,17,41	234	149	0.06297231813431804	0.207517854107	0.032,0.038,0.019	0.025,0.0,0.0	0.021
465	gene:Solyc01g008840.2	NA	1	+	2864397	2864645	2864397	2864462	2864569	2864645	465	10,5,10	108,101,109	23,3,15	255,75,152	256	149	0.06333192167408101	0.208536852672	0.051,0.028,0.051	0.05,0.023,0.054	0.001
2807	gene:Solyc05g015860.2	NA	5	+	12532552	12532783	12532552	12532631	12532749	12532783	2807	8,5,5	3,0,0	3,0,3	0,0,0	267	149	0.06348264653269373	0.20886699046	0.598,1.0,1.0	1.0,NA,1.0	-0.134
4279	gene:Solyc05g026130.2	NA	5	+	39792290	39792506	39792290	39792360	39792437	39792506	4279	2,3,15	10,2,3	5,4,0	6,0,7	226	149	0.06372370345533154	0.209493573155	0.116,0.497,0.767	0.355,1.0,0.0	0.008
1031	gene:Solyc12g099440.1	NA	12	+	66592591	66592802	66592591	66592645	66592734	66592802	1031	3,2,6	130,56,165	9,5,9	187,53,172	238	149	0.06388724254821312	0.209864521355	0.014,0.022,0.022	0.029,0.056,0.032	-0.02
3846	gene:Solyc02g090020.2	NA	2	+	51697077	51697251	51697077	51697104	51697189	51697251	3846	2,0,5	68,38,81	11,0,7	129,74,100	234	149	0.06409870597002143	0.210392183989	0.018,0.0,0.038	0.052,0.0,0.043	-0.013
2983	gene:Solyc03g083090.2	NA	3	-	52908380	52908611	52908380	52908416	52908502	52908611	2983	8,6,13	4,0,0	34,15,25	0,2,0	235	149	0.06430770209930138	0.210910918375	0.559,1.0,1.0	1.0,0.826,1.0	-0.089
2205	gene:Solyc06g007160.2	NA	6	-	1219887	1220095	1219887	1219953	1220038	1220095	2205	10,12,8	82,48,85	11,5,26	178,90,149	234	149	0.06498629633594032	0.212799272575	0.072,0.137,0.057	0.038,0.034,0.1	0.031
2987	gene:Solyc08g007220.2	NA	8	-	1788998	1789244	1788998	1789131	1789231	1789244	2987	35,23,34	1050,773,1160	87,18,45	2067,875,1565	249	149	0.06494078496873716	0.212799272575	0.02,0.017,0.017	0.025,0.012,0.017	0.0
1050	gene:Solyc09g010970.2	NA	9	-	4323581	4323817	4323581	4323634	4323725	4323817	1050	2,4,8	277,49,287	14,5,3	272,65,320	240	149	0.06511616414837343	0.213055971075	0.004,0.048,0.017	0.031,0.046,0.006	-0.005
371	gene:Solyc01g005550.2	NA	1	+	383792	383981	383792	383803	383927	383981	371	11,9,14	423,266,477	28,4,34	684,308,587	273	149	0.06528200902862236	0.213429885758	0.014,0.018,0.016	0.022,0.007,0.031	-0.004
1150	gene:Solyc06g076650.2	NA	6	+	47607232	47607467	47607232	47607296	47607363	47607467	1150	9,5,14	78,53,68	14,0,7	117,59,82	216	149	0.06556132171736302	0.213612702711	0.074,0.061,0.124	0.076,0.0,0.056	0.042
1300	gene:Solyc08g077750.2	NA	8	-	61647657	61647873	61647657	61647681	61647776	61647873	1300	6,1,11	93,56,98	21,3,6	103,42,109	244	149	0.06553942699801925	0.213612702711	0.038,0.011,0.064	0.111,0.042,0.033	-0.024
1672	gene:Solyc02g085570.2	NA	2	+	48403770	48403951	48403770	48403844	48403921	48403951	1672	11,28,25	172,123,136	36,11,18	236,85,185	226	149	0.06546358793566179	0.213612702711	0.04,0.13,0.108	0.091,0.079,0.06	0.016
2543	gene:Solyc03g006130.2	NA	3	-	786475	786714	786475	786538	786618	786714	2543	0,0,2	40,63,61	6,0,4	82,34,89	229	149	0.06559597611638202	0.213612702711	0.0,0.0,0.021	0.045,0.0,0.028	-0.017
3544	gene:Solyc05g041530.2	NA	5	+	52105138	52105372	52105138	52105215	52105319	52105372	3544	12,14,12	239,119,269	35,20,40	479,210,404	253	149	0.06545024091295432	0.213612702711	0.029,0.065,0.026	0.041,0.053,0.055	-0.01
2463	gene:Solyc09g074420.2	NA	9	+	66230547	66230761	66230547	66230651	66230726	66230761	2463	6,0,5	23,13,18	4,8,5	23,16,44	224	149	0.06651074128102417	0.216421350756	0.148,0.0,0.156	0.104,0.25,0.07	-0.04
1653	gene:Solyc03g098280.2	NA	3	+	60634763	60634956	60634763	60634785	60634861	60634956	1653	50,27,41	4,0,0	31,30,28	2,0,0	225	149	0.06667787319315062	0.216794750311	0.892,1.0,1.0	0.911,1.0,1.0	-0.006
2503	gene:Solyc02g071810.2	NA	2	-	41164585	41164801	41164585	41164659	41164729	41164801	2503	0,0,3	3,1,0	0,0,4	11,2,28	219	149	0.06698764463730701	0.217584410979	0.0,0.0,1.0	0.0,0.0,0.089	0.304
2698	gene:Solyc07g041730.2	NA	7	+	54075898	54076044	54075898	54075924	54076010	54076044	2698	29,12,35	3,0,0	30,3,20	4,0,0	235	149	0.06702588161355533	0.217584410979	0.86,1.0,1.0	0.826,1.0,1.0	0.011
4170	gene:Solyc02g084490.1	NA	2	+	47583971	47584178	47583971	47583977	47584082	47584178	4170	9,17,25	140,83,124	33,14,35	256,72,204	254	149	0.06711585097662752	0.21770572664	0.036,0.107,0.106	0.07,0.102,0.091	-0.005
1831	gene:Solyc02g078880.2	NA	2	-	43522664	43522908	43522664	43522778	43522898	43522908	1831	1,0,3	53,25,54	0,0,6	71,18,67	269	149	0.06735163879009369	0.218299477645	0.01,0.0,0.03	0.0,0.0,0.047	-0.002
1259	gene:Solyc01g067270.2	NA	1	+	75670199	75670441	75670199	75670280	75670360	75670441	1259	1,0,0	13,4,15	2,1,1	13,4,13	229	149	0.06787988598717878	0.219780890755	0.048,0.0,0.0	0.091,0.14,0.048	-0.077
389	gene:Solyc07g055050.2	NA	7	+	63183779	63183992	63183779	63183829	63183909	63183992	389	6,9,9	678,348,678	34,22,40	2238,863,1843	229	149	0.06791489714311232	0.219780890755	0.006,0.017,0.009	0.01,0.016,0.014	-0.003
660	gene:Solyc01g079210.2	NA	1	+	78298438	78298621	78298438	78298504	78298595	78298621	660	1,0,3	0,0,1	0,1,2	0,0,0	240	149	0.0680613739852129	0.220082833535	1.0,NA,0.651	NA,1.0,1.0	-0.174
186	gene:Solyc06g051440.2	NA	6	+	34854752	34854937	34854752	34854807	34854887	34854937	186	14,7,22	1,0,3	18,3,10	0,0,0	229	149	0.06846385716179018	0.221211479151	0.901,1.0,0.827	1.0,1.0,1.0	-0.091
4190	gene:Solyc12g016210.1	NA	12	-	6355062	6355289	6355062	6355106	6355188	6355289	4190	6,0,3	37,10,34	9,2,5	35,8,49	231	149	0.06926927617837507	0.22363926217	0.095,0.0,0.054	0.142,0.139,0.062	-0.065
3045	gene:Solyc11g071920.1	NA	11	+	55242456	55242705	55242456	55242556	55242655	55242705	3045	1,1,0	3,0,2	4,0,0	6,2,4	248	149	0.06959113564681738	0.224503281716	0.167,1.0,0.0	0.286,0.0,0.0	0.294
1322	gene:Solyc10g008800.2	NA	10	-	2875895	2876114	2875895	2875970	2876063	2876114	1322	2,5,0	51,16,95	1,0,3	126,37,131	242	149	0.06977222969347317	0.22491219525	0.024,0.161,0.0	0.005,0.0,0.014	0.055
985	gene:Solyc10g081060.1	NA	10	+	62242668	62242913	62242668	62242764	62242868	62242913	985	8,0,1	212,129,235	4,3,8	211,115,190	253	149	0.07021158031082626	0.226152319772	0.022,0.0,0.002	0.011,0.015,0.024	-0.009
3972	gene:Solyc03g115680.2	NA	3	+	65324156	65324356	65324156	65324225	65324327	65324356	3972	13,5,13	9,1,3	14,1,17	11,1,7	251	149	0.0704591058459164	0.226773125269	0.462,0.748,0.72	0.43,0.372,0.59	0.179
2413	gene:Solyc05g055430.2	NA	5	-	65087986	65088201	65087986	65088032	65088148	65088201	2413	2,1,5	47,17,58	3,3,2	149,32,118	265	149	0.07080827502984659	0.227719852641	0.023,0.032,0.046	0.011,0.05,0.009	0.01
294	gene:Solyc07g008320.2	NA	7	-	3091378	3091574	3091378	3091388	3091503	3091574	294	1,4,6	142,171,229	12,2,5	290,112,197	264	149	0.07104647551697252	0.228308510997	0.004,0.013,0.015	0.023,0.01,0.014	-0.005
2240	gene:Solyc01g098630.2	NA	1	-	89091882	89092050	89091882	89091918	89092009	89092050	2240	4,0,1	2,2,0	0,0,3	0,0,1	240	149	0.07114407284731362	0.228444776971	0.554,0.0,1.0	NA,NA,0.651	-0.133
1851	gene:Solyc05g026490.2	NA	5	-	41507751	41507968	41507751	41507809	41507899	41507968	1851	1,2,3	0,0,0	3,0,0	1,0,0	239	149	0.07149036276406737	0.22937876859	1.0,1.0,1.0	0.652,NA,NA	0.348
2294	gene:Solyc02g070550.2	NA	2	+	40295165	40295405	40295165	40295207	40295302	40295405	2294	11,6,19	616,291,764	20,2,18	588,175,474	244	149	0.07156389143183005	0.229436829308	0.011,0.012,0.015	0.02,0.007,0.023	-0.004
3022	gene:Solyc01g112170.2	NA	1	-	98241635	98241764	98241635	98241676	98241753	98241764	3022	19,6,23	233,123,206	25,10,20	238,78,151	226	149	0.07224327506804942	0.231340780692	0.051,0.031,0.069	0.065,0.078,0.08	-0.024
3949	gene:Solyc07g006350.2	NA	7	-	1169481	1169673	1169481	1169528	1169620	1169673	3949	2,2,10	92,58,59	7,1,1	83,56,56	241	149	0.07226954081527498	0.231340780692	0.013,0.021,0.095	0.05,0.011,0.011	0.019
706	gene:Solyc08g066580.2	NA	8	-	55305701	55305874	55305701	55305759	55305860	55305874	706	16,1,10	0,0,0	6,0,10	3,0,0	250	149	0.07267787535452586	0.232468103626	1.0,1.0,1.0	0.544,NA,1.0	0.228
2071	gene:Solyc05g005730.2	NA	5	+	538826	539060	538826	538908	539030	539060	2071	9,13,34	140,75,135	36,6,20	175,44,141	271	149	0.07301040134802458	0.233263567269	0.034,0.087,0.122	0.102,0.07,0.072	-0.0
3426	gene:Solyc01g109300.2	NA	1	+	96290748	96290978	96290748	96290829	96290916	96290978	3426	171,55,146	1377,626,1467	293,52,270	2219,673,1804	236	149	0.07307879482988491	0.233263567269	0.073,0.053,0.059	0.077,0.047,0.086	-0.008
3601	gene:Solyc06g060810.2	NA	6	-	38843678	38843895	38843678	38843771	38843847	38843895	3601	5,1,3	0,0,1	5,4,7	2,0,1	225	149	0.0730956382574963	0.233263567269	1.0,1.0,0.665	0.623,1.0,0.823	0.073
3043	gene:Solyc01g087610.2	NA	1	-	82572331	82572570	82572331	82572392	82572477	82572570	3043	1,0,0	0,0,0	3,0,0	1,0,0	234	149	0.07326115402331335	0.233611645996	1.0,NA,NA	0.656,NA,NA	0.344
26	gene:Solyc09g061290.2	NA	9	-	58606379	58606532	58606379	58606391	58606482	58606532	26	4,1,12	121,57,135	11,6,8	212,102,163	240	149	0.07333684631072866	0.233672984511	0.02,0.011,0.052	0.031,0.035,0.03	-0.004
3905	gene:Solyc12g013990.1	NA	12	+	4833248	4833402	4833248	4833281	4833365	4833402	3905	2,0,5	0,0,0	5,5,4	1,0,1	233	149	0.07349412166743409	0.233993976601	1.0,NA,1.0	0.762,1.0,0.719	0.173
2289	gene:Solyc02g090860.2	NA	2	-	52333319	52333544	52333319	52333326	52333479	52333544	2289	41,15,33	0,0,0	55,20,59	2,3,0	302	149	0.07370049146313135	0.234470664232	1.0,1.0,1.0	0.931,0.767,1.0	0.101
3695	gene:Solyc02g085840.2	NA	2	-	48629230	48629418	48629230	48629311	48629382	48629418	3695	5,2,10	0,2,2	16,6,11	0,0,0	220	149	0.07413215328802199	0.235662812949	1.0,0.404,0.772	1.0,1.0,1.0	-0.275
1391	gene:Solyc05g013820.2	NA	5	-	7124930	7125162	7124930	7125000	7125096	7125162	1391	8,13,23	815,665,784	17,8,10	905,538,662	245	149	0.07466693273167158	0.236998799522	0.006,0.012,0.018	0.011,0.009,0.009	0.002
2369	gene:Solyc03g019940.2	NA	3	-	61277225	61277474	61277225	61277293	61277405	61277474	2369	5,0,7	120,99,137	6,1,7	341,117,320	261	149	0.0746335276487818	0.236998799522	0.023,0.0,0.028	0.01,0.005,0.012	0.008
299	gene:Solyc12g021170.1	NA	12	+	14534836	14535050	14534836	14534900	14534983	14535050	299	0,2,4	70,65,95	4,1,2	56,46,46	232	149	0.07498602453973255	0.237829237985	0.0,0.019,0.026	0.044,0.014,0.027	-0.013
2026	gene:Solyc02g094100.2	NA	2	+	54741728	54741966	54741728	54741809	54741882	54741966	2026	8,12,15	14,4,7	43,27,25	12,3,24	222	149	0.0751653246902074	0.238215374344	0.277,0.668,0.59	0.706,0.858,0.411	-0.147
939	gene:Solyc02g063130.2	NA	2	-	35176257	35176503	35176257	35176332	35176435	35176503	939	18,24,23	604,570,586	18,21,26	768,468,668	252	149	0.07589183000770876	0.240333805969	0.017,0.024,0.023	0.014,0.026,0.022	0.001
924	gene:Solyc02g091030.2	NA	2	+	52472898	52473128	52472898	52472985	52473104	52473128	924	1,0,2	11,8,4	2,0,2	7,4,8	268	149	0.07616731437448498	0.241021799844	0.048,0.0,0.218	0.137,0.0,0.122	0.002
3998	gene:Solyc10g085130.1	NA	10	-	64422490	64422695	64422490	64422557	64422638	64422695	3998	1,0,5	23,16,31	1,0,0	8,4,3	230	149	0.0764871376802931	0.241848940305	0.027,0.0,0.095	0.075,0.0,0.0	0.016
3711	gene:Solyc05g050920.2	NA	5	-	61136719	61136962	61136719	61136741	61136812	61136962	3711	1,3,1	24,8,19	2,0,0	32,23,25	220	149	0.07684529353520786	0.242795931254	0.027,0.203,0.034	0.041,0.0,0.0	0.074
1182	gene:Solyc09g091590.2	NA	9	+	70841735	70841981	70841735	70841821	70841906	70841981	1182	2,0,2	106,35,143	1,2,12	170,76,167	234	149	0.07690539169108211	0.24280047003	0.012,0.0,0.009	0.004,0.016,0.044	-0.014
4173	gene:Solyc02g084490.1	NA	2	+	47585305	47585548	47585305	47585394	47585476	47585548	4173	10,5,11	149,200,175	18,10,20	285,128,219	231	149	0.07726118251885122	0.243737831132	0.041,0.016,0.039	0.039,0.048,0.056	-0.016
2510	gene:Solyc05g050120.2	NA	5	+	60107793	60108041	60107793	60107871	60107967	60108041	2510	154,60,198	4904,2050,5378	56,24,64	2360,740,1939	245	149	0.07830277258797277	0.246835625089	0.019,0.017,0.022	0.014,0.019,0.02	0.002
4188	gene:Solyc04g005860.2	NA	4	-	548193	548432	548193	548236	548343	548432	4188	130,45,131	8,2,5	98,24,80	7,0,2	256	149	0.08011059696574362	0.252342283745	0.904,0.929,0.938	0.891,1.0,0.959	-0.026
191	gene:Solyc09g005600.2	NA	9	-	407330	407576	407330	407431	407504	407576	191	5,3,15	57,30,61	8,0,16	60,15,63	222	149	0.08075247559833547	0.254170719773	0.056,0.063,0.142	0.082,0.0,0.146	0.011
731	gene:Solyc04g007370.2	NA	4	-	1066980	1067209	1066980	1067041	1067119	1067209	731	5,6,11	132,78,132	14,8,11	167,52,123	227	149	0.08088682613588045	0.254400131745	0.024,0.048,0.052	0.052,0.092,0.055	-0.025
596	gene:Solyc02g082770.2	NA	2	+	46422238	46422453	46422238	46422267	46422353	46422453	596	1,5,2	8,16,5	10,1,4	22,1,12	235	149	0.08097350205606145	0.254479365991	0.073,0.165,0.202	0.224,0.388,0.174	-0.115
4004	gene:Solyc07g032240.2	NA	7	+	36544228	36544444	36544228	36544284	36544380	36544444	4004	3,0,3	1,0,1	2,3,1	0,1,0	245	149	0.08126013864530748	0.255186429327	0.646,NA,0.646	1.0,0.646,1.0	-0.236
4336	gene:Solyc11g008990.1	NA	11	-	3142129	3142349	3142129	3142207	3142284	3142349	4336	1,4,0	2,3,2	5,4,1	2,4,1	226	149	0.08186409371831253	0.256888160652	0.248,0.468,0.0	0.622,0.397,0.397	-0.233
485	gene:Solyc01g098500.2	NA	1	+	89008565	89008764	89008565	89008614	89008699	89008764	485	18,9,25	142,83,160	39,5,29	333,99,245	234	149	0.0819302396021763	0.256900955843	0.075,0.065,0.09	0.069,0.031,0.07	0.02
1495	gene:Solyc12g056530.1	NA	12	-	62483277	62483474	62483277	62483344	62483430	62483474	1495	15,3,47	207,86,173	49,10,20	299,135,271	235	149	0.08258158754377175	0.258747305711	0.044,0.022,0.147	0.094,0.045,0.045	0.01
4273	gene:Solyc02g093470.2	NA	2	-	54330689	54330917	54330689	54330746	54330846	54330917	4273	18,7,30	367,249,393	12,12,20	259,116,193	249	149	0.08344432358279555	0.261252689341	0.029,0.017,0.044	0.027,0.058,0.058	-0.018
1938	gene:Solyc11g005020.1	NA	11	-	41888	42109	41888	41971	42044	42109	1938	2,2,0	7,14,12	7,6,8	70,19,47	222	149	0.08422585428140368	0.263500234974	0.161,0.087,0.0	0.063,0.175,0.103	-0.031
2014	gene:Solyc09g031680.1	NA	9	-	28218270	28218516	28218270	28218369	28218509	28218516	2014	17,19,21	0,0,0	47,8,26	0,0,5	289	149	0.084479152520654	0.264093060637	1.0,1.0,1.0	1.0,1.0,0.728	0.091
1365	gene:Solyc01g102660.2	NA	1	+	91406730	91406959	91406730	91406805	91406887	91406959	1365	68,28,80	2578,1006,3307	32,9,17	990,224,824	231	149	0.08500800589140776	0.265545763309	0.017,0.018,0.015	0.02,0.025,0.013	-0.003
277	gene:Solyc09g091820.2	NA	9	+	71034253	71034491	71034253	71034317	71034429	71034491	277	27,14,16	3,12,8	38,3,32	6,0,10	261	149	0.08526614034577022	0.266151248033	0.837,0.4,0.533	0.783,1.0,0.646	-0.22
3986	gene:Solyc03g081260.2	NA	3	-	52153564	52153781	52153564	52153679	52153772	52153781	3986	19,6,22	203,117,196	23,4,20	285,85,190	242	149	0.08536960631097024	0.266273399036	0.054,0.031,0.065	0.047,0.028,0.061	0.005
244	gene:Solyc01g068210.2	NA	1	+	77311028	77311233	77311028	77311103	77311192	77311233	244	47,28,55	0,0,0	77,17,48	0,0,6	238	149	0.08612046828828601	0.268413116149	1.0,1.0,1.0	1.0,1.0,0.834	0.055
3083	gene:Solyc01g112240.2	NA	1	-	98294085	98294284	98294085	98294148	98294239	98294284	3083	2,1,2	26,26,43	5,0,1	62,21,53	240	149	0.08655565503776035	0.269566483221	0.046,0.023,0.028	0.048,0.0,0.012	0.012
2827	gene:Solyc03g063280.2	NA	3	+	33956965	33957186	33956965	33957034	33957107	33957186	2827	10,7,15	334,261,367	24,9,15	386,252,319	222	149	0.08675068618816802	0.269767911445	0.02,0.018,0.027	0.04,0.023,0.031	-0.01
3023	gene:Solyc04g056650.2	NA	4	-	54636753	54636989	54636753	54636801	54636911	54636989	3023	4,0,7	36,4,53	5,0,10	83,22,60	259	149	0.08674325742634563	0.269767911445	0.06,0.0,0.071	0.033,0.0,0.087	0.004
2716	gene:Solyc06g068760.2	NA	6	+	42616604	42616770	42616604	42616642	42616734	42616770	2716	16,6,7	255,117,398	15,8,15	297,94,349	241	149	0.08830207855875487	0.274386113479	0.037,0.031,0.011	0.03,0.05,0.026	-0.009
158	gene:Solyc04g076510.2	NA	4	+	61393801	61394043	61393801	61393861	61393949	61394043	158	6,0,1	49,21,27	2,0,1	64,16,72	237	149	0.08879451870288793	0.275502633367	0.071,0.0,0.023	0.019,0.0,0.009	0.022
1674	gene:Solyc12g100120.1	NA	12	+	66970065	66970303	66970065	66970161	66970277	66970303	1674	48,52,58	0,0,2	182,79,100	2,4,0	265	149	0.08874250831507975	0.275502633367	1.0,1.0,0.942	0.981,0.917,1.0	0.015
2979	gene:Solyc08g068290.2	NA	8	+	57390921	57391136	57390921	57390952	57391068	57391136	2979	11,10,7	2,2,11	31,5,31	7,5,7	265	149	0.08942762789200963	0.277259139959	0.756,0.738,0.264	0.713,0.36,0.713	-0.009
3441	gene:Solyc05g006170.2	NA	5	-	851669	851911	851669	851763	851836	851911	3441	23,17,18	175,135,191	48,8,50	503,175,317	222	149	0.08978990479354676	0.278173964027	0.081,0.078,0.059	0.06,0.03,0.096	0.011
1478	gene:Solyc08g075890.2	NA	8	+	59982405	59982613	59982405	59982501	59982581	59982613	1478	79,40,117	818,436,745	50,20,67	463,206,433	229	149	0.09064094634810183	0.280390789936	0.059,0.056,0.093	0.066,0.059,0.091	-0.003
3172	gene:Solyc10g005880.2	NA	10	+	681474	681712	681474	681568	681674	681712	3172	2,2,6	77,28,83	0,0,0	130,39,135	255	149	0.09060180277121764	0.280390789936	0.015,0.04,0.041	0.0,0.0,0.0	0.032
1586	gene:Solyc06g074960.2	NA	6	-	46465970	46466208	46465970	46466018	46466100	46466208	1586	5,0,2	37,21,57	1,1,1	50,15,33	231	149	0.09110461741878428	0.281506298574	0.08,0.0,0.022	0.013,0.041,0.019	0.01
846	gene:Solyc04g014800.2	NA	4	+	5041488	5041725	5041488	5041605	5041668	5041725	846	12,8,7	242,182,266	4,1,3	122,53,116	212	149	0.09113757914708202	0.281506298574	0.034,0.03,0.018	0.023,0.013,0.018	0.009
2703	gene:Solyc04g056390.2	NA	4	-	54164949	54165178	54164949	54164993	54165075	54165178	2703	40,14,52	0,2,3	44,16,52	0,0,0	231	149	0.09232890387687308	0.284973402794	1.0,0.819,0.918	1.0,1.0,1.0	-0.088
176	gene:Solyc01g103430.2	NA	1	+	92048294	92048464	92048294	92048326	92048413	92048464	176	5,5,15	434,211,550	5,0,8	508,211,444	236	149	0.09245162944718652	0.285139563548	0.007,0.015,0.017	0.006,0.0,0.011	0.007
366	gene:Solyc09g010170.2	NA	9	-	3550916	3551043	3550916	3550968	3551042	3551043	366	1,0,8	21,10,157	0,0,0	16,6,7	223	149	0.09271786856349166	0.28574777214	0.031,0.0,0.033	0.0,0.0,0.0	0.021
1940	gene:Solyc01g097290.2	NA	1	+	88198842	88199062	88198842	88198906	88199000	88199062	1940	35,27,48	879,517,838	51,12,33	1164,466,795	243	149	0.0928596864194613	0.285971906317	0.024,0.031,0.034	0.026,0.016,0.025	0.007
2726	gene:Solyc07g052720.2	NA	7	+	61176436	61176605	61176436	61176483	61176567	61176605	2726	5,3,4	119,60,146	3,1,1	122,36,76	233	149	0.09341257010854409	0.287460689724	0.026,0.031,0.017	0.015,0.017,0.008	0.011
2270	gene:Solyc12g043020.1	NA	12	-	39248792	39249009	39248792	39248862	39248965	39249009	2270	4,3,7	210,141,278	9,1,14	660,228,496	252	149	0.09366258005092837	0.28801591295	0.011,0.012,0.015	0.008,0.003,0.016	0.004
2674	gene:Solyc06g084550.2	NA	6	-	49635561	49635718	49635561	49635595	49635674	49635718	2674	0,4,7	117,40,101	0,0,1	126,23,117	228	149	0.09458552282093396	0.29033510052	0.0,0.061,0.043	0.0,0.0,0.006	0.033
3525	gene:Solyc03g058970.2	NA	3	-	27240329	27240547	27240329	27240440	27240519	27240547	3525	3,5,4	153,191,162	11,6,6	277,126,167	228	149	0.09448701306923807	0.29033510052	0.013,0.017,0.016	0.025,0.03,0.023	-0.011
737	gene:Solyc06g067920.2	NA	6	-	42103832	42104039	42103832	42103917	42104012	42104039	737	4,2,2	0,0,0	9,1,5	0,0,4	244	149	0.0946272168644268	0.29033510052	1.0,1.0,1.0	1.0,1.0,0.433	0.189
3541	gene:Solyc05g041530.2	NA	5	+	52105020	52105215	52105020	52105046	52105138	52105215	3541	83,62,126	14,0,6	193,77,145	7,2,8	241	149	0.09484999901206115	0.290803071045	0.786,1.0,0.928	0.945,0.96,0.918	-0.036
1047	gene:Solyc02g068760.2	NA	2	-	38682316	38682562	38682316	38682462	38682539	38682562	1047	13,9,27	0,0,5	81,23,84	8,4,4	226	149	0.09555033930446678	0.292733422932	1.0,1.0,0.781	0.87,0.791,0.933	0.062
2976	gene:Solyc11g072690.1	NA	11	+	55894264	55894499	55894264	55894300	55894402	55894499	2976	5,0,4	97,36,129	12,1,18	270,67,258	251	149	0.09617034128057449	0.294414972308	0.03,0.0,0.018	0.026,0.009,0.04	-0.009
1433	gene:Solyc01g103370.2	NA	1	+	91990358	91990517	91990358	91990386	91990477	91990517	1433	102,54,115	0,0,0	130,31,93	3,4,0	240	149	0.09624331650570749	0.294420611247	1.0,1.0,1.0	0.964,0.828,1.0	0.069
1120	gene:Solyc07g044830.2	NA	7	+	57877118	57877345	57877118	57877176	57877273	57877345	1120	1,0,0	112,27,102	7,0,2	81,9,71	246	149	0.09697697405557776	0.296445860869	0.005,0.0,0.0	0.05,0.0,0.017	-0.021
1593	gene:Solyc12g041880.1	NXD1	12	-	42384277	42384471	42384277	42384331	42384418	42384471	1593	27,12,12	0,0,4	46,15,28	2,0,0	236	149	0.09731304501713245	0.297253648211	1.0,1.0,0.654	0.936,1.0,1.0	-0.094
4013	gene:Solyc11g072520.1	NA	11	+	55713358	55713607	55713358	55713457	55713529	55713607	4013	1,1,4	0,0,0	6,2,5	0,0,4	221	149	0.09804035923378251	0.299254459343	1.0,1.0,1.0	1.0,1.0,0.457	0.181
2744	gene:Solyc12g044370.1	NA	12	-	38594083	38594278	38594083	38594127	38594257	38594278	2744	6,2,2	8,4,2	8,0,12	14,0,18	279	149	0.09865626660111364	0.300912518395	0.286,0.211,0.348	0.234,NA,0.263	0.033
291	gene:Solyc07g008320.2	NA	7	-	3080894	3081062	3080894	3080937	3081027	3081062	291	12,8,12	434,193,414	3,2,8	329,81,246	239	149	0.0987500119458532	0.300976656439	0.017,0.025,0.018	0.006,0.015,0.02	0.006
3007	gene:Solyc06g083210.2	NA	6	+	48731701	48731914	48731701	48731748	48731868	48731914	3007	3,1,6	116,65,141	4,7,5	143,63,127	269	149	0.0997654139837194	0.303847717791	0.014,0.008,0.023	0.015,0.058,0.021	-0.016
390	gene:Solyc07g055050.2	NA	7	+	63183962	63184170	63183962	63183985	63184108	63184170	390	395,333,346	4,5,4	1353,779,1099	15,5,13	272	149	0.10009191706403901	0.304617974065	0.982,0.973,0.979	0.98,0.988,0.979	-0.004
4327	gene:Solyc11g069160.1	NA	11	+	53765079	53765272	53765079	53765170	53765245	53765272	4327	1,5,1	2,1,0	6,0,0	2,0,0	224	149	0.10112286561461126	0.307529420117	0.25,0.769,1.0	0.666,NA,NA	0.007
3856	gene:Solyc05g007990.2	NA	5	-	2423420	2423597	2423420	2423484	2423563	2423597	3856	1,0,0	0,0,0	4,0,2	1,0,0	228	149	0.10124713771280193	0.307681279731	1.0,NA,NA	0.723,NA,1.0	0.139
3153	gene:Solyc07g008370.2	NA	7	+	3147520	3147754	3147520	3147618	3147698	3147754	3153	17,11,29	782,426,968	40,10,27	1562,617,1381	229	149	0.10139783201695478	0.307913152398	0.014,0.017,0.019	0.016,0.01,0.013	0.004
2578	gene:Solyc09g063010.2	NA	9	-	60928453	60928660	60928453	60928458	60928602	60928660	2578	34,12,24	4,2,6	29,12,24	5,0,2	293	149	0.10147897210986519	0.307933625779	0.812,0.753,0.67	0.747,1.0,0.859	-0.124
3808	gene:Solyc01g067510.2	NA	1	+	76239690	76239935	76239690	76239815	76239894	76239935	3808	47,23,47	7,0,6	203,57,125	30,8,17	228	149	0.10155736795568655	0.307945747962	0.814,1.0,0.837	0.816,0.823,0.828	0.061
2269	gene:Solyc09g009030.2	NA	9	-	2380502	2380665	2380502	2380541	2380623	2380665	2269	61,30,59	612,324,619	112,44,99	1023,416,896	231	149	0.10174107167562459	0.308276936798	0.06,0.056,0.058	0.066,0.064,0.067	-0.008
3259	gene:Solyc03g044430.2	NA	3	+	9220819	9221004	9220819	9220858	9220942	9221004	3259	1,0,1	13,5,19	0,0,6	30,20,21	233	149	0.10196589160020908	0.308506451267	0.047,0.0,0.033	0.0,0.0,0.154	-0.025
97	gene:Solyc02g069620.2	NA	2	-	39458632	39458869	39458632	39458689	39458783	39458869	97	0,0,0	80,10,67	9,5,5	257,73,283	243	149	0.1019256118110323	0.308506451267	0.0,0.0,0.0	0.021,0.04,0.011	-0.024
1842	gene:Solyc10g017850.2	NA	10	+	6148247	6148432	6148247	6148279	6148357	6148432	1842	31,7,34	357,110,454	33,8,44	391,81,442	227	149	0.10207141472346942	0.30860013553	0.054,0.04,0.047	0.052,0.061,0.061	-0.011
372	gene:Solyc01g005550.2	NA	1	+	383792	383981	383792	383803	383932	383981	372	19,10,19	0,0,0	34,7,43	4,1,0	278	149	0.10301656326775356	0.31114488231	1.0,1.0,1.0	0.82,0.79,1.0	0.13
4139	gene:Solyc04g076300.2	NA	4	-	61219725	61219954	61219725	61219765	61219856	61219954	4139	3,0,4	45,21,79	7,2,7	100,22,83	240	149	0.10306345340584504	0.31114488231	0.04,0.0,0.03	0.042,0.053,0.05	-0.025
1143	gene:Solyc04g079060.2	NA	4	-	63648534	63648778	63648534	63648637	63648719	63648778	1143	10,0,5	180,73,126	11,2,13	200,50,156	231	149	0.10348302306752977	0.31206784488	0.035,0.0,0.025	0.034,0.025,0.051	-0.017
3087	gene:Solyc08g015990.2	NA	8	-	6520925	6521132	6520925	6521009	6521105	6521132	3087	9,6,1	0,4,0	6,2,8	0,0,0	245	149	0.10351996883791062	0.31206784488	1.0,0.477,1.0	1.0,1.0,1.0	-0.174
2037	gene:Solyc07g019440.2	NA	7	-	11194686	11194924	11194686	11194773	11194877	11194924	2037	4,0,2	2,1,3	2,3,2	1,0,2	253	149	0.10487692502938625	0.315928378964	0.541,0.0,0.282	0.541,1.0,0.371	-0.363
1726	gene:Solyc06g076300.2	NA	6	-	47405528	47405702	47405528	47405566	47405649	47405702	1726	2,0,3	40,17,45	2,3,7	53,19,65	232	149	0.1051102820598866	0.31617111733	0.031,0.0,0.041	0.024,0.092,0.065	-0.036
4332	gene:Solyc11g012140.1	NA	11	-	5063899	5064148	5063899	5063961	5064044	5064148	4332	19,8,24	282,171,249	26,10,27	355,155,308	232	149	0.10507285600941049	0.31617111733	0.041,0.029,0.058	0.045,0.04,0.053	-0.003
1807	gene:Solyc06g036000.2	NA	6	+	25366491	25366721	25366491	25366543	25366628	25366721	1807	6,2,3	70,30,80	6,3,7	124,33,94	234	149	0.10581542036818917	0.318061020264	0.052,0.041,0.023	0.03,0.055,0.045	-0.005
4206	gene:Solyc12g009980.1	NA	12	+	3127418	3127661	3127418	3127515	3127621	3127661	4206	7,6,6	403,242,551	24,8,21	1187,576,925	255	149	0.10614627150065374	0.318823960625	0.01,0.014,0.006	0.012,0.008,0.013	-0.001
712	gene:Solyc01g107750.2	NA	1	-	95191789	95192007	95191789	95191854	95191933	95192007	712	5,0,3	208,77,215	7,1,3	288,69,187	228	149	0.10666271697827967	0.320142846681	0.015,0.0,0.009	0.016,0.009,0.01	-0.004
547	gene:Solyc05g007190.2	NA	5	-	1807526	1807734	1807526	1807611	1807695	1807734	547	3,3,3	0,0,0	9,0,11	3,0,0	233	149	0.10712555824878531	0.32129904753	1.0,1.0,1.0	0.657,NA,1.0	0.171
2824	gene:Solyc02g084320.1	NA	2	+	47449272	47449519	47449272	47449345	47449439	47449519	2824	5,0,1	2,5,3	2,4,3	7,10,6	243	149	0.10733939468883462	0.321707280679	0.605,0.0,0.17	0.149,0.197,0.235	0.065
3512	gene:Solyc07g064910.2	NA	7	+	66884998	66885235	66884998	66885052	66885170	66885235	3512	1,2,7	35,14,47	4,0,8	86,29,87	267	149	0.10885766522137848	0.326021618199	0.016,0.074,0.077	0.025,0.0,0.049	0.031
796	gene:Solyc06g053560.2	NA	6	-	36372345	36372541	36372345	36372391	36372479	36372541	796	3,2,6	87,41,109	2,2,9	181,54,116	237	149	0.1092998318914093	0.327109185971	0.021,0.03,0.033	0.007,0.023,0.047	0.002
1633	gene:Solyc10g080100.1	NA	10	-	61489245	61489463	61489245	61489314	61489388	61489463	1633	12,2,4	86,56,75	10,3,8	183,45,117	223	149	0.10989072568292882	0.328639966475	0.085,0.023,0.034	0.035,0.043,0.044	0.007
1895	gene:Solyc12g040790.1	NA	12	+	42658148	42658365	42658148	42658192	42658283	42658365	1895	14,17,25	59,42,72	767,316,590	3186,1305,2347	240	149	0.11064865419491215	0.330667710984	0.128,0.201,0.177	0.13,0.131,0.135	0.037
1289	gene:Solyc12g019750.1	NA	12	-	11308398	11308617	11308398	11308447	11308542	11308617	1289	12,20,29	0,0,0	38,17,26	0,0,5	244	149	0.11076507487164451	0.330776800068	1.0,1.0,1.0	1.0,1.0,0.761	0.08
1020	gene:Solyc08g041770.2	NA	8	+	25914835	25915074	25914835	25914921	25915004	25915074	1020	8,1,6	180,67,202	2,0,3	156,36,154	232	149	0.11098897123149831	0.330967832801	0.028,0.009,0.019	0.008,0.0,0.012	0.012
782	gene:Solyc08g007490.2	NA	8	-	2052243	2052482	2052243	2052318	2052404	2052482	782	2,0,2	106,63,118	7,3,6	255,62,170	235	149	0.11094138983281264	0.330967832801	0.012,0.0,0.011	0.017,0.03,0.022	-0.015
357	gene:Solyc01g098900.2	NA	1	-	89272713	89272934	89272713	89272794	89272882	89272934	357	3,3,1	158,129,171	11,6,2	339,136,227	237	149	0.11113007283398349	0.33115001545	0.012,0.014,0.004	0.02,0.027,0.006	-0.008
763	gene:Solyc07g052700.2	NA	7	+	61161242	61161486	61161242	61161292	61161479	61161486	763	42,13,33	282,161,383	13,9,6	166,32,169	336	149	0.11129732430945499	0.331409802386	0.062,0.035,0.037	0.034,0.111,0.015	-0.009
2489	gene:Solyc12g014380.1	NA	12	+	5271629	5271844	5271629	5271701	5271775	5271844	2489	11,2,12	409,176,430	9,2,4	516,109,352	223	149	0.11137962747267012	0.331416447239	0.018,0.008,0.018	0.012,0.012,0.008	0.004
2210	gene:Solyc11g012160.1	NA	11	+	5096518	5096755	5096518	5096564	5096696	5096755	2210	8,5,9	145,61,151	10,2,0	110,43,133	281	149	0.11160011874468269	0.331833973767	0.028,0.042,0.031	0.046,0.024,0.0	0.01
2558	gene:Solyc04g015480.2	NA	4	+	5687217	5687454	5687217	5687328	5687408	5687454	2558	15,17,15	190,138,217	39,20,19	511,246,385	229	149	0.11177142496013667	0.332104758011	0.049,0.074,0.043	0.047,0.05,0.031	0.013
1993	gene:Solyc04g015040.2	NA	4	-	5243357	5243559	5243357	5243432	5243548	5243559	1993	2,4,6	128,52,117	13,4,11	682,205,540	265	149	0.11207987939537799	0.332305602305	0.009,0.041,0.028	0.011,0.011,0.011	0.015
3482	gene:Solyc02g094420.2	NA	2	+	54948575	54948765	54948575	54948603	54948683	54948765	3482	23,19,31	2,2,0	68,22,61	3,0,4	229	149	0.11200109628159102	0.332305602305	0.882,0.861,1.0	0.937,1.0,0.908	-0.034
878	gene:Solyc04g082490.2	NA	4	-	66128887	66129134	66128887	66128952	66129081	66129134	878	2,2,7	104,83,93	6,0,1	183,90,133	278	149	0.11194654029289906	0.332305602305	0.01,0.013,0.039	0.017,0.0,0.004	0.014
3759	gene:Solyc06g068230.2	NA	6	+	42289211	42289456	42289211	42289270	42289361	42289456	3759	4,11,10	6,7,7	41,12,29	19,16,12	240	149	0.1123192269347528	0.332776864913	0.293,0.494,0.47	0.573,0.318,0.6	-0.078
345	gene:Solyc09g098360.2	NA	9	+	72196171	72196384	72196171	72196174	72196314	72196384	345	29,19,30	422,321,474	44,31,35	847,297,538	289	149	0.11322449338327527	0.335219011526	0.034,0.03,0.032	0.026,0.051,0.032	-0.004
4143	gene:Solyc09g065180.2	NA	9	+	63109810	63110048	63109810	63109859	63109930	63110048	4143	16,19,18	426,237,493	93,25,44	2327,672,1836	220	149	0.11343287370587755	0.335595900121	0.025,0.051,0.024	0.026,0.025,0.016	0.011
1287	gene:Solyc12g019750.1	NA	12	-	11309155	11309398	11309155	11309167	11309274	11309398	1287	7,5,7	4,0,0	5,5,14	0,0,0	256	149	0.11397241008236711	0.336951289522	0.505,1.0,1.0	1.0,1.0,1.0	-0.165
1434	gene:Solyc01g103370.2	NA	1	+	91990358	91990517	91990358	91990386	91990469	91990517	1434	69,41,84	1281,793,1397	111,23,76	1807,528,1130	232	149	0.11552603996292024	0.341300699077	0.033,0.032,0.037	0.038,0.027,0.041	-0.001
1458	gene:Solyc06g048410.2	NA	6	+	31008081	31008293	31008081	31008125	31008219	31008293	1458	35,19,42	850,459,979	394,167,323	14468,3403,10438	243	149	0.11584670424503704	0.342003929294	0.025,0.025,0.026	0.016,0.029,0.019	0.004
4393	gene:Solyc02g094640.2	NA	2	+	55237461	55237674	55237461	55237520	55237605	55237674	4393	4,2,4	197,83,155	20,2,8	535,141,389	234	149	0.11734118188328939	0.346169031942	0.013,0.015,0.016	0.023,0.009,0.013	-0.0
247	gene:Solyc03g007800.2	NA	3	-	2349075	2349319	2349075	2349186	2349269	2349319	247	0,0,5	4,0,3	4,0,1	3,0,2	232	149	0.11757088115657431	0.346472951375	0.0,NA,0.517	0.461,NA,0.243	-0.093
2612	gene:Solyc01g096070.2	NA	1	+	87183142	87183386	87183142	87183256	87183349	87183386	2612	21,13,25	4,0,2	20,14,28	0,0,3	242	149	0.11761162036284703	0.346472951375	0.764,1.0,0.885	1.0,1.0,0.852	-0.068
4301	gene:Solyc01g100380.2	NA	1	-	90428783	90428999	90428783	90428851	90428942	90428999	4301	113,62,135	4371,2316,5606	117,48,88	4814,1604,4107	240	149	0.11803040880014438	0.347459361326	0.016,0.016,0.015	0.015,0.018,0.013	0.0
1270	gene:Solyc12g011160.1	NA	12	+	4008069	4008259	4008069	4008102	4008178	4008259	1270	7,2,17	247,140,312	7,1,4	273,62,181	225	149	0.11857135953255912	0.348061600784	0.018,0.009,0.035	0.017,0.011,0.014	0.007
1395	gene:Solyc05g007660.2	NA	5	-	2161222	2161439	2161222	2161312	2161398	2161439	1395	9,0,0	144,38,165	6,1,6	151,24,120	235	149	0.11844978023291017	0.348061600784	0.038,0.0,0.0	0.025,0.026,0.031	-0.015
3839	gene:Solyc09g009090.2	NA	9	+	2439568	2439787	2439568	2439614	2439688	2439787	3839	10,1,3	130,33,135	5,2,4	60,15,78	223	149	0.11853970544125987	0.348061600784	0.049,0.02,0.015	0.053,0.082,0.033	-0.028
526	gene:Solyc02g071870.2	NA	2	-	41228647	41228892	41228647	41228719	41228823	41228892	526	1,0,0	10,22,14	2,0,3	59,12,34	253	149	0.11852133052378595	0.348061600784	0.056,0.0,0.0	0.02,0.0,0.049	-0.004
1326	gene:Solyc10g081600.1	NA	10	+	62635785	62635963	62635785	62635874	62635957	62635963	1326	5,5,10	98,33,102	3,4,5	65,24,85	232	149	0.12051819308329169	0.353525727266	0.032,0.089,0.059	0.029,0.097,0.036	0.006
1488	gene:Solyc02g090250.2	NA	2	+	51863300	51863530	51863300	51863360	51863464	51863530	1488	4,0,4	6,7,1	7,3,4	39,5,16	253	149	0.12140622368874167	0.355878441818	0.282,0.0,0.702	0.096,0.261,0.128	0.166
4050	gene:Solyc12g007160.1	NA	12	-	1591525	1591765	1591525	1591590	1591664	1591765	4050	0,0,0	9,0,18	6,1,0	77,7,42	223	149	0.12274729305435116	0.359554880362	0.0,NA,0.0	0.049,0.087,0.0	-0.045
44	gene:Solyc03g063600.2	NA	3	+	35188637	35188867	35188637	35188661	35188767	35188867	44	103,48,119	2,0,0	64,18,59	0,0,3	255	149	0.12290458413356732	0.359761013953	0.968,1.0,1.0	1.0,1.0,0.92	0.016
2523	gene:Solyc06g084480.2	NA	6	+	49580147	49580335	49580147	49580169	49580289	49580335	2523	0,0,0	37,20,39	6,2,4	138,51,84	269	149	0.12303463244766978	0.359887168693	0.0,0.0,0.0	0.024,0.021,0.026	-0.024
1722	gene:Solyc02g093000.2	NA	2	-	53961701	53961876	53961701	53961758	53961841	53961876	1722	1,1,2	26,13,30	9,0,1	96,37,40	232	149	0.12358844771677831	0.361251825635	0.024,0.047,0.041	0.057,0.0,0.016	0.013
1135	gene:Solyc03g007920.2	NA	3	+	2428698	2428884	2428698	2428755	2428853	2428884	1135	16,6,22	265,124,335	10,2,5	210,56,142	247	149	0.12436599133468001	0.363268057963	0.035,0.028,0.038	0.028,0.021,0.021	0.01
3829	gene:Solyc07g066660.2	NA	7	+	68030800	68031017	68030800	68030855	68030968	68031017	3829	0,1,1	38,33,31	4,1,7	130,52,102	262	149	0.12496070019629528	0.364747770178	0.0,0.017,0.018	0.017,0.011,0.038	-0.01
3692	gene:Solyc11g066390.1	NA	11	+	52164259	52164458	52164259	52164331	52164430	52164458	3692	33,11,18	2,0,2	11,10,13	0,0,0	248	149	0.12570143604301098	0.366651334589	0.908,1.0,0.844	1.0,1.0,1.0	-0.083
3592	gene:Solyc09g055760.2	NA	9	-	44421286	44421515	44421286	44421391	44421468	44421515	3592	3,2,10	205,61,201	3,2,1	163,43,170	226	149	0.12629364787638553	0.368119301803	0.01,0.021,0.032	0.012,0.03,0.004	0.006
3039	gene:Solyc01g090230.2	NA	1	-	83877936	83878126	83877936	83877979	83878091	83878126	3039	15,5,17	6,0,3	11,3,11	8,0,0	261	149	0.1274557430682872	0.371245123547	0.588,1.0,0.764	0.44,1.0,1.0	-0.029
387	gene:Solyc07g055050.2	NA	7	+	63183962	63184170	63183962	63183985	63184074	63184170	387	16,30,15	934,782,827	88,44,77	3361,1818,2469	238	149	0.12863821271356052	0.374162728336	0.011,0.023,0.011	0.016,0.015,0.019	-0.002
4302	gene:Solyc01g100380.2	NA	1	-	90428942	90429158	90428942	90428999	90429077	90429158	4302	122,58,184	0,0,0	151,53,138	4,0,4	227	149	0.12858062096605424	0.374162728336	1.0,1.0,1.0	0.961,1.0,0.958	0.027
614	gene:Solyc09g082060.2	NA	9	+	67901329	67901575	67901329	67901367	67901462	67901575	614	88,121,71	2,3,4	159,143,88	7,0,0	244	149	0.13040925890114902	0.379047698449	0.964,0.961,0.916	0.933,1.0,1.0	-0.031
2895	gene:Solyc06g066730.2	NA	6	+	41927879	41928128	41927879	41927975	41928066	41928128	2895	133,84,130	1,0,7	256,146,249	4,0,5	240	149	0.13107390407027059	0.38071220277	0.988,1.0,0.92	0.975,1.0,0.969	-0.012
4162	gene:Solyc02g077680.2	NA	2	+	42575366	42575592	42575366	42575426	42575516	42575592	4162	8,3,4	98,68,84	6,1,7	187,109,142	239	149	0.13135522384114676	0.381261761205	0.048,0.027,0.029	0.02,0.006,0.03	0.016
2587	gene:Solyc02g083460.2	NA	2	+	46861489	46861728	46861489	46861592	46861667	46861728	2587	16,4,21	323,185,336	11,5,6	162,66,112	224	149	0.13210051189123467	0.383156285016	0.032,0.014,0.04	0.043,0.048,0.034	-0.013
2042	gene:Solyc08g060840.1	NA	8	-	45606489	45606710	45606489	45606558	45606647	45606710	2042	2,2,10	120,86,87	3,1,1	66,38,32	238	149	0.13229424099859652	0.383449484239	0.01,0.014,0.067	0.028,0.016,0.019	0.009
955	gene:Solyc07g055810.2	NA	7	+	63741338	63741516	63741338	63741372	63741444	63741516	955	124,84,160	0,0,2	156,53,142	1,0,7	221	149	0.13256211302326	0.383957022955	1.0,1.0,0.982	0.991,1.0,0.932	0.02
4289	gene:Solyc07g043510.2	NA	7	+	57370711	57370902	57370711	57370755	57370853	57370902	4289	44,16,24	5,0,0	20,4,32	0,0,0	247	149	0.1326981736593707	0.384082336207	0.841,1.0,1.0	1.0,1.0,1.0	-0.053
160	gene:Solyc05g009710.2	NA	5	-	3907374	3907597	3907374	3907455	3907543	3907597	160	9,2,9	4,0,0	9,3,7	0,0,0	237	149	0.1337715936442574	0.386918676515	0.586,1.0,1.0	1.0,1.0,1.0	-0.138
4334	gene:Solyc06g007710.2	NA	6	+	1698395	1698601	1698395	1698463	1698550	1698601	4334	16,8,7	290,196,276	23,18,21	514,261,412	236	149	0.13487527020982218	0.38983850796	0.034,0.025,0.016	0.027,0.042,0.031	-0.008
1078	gene:Solyc09g065950.2	NA	9	-	64227927	64228173	64227927	64228005	64228086	64228173	1078	5,0,4	1,1,4	10,2,12	1,0,8	230	149	0.13534363197164254	0.39091925522	0.764,0.0,0.393	0.866,1.0,0.493	-0.401
1223	gene:Solyc09g010930.2	NA	9	-	4267190	4267406	4267190	4267282	4267370	4267406	1223	7,8,8	4,0,0	20,7,24	0,0,0	237	149	0.1357014400509417	0.391679400538	0.524,1.0,1.0	1.0,1.0,1.0	-0.159
2422	gene:Solyc03g007040.2	NA	3	+	1577511	1577751	1577511	1577596	1577694	1577751	2422	1,0,8	38,27,43	3,1,1	34,8,26	247	149	0.13623442042970763	0.392892300919	0.016,0.0,0.101	0.051,0.07,0.023	-0.009
2611	gene:Solyc01g096070.2	NA	1	+	87181584	87181820	87181584	87181676	87181763	87181820	2611	5,5,2	191,195,195	4,1,9	261,117,228	236	149	0.136311511021908	0.392892300919	0.016,0.016,0.006	0.01,0.005,0.024	-0.0
1132	gene:Solyc03g005080.2	NA	3	-	58783	59031	58783	58808	58965	59031	1132	4,2,4	0,0,0	12,3,12	4,0,0	306	149	0.1370344948550105	0.394426824899	1.0,1.0,1.0	0.594,1.0,1.0	0.135
593	gene:Solyc09g065270.2	NA	9	+	63339531	63339729	63339531	63339619	63339713	63339729	593	1,1,1	211,56,220	25,5,18	948,213,904	243	149	0.13696722418707755	0.394426824899	0.003,0.011,0.003	0.016,0.014,0.012	-0.008
2869	gene:Solyc02g092200.2	NA	2	+	53361545	53361785	53361545	53361629	53361709	53361785	2869	7,0,1	33,16,17	0,0,5	39,18,25	229	149	0.13741732011239102	0.395253848468	0.121,0.0,0.037	0.0,0.0,0.115	0.014
1551	gene:Solyc02g086910.2	NA	2	-	49500873	49501113	49500873	49500945	49501017	49501113	1551	5,6,9	0,0,0	35,6,45	4,0,1	221	149	0.1376619078425488	0.395526150037	1.0,1.0,1.0	0.855,1.0,0.968	0.059
570	gene:Solyc05g009070.2	NA	5	+	3218784	3218980	3218784	3218840	3218916	3218980	570	7,1,0	188,132,203	1,4,2	116,53,80	225	149	0.1377031123952528	0.395526150037	0.024,0.005,0.0	0.006,0.048,0.016	-0.014
3260	gene:Solyc01g006630.2	NA	1	-	1224760	1224969	1224760	1224846	1224918	1224969	3260	8,3,3	65,31,94	6,3,11	169,28,132	221	149	0.13831673404453554	0.397013149938	0.077,0.061,0.021	0.023,0.067,0.053	0.005
685	gene:Solyc08g005470.2	NA	8	-	348573	348804	348573	348661	348772	348804	685	6,1,11	232,84,233	4,0,4	240,72,240	260	149	0.13874437603657339	0.397964637848	0.015,0.007,0.026	0.009,0.0,0.009	0.01
503	gene:Solyc01g098500.2	NA	1	+	89009455	89009608	89009455	89009472	89009545	89009608	503	43,15,72	178,47,218	73,14,58	304,44,227	222	149	0.13884576759170117	0.397979662093	0.14,0.176,0.181	0.139,0.176,0.146	0.012
3161	gene:Solyc02g062620.2	NA	2	-	34362386	34362622	34362386	34362420	34362495	34362622	3161	11,4,13	473,367,554	9,2,7	535,332,421	224	149	0.13973578088122246	0.400253561984	0.015,0.007,0.015	0.011,0.004,0.011	0.004
592	gene:Solyc09g065270.2	NA	9	+	63340231	63340471	63340231	63340298	63340375	63340471	592	8,0,16	343,147,350	33,6,37	1553,448,1216	226	149	0.14042620904743652	0.401953028525	0.015,0.0,0.029	0.014,0.009,0.02	0.0
4155	gene:Solyc02g076870.2	NA	2	+	41991217	41991450	41991217	41991268	41991397	41991450	4155	10,10,10	110,49,114	6,1,11	100,30,82	278	149	0.1410551523194221	0.403474274672	0.046,0.099,0.045	0.031,0.018,0.067	0.025
3316	gene:Solyc09g009770.2	NA	9	-	3252357	3252591	3252357	3252427	3252525	3252591	3316	14,16,16	161,65,154	17,6,10	158,26,108	247	149	0.1411943827916347	0.403593612137	0.05,0.129,0.059	0.061,0.122,0.053	0.001
855	gene:Solyc12g062480.1	NA	12	-	33327638	33327869	33327638	33327716	33327796	33327869	855	0,0,0	7,8,7	2,0,3	13,5,17	229	149	0.14205245111997833	0.405766111239	0.0,0.0,0.0	0.091,0.0,0.103	-0.065
1707	gene:Solyc08g048500.2	NA	8	-	12404366	12404592	12404366	12404466	12404540	12404592	1707	0,0,2	4,0,0	1,0,1	0,0,3	223	149	0.14250939195257561	0.406709909587	0.0,NA,1.0	1.0,NA,0.182	-0.091
3967	gene:Solyc05g009780.2	NA	5	-	3974974	3975173	3974974	3975022	3975132	3975173	3967	2,0,2	1,2,0	15,0,5	3,4,3	259	149	0.1425793860378274	0.406709909587	0.535,0.0,1.0	0.742,0.0,0.489	0.101
210	gene:Solyc02g078260.2	RPB2	2	+	43008487	43008698	43008487	43008566	43008653	43008698	210	2,1,3	94,43,108	10,0,5	165,58,151	236	149	0.14268896477025045	0.406742166105	0.013,0.014,0.017	0.037,0.0,0.02	-0.004
349	gene:Solyc07g042750.2	NA	7	+	56265625	56265833	56265625	56265706	56265788	56265833	349	11,2,11	7,7,4	2,2,2	3,3,3	231	149	0.1430050408379318	0.407362604286	0.503,0.156,0.639	0.301,0.301,0.301	0.132
1949	gene:Solyc08g083140.2	NA	8	+	65687255	65687441	65687255	65687304	65687399	65687441	1949	4,4,1	0,0,2	11,6,3	2,0,1	244	149	0.1434007719077201	0.408208937363	1.0,1.0,0.234	0.771,1.0,0.647	-0.061
2167	gene:Solyc11g061960.1	NA	11	+	48675152	48675375	48675152	48675217	48675294	48675375	2167	0,0,3	30,0,8	4,0,0	25,3,29	226	149	0.14383422412213762	0.40859976228	0.0,NA,0.198	0.095,0.0,0.0	0.067
2272	gene:Solyc08g029170.2	NA	8	+	38017311	38017543	38017311	38017372	38017466	38017543	2272	4,2,3	80,38,108	9,0,8	147,22,105	243	149	0.14367132805797664	0.40859976228	0.03,0.031,0.017	0.036,0.0,0.045	-0.001
4113	gene:Solyc02g093140.2	NA	2	-	54060756	54060958	54060756	54060807	54060893	54060958	4113	13,2,5	7,0,2	8,0,10	11,2,3	235	149	0.1437958595667738	0.40859976228	0.541,1.0,0.613	0.316,0.0,0.679	0.386
1278	gene:Solyc06g005590.2	NA	6	+	635921	636154	635921	635981	636074	636154	1278	4,0,2	30,12,32	1,0,1	42,11,41	242	149	0.14424548816645588	0.409487020248	0.076,0.0,0.037	0.014,0.0,0.015	0.028
2174	gene:Solyc05g006520.2	NA	5	-	1136748	1136975	1136748	1136814	1136907	1136975	2174	20,10,23	640,334,707	8,6,22	600,240,568	242	149	0.14445889378438262	0.409811762422	0.019,0.018,0.02	0.008,0.015,0.023	0.004
3763	gene:Solyc05g053100.2	NA	5	+	63223030	63223251	63223030	63223047	63223150	63223251	3763	10,5,10	155,115,132	39,14,18	858,319,547	252	149	0.14470900570936646	0.409959325552	0.037,0.025,0.043	0.026,0.025,0.019	0.012
50	gene:Solyc06g052080.2	NA	6	+	35759853	35760057	35759853	35759894	35759975	35760057	50	5,1,9	157,59,199	4,2,11	255,105,198	230	149	0.14465201985081452	0.409959325552	0.02,0.011,0.028	0.01,0.012,0.035	0.001
2459	gene:Solyc06g069090.2	NA	6	-	42881654	42881869	42881654	42881728	42881825	42881869	2459	58,12,60	1616,490,1775	105,26,75	3695,777,2877	246	149	0.14633555208705706	0.41428375519	0.021,0.015,0.02	0.017,0.02,0.016	0.001
2788	gene:Solyc12g008750.1	NA	12	+	2111969	2112150	2111969	2112022	2112112	2112150	2788	41,30,46	0,4,1	55,42,46	0,0,0	239	149	0.14706965903690616	0.416077456428	1.0,0.824,0.966	1.0,1.0,1.0	-0.07
3086	gene:Solyc01g112240.2	NA	1	-	98292926	98293152	98292926	98293001	98293083	98293152	3086	5,2,4	94,22,91	4,0,4	104,25,114	231	149	0.1477583839626368	0.41774040384	0.033,0.055,0.028	0.024,0.0,0.022	0.023
2471	gene:Solyc10g011690.2	NA	10	+	3974403	3974645	3974403	3974501	3974585	3974645	2471	0,0,3	22,5,31	4,0,3	43,15,32	233	149	0.14912340166935553	0.421311781235	0.0,0.0,0.058	0.056,0.0,0.057	-0.018
1819	gene:Solyc08g065310.2	NA	8	-	53218816	53219058	53218816	53218870	53218969	53219058	1819	121,22,84	5,2,0	121,16,76	4,2,4	248	149	0.14956831692925074	0.422127140984	0.936,0.869,1.0	0.948,0.828,0.919	0.037
2152	gene:Solyc03g006310.2	NA	3	+	912391	914330	912391	912453	914135	914330	2152	60,13,85	2,3,3	85,21,86	11,2,5	1831	149	0.1496159738639799	0.422127140984	0.709,0.261,0.697	0.386,0.461,0.583	0.079
4038	gene:Solyc12g055830.1	NA	12	-	61826983	61827221	61826983	61827026	61827140	61827221	4038	339,175,345	0,0,8	188,87,131	0,1,2	263	149	0.14990298879273586	0.422648821944	1.0,1.0,0.961	1.0,0.98,0.974	0.002
3433	gene:Solyc01g109300.2	NA	1	+	96290357	96290592	96290357	96290468	96290561	96290592	3433	54,18,39	1172,471,1341	57,19,97	2333,621,1928	242	149	0.15004251270647728	0.422754227428	0.028,0.023,0.018	0.015,0.018,0.03	0.002
675	gene:Solyc12g088340.1	NA	12	+	63766696	63766927	63766696	63766785	63766862	63766927	675	9,1,16	0,0,3	14,0,5	0,0,0	226	149	0.15059222333441372	0.424014430191	1.0,1.0,0.779	1.0,NA,1.0	-0.074
609	gene:Solyc12g010230.1	NA	12	+	3346233	3346441	3346233	3346276	3346363	3346441	609	4,0,4	67,16,53	6,3,11	99,18,117	236	149	0.1513958443138006	0.425697961695	0.036,0.0,0.045	0.037,0.095,0.056	-0.036
642	gene:Solyc10g078920.1	NA	10	+	60571241	60571459	60571241	60571306	60571410	60571459	642	56,13,51	408,184,385	91,45,64	720,271,594	253	149	0.1513891624860515	0.425697961695	0.075,0.04,0.072	0.069,0.089,0.06	-0.01
2887	gene:Solyc06g062660.2	NA	6	-	39545839	39546080	39545839	39545957	39546033	39546080	2887	52,40,62	52,47,59	97,35,41	67,25,54	225	149	0.1516281123742314	0.426061613793	0.398,0.36,0.41	0.489,0.481,0.335	-0.046
2533	gene:Solyc01g104060.2	NA	1	-	92536316	92536560	92536316	92536385	92536494	92536560	2533	1,3,2	99,82,91	5,2,7	194,68,138	258	149	0.15351338964107095	0.431066431292	0.006,0.021,0.013	0.015,0.017,0.028	-0.007
72	gene:Solyc01g091070.2	NA	1	+	84797466	84797713	84797466	84797542	84797624	84797713	72	9,0,8	292,181,263	10,6,8	326,176,276	231	149	0.15437704190072923	0.433197678934	0.019,0.0,0.019	0.019,0.022,0.018	-0.007
1146	gene:Solyc04g079060.2	NA	4	-	63644432	63644674	63644432	63644437	63644592	63644674	1146	117,43,130	2,0,4	66,16,69	2,0,0	304	149	0.15491493357988056	0.434412540709	0.966,1.0,0.941	0.942,1.0,1.0	-0.012
3234	gene:Solyc10g083380.1	NA	10	+	63210069	63210294	63210069	63210149	63210228	63210294	3234	3,3,5	27,10,25	2,0,4	23,6,32	228	149	0.15509025548794025	0.434609727464	0.068,0.164,0.116	0.054,0.0,0.076	0.073
108	gene:Solyc03g112320.2	NA	3	-	62758527	62758746	62758527	62758560	62758652	62758746	108	4,2,3	34,19,37	2,0,13	79,27,60	241	149	0.15690140830295382	0.439387638001	0.068,0.061,0.048	0.015,0.0,0.118	0.015
4245	gene:Solyc04g048900.2	NA	4	+	38567219	38567452	38567219	38567257	38567359	38567452	4245	146,56,161	12,0,9	87,19,50	8,0,3	251	149	0.15767120734760992	0.441244845985	0.878,1.0,0.914	0.866,1.0,0.908	0.006
4186	gene:Solyc03g117650.2	NA	3	+	66734607	66734828	66734607	66734681	66734785	66734828	4186	5,0,3	62,21,63	2,0,2	61,25,54	253	149	0.1582373637784088	0.442530032891	0.045,0.0,0.027	0.019,0.0,0.021	0.011
2327	gene:Solyc12g044220.1	NA	12	+	38782031	38782393	38782031	38782079	38782175	38782393	2327	96,69,111	2,1,4	100,48,102	0,0,0	245	149	0.15874018244096183	0.443636472062	0.967,0.977,0.944	1.0,1.0,1.0	-0.037
1692	gene:Solyc09g007670.2	NA	9	+	1220328	1220558	1220328	1220376	1220464	1220558	1692	1,1,4	36,37,44	0,0,7	62,21,57	237	149	0.16016505868287476	0.44731658427	0.017,0.017,0.054	0.0,0.0,0.072	0.005
2231	gene:Solyc06g034220.2	NA	6	+	23959507	23959715	23959507	23959589	23959682	23959715	2231	11,1,9	157,107,219	2,1,9	196,71,163	242	149	0.16051003820027543	0.44797778025	0.041,0.006,0.025	0.006,0.009,0.033	0.008
2484	gene:Solyc11g069070.1	NA	11	+	53659048	53659284	53659048	53659052	53659151	53659284	2484	7,0,3	5,2,4	2,1,1	2,0,4	248	149	0.16066979142189214	0.448121473514	0.457,0.0,0.311	0.375,1.0,0.131	-0.246
461	gene:Solyc05g055600.2	NA	5	+	65168515	65168730	65168515	65168583	65168667	65168730	461	7,1,5	139,89,176	16,4,4	296,96,221	233	149	0.16129171413145932	0.449553134539	0.031,0.007,0.018	0.033,0.026,0.011	-0.005
1156	gene:Solyc01g060080.2	NA	1	-	69473006	69473208	69473006	69473065	69473130	69473208	1156	0,0,5	18,21,26	3,1,4	67,16,52	214	149	0.163040496289163	0.454121543836	0.0,0.0,0.118	0.03,0.042,0.051	-0.002
958	gene:Solyc08g074290.2	NA	8	+	58407096	58407292	58407096	58407159	58407269	58407292	958	23,25,31	1,0,3	18,16,30	2,0,0	259	149	0.16350596744019125	0.455111768147	0.93,1.0,0.856	0.838,1.0,1.0	-0.017
3290	gene:Solyc02g083310.2	NA	2	-	46764248	46764481	46764248	46764295	46764411	46764481	3290	26,28,37	0,0,0	40,11,18	2,0,2	265	149	0.16374528953516876	0.455471608458	1.0,1.0,1.0	0.918,1.0,0.835	0.082
1664	gene:Solyc12g095860.1	NA	12	-	64975644	64975887	64975644	64975696	64975799	64975887	1664	18,7,11	195,46,187	13,11,9	206,56,194	252	149	0.16449575884475845	0.457251810516	0.052,0.083,0.034	0.036,0.104,0.027	0.001
4178	gene:Solyc09g010940.2	NA	9	-	4280290	4280522	4280290	4280356	4280467	4280522	4178	41,11,27	614,226,583	18,2,18	440,67,303	260	149	0.16474343375628467	0.457632934441	0.037,0.027,0.026	0.023,0.017,0.033	0.006
3545	gene:Solyc02g065790.2	NA	2	+	36930744	36930988	36930744	36930777	36930921	36930988	3545	5,11,3	24,24,31	11,0,18	58,19,42	293	149	0.16534880812621883	0.459006516992	0.096,0.189,0.047	0.088,0.0,0.179	0.022
3997	gene:Solyc11g013070.1	NA	11	+	5926485	5926730	5926485	5926522	5926612	5926730	3997	3,2,0	37,25,29	5,0,4	41,17,30	239	149	0.16680200639571585	0.462730230879	0.048,0.048,0.0	0.071,0.0,0.077	-0.017
3962	gene:Solyc02g092010.2	NA	2	-	53226890	53227102	53226890	53226947	53227050	53227102	3962	3,2,12	103,134,150	8,0,5	214,70,101	252	149	0.1672309288504535	0.463609386813	0.017,0.009,0.045	0.022,0.0,0.028	0.007
3927	gene:Solyc09g075010.2	NA	9	-	66793475	66793709	66793475	66793513	66793604	66793709	3927	21,11,29	1224,867,1287	33,17,34	1934,958,1489	240	149	0.1682316377849383	0.466071451668	0.011,0.008,0.014	0.01,0.011,0.014	-0.001
2801	gene:Solyc06g073840.2	NA	6	+	45596917	45597131	45596917	45596988	45597102	45597131	2801	3,6,5	141,118,143	10,1,3	240,85,128	263	149	0.17028453247836395	0.471443264166	0.012,0.028,0.019	0.023,0.007,0.013	0.005
3697	gene:Solyc02g085840.2	NA	2	-	48627366	48627599	48627366	48627473	48627557	48627599	3697	2,3,11	295,160,305	12,3,5	387,161,312	233	149	0.17078735414053142	0.472519290633	0.004,0.012,0.023	0.019,0.012,0.01	-0.001
2000	gene:Solyc04g008290.2	NA	4	+	1979094	1979341	1979094	1979196	1979277	1979341	2000	23,13,8	335,183,257	17,5,12	345,130,288	230	149	0.17180553444555688	0.475018775598	0.043,0.044,0.02	0.031,0.024,0.026	0.009
1233	gene:Solyc11g006940.1	NA	11	+	1450882	1451129	1450882	1450951	1451075	1451129	1233	0,0,1	14,13,14	4,1,0	29,5,22	273	149	0.17207296413703188	0.475123414652	0.0,0.0,0.038	0.07,0.098,0.0	-0.043
2293	gene:Solyc10g081650.1	CRTISO	10	-	62685073	62685278	62685073	62685125	62685212	62685278	2293	4,4,2	112,75,135	5,0,8	174,87,132	236	149	0.17202430059250207	0.475123414652	0.022,0.033,0.009	0.018,0.0,0.037	0.003
3125	gene:Solyc08g061560.2	NA	8	-	48990881	48991111	48990881	48990957	48991039	48991111	3125	2,5,2	36,26,37	5,2,7	191,46,141	231	149	0.17460202722684282	0.481785193795	0.035,0.11,0.034	0.017,0.027,0.031	0.035
2004	gene:Solyc01g060240.2	NA	1	+	69831246	69831453	69831246	69831273	69831405	69831453	2004	22,8,10	145,36,169	19,7,15	254,64,179	281	149	0.17519234790250812	0.482770391457	0.074,0.105,0.03	0.038,0.055,0.043	0.024
4249	gene:Solyc08g078520.2	NA	8	+	62300833	62301063	62300833	62300933	62301022	62301063	4249	3,2,7	126,73,140	1,0,1	42,39,56	238	149	0.17519177196147512	0.482770391457	0.015,0.017,0.03	0.015,0.0,0.011	0.012
1879	gene:Solyc04g080510.2	NA	4	-	64665364	64665599	64665364	64665425	64665515	64665599	1879	4,1,5	14,3,12	0,10,11	17,1,18	239	149	0.17548035888255414	0.483242318972	0.151,0.172,0.206	0.0,0.862,0.276	-0.203
2770	gene:Solyc02g072310.2	NA	2	+	41597223	41597437	41597223	41597295	41597377	41597437	2770	5,4,1	6,5,20	5,3,3	11,2,8	231	149	0.17705379062051904	0.486944035756	0.35,0.34,0.031	0.227,0.492,0.195	-0.064
3296	gene:Solyc02g083310.2	NA	2	-	46765081	46765307	46765081	46765148	46765241	46765307	3296	5,1,5	145,69,140	4,0,18	232,46,244	242	149	0.17705986320683847	0.486944035756	0.021,0.009,0.022	0.011,0.0,0.043	-0.001
250	gene:Solyc01g087720.2	NA	1	+	82653746	82653985	82653746	82653823	82653897	82653985	250	9,3,6	56,41,78	17,5,5	114,31,88	223	149	0.17771743505194001	0.48842793073	0.097,0.047,0.049	0.091,0.097,0.037	-0.011
1470	gene:Solyc08g075890.2	NA	8	+	59982405	59982613	59982405	59982497	59982581	59982613	1470	91,50,133	1,4,2	60,22,77	0,0,0	233	149	0.1786972179762704	0.490469353583	0.983,0.889,0.977	1.0,1.0,1.0	-0.05
548	gene:Solyc05g007190.2	NA	5	-	1807695	1807887	1807695	1807734	1807841	1807887	548	5,6,6	4,2,4	10,1,8	9,0,13	256	149	0.17868059256173535	0.490469353583	0.421,0.636,0.466	0.393,1.0,0.264	-0.045
921	gene:Solyc02g091030.2	NA	2	+	52472901	52473128	52472901	52472985	52473110	52473128	921	1,0,2	57,20,47	2,0,2	49,2,37	274	149	0.17939094430356903	0.492047129538	0.009,0.0,0.023	0.022,0.0,0.029	-0.006
1896	gene:Solyc12g040790.1	NA	12	+	42658148	42658365	42658148	42658192	42658262	42658365	1896	1,2,2	0,0,0	31,9,43	2,2,0	219	149	0.18035677665606886	0.494368674556	1.0,1.0,1.0	0.913,0.754,1.0	0.111
1207	gene:Solyc03g083250.2	NA	3	+	53104939	53105147	53104939	53105044	53105107	53105147	1207	13,9,7	0,0,4	24,5,14	0,0,0	212	149	0.1805632139534794	0.494564756156	1.0,1.0,0.552	1.0,1.0,1.0	-0.149
1746	gene:Solyc03g058950.2	NA	3	-	27007113	27007340	27007113	27007191	27007277	27007340	1746	0,0,1	28,31,13	1,0,3	51,24,56	235	149	0.18066728951623737	0.494564756156	0.0,0.0,0.047	0.012,0.0,0.033	0.001
276	gene:Solyc09g091820.2	NA	9	+	71034468	71034687	71034468	71034503	71034600	71034687	276	21,2,19	640,311,666	19,7,18	875,243,762	246	149	0.18242140077600433	0.499036469142	0.019,0.004,0.017	0.013,0.017,0.014	-0.001
453	gene:Solyc08g083360.2	NA	8	+	65830885	65831125	65830885	65830992	65831073	65831125	453	13,5,21	3,2,2	103,41,79	6,4,5	230	149	0.18280352461406424	0.499751511478	0.737,0.618,0.872	0.917,0.869,0.911	-0.157
1192	gene:Solyc03g120850.2	NA	3	-	69097974	69098203	69097974	69098098	69098178	69098203	1192	4,13,15	0,0,0	47,17,35	5,0,0	229	149	0.18299125282480702	0.499934518443	1.0,1.0,1.0	0.859,1.0,1.0	0.047
1065	gene:Solyc01g067360.2	NA	1	-	75815328	75815563	75815328	75815420	75815495	75815563	1065	1,0,3	59,23,93	0,1,5	69,28,63	224	149	0.18376351641880448	0.501713188956	0.011,0.0,0.021	0.0,0.023,0.05	-0.014
3738	gene:Solyc09g059600.2	NA	9	+	54907259	54907496	54907259	54907332	54907438	54907496	3738	9,1,3	86,18,94	6,1,9	75,25,68	255	149	0.18405439823613404	0.502176106987	0.058,0.031,0.018	0.045,0.023,0.072	-0.011
2398	gene:Solyc10g086190.1	NA	10	+	65107233	65107430	65107233	65107277	65107359	65107430	2398	57,20,45	458,136,641	67,24,62	838,166,817	231	149	0.1842532033587942	0.502296858833	0.074,0.087,0.043	0.049,0.085,0.047	0.008
375	gene:Solyc10g078740.1	NA	10	-	60468435	60468602	60468435	60468493	60468594	60468602	375	4,1,8	172,109,246	19,6,9	476,203,337	250	149	0.18442968842069046	0.502296858833	0.014,0.005,0.019	0.023,0.017,0.016	-0.006
446	gene:Solyc06g084060.2	NA	6	+	49323754	49323958	49323754	49323764	49323859	49323958	446	4,0,1	2,0,2	5,0,1	2,2,4	244	149	0.18446272660696092	0.502296858833	0.55,NA,0.234	0.604,0.0,0.132	0.147
775	gene:Solyc07g055200.2	NA	7	+	63317968	63318171	63317968	63317994	63318075	63318171	775	3,0,10	185,54,223	10,2,3	207,63,136	230	149	0.18466462255457824	0.502516024164	0.01,0.0,0.028	0.03,0.02,0.014	-0.009
1279	gene:Solyc12g019750.1	NA	12	-	11308710	11308957	11308710	11308789	11308892	11308957	1279	33,26,45	196,113,241	86,26,46	311,106,271	252	149	0.1850229733997951	0.503160372472	0.091,0.12,0.099	0.141,0.127,0.091	-0.016
2421	gene:Solyc03g007040.2	NA	3	+	1579086	1579312	1579086	1579164	1579266	1579312	2421	4,0,1	35,19,42	1,1,4	33,12,31	251	149	0.18537716744760274	0.50379257785	0.064,0.0,0.014	0.018,0.047,0.071	-0.019
3964	gene:Solyc02g092010.2	NA	2	-	53227714	53227916	53227714	53227765	53227880	53227916	3964	33,9,6	2,0,2	11,13,17	1,0,2	264	149	0.18574659728977017	0.504465332141	0.903,1.0,0.629	0.861,1.0,0.828	-0.052
308	gene:Solyc08g067840.2	NA	8	+	56876287	56876517	56876287	56876329	56876454	56876517	308	3,0,0	78,45,105	9,2,4	297,68,198	274	149	0.18604715755347837	0.504950285321	0.02,0.0,0.0	0.016,0.016,0.011	-0.008
1403	gene:Solyc09g060110.2	NA	9	-	57609294	57609536	57609294	57609370	57609467	57609536	1403	0,1,3	48,22,55	4,1,3	102,25,94	246	149	0.18629984985267659	0.505304769686	0.0,0.027,0.032	0.023,0.024,0.019	-0.002
3923	gene:Solyc03g113370.2	NA	3	-	63514779	63515018	63514779	63514865	63514949	63515018	3923	3,1,6	126,26,107	1,0,1	47,12,30	233	149	0.18680909721808409	0.506354193442	0.015,0.024,0.035	0.013,0.0,0.021	0.013
3150	gene:Solyc05g009660.2	NA	5	-	3855093	3855332	3855093	3855151	3855254	3855332	3150	3,1,12	84,57,104	12,0,12	151,62,109	252	149	0.1872600938852032	0.507244455884	0.021,0.01,0.064	0.045,0.0,0.061	-0.004
1083	gene:Solyc11g007170.1	NA	11	-	1603682	1603928	1603682	1603761	1603853	1603928	1083	12,9,12	350,129,313	9,1,15	186,66,164	241	149	0.18771210354026535	0.50813629598	0.021,0.041,0.023	0.029,0.009,0.054	-0.002
333	gene:Solyc01g111780.2	NA	1	+	97959857	97960057	97959857	97959903	97959997	97960057	333	5,2,9	74,125,93	11,5,22	288,134,201	243	149	0.18784621862267123	0.508166992732	0.04,0.01,0.056	0.023,0.022,0.063	-0.001
494	gene:Solyc01g098500.2	NA	1	+	89008241	89008465	89008241	89008305	89008382	89008465	494	7,3,9	1,0,4	17,2,7	10,0,1	226	149	0.1898658513981763	0.51329507442	0.822,1.0,0.597	0.528,1.0,0.822	0.023
2877	gene:Solyc01g098560.2	NA	1	+	89049982	89050188	89049982	89050045	89050129	89050188	2877	4,3,2	101,49,134	2,1,1	62,26,66	233	149	0.19041436203679504	0.514441935033	0.025,0.038,0.009	0.02,0.024,0.01	0.006
3342	gene:Solyc04g050470.2	NA	4	-	47276738	47276968	47276738	47276829	47276912	47276968	3342	7,10,7	178,74,157	27,3,20	439,104,357	232	149	0.19071402996952105	0.514915440342	0.025,0.08,0.028	0.038,0.018,0.035	0.014
3051	gene:Solyc08g077420.2	NA	8	+	61288258	61288461	61288258	61288318	61288389	61288461	3051	1,4,7	141,53,134	4,2,9	181,41,147	220	149	0.19144021604795347	0.516202641187	0.005,0.049,0.034	0.015,0.032,0.04	0.0
923	gene:Solyc02g091030.2	NA	2	+	52471412	52471656	52471412	52471487	52471613	52471656	923	6,0,3	11,15,8	2,2,2	12,5,8	275	149	0.19135241666101752	0.516202641187	0.228,0.0,0.169	0.083,0.178,0.119	0.006
3833	gene:Solyc01g103740.2	NA	1	-	92272585	92272814	92272585	92272629	92272707	92272814	3833	1,1,4	96,31,126	7,4,4	254,51,174	227	149	0.19179902489121403	0.51683344012	0.007,0.021,0.02	0.018,0.049,0.015	-0.011
1843	gene:Solyc10g017850.2	NA	10	+	6148356	6148604	6148356	6148432	6148523	6148604	1843	8,0,18	631,177,761	12,8,11	643,114,671	240	149	0.19293661791730896	0.519560612596	0.008,0.0,0.014	0.011,0.042,0.01	-0.014
2235	gene:Solyc12g014350.1	NA	12	-	5161916	5162164	5161916	5161986	5162095	5162164	2235	3,0,2	43,24,45	2,0,7	51,16,41	258	149	0.19462594215104784	0.523452683842	0.039,0.0,0.025	0.022,0.0,0.09	-0.016
3417	gene:Solyc12g010380.1	NA	12	-	3429720	3429883	3429720	3429745	3429838	3429883	3417	3,2,5	132,40,114	10,6,11	218,76,261	242	149	0.19463485876610453	0.523452683842	0.014,0.03,0.026	0.027,0.046,0.025	-0.009
104	gene:Solyc05g015220.2	NA	5	-	10078127	10078306	10078127	10078164	10078249	10078306	104	2,0,2	6,0,2	0,2,1	0,0,5	234	149	0.19594221233646694	0.526626504455	0.175,NA,0.389	NA,1.0,0.113	-0.274
3449	gene:Solyc09g059270.2	NA	9	+	54161048	54161431	54161048	54161287	54161362	54161431	3449	892,456,1218	26,0,0	464,196,480	0,0,0	224	149	0.196259844839522	0.527137896036	0.958,1.0,1.0	1.0,1.0,1.0	-0.014
1654	gene:Solyc03g098280.2	NA	3	+	60634861	60635075	60634861	60634956	60635044	60635075	1654	15,11,20	499,402,559	22,0,15	607,361,471	237	149	0.1974854271590948	0.529056429134	0.019,0.017,0.022	0.022,0.0,0.02	0.005
1783	gene:Solyc01g034150.2	NA	1	-	36250680	36250928	36250680	36250786	36250881	36250928	1783	18,13,26	16,11,26	10,0,22	12,6,10	244	149	0.19726140060720615	0.529056429134	0.407,0.419,0.379	0.337,0.0,0.573	0.098
3874	gene:Solyc01g008090.2	NA	1	-	2225291	2225504	2225291	2225320	2225427	2225504	3874	2,0,0	0,0,0	5,2,1	1,0,2	256	149	0.19737105343143907	0.529056429134	1.0,NA,NA	0.744,1.0,0.225	0.344
4352	gene:Solyc01g099930.2	NA	1	-	90042485	90042704	90042485	90042542	90042642	90042704	4352	14,11,20	0,0,0	19,3,19	1,3,0	249	149	0.197295100326817	0.529056429134	1.0,1.0,1.0	0.919,0.374,1.0	0.236
1866	gene:Solyc02g078910.2	NA	2	-	43539894	43540126	43539894	43539978	43540082	43540126	1866	8,2,4	195,93,213	0,0,2	54,10,35	253	149	0.19769273484535924	0.529269229964	0.024,0.013,0.011	0.0,0.0,0.033	0.005
3696	gene:Solyc02g085840.2	NA	2	-	48629230	48629418	48629230	48629287	48629382	48629418	3696	12,3,13	302,286,327	18,10,14	434,233,382	244	149	0.1982928365444972	0.530532676443	0.024,0.006,0.024	0.025,0.026,0.022	-0.006
1541	gene:Solyc08g083280.2	NA	8	+	65785266	65785465	65785266	65785289	65785369	65785465	1541	11,6,6	219,142,227	8,1,8	271,135,229	229	149	0.19876884827825542	0.531379868394	0.032,0.027,0.017	0.019,0.005,0.022	0.01
3881	gene:Solyc11g005040.1	NA	11	-	49232	49724	49232	49461	49573	49724	3881	32,18,29	3,6,10	79,51,38	12,1,12	261	149	0.1988662517861501	0.531379868394	0.859,0.631,0.623	0.79,0.967,0.644	-0.096
1578	gene:Solyc02g005180.2	NA	2	+	7139130	7139358	7139130	7139206	7139300	7139358	1578	35,21,50	25,22,14	32,12,40	29,8,20	243	149	0.20102660796238644	0.536362829917	0.462,0.369,0.687	0.404,0.479,0.551	0.028
2103	gene:Solyc02g079250.2	NA	2	+	43859109	43859267	43859109	43859147	43859216	43859267	2103	18,23,14	87,57,93	50,10,26	141,48,101	218	149	0.20111042211009308	0.536362829917	0.124,0.216,0.093	0.195,0.125,0.15	-0.012
258	gene:Solyc02g062680.2	NA	2	-	34405355	34405598	34405355	34405426	34405532	34405598	258	1,5,4	45,8,75	2,2,4	58,17,65	255	149	0.20111986277635163	0.536362829917	0.013,0.268,0.03	0.02,0.064,0.035	0.064
536	gene:Solyc06g005260.2	NA	6	+	273130	273358	273130	273172	273270	273358	536	22,17,13	0,0,0	15,12,8	4,0,0	247	149	0.20319847828077056	0.541557309468	1.0,1.0,1.0	0.693,1.0,1.0	0.102
287	gene:Solyc07g065030.2	NA	7	+	66968224	66968431	66968224	66968269	66968359	66968431	287	38,22,22	2,0,5	22,13,21	2,2,4	239	149	0.20474371924149082	0.545324487735	0.922,1.0,0.733	0.873,0.802,0.766	0.071
2389	gene:Solyc01g080930.2	NA	1	-	80268497	80268713	80268497	80268541	80268611	80268713	2389	10,2,20	273,71,293	13,2,10	269,52,171	219	149	0.20746470847191614	0.552216352646	0.024,0.019,0.044	0.032,0.026,0.038	-0.003
4215	gene:Solyc03g093240.2	NA	3	+	54430981	54431195	54430981	54431015	54431149	54431195	4215	6,2,7	93,40,132	19,4,13	301,90,242	283	149	0.20820849339367342	0.553839944831	0.033,0.026,0.027	0.032,0.023,0.028	0.001
2248	gene:Solyc02g071800.2	NA	2	+	41151377	41151604	41151377	41151449	41151557	41151604	2248	6,3,4	1,0,2	9,2,10	0,3,3	257	149	0.20875345564497144	0.554576734862	0.777,1.0,0.537	1.0,0.279,0.659	0.125
4154	gene:Solyc01g097730.2	NA	1	+	88456763	88456995	88456763	88456862	88456958	88456995	4154	2,0,1	23,20,29	4,0,0	38,16,30	245	149	0.2086318496566987	0.554576734862	0.05,0.0,0.021	0.06,0.0,0.0	0.004
490	gene:Solyc01g098500.2	NA	1	+	89009558	89009745	89009558	89009608	89009685	89009745	490	6,4,6	218,81,309	14,3,6	369,58,312	226	149	0.20961253250178996	0.556501778079	0.018,0.032,0.013	0.024,0.033,0.013	-0.002
1563	gene:Solyc10g009570.2	NA	10	-	3697162	3697364	3697162	3697237	3697314	3697364	1563	4,1,14	116,34,135	23,7,29	544,119,581	226	149	0.20992205330713015	0.556788487184	0.022,0.019,0.064	0.027,0.037,0.032	0.003
3556	gene:Solyc06g082490.2	NA	6	-	48287966	48288197	48287966	48288047	48288147	48288197	3556	16,7,12	11,3,10	16,4,10	3,0,15	249	149	0.20998956958060647	0.556788487184	0.465,0.583,0.418	0.761,1.0,0.285	-0.193
2265	gene:Solyc02g090480.2	NA	2	+	52012680	52012912	52012680	52012765	52012859	52012912	2265	0,3,1	28,32,42	3,0,0	74,28,50	243	149	0.21033762301000694	0.557354303226	0.0,0.054,0.014	0.024,0.0,0.0	0.015
1032	gene:Solyc12g099440.1	NA	12	+	66592446	66592645	66592446	66592510	66592591	66592645	1032	21,6,15	62,21,68	19,4,18	84,27,86	230	149	0.21105345463915987	0.558616277646	0.18,0.156,0.125	0.128,0.088,0.119	0.042
520	gene:Solyc03g096080.2	NA	3	+	57934807	57935030	57934807	57934890	57934974	57935030	520	4,5,15	490,194,530	13,2,5	407,158,350	233	149	0.21108380242548536	0.558616277646	0.005,0.016,0.018	0.02,0.008,0.009	0.001
2313	gene:Solyc01g100950.2	NA	1	-	90837921	90838156	90837921	90837962	90838047	90838156	2313	14,9,23	24,15,22	38,1,18	34,3,20	234	149	0.2115652033711682	0.559532509108	0.271,0.276,0.4	0.416,0.175,0.364	-0.003
3971	gene:Solyc03g115680.2	NA	3	+	65324156	65324389	65324156	65324225	65324322	65324389	3971	2,3,6	97,66,111	6,0,3	151,32,113	246	149	0.2122979037532807	0.561111764773	0.012,0.027,0.032	0.024,0.0,0.016	0.01
3139	gene:Solyc10g044960.1	NA	10	+	29060386	29060548	29060386	29060455	29060536	29060548	3139	57,23,61	215,139,192	58,15,24	194,100,162	230	149	0.21290569879005988	0.5623590857	0.147,0.097,0.171	0.162,0.089,0.088	0.025
4217	gene:Solyc11g012410.1	IMP3	11	+	5244654	5244875	5244654	5244738	5244820	5244875	4217	29,8,33	3,0,1	6,1,2	0,0,0	231	149	0.21336056672453696	0.563201138822	0.862,1.0,0.955	1.0,1.0,1.0	-0.061
2627	gene:Solyc11g007580.1	NA	11	-	1817362	1817571	1817362	1817406	1817504	1817571	2627	13,10,17	0,4,0	33,17,20	0,0,0	247	149	0.21377643332429547	0.5632315964	1.0,0.601,1.0	1.0,1.0,1.0	-0.133
3345	gene:Solyc04g050470.2	NA	4	-	47276600	47276829	47276600	47276663	47276738	47276829	3345	0,0,4	170,94,172	6,1,10	433,141,324	224	149	0.21378034258126621	0.5632315964	0.0,0.0,0.015	0.009,0.005,0.02	-0.006
666	gene:Solyc08g083320.2	NA	8	-	65817622	65817847	65817622	65817656	65817746	65817847	666	13,6,13	270,90,363	25,5,25	375,109,465	239	149	0.21364301024232762	0.5632315964	0.029,0.04,0.022	0.04,0.028,0.032	-0.003
709	gene:Solyc07g055230.2	NA	7	+	63337413	63337660	63337413	63337524	63337617	63337660	709	10,4,10	299,239,393	14,8,11	973,449,709	242	149	0.21456551244138333	0.564940620862	0.02,0.01,0.015	0.009,0.011,0.009	0.005
1731	gene:Solyc10g083800.1	NA	10	+	63558205	63558403	63558205	63558236	63558337	63558403	1731	5,1,14	0,0,0	21,9,11	0,0,4	250	149	0.21694260429673104	0.570836261401	1.0,1.0,1.0	1.0,1.0,0.621	0.126
1922	gene:Solyc02g063030.2	NA	2	-	35050694	35050911	35050694	35050792	35050866	35050911	1922	1,0,0	1,2,0	0,0,4	3,0,3	223	149	0.2180711442507145	0.573441210962	0.401,0.0,NA	0.0,NA,0.471	-0.035
4281	gene:Solyc11g005680.1	NA	11	-	504545	504749	504545	504622	504746	504749	4281	33,14,40	822,324,1065	44,15,44	1319,475,1328	273	149	0.21919790401642297	0.576038174428	0.021,0.023,0.02	0.018,0.017,0.018	0.004
3568	gene:Solyc01g109890.2	NA	1	+	96737333	96737579	96737333	96737411	96737496	96737579	3568	2,2,0	2,0,1	5,3,2	0,0,0	234	149	0.22190000145721905	0.582769102812	0.389,1.0,0.0	1.0,1.0,1.0	-0.537
226	gene:Solyc11g066610.1	NA	11	+	52377995	52378193	52377995	52378036	52378134	52378193	226	1,0,1	39,15,41	5,0,2	64,8,56	247	149	0.2233091911063361	0.58609812428	0.015,0.0,0.014	0.045,0.0,0.021	-0.012
3929	gene:Solyc01g095970.2	NA	1	-	87087491	87087724	87087491	87087615	87087690	87087724	3929	13,5,5	2,0,1	22,8,9	0,0,0	224	149	0.22375901291283018	0.586534866654	0.812,1.0,0.769	1.0,1.0,1.0	-0.14
4384	gene:Solyc10g085100.1	NA	10	-	64410673	64410921	64410673	64410740	64410868	64410921	4384	82,27,61	1,0,8	4,5,8	4,0,0	277	149	0.2237276071366713	0.586534866654	0.978,1.0,0.804	0.35,1.0,1.0	0.144
1086	gene:Solyc03g122270.2	NA	3	-	70145070	70145307	70145070	70145145	70145233	70145307	1086	16,8,13	4,0,0	28,3,10	0,0,0	237	149	0.22674553407598422	0.59398719338	0.715,1.0,1.0	1.0,1.0,1.0	-0.095
2043	gene:Solyc12g088370.1	NA	12	+	63784192	63784398	63784192	63784270	63784351	63784398	2043	56,20,56	632,236,823	4,0,8	74,13,60	230	149	0.22726984228143324	0.594984109553	0.054,0.052,0.042	0.034,0.0,0.08	0.011
3742	gene:Solyc08g082850.2	NA	8	+	65516294	65516536	65516294	65516354	65516454	65516536	3742	4,3,8	373,148,368	5,1,12	410,93,338	249	149	0.22759750219803587	0.595089110295	0.006,0.012,0.013	0.007,0.006,0.021	-0.001
916	gene:Solyc10g007590.2	NA	10	-	1889964	1890190	1889964	1890033	1890116	1890190	916	7,7,1	209,88,214	4,1,0	226,65,181	232	149	0.22755303635317636	0.595089110295	0.021,0.049,0.003	0.011,0.01,0.0	0.017
3222	gene:Solyc09g014760.2	NA	9	-	6846804	6847007	6846804	6846893	6846972	6847007	3222	14,10,15	342,237,471	33,22,29	1609,475,1094	228	149	0.22774887135046945	0.595108951086	0.026,0.027,0.02	0.013,0.029,0.017	0.005
3313	gene:Solyc10g074930.1	NA	10	-	58639084	58639307	58639084	58639205	58639284	58639307	3313	22,12,9	873,369,1043	6,3,5	296,108,291	228	149	0.22875569148668326	0.597362654299	0.016,0.021,0.006	0.013,0.018,0.011	0.0
1336	gene:Solyc01g096730.2	NA	1	-	87744103	87744311	87744103	87744179	87744268	87744311	1336	3,0,5	57,23,82	0,0,0	25,18,32	238	149	0.22940433372421348	0.598301535781	0.032,0.0,0.037	0.0,0.0,0.0	0.023
1357	gene:Solyc01g108660.2	NA	1	-	95891856	95892066	95891856	95891916	95892005	95892066	1357	17,7,7	443,241,573	10,1,6	362,103,320	238	149	0.2293897222049501	0.598301535781	0.023,0.018,0.008	0.017,0.006,0.012	0.005
1989	gene:Solyc09g009340.1	NA	9	-	2714733	2714976	2714733	2714794	2714906	2714976	1989	0,0,0	10,1,18	0,1,4	29,6,20	261	149	0.22973839322110942	0.598795472004	0.0,0.0,0.0	0.0,0.087,0.102	-0.063
1059	gene:Solyc08g066200.2	NA	8	+	54638450	54638691	54638450	54638548	54638628	54638691	1059	0,0,1	40,22,47	2,0,6	72,25,76	229	149	0.23060349656815549	0.599916953046	0.0,0.0,0.014	0.018,0.0,0.049	-0.018
1798	gene:Solyc04g077780.2	NA	4	-	62681204	62681420	62681204	62681247	62681323	62681420	1798	38,18,47	820,461,957	102,29,58	2306,807,1841	225	149	0.23053905159647137	0.599916953046	0.03,0.025,0.031	0.028,0.023,0.02	0.005
2215	gene:Solyc01g080270.2	NA	1	-	79504975	79505210	79504975	79505013	79505158	79505210	2215	2,3,1	6,9,8	3,1,0	3,3,11	294	149	0.23051095083908055	0.599916953046	0.145,0.145,0.06	0.336,0.145,0.0	-0.044
3865	gene:Solyc07g043260.2	NA	7	-	56921996	56922167	56921996	56922024	56922115	56922167	3865	27,15,42	1,0,0	47,7,25	3,0,0	240	149	0.23080890711930374	0.600074162416	0.944,1.0,1.0	0.907,1.0,1.0	0.012
3554	gene:Solyc06g082490.2	NA	6	-	48287966	48288200	48287966	48288072	48288147	48288200	3554	10,1,3	46,14,61	9,1,4	60,5,58	224	149	0.2313876360194328	0.601201145941	0.126,0.045,0.032	0.091,0.117,0.044	-0.016
3143	gene:Solyc03g082710.2	NA	3	-	52623908	52624117	52623908	52623990	52624076	52624117	3143	10,4,11	111,91,178	12,4,11	145,75,126	235	149	0.23226044711666316	0.603090332883	0.054,0.027,0.038	0.05,0.033,0.052	-0.005
1297	gene:Solyc07g006650.2	NA	7	-	1519045	1519257	1519045	1519086	1519198	1519257	1297	9,12,17	591,380,663	7,6,9	421,208,341	261	149	0.23289983554123508	0.603992743926	0.009,0.018,0.014	0.009,0.016,0.015	0.0
2161	gene:Solyc08g014340.2	NA	8	-	4164589	4164821	4164589	4164665	4164761	4164821	2161	17,12,13	0,4,0	56,17,37	0,0,0	245	149	0.23280731117207826	0.603992743926	1.0,0.646,1.0	1.0,1.0,1.0	-0.118
879	gene:Solyc04g082490.2	NA	4	-	66130435	66130643	66130435	66130512	66130588	66130643	879	0,3,4	49,35,48	2,0,2	114,30,89	225	149	0.23311547617743933	0.604173422604	0.0,0.054,0.052	0.011,0.0,0.015	0.027
1570	gene:Solyc07g065800.2	NA	7	-	67419726	67419939	67419726	67419825	67419897	67419939	1570	2,6,11	0,0,2	5,8,7	0,0,0	221	149	0.23328347958705908	0.604230489368	1.0,1.0,0.788	1.0,1.0,1.0	-0.071
3142	gene:Solyc03g082710.2	NA	3	-	52623908	52624117	52623908	52623986	52624076	52624117	3142	10,4,11	1,6,4	12,4,11	0,0,7	239	149	0.23454130296806736	0.607108475913	0.862,0.294,0.632	1.0,1.0,0.495	-0.236
3806	gene:Solyc09g075990.2	NA	9	-	67671790	67672028	67671790	67671919	67671984	67672028	3806	15,5,7	0,4,0	16,0,18	1,0,2	214	149	0.2347263640585633	0.607207763024	1.0,0.465,1.0	0.918,NA,0.862	-0.068
2953	gene:Solyc06g051160.2	NA	6	-	34324979	34325219	34324979	34324984	34325113	34325219	2953	6,1,4	74,43,70	2,0,4	66,27,60	278	149	0.23500747609009875	0.607316502892	0.042,0.012,0.03	0.016,0.0,0.034	0.011
400	gene:Solyc01g056520.2	NA	1	-	54551608	54551809	54551608	54551672	54551773	54551809	400	4,2,5	26,4,20	4,0,6	41,5,41	250	149	0.23506185978071203	0.607316502892	0.084,0.23,0.13	0.055,0.0,0.08	0.103
791	gene:Solyc09g064450.2	NA	9	+	61737052	61737293	61737052	61737120	61737228	61737293	791	32,20,18	0,0,0	45,10,31	1,0,2	257	149	0.2360562266025961	0.609505129076	1.0,1.0,1.0	0.963,1.0,0.9	0.046
1628	gene:Solyc04g076810.2	NA	4	-	61683942	61684155	61683942	61683996	61684099	61684155	1628	4,0,6	194,121,223	8,1,5	177,79,172	252	149	0.23621914936276556	0.609545548137	0.012,0.0,0.016	0.026,0.007,0.017	-0.007
2222	gene:Solyc03g119570.1	NA	3	+	68134265	68134484	68134265	68134298	68134396	68134484	2222	2,0,4	34,15,47	2,0,1	35,14,30	247	149	0.23715451836094542	0.611197105539	0.034,0.0,0.049	0.033,0.0,0.02	0.01
243	gene:Solyc01g068210.2	NA	1	+	77310888	77311103	77310888	77310952	77311028	77311103	243	2,2,0	4,0,1	2,1,0	1,0,3	225	149	0.2370207796337321	0.611197105539	0.249,1.0,0.0	0.57,1.0,0.0	-0.107
1319	gene:Solyc04g045600.2	NA	4	-	34264971	34265207	34264971	34265061	34265130	34265207	1319	8,2,3	115,47,140	10,4,12	196,99,191	218	149	0.24109577090040557	0.620581713779	0.045,0.028,0.014	0.034,0.027,0.041	-0.005
3463	gene:Solyc12g010060.1	NA	12	-	3203777	3204014	3203777	3203882	3203973	3204014	3463	278,183,326	7529,4307,8180	301,146,276	6868,3479,5952	240	149	0.24094905566423122	0.620581713779	0.022,0.026,0.024	0.026,0.025,0.028	-0.002
1626	gene:Solyc10g008170.2	NA	10	+	2304039	2304266	2304039	2304099	2304203	2304266	1626	0,0,0	2,0,2	2,0,0	11,2,10	253	149	0.24256904634050913	0.623985881171	0.0,NA,0.0	0.097,0.0,0.0	-0.032
607	gene:Solyc01g007760.2	NA	1	+	1919470	1919667	1919470	1919538	1919616	1919667	607	1,0,4	45,12,30	3,1,0	80,19,53	227	149	0.2428091186174418	0.624215491899	0.014,0.0,0.08	0.024,0.033,0.0	0.012
2799	gene:Solyc05g007160.2	NA	5	-	1756344	1756565	1756344	1756412	1756508	1756565	2799	2,1,2	58,33,46	3,3,3	107,45,85	245	149	0.24373514958988934	0.62620719066	0.021,0.018,0.026	0.017,0.039,0.021	-0.004
3236	gene:Solyc11g012910.1	NA	11	+	5703081	5703281	5703081	5703122	5703207	5703281	3236	10,4,0	74,61,91	7,1,8	181,59,134	234	149	0.24428855876445899	0.62718770641	0.079,0.04,0.0	0.024,0.011,0.037	0.016
674	gene:Solyc01g099350.2	NA	1	+	89633049	89633267	89633049	89633113	89633189	89633267	674	7,0,1	67,55,97	2,0,4	178,44,103	225	149	0.24441985272738898	0.62718770641	0.065,0.0,0.007	0.007,0.0,0.025	0.013
1803	gene:Solyc02g021000.2	NA	2	-	21271105	21271346	21271105	21271185	21271259	21271346	1803	7,3,16	167,97,173	22,6,27	485,196,377	223	149	0.24479345904644234	0.627757203837	0.027,0.02,0.058	0.029,0.02,0.046	0.003
3360	gene:Solyc06g073870.2	NA	6	-	45613852	45614029	45613852	45613895	45613995	45614029	3360	37,6,10	579,272,602	18,4,18	650,218,554	249	149	0.24639194943197684	0.631465188049	0.037,0.013,0.01	0.016,0.011,0.019	0.005
1246	gene:Solyc09g065830.2	NA	9	-	64101626	64101855	64101626	64101678	64101777	64101855	1246	17,4,5	481,255,581	17,2,13	579,175,458	248	149	0.24691987552384498	0.632207828875	0.021,0.009,0.005	0.017,0.007,0.017	-0.002
1804	gene:Solyc10g012160.2	NA	10	-	4510358	4510582	4510358	4510437	4510522	4510582	1804	5,0,4	44,27,50	5,2,5	48,17,32	234	149	0.24698720929945428	0.632207828875	0.067,0.0,0.048	0.062,0.07,0.09	-0.036
822	gene:Solyc04g007840.2	NA	4	-	1517198	1517843	1517198	1517415	1517596	1517843	822	128,44,127	0,6,0	144,23,158	0,0,0	330	149	0.24834579335925447	0.635292483754	1.0,0.768,1.0	1.0,1.0,1.0	-0.077
937	gene:Solyc06g043060.1	NA	6	-	29805535	29805754	29805535	29805653	29805737	29805754	937	2,5,1	44,53,38	5,5,1	110,24,57	233	149	0.24855787141501073	0.6354422667	0.028,0.057,0.017	0.028,0.118,0.011	-0.018
3177	gene:Solyc11g045120.1	NA	11	+	31735646	31735878	31735646	31735759	31735874	31735878	3177	16,2,15	104,40,76	3,4,5	43,18,38	264	149	0.2490735193086171	0.636367466925	0.08,0.027,0.1	0.038,0.111,0.069	-0.004
4382	gene:Solyc10g085100.1	NA	10	-	64408795	64409032	64408795	64408890	64408970	64409032	4382	30,29,49	0,2,0	3,1,0	0,0,0	229	149	0.2493754851197006	0.636745917897	1.0,0.904,1.0	1.0,1.0,NA	-0.032
1985	gene:Solyc03g113430.2	NA	3	-	63575668	63576228	63575668	63575812	63575986	63576228	1985	377,114,448	2,5,7	175,59,158	2,0,3	323	149	0.24997736442811608	0.637496186918	0.989,0.913,0.967	0.976,1.0,0.96	-0.022
3798	gene:Solyc12g056940.1	NA	12	-	63012734	63012926	63012734	63012823	63012906	63012926	3798	30,35,26	0,3,0	133,77,132	2,3,0	232	149	0.2498657132720144	0.637496186918	1.0,0.882,1.0	0.977,0.943,1.0	-0.013
4370	gene:Solyc02g070260.2	NA	2	+	40032499	40032678	40032499	40032547	40032614	40032678	4370	1,1,1	0,3,0	3,0,8	3,2,0	216	149	0.253993155986727	0.647338468368	1.0,0.187,1.0	0.408,0.0,1.0	0.26
2185	gene:Solyc06g071580.2	NA	6	+	44069505	44069722	44069505	44069570	44069687	44069722	2185	10,5,0	31,17,24	7,3,2	38,5,29	266	149	0.2548704520803375	0.648775400468	0.153,0.141,0.0	0.094,0.252,0.037	-0.03
3730	gene:Solyc10g054110.1	NA	10	-	54604804	54605032	54604804	54604841	54604963	54605032	3730	3,5,4	83,57,84	4,2,2	115,44,80	271	149	0.2547399361903229	0.648775400468	0.019,0.046,0.026	0.019,0.024,0.014	0.011
2954	gene:Solyc04g082830.2	NA	4	+	66365260	66365502	66365260	66365302	66365377	66365502	2954	1,1,2	20,9,28	0,0,3	5,2,8	224	149	0.2561183109290005	0.651551130261	0.032,0.069,0.045	0.0,0.0,0.2	-0.018
189	gene:Solyc04g074850.2	NA	4	-	60766155	60766391	60766155	60766223	60766335	60766391	189	8,0,6	87,31,59	2,0,3	19,3,15	261	149	0.2562944987894818	0.651598851652	0.05,0.0,0.055	0.057,0.0,0.102	-0.018
3390	gene:Solyc04g076830.2	NA	4	-	61702142	61702388	61702142	61702268	61702350	61702388	3390	3,5,8	380,230,368	8,1,6	256,97,267	231	149	0.25864760059401315	0.656824119529	0.005,0.014,0.014	0.02,0.007,0.014	-0.003
962	gene:Solyc02g091560.2	NA	2	+	52822632	52822857	52822632	52822680	52822770	52822857	962	81,32,92	1367,748,1335	480,135,421	8173,3076,6558	239	149	0.2586671454052469	0.656824119529	0.036,0.026,0.041	0.035,0.027,0.038	0.001
2308	gene:Solyc10g006270.2	NA	10	-	938906	939108	938906	938957	939053	939108	2308	32,25,37	943,569,1016	35,8,30	815,361,647	245	149	0.2590476115261788	0.65738691852	0.02,0.026,0.022	0.025,0.013,0.027	0.001
2650	gene:Solyc03g098650.2	NA	3	+	60949439	60949622	60949439	60949500	60949565	60949622	2650	8,4,12	8,2,8	22,3,18	11,5,21	214	149	0.25950333715996343	0.658139897368	0.41,0.582,0.511	0.582,0.295,0.374	0.084
1754	gene:Solyc10g009330.2	NA	10	+	3408044	3408291	3408044	3408097	3408178	3408291	1754	136,82,141	1,0,4	126,80,138	6,0,2	230	149	0.260403265791561	0.660017830442	0.989,1.0,0.958	0.932,1.0,0.978	0.012
1697	gene:Solyc03g019680.2	NA	3	+	61459735	61459984	61459735	61459814	61459917	61459984	1697	2,5,1	71,49,76	3,0,2	94,18,71	252	149	0.26111610405263225	0.661044396687	0.016,0.057,0.008	0.019,0.0,0.016	0.015
3548	gene:Solyc03g097460.2	NA	3	-	59793879	59794197	59793879	59793952	59794084	59794197	3548	34,17,49	1,0,0	72,26,71	0,0,3	281	149	0.26112770924936257	0.661044396687	0.947,1.0,1.0	1.0,1.0,0.926	0.007
1752	gene:Solyc02g068670.1	NA	2	+	38619886	38620081	38619886	38619958	38620033	38620081	1752	1,2,0	6,2,6	0,0,0	1,0,0	224	149	0.26292838156860143	0.664789597625	0.1,0.399,0.0	0.0,NA,NA	0.166
507	gene:Solyc01g098500.2	NA	1	+	89007810	89008059	89007810	89007893	89007999	89008059	507	6,3,10	127,47,120	25,2,15	289,44,200	255	149	0.2629016043705762	0.664789597625	0.027,0.036,0.046	0.048,0.026,0.042	-0.002
1206	gene:Solyc03g083250.2	NA	3	+	53105107	53105326	53105107	53105147	53105263	53105326	1206	11,2,7	4,4,5	11,2,10	5,3,4	265	149	0.2640113509976036	0.666713228663	0.607,0.219,0.44	0.553,0.273,0.584	-0.048
2935	gene:Solyc08g043180.2	NA	8	+	22855435	22855631	22855435	22855471	22855573	22855631	2935	3,0,4	199,78,255	17,4,10	646,126,509	251	149	0.26396821068526377	0.666713228663	0.009,0.0,0.009	0.015,0.018,0.012	-0.009
1068	gene:Solyc01g091580.2	NA	1	-	85174424	85174632	85174424	85174487	85174576	85174632	1068	1,5,9	128,70,176	12,13,13	367,112,360	238	149	0.2643557857154992	0.66678983701	0.005,0.043,0.031	0.02,0.068,0.022	-0.01
1580	gene:Solyc02g005180.2	NA	2	+	7138862	7139028	7138862	7138902	7138985	7139028	1580	7,11,6	15,17,25	17,0,1	23,7,28	232	149	0.2643638856083476	0.66678983701	0.231,0.294,0.134	0.322,0.0,0.022	0.105
1400	gene:Solyc03g113590.2	NA	3	-	63669012	63669260	63669012	63669083	63669177	63669260	1400	19,2,14	0,0,0	11,3,12	1,0,2	243	149	0.26463513988294357	0.667067505466	1.0,1.0,1.0	0.871,1.0,0.786	0.114
2568	gene:Solyc04g049490.2	NA	4	+	42104547	42104761	42104547	42104608	42104695	42104761	2568	3,5,4	161,95,175	17,3,0	242,82,186	236	149	0.2667621563482046	0.672019820527	0.012,0.032,0.014	0.042,0.023,0.0	-0.002
941	gene:Solyc09g092020.2	NA	9	-	71188739	71188936	71188739	71188762	71188859	71188936	941	39,4,21	0,0,3	17,12,30	0,0,0	246	149	0.26711716788283224	0.672504840552	1.0,1.0,0.809	1.0,1.0,1.0	-0.064
1815	gene:Solyc01g090290.2	NA	1	+	83960356	83960550	83960356	83960394	83960479	83960550	1815	6,1,6	201,84,239	2,7,6	209,96,272	234	149	0.26732060839785315	0.672607901616	0.019,0.008,0.016	0.006,0.044,0.014	-0.007
28	gene:Solyc07g066310.2	PSBR	7	+	67786620	67786858	67786620	67786695	67786851	67786858	28	835,559,752	30385,25882,29173	2965,1515,2125	110635,56152,73946	305	149	0.2682552727230354	0.67454955881	0.013,0.01,0.012	0.013,0.013,0.014	-0.002
1920	gene:Solyc02g063030.2	NA	2	-	35050694	35050911	35050694	35050787	35050866	35050911	1920	2,0,1	72,22,45	5,1,6	221,48,162	228	149	0.2694814987310633	0.677221568457	0.018,0.0,0.014	0.015,0.013,0.024	-0.007
3919	gene:Solyc09g074400.2	NA	9	-	66200516	66200729	66200516	66200582	66200664	66200729	3919	9,6,9	11,0,2	11,2,16	5,0,6	231	149	0.27074984686776626	0.679982843742	0.345,1.0,0.744	0.587,1.0,0.632	-0.043
838	gene:Solyc02g080480.2	NA	2	-	44687087	44687333	44687087	44687151	44687276	44687333	838	48,13,38	114,83,122	26,5,29	81,26,45	274	149	0.270908844969786	0.679982843742	0.186,0.078,0.145	0.149,0.095,0.26	-0.032
3465	gene:Solyc12g010060.1	NA	12	-	3203777	3204014	3203777	3203899	3203973	3204014	3465	51,33,89	39,13,53	62,21,60	43,22,35	223	149	0.2711049421058959	0.680062639622	0.466,0.629,0.529	0.491,0.389,0.534	0.07
1425	gene:Solyc01g079510.2	NA	1	+	78575458	78575643	78575458	78575496	78575616	78575643	1425	2,20,3	0,0,0	17,4,4	2,0,0	269	149	0.271400576533418	0.680391875392	1.0,1.0,1.0	0.825,1.0,1.0	0.058
2426	gene:Solyc08g081010.2	NA	8	-	64144353	64144518	64144353	64144363	64144447	64144518	2426	7,6,5	273,169,344	5,5,3	351,165,328	233	149	0.2717268993512787	0.680797600735	0.016,0.022,0.009	0.009,0.019,0.006	0.004
3136	gene:Solyc03g031560.2	NA	3	+	4062129	4062322	4062129	4062181	4062251	4062322	3136	0,0,0	12,11,16	3,0,2	27,4,29	219	149	0.27228002477090746	0.681770733531	0.0,0.0,0.0	0.07,0.0,0.045	-0.038
1366	gene:Solyc01g008960.2	NA	1	+	2984107	2984350	2984107	2984202	2984322	2984350	1366	17,14,23	1394,750,1320	21,14,28	1205,557,984	269	149	0.2737186532606152	0.684958588782	0.007,0.01,0.01	0.01,0.014,0.016	-0.004
2525	gene:Solyc06g084480.2	NA	6	+	49580289	49580517	49580289	49580361	49580447	49580517	2525	26,14,14	0,0,0	29,8,33	0,2,2	235	149	0.2751640984474885	0.688159639561	1.0,1.0,1.0	1.0,0.717,0.913	0.123
1824	gene:Solyc07g045420.2	NA	7	-	58509982	58510155	58509982	58510057	58510141	58510155	1824	29,13,22	260,171,252	18,11,16	247,124,156	233	149	0.276195121383525	0.690137814778	0.067,0.046,0.053	0.045,0.054,0.062	0.002
3605	gene:Solyc02g094320.2	NA	2	+	54880505	54880740	54880505	54880577	54880672	54880740	3605	2,2,2	107,39,142	5,2,5	219,94,156	244	149	0.27628856223434617	0.690137814778	0.011,0.03,0.009	0.014,0.013,0.019	0.001
139	gene:Solyc05g017890.2	NA	5	-	19091944	19092192	19091944	19092064	19092144	19092192	139	3,0,0	12,15,16	1,1,2	68,47,53	229	149	0.2767590000075433	0.690895959609	0.14,0.0,0.0	0.009,0.014,0.024	0.031
2903	gene:Solyc08g007860.2	NA	8	-	2376288	2376475	2376288	2376318	2376411	2376475	2903	7,10,8	214,41,255	9,9,8	276,89,201	242	149	0.2770299114313044	0.691155396874	0.02,0.131,0.019	0.02,0.059,0.024	0.022
4294	gene:Solyc03g110920.2	NA	3	-	61652432	61652643	61652432	61652502	61652584	61652643	4294	2,6,6	7,0,0	17,3,5	4,1,8	231	149	0.2781275414878726	0.693475839891	0.156,1.0,1.0	0.733,0.659,0.287	0.159
392	gene:Solyc05g013740.2	NA	5	+	7058946	7059163	7058946	7059036	7059121	7059163	392	2,1,3	54,36,67	7,1,4	87,36,95	234	149	0.27886496364489044	0.694895896765	0.023,0.017,0.028	0.049,0.017,0.026	-0.008
1113	gene:Solyc02g078000.2	NA	2	-	42812839	42813079	42812839	42812946	42813030	42813079	1113	4,1,2	49,74,49	2,2,0	63,34,40	233	149	0.2791319513190238	0.69514268743	0.05,0.009,0.025	0.02,0.036,0.0	0.009
3264	gene:Solyc04g080040.2	NA	4	-	64333750	64333991	64333750	64333828	64333911	64333991	3264	0,0,6	38,21,32	2,0,1	25,6,30	232	149	0.2807405889919081	0.698308472258	0.0,0.0,0.107	0.049,0.0,0.021	0.012
3652	gene:Solyc01g028900.2	NA	1	+	40837518	40837750	40837518	40837576	40837660	40837750	3652	31,9,26	350,118,434	32,7,21	383,98,293	233	149	0.2807144657518841	0.698308472258	0.054,0.047,0.037	0.051,0.044,0.044	-0.0
1144	gene:Solyc04g079060.2	NA	4	-	63649421	63649567	63649421	63649457	63649553	63649567	1144	303,180,283	43,29,42	439,82,351	69,23,16	245	149	0.2817380182568078	0.699948173808	0.811,0.791,0.804	0.795,0.684,0.93	-0.001
2104	gene:Solyc10g006820.2	NA	10	-	1263943	1264188	1263943	1263971	1264065	1264188	2104	3,1,2	22,10,10	10,3,7	73,9,36	243	149	0.2816001455207664	0.699948173808	0.077,0.058,0.109	0.077,0.17,0.107	-0.037
1134	gene:Solyc03g005080.2	NA	3	-	59386	59635	59386	59441	59517	59635	1134	1,4,3	53,60,85	3,4,10	159,63,121	225	149	0.28205047312118015	0.700304084132	0.012,0.042,0.023	0.012,0.04,0.052	-0.009
3895	gene:Solyc03g006870.2	NA	3	+	1389516	1389717	1389516	1389559	1389639	1389717	3895	7,8,15	302,131,332	38,5,14	681,212,601	229	149	0.28279732713607175	0.70144819827	0.015,0.038,0.029	0.035,0.015,0.015	0.006
4129	gene:Solyc06g060390.2	NA	6	+	38408526	38408757	38408526	38408615	38408683	38408757	4129	2,0,1	20,5,42	0,0,1	42,3,32	217	149	0.2830196885990977	0.70144819827	0.064,0.0,0.016	0.0,0.0,0.021	0.02
815	gene:Solyc12g014460.1	NA	12	+	5445077	5445305	5445077	5445136	5445225	5445305	815	30,11,34	119,40,123	31,2,35	131,41,131	238	149	0.28289276840610017	0.70144819827	0.136,0.147,0.148	0.129,0.03,0.143	0.043
2157	gene:Solyc04g080430.2	NA	4	+	64604515	64604758	64604515	64604608	64604693	64604758	2157	0,0,0	9,4,8	1,0,2	10,4,3	234	149	0.28352634874495775	0.702187394834	0.0,0.0,0.0	0.06,0.0,0.298	-0.119
3573	gene:Solyc02g086790.2	NA	2	-	49400877	49401125	49400877	49400895	49401078	49401125	3573	6,0,8	7,5,0	6,1,8	6,0,2	332	149	0.2836572418849599	0.702187394834	0.278,0.0,1.0	0.31,1.0,0.642	-0.225
405	gene:Solyc04g079930.2	NA	4	-	64252207	64252414	64252207	64252248	64252345	64252414	405	11,4,18	0,0,0	11,2,14	1,0,2	246	149	0.2844334708122468	0.703688066761	1.0,1.0,1.0	0.869,1.0,0.809	0.107
2881	gene:Solyc02g063270.2	NA	2	-	35331096	35331336	35331096	35331184	35331279	35331336	2881	2,6,11	205,87,217	7,2,5	196,61,146	244	149	0.28491956508042515	0.704469581761	0.006,0.04,0.03	0.021,0.02,0.02	0.005
150	gene:Solyc03g121310.2	NA	3	-	69451068	69451280	69451068	69451127	69451225	69451280	150	16,3,13	6,0,4	17,5,9	0,0,6	247	149	0.28553322948367715	0.705565395124	0.617,1.0,0.662	1.0,1.0,0.475	-0.065
4342	gene:Solyc04g070980.2	NA	4	+	57832250	57832467	57832250	57832294	57832368	57832467	4342	3,0,6	99,38,152	13,6,15	481,118,347	223	149	0.28577144698191737	0.705732708269	0.02,0.0,0.026	0.018,0.033,0.028	-0.011
2651	gene:Solyc06g008290.2	NA	6	+	2159163	2159390	2159163	2159213	2159334	2159390	2651	3,2,2	248,96,237	1,3,7	106,53,119	270	149	0.286567834523627	0.707277440127	0.007,0.011,0.005	0.005,0.03,0.031	-0.014
2717	gene:Solyc07g062270.2	NA	7	+	65053754	65053965	65053754	65053788	65053902	65053965	2717	4,1,5	38,24,54	6,0,1	63,10,40	263	149	0.28685634546570327	0.707567588726	0.056,0.023,0.05	0.051,0.0,0.014	0.021
2917	gene:Solyc06g083190.2	NA	6	-	48716966	48717206	48716966	48717047	48717136	48717206	2917	13,5,13	506,270,496	23,9,16	781,330,581	238	149	0.28721023925863076	0.708018570751	0.016,0.011,0.016	0.018,0.017,0.017	-0.003
220	gene:Solyc10g054420.1	NA	10	+	55361708	55361951	55361708	55361809	55361877	55361951	220	22,7,15	249,93,288	35,14,29	777,116,578	217	149	0.2876353658443751	0.708644511446	0.057,0.049,0.035	0.03,0.077,0.033	0.0
1873	gene:Solyc05g005880.2	NA	5	+	683726	683972	683726	683873	683959	683972	1873	8,1,9	0,0,0	28,10,28	0,0,3	235	149	0.2911070972257488	0.716771133502	1.0,1.0,1.0	1.0,1.0,0.855	0.048
3010	gene:Solyc10g084760.1	NA	10	-	64171848	64172067	64171848	64171929	64171998	64172067	3010	13,6,8	12,7,17	7,6,10	16,5,7	218	149	0.29133935058892513	0.716916511348	0.425,0.369,0.243	0.23,0.451,0.494	-0.046
2814	gene:Solyc03g120270.2	NA	3	+	68724326	68724571	68724326	68724443	68724524	68724571	2814	30,6,32	5,4,15	27,6,16	6,3,3	230	149	0.2920193456902451	0.718162847185	0.795,0.493,0.58	0.745,0.564,0.776	-0.072
54	gene:Solyc05g008540.2	NA	5	+	2870536	2870759	2870536	2870629	2870706	2870759	54	1,1,1	16,6,19	3,0,0	35,25,38	226	149	0.2930491609058179	0.72026750415	0.04,0.099,0.034	0.053,0.0,0.0	0.04
4345	gene:Solyc05g054590.2	NA	5	+	64472439	64472686	64472439	64472531	64472621	64472686	4345	9,3,5	246,188,265	18,10,6	560,308,353	239	149	0.2935749727042347	0.721131639183	0.022,0.01,0.012	0.02,0.02,0.01	-0.002
31	gene:Solyc07g066310.2	PSBR	7	+	67786637	67786858	67786637	67786695	67786857	67786858	31	1120,849,1087	5,14,10	3785,2163,2895	28,25,21	311	149	0.2940226148473639	0.721802848667	0.991,0.967,0.981	0.985,0.976,0.985	-0.002
3966	gene:Solyc01g090770.2	NA	1	-	84423662	84423861	84423662	84423716	84423808	84423861	3966	3,4,6	126,68,142	5,5,4	233,92,216	241	149	0.2945837014427368	0.722751594707	0.015,0.035,0.025	0.013,0.033,0.011	0.006
2542	gene:Solyc05g005020.2	NA	5	-	39212	39387	39212	39272	39351	39387	2542	4,3,3	112,105,145	8,2,13	460,97,373	228	149	0.29502156798029405	0.723397079307	0.023,0.018,0.013	0.011,0.013,0.022	0.003
3493	gene:Solyc10g080390.1	NA	10	-	61661571	61661770	61661571	61661609	61661689	61661770	3493	4,1,9	39,55,74	18,5,11	138,90,123	229	149	0.29522459570079707	0.723466312378	0.063,0.012,0.073	0.078,0.035,0.055	-0.007
2277	gene:Solyc05g023770.2	NA	5	-	29323803	29323979	29323803	29323831	29323930	29323979	2277	0,0,2	0,0,1	5,2,9	0,1,1	248	149	0.29564153836489926	0.724059365262	NA,NA,0.546	1.0,0.546,0.844	-0.251
1532	gene:Solyc03g112050.2	NA	3	+	62589665	62589904	62589665	62589730	62589811	62589904	1532	50,31,45	1073,1108,1126	47,29,24	1026,576,644	230	149	0.2998539355102644	0.733941714416	0.029,0.018,0.025	0.029,0.032,0.024	-0.004
1153	gene:Solyc02g094440.2	NA	2	+	54969057	54969231	54969057	54969089	54969225	54969231	1153	53,9,72	368,73,476	56,16,51	408,91,385	285	149	0.3015566470568196	0.737611456273	0.07,0.061,0.073	0.067,0.084,0.065	-0.004
3843	gene:Solyc02g090020.2	NA	2	+	51697077	51697251	51697077	51697130	51697223	51697251	3843	14,5,19	4,4,11	28,11,30	24,0,25	242	149	0.30182253815950666	0.737611456273	0.683,0.435,0.515	0.418,1.0,0.425	-0.07
531	gene:Solyc07g064810.2	NA	7	-	66797327	66797557	66797327	66797406	66797494	66797557	531	5,1,2	46,5,47	2,2,8	82,20,51	237	149	0.30188784897942617	0.737611456273	0.064,0.112,0.026	0.015,0.059,0.09	0.013
2687	gene:Solyc03g005020.2	NA	3	-	30647	30873	30647	30743	30833	30873	2687	8,6,4	21,3,42	16,1,11	27,6,35	239	149	0.30271942240484084	0.739206896362	0.192,0.555,0.056	0.27,0.094,0.164	0.092
393	gene:Solyc04g081990.2	NA	4	+	65814359	65814603	65814359	65814431	65814532	65814603	393	2,2,3	79,40,92	0,6,1	61,30,62	250	149	0.3029775097363966	0.739400891981	0.015,0.029,0.019	0.0,0.107,0.01	-0.018
2546	gene:Solyc08g081580.2	NA	8	+	64593870	64594108	64593870	64593954	64594041	64594108	2546	0,3,0	2,0,0	2,5,1	0,0,0	236	149	0.30555167178806064	0.745243588409	0.0,1.0,NA	1.0,1.0,1.0	-0.5
2913	gene:Solyc09g075060.2	NA	9	-	66881502	66881693	66881502	66881566	66881664	66881693	2913	25,10,27	0,0,3	10,3,11	0,0,0	247	149	0.3071582674187681	0.748720888602	1.0,1.0,0.844	1.0,1.0,1.0	-0.052
2570	gene:Solyc07g045170.2	NA	7	+	58269694	58269935	58269694	58269766	58269896	58269935	2570	0,0,0	33,14,14	0,2,5	51,17,42	279	149	0.30751969920348554	0.749160703357	0.0,0.0,0.0	0.0,0.059,0.06	-0.04
2116	gene:Solyc04g008660.2	NA	4	+	2295632	2295810	2295632	2295643	2295762	2295810	2116	0,3,1	0,0,0	18,0,15	0,0,1	268	149	0.3085533536567619	0.750756800984	NA,1.0,1.0	1.0,NA,0.893	0.053
2390	gene:Solyc08g065190.2	NA	8	+	52973990	52974235	52973990	52974005	52974094	52974235	2390	9,2,3	100,26,111	26,3,13	398,125,355	238	149	0.3083897182421062	0.750756800984	0.053,0.046,0.017	0.039,0.015,0.022	0.013
2451	gene:Solyc10g006930.2	NA	10	-	1368805	1369052	1368805	1368884	1368965	1369052	2451	3,0,0	90,58,122	3,2,4	198,71,174	230	149	0.3087190324414423	0.750756800984	0.021,0.0,0.0	0.01,0.018,0.015	-0.007
2450	gene:Solyc10g006930.2	NA	10	-	1366781	1367022	1366781	1366842	1366963	1367022	2450	8,2,8	75,43,89	12,3,10	176,45,172	270	149	0.30948588339958377	0.752179724833	0.056,0.025,0.047	0.036,0.035,0.031	0.009
1054	gene:Solyc02g064960.2	NA	2	+	36074741	36074964	36074741	36074788	36074876	36074964	1054	2,1,1	49,32,38	3,0,1	53,14,34	237	149	0.30985106564443343	0.752625329051	0.025,0.019,0.016	0.034,0.0,0.018	0.003
2762	gene:Solyc11g008620.1	NA	11	-	2809784	2810012	2809784	2809837	2809956	2810012	2762	11,6,8	392,150,456	36,16,33	1337,429,1160	268	149	0.310090146560417	0.752764291269	0.015,0.022,0.01	0.015,0.02,0.016	-0.001
1372	gene:Solyc04g077920.2	NA	4	+	62781857	62782050	62781857	62781924	62781999	62782050	1372	59,20,51	562,275,729	10,5,21	221,48,142	224	149	0.310682755052774	0.753192161729	0.065,0.046,0.044	0.029,0.065,0.09	-0.01
1830	gene:Solyc02g078880.2	NA	2	-	43522664	43522908	43522664	43522714	43522898	43522908	1830	35,23,30	0,0,0	42,11,23	0,0,4	333	149	0.3108123247725381	0.753192161729	1.0,1.0,1.0	1.0,1.0,0.72	0.093
2831	gene:Solyc09g011760.2	NA	9	-	5055332	5055547	5055332	5055394	5055506	5055547	2831	28,7,20	0,0,3	6,2,10	0,0,0	261	149	0.310567906807679	0.753192161729	1.0,1.0,0.792	1.0,1.0,1.0	-0.069
449	gene:Solyc07g022900.2	NA	7	+	23225402	23225648	23225402	23225481	23225565	23225648	449	29,21,28	5,4,5	147,28,144	31,3,21	233	149	0.3126775157174363	0.757268717118	0.788,0.77,0.782	0.752,0.856,0.814	-0.027
3985	gene:Solyc10g080720.1	NA	10	-	61930753	61930986	61930753	61930842	61930932	61930986	3985	8,1,4	68,57,118	8,7,5	136,70,92	239	149	0.31356186847708	0.758767623261	0.068,0.011,0.021	0.035,0.059,0.033	-0.009
416	gene:Solyc01g095130.2	NA	1	-	86514729	86514974	86514729	86514816	86514904	86514974	416	0,0,2	5,0,3	0,0,0	4,0,1	237	149	0.31366305953125606	0.758767623261	0.0,NA,0.295	0.0,NA,0.0	0.147
4021	gene:Solyc03g121820.2	NA	3	+	69862172	69862383	69862172	69862222	69862312	69862383	4021	4,1,10	214,81,234	2,0,6	339,74,322	239	149	0.31408632674883447	0.758904440405	0.012,0.008,0.026	0.004,0.0,0.011	0.01
4098	gene:Solyc02g082700.2	NA	2	-	46355355	46355604	46355355	46355439	46355530	46355604	4098	283,180,264	3876,4129,4274	351,187,364	6778,4904,4748	240	149	0.314029504357096	0.758904440405	0.043,0.026,0.037	0.031,0.023,0.045	0.002
1840	gene:Solyc10g017850.2	NA	10	+	6148523	6148728	6148523	6148604	6148690	6148728	1840	19,5,25	838,171,1000	15,4,24	889,147,807	235	149	0.3145268917910135	0.759082685203	0.014,0.018,0.016	0.011,0.017,0.019	0.0
802	gene:Solyc03g006460.2	NA	3	-	1050229	1050429	1050229	1050274	1050395	1050429	802	3,2,1	76,29,98	3,4,3	115,37,87	270	149	0.314359418862035	0.759082685203	0.021,0.037,0.006	0.014,0.056,0.019	-0.008
4146	gene:Solyc03g120430.2	NA	3	-	68823587	68823774	68823587	68823619	68823696	68823774	4146	6,1,5	201,111,240	14,8,28	898,319,875	226	149	0.3147165101550933	0.759097689704	0.019,0.006,0.014	0.01,0.016,0.021	-0.003
2774	gene:Solyc09g047900.1	NA	9	+	33689480	33689679	33689480	33689536	33689628	33689679	2774	7,1,2	0,0,0	30,7,29	1,0,2	241	149	0.31646862362522565	0.762879227248	1.0,1.0,1.0	0.949,1.0,0.9	0.05
1317	gene:Solyc03g026150.2	NA	3	+	3560832	3561021	3560832	3560892	3560976	3561021	1317	3,2,0	8,0,6	2,2,1	5,0,2	233	149	0.31870087764080607	0.767659001657	0.193,1.0,0.0	0.204,1.0,0.242	-0.084
2383	gene:Solyc04g008730.2	NA	4	-	2396026	2396272	2396026	2396102	2396181	2396272	2383	10,1,15	346,198,440	23,6,16	621,210,543	228	149	0.31882237831547133	0.767659001657	0.019,0.003,0.022	0.024,0.018,0.019	-0.006
3409	gene:Solyc10g006390.2	NA	10	-	1004232	1004478	1004232	1004275	1004363	1004478	3409	12,4,12	183,111,134	15,7,9	151,76,169	237	149	0.3203502514221964	0.770889355021	0.04,0.022,0.053	0.059,0.055,0.032	-0.01
1774	gene:Solyc05g052920.2	NA	5	-	63099546	63099751	63099546	63099584	63099669	63099751	1774	7,9,8	8,14,15	10,7,6	25,8,18	234	149	0.32079113478778726	0.771501747174	0.358,0.29,0.254	0.203,0.358,0.175	0.055
3106	gene:Solyc01g106440.2	NA	1	+	94338572	94338807	94338572	94338612	94338708	94338807	3106	0,0,5	77,63,72	3,3,3	118,49,71	245	149	0.3224036888719674	0.774929656354	0.0,0.0,0.041	0.015,0.036,0.025	-0.012
3336	gene:Solyc03g115650.2	NA	3	+	65289361	65289588	65289361	65289418	65289513	65289588	3336	122,55,129	4787,2803,5069	82,30,50	2742,1125,2007	244	149	0.32321103190169026	0.776419304145	0.015,0.012,0.015	0.018,0.016,0.015	-0.002
4008	gene:Solyc11g039880.1	NA	11	+	41532355	41532551	41532355	41532413	41532491	41532551	4008	0,0,2	0,5,3	1,0,0	17,4,23	227	149	0.3236905003021633	0.77712005844	NA,0.0,0.304	0.037,0.0,0.0	0.14
544	gene:Solyc03g059030.2	NA	3	-	27293695	27293886	27293695	27293790	27293878	27293886	544	1,2,3	34,20,47	1,1,4	51,15,70	237	149	0.3245304895808155	0.778685041377	0.018,0.059,0.039	0.012,0.04,0.035	0.01
1799	gene:Solyc09g076000.2	NA	9	+	67685785	67686023	67685785	67685823	67685974	67686023	1799	0,0,10	18,11,33	9,2,2	53,23,45	300	149	0.3251058700437142	0.77961367098	0.0,0.0,0.131	0.078,0.041,0.022	-0.003
1797	gene:Solyc04g077780.2	NA	4	-	62681204	62681420	62681204	62681227	62681323	62681420	1797	40,24,51	0,3,0	116,35,60	0,0,0	245	149	0.3267793369625206	0.783172944811	1.0,0.83,1.0	1.0,1.0,1.0	-0.057
1957	gene:Solyc05g056260.2	NA	5	-	65613564	65613808	65613564	65613624	65613794	65613808	1957	15,4,35	3,0,0	70,6,49	0,0,0	319	149	0.32718078425935265	0.783681288223	0.7,1.0,1.0	1.0,1.0,1.0	-0.1
4183	gene:Solyc03g117650.2	NA	3	+	66734923	66735143	66734923	66734931	66735043	66735143	4183	21,13,28	0,0,0	36,9,16	0,0,4	261	149	0.3299009298967108	0.789739704362	1.0,1.0,1.0	1.0,1.0,0.695	0.102
974	gene:Solyc03g118030.2	NA	3	-	67021395	67021636	67021395	67021496	67021580	67021636	974	5,0,6	151,69,126	4,0,2	175,34,134	233	149	0.33167018275679966	0.793516119324	0.021,0.0,0.03	0.014,0.0,0.009	0.009
1228	gene:Solyc10g047140.1	NA	10	-	39900218	39900428	39900218	39900298	39900382	39900428	1228	3,1,0	106,31,113	0,0,6	83,25,75	233	149	0.3319585962850615	0.793747331036	0.018,0.02,0.0	0.0,0.0,0.049	-0.004
3890	gene:Solyc01g104920.2	NA	1	-	93248872	93249120	93248872	93248977	93249064	93249120	3890	3,0,5	0,0,0	12,3,0	1,0,0	236	149	0.3325161309738234	0.794204129556	1.0,NA,1.0	0.883,1.0,NA	0.058
992	gene:Solyc11g073300.1	NA	11	-	56294447	56294632	56294447	56294479	56294575	56294632	992	7,0,6	35,28,76	5,2,8	61,12,50	245	149	0.33253340336323883	0.794204129556	0.108,0.0,0.046	0.047,0.092,0.089	-0.025
1008	gene:Solyc03g007510.2	NA	3	+	2084307	2084524	2084307	2084394	2084473	2084524	1008	1,0,0	0,3,4	0,1,2	4,2,0	228	149	0.33509735709725236	0.799405164856	1.0,0.0,0.0	0.0,0.246,1.0	-0.082
452	gene:Solyc08g083360.2	NA	8	+	65830897	65831125	65830897	65830992	65831068	65831125	452	5,5,17	326,312,307	65,20,43	2807,1401,1973	225	149	0.3349045451768133	0.799405164856	0.01,0.011,0.035	0.015,0.009,0.014	0.006
2212	gene:Solyc03g059250.2	NA	3	+	28179192	28179388	28179192	28179210	28179314	28179388	2212	4,0,2	70,45,116	4,1,1	81,7,63	253	149	0.33621176759423627	0.800994552653	0.033,0.0,0.01	0.028,0.078,0.009	-0.024
242	gene:Solyc01g068210.2	NA	1	+	77314332	77314553	77314332	77314388	77314499	77314553	242	6,1,6	10,6,15	7,1,4	11,2,4	260	149	0.3363441731121964	0.800994552653	0.256,0.087,0.186	0.267,0.223,0.364	-0.108
4110	gene:Solyc05g055940.2	NA	5	+	65376668	65376858	65376668	65376742	65376826	65376858	4110	45,13,54	0,0,3	26,3,25	0,0,0	233	149	0.3359840179801947	0.800994552653	1.0,1.0,0.92	1.0,1.0,1.0	-0.027
3813	gene:Solyc02g079100.2	NA	2	+	43719650	43719847	43719650	43719679	43719777	43719847	3813	24,7,22	1,0,1	6,0,11	0,0,2	247	149	0.33797515967030667	0.804415863068	0.935,1.0,0.93	1.0,NA,0.768	0.071
2299	gene:Solyc10g078930.1	NA	10	-	60572248	60572489	60572248	60572342	60572430	60572489	2299	9,2,14	481,273,438	12,4,10	588,213,386	237	149	0.3394157284737189	0.807380287444	0.012,0.005,0.02	0.013,0.012,0.016	-0.001
1801	gene:Solyc10g084650.1	NA	10	-	64091923	64092169	64091923	64092005	64092088	64092169	1801	0,2,1	18,7,22	0,0,1	42,12,40	232	149	0.3418801508826568	0.812775384551	0.0,0.155,0.028	0.0,0.0,0.016	0.056
1114	gene:Solyc01g111840.2	NA	1	+	98007349	98007590	98007349	98007465	98007536	98007590	1114	14,15,18	0,0,0	12,1,9	2,0,0	220	149	0.3426877588516597	0.814227688799	1.0,1.0,1.0	0.803,1.0,1.0	0.066
1406	gene:Solyc04g049710.2	NA	4	-	43144919	43145104	43144919	43144998	43145078	43145104	1406	12,0,18	2,0,0	9,2,10	0,0,1	229	149	0.34429907902974666	0.817586854908	0.796,NA,1.0	1.0,1.0,0.867	-0.058
714	gene:Solyc01g107750.2	NA	1	-	95191200	95191420	95191200	95191247	95191374	95191420	714	30,1,16	0,2,2	10,1,8	0,0,2	276	149	0.34606004003981616	0.820826650845	1.0,0.213,0.812	1.0,1.0,0.683	-0.219
947	gene:Solyc01g005830.2	NA	1	+	565442	565714	565442	565561	565672	565714	947	70,22,64	0,0,3	134,28,133	1,0,1	260	149	0.3458785336738165	0.820826650845	1.0,1.0,0.924	0.987,1.0,0.987	-0.017
760	gene:Solyc01g080510.2	NA	1	+	79760750	79760992	79760750	79760805	79760895	79760992	760	23,25,20	3,3,2	34,23,35	7,0,2	239	149	0.3467607570753245	0.822017625163	0.827,0.839,0.862	0.752,1.0,0.916	-0.047
2115	gene:Solyc04g008660.2	NA	4	+	2295894	2296121	2295894	2295998	2296079	2296121	2115	2,0,3	30,23,30	2,1,1	87,27,44	230	149	0.3478291051259107	0.82407822903	0.041,0.0,0.061	0.015,0.023,0.015	0.016
20	gene:Solyc07g063390.2	NA	7	-	65864219	65864447	65864219	65864296	65864409	65864447	20	24,16,32	0,0,0	44,4,16	0,0,4	262	149	0.348156938192531	0.824383047585	1.0,1.0,1.0	1.0,1.0,0.695	0.102
2139	gene:Solyc04g077490.2	NA	4	-	62430533	62430740	62430533	62430610	62430695	62430740	2139	4,8,2	115,48,106	11,4,9	183,50,121	234	149	0.350182595652869	0.827398297265	0.022,0.096,0.012	0.037,0.048,0.045	0.0
223	gene:Solyc07g066030.2	NA	7	-	67576496	67576667	67576496	67576539	67576632	67576667	223	1,2,5	77,23,82	3,1,2	169,71,133	242	149	0.3502299629883585	0.827398297265	0.008,0.051,0.036	0.011,0.009,0.009	0.022
2479	gene:Solyc03g096940.2	NA	3	+	59323853	59324101	59323853	59323903	59324005	59324101	2479	7,6,13	3,0,0	9,5,14	1,0,3	251	149	0.3501074982990111	0.827398297265	0.581,1.0,1.0	0.842,1.0,0.735	0.001
863	gene:Solyc12g097030.1	NA	12	+	65699236	65699480	65699236	65699334	65699420	65699480	863	15,4,9	147,102,164	12,8,15	262,92,214	235	149	0.35004149448601696	0.827398297265	0.061,0.024,0.034	0.028,0.052,0.043	-0.001
338	gene:Solyc01g109360.2	NA	1	+	96337260	96337463	96337260	96337302	96337376	96337463	338	77,45,106	263,121,324	198,60,117	518,106,437	223	149	0.3507199123749837	0.828083124541	0.164,0.199,0.179	0.203,0.274,0.152	-0.029
499	gene:Solyc01g098500.2	NA	1	+	89010025	89010260	89010025	89010063	89010145	89010260	499	21,8,15	158,41,143	25,3,21	200,65,179	231	149	0.3511213898966534	0.828086286486	0.079,0.112,0.063	0.075,0.029,0.07	0.027
968	gene:Solyc09g092530.2	NA	9	-	71584586	71584783	71584586	71584622	71584702	71584783	968	11,0,4	226,93,308	9,0,6	267,61,251	229	149	0.35105101477376655	0.828086286486	0.031,0.0,0.008	0.021,0.0,0.015	0.001
1652	gene:Solyc03g098280.2	NA	3	+	60634172	60634371	60634172	60634235	60634312	60634371	1652	9,3,18	496,191,564	15,6,16	729,166,496	226	149	0.3518313174870983	0.828816063221	0.012,0.01,0.021	0.013,0.023,0.021	-0.005
71	gene:Solyc01g091070.2	NA	1	+	84797485	84797713	84797485	84797541	84797624	84797713	71	14,5,12	0,0,0	12,6,11	1,0,2	232	149	0.3518038444623125	0.828816063221	1.0,1.0,1.0	0.885,1.0,0.779	0.112
4108	gene:Solyc12g008790.1	NA	12	+	2139114	2139363	2139114	2139219	2139358	2139363	4108	4,0,0	3,5,9	3,0,5	12,2,11	288	149	0.352243802130063	0.829315754844	0.408,0.0,0.0	0.115,0.0,0.19	0.034
600	gene:Solyc11g012790.1	NA	11	-	5561023	5561247	5561023	5561077	5561198	5561247	600	17,14,8	153,91,159	18,2,7	155,71,118	270	149	0.3530267858594719	0.83068667804	0.058,0.078,0.027	0.06,0.015,0.032	0.019
2553	gene:Solyc10g084920.1	NA	10	-	64276515	64276750	64276515	64276604	64276681	64276750	2553	5,0,2	75,27,97	6,2,1	101,23,92	226	149	0.35444540010114656	0.833550858533	0.042,0.0,0.013	0.038,0.054,0.007	-0.015
1924	gene:Solyc08g005010.2	NA	8	-	15478	15703	15478	15541	15622	15703	1924	7,0,3	416,244,438	9,7,10	545,212,423	230	149	0.355434370631575	0.835401964818	0.011,0.0,0.004	0.011,0.021,0.015	-0.011
1914	gene:Solyc08g065350.2	NA	8	+	53263485	53263717	53263485	53263550	53263627	53263717	1914	1,1,3	99,56,80	3,0,2	74,19,41	226	149	0.35613571205220274	0.83657531906	0.007,0.012,0.024	0.026,0.0,0.031	-0.005
1662	gene:Solyc01g087750.2	NA	1	-	82674128	82674288	82674128	82674173	82674273	82674288	1662	9,3,11	3,0,0	32,4,27	2,0,0	249	149	0.35656449916190625	0.837107465701	0.642,1.0,1.0	0.905,1.0,1.0	-0.088
3904	gene:Solyc03g006870.2	NA	3	+	1384902	1385114	1384902	1384970	1385033	1385114	3904	8,5,6	0,0,0	30,9,17	2,0,1	212	149	0.3569643650835719	0.837571149139	1.0,1.0,1.0	0.913,1.0,0.923	0.055
2735	gene:Solyc08g076980.2	NA	8	-	60922287	60922448	60922287	60922305	60922390	60922448	2735	0,0,0	4,2,2	2,0,0	11,0,3	234	149	0.3573631910151569	0.837652241687	0.0,0.0,0.0	0.104,NA,0.0	-0.052
3225	gene:Solyc09g014760.2	NA	9	-	6844337	6844522	6844337	6844407	6844502	6844522	3225	2,2,5	207,107,243	9,3,14	543,151,434	244	149	0.3574036865956901	0.837652241687	0.006,0.011,0.012	0.01,0.012,0.019	-0.004
1876	gene:Solyc07g008450.2	NA	7	-	3335889	3336124	3335889	3335954	3336046	3336124	1876	2,1,2	46,43,45	4,0,0	66,36,56	241	149	0.35795057093302074	0.838122875902	0.026,0.014,0.027	0.036,0.0,0.0	0.01
2955	gene:Solyc04g082830.2	NA	4	+	66365260	66365502	66365260	66365299	66365377	66365502	2955	1,1,2	0,1,2	0,0,3	0,0,1	227	149	0.3580094816610522	0.838122875902	1.0,0.396,0.396	NA,NA,0.663	-0.066
960	gene:Solyc08g074290.2	NA	8	+	58409555	58409794	58409555	58409623	58409732	58409794	960	22,9,22	734,305,815	26,2,12	627,222,598	258	149	0.35824197507493116	0.838193066611	0.017,0.017,0.015	0.023,0.005,0.011	0.003
1416	gene:Solyc09g005230.2	NA	9	-	177943	178147	177943	178018	178100	178147	1416	0,0,0	5,0,7	1,0,1	16,10,11	231	149	0.36145035446282414	0.845222043572	0.0,NA,0.0	0.039,0.0,0.055	-0.031
3112	gene:Solyc10g080150.1	NA	10	-	61528338	61528547	61528338	61528419	61528499	61528547	3112	0,0,5	22,24,19	3,3,1	65,35,47	229	149	0.36222432039875085	0.846553620627	0.0,0.0,0.146	0.029,0.053,0.014	0.017
983	gene:Solyc08g074280.2	NA	8	-	58382512	58382749	58382512	58382570	58382655	58382749	983	3,2,7	51,12,58	4,1,11	88,17,82	234	149	0.36254267767964277	0.846819493745	0.036,0.096,0.071	0.028,0.036,0.079	0.02
3128	gene:Solyc08g061560.2	NA	8	-	48990192	48990439	48990192	48990266	48990364	48990439	3128	7,1,3	52,14,53	7,2,17	174,27,169	247	149	0.363874993143961	0.849452113154	0.075,0.041,0.033	0.024,0.043,0.057	0.008
3698	gene:Solyc02g085840.2	NA	2	-	48627366	48627599	48627366	48627461	48627557	48627599	3698	8,7,19	0,0,0	24,9,14	3,0,0	245	149	0.3654987392089736	0.852761714535	1.0,1.0,1.0	0.83,1.0,1.0	0.057
4156	gene:Solyc07g045310.2	NA	7	+	58410177	58410411	58410177	58410249	58410338	58410411	4156	7,1,2	33,34,54	5,2,11	143,46,123	238	149	0.3660962115303713	0.853674489873	0.117,0.018,0.023	0.021,0.026,0.053	0.019
1825	gene:Solyc02g078940.2	NA	2	+	43555192	43555405	43555192	43555229	43555323	43555405	1825	8,12,27	0,1,2	14,0,12	0,0,0	243	149	0.36863427895984635	0.85888691264	1.0,0.88,0.892	1.0,NA,1.0	-0.076
3547	gene:Solyc03g097460.2	NA	3	-	59793879	59794197	59793879	59793952	59794078	59794197	3547	33,16,43	0,3,0	69,22,70	0,0,0	275	149	0.36874656771242764	0.85888691264	1.0,0.743,1.0	1.0,1.0,1.0	-0.086
1546	gene:Solyc08g022070.2	NA	8	+	33072937	33073157	33072937	33072986	33073090	33073157	1546	87,104,91	0,6,0	391,143,245	2,0,0	253	149	0.36993727823273514	0.861175700003	1.0,0.911,1.0	0.991,1.0,1.0	-0.027
4282	gene:Solyc11g005680.1	NA	11	-	504545	504749	504545	504595	504746	504749	4282	81,29,114	2,0,0	153,30,142	5,0,0	300	149	0.370420173083602	0.861815118827	0.953,1.0,1.0	0.938,1.0,1.0	0.005
326	gene:Solyc10g081250.1	NA	10	+	62373438	62373684	62373438	62373513	62373599	62373684	326	0,0,0	26,12,37	6,0,1	59,31,60	235	149	0.3706638857671767	0.861897653478	0.0,0.0,0.0	0.061,0.0,0.01	-0.024
3637	gene:Solyc03g119080.2	NA	3	-	67786562	67786787	67786562	67786621	67786728	67786787	3637	41,23,71	722,478,917	133,26,104	1758,605,1400	256	149	0.37091719470984374	0.862002396914	0.032,0.027,0.043	0.042,0.024,0.041	-0.002
1608	gene:Solyc02g071890.2	NA	2	+	41267053	41267291	41267053	41267112	41267249	41267291	1608	0,3,1	108,34,105	5,3,6	194,66,170	286	149	0.3713235612740453	0.862208790142	0.0,0.044,0.005	0.013,0.023,0.018	-0.002
94	gene:Solyc06g060420.2	NA	6	-	38432974	38433120	38432974	38433028	38433109	38433120	94	35,11,38	215,113,213	85,13,50	414,130,314	230	149	0.37142263175228996	0.862208790142	0.095,0.059,0.104	0.117,0.061,0.094	-0.005
1074	gene:Solyc06g008320.2	NA	6	-	2195810	2195987	2195810	2195874	2195963	2195987	1074	13,8,17	207,99,243	14,7,9	228,84,225	238	149	0.3724159569255051	0.863514055336	0.038,0.048,0.042	0.037,0.05,0.024	0.006
2137	gene:Solyc12g036120.1	NA	12	-	53711152	53711361	53711152	53711158	53711280	53711361	2137	0,0,0	4,10,4	3,0,0	11,0,7	271	149	0.3724994737067997	0.863514055336	0.0,0.0,0.0	0.13,NA,0.0	-0.065
571	gene:Solyc05g009070.2	NA	5	+	3218919	3219159	3218919	3218980	3219051	3219159	571	26,15,27	164,91,154	12,4,12	78,35,64	220	149	0.3726108003939307	0.863514055336	0.097,0.1,0.106	0.094,0.072,0.113	0.008
1412	gene:Solyc08g076810.2	NA	8	+	60713477	60713719	60713477	60713531	60713614	60713719	1412	0,0,2	8,0,6	0,0,0	2,4,10	232	149	0.3760079722633136	0.870899270956	0.0,NA,0.176	0.0,0.0,0.0	0.088
3189	gene:Solyc12g005760.1	NA	12	+	408281	408516	408281	408338	408415	408516	3189	5,3,0	168,54,132	2,0,7	167,63,135	226	149	0.3771915548380924	0.873152038856	0.019,0.035,0.0	0.008,0.0,0.033	0.004
2144	gene:Solyc01g091490.2	NA	1	-	85120875	85121251	85120875	85120975	85121173	85121251	2144	80,70,112	0,0,0	113,43,85	1,0,3	347	149	0.3783208460054869	0.874787699227	1.0,1.0,1.0	0.98,1.0,0.924	0.032
2242	gene:Solyc11g069530.1	NA	11	-	54149459	54149649	54149459	54149518	54149587	54149649	2242	2,2,0	17,18,25	0,0,0	52,13,46	218	149	0.37824523466810445	0.874787699227	0.074,0.071,0.0	0.0,0.0,0.0	0.048
1978	gene:Solyc04g072230.2	NA	4	-	59224377	59224624	59224377	59224419	59224534	59224624	1978	0,0,0	42,16,30	1,0,3	31,4,28	264	149	0.3788687533305629	0.875565477407	0.0,0.0,0.0	0.018,0.0,0.057	-0.025
2195	gene:Solyc02g082650.2	NA	2	+	46299874	46300068	46299874	46299933	46300051	46300068	2195	11,0,4	9,6,7	9,1,2	17,0,6	267	149	0.3800310882567217	0.877761536995	0.405,0.0,0.242	0.228,1.0,0.157	-0.246
2886	gene:Solyc06g062660.2	NA	6	-	39545839	39546080	39545839	39545969	39546033	39546080	2886	48,33,60	0,0,0	82,35,30	0,4,0	213	149	0.38082890585994456	0.87808312352	1.0,1.0,1.0	1.0,0.86,1.0	0.047
3246	gene:Solyc02g086980.2	NA	2	+	49545153	49545367	49545153	49545161	49545323	49545367	3246	19,19,74	2,0,2	58,16,34	3,1,1	311	149	0.38087619236637205	0.87808312352	0.82,1.0,0.947	0.903,0.885,0.942	0.012
3405	gene:Solyc12g015640.1	NA	12	+	5643732	5643923	5643732	5643778	5643848	5643923	3405	5,11,18	98,67,68	22,4,11	109,56,103	219	149	0.38101891515849884	0.87808312352	0.034,0.1,0.153	0.121,0.046,0.068	0.017
4354	gene:Solyc07g064030.2	NA	7	+	66333851	66334089	66333851	66333903	66333984	66334089	4354	6,3,5	66,30,60	21,3,21	178,73,177	230	149	0.38095461933636343	0.87808312352	0.056,0.061,0.051	0.071,0.026,0.071	0.0
1404	gene:Solyc04g049710.2	NA	4	-	43144919	43145104	43144919	43145018	43145078	43145104	1404	9,0,11	2,0,0	8,2,6	0,0,0	209	149	0.3817231929125291	0.878727639302	0.762,NA,1.0	1.0,1.0,1.0	-0.119
4085	gene:Solyc10g081580.1	NA	10	+	62620590	62620758	62620590	62620633	62620711	62620758	4085	16,5,23	517,305,683	8,6,21	441,174,357	227	149	0.3815637579013288	0.878727639302	0.02,0.011,0.022	0.012,0.022,0.037	-0.006
3817	gene:Solyc02g079100.2	NA	2	+	43720665	43720888	43720665	43720707	43720798	43720888	3817	55,19,53	0,0,3	9,3,11	0,0,0	240	149	0.382701894629935	0.879733547409	1.0,1.0,0.916	1.0,1.0,1.0	-0.028
408	gene:Solyc03g123890.2	NA	3	-	70583524	70583759	70583524	70583608	70583721	70583759	408	0,0,0	16,5,6	0,4,0	17,14,33	262	149	0.3827978059635804	0.879733547409	0.0,0.0,0.0	0.0,0.14,0.0	-0.047
511	gene:Solyc11g018550.2	NA	11	+	8672405	8672619	8672405	8672437	8672524	8672619	511	17,15,26	0,0,0	81,21,71	1,0,3	236	149	0.38278390872743306	0.879733547409	1.0,1.0,1.0	0.981,1.0,0.937	0.027
2754	gene:Solyc07g017530.2	NA	7	-	7473656	7473902	7473656	7473731	7473848	7473902	2754	0,0,1	29,14,33	3,0,1	38,12,30	266	149	0.3833040058751013	0.879919733953	0.0,0.0,0.017	0.042,0.0,0.018	-0.014
3250	gene:Solyc11g045510.1	NA	11	-	30393911	30394098	30393911	30393974	30394073	30394098	3250	14,5,31	0,0,3	14,3,6	0,0,0	248	149	0.38327862390030487	0.879919733953	1.0,1.0,0.861	1.0,1.0,1.0	-0.046
3982	gene:Solyc03g117780.2	NA	3	-	66808785	66808954	66808785	66808830	66808901	66808954	3982	41,29,49	316,202,331	85,17,54	444,205,338	220	149	0.38396480240942765	0.880948069386	0.081,0.089,0.091	0.115,0.053,0.098	-0.002
1168	gene:Solyc11g072170.1	NA	11	+	55409321	55409566	55409321	55409366	55409437	55409566	1168	1,4,5	0,2,1	4,2,18	4,2,0	220	149	0.3841935397467443	0.880984521336	1.0,0.575,0.772	0.404,0.404,1.0	0.18
3231	gene:Solyc03g093510.2	NA	3	+	54860530	54860766	54860530	54860574	54860645	54860766	3231	5,9,6	229,286,262	9,6,3	407,289,248	220	149	0.3844541481261905	0.881093975135	0.015,0.021,0.015	0.015,0.014,0.008	0.005
2370	gene:Solyc03g019940.2	NA	3	-	61277225	61277474	61277225	61277280	61277405	61277474	2370	16,5,22	0,0,0	64,24,60	1,0,2	274	149	0.3851017747083435	0.882089787226	1.0,1.0,1.0	0.972,1.0,0.942	0.029
3619	gene:Solyc01g079390.2	NA	1	+	78464680	78464853	78464680	78464704	78464786	78464853	3619	68,80,72	3,2,5	164,63,91	6,1,3	231	149	0.38551456302	0.882546889568	0.936,0.963,0.903	0.946,0.976,0.951	-0.024
3263	gene:Solyc08g074550.2	NA	8	+	58655476	58655634	58655476	58655509	58655590	58655634	3263	2,3,5	152,67,217	1,3,0	129,55,149	230	149	0.3865508769985253	0.884430116029	0.008,0.028,0.015	0.005,0.034,0.0	0.004
327	gene:Solyc10g085050.1	NA	10	-	64362933	64363124	64362933	64363022	64363112	64363124	327	2,2,0	4,2,4	2,1,0	3,2,3	239	149	0.38712244454301514	0.885248507162	0.238,0.384,0.0	0.294,0.238,0.0	0.03
1506	gene:Solyc09g074230.2	NA	9	-	66004557	66004738	66004557	66004617	66004700	66004738	1506	32,10,47	926,346,1003	9,5,10	335,102,239	232	149	0.387375765931109	0.885338650021	0.022,0.018,0.029	0.017,0.031,0.026	-0.002
1273	gene:Solyc08g074610.1	NA	8	-	58704961	58705178	58704961	58705027	58705105	58705178	1273	0,0,0	23,2,21	3,0,1	23,9,47	227	149	0.3878355148715751	0.885900218573	0.0,0.0,0.0	0.079,0.0,0.014	-0.031
2654	gene:Solyc09g020130.2	NA	9	+	18614084	18614237	18614084	18614090	18614189	18614237	2654	5,3,4	1,2,0	15,5,6	0,0,0	248	149	0.38823068951829043	0.886313747334	0.75,0.474,1.0	1.0,1.0,1.0	-0.259
1012	gene:Solyc06g005150.2	NA	6	-	170623	170853	170623	170649	170762	170853	1012	319,98,402	0,0,2	201,45,184	0,0,7	262	149	0.388658286778519	0.886800798774	1.0,1.0,0.991	1.0,1.0,0.937	0.018
2330	gene:Solyc08g079240.2	NA	8	-	62856858	62857077	62856858	62856919	62857012	62857077	2330	24,9,29	0,0,0	72,14,109	2,0,2	242	149	0.3889953989301983	0.887080967588	1.0,1.0,1.0	0.957,1.0,0.971	0.024
1085	gene:Solyc01g110320.2	NA	1	-	97050709	97050920	97050709	97050776	97050879	97050920	1085	4,0,0	2,7,14	0,0,0	18,2,4	252	149	0.3896917778853103	0.888179663363	0.542,0.0,0.0	0.0,0.0,0.0	0.181
3289	gene:Solyc02g083310.2	NA	2	-	46764248	46764481	46764248	46764295	46764387	46764481	3289	10,3,9	1,0,5	4,2,6	2,2,1	241	149	0.3903021743386561	0.88908128761	0.861,1.0,0.527	0.553,0.382,0.788	0.222
3453	gene:Solyc02g063050.2	NA	2	+	35085918	35086114	35085918	35085960	35086073	35086114	3453	0,0,8	65,26,89	0,0,1	59,12,58	262	149	0.39075991907340046	0.889634381213	0.0,0.0,0.049	0.0,0.0,0.01	0.013
4350	gene:Solyc01g099930.2	NA	1	-	90042485	90042704	90042485	90042545	90042639	90042704	4350	11,9,16	0,0,3	18,2,18	0,0,0	243	149	0.39160102363602567	0.890601188925	1.0,1.0,0.766	1.0,1.0,1.0	-0.078
610	gene:Solyc12g006450.1	NA	12	-	924964	925184	924964	925016	925099	925184	610	0,2,3	74,47,85	2,0,5	98,27,83	232	149	0.3916149224070241	0.890601188925	0.0,0.027,0.022	0.013,0.0,0.037	-0.0
1196	gene:Solyc01g108490.2	NA	1	-	95797961	95798184	95797961	95798070	95798169	95798184	1196	52,38,35	998,551,1089	31,11,14	588,290,410	248	149	0.3943744589374062	0.892907152145	0.03,0.04,0.019	0.031,0.022,0.02	0.005
1363	gene:Solyc01g102660.2	NA	1	+	91407757	91407956	91407757	91407775	91407880	91407956	1363	40,11,54	14,2,8	20,2,17	7,1,5	254	149	0.3949701776837614	0.892907152145	0.626,0.763,0.798	0.626,0.54,0.666	0.118
2485	gene:Solyc09g065810.2	NA	9	+	64085885	64086051	64085885	64085942	64086031	64086051	2485	4,1,3	49,70,80	2,0,4	156,41,122	238	149	0.39429569706502965	0.892907152145	0.049,0.009,0.023	0.008,0.0,0.02	0.018
2606	gene:Solyc03g111370.2	NA	3	-	61961317	61961504	61961317	61961362	61961446	61961504	2606	6,2,5	150,133,158	6,3,6	161,70,129	233	149	0.39324262817599054	0.892907152145	0.025,0.01,0.02	0.023,0.027,0.029	-0.008
2608	gene:Solyc03g115720.2	NA	3	-	65352662	65352848	65352662	65352724	65352814	65352848	2608	11,7,6	130,54,112	8,1,3	85,36,60	239	149	0.39500193176546416	0.892907152145	0.05,0.075,0.032	0.055,0.017,0.03	0.018
2758	gene:Solyc06g066610.2	NA	6	-	41854219	41854441	41854219	41854303	41854385	41854441	2758	2,2,3	91,30,86	6,1,1	138,43,128	231	149	0.3942077421171726	0.892907152145	0.014,0.041,0.022	0.027,0.015,0.005	0.01
3170	gene:Solyc04g076290.2	NA	4	+	61211355	61211569	61211355	61211392	61211498	61211569	3170	0,3,1	27,15,30	0,0,0	36,15,47	255	149	0.39460966999958036	0.892907152145	0.0,0.105,0.019	0.0,0.0,0.0	0.041
3416	gene:Solyc12g010380.1	NA	12	-	3429720	3429883	3429720	3429767	3429838	3429883	3416	3,0,4	0,0,0	10,6,9	0,0,2	220	149	0.3945072340991381	0.892907152145	1.0,NA,1.0	1.0,1.0,0.753	0.082
3751	gene:Solyc01g081330.2	NA	1	-	80562448	80562621	80562448	80562505	80562580	80562621	3751	0,0,0	23,10,10	3,0,1	33,22,25	224	149	0.3948592508092187	0.892907152145	0.0,0.0,0.0	0.057,0.0,0.026	-0.028
63	gene:Solyc09g009020.2	PGH1	9	+	2372612	2372846	2372612	2372714	2372791	2372846	63	99,66,136	5535,4876,6084	82,28,53	3814,1692,2631	226	149	0.3930565138561515	0.892907152145	0.012,0.009,0.015	0.014,0.011,0.013	-0.001
936	gene:Solyc02g085240.2	NA	2	+	48208335	48208520	48208335	48208374	48208455	48208520	936	0,4,0	53,61,45	3,3,0	69,48,67	230	149	0.3946705378013837	0.892907152145	0.0,0.041,0.0	0.027,0.039,0.0	-0.008
1595	gene:Solyc12g041880.1	NXD1	12	-	42386972	42387133	42386972	42386983	42387063	42387133	1595	39,22,38	0,0,0	92,28,70	0,0,4	229	149	0.3955743222489386	0.893712947483	1.0,1.0,1.0	1.0,1.0,0.919	0.027
1339	gene:Solyc08g067040.2	NA	8	+	55950028	55950277	55950028	55950113	55950194	55950277	1339	5,13,4	43,51,57	20,3,8	156,40,86	230	149	0.3961806628790613	0.894106741361	0.07,0.142,0.043	0.077,0.046,0.057	0.025
3332	gene:Solyc07g014640.2	NA	7	+	5029192	5029428	5029192	5029212	5029358	5029428	3332	6,0,4	91,35,119	3,2,6	90,28,115	295	149	0.3961325179039198	0.894106741361	0.032,0.0,0.017	0.017,0.035,0.026	-0.01
1671	gene:Solyc02g085570.2	NA	2	+	48403921	48404111	48403921	48403966	48404052	48404111	1671	7,2,15	175,183,176	14,6,11	275,98,187	235	149	0.39696242830196515	0.895382828742	0.025,0.007,0.051	0.031,0.037,0.036	-0.007
166	gene:Solyc01g006490.2	NA	1	-	1084984	1085231	1084984	1085041	1085122	1085231	166	2,2,0	37,17,25	0,0,0	59,6,33	230	149	0.3977992812449711	0.896650937553	0.034,0.071,0.0	0.0,0.0,0.0	0.035
2223	gene:Solyc03g119570.1	NA	3	+	68132065	68132288	68132065	68132130	68132206	68132288	2223	5,1,9	2,0,0	10,0,16	0,0,0	225	149	0.39795790584333446	0.896650937553	0.623,1.0,1.0	1.0,NA,1.0	-0.126
2367	gene:Solyc03g097830.2	NA	3	+	60164542	60164766	60164542	60164650	60164722	60164766	2367	1,0,3	31,15,29	2,0,1	53,14,54	221	149	0.39847616048605194	0.897330156829	0.021,0.0,0.065	0.025,0.0,0.012	0.016
1713	gene:Solyc07g022770.1	NA	7	+	21539116	21539256	21539116	21539149	21539222	21539256	1713	1,5,2	56,67,63	4,2,2	155,55,105	222	149	0.39885837471540253	0.897702454022	0.012,0.048,0.021	0.017,0.024,0.013	0.009
1160	gene:Solyc01g099750.2	NA	1	+	89903523	89903757	89903523	89903590	89903674	89903757	1160	2,0,3	0,0,0	7,0,8	2,0,0	233	149	0.3994620222353187	0.898572451104	1.0,NA,1.0	0.691,NA,1.0	0.155
2662	gene:Solyc01g056850.2	NA	1	-	56988728	56988972	56988728	56988822	56988912	56988972	2662	1,2,8	61,27,47	3,5,2	68,31,79	239	149	0.3999645710645231	0.898726036719	0.01,0.044,0.096	0.027,0.091,0.016	0.005
2669	gene:Solyc01g097220.1	NA	1	+	88157247	88157485	88157247	88157304	88157383	88157485	2669	16,3,18	0,0,0	3,4,17	0,0,2	228	149	0.3997877446512369	0.898726036719	1.0,1.0,1.0	1.0,1.0,0.847	0.051
2871	gene:Solyc02g069090.2	NA	2	-	39056861	39057076	39056861	39056965	39057032	39057076	2871	12,4,16	0,0,3	7,2,11	0,0,0	216	149	0.40212865414298515	0.903098480465	1.0,1.0,0.786	1.0,1.0,1.0	-0.071
2635	gene:Solyc07g066610.2	NA	7	-	67987673	67987917	67987673	67987729	67987839	67987917	2635	96,70,144	0,0,0	509,127,367	0,11,0	259	149	0.4039082731386594	0.906531308798	1.0,1.0,1.0	1.0,0.869,1.0	0.044
3746	gene:Solyc08g068310.2	NA	8	+	57406821	57407041	57406821	57406869	57406981	57407041	3746	12,5,15	2,2,5	54,7,29	11,3,3	261	149	0.4044688927250145	0.906531308798	0.774,0.588,0.631	0.737,0.571,0.847	-0.054
4010	gene:Solyc10g081610.1	NA	10	-	62657466	62657704	62657466	62657575	62657647	62657704	4010	3,7,3	55,56,91	10,3,6	204,83,168	221	149	0.40416979069061376	0.906531308798	0.035,0.078,0.022	0.032,0.024,0.024	0.018
717	gene:Solyc01g058190.2	NA	1	+	65538146	65538349	65538146	65538201	65538288	65538349	717	8,11,5	87,62,122	25,10,7	274,80,185	236	149	0.4045332996738562	0.906531308798	0.055,0.101,0.025	0.054,0.073,0.023	0.01
1440	gene:Solyc03g114280.2	NA	3	+	64297922	64298104	64297922	64297957	64298088	64298104	1440	7,3,13	0,0,0	19,1,10	2,0,0	280	149	0.4053440325710119	0.907365576426	1.0,1.0,1.0	0.835,1.0,1.0	0.055
2965	gene:Solyc11g012900.1	NA	11	-	5683482	5683671	5683482	5683533	5683632	5683671	2965	17,5,24	303,203,357	18,3,15	301,132,200	248	149	0.40524146177631526	0.907365576426	0.033,0.015,0.039	0.035,0.013,0.043	-0.001
3658	gene:Solyc07g041200.2	NA	7	-	51986543	51986787	51986543	51986660	51986744	51986787	3658	5,3,13	116,70,119	8,10,11	125,87,126	233	149	0.4071127200330006	0.910340112489	0.027,0.027,0.065	0.039,0.068,0.053	-0.014
3859	gene:Solyc05g007990.2	NA	5	-	2418510	2418757	2418510	2418553	2418662	2418757	3859	0,0,0	13,9,14	2,2,0	16,0,13	258	149	0.40704086413289897	0.910340112489	0.0,0.0,0.0	0.067,1.0,0.0	-0.356
2739	gene:Solyc09g008520.2	NA	9	-	2007629	2007833	2007629	2007660	2007773	2007833	2739	26,12,18	132,70,107	13,1,8	45,19,30	262	149	0.40943901607355737	0.91504756346	0.101,0.089,0.087	0.141,0.029,0.132	-0.008
1502	gene:Solyc01g098830.2	NA	1	+	89234365	89234598	89234365	89234384	89234485	89234598	1502	19,8,22	69,19,78	16,4,19	49,14,46	250	149	0.40970800850957834	0.915154585656	0.141,0.201,0.144	0.163,0.146,0.198	-0.007
4270	gene:Solyc02g022830.2	NA	2	+	24118213	24118442	24118213	24118265	24118356	24118442	4270	1,2,0	11,13,28	1,0,0	42,18,44	240	149	0.4105776200227381	0.916602356674	0.053,0.087,0.0	0.015,0.0,0.0	0.042
1877	gene:Solyc03g118250.2	NA	3	-	67168185	67168384	67168185	67168257	67168361	67168384	1877	2,2,0	21,33,24	0,0,0	13,20,35	253	149	0.41125609197846724	0.917622083396	0.053,0.034,0.0	0.0,0.0,0.0	0.029
1384	gene:Solyc11g018670.1	NA	11	-	8894848	8895036	8894848	8894897	8894984	8895036	1384	0,0,3	103,76,123	4,0,4	139,50,111	236	149	0.4135540623948927	0.92225229755	0.0,0.0,0.015	0.018,0.0,0.022	-0.008
2261	gene:Solyc05g014310.2	NA	5	-	8116106	8116287	8116106	8116122	8116198	8116287	2261	56,8,45	4,6,2	119,89,136	14,5,13	225	149	0.414611879206655	0.924113391511	0.903,0.469,0.937	0.849,0.922,0.874	-0.112
3844	gene:Solyc02g090020.2	NA	2	+	51697077	51697265	51697077	51697130	51697220	51697265	3844	14,4,18	1,2,3	25,10,25	5,0,5	239	149	0.4177265728305394	0.930554512888	0.897,0.555,0.789	0.757,1.0,0.757	-0.091
2403	gene:Solyc04g054710.2	NA	4	+	53088877	53089101	53088877	53088919	53088997	53089101	2403	27,13,28	338,213,351	33,3,22	335,128,360	227	149	0.4180765829288544	0.930833231169	0.05,0.039,0.05	0.061,0.015,0.039	0.008
3085	gene:Solyc01g112240.2	NA	1	-	98294239	98294446	98294239	98294285	98294376	98294446	3085	2,2,5	36,33,61	9,0,1	95,22,68	240	149	0.41854798753723066	0.93138178517	0.033,0.036,0.048	0.056,0.0,0.009	0.017
2041	gene:Solyc08g060840.1	NA	8	-	45606240	45606397	45606240	45606291	45606369	45606397	2041	4,1,2	68,29,58	1,0,1	65,16,38	227	149	0.41930412250530924	0.932563010773	0.037,0.022,0.022	0.01,0.0,0.017	0.018
1976	gene:Solyc06g076250.2	NA	6	+	47374706	47374928	47374706	47374749	47374841	47374928	1976	3,5,7	76,61,98	5,3,7	108,34,77	241	149	0.4214012943883342	0.93575990076	0.024,0.048,0.042	0.028,0.052,0.053	-0.006
2835	gene:Solyc08g076360.2	NA	8	-	60332115	60332357	60332115	60332175	60332259	60332357	2835	6,0,1	0,0,0	9,3,7	2,0,0	233	149	0.4218719436623556	0.93575990076	1.0,NA,1.0	0.742,1.0,1.0	0.086
3293	gene:Solyc02g083310.2	NA	2	-	46765241	46765470	46765241	46765307	46765436	46765470	3293	35,14,33	0,0,1	99,23,77	4,0,0	278	149	0.4214082850606099	0.93575990076	1.0,1.0,0.946	0.93,1.0,1.0	0.005
4083	gene:Solyc08g066870.2	NA	8	-	55745141	55745344	55745141	55745205	55745284	55745344	4083	14,6,9	250,173,270	12,0,17	235,84,223	228	149	0.42185062454780653	0.93575990076	0.035,0.022,0.021	0.032,0.0,0.047	-0.0
628	gene:Solyc12g095770.1	NA	12	+	64901569	64901777	64901569	64901659	64901743	64901777	628	17,7,20	524,275,540	36,7,26	835,248,728	233	149	0.4214579029117941	0.93575990076	0.02,0.016,0.023	0.027,0.018,0.022	-0.003
988	gene:Solyc09g074370.2	NA	9	-	66167815	66168021	66167815	66167890	66167955	66168021	988	0,2,2	19,19,28	2,1,2	53,11,12	214	149	0.42232216032082714	0.936256787128	0.0,0.068,0.047	0.026,0.06,0.104	-0.025
2197	gene:Solyc10g081280.1	NA	10	+	62398286	62398511	62398286	62398336	62398475	62398511	2197	0,3,0	15,5,15	0,0,0	23,8,19	288	149	0.42316062294161916	0.936660515659	0.0,0.237,0.0	0.0,0.0,0.0	0.079
2245	gene:Solyc12g094430.1	NA	12	+	64642194	64642407	64642194	64642228	64642334	64642407	2245	4,17,12	2,1,12	15,12,15	2,3,17	255	149	0.4236855173846149	0.936660515659	0.539,0.909,0.369	0.814,0.7,0.34	-0.012
286	gene:Solyc07g065030.2	NA	7	+	66968224	66968431	66968224	66968269	66968331	66968431	286	37,22,18	1,0,3	22,13,21	0,0,0	211	149	0.42318824608759054	0.936660515659	0.963,1.0,0.809	1.0,1.0,1.0	-0.076
3306	gene:Solyc01g079790.2	NA	1	+	78924084	78924324	78924084	78924168	78924265	78924324	3306	47,39,41	381,298,453	70,46,54	664,263,461	246	149	0.4238620792047897	0.936660515659	0.07,0.073,0.052	0.06,0.096,0.066	-0.009
426	gene:Solyc03g122180.2	NA	3	-	70097843	70098024	70097843	70097905	70097982	70098024	426	0,1,3	152,97,199	8,0,8	358,91,199	226	149	0.42277009652176956	0.936660515659	0.0,0.007,0.01	0.015,0.0,0.026	-0.008
744	gene:Solyc03g058860.2	NA	3	-	26333279	26333527	26333279	26333348	26333465	26333527	744	7,6,17	243,240,335	28,8,20	605,254,465	266	149	0.423761727907084	0.936660515659	0.016,0.014,0.028	0.025,0.017,0.024	-0.003
1479	gene:Solyc08g075890.2	NA	8	+	59982581	59982823	59982581	59982613	59982728	59982823	1479	27,21,45	835,389,846	25,2,21	450,210,471	264	149	0.425570125571606	0.939933164216	0.018,0.03,0.029	0.03,0.005,0.025	0.006
2226	gene:Solyc01g107510.2	NA	1	+	95031702	95031935	95031702	95031759	95031846	95031935	2226	1,0,2	11,19,24	2,0,0	51,17,47	236	149	0.4259756399322563	0.940327025962	0.054,0.0,0.05	0.024,0.0,0.0	0.027
2998	gene:Solyc06g084230.2	NA	6	-	49413909	49414142	49413909	49413967	49414068	49414142	2998	15,5,17	0,0,0	23,8,21	2,0,1	250	149	0.4264477512761278	0.94086740007	1.0,1.0,1.0	0.873,1.0,0.926	0.067
51	gene:Solyc06g052080.2	NA	6	+	35759853	35760057	35759853	35759894	35760033	35760057	51	75,47,89	4,0,0	85,74,83	0,0,1	288	149	0.42696116696376496	0.941498279202	0.907,1.0,1.0	1.0,1.0,0.977	-0.023
3308	gene:Solyc01g079790.2	NA	1	+	78926131	78926338	78926131	78926181	78926277	78926338	3308	20,11,23	981,685,1080	14,9,16	1081,512,774	245	149	0.4274820478296315	0.942144939279	0.012,0.01,0.013	0.008,0.011,0.012	0.001
4276	gene:Solyc02g086820.2	NA	2	+	49436973	49437206	49436973	49437018	49437103	49437206	4276	37,28,33	855,776,847	307,140,260	8952,5377,5840	234	149	0.42776430686574585	0.94226528266	0.027,0.022,0.024	0.021,0.016,0.028	0.003
2521	gene:Solyc04g071180.2	NA	4	+	58122521	58122745	58122521	58122566	58122661	58122745	2521	2,3,6	0,2,1	4,1,1	0,0,0	244	149	0.42948317681765646	0.945442915306	1.0,0.478,0.786	1.0,1.0,1.0	-0.245
3620	gene:Solyc01g079390.2	NA	1	+	78478495	78478697	78478495	78478550	78478649	78478697	3620	10,3,13	254,96,227	3,2,7	98,33,98	248	149	0.429663716764909	0.945442915306	0.023,0.018,0.033	0.018,0.035,0.041	-0.007
552	gene:Solyc05g007190.2	NA	5	-	1807526	1807734	1807526	1807611	1807698	1807734	552	3,3,3	2,0,1	10,0,11	2,2,1	236	149	0.430020167965359	0.945724482045	0.486,1.0,0.654	0.759,0.0,0.874	0.169
1517	gene:Solyc07g064680.2	NA	7	+	66722729	66722938	66722729	66722785	66722886	66722938	1517	27,8,15	1110,622,1250	17,9,17	1115,387,800	250	149	0.4304182736277997	0.946097309902	0.014,0.008,0.007	0.009,0.014,0.013	-0.002
3242	gene:Solyc02g086900.2	NA	2	+	49498235	49498472	49498235	49498297	49498395	49498472	3242	5,4,2	125,102,144	2,3,4	152,84,131	247	149	0.4311430730583157	0.94718746252	0.024,0.023,0.008	0.008,0.021,0.018	0.003
769	gene:Solyc01g104470.2	NA	1	-	92934614	92934857	92934614	92934626	92934766	92934857	769	665,410,678	0,0,0	571,248,453	7,5,0	289	149	0.43187259958709434	0.948286838032	1.0,1.0,1.0	0.977,0.962,1.0	0.02
1097	gene:Solyc03g113270.2	NA	3	+	63457833	63458331	63457833	63457926	63458169	63458331	1097	219,89,332	0,0,0	146,38,192	0,0,4	392	149	0.4327489502167011	0.94938730339	1.0,1.0,1.0	1.0,1.0,0.948	0.017
3211	gene:Solyc10g086350.1	NA	10	-	65205850	65206096	65205850	65205943	65206023	65206096	3211	4,3,9	254,133,306	3,0,11	249,68,238	229	149	0.4328325299583856	0.94938730339	0.01,0.014,0.019	0.008,0.0,0.029	0.002
2079	gene:Solyc04g016530.2	NA	4	-	7358507	7358730	7358507	7358588	7358690	7358730	2079	1,0,2	47,18,43	2,2,0	71,9,29	251	149	0.43388716987981224	0.951196502189	0.012,0.0,0.027	0.016,0.117,0.0	-0.031
2658	gene:Solyc10g085570.1	NA	10	+	64695764	64696009	64695764	64695779	64695877	64696009	2658	3,4,0	46,9,73	1,2,3	18,4,38	247	149	0.43476152880007757	0.952608770621	0.038,0.211,0.0	0.032,0.232,0.045	-0.02
2593	gene:Solyc03g120940.2	NA	3	-	69183645	69183867	69183645	69183691	69183767	69183867	2593	14,13,17	340,185,392	28,7,18	633,169,523	225	149	0.43583109078063864	0.95312777085	0.027,0.044,0.028	0.028,0.027,0.022	0.007
3240	gene:Solyc02g086900.2	NA	2	+	49497508	49497735	49497508	49497574	49497679	49497735	3240	4,5,6	91,25,79	9,3,11	102,37,98	254	149	0.43540831499954225	0.95312777085	0.025,0.105,0.043	0.049,0.045,0.062	0.006
3371	gene:Solyc07g065200.2	NA	7	-	67063392	67063582	67063392	67063446	67063519	67063582	3371	6,1,9	344,72,359	4,0,9	523,150,544	222	149	0.4359195144283826	0.95312777085	0.012,0.009,0.017	0.005,0.0,0.011	0.007
4349	gene:Solyc01g099930.2	NA	1	-	90042485	90042704	90042485	90042545	90042642	90042704	4349	11,10,16	17,5,9	18,3,19	17,3,9	246	149	0.43555028645707294	0.95312777085	0.282,0.548,0.518	0.391,0.377,0.561	0.006
3483	gene:Solyc02g094420.2	NA	2	+	54948683	54948904	54948683	54948765	54948841	54948904	3483	9,4,14	182,150,232	12,13,34	712,285,600	225	149	0.43629941170622333	0.953309190332	0.032,0.017,0.038	0.011,0.029,0.036	0.004
3686	gene:Solyc02g089980.2	NA	2	+	51671431	51671671	51671431	51671510	51671584	51671671	3686	4,1,2	66,23,75	4,0,7	96,51,60	223	149	0.4364631349790813	0.953309190332	0.039,0.028,0.018	0.027,0.0,0.072	-0.005
1042	gene:Solyc06g011530.2	NA	6	+	8021988	8022222	8021988	8022041	8022157	8022222	1042	124,45,75	0,0,6	119,25,90	2,0,4	265	149	0.4380554601262584	0.954085301813	1.0,1.0,0.875	0.971,1.0,0.927	-0.008
1648	gene:Solyc06g009340.2	NA	6	+	3290333	3290515	3290333	3290399	3290484	3290515	1648	31,17,22	3,4,0	19,6,22	3,0,1	234	149	0.4381226321662556	0.954085301813	0.868,0.73,1.0	0.801,1.0,0.933	-0.045
1992	gene:Solyc04g015040.2	NA	4	-	5243357	5243559	5243357	5243437	5243548	5243559	1992	2,4,6	0,0,10	13,4,11	21,0,14	260	149	0.437728803860136	0.954085301813	1.0,1.0,0.256	0.262,1.0,0.31	0.228
2339	gene:Solyc09g008490.2	NA	9	+	1981607	1981800	1981607	1981631	1981706	1981800	2339	3,5,6	74,33,86	5,0,7	45,18,66	224	149	0.43718267305291303	0.954085301813	0.026,0.092,0.044	0.069,0.0,0.066	0.009
3930	gene:Solyc02g062970.2	NA	2	+	34964352	34964600	34964352	34964434	34964533	34964600	3930	2,1,5	3,2,3	1,2,6	7,0,3	248	149	0.43820153630001313	0.954085301813	0.286,0.231,0.5	0.079,1.0,0.546	-0.203
4402	gene:Solyc08g080780.2	NA	8	-	63980087	63980272	63980087	63980136	63980207	63980272	4402	5,10,2	1,0,4	14,12,8	3,2,5	220	149	0.4381394987278606	0.954085301813	0.772,1.0,0.253	0.76,0.803,0.52	-0.019
1889	gene:Solyc06g049060.2	NA	6	-	32341687	32341865	32341687	32341700	32341790	32341865	1889	93,26,115	2,0,2	86,15,66	0,0,0	239	149	0.43866124736147805	0.954584070888	0.967,1.0,0.973	1.0,1.0,1.0	-0.02
1997	gene:Solyc04g008290.2	NA	4	+	1979108	1979341	1979108	1979196	1979290	1979341	1997	78,51,60	7,0,0	73,26,43	4,0,4	243	149	0.43943535879416007	0.955413931336	0.872,1.0,1.0	0.918,1.0,0.868	0.029
2497	gene:Solyc02g085780.2	NA	2	-	48561252	48561501	48561252	48561295	48561390	48561501	2497	6,3,6	243,152,253	6,5,6	451,187,330	244	149	0.4395042583385417	0.955413931336	0.015,0.012,0.014	0.008,0.016,0.011	0.002
563	gene:Solyc03g118660.2	NA	3	-	67525520	67525670	67525520	67525546	67525616	67525670	563	2,2,1	92,51,88	0,2,3	56,31,45	219	149	0.43989050133235896	0.955751593184	0.015,0.026,0.008	0.0,0.042,0.043	-0.012
2664	gene:Solyc08g081450.2	NA	8	+	64508601	64508847	64508601	64508698	64508795	64508847	2664	2,7,4	48,33,59	6,1,1	50,20,21	246	149	0.4420280908157458	0.959892060801	0.025,0.114,0.039	0.068,0.029,0.028	0.018
661	gene:Solyc01g079210.2	NA	1	+	78298595	78298783	78298595	78298621	78298726	78298783	661	9,11,11	0,0,0	11,2,22	0,0,3	254	149	0.44356244208336004	0.962718902875	1.0,1.0,1.0	1.0,1.0,0.811	0.063
3796	gene:Solyc03g113770.2	NA	3	-	63823444	63823636	63823444	63823489	63823565	63823636	3796	1,7,1	2,2,1	4,5,2	3,0,2	225	149	0.44400552938352833	0.963175516834	0.249,0.699,0.398	0.469,1.0,0.398	-0.174
2841	gene:Solyc08g081530.2	NA	8	+	64560921	64561149	64560921	64560981	64561054	64561149	2841	4,7,4	300,364,331	4,13,3	734,440,535	222	149	0.4446995693886777	0.964175755736	0.009,0.013,0.008	0.004,0.019,0.004	0.001
[truncated: 2,230 more rows]
