# Supplementary material for: High transcriptome plasticity drives phosphate starvation responses in tomato
Source: Stress Biol. 2022 Mar 18;2(1):18. doi: 10.1007/s44154-022-00035-4 (PMC10441952; doi:10.1007/s44154-022-00035-4)
Supplement: Supplementary file 3 — Additional file 3. [file 44154_2022_35_MOESM3_ESM.zip › rmats_7s/SE.MATS.ReadsOnTargetAndJunctionCounts.txt]

ID	GeneID	geneSymbol	chr	strand	exonStart_0base	exonEnd	upstreamES	upstreamEE	downstreamES	downstreamEE	ID	IC_SAMPLE_1	SC_SAMPLE_1	IC_SAMPLE_2	SC_SAMPLE_2	IncFormLen	SkipFormLen	PValue	FDR	IncLevel1	IncLevel2	IncLevelDifference
6335	gene:Solyc06g082220.2	NA	6	+	48138406	48138890	48137245	48137477	48139163	48139314	6335	1296,804,1243	113,113,136	1898,724,1404	59,57,61	633	149	5.287907204568623e-305	9.76623581612e-301	0.73,0.626,0.683	0.883,0.749,0.844	-0.146
7113	gene:Solyc02g085570.2	NA	2	+	48403442	48403529	48403090	48403161	48403770	48403844	7113	57,61,61	115,53,66	45,30,47	212,102,177	236	149	1.1704232483151987e-296	1.08082734866e-292	0.238,0.421,0.368	0.118,0.157,0.144	0.203
5564	gene:Solyc07g007780.2	NA	7	-	2424592	2424766	2424181	2424433	2425776	2426049	5564	120,65,113	15,9,10	84,34,82	40,16,45	323	149	5.450452034381138e-280	3.3554799541e-276	0.787,0.769,0.839	0.492,0.495,0.457	0.317
783	gene:Solyc01g097860.2	NA	1	-	88556517	88556715	88556251	88556365	88557759	88557924	783	22,19,21	358,166,348	142,89,106	798,293,626	347	149	1.742595860854807e-271	8.04600073853e-268	0.026,0.047,0.025	0.071,0.115,0.068	-0.052
1971	gene:Solyc11g027830.1	NA	11	+	19001864	19002014	19001055	19001124	19002148	19002268	1971	5,6,24	13,5,27	7,0,3	75,8,57	299	149	7.303874335759797e-265	2.69790510214e-261	0.161,0.374,0.307	0.044,0.0,0.026	0.257
5563	gene:Solyc07g007780.2	NA	7	-	2424592	2424691	2424181	2424433	2425776	2426049	5563	80,51,90	15,9,10	63,26,66	40,16,45	248	149	1.821413361211139e-250	5.6066138947e-247	0.762,0.773,0.844	0.486,0.494,0.468	0.31
4228	gene:Solyc01g091780.2	NA	1	+	85354102	85354192	85353727	85353816	85354846	85354987	4228	46,26,74	21,11,19	199,66,152	17,7,8	239	149	3.25380089598818e-218	8.58492124972e-215	0.577,0.596,0.708	0.879,0.855,0.922	-0.258
787	gene:Solyc01g097860.2	NA	1	-	88556517	88556727	88556251	88556365	88557759	88557924	787	23,19,24	358,166,348	128,84,105	798,293,626	359	149	3.244528610999258e-215	7.49039986457e-212	0.026,0.045,0.028	0.062,0.106,0.065	-0.045
18520	gene:Solyc03g117850.2	NA	3	-	66869297	66869386	66868703	66868972	66869813	66869906	18520	12,5,10	71,19,129	5,0,7	353,82,320	238	149	1.1037478313613701e-203	2.2650131886e-200	0.096,0.141,0.046	0.009,0.0,0.014	0.087
786	gene:Solyc01g097860.2	NA	1	-	88556517	88556690	88556251	88556365	88557759	88557924	786	20,16,16	358,166,348	110,65,86	798,293,626	322	149	1.4155246942009705e-203	2.61433255772e-200	0.025,0.043,0.021	0.06,0.093,0.06	-0.041
5908	gene:Solyc06g069020.2	NA	6	+	42824786	42824856	42823724	42823799	42825757	42825910	5908	148,171,150	38,27,59	686,245,351	74,20,41	219	149	1.2445608650589522e-199	2.08961769243e-196	0.726,0.812,0.634	0.863,0.893,0.853	-0.146
3871	gene:Solyc08g075710.2	NA	8	+	59843288	59843342	59838881	59838989	59843628	59845338	3871	3,3,5	37,16,43	22,2,28	22,5,45	203	149	4.347705868740835e-197	6.69148164081e-194	0.056,0.121,0.079	0.423,0.227,0.314	-0.236
11430	gene:Solyc07g066430.2	NA	7	+	67866967	67867162	67866587	67866842	67867343	67867490	11430	16,4,14	40,13,64	9,2,12	196,36,194	344	149	7.713859434409572e-184	1.09590207611e-180	0.148,0.118,0.087	0.02,0.023,0.026	0.095
10009	gene:Solyc07g039510.2	NA	7	-	47623092	47623226	47621489	47621572	47623954	47624070	10009	9,14,9	52,68,41	6,1,3	132,76,93	283	149	1.1127319407816913e-168	1.46793187245e-165	0.084,0.098,0.104	0.023,0.007,0.017	0.08
16773	gene:Solyc04g072880.2	NA	4	+	59836893	59836952	59835848	59835926	59837033	59837122	16773	96,56,67	7,5,2	66,16,72	19,4,23	208	149	7.319540064535298e-164	9.01230569679e-161	0.908,0.889,0.96	0.713,0.741,0.692	0.204
7777	gene:Solyc12g070280.1	NA	12	+	29996260	29996487	29995307	29995382	29996908	29996989	7777	0,3,0	1,2,14	14,0,8	4,1,2	376	149	1.2993250730283285e-156	1.49982717336e-153	0.0,0.373,0.0	0.581,0.0,0.613	-0.274
19137	gene:Solyc07g065700.2	NA	7	-	67372085	67372284	67371732	67371816	67372416	67372518	19137	9,2,3	2,2,8	2,0,0	8,8,13	348	149	8.66529700428076e-150	9.41408061012e-147	0.658,0.3,0.138	0.097,0.0,0.0	0.333
16597	gene:Solyc12g011180.1	NA	12	-	4030968	4031126	4029296	4029651	4031643	4031781	16597	5,5,13	38,32,31	1,0,4	81,32,52	307	149	1.0167162415029731e-144	1.04320734802e-141	0.06,0.07,0.169	0.006,0.0,0.036	0.086
2142	gene:Solyc10g078400.1	NA	10	+	60230774	60230869	60230071	60230305	60231201	60231431	2142	40,23,26	4,9,0	43,35,47	0,0,1	244	149	3.9763119451738453e-143	3.86518449029e-140	0.859,0.609,1.0	1.0,1.0,0.966	-0.166
586	gene:Solyc01g079410.2	NA	1	-	78486775	78486844	78485863	78486627	78491123	78491651	586	1,1,1	86,34,120	10,2,14	127,36,79	218	149	3.8902791174316703e-140	3.59247825099e-137	0.008,0.02,0.006	0.051,0.037,0.108	-0.054
5973	gene:Solyc01g102660.2	NA	1	+	91407727	91407775	91406776	91406959	91407880	91407956	5973	425,149,548	245,113,347	148,52,153	55,7,55	197	149	3.546247722033685e-139	3.11884043706e-136	0.567,0.499,0.544	0.671,0.849,0.678	-0.196
3872	gene:Solyc08g075710.2	NA	8	+	59843288	59843445	59838881	59838989	59843628	59845338	3872	4,2,4	37,16,43	28,1,26	22,5,45	306	149	2.572260533208977e-135	2.15941271763e-132	0.05,0.057,0.043	0.383,0.089,0.22	-0.181
16380	gene:Solyc01g008700.2	NA	1	-	2749146	2749227	2748317	2748449	2750103	2750209	16380	18,10,23	4,2,6	39,13,48	0,0,2	230	149	1.730394282776083e-134	1.38950660907e-131	0.745,0.764,0.713	1.0,1.0,0.94	-0.239
10941	gene:Solyc09g074420.2	NA	9	+	66230726	66230774	66230547	66230651	66231049	66231137	10941	23,17,25	31,36,58	32,19,51	269,132,223	197	149	1.0687670642224252e-127	8.2246078788e-125	0.359,0.263,0.246	0.083,0.098,0.147	0.18
16952	gene:Solyc02g076950.2	NA	2	+	42049739	42049916	42048952	42049325	42051866	42051983	16952	8,8,3	8,4,6	5,0,15	53,28,60	326	149	1.5075583982678336e-127	1.1137238423e-124	0.314,0.478,0.186	0.041,0.0,0.103	0.278
6951	gene:Solyc06g009340.2	NA	6	+	3290399	3290515	3289984	3290077	3290900	3290923	6951	34,27,33	18,12,35	31,8,16	60,13,38	265	149	1.5587163620370694e-125	1.10722817271e-122	0.515,0.559,0.346	0.225,0.257,0.191	0.249
17218	gene:Solyc05g007020.2	NA	5	-	1610461	1610526	1610233	1610313	1610655	1610832	17218	123,95,136	13,4,14	94,40,76	21,17,17	214	149	2.3436041154362587e-124	1.60311201511e-121	0.868,0.943,0.871	0.757,0.621,0.757	0.182
10298	gene:Solyc11g005170.1	NA	11	+	148658	148756	147567	148130	149818	149897	10298	119,145,113	249,173,270	144,88,121	500,173,472	247	149	2.0569169531641136e-122	1.35675711457e-119	0.224,0.336,0.202	0.148,0.235,0.134	0.082
9162	gene:Solyc03g097260.2	NA	3	-	59564225	59564310	59563953	59564031	59564473	59564920	9162	1,3,1	4,17,2	14,6,15	9,6,7	234	149	2.3067539432652115e-122	1.4690840889e-119	0.137,0.101,0.241	0.498,0.389,0.577	-0.328
13973	gene:Solyc05g053590.2	NA	5	-	63664431	63664552	63663998	63664172	63664753	63665152	13973	14,6,6	6,2,2	100,20,70	5,0,1	270	149	1.8061514910700938e-118	1.11192706295e-115	0.563,0.623,0.623	0.917,1.0,0.975	-0.361
4040	gene:Solyc04g009050.2	NA	4	-	2612398	2612606	2612151	2612300	2613262	2613481	4040	63,34,41	49,26,67	28,15,41	102,32,67	357	149	9.212060395355409e-118	5.48830785296e-115	0.349,0.353,0.203	0.103,0.164,0.203	0.145
4009	gene:Solyc07g042330.1	NA	7	+	55491298	55491552	55489585	55489940	55493404	55493486	4009	9,0,3	13,0,10	26,2,24	7,0,8	403	149	1.515689718119503e-116	8.74789793873e-114	0.204,NA,0.1	0.579,1.0,0.526	-0.55
14039	gene:Solyc01g100650.2	NA	1	+	90628805	90628857	90627663	90627861	90628954	90629059	14039	5,5,5	42,16,27	6,0,4	175,59,182	201	149	3.9058901072638627e-116	2.1859964967e-113	0.081,0.188,0.121	0.025,0.0,0.016	0.116
9409	gene:Solyc08g066680.2	NA	8	-	55507639	55507724	55506276	55507127	55507940	55507957	9409	18,17,21	10,1,2	38,12,16	2,0,0	234	149	1.5858432995842804e-115	8.61439408824e-113	0.534,0.915,0.87	0.924,1.0,1.0	-0.202
2336	gene:Solyc09g061420.2	NA	9	-	59088217	59088293	59087645	59087899	59089066	59089271	2336	15,12,20	20,18,34	25,5,13	102,27,79	225	149	7.443259351847561e-115	3.92770162769e-112	0.332,0.306,0.28	0.14,0.109,0.098	0.19
10943	gene:Solyc09g074420.2	NA	9	+	66218044	66218176	66216136	66216187	66219391	66219455	10943	19,10,27	0,2,0	84,28,90	13,10,12	281	149	2.8223074692640675e-114	1.44792212916e-111	1.0,0.726,1.0	0.774,0.598,0.799	0.185
7541	gene:Solyc06g065390.2	NA	6	+	40808600	40808681	40806806	40807145	40809071	40809173	7541	719,219,887	20,5,18	2883,703,2757	27,5,21	230	149	1.1691771872896742e-113	5.83609012758e-111	0.959,0.966,0.97	0.986,0.989,0.988	-0.023
16790	gene:Solyc09g065820.2	NA	9	+	64099089	64099314	64098702	64098734	64099420	64099498	16790	39,30,32	716,455,655	3,7,2	379,144,270	374	149	6.383605374458381e-111	3.1026002016e-108	0.021,0.026,0.019	0.003,0.019,0.003	0.014
3250	gene:Solyc10g007500.2	NA	10	-	1835088	1835134	1834838	1834988	1835659	1835719	3250	53,22,52	66,27,69	42,11,31	128,31,82	195	149	2.676457420862556e-110	1.26747415656e-107	0.38,0.384,0.365	0.2,0.213,0.224	0.164
6010	gene:Solyc07g022920.2	NA	7	-	23330332	23330520	23328208	23329038	23339480	23340163	6010	120,46,157	15,6,9	161,48,154	2,0,6	337	149	8.165498526737653e-110	3.77021480726e-107	0.78,0.772,0.885	0.973,1.0,0.919	-0.152
16460	gene:Solyc10g078150.1	NA	10	+	60025056	60025256	60024554	60024639	60025356	60025689	16460	8,13,19	0,0,3	18,6,15	12,6,2	349	149	2.5838919210259335e-109	1.16394877779e-106	1.0,1.0,0.73	0.39,0.299,0.762	0.426
10603	gene:Solyc06g072790.2	NA	6	+	44888054	44888213	44887499	44887936	44889074	44889251	10603	0,7,8	9,16,23	2,0,0	29,4,19	308	149	1.54680256832272e-107	6.80188015104e-105	0.0,0.175,0.144	0.032,0.0,0.0	0.096
8893	gene:Solyc06g030570.2	NA	6	+	19813854	19813971	19813387	19813474	19814879	19814983	8893	163,105,224	15,10,13	443,232,398	8,1,13	266	149	6.538513018785262e-107	2.80836737079e-104	0.859,0.855,0.906	0.969,0.992,0.945	-0.095
9410	gene:Solyc08g066680.2	NA	8	-	55507639	55507788	55506276	55507127	55507940	55507957	9410	38,29,62	10,1,2	80,18,45	2,0,0	298	149	1.2650131224274145e-106	5.30989258139e-104	0.655,0.935,0.939	0.952,1.0,1.0	-0.141
19054	gene:Solyc09g065660.2	NA	9	+	63877038	63877088	63876344	63876833	63877190	63877936	19054	0,0,1	1,0,5	0,0,11	1,0,2	199	149	2.2331355340824534e-106	9.16528448422e-104	0.0,NA,0.13	0.0,NA,0.805	-0.338
9251	gene:Solyc05g044580.2	NA	5	-	57079445	57079482	57078267	57078323	57080482	57080651	9251	46,18,43	89,58,99	10,2,7	50,31,41	186	149	6.4992030260044235e-105	2.60943001494e-102	0.293,0.199,0.258	0.138,0.049,0.12	0.148
8792	gene:Solyc03g112290.2	NA	3	+	62739722	62739806	62736892	62737060	62740630	62741156	8792	29,60,18	696,437,717	37,26,11	1312,478,810	233	149	9.428284602781615e-104	3.70491464529e-101	0.026,0.081,0.016	0.018,0.034,0.009	0.021
14759	gene:Solyc07g026670.2	NA	7	+	30213072	30213183	30212923	30213011	30213367	30213436	14759	11,1,7	0,0,2	2,0,7	2,2,3	260	149	1.5915866427276647e-103	6.12396118845e-101	1.0,1.0,0.667	0.364,0.0,0.572	0.577
18709	gene:Solyc07g045540.2	NA	7	+	58678974	58679172	58677437	58677552	58679261	58679411	18709	177,92,234	15,0,11	395,113,427	8,0,4	347	149	3.5793991603732025e-103	1.34914128761e-100	0.835,1.0,0.901	0.955,1.0,0.979	-0.066
15241	gene:Solyc11g072970.1	NA	11	-	56120379	56120447	56119748	56119804	56120535	56120616	15241	24,17,26	0,2,4	22,9,21	7,4,13	217	149	4.790022881998771e-103	1.76933865215e-100	1.0,0.854,0.817	0.683,0.607,0.526	0.285
18708	gene:Solyc07g045540.2	NA	7	+	58678966	58679172	58677437	58677552	58679261	58679411	18708	256,126,356	15,0,11	608,140,608	8,0,4	355	149	5.5996761056777445e-102	2.02785133325e-99	0.877,1.0,0.931	0.97,1.0,0.985	-0.049
3705	gene:Solyc08g059760.2	NA	8	-	45232375	45232428	45231832	45231954	45234151	45234235	3705	8,0,13	13,5,8	11,5,12	75,27,88	202	149	2.3315841050175276e-100	8.28115900684e-98	0.312,0.0,0.545	0.098,0.12,0.091	0.183
5151	gene:Solyc09g013090.2	NA	9	+	5499302	5499463	5498420	5498474	5499569	5499967	5151	29,24,43	37,20,44	21,20,25	76,24,68	310	149	1.3384281463103087e-99	4.66404328947e-97	0.274,0.366,0.32	0.117,0.286,0.15	0.136
17220	gene:Solyc05g007020.2	NA	5	-	1610401	1610526	1610233	1610313	1610655	1610832	17220	12,19,9	13,4,14	8,3,6	21,17,17	274	149	4.612372268686735e-98	1.57751673019e-95	0.334,0.721,0.259	0.172,0.088,0.161	0.298
10084	gene:Solyc07g066070.2	NA	7	+	67602041	67602065	67601750	67601896	67602737	67602855	10084	1,2,3	104,53,123	14,2,8	119,35,91	173	149	1.921510423237739e-97	6.45243200123e-95	0.008,0.031,0.021	0.092,0.047,0.07	-0.05
18491	gene:Solyc01g103020.2	NA	1	+	91690985	91691222	91690652	91690721	91691313	91691430	18491	15,12,20	109,85,153	7,1,10	186,79,126	386	149	4.516517508576281e-97	1.48956360475e-94	0.05,0.052,0.048	0.014,0.005,0.03	0.034
8791	gene:Solyc03g112290.2	NA	3	+	62739722	62739951	62736892	62737060	62740630	62741156	8791	48,89,42	696,437,717	63,38,19	1312,478,810	378	149	4.370879861803142e-96	1.41624175733e-93	0.026,0.074,0.023	0.019,0.03,0.009	0.022
7205	gene:Solyc09g011830.2	NA	9	+	5104368	5104457	5102679	5103089	5105260	5105615	7205	10,1,8	2,0,0	11,2,9	7,0,4	238	149	1.8905873144069967e-95	6.02021674307e-93	0.758,1.0,1.0	0.496,1.0,0.585	0.226
4232	gene:Solyc01g091780.2	NA	1	+	85354102	85354221	85353727	85353816	85354846	85354987	4232	191,124,262	21,11,19	630,213,469	17,7,8	268	149	3.713857463458432e-94	1.16256327954e-91	0.835,0.862,0.885	0.954,0.944,0.97	-0.095
5125	gene:Solyc02g005510.2	NA	2	-	9225309	9225356	9224502	9224845	9225502	9225571	5125	8,3,14	136,64,185	1,1,3	183,47,144	196	149	3.923502093642189e-94	1.20771933612e-91	0.043,0.034,0.054	0.004,0.016,0.016	0.032
4038	gene:Solyc04g009050.2	NA	4	-	2612398	2612610	2612151	2612300	2613262	2613481	4038	80,35,54	49,26,67	41,17,60	102,32,67	361	149	1.0881006594885198e-93	3.29444771805e-91	0.403,0.357,0.25	0.142,0.18,0.27	0.139
13110	gene:Solyc05g054140.2	NA	5	+	64097730	64097885	64096774	64096884	64098458	64098568	13110	58,16,56	6,2,7	98,20,79	3,1,0	304	149	1.2655014070339598e-90	3.76976540105e-88	0.826,0.797,0.797	0.941,0.907,1.0	-0.143
12169	gene:Solyc03g121300.2	NA	3	+	69445383	69445589	69445247	69445256	69446064	69446684	12169	727,341,706	3,2,2	834,287,586	12,2,14	355	149	1.7445028955142852e-90	5.11416253607e-88	0.99,0.986,0.993	0.967,0.984,0.946	0.024
6367	gene:Solyc02g094520.2	NA	2	-	55038517	55038685	55037975	55038081	55039137	55039297	6367	2,0,0	23,20,17	12,2,8	44,13,66	317	149	2.279873783984117e-90	6.57921701819e-88	0.039,0.0,0.0	0.114,0.067,0.054	-0.065
5561	gene:Solyc06g076140.2	NA	6	+	47276061	47276114	47275762	47275904	47276402	47276732	5561	673,403,644	7,2,4	519,115,319	21,2,4	202	149	3.6860769905954468e-90	1.04735624522e-87	0.986,0.993,0.992	0.948,0.977,0.983	0.021
16862	gene:Solyc03g116970.1	NA	3	-	66245594	66245776	66244911	66245050	66245971	66246175	16862	2,6,5	1,0,0	4,0,3	1,1,2	331	149	3.778119642872589e-89	1.0572438134e-86	0.474,1.0,1.0	0.643,0.0,0.403	0.476
18376	gene:Solyc05g006240.2	NA	5	-	900581	900704	900238	900328	900928	900979	18376	56,67,46	153,88,162	51,10,47	217,93,152	272	149	1.0709890823663701e-88	2.95225333765e-86	0.167,0.294,0.135	0.114,0.056,0.145	0.094
9953	gene:Solyc10g078560.1	NA	10	-	60351343	60351508	60351105	60351174	60352247	60352487	9953	29,7,27	42,22,73	14,1,4	50,16,49	314	149	1.710069677432377e-88	4.64459954007e-86	0.247,0.131,0.149	0.117,0.029,0.037	0.115
9228	gene:Solyc02g094610.1	NA	2	-	55177340	55177478	55176433	55176519	55179391	55179541	9228	5,6,1	17,11,26	0,0,2	46,3,25	287	149	5.912195755489121e-88	1.58249773055e-85	0.132,0.221,0.02	0.0,0.0,0.04	0.111
7125	gene:Solyc06g069510.2	NA	6	-	43287165	43287236	43286422	43286469	43287680	43287905	7125	4,0,11	42,24,40	0,0,2	46,13,28	220	149	2.494125669467613e-87	6.58057242706e-85	0.061,0.0,0.157	0.0,0.0,0.046	0.057
12184	gene:Solyc07g039500.2	NA	7	+	47608834	47608965	47607149	47608091	47609369	47609720	12184	36,17,28	1,0,0	66,43,52	11,0,5	280	149	4.454707456264913e-87	1.15878861986e-84	0.95,1.0,1.0	0.761,1.0,0.847	0.114
12348	gene:Solyc05g015860.2	NA	5	+	12528327	12528413	12527398	12527444	12528555	12528615	12348	64,33,45	4,2,8	37,26,36	0,0,2	235	149	1.1141989658509825e-86	2.85807509726e-84	0.91,0.913,0.781	1.0,1.0,0.919	-0.105
8990	gene:Solyc07g005360.2	NA	7	-	285796	285932	284588	284630	286015	286050	8990	6,4,3	31,9,36	0,0,2	55,8,33	285	149	1.1001965449736817e-85	2.78349725878e-83	0.092,0.189,0.042	0.0,0.0,0.031	0.097
5650	gene:Solyc10g076860.1	NA	10	+	59839643	59839885	59834470	59834530	59846153	59846207	5650	9,0,3	6,0,6	19,4,8	1,0,2	391	149	3.1265867649153103e-84	7.80336904881e-82	0.364,NA,0.16	0.879,1.0,0.604	-0.566
18378	gene:Solyc05g006240.2	NA	5	-	900557	900704	900238	900328	900928	900979	18378	59,67,49	153,88,162	60,11,44	217,93,152	296	149	4.585962247981264e-84	1.12930849011e-81	0.163,0.277,0.132	0.122,0.056,0.127	0.089
9194	gene:Solyc01g096990.2	NA	1	+	87975185	87975380	87974158	87974329	87975482	87975656	9194	2,0,6	52,26,47	13,2,15	61,13,56	344	149	2.0453197222702905e-83	4.97039604613e-81	0.016,0.0,0.052	0.085,0.062,0.104	-0.061
4694	gene:Solyc07g044830.2	NA	7	+	57881058	57881163	57879283	57879467	57881879	57882054	4694	15,10,14	237,131,209	3,4,2	215,70,131	254	149	4.1640489092748035e-82	9.98776874096e-80	0.036,0.043,0.038	0.008,0.032,0.009	0.023
10621	gene:Solyc07g042830.2	NA	7	-	56341470	56341511	56341111	56341217	56342050	56342125	10621	939,686,1019	15,23,10	116,45,90	7,9,2	190	149	9.556523505941263e-82	2.26281323886e-79	0.98,0.959,0.988	0.929,0.797,0.972	0.076
19074	gene:Solyc07g045350.2	NA	7	-	58455431	58455453	58454592	58454654	58455587	58455665	19074	3,0,3	61,68,79	14,16,9	239,71,109	171	149	1.2212413905389231e-81	2.85507686606e-79	0.041,0.0,0.032	0.049,0.164,0.067	-0.069
13692	gene:Solyc01g104160.2	NA	1	-	92628371	92628517	92627938	92628158	92630064	92630277	13692	6,6,12	104,44,123	4,0,2	118,35,127	295	149	1.5447480854728458e-81	3.56624404882e-79	0.028,0.064,0.047	0.017,0.0,0.008	0.038
16722	gene:Solyc09g075990.2	NA	9	-	67671984	67672028	67670825	67670903	67673085	67673180	16722	13,9,18	2,0,0	18,3,7	8,0,0	193	149	1.9095479366188644e-81	4.35400504215e-79	0.834,1.0,1.0	0.635,1.0,1.0	0.066
4105	gene:Solyc06g073810.2	NA	6	-	45562604	45562658	45560858	45560988	45562881	45563193	4105	57,22,51	0,0,2	86,31,53	8,3,3	203	149	3.2928727672313443e-81	7.41659355341e-79	1.0,1.0,0.949	0.888,0.884,0.928	0.083
10627	gene:Solyc07g042830.2	NA	7	-	56341470	56341502	56341111	56341217	56342050	56342125	10627	309,327,330	15,23,10	36,22,34	7,9,2	181	149	9.179447446487872e-81	2.04259295047e-78	0.944,0.921,0.964	0.809,0.668,0.933	0.14
2616	gene:Solyc08g075530.2	NA	8	+	59703002	59703149	59702703	59702897	59704160	59704316	2616	68,44,80	5,5,7	75,19,53	2,0,1	296	149	1.0667488750538916e-80	2.34545059207e-78	0.873,0.816,0.852	0.95,1.0,0.964	-0.124
5148	gene:Solyc08g077060.2	NA	8	-	60997579	60997675	60995887	60996152	60997788	60997902	5148	3,8,4	2,0,0	5,8,1	0,7,2	245	149	1.2325957665145774e-80	2.67821308374e-78	0.477,1.0,1.0	1.0,0.41,0.233	0.278
10610	gene:Solyc07g042830.2	NA	7	-	56341470	56341593	56341111	56341217	56342050	56342125	10610	343,389,365	15,23,10	42,26,39	7,9,2	272	149	1.3403690277671006e-80	2.87852041556e-78	0.926,0.903,0.952	0.767,0.613,0.914	0.162
11726	gene:Solyc02g091120.2	NA	2	-	52526891	52526926	52526733	52526795	52528849	52528899	11726	65,43,82	8,0,6	46,19,24	0,0,1	184	149	2.9766054898912607e-80	6.31895710262e-78	0.868,1.0,0.917	1.0,1.0,0.951	-0.055
1876	gene:Solyc04g078750.2	NA	4	+	63415044	63415234	63414402	63414956	63415484	63416058	1876	587,312,549	4,0,3	747,299,647	20,4,5	339	149	1.9554147454615203e-79	4.10392669704e-77	0.985,1.0,0.988	0.943,0.97,0.983	0.026
4398	gene:Solyc06g071140.2	NA	6	+	43733481	43733650	43733108	43733194	43734381	43734431	4398	10,3,11	78,29,55	3,2,2	71,23,86	318	149	1.78262959732479e-78	3.69925685764e-76	0.057,0.046,0.086	0.019,0.039,0.011	0.04
17641	gene:Solyc11g010550.1	NA	11	-	3602077	3602265	3601602	3601699	3602365	3602503	17641	2,4,2	0,2,1	0,2,1	8,0,7	337	149	5.659305311665587e-78	1.16135233112e-75	1.0,0.469,0.469	0.0,1.0,0.059	0.293
8175	gene:Solyc09g015930.2	NA	9	+	11390631	11390725	11385606	11385705	11390812	11390908	8175	11,4,11	69,33,71	2,6,5	135,35,127	243	149	8.179112076665811e-78	1.66000023015e-75	0.089,0.069,0.087	0.009,0.095,0.024	0.039
18322	gene:Solyc02g076870.2	NA	2	+	41988440	41988680	41988312	41988380	41989341	41989605	18322	1,2,4	0,0,1	3,0,0	0,0,3	389	149	9.668948729924807e-78	1.94104145753e-75	1.0,1.0,0.605	1.0,NA,0.0	0.368
6714	gene:Solyc01g096400.2	NA	1	+	87505077	87505279	87504448	87504546	87507140	87507265	6714	30,16,32	280,208,295	4,0,3	72,51,69	351	149	1.1490074304706189e-76	2.28182991757e-74	0.044,0.032,0.044	0.023,0.0,0.018	0.026
16391	gene:Solyc01g106740.2	NA	1	-	94480501	94480571	94479680	94479779	94480646	94480718	16391	14,4,13	103,66,158	17,2,4	289,152,250	219	149	3.205132362999164e-76	6.29740315024e-74	0.085,0.04,0.053	0.038,0.009,0.011	0.04
7838	gene:Solyc12g008970.1	NA	12	-	2278926	2278976	2278039	2278120	2279498	2279705	7838	17,10,6	73,51,106	7,2,2	97,53,98	199	149	3.301163779093915e-76	6.41780987748e-74	0.148,0.128,0.041	0.051,0.027,0.015	0.075
5916	gene:Solyc06g069020.2	NA	6	+	42824788	42824852	42823727	42823799	42825757	42825910	5916	74,50,104	38,27,59	232,53,170	74,20,41	213	149	3.7069764325346796e-76	7.13168205547e-74	0.577,0.564,0.552	0.687,0.65,0.744	-0.129
11317	gene:Solyc04g079390.2	NA	4	-	63902709	63902803	63902112	63902244	63903221	63903293	11317	39,24,26	1,0,1	53,16,34	2,4,5	243	149	6.743603588685248e-76	1.28399602762e-73	0.96,1.0,0.941	0.942,0.71,0.807	0.147
5076	gene:Solyc11g040180.1	NA	11	-	39216923	39217150	39216385	39216467	39217340	39217439	5076	2,0,1	2,2,3	5,0,1	0,0,1	376	149	9.727342821350993e-76	1.83320708742e-73	0.284,0.0,0.117	1.0,NA,0.284	-0.508
1782	gene:Solyc11g007640.1	NA	11	+	1872767	1872880	1872457	1872509	1873488	1873654	1782	0,0,2	0,2,1	5,2,1	2,1,0	262	149	1.8701067291914717e-75	3.48878799812e-73	NA,0.0,0.532	0.587,0.532,1.0	-0.44
9743	gene:Solyc08g077370.2	NA	8	-	61251144	61251318	61249975	61250623	61251534	61251604	9743	37,32,54	88,55,98	32,7,23	20,9,18	323	149	5.841698856890972e-75	1.07890336188e-72	0.162,0.212,0.203	0.425,0.264,0.371	-0.161
1875	gene:Solyc04g078750.2	NA	4	+	63415044	63415167	63414402	63414956	63415484	63416058	1875	580,283,571	4,0,3	711,257,647	20,4,5	272	149	7.202541524680072e-75	1.31706672692e-72	0.988,1.0,0.991	0.951,0.972,0.986	0.023
12006	gene:Solyc02g030450.2	NA	2	-	25872438	25872535	25869829	25870315	25872610	25872705	12006	53,10,41	5,1,6	40,2,26	0,0,2	246	149	7.769698451196198e-75	1.40684863427e-72	0.865,0.858,0.805	1.0,1.0,0.887	-0.12
17657	gene:Solyc01g066900.2	NA	1	+	75156375	75156447	75156236	75156305	75157093	75157520	17657	19,5,5	15,19,18	50,11,45	19,14,39	221	149	9.266063480679186e-75	1.66150414005e-72	0.461,0.151,0.158	0.64,0.346,0.438	-0.218
18533	gene:Solyc03g124030.2	NA	3	-	70745161	70745255	70743793	70743899	70746502	70746540	18533	129,53,145	51,18,56	340,110,345	85,16,75	243	149	1.2233721971405663e-74	2.1725443374e-72	0.608,0.644,0.614	0.71,0.808,0.738	-0.13
1424	gene:Solyc11g045190.1	NA	11	+	31496244	31496357	31495735	31495941	31497189	31497377	1424	7,3,0	26,9,30	0,0,3	94,26,74	262	149	2.8231788328747178e-74	4.96583712994e-72	0.133,0.159,0.0	0.0,0.0,0.023	0.09
5739	gene:Solyc09g064590.2	NA	9	+	61909605	61909825	61909172	61909524	61910012	61910156	5739	39,17,41	102,54,84	37,7,32	178,52,136	369	149	4.728647261477968e-74	8.23899870493e-72	0.134,0.113,0.165	0.077,0.052,0.087	0.065
11260	gene:Solyc03g122080.2	NA	3	+	70051975	70052056	70051501	70051702	70052162	70052922	11260	13,11,18	2,0,0	22,7,22	6,0,3	230	149	1.634194623037547e-73	2.82074210214e-71	0.808,1.0,1.0	0.704,1.0,0.826	0.093
4315	gene:Solyc06g011530.2	NA	6	+	8022157	8022224	8021721	8021813	8022451	8022497	4315	74,31,44	2,0,3	88,29,81	7,1,16	216	149	1.1346518389871212e-72	1.94035970502e-70	0.962,1.0,0.91	0.897,0.952,0.777	0.082
10987	gene:Solyc06g009060.2	NA	6	-	2983986	2984071	2983500	2983534	2985269	2985368	10987	29,18,49	227,149,267	19,11,43	406,196,318	234	149	1.281357731158991e-72	2.17113724191e-70	0.075,0.071,0.105	0.029,0.035,0.079	0.036
18616	gene:Solyc02g062920.2	NA	2	+	34864153	34864243	34863810	34863869	34864473	34864544	18616	27,22,34	63,53,61	23,7,20	114,44,65	239	149	2.744986004821706e-72	4.6088315021e-70	0.211,0.206,0.258	0.112,0.09,0.161	0.104
1085	gene:Solyc01g088800.2	NA	1	+	83542094	83542163	83541885	83541989	83542258	83542352	1085	116,38,141	5,2,2	83,20,72	11,3,6	218	149	2.9867219956348037e-72	4.96952869706e-70	0.941,0.929,0.98	0.838,0.82,0.891	0.1
653	gene:Solyc04g025540.2	NA	4	-	22112007	22112027	22105523	22105605	22112148	22112232	653	5,2,20	6,2,4	24,14,11	0,1,3	169	149	6.901973082733106e-72	1.13814768629e-69	0.424,0.469,0.815	1.0,0.925,0.764	-0.327
8391	gene:Solyc11g065980.1	NA	11	+	51600794	51600908	51600275	51600382	51601537	51601622	8391	21,9,8	106,58,137	4,0,10	155,59,97	263	149	1.5108802740338405e-71	2.46942015762e-69	0.101,0.081,0.032	0.014,0.0,0.055	0.048
17400	gene:Solyc02g085420.2	NA	2	-	48329052	48329139	48328809	48328891	48330374	48330437	17400	34,45,51	256,136,240	39,25,41	442,152,301	236	149	1.6677533441155946e-71	2.70190671162e-69	0.077,0.173,0.118	0.053,0.094,0.079	0.047
10932	gene:Solyc09g074420.2	NA	9	+	66218044	66218118	66216179	66216187	66219391	66219455	10932	49,38,59	0,2,0	332,142,252	13,10,12	223	149	1.1274995712611177e-70	1.81076431145e-68	1.0,0.927,1.0	0.945,0.905,0.933	0.048
8310	gene:Solyc10g009210.2	NA	10	+	3204267	3204321	3202929	3202991	3205616	3206110	8310	28,10,29	3,6,6	26,3,24	0,2,1	203	149	2.0308434729729535e-70	3.23341793986e-68	0.873,0.55,0.78	1.0,0.524,0.946	-0.089
6285	gene:Solyc07g049210.2	NA	7	-	59502366	59502419	59501686	59502029	59502520	59502695	6285	10,3,2	19,13,31	1,2,3	53,19,45	202	149	4.650732212253935e-70	7.34139942121e-68	0.28,0.145,0.045	0.014,0.072,0.047	0.112
16956	gene:Solyc10g005030.2	NA	10	+	42072	42276	41125	41282	42563	42725	16956	4,3,3	38,46,56	26,7,10	95,32,89	353	149	1.8226011652715405e-69	2.8526797391e-67	0.043,0.027,0.022	0.104,0.085,0.045	-0.047
1083	gene:Solyc01g088800.2	NA	1	+	83542094	83542171	83541888	83541989	83542258	83542352	1083	483,249,447	5,2,2	334,117,268	11,3,6	226	149	2.26200370671067e-69	3.51066776968e-67	0.985,0.988,0.993	0.952,0.963,0.967	0.028
7540	gene:Solyc06g065390.2	NA	6	+	40808600	40808680	40806806	40807145	40809071	40809173	7540	357,94,460	20,5,18	1427,359,1421	27,5,21	229	149	3.924787795867917e-69	6.04057548349e-67	0.921,0.924,0.943	0.972,0.979,0.978	-0.047
11741	gene:Solyc05g024490.2	NA	5	-	32234729	32234757	32233626	32233682	32235741	32235762	11741	1,2,0	4,0,0	10,2,11	1,0,0	177	149	4.123025218732742e-69	6.29323576568e-67	0.174,1.0,NA	0.894,1.0,1.0	-0.378
16723	gene:Solyc09g075990.2	NA	9	-	67671790	67672028	67670825	67670903	67673085	67673180	16723	25,11,16	2,0,0	27,3,31	8,0,0	387	149	4.4794426155629637e-69	6.78121521859e-67	0.828,1.0,1.0	0.565,1.0,1.0	0.088
12365	gene:Solyc09g091050.2	NA	9	+	70398989	70399120	70398681	70398762	70399213	70399339	12365	22,10,12	290,141,336	5,2,7	280,117,220	280	149	5.871812863043551e-69	8.8167895746e-67	0.039,0.036,0.019	0.009,0.009,0.017	0.02
17470	gene:Solyc10g080720.1	NA	10	-	61931872	61931996	61931545	61931610	61933313	61933418	17470	64,39,62	10,5,25	87,32,87	7,0,12	273	149	7.257711530488424e-69	1.08098930852e-66	0.777,0.81,0.575	0.872,1.0,0.798	-0.169
8311	gene:Solyc10g009210.2	NA	10	+	3204262	3204321	3202929	3202991	3205616	3206110	8311	103,39,115	3,6,6	98,29,85	0,2,1	208	149	1.5014206172892965e-68	2.21837899046e-66	0.961,0.823,0.932	1.0,0.912,0.984	-0.06
6134	gene:Solyc01g081050.2	NA	1	+	80370464	80370508	80368585	80368672	80372734	80372843	6134	4,3,2	10,4,7	12,6,15	6,2,10	193	149	2.8308509099650978e-68	4.14944329017e-66	0.236,0.367,0.181	0.607,0.698,0.537	-0.353
14936	gene:Solyc09g074100.2	NA	9	-	65776062	65776257	65775760	65775911	65776370	65776540	14936	3,2,1	22,7,27	17,5,11	41,10,43	344	149	3.541598163895321e-68	5.15037610149e-66	0.056,0.11,0.016	0.152,0.178,0.1	-0.083
7210	gene:Solyc09g011830.2	NA	9	+	5104280	5104457	5102679	5103089	5105260	5105615	7210	13,3,21	2,0,0	35,3,38	7,0,4	326	149	6.82649355535485e-68	9.84988355264e-66	0.748,1.0,1.0	0.696,1.0,0.813	0.08
16454	gene:Solyc10g078150.1	NA	10	+	60025005	60025227	60024554	60024639	60025356	60025689	16454	11,17,14	0,0,3	38,8,17	12,6,2	371	149	8.101889152309446e-68	1.15995186631e-65	1.0,1.0,0.652	0.56,0.349,0.773	0.323
4273	gene:Solyc01g103410.2	NA	1	-	92020568	92020658	92019572	92019658	92020742	92020902	4273	2,4,9	6,2,0	9,4,0	2,0,0	239	149	8.613528017552245e-68	1.22371729966e-65	0.172,0.555,1.0	0.737,1.0,NA	-0.293
14867	gene:Solyc02g094150.2	NA	2	+	54777740	54777826	54777501	54777526	54778223	54778390	14867	125,57,143	21,2,21	21,1,13	10,1,6	235	149	1.7384684986917545e-67	2.45097516812e-65	0.791,0.948,0.812	0.571,0.388,0.579	0.338
11353	gene:Solyc02g083320.2	NA	2	-	46770628	46770855	46770093	46770166	46770945	46771095	11353	292,222,375	198,107,258	389,119,297	149,71,110	376	149	3.963468880198975e-67	5.54555354155e-65	0.369,0.451,0.365	0.508,0.399,0.517	-0.08
7364	gene:Solyc03g113980.2	NA	3	+	64037333	64037418	64037110	64037196	64038176	64038226	7364	4,2,4	9,5,10	0,4,7	3,0,0	234	149	7.30144528479049e-67	1.01391272906e-64	0.221,0.203,0.203	0.0,1.0,1.0	-0.458
65	gene:Solyc06g035460.2	NA	6	+	24354971	24355065	24354730	24354899	24355152	24355247	65	297,116,352	4,3,19	437,146,406	5,2,4	243	149	1.8443977340351473e-66	2.54210311566e-64	0.979,0.96,0.919	0.982,0.978,0.984	-0.029
15256	gene:Solyc11g072970.1	NA	11	-	56120379	56120454	56119747	56119804	56120535	56120616	15256	65,49,60	0,2,4	101,26,87	7,4,13	224	149	5.079438068534048e-66	6.94904753243e-64	1.0,0.942,0.909	0.906,0.812,0.817	0.105
6319	gene:Solyc09g082140.2	NA	9	+	67971389	67971596	67970751	67970812	67973735	67974437	6319	3,0,1	47,31,51	12,0,4	46,22,47	356	149	5.366014085066924e-66	7.28712603949e-64	0.026,0.0,0.008	0.098,0.0,0.034	-0.033
11357	gene:Solyc02g083320.2	NA	2	-	46770613	46770855	46770093	46770166	46770945	46771095	11357	236,182,288	198,107,258	322,91,232	149,71,110	391	149	2.658033007346403e-65	3.58330011771e-63	0.312,0.393,0.298	0.452,0.328,0.446	-0.074
18294	gene:Solyc09g031580.2	NA	9	-	29720779	29720822	29720462	29720707	29720996	29721085	18294	1,2,3	35,22,36	12,3,4	47,13,17	192	149	3.44722821544421e-65	4.61354042834e-63	0.022,0.066,0.061	0.165,0.152,0.154	-0.107
16932	gene:Solyc10g078180.1	NA	10	+	60044865	60044974	60044601	60044777	60045253	60046341	16932	53,46,76	10,0,8	105,53,123	5,0,3	258	149	3.485356619711004e-65	4.63101089277e-63	0.754,1.0,0.846	0.924,1.0,0.959	-0.094
15855	gene:Solyc07g042850.2	NA	7	-	56393629	56393745	56393144	56393408	56394536	56394692	15855	17,4,15	2,1,0	12,5,22	3,2,9	265	149	5.597980893809923e-65	7.38493636627e-63	0.827,0.692,1.0	0.692,0.584,0.579	0.221
16743	gene:Solyc06g070980.2	NA	6	-	43590401	43590472	43589769	43589858	43590545	43590657	16743	820,373,974	30,8,36	656,211,490	10,1,11	220	149	5.8374285547872225e-65	7.64620340272e-63	0.949,0.969,0.948	0.978,0.993,0.968	-0.024
2714	gene:Solyc04g016550.2	NA	4	-	7372913	7372992	7371957	7372113	7373130	7373351	2714	32,23,41	9,1,31	31,4,39	30,7,33	228	149	7.0550335023903706e-65	9.17601505321e-63	0.699,0.938,0.464	0.403,0.272,0.436	0.33
16933	gene:Solyc10g078180.1	NA	10	+	60044865	60045060	60044601	60044777	60045253	60046341	16933	94,64,113	10,0,8	169,78,182	5,0,3	344	149	1.1474190886301997e-64	1.48193588447e-62	0.803,1.0,0.86	0.936,1.0,0.963	-0.079
12295	gene:Solyc09g064920.2	NA	9	-	62446137	62446195	62445802	62445868	62447485	62447605	12295	5,0,5	1,0,3	4,3,0	4,2,10	207	149	4.097301336456128e-64	5.25507349882e-62	0.783,NA,0.545	0.419,0.519,0.0	0.351
4312	gene:Solyc06g011530.2	NA	6	+	8021988	8022041	8021721	8021813	8022157	8022222	4312	3,0,11	28,4,4	2,0,5	37,14,34	202	149	9.122770424274705e-64	1.16198928942e-61	0.073,0.0,0.67	0.038,0.0,0.098	0.202
11356	gene:Solyc02g083320.2	NA	2	-	46770615	46770855	46770093	46770166	46770945	46771095	11356	237,187,289	198,107,258	318,93,236	149,71,110	389	149	1.0261465295833819e-63	1.29807535992e-61	0.314,0.401,0.3	0.45,0.334,0.451	-0.073
7094	gene:Solyc02g085250.2	NA	2	-	48215279	48215395	48214448	48214561	48216540	48216641	7094	119,98,99	1,0,0	212,124,157	0,6,8	265	149	1.0482353727669762e-63	1.31699721766e-61	0.985,1.0,1.0	1.0,0.921,0.917	0.049
11590	gene:Solyc03g006070.2	NA	3	-	757780	757830	757146	757225	758495	758683	11590	0,2,1	70,72,56	11,7,5	159,55,103	199	149	2.515772770620629e-63	3.13944643923e-61	0.0,0.02,0.013	0.049,0.087,0.035	-0.046
15647	gene:Solyc07g005030.2	NA	7	-	71549	71602	69227	69415	73063	73160	15647	0,0,2	12,5,14	6,2,4	35,6,16	202	149	5.180960727081588e-63	6.42195729319e-61	0.0,0.0,0.095	0.112,0.197,0.156	-0.123
16957	gene:Solyc10g005030.2	NA	10	+	42072	42143	41125	41282	42563	42725	16957	2,2,2	38,46,56	17,7,4	95,32,89	220	149	1.1870495134971734e-62	1.46157449765e-60	0.034,0.029,0.024	0.108,0.129,0.03	-0.06
5974	gene:Solyc01g102660.2	NA	1	+	91407698	91407781	91406887	91406959	91407880	91407956	5974	1174,587,1432	245,113,347	379,118,306	55,7,55	232	149	1.3759928258709798e-62	1.68299413914e-60	0.755,0.769,0.726	0.816,0.915,0.781	-0.087
5972	gene:Solyc01g102660.2	NA	1	+	91406776	91406805	91406080	91406137	91406887	91406959	5972	208,110,282	3,0,1	76,19,40	7,1,1	178	149	1.537839902719771e-62	1.86857665548e-60	0.983,1.0,0.996	0.901,0.941,0.971	0.055
3162	gene:Solyc11g039950.1	NA	11	-	40567599	40567679	40563539	40563698	40569929	40570089	3162	1,0,1	5,0,7	10,2,7	9,2,8	229	149	1.6474930331981082e-62	1.98872868171e-60	0.115,NA,0.085	0.42,0.394,0.363	-0.292
15076	gene:Solyc06g074690.2	NA	6	-	46223544	46223730	46223386	46223452	46224424	46224742	15076	1,0,9	25,8,7	0,0,3	43,16,12	335	149	3.7582443060052104e-62	4.50720870699e-60	0.017,0.0,0.364	0.0,0.0,0.1	0.094
4256	gene:Solyc01g103410.2	NA	1	-	92020590	92020671	92016130	92016273	92020742	92020902	4256	3,0,1	0,0,2	0,0,1	2,0,0	230	149	5.485211006123844e-62	6.53589432723e-60	1.0,NA,0.245	0.0,NA,1.0	0.123
15577	gene:Solyc03g096380.2	NA	3	-	58431679	58431840	58429214	58429439	58435955	58436175	15577	93,56,147	29,16,48	98,37,72	64,7,54	310	149	5.14324334486297e-61	6.0891385472e-59	0.607,0.627,0.595	0.424,0.718,0.391	0.099
17969	gene:Solyc02g067990.2	NA	2	-	38052779	38052912	38052536	38052698	38053020	38053146	17969	16,5,5	34,40,27	12,4,8	106,75,83	282	149	6.648097175103788e-61	7.82061826287e-59	0.199,0.062,0.089	0.056,0.027,0.048	0.073
8105	gene:Solyc03g033560.2	NA	3	-	5108557	5108611	5107879	5108271	5110993	5111275	8105	4,14,6	159,109,172	4,3,3	275,104,164	203	149	2.688507965370681e-60	3.14266162104e-58	0.018,0.086,0.025	0.011,0.021,0.013	0.028
18596	gene:Solyc09g020190.2	NA	9	+	19187942	19188038	19187669	19187846	19188200	19188369	18596	8,2,9	3,1,2	1,0,0	0,2,0	245	149	8.113953858813901e-60	9.42494426531e-58	0.619,0.549,0.732	1.0,0.0,NA	0.133
14681	gene:Solyc08g008350.2	NA	8	+	2776643	2776832	2776394	2776534	2778187	2778245	14681	58,41,59	88,19,79	51,24,66	125,28,127	338	149	6.150657034533011e-59	7.09978029817e-57	0.225,0.488,0.248	0.152,0.274,0.186	0.116
5790	gene:Solyc02g091730.1	NA	2	+	52976043	52976133	52975294	52975500	52976519	52976597	5790	16,9,24	0,2,4	29,8,25	1,0,0	239	149	1.2370967419885028e-58	1.41912669117e-56	1.0,0.737,0.789	0.948,1.0,1.0	-0.141
4262	gene:Solyc01g103410.2	NA	1	-	92020568	92020671	92019572	92019658	92020742	92020902	4262	4,5,10	6,2,0	7,4,1	2,0,0	252	149	2.3937171521932115e-58	2.72898531382e-56	0.283,0.596,1.0	0.674,1.0,1.0	-0.265
2372	gene:Solyc11g044870.1	NA	11	-	32141860	32141963	32141601	32141724	32143030	32143159	2372	16,32,27	46,40,46	28,11,20	93,44,67	252	149	2.681307397536005e-58	3.03810222853e-56	0.171,0.321,0.258	0.151,0.129,0.15	0.107
15246	gene:Solyc11g072970.1	NA	11	-	56119747	56119813	56119417	56119499	56120379	56120447	15246	32,14,38	0,0,1	21,19,29	6,0,1	215	149	2.9599662016779455e-58	3.33339120602e-56	1.0,1.0,0.963	0.708,1.0,0.953	0.101
6541	gene:Solyc06g074260.2	NA	6	-	45909458	45909651	45906994	45907124	45911783	45912547	6541	1,0,1	4,0,6	11,5,3	11,0,0	342	149	8.456743594195935e-58	9.46591499644e-56	0.098,NA,0.068	0.303,1.0,1.0	-0.685
18818	gene:Solyc02g093470.2	NA	2	-	54333629	54333649	54333264	54333367	54333757	54333853	18818	42,10,38	2,0,0	28,15,22	8,0,0	169	149	1.86355281640811e-57	2.07337090158e-55	0.949,1.0,1.0	0.755,1.0,1.0	0.065
16931	gene:Solyc10g078180.1	NA	10	+	60044865	60045017	60044601	60044777	60045253	60046341	16931	172,115,189	10,0,8	286,104,298	5,0,3	301	149	4.3068403553732056e-57	4.76305595948e-55	0.895,1.0,0.921	0.966,1.0,0.98	-0.043
16865	gene:Solyc01g008690.2	NA	1	-	2743967	2744141	2743563	2743789	2744473	2744521	16865	8,2,3	3,11,0	4,0,0	5,0,4	323	149	8.073216591144277e-57	8.87525221559e-55	0.552,0.077,1.0	0.27,NA,0.0	0.408
15225	gene:Solyc06g083810.2	NA	6	-	49119518	49119614	49118819	49118950	49120534	49120659	15225	223,203,211	9,9,12	525,238,337	5,3,13	245	149	1.9703901862571573e-56	2.15332167751e-54	0.938,0.932,0.914	0.985,0.98,0.94	-0.04
14027	gene:Solyc07g064720.2	NA	7	+	66750184	66750303	66749681	66749916	66751512	66751682	14027	9,2,22	71,10,98	4,0,0	32,2,26	268	149	3.027156087454545e-56	3.28873798701e-54	0.066,0.1,0.111	0.065,0.0,0.0	0.071
11270	gene:Solyc04g076390.2	NA	4	+	61298216	61298442	61297638	61297809	61298781	61299063	11270	4,8,5	68,53,81	5,4,4	324,92,233	375	149	3.1414720374023753e-56	3.39297351221e-54	0.023,0.057,0.024	0.006,0.017,0.007	0.025
8658	gene:Solyc01g014850.2	NA	1	-	15592926	15593002	15586444	15587471	15596070	15596131	8658	6,6,9	132,36,132	6,0,5	209,59,198	225	149	5.334146796681573e-56	5.72769518534e-54	0.029,0.099,0.043	0.019,0.0,0.016	0.045
11364	gene:Solyc02g083320.2	NA	2	-	46770628	46770828	46770093	46770166	46770945	46771095	11364	169,121,219	198,107,258	201,72,175	149,71,110	349	149	1.0745261726498942e-55	1.14713432848e-53	0.267,0.326,0.266	0.365,0.302,0.404	-0.071
14078	gene:Solyc06g082890.2	NA	6	-	48523137	48523277	48522778	48523016	48523887	48523987	14078	18,12,18	39,15,27	16,3,13	53,14,55	289	149	1.748776290660354e-55	1.84560853213e-53	0.192,0.292,0.256	0.135,0.099,0.109	0.132
4016	gene:Solyc09g098530.2	NA	9	+	72333520	72333702	72333367	72333423	72333942	72334052	4016	7,1,15	116,41,104	2,1,8	198,45,125	331	149	1.7392604607350744e-55	1.84560853213e-53	0.026,0.011,0.061	0.005,0.01,0.028	0.018
12347	gene:Solyc05g015860.2	NA	5	+	12528267	12528413	12527398	12527444	12528555	12528615	12347	221,148,222	4,2,8	161,117,146	0,0,2	295	149	2.4476614622738455e-55	2.56851474697e-53	0.965,0.974,0.933	1.0,1.0,0.974	-0.034
10483	gene:Solyc01g098990.2	NA	1	+	89345561	89345602	89344484	89344758	89346105	89346219	10483	22,13,26	11,7,15	108,31,97	7,12,35	190	149	3.1251743199019977e-55	3.26095166747e-53	0.611,0.593,0.576	0.924,0.67,0.685	-0.166
2082	gene:Solyc05g014590.2	NA	5	+	8469622	8469679	8469374	8469528	8469958	8470174	2082	18,9,30	323,139,377	1,0,2	45,22,34	206	149	4.499917246465148e-55	4.66904334972e-53	0.039,0.045,0.054	0.016,0.0,0.041	0.027
11354	gene:Solyc02g083320.2	NA	2	-	46770628	46770840	46770093	46770166	46770945	46771095	11354	185,133,238	198,107,258	223,80,183	149,71,110	361	149	9.073875630864241e-55	9.36231335343e-53	0.278,0.339,0.276	0.382,0.317,0.407	-0.071
4263	gene:Solyc01g103410.2	NA	1	-	92020568	92020645	92019572	92019658	92020742	92020902	4263	14,16,18	6,2,0	10,10,3	2,0,0	226	149	1.3050868811514832e-54	1.33909164489e-52	0.606,0.841,1.0	0.767,1.0,1.0	-0.107
16140	gene:Solyc02g089980.2	NA	2	+	51671612	51671671	51671450	51671510	51671916	51672045	16140	29,20,27	3,2,7	50,10,18	11,4,18	208	149	1.330836135420466e-54	1.35796754614e-52	0.874,0.878,0.734	0.765,0.642,0.417	0.221
3198	gene:Solyc09g083130.2	NA	9	-	68810084	68810135	68809408	68809582	68810274	68810472	3198	14,7,19	6,3,3	50,15,45	38,12,37	200	149	1.7701737485239262e-54	1.79633730558e-52	0.635,0.635,0.825	0.495,0.482,0.475	0.214
6658	gene:Solyc05g054710.2	NA	5	-	64566709	64566764	64566364	64566615	64567209	64567308	6658	141,118,179	14,12,26	168,74,87	31,17,26	204	149	2.4160395615990942e-54	2.43835162094e-52	0.88,0.878,0.834	0.798,0.761,0.71	0.108
6729	gene:Solyc04g049140.2	NA	4	-	39821384	39821504	39820850	39820912	39829520	39829606	6729	145,55,164	13,5,10	251,50,196	4,0,7	269	149	2.5847796117084879e-54	2.59447253525e-52	0.861,0.859,0.901	0.972,1.0,0.939	-0.097
15720	gene:Solyc09g055760.2	NA	9	-	44421468	44421515	44421286	44421391	44421910	44421951	15720	76,23,63	12,4,0	71,6,66	4,0,0	196	149	3.1069492177848007e-54	3.10174297855e-52	0.828,0.814,1.0	0.931,1.0,1.0	-0.096
2607	gene:Solyc12g013840.1	NA	12	+	4636086	4636177	4635917	4635977	4637933	4638122	2607	2,1,0	49,41,64	7,2,1	32,18,41	240	149	3.7006911863517025e-54	3.65497676581e-52	0.025,0.015,0.0	0.12,0.065,0.015	-0.053
6181	gene:Solyc01g080660.2	NA	1	-	79899183	79899227	79899008	79899048	79899346	79899511	6181	7,10,5	0,0,2	19,6,29	6,2,2	193	149	3.697597153510762e-54	3.65497676581e-52	1.0,1.0,0.659	0.71,0.698,0.918	0.111
18203	gene:Solyc05g056520.2	NA	5	-	65782981	65783130	65782791	65782889	65783252	65783362	18203	0,0,1	2,0,0	2,0,8	5,0,1	298	149	4.4403374098280514e-54	4.36215912884e-52	0.0,NA,1.0	0.167,NA,0.8	0.016
17073	gene:Solyc01g009380.2	NA	1	+	3577184	3577341	3575911	3576015	3577498	3577565	17073	19,0,6	18,21,15	12,7,9	100,32,46	306	149	5.978459057545773e-54	5.84212488539e-52	0.339,0.0,0.163	0.055,0.096,0.087	0.088
3161	gene:Solyc11g039950.1	NA	11	-	40567599	40567679	40563334	40563382	40569929	40570089	3161	6,0,2	28,14,48	6,5,12	51,4,34	229	149	6.810577770828165e-54	6.62024004471e-52	0.122,0.0,0.026	0.071,0.449,0.187	-0.186
9293	gene:Solyc01g108210.2	NA	1	+	95573749	95573832	95573508	95573627	95574130	95574281	9293	0,4,4	7,0,4	4,0,1	24,6,18	232	149	9.190903438904438e-54	8.88726678603e-52	0.0,1.0,0.391	0.097,0.0,0.034	0.42
6782	gene:Solyc02g088210.2	NA	2	+	50375512	50375722	50371973	50372393	50375829	50375995	6782	4,0,9	3,0,12	6,4,5	38,24,22	359	149	9.289696711976093e-54	8.9360108632e-52	0.356,NA,0.237	0.062,0.065,0.086	0.225
5975	gene:Solyc01g102660.2	NA	1	+	91407757	91407781	91406776	91406959	91407880	91407956	5975	458,227,525	245,113,347	148,47,110	55,7,55	173	149	1.5167713475586626e-53	1.45146373151e-51	0.617,0.634,0.566	0.699,0.853,0.633	-0.123
401	gene:Solyc11g072340.1	NA	11	+	55551037	55551179	55549836	55549942	55551373	55551486	401	62,53,102	594,316,575	78,22,80	1246,345,876	291	149	2.6244378820491225e-53	2.49849191977e-51	0.051,0.079,0.083	0.031,0.032,0.045	0.035
8055	gene:Solyc02g092000.2	NA	2	-	53223843	53223999	53223647	53223687	53224856	53225033	8055	104,54,111	5,1,0	299,87,243	17,5,13	305	149	4.0047610384739893e-53	3.79302213434e-51	0.91,0.963,1.0	0.896,0.895,0.901	0.06
124	gene:Solyc05g054980.2	NA	5	-	64764031	64764173	64763401	64763549	64764836	64764927	124	149,78,186	4,3,5	261,62,260	1,3,0	291	149	4.499807905662218e-53	4.24015062294e-51	0.95,0.93,0.95	0.993,0.914,1.0	-0.026
423	gene:Solyc05g047640.2	NA	5	-	59123309	59123562	59122362	59122752	59131699	59132145	423	156,101,157	7,3,15	221,71,170	6,2,0	402	149	5.224008207272377e-53	4.89757398884e-51	0.892,0.926,0.795	0.932,0.929,1.0	-0.083
12207	gene:Solyc04g063210.2	NA	4	-	55351111	55351150	55350973	55351030	55351390	55351454	12207	6,1,5	13,6,21	2,0,1	8,5,25	188	149	5.302696411414792e-53	4.94623737487e-51	0.268,0.117,0.159	0.165,0.0,0.031	0.116
1810	gene:Solyc12g019010.1	NA	12	-	8974313	8974412	8973895	8974091	8979428	8979476	1810	50,31,51	5,0,4	48,33,33	13,0,10	248	149	1.236673794640688e-52	1.14774514137e-50	0.857,1.0,0.885	0.689,1.0,0.665	0.129
633	gene:Solyc04g077120.2	NA	4	+	62076085	62076304	62074875	62075052	62076530	62076586	633	9,4,18	96,29,104	3,1,4	76,19,59	368	149	1.371812855102795e-52	1.26680058104e-50	0.037,0.053,0.065	0.016,0.021,0.027	0.03
2677	gene:Solyc01g097030.2	NA	1	-	88007752	88007781	88005126	88007650	88008137	88008498	2677	4,0,3	13,12,15	14,4,8	29,2,11	178	149	1.647202883171374e-52	1.5135417935e-50	0.205,0.0,0.143	0.288,0.626,0.378	-0.315
2647	gene:Solyc06g005290.2	NA	6	-	299376	299456	298532	298645	300625	300724	2647	41,16,57	24,5,3	56,17,42	2,2,8	229	149	2.3515590599010572e-52	2.1500467464e-50	0.526,0.676,0.925	0.948,0.847,0.774	-0.147
12209	gene:Solyc04g063210.2	NA	4	-	55351116	55351164	55350973	55351030	55351352	55351525	12209	18,2,28	189,54,264	4,0,8	250,42,220	197	149	2.446112296849565e-52	2.22548019756e-50	0.067,0.027,0.074	0.012,0.0,0.027	0.043
7712	gene:Solyc07g062160.2	NA	7	+	64970012	64970130	64968187	64968501	64971158	64971587	7712	5,0,3	128,66,82	13,6,12	192,62,168	267	149	2.7784953474857094e-52	2.51549169474e-50	0.021,0.0,0.02	0.036,0.051,0.038	-0.028
16133	gene:Solyc08g067070.2	NA	8	+	55991686	55991918	55988673	55988787	55992702	55992768	16133	5,6,5	11,15,25	3,2,2	26,10,44	381	149	3.029527815539693e-52	2.72938288903e-50	0.151,0.135,0.073	0.043,0.073,0.017	0.075
6318	gene:Solyc11g071300.1	NA	11	-	54828624	54828755	54828145	54828465	54828834	54830533	6318	8,0,0	5,0,2	2,0,5	30,11,22	280	149	6.949098356859093e-52	6.23023774528e-50	0.46,NA,0.0	0.034,0.0,0.108	0.183
14020	gene:Solyc12g043050.1	NA	12	+	39154404	39154582	39153874	39153947	39155967	39155975	14020	5,2,5	48,20,25	0,0,2	30,8,31	327	149	8.361935471452047e-52	7.46070464842e-50	0.045,0.044,0.084	0.0,0.0,0.029	0.048
4319	gene:Solyc06g011530.2	NA	6	+	8021992	8022224	8021721	8021813	8022451	8022497	4319	127,60,94	2,0,3	132,37,115	7,1,16	381	149	1.0048475729434216e-51	8.92237010803e-50	0.961,1.0,0.925	0.881,0.935,0.738	0.111
5430	gene:Solyc10g079070.1	NA	10	+	60704211	60704407	60704072	60704134	60704928	60705000	5430	13,7,3	131,83,163	17,6,33	194,93,161	345	149	1.8140706599910415e-51	1.60306559901e-49	0.041,0.035,0.008	0.036,0.027,0.081	-0.02
5902	gene:Solyc12g088900.1	NA	12	-	64094247	64094329	64093048	64093105	64094443	64094629	5902	4,8,9	188,123,233	28,11,21	241,82,165	231	149	3.208219889698835e-51	2.8215530068e-49	0.014,0.04,0.024	0.07,0.08,0.076	-0.049
7676	gene:Solyc07g017650.2	NA	7	+	7722946	7723130	7722361	7722576	7723222	7723309	7676	7,3,6	10,10,2	24,3,5	7,0,4	333	149	5.0742638646790773e-51	4.44154404345e-49	0.239,0.118,0.573	0.605,1.0,0.359	-0.345
15156	gene:Solyc06g069030.2	NA	6	+	42838493	42838680	42837527	42837890	42838776	42838836	15156	247,116,274	35,12,38	698,173,603	60,10,49	336	149	5.894454954143734e-51	5.13512681831e-49	0.758,0.811,0.762	0.838,0.885,0.845	-0.079
5905	gene:Solyc12g088900.1	NA	12	-	64094277	64094329	64093048	64093105	64094443	64094629	5905	3,7,1	188,123,233	11,8,8	241,82,165	201	149	6.680421503490476e-51	5.79252134967e-49	0.012,0.04,0.003	0.033,0.067,0.035	-0.027
13559	gene:Solyc01g104410.2	NA	1	-	92785222	92785293	92784749	92784831	92785545	92785685	13559	7,2,9	13,2,3	22,4,14	3,2,6	220	149	1.355815051361299e-50	1.170119074e-48	0.267,0.404,0.67	0.832,0.575,0.612	-0.226
16141	gene:Solyc02g089980.2	NA	2	+	51671584	51671671	51671450	51671510	51671916	51672045	16141	122,51,114	3,2,7	168,63,100	11,4,18	236	149	1.3813617836767023e-50	1.18662189687e-48	0.963,0.942,0.911	0.906,0.909,0.778	0.074
7644	gene:Solyc09g013130.2	NA	9	+	5543355	5543485	5543095	5543277	5543737	5543855	7644	99,74,138	2,3,7	190,57,130	2,1,1	279	149	4.351280684969543e-50	3.72054643383e-48	0.964,0.929,0.913	0.981,0.968,0.986	-0.043
6301	gene:Solyc01g101240.2	NA	1	+	91060297	91060337	91059961	91060156	91060653	91060718	6301	1828,1344,2056	37,26,20	1091,522,818	26,15,26	189	149	7.165349018268189e-50	6.0984714755e-48	0.975,0.976,0.988	0.971,0.965,0.961	0.014
15151	gene:Solyc06g069030.2	NA	6	+	42838493	42838670	42837527	42837890	42838776	42838836	15151	246,115,268	35,12,38	688,170,590	60,10,49	326	149	7.69513797819707e-50	6.51933501465e-48	0.763,0.814,0.763	0.84,0.886,0.846	-0.077
18245	gene:Solyc02g032120.2	NA	2	+	27601251	27601462	27600837	27600891	27601589	27601884	18245	19,7,27	143,137,132	8,0,10	121,85,83	360	149	8.228484166944867e-50	6.93935498079e-48	0.052,0.021,0.078	0.027,0.0,0.047	0.026
17057	gene:Solyc03g120130.2	NA	3	+	68615838	68616002	68614726	68614804	68616209	68616312	17057	17,5,25	10,7,9	33,13,28	6,6,3	313	149	7.319620974196932e-49	6.14482180784e-47	0.447,0.254,0.569	0.724,0.508,0.816	-0.259
7054	gene:Solyc12g095860.1	NA	12	-	64975799	64975887	64975644	64975696	64976527	64976691	7054	263,61,287	0,3,2	267,70,268	6,5,5	237	149	1.0814024035062121e-48	9.03729456577e-47	1.0,0.927,0.989	0.965,0.898,0.971	0.027
9026	gene:Solyc01g112290.2	NA	1	+	98359234	98359417	98358812	98358934	98362364	98362483	9026	514,307,655	5,0,2	1334,417,1177	23,2,10	332	149	1.1443998604286367e-48	9.52068514516e-47	0.979,1.0,0.993	0.963,0.989,0.981	0.013
12294	gene:Solyc09g064920.2	NA	9	-	62446137	62446203	62445802	62445868	62447485	62447605	12294	18,11,15	1,0,3	25,25,8	4,2,10	215	149	1.6293611231799244e-48	1.34944711139e-46	0.926,1.0,0.776	0.812,0.897,0.357	0.212
11352	gene:Solyc02g083320.2	NA	2	-	46770613	46770828	46770093	46770166	46770945	46771095	11352	113,81,132	198,107,258	134,44,110	149,71,110	364	149	1.6497695759332176e-48	1.36024974544e-46	0.189,0.237,0.173	0.269,0.202,0.29	-0.054
467	gene:Solyc05g026380.1	NA	5	-	41072957	41073064	41067810	41067999	41073789	41073885	467	2,0,2	30,7,46	8,0,6	37,12,42	256	149	2.042744933962094e-48	1.67677583046e-46	0.037,0.0,0.025	0.112,0.0,0.077	-0.042
19083	gene:Solyc04g072740.2	NA	4	-	59711672	59711738	59711365	59711596	59711843	59712021	19083	34,17,48	4,5,7	142,38,146	54,2,60	215	149	2.6266858313006037e-48	2.14656020435e-46	0.855,0.702,0.826	0.646,0.929,0.628	0.06
12854	gene:Solyc05g014650.2	NA	5	+	8652434	8652486	8651844	8651932	8652757	8652867	12854	10,2,4	100,49,92	0,3,3	123,54,109	201	149	4.196726241286292e-48	3.4145082357e-46	0.069,0.029,0.031	0.0,0.04,0.02	0.023
4981	gene:Solyc03g098440.2	NA	3	+	60739481	60739537	60737918	60738592	60739698	60739748	4981	9,5,8	163,62,202	5,0,6	291,52,221	205	149	8.31907049582235e-48	6.73881197313e-46	0.039,0.055,0.028	0.012,0.0,0.019	0.03
7517	gene:Solyc09g064930.2	NA	9	+	62483379	62483524	62482931	62483205	62484079	62484188	7517	482,208,656	100,33,98	230,49,198	17,1,11	294	149	9.263417559144273e-48	7.47100693886e-46	0.71,0.762,0.772	0.873,0.961,0.901	-0.164
11363	gene:Solyc02g083320.2	NA	2	-	46770613	46770840	46770093	46770166	46770945	46771095	11363	129,93,151	198,107,258	156,52,118	149,71,110	376	149	1.014076029205263e-47	8.14303051452e-46	0.205,0.256,0.188	0.293,0.225,0.298	-0.056
9692	gene:Solyc04g074690.2	NA	4	-	60608354	60608412	60607980	60608154	60609698	60609869	9692	9,2,7	257,108,289	12,15,17	376,100,313	207	149	1.2671260546193873e-47	1.01309745034e-45	0.025,0.013,0.017	0.022,0.097,0.038	-0.034
11369	gene:Solyc08g076120.2	NA	8	+	60154943	60154987	60151782	60151848	60155299	60155345	11369	3,2,1	65,72,98	3,6,8	97,60,66	193	149	2.9369171594265807e-47	2.33801392317e-45	0.034,0.021,0.008	0.023,0.072,0.086	-0.039
8030	gene:Solyc07g008450.2	NA	7	-	3332224	3332331	3331703	3331822	3335314	3335388	8030	85,45,71	0,2,2	89,25,61	7,2,3	256	149	4.3116128380177037e-47	3.41764710323e-45	1.0,0.929,0.954	0.881,0.879,0.922	0.067
15517	gene:Solyc03g097460.2	NA	3	-	59795890	59795959	59795659	59795732	59798619	59798737	15517	2,2,6	9,4,2	1,2,4	37,13,5	218	149	1.1085532065003556e-46	8.74951673968e-45	0.132,0.255,0.672	0.018,0.095,0.353	0.198
17577	gene:Solyc01g102820.2	NA	1	-	91522552	91522580	91522255	91522338	91523144	91523232	17577	26,18,45	2,0,0	95,34,73	10,0,2	177	149	1.2969563536370741e-46	1.01929731469e-44	0.916,1.0,1.0	0.889,1.0,0.968	0.02
6184	gene:Solyc01g080660.2	NA	1	-	79899164	79899227	79899008	79899048	79899346	79899511	6184	7,12,6	0,0,2	26,8,30	6,2,2	212	149	1.712478095558044e-46	1.34015923504e-44	1.0,1.0,0.678	0.753,0.738,0.913	0.091
8223	gene:Solyc09g006000.2	NA	9	-	680142	680221	679965	680053	681173	681517	8223	239,93,264	14,5,12	432,167,419	16,2,6	228	149	1.7801422043545607e-46	1.38723402414e-44	0.918,0.924,0.935	0.946,0.982,0.979	-0.043
5732	gene:Solyc09g064590.2	NA	9	+	61908166	61908326	61907627	61907857	61908473	61908641	5732	14,23,10	73,65,89	22,5,20	220,92,128	309	149	2.1854915472080614e-46	1.69595980611e-44	0.085,0.146,0.051	0.046,0.026,0.07	0.047
18805	gene:Solyc12g077460.1	NA	12	+	19381298	19381330	19381033	19381113	19382301	19382329	18805	2,0,1	12,0,25	0,0,9	11,5,9	181	149	2.265726797421434e-46	1.75086645279e-44	0.121,NA,0.032	0.0,0.0,0.452	-0.074
8524	gene:Solyc02g092910.2	NA	2	+	53858025	53858116	53857784	53857838	53859288	53859434	8524	11,0,9	0,0,1	29,4,15	6,0,0	240	149	3.0354315035292738e-46	2.33589101828e-44	1.0,NA,0.848	0.75,1.0,1.0	0.007
1652	gene:Solyc02g062110.2	NA	2	-	33690068	33690107	33689854	33689964	33690204	33690385	1652	10,0,4	35,13,63	3,0,1	37,19,39	188	149	3.8641536727630765e-46	2.96128855528e-44	0.185,0.0,0.048	0.06,0.0,0.02	0.051
8231	gene:Solyc05g054100.2	NA	5	-	64075355	64075461	64075167	64075226	64075575	64075675	8231	116,42,94	4,2,4	138,57,87	0,0,3	255	149	1.0591699412605654e-45	8.08339241535e-44	0.944,0.925,0.932	1.0,1.0,0.944	-0.048
7796	gene:Solyc04g008740.2	NA	4	-	2402956	2403084	2402208	2402479	2404153	2404186	7796	40,32,57	624,451,733	170,50,126	1780,525,1114	277	149	1.3395309414723862e-45	1.01809864025e-43	0.033,0.037,0.04	0.049,0.049,0.057	-0.015
8235	gene:Solyc05g054100.2	NA	5	-	64075309	64075461	64075004	64075226	64075575	64075675	8235	129,52,104	4,2,4	148,62,95	0,0,3	301	149	1.4788628027758122e-45	1.11939004527e-43	0.941,0.928,0.928	1.0,1.0,0.94	-0.048
18767	gene:Solyc09g015360.2	NA	9	-	8606752	8606785	8606538	8606633	8607648	8607817	18767	6,4,5	47,26,42	25,3,33	94,22,108	182	149	1.59079323176464e-45	1.19919837541e-43	0.095,0.112,0.089	0.179,0.1,0.2	-0.061
18489	gene:Solyc01g103020.2	NA	1	+	91690982	91691211	91690652	91690721	91691313	91691430	18489	8,7,9	109,85,153	2,0,8	186,79,126	378	149	1.712972262168837e-45	1.28605222398e-43	0.028,0.031,0.023	0.004,0.0,0.024	0.018
11355	gene:Solyc02g083320.2	NA	2	-	46770615	46770828	46770093	46770166	46770945	46771095	11355	114,86,133	198,107,258	130,46,114	149,71,110	362	149	1.786783373154075e-45	1.33603652303e-43	0.192,0.249,0.175	0.264,0.211,0.299	-0.053
7116	gene:Solyc02g085570.2	NA	2	+	48403442	48403561	48403090	48403161	48403770	48403844	7116	8,6,8	115,53,66	2,5,5	212,102,177	268	149	2.520833781569398e-45	1.87730964161e-43	0.037,0.059,0.063	0.005,0.027,0.015	0.037
11365	gene:Solyc02g083320.2	NA	2	-	46770615	46770840	46770093	46770166	46770945	46771095	11365	130,98,152	198,107,258	152,54,122	149,71,110	374	149	3.934081431078235e-45	2.91801405424e-43	0.207,0.267,0.19	0.289,0.233,0.306	-0.055
973	gene:Solyc07g055860.2	NA	7	-	63781167	63781374	63779455	63779564	63782353	63782504	973	56,37,51	59,50,97	97,20,59	227,43,124	356	149	4.247991931896053e-45	3.13824651961e-43	0.284,0.236,0.18	0.152,0.163,0.166	0.073
1627	gene:Solyc11g071950.1	NA	11	+	55269277	55269520	55267124	55267344	55272801	55273185	1627	138,84,202	1,0,1	159,76,146	3,0,6	392	149	7.839728380680241e-45	5.76860332521e-43	0.981,1.0,0.987	0.953,1.0,0.902	0.038
5810	gene:Solyc01g050070.2	NA	1	-	48399922	48399978	48396127	48396446	48400568	48400762	5810	3,0,6	34,8,28	0,0,2	24,2,25	205	149	8.608363121148993e-45	6.30904200335e-43	0.06,0.0,0.135	0.0,0.0,0.055	0.047
14419	gene:Solyc01g096710.2	NA	1	-	87730791	87730882	87730242	87730319	87731292	87731386	14419	14,3,11	2,1,5	22,0,8	2,0,0	240	149	2.0634618246026612e-44	1.50632713196e-42	0.813,0.651,0.577	0.872,NA,1.0	-0.256
8885	gene:Solyc11g017440.1	NA	11	-	8384014	8384076	8383386	8383568	8384460	8384487	8885	126,31,168	7,0,0	294,37,267	8,6,15	211	149	3.1345060488902776e-44	2.27918079594e-42	0.927,1.0,1.0	0.963,0.813,0.926	0.075
3192	gene:Solyc09g083130.2	NA	9	-	68810084	68810173	68809408	68809582	68810274	68810472	3192	26,7,19	6,3,3	73,24,68	38,12,37	238	149	3.4775126651790996e-44	2.51867378091e-42	0.731,0.594,0.799	0.546,0.556,0.535	0.162
15152	gene:Solyc06g069030.2	NA	6	+	42838493	42838676	42837527	42837890	42838776	42838836	15152	417,164,459	35,12,38	1110,245,960	60,10,49	332	149	3.5113016937664406e-44	2.53321214774e-42	0.842,0.86,0.844	0.893,0.917,0.898	-0.054
12966	gene:Solyc05g009980.2	NA	5	-	4178171	4178237	4177077	4177202	4179343	4180258	12966	1096,680,1107	46,31,49	1368,513,1033	30,17,35	215	149	5.604406984003802e-44	4.02754056761e-42	0.943,0.938,0.94	0.969,0.954,0.953	-0.018
3170	gene:Solyc11g039950.1	NA	11	-	40569979	40570089	40563334	40563382	40570426	40570638	3170	84,31,121	14,0,3	130,42,141	1,2,5	259	149	1.3223157189778307e-43	9.46583295109e-42	0.775,1.0,0.959	0.987,0.924,0.942	-0.04
7206	gene:Solyc09g011830.2	NA	9	+	5104289	5104457	5102679	5103089	5105260	5105615	7206	62,36,99	2,0,0	152,32,179	7,0,4	317	149	1.4332688736625467e-43	1.02204798562e-41	0.936,1.0,1.0	0.911,1.0,0.955	0.023
13986	gene:Solyc04g074860.2	NA	4	-	60783431	60783973	60782621	60782860	60784390	60784774	13986	49,10,41	1,2,4	75,12,50	3,0,0	691	149	3.0694991326520553e-43	2.18040690311e-41	0.914,0.519,0.688	0.844,1.0,1.0	-0.241
4310	gene:Solyc06g011530.2	NA	6	+	8021988	8022224	8021721	8021813	8022451	8022497	4310	129,60,103	2,0,3	136,37,118	7,1,16	385	149	3.554259473155719e-43	2.51508115746e-41	0.961,1.0,0.93	0.883,0.935,0.741	0.111
7586	gene:Solyc10g086550.1	NA	10	-	65342089	65342312	65341419	65341550	65345259	65345334	7586	1,4,0	53,17,54	4,10,5	81,18,81	372	149	4.50375304406846e-43	3.17480209813e-41	0.008,0.086,0.0	0.019,0.182,0.024	-0.044
7518	gene:Solyc09g064930.2	NA	9	+	62483426	62483524	62482931	62483205	62484079	62484188	7518	484,204,649	100,33,98	229,49,197	17,1,11	247	149	5.1691549121779794e-43	3.63000464156e-41	0.745,0.789,0.8	0.89,0.967,0.915	-0.146
8232	gene:Solyc05g054100.2	NA	5	-	64075374	64075461	64075167	64075226	64075575	64075675	8232	116,45,99	4,2,4	139,58,88	0,0,3	236	149	7.872507316806686e-43	5.50747491038e-41	0.948,0.934,0.94	1.0,1.0,0.949	-0.042
12208	gene:Solyc04g063210.2	NA	4	-	55351111	55351164	55350973	55351030	55351352	55351525	12208	9,3,8	189,54,264	3,0,4	250,42,220	202	149	9.263892199748308e-43	6.45640849197e-41	0.034,0.039,0.022	0.009,0.0,0.013	0.024
2639	gene:Solyc02g068380.2	NA	2	-	38335331	38335416	38335099	38335216	38335487	38335591	2639	138,84,153	3,4,0	301,100,241	11,3,14	234	149	1.4502561355852035e-42	1.0069466379e-40	0.967,0.93,1.0	0.946,0.955,0.916	0.027
11359	gene:Solyc02g083320.2	NA	2	-	46772650	46772732	46771599	46771710	46772809	46772924	11359	112,99,123	4,5,6	129,46,70	2,1,1	231	149	1.9109754923758432e-42	1.32186540707e-40	0.948,0.927,0.93	0.977,0.967,0.978	-0.039
17973	gene:Solyc10g005340.2	NA	10	-	256009	256098	255729	255827	256314	256511	17973	50,21,53	2,0,0	44,14,47	5,0,2	238	149	2.4393706886613352e-42	1.68107228541e-40	0.94,1.0,1.0	0.846,1.0,0.936	0.053
19164	gene:Solyc02g089400.2	NA	2	-	51231064	51231173	51230437	51230907	51232025	51232491	19164	4,0,0	159,35,172	9,0,4	92,33,85	258	149	2.893919378581247e-42	1.98690695179e-40	0.014,0.0,0.0	0.053,0.0,0.026	-0.022
11676	gene:Solyc03g098650.2	NA	3	+	60949580	60949747	60949439	60949500	60950452	60950534	11676	1,0,3	3,0,3	7,4,11	3,1,2	316	149	3.7023141725310135e-42	2.53252001676e-40	0.136,NA,0.32	0.524,0.654,0.722	-0.405
3171	gene:Solyc11g039950.1	NA	11	-	40563539	40563658	40563334	40563382	40567599	40567679	3171	9,0,2	5,0,1	1,0,1	0,4,5	268	149	5.717372366262283e-42	3.89646310821e-40	0.5,NA,0.527	1.0,0.0,0.1	0.147
17371	gene:Solyc03g098230.2	NA	3	+	60588022	60588132	60587521	60587716	60590730	60590822	17371	322,157,339	35,17,45	422,97,302	34,9,17	259	149	7.318774350003329e-42	4.96950159817e-40	0.841,0.842,0.813	0.877,0.861,0.911	-0.051
16464	gene:Solyc10g078150.1	NA	10	+	60025056	60025227	60024554	60024639	60025356	60025689	16464	1,6,6	0,0,3	11,3,9	12,6,2	320	149	1.0144723865906734e-41	6.86311007617e-40	1.0,1.0,0.482	0.299,0.189,0.677	0.439
9382	gene:Solyc09g092680.2	NA	9	-	71652088	71652239	71651843	71652016	71653050	71653193	9382	19,12,42	4,0,0	32,2,39	9,0,3	300	149	1.2051513240291739e-41	8.12333569471e-40	0.702,1.0,1.0	0.638,1.0,0.866	0.066
10459	gene:Solyc04g026220.2	NA	4	-	18281451	18281533	18281161	18281356	18287552	18287580	10459	7,4,12	1,2,1	24,4,14	10,9,3	231	149	1.968153987048607e-41	1.3218122177e-39	0.819,0.563,0.886	0.608,0.223,0.751	0.229
10839	gene:Solyc03g118500.2	NA	3	+	67345186	67345246	67344659	67344855	67345553	67345683	10839	1,2,1	36,27,54	7,0,9	80,24,72	209	149	2.3231175260457534e-41	1.55455281118e-39	0.019,0.05,0.013	0.059,0.0,0.082	-0.02
12557	gene:Solyc07g005000.2	NA	7	+	30864	31040	29780	29847	31357	31459	12557	123,100,156	2,0,0	206,91,186	11,0,0	325	149	2.465669292321956e-41	1.64398722599e-39	0.966,1.0,1.0	0.896,1.0,1.0	0.023
18107	gene:Solyc06g076670.2	NA	6	+	47615338	47615422	47615033	47615183	47615565	47615629	18107	44,28,37	100,101,119	69,41,46	53,19,37	233	149	3.084537514311375e-41	2.04922026445e-39	0.22,0.151,0.166	0.454,0.58,0.443	-0.313
16350	gene:Solyc09g098440.2	NA	9	+	72247579	72247753	72246174	72246293	72248737	72249110	16350	62,32,53	6,0,1	87,31,52	2,0,0	323	149	1.2049993648602363e-40	7.97675027584e-39	0.827,1.0,0.961	0.953,1.0,1.0	-0.055
12575	gene:Solyc09g030360.1	NA	9	-	32209602	32209639	32209148	32209152	32210269	32210382	12575	1,3,1	7,1,2	6,2,5	4,0,2	186	149	1.5358438655359683e-40	1.01305358402e-38	0.103,0.706,0.286	0.546,1.0,0.667	-0.373
5012	gene:Solyc10g008990.2	NA	10	+	3023300	3023438	3022922	3023039	3023586	3023685	5012	61,44,60	5,1,0	67,28,70	3,4,9	287	149	2.320571924032971e-40	1.52521860729e-38	0.864,0.958,1.0	0.921,0.784,0.802	0.105
18860	gene:Solyc03g078020.2	NA	3	+	48970132	48970232	48967419	48967531	48972067	48972163	18860	0,0,4	55,46,52	0,0,11	44,26,47	249	149	2.421369859815023e-40	1.58582552982e-38	0.0,0.0,0.044	0.0,0.0,0.123	-0.026
15479	gene:Solyc02g079340.2	NA	2	-	43940211	43940341	43939860	43939920	43940533	43940623	15479	1,5,2	1,0,0	6,0,9	2,0,2	279	149	2.6089176102070102e-40	1.70261835134e-38	0.348,1.0,1.0	0.616,NA,0.706	0.122
10868	gene:Solyc01g094460.2	NA	1	-	85931877	85931980	85930759	85930944	85933061	85933607	10868	40,25,34	10,11,5	74,45,57	3,1,9	252	149	3.207233922955208e-40	2.08571842687e-38	0.703,0.573,0.801	0.936,0.964,0.789	-0.204
18492	gene:Solyc01g103020.2	NA	1	+	91690982	91691214	91690652	91690721	91691313	91691430	18492	8,7,8	109,85,153	2,0,8	186,79,126	381	149	3.329169796630364e-40	2.15741884119e-38	0.028,0.031,0.02	0.004,0.0,0.024	0.017
10995	gene:Solyc01g067790.2	NA	1	+	76775221	76775307	76774702	76774783	76775421	76775533	10995	0,0,1	3,3,9	0,0,6	8,2,13	235	149	4.256260676386397e-40	2.74856218294e-38	0.0,0.0,0.066	0.0,0.0,0.226	-0.053
1536	gene:Solyc06g036720.2	NA	6	+	27280127	27280216	27279616	27280027	27280671	27281021	1536	2,7,8	72,37,130	10,9,12	85,29,88	238	149	4.872613180447684e-40	3.13561995922e-38	0.017,0.106,0.037	0.069,0.163,0.079	-0.05
17007	gene:Solyc03g083610.2	NA	3	+	53564049	53564089	53563894	53563969	53564229	53564284	17007	19,13,15	0,2,0	58,23,39	7,1,4	189	149	5.295797803537277e-40	3.39611422339e-38	1.0,0.837,1.0	0.867,0.948,0.885	0.046
7520	gene:Solyc09g064930.2	NA	9	+	62483440	62483524	62482931	62483205	62484079	62484188	7520	481,204,651	100,33,98	229,50,196	17,1,11	233	149	7.09183843141026e-40	4.5321510031e-38	0.755,0.798,0.809	0.896,0.97,0.919	-0.141
13543	gene:Solyc12g008840.1	NA	12	+	2185445	2185477	2185073	2185186	2186013	2186106	13543	12,11,38	0,2,3	16,0,2	6,0,0	181	149	9.085505302619109e-40	5.78621370462e-38	1.0,0.819,0.912	0.687,NA,1.0	0.067
859	gene:Solyc07g044850.2	NA	7	+	57914809	57914981	57914570	57914672	57918326	57918956	859	7,0,2	115,83,151	14,4,2	136,62,102	321	149	1.1541416040944314e-39	7.32503136977e-38	0.027,0.0,0.006	0.046,0.029,0.009	-0.017
2833	gene:Solyc04g049690.2	NA	4	-	43059026	43059269	43055255	43055528	43059522	43059663	2833	4,4,11	207,144,246	19,7,6	251,66,163	392	149	1.1642837346608609e-39	7.36409462173e-38	0.007,0.01,0.017	0.028,0.039,0.014	-0.016
11695	gene:Solyc08g048550.2	NA	8	+	12222755	12222939	12222111	12222201	12223332	12223455	11695	9,4,9	103,100,155	12,0,7	357,159,223	333	149	1.185236182231766e-39	7.47103312274e-38	0.038,0.018,0.025	0.015,0.0,0.014	0.017
5831	gene:Solyc01g006680.2	NA	1	-	1262089	1262097	1261953	1262032	1262201	1262336	5831	4,0,2	19,6,12	1,0,1	10,10,20	157	149	1.334840194628528e-39	8.38542978047e-38	0.167,0.0,0.137	0.087,0.0,0.045	0.057
18498	gene:Solyc01g103020.2	NA	1	+	91690982	91691222	91690652	91690721	91691313	91691430	18498	9,7,7	109,85,153	2,0,8	186,79,126	389	149	2.4970206763480683e-39	1.56330423293e-37	0.031,0.031,0.017	0.004,0.0,0.024	0.017
11503	gene:Solyc06g066580.2	NA	6	+	41829239	41829284	41828448	41828517	41829504	41829866	11503	46,9,47	11,3,10	27,5,48	20,9,10	194	149	2.814912425700358e-39	1.75637221589e-37	0.763,0.697,0.783	0.509,0.299,0.787	0.216
18617	gene:Solyc02g062920.2	NA	2	+	34864156	34864243	34863810	34863869	34864473	34864544	18617	27,17,28	63,53,61	22,7,16	114,44,65	236	149	2.954455536065511e-39	1.83723364632e-37	0.213,0.168,0.225	0.109,0.091,0.135	0.09
4158	gene:Solyc02g022930.2	NA	2	-	24434788	24434927	24430060	24430145	24436185	24436281	4158	66,36,56	5,9,0	69,32,58	2,1,2	288	149	3.0489804455001284e-39	1.88965167275e-37	0.872,0.674,1.0	0.947,0.943,0.938	-0.094
6896	gene:Solyc04g008640.2	NA	4	+	2258833	2258992	2258698	2258765	2259089	2259191	6896	26,17,36	2,0,0	84,22,63	5,2,3	308	149	3.38812497359945e-39	2.09281873369e-37	0.863,1.0,1.0	0.89,0.842,0.91	0.074
15718	gene:Solyc09g055760.2	NA	9	-	44421468	44421549	44421286	44421391	44421910	44421951	15718	105,32,119	12,4,0	94,19,89	4,0,0	230	149	4.3080549104951805e-39	2.65218220473e-37	0.85,0.838,1.0	0.938,1.0,1.0	-0.083
15306	gene:Solyc10g080390.1	NA	10	-	61661689	61661917	61661433	61661483	61662315	61662362	15306	0,0,2	3,0,0	5,1,2	2,0,0	377	149	4.3794344924749455e-39	2.68716862596e-37	0.0,NA,1.0	0.497,1.0,1.0	-0.332
10176	gene:Solyc06g019200.2	NA	6	-	18152925	18152967	18152504	18152555	18153053	18153111	10176	14,9,33	5,6,3	109,27,92	62,27,29	191	149	4.5929819561337315e-39	2.80886701152e-37	0.686,0.539,0.896	0.578,0.438,0.712	0.131
2794	gene:Solyc05g056280.2	NA	5	+	65632911	65632959	65632720	65632779	65633118	65633200	2794	17,4,29	106,50,160	16,3,12	192,50,139	197	149	5.086105571103699e-39	3.1001743826e-37	0.108,0.057,0.121	0.059,0.043,0.061	0.041
4397	gene:Solyc06g071140.2	NA	6	+	43733424	43733650	43733108	43733194	43734381	43734431	4397	5,3,6	78,29,55	4,0,0	71,23,86	375	149	6.081182278383121e-39	3.69451827301e-37	0.025,0.039,0.042	0.022,0.0,0.0	0.028
15395	gene:Solyc12g035520.1	NA	12	-	57436437	57436574	57432993	57433083	57440672	57440963	15395	1,0,4	174,124,144	9,2,11	62,47,54	286	149	6.18753486737737e-39	3.74680594969e-37	0.003,0.0,0.014	0.07,0.022,0.096	-0.057
15041	gene:Solyc03g062910.2	NA	3	+	32476829	32481622	32473887	32473906	32482633	32482698	15041	9,3,1	2,0,2	48,3,28	6,0,1	4942	149	7.159206515183977e-39	4.32102565781e-37	0.119,1.0,0.015	0.194,1.0,0.458	-0.173
18685	gene:Solyc03g123560.2	NA	3	+	70373319	70373393	70373085	70373179	70374132	70374193	18685	197,81,218	19,12,42	243,93,226	27,6,15	223	149	8.18187429038953e-39	4.92218359183e-37	0.874,0.819,0.776	0.857,0.912,0.91	-0.07
17382	gene:Solyc03g098230.2	NA	3	+	60588031	60588132	60587521	60587716	60590730	60590822	17382	288,134,305	35,17,45	359,86,271	34,9,17	250	149	9.680152287765705e-39	5.80463417541e-37	0.831,0.824,0.802	0.863,0.851,0.905	-0.054
10696	gene:Solyc11g072120.1	NA	11	-	55375524	55375562	55374802	55375376	55376587	55376787	10696	1,0,1	44,16,41	5,0,3	50,9,35	187	149	9.757825116497943e-39	5.83227417724e-37	0.018,0.0,0.019	0.074,0.0,0.064	-0.034
9566	gene:Solyc06g034150.2	NA	6	-	23714120	23714359	23713999	23714041	23715127	23715231	9566	38,4,44	4,4,3	122,28,105	1,8,0	388	149	1.593973973998412e-38	9.49648558896e-37	0.785,0.277,0.849	0.979,0.573,1.0	-0.214
17972	gene:Solyc10g005340.2	NA	10	-	256009	256075	255729	255827	256314	256511	17972	49,19,53	2,0,0	42,5,64	5,0,2	215	149	1.7203328972577497e-38	1.02163434982e-36	0.944,1.0,1.0	0.853,1.0,0.957	0.045
12008	gene:Solyc02g030450.2	NA	2	-	25872486	25872535	25869829	25870315	25872610	25872705	12008	13,3,10	5,1,6	9,0,6	0,0,2	198	149	3.536385068680848e-38	2.09338127671e-36	0.662,0.693,0.556	1.0,NA,0.693	-0.21
12588	gene:Solyc01g096620.2	NA	1	+	87690011	87690136	87689545	87689762	87691083	87691203	12588	57,27,55	32,10,27	26,9,20	32,4,15	274	149	3.9903815258999127e-38	2.35458007674e-36	0.492,0.595,0.526	0.306,0.55,0.42	0.112
15721	gene:Solyc09g055760.2	NA	9	-	44421468	44421554	44421286	44421391	44421910	44421951	15721	111,32,121	12,4,0	103,20,94	4,0,0	235	149	5.528563540419131e-38	3.2518165614e-36	0.854,0.835,1.0	0.942,1.0,1.0	-0.084
5917	gene:Solyc06g069020.2	NA	6	+	42824793	42824852	42823724	42823799	42825757	42825910	5917	67,44,93	38,27,59	206,50,149	74,20,41	208	149	5.934496363232371e-38	3.47949883595e-36	0.558,0.539,0.53	0.666,0.642,0.722	-0.134
10551	gene:Solyc02g091530.2	NA	2	+	52798566	52798626	52798429	52798478	52798923	52799161	10551	42,7,38	4,2,10	132,17,87	3,2,4	209	149	8.397645186204783e-38	4.90810471342e-36	0.882,0.714,0.73	0.969,0.858,0.939	-0.147
3177	gene:Solyc11g039950.1	NA	11	-	40569929	40570089	40563334	40563382	40570426	40570638	3177	148,63,234	14,0,3	243,61,233	1,2,5	309	149	8.533636974212935e-38	4.97185303712e-36	0.836,1.0,0.974	0.992,0.936,0.957	-0.025
3209	gene:Solyc04g007020.2	NA	4	-	740830	741045	740449	740614	741507	742225	3209	65,14,65	219,53,270	19,7,38	158,18,198	364	149	1.001369199329653e-37	5.81581375548e-36	0.108,0.098,0.09	0.047,0.137,0.073	0.013
18528	gene:Solyc01g106330.2	NA	1	+	94266902	94266999	94266645	94266729	94267083	94267176	18528	27,10,27	0,0,1	24,6,29	4,0,6	246	149	1.137144858259959e-37	6.58367661041e-36	1.0,1.0,0.942	0.784,1.0,0.745	0.138
14556	gene:Solyc01g090220.2	NA	1	-	83865243	83865390	83862528	83862924	83866610	83866705	14556	7,7,3	43,18,47	2,0,4	40,12,46	296	149	1.2632927815067402e-37	7.29117324426e-36	0.076,0.164,0.031	0.025,0.0,0.042	0.068
4087	gene:Solyc04g015160.2	NA	4	+	5346309	5346555	5345389	5345630	5346673	5346949	4087	4,2,3	21,13,30	2,4,13	27,3,20	395	149	1.2794597905481326e-37	7.3614775301e-36	0.067,0.055,0.036	0.027,0.335,0.197	-0.134
18816	gene:Solyc02g093470.2	NA	2	-	54333629	54333673	54333264	54333367	54333757	54333853	18816	73,41,89	2,0,0	80,22,48	8,0,0	193	149	1.428525683284075e-37	8.19361516912e-36	0.966,1.0,1.0	0.885,1.0,1.0	0.027
1499	gene:Solyc08g078610.2	NA	8	-	62382044	62382050	62381520	62381819	62382255	62382703	1499	7,5,2	29,20,50	3,2,3	79,44,42	155	149	1.8929486941323484e-37	1.08237985857e-35	0.188,0.194,0.037	0.035,0.042,0.064	0.093
11256	gene:Solyc12g015710.1	NA	12	-	5688426	5688466	5687872	5688004	5688581	5688678	11256	5,6,5	44,30,49	2,4,2	73,18,77	189	149	2.5130428121624488e-37	1.43251196598e-35	0.082,0.136,0.074	0.021,0.149,0.02	0.034
6364	gene:Solyc01g098830.2	NA	1	+	89234365	89234384	89234160	89234240	89234485	89234598	6364	2,0,3	1,0,2	1,1,1	5,1,1	168	149	4.3870942490891465e-37	2.49308442112e-35	0.639,NA,0.571	0.151,0.47,0.47	0.241
14665	gene:Solyc04g050470.2	NA	4	-	47276600	47276663	47274778	47275061	47276738	47276829	14665	43,22,47	2,3,8	106,38,72	16,11,22	212	149	8.152439001916993e-37	4.61863177688e-35	0.938,0.838,0.805	0.823,0.708,0.697	0.118
2231	gene:Solyc07g047800.2	NA	7	-	59015015	59015134	59012351	59012581	59016423	59016448	2231	35,12,17	25,8,24	26,22,26	9,6,19	268	149	1.1368889530910232e-36	6.42116271396e-35	0.438,0.455,0.283	0.616,0.671,0.432	-0.181
1501	gene:Solyc06g072160.2	NA	6	+	44480273	44480314	44479396	44479533	44480796	44481119	1501	8,5,13	2,0,0	14,5,10	1,2,2	190	149	1.1433804092523218e-36	6.43813804222e-35	0.758,1.0,1.0	0.917,0.662,0.797	0.127
4700	gene:Solyc09g065640.2	NA	9	+	63817323	63817565	63816909	63817201	63817652	63817962	4700	14,6,19	161,113,187	33,9,31	233,121,163	391	149	1.2827480902631258e-36	7.20093449212e-35	0.032,0.02,0.037	0.051,0.028,0.068	-0.019
14669	gene:Solyc04g050470.2	NA	4	-	47276547	47276663	47274778	47275061	47276738	47276829	14669	147,89,149	2,3,8	386,129,270	16,11,22	265	149	1.4173348020756668e-36	7.93235044228e-35	0.976,0.943,0.913	0.931,0.868,0.873	0.053
14077	gene:Solyc06g082890.2	NA	6	-	48523113	48523277	48522778	48523016	48523887	48523987	14077	17,10,18	39,15,27	17,4,14	53,14,55	313	149	1.6221760706498633e-36	9.04241181255e-35	0.172,0.241,0.241	0.132,0.12,0.108	0.098
15853	gene:Solyc07g042850.2	NA	7	-	56393629	56393728	56393144	56393408	56394536	56394692	15853	6,0,4	2,1,0	5,4,3	3,2,9	248	149	1.6254700967932705e-36	9.04241181255e-35	0.643,0.0,1.0	0.5,0.546,0.167	0.143
16378	gene:Solyc01g008700.2	NA	1	-	2749182	2749227	2748317	2748449	2750103	2750209	16378	12,12,15	4,2,6	41,6,26	0,0,2	194	149	1.851735576792217e-36	1.02701814918e-34	0.697,0.822,0.658	1.0,1.0,0.909	-0.244
14395	gene:Solyc02g085290.2	NA	2	-	48233721	48233801	48232424	48232466	48233915	48234007	14395	43,25,47	42,29,38	50,20,31	127,52,99	229	149	2.0704853243356605e-36	1.14490399566e-34	0.4,0.359,0.446	0.204,0.2,0.169	0.211
2646	gene:Solyc06g005290.2	NA	6	-	299376	299452	298532	298645	300625	300724	2646	19,8,18	24,5,3	22,6,16	2,2,8	225	149	2.141593671746381e-36	1.18068935891e-34	0.344,0.514,0.799	0.879,0.665,0.57	-0.152
12120	gene:Solyc05g052690.2	NA	5	-	62899779	62899859	62899090	62899320	62901677	62902011	12120	107,95,192	16,0,10	283,107,250	1,2,0	229	149	2.817395480326612e-36	1.54864515256e-34	0.813,1.0,0.926	0.995,0.972,1.0	-0.076
9329	gene:Solyc03g006310.2	NA	3	+	913526	913598	909874	909999	913920	913967	9329	13,1,17	43,16,26	34,7,20	46,4,39	221	149	3.088917855095575e-36	1.69285530759e-34	0.169,0.04,0.306	0.333,0.541,0.257	-0.205
10461	gene:Solyc09g005660.2	NA	9	-	449998	450058	447929	449582	451163	451237	10461	7,13,1	8,4,11	11,0,3	1,0,7	209	149	3.82891625782687e-36	2.09219687473e-34	0.384,0.699,0.061	0.887,NA,0.234	-0.179
5755	gene:Solyc11g072010.1	NA	11	-	55306047	55306140	55304221	55304262	55307069	55307123	5755	28,21,48	2,1,4	77,13,62	1,0,2	242	149	8.14248831492688e-36	4.43609488756e-34	0.896,0.928,0.881	0.979,1.0,0.95	-0.075
14668	gene:Solyc04g050470.2	NA	4	-	47276545	47276663	47274778	47275061	47276738	47276968	14668	147,89,149	2,3,8	386,133,273	16,11,22	267	149	9.024917714780509e-36	4.90238839042e-34	0.976,0.943,0.912	0.931,0.871,0.874	0.052
4317	gene:Solyc06g011530.2	NA	6	+	8021992	8022222	8021721	8021813	8022451	8022497	4317	40,19,23	2,0,3	44,12,43	7,1,16	379	149	9.679076509259304e-36	5.24231272872e-34	0.887,1.0,0.751	0.712,0.825,0.514	0.196
5426	gene:Solyc10g079070.1	NA	10	+	60704238	60704407	60704072	60704134	60704928	60705000	5426	7,6,0	131,83,163	7,2,23	194,93,161	318	149	1.0826376229434736e-35	5.8465597246e-34	0.024,0.033,0.0	0.017,0.01,0.063	-0.011
9506	gene:Solyc01g111340.2	NA	1	-	97619628	97619757	97619330	97619503	97619843	97619878	9506	1,0,0	6,11,3	5,0,0	6,2,4	278	149	1.1212346076881128e-35	6.03734168204e-34	0.082,0.0,0.0	0.309,0.0,0.0	-0.076
14659	gene:Solyc09g010180.2	SPY	9	+	3571357	3571511	3571062	3571280	3571614	3571862	14659	1,0,2	0,2,0	0,2,1	0,0,1	303	149	1.3081565323825918e-35	7.02335552226e-34	1.0,0.0,1.0	NA,1.0,0.33	0.002
19087	gene:Solyc05g052630.2	NA	5	-	62847507	62847605	62846079	62846323	62849168	62849284	19087	0,6,3	86,79,107	14,1,8	149,61,97	247	149	1.3818532981053313e-35	7.39752132252e-34	0.0,0.044,0.017	0.054,0.01,0.047	-0.017
5077	gene:Solyc11g040180.1	NA	11	-	39216926	39217090	39216385	39216467	39217340	39217439	5077	91,37,80	2,2,3	101,29,66	0,0,1	313	149	1.7051573687270373e-35	9.10189348064e-34	0.956,0.898,0.927	1.0,1.0,0.969	-0.063
14663	gene:Solyc04g050470.2	NA	4	-	47276556	47276663	47274778	47275061	47276738	47276829	14663	140,83,142	2,3,8	371,127,255	16,11,22	256	149	1.8054663069212384e-35	9.60955539554e-34	0.976,0.942,0.912	0.931,0.87,0.871	0.053
8621	gene:Solyc04g082770.2	NA	4	-	66324950	66324972	66324734	66324837	66325103	66325140	8621	8,2,1	14,6,8	4,0,1	16,6,16	171	149	1.8108087002642666e-35	9.61029479459e-34	0.332,0.225,0.098	0.179,0.0,0.052	0.141
18139	gene:Solyc02g065240.2	NA	2	+	36417233	36417349	36416348	36416868	36417709	36418203	18139	483,190,486	8,12,14	295,99,218	21,4,11	265	149	1.880433984598086e-35	9.95121354199e-34	0.971,0.899,0.951	0.888,0.933,0.918	0.027
90	gene:Solyc06g084160.2	NA	6	+	49374240	49374325	49373255	49373402	49374513	49374630	90	3,0,13	14,1,7	6,1,1	6,6,24	234	149	2.878225532874635e-35	1.51879849619e-33	0.12,0.0,0.542	0.389,0.096,0.026	0.05
14545	gene:Solyc01g099460.1	NA	1	+	89709572	89709672	89708610	89708710	89709749	89709831	14545	8,18,22	2,2,6	36,32,47	3,0,4	249	149	4.4647255757016227e-35	2.34925973384e-33	0.705,0.843,0.687	0.878,1.0,0.875	-0.173
5029	gene:Solyc08g006600.2	NA	8	-	1203006	1203018	1202364	1202478	1203140	1203209	5029	13,2,9	0,2,1	2,0,3	0,0,3	161	149	5.584416271601463e-35	2.93007341251e-33	1.0,0.481,0.893	1.0,NA,0.481	0.051
16762	gene:Solyc03g097060.2	NA	3	-	59411831	59411947	59411137	59411248	59412076	59412183	16762	35,7,34	2,0,4	45,5,23	0,0,2	265	149	6.185138688057191e-35	3.23607157025e-33	0.908,1.0,0.827	1.0,1.0,0.866	-0.044
8889	gene:Solyc11g017440.1	NA	11	-	8384018	8384076	8383386	8383568	8384460	8384487	8889	453,324,521	7,0,0	924,312,734	8,6,15	207	149	7.411814518845938e-35	3.86691532058e-33	0.979,1.0,1.0	0.988,0.974,0.972	0.015
5570	gene:Solyc05g009270.2	NA	5	-	3414759	3415162	3414238	3414390	3415812	3416600	5570	96,95,133	1,0,3	317,150,220	21,10,6	552	149	9.735204351939146e-35	5.06477434298e-33	0.963,1.0,0.923	0.803,0.802,0.908	0.124
7441	gene:Solyc07g055020.2	NA	7	+	63172652	63172679	63172268	63172345	63175275	63175330	7441	92,33,90	14,17,22	37,19,52	8,1,5	176	149	1.4241971200018567e-34	7.38862264307e-33	0.848,0.622,0.776	0.797,0.941,0.898	-0.13
17576	gene:Solyc01g102820.2	NA	1	-	91522534	91522580	91522255	91522338	91523144	91523200	17576	47,36,69	2,0,0	161,52,138	10,0,2	195	149	2.0477522777431464e-34	1.05938198369e-32	0.947,1.0,1.0	0.925,1.0,0.981	0.014
9462	gene:Solyc04g072510.2	NA	4	+	59515477	59515505	59515260	59515353	59518303	59518600	9462	1,0,5	0,0,2	2,5,1	0,0,5	177	149	2.102226381827977e-34	1.08452567168e-32	1.0,NA,0.678	1.0,1.0,0.144	0.124
15723	gene:Solyc09g055760.2	NA	9	-	44421468	44421600	44421286	44421391	44421910	44421951	15723	115,32,126	12,4,0	101,21,96	4,0,0	281	149	2.212034269939777e-34	1.13799612623e-32	0.836,0.809,1.0	0.931,1.0,1.0	-0.095
9538	gene:Solyc12g098830.1	NA	12	-	66210659	66210713	66210250	66210313	66211154	66211289	9538	56,31,86	14,1,6	144,44,108	4,3,4	203	149	2.717452147172315e-34	1.39412843628e-32	0.746,0.958,0.913	0.964,0.915,0.952	-0.071
2727	gene:Solyc08g083320.2	NA	8	-	65817546	65817570	65817407	65817474	65817746	65817870	2727	33,22,40	3,0,0	63,11,49	8,0,2	173	149	3.090806896203282e-34	1.5812773564e-32	0.905,1.0,1.0	0.872,1.0,0.955	0.026
4320	gene:Solyc06g011530.2	NA	6	+	8022157	8022222	8021721	8021813	8022451	8022497	4320	15,5,3	2,0,3	14,6,19	7,1,16	214	149	3.1297826669516447e-34	1.59679436674e-32	0.839,1.0,0.41	0.582,0.807,0.453	0.136
13081	gene:Solyc03g043950.2	NA	3	+	7749212	7749310	7748363	7748781	7750034	7750146	13081	497,238,530	65,34,43	442,141,375	28,5,42	247	149	3.433198427502635e-34	1.74676974539e-32	0.822,0.809,0.881	0.905,0.944,0.843	-0.06
16351	gene:Solyc09g098440.2	NA	9	+	72247579	72247631	72246174	72246293	72248737	72249110	16351	57,25,50	6,0,1	87,27,55	2,0,0	201	149	4.571444532645181e-34	2.31950574378e-32	0.876,1.0,0.974	0.97,1.0,1.0	-0.04
10673	gene:Solyc07g045370.2	NA	7	-	58479416	58479576	58477182	58477263	58480760	58480816	10673	40,5,13	0,0,5	57,27,35	0,0,1	309	149	5.1447108398869135e-34	2.60322368498e-32	1.0,1.0,0.556	1.0,1.0,0.944	-0.129
15811	gene:Solyc03g098160.2	NA	3	+	60492960	60493132	60491788	60492410	60494290	60494651	15811	25,26,38	1,1,11	64,18,57	4,2,1	321	149	5.672376917711923e-34	2.86238058178e-32	0.921,0.923,0.616	0.881,0.807,0.964	-0.064
4890	gene:Solyc10g075030.1	NA	10	+	58727626	58727708	58724643	58724756	58728371	58729012	4890	20,25,18	1,1,0	13,12,21	1,0,4	231	149	9.24792046731012e-34	4.65394667877e-32	0.928,0.942,1.0	0.893,1.0,0.772	0.068
6513	gene:Solyc08g083280.2	NA	8	+	65785233	65785465	65785065	65785141	65785559	65785721	6513	88,33,80	8,8,12	70,23,65	22,5,15	381	149	9.483666472893104e-34	4.75961511108e-32	0.811,0.617,0.723	0.554,0.643,0.629	0.108
4061	gene:Solyc11g042460.1	NA	11	-	36510140	36510228	36509695	36509795	36510301	36510358	4061	12,4,8	2,0,1	10,3,11	0,4,4	237	149	1.0453124821800734e-33	5.23194477869e-32	0.79,1.0,0.834	1.0,0.32,0.634	0.223
6527	gene:Solyc08g083280.2	NA	8	+	65785266	65785465	65785065	65785141	65785559	65785721	6527	87,30,79	8,8,12	70,23,63	22,5,15	348	149	1.0675370795150764e-33	5.32874116799e-32	0.823,0.616,0.738	0.577,0.663,0.643	0.098
11887	gene:Solyc06g075520.2	NA	6	+	46899096	46899342	46898659	46898800	46899902	46900198	11887	3,7,9	8,2,7	0,2,2	4,2,3	395	149	1.3317447062552668e-33	6.62964770346e-32	0.124,0.569,0.327	0.0,0.274,0.201	0.182
3249	gene:Solyc10g007500.2	NA	10	-	1835088	1835155	1834838	1834988	1835659	1835719	3249	32,13,28	66,27,69	31,3,10	128,31,82	216	149	1.3921992189843633e-33	6.91196972458e-32	0.251,0.249,0.219	0.143,0.063,0.078	0.145
14907	gene:Solyc04g076830.2	NA	4	-	61707702	61707748	61706831	61707060	61709090	61709236	14907	4,0,1	5,3,6	2,0,0	1,5,13	195	149	1.8159381352414734e-33	8.99157142621e-32	0.379,0.0,0.113	0.604,0.0,0.0	-0.037
17378	gene:Solyc03g098230.2	NA	3	+	60588052	60588132	60587521	60587716	60590730	60590822	17378	240,118,265	35,17,45	291,71,232	34,9,17	229	149	2.597220570523032e-33	1.2825686288e-31	0.817,0.819,0.793	0.848,0.837,0.899	-0.052
7674	gene:Solyc07g017650.2	NA	7	+	7722946	7723088	7722361	7722576	7723222	7723309	7674	6,3,6	10,10,2	18,2,4	7,0,4	291	149	2.9372584952407348e-33	1.44661939063e-31	0.235,0.133,0.606	0.568,1.0,0.339	-0.311
12171	gene:Solyc11g006820.1	NA	11	-	1390874	1391034	1390561	1390683	1392691	1392714	12171	46,18,45	1189,372,1135	46,4,44	1522,530,1270	309	149	3.3415240834824114e-33	1.64134596537e-31	0.018,0.023,0.019	0.014,0.004,0.016	0.009
14672	gene:Solyc04g050470.2	NA	4	-	47276549	47276663	47274778	47275061	47276738	47276968	14672	225,102,224	2,3,8	572,176,426	16,11,22	263	149	3.3694639702692824e-33	1.65067984262e-31	0.985,0.951,0.941	0.953,0.901,0.916	0.036
14171	gene:Solyc11g012860.1	NA	11	-	5652188	5652423	5651744	5651937	5653512	5653623	14171	0,2,0	23,14,29	23,7,16	136,31,100	384	149	4.267105239957638e-33	2.08489858933e-31	0.0,0.053,0.0	0.062,0.081,0.058	-0.049
7539	gene:Solyc06g065390.2	NA	6	+	40808600	40808661	40806806	40807145	40809071	40809173	7539	203,55,282	20,5,18	892,231,857	27,5,21	210	149	4.945786990924072e-33	2.41012506426e-31	0.878,0.886,0.917	0.959,0.97,0.967	-0.072
17640	gene:Solyc11g040330.1	NA	11	-	37867503	37867655	37867116	37867267	37873629	37873664	17640	4,4,4	6,9,3	2,0,4	8,4,17	301	149	1.2436724725849538e-32	6.04457549899e-31	0.248,0.18,0.398	0.11,0.0,0.104	0.204
18390	gene:Solyc03g096930.2	NA	3	-	59318240	59318286	59317580	59318125	59318536	59318577	18390	2,2,6	116,90,118	11,2,20	281,111,164	195	149	1.2571174690997625e-32	6.09388518026e-31	0.013,0.017,0.037	0.029,0.014,0.085	-0.02
6944	gene:Solyc04g054320.2	NA	4	-	52303628	52303703	52302155	52302348	52303815	52303894	6944	29,20,48	6,4,1	86,24,46	2,0,4	224	149	1.290713767968617e-32	6.2403645499e-31	0.763,0.769,0.97	0.966,1.0,0.884	-0.116
10967	gene:Solyc10g007360.2	NA	10	-	1748509	1748722	1747681	1748229	1749016	1749319	10967	9,3,5	5,6,6	7,0,2	14,6,6	362	149	1.780301911944501e-32	8.58495979418e-31	0.426,0.171,0.255	0.171,0.0,0.121	0.187
11857	gene:Solyc03g114980.2	NA	3	+	64837960	64838041	64837866	64837875	64839342	64839736	11857	10,4,11	5,1,4	24,0,26	4,0,2	230	149	1.9666029986774657e-32	9.45864343296e-31	0.564,0.722,0.64	0.795,NA,0.894	-0.203
11856	gene:Solyc03g114980.2	NA	3	+	64838028	64838041	64837866	64837875	64839342	64839736	11856	3,2,2	5,1,4	9,0,5	4,0,2	162	149	2.8791609059824704e-32	1.38117461747e-30	0.356,0.648,0.315	0.674,NA,0.697	-0.246
2224	gene:Solyc08g068400.2	NA	8	-	57522410	57522517	57522185	57522283	57523110	57523163	2224	105,43,120	2,2,5	107,37,98	0,1,2	256	149	3.152318391932064e-32	1.50829451763e-30	0.968,0.926,0.933	1.0,0.956,0.966	-0.032
10069	gene:Solyc11g065870.1	NA	11	+	51447270	51447341	51442315	51442652	51448288	51448372	10069	52,33,55	7,0,2	267,84,214	6,1,2	220	149	4.1601203065591137e-32	1.98535560573e-30	0.834,1.0,0.949	0.968,0.983,0.986	-0.051
532	gene:Solyc03g093640.2	NA	3	-	55206098	55206176	55205803	55205972	55208327	55208511	532	24,32,25	3,2,0	43,14,40	14,1,4	227	149	4.207948510760804e-32	2.00300518158e-30	0.84,0.913,1.0	0.668,0.902,0.868	0.105
19170	gene:Solyc09g091840.2	NA	9	-	71051101	71051176	71050578	71050733	71051732	71051849	19170	80,81,102	295,224,272	83,31,41	371,142,255	224	149	4.6524982160120605e-32	2.20892003989e-30	0.153,0.194,0.2	0.13,0.127,0.097	0.064
11366	gene:Solyc02g091410.2	NA	2	-	52697870	52697983	52695000	52695171	52698168	52698274	11366	1,9,5	41,35,49	4,0,1	84,17,45	262	149	9.335436240052534e-32	4.42092748506e-30	0.014,0.128,0.055	0.026,0.0,0.012	0.053
6945	gene:Solyc04g054320.2	NA	4	-	52303628	52303700	52302155	52302348	52303815	52303894	6945	27,17,43	6,4,1	70,18,48	2,0,4	221	149	1.0098747863997217e-31	4.77017325576e-30	0.752,0.741,0.967	0.959,1.0,0.89	-0.13
11855	gene:Solyc03g114980.2	NA	3	+	64837983	64838041	64837866	64837875	64839342	64839736	11855	10,3,12	5,1,4	25,0,27	4,0,2	207	149	1.2001573246525148e-31	5.65451674209e-30	0.59,0.683,0.683	0.818,NA,0.907	-0.211
4062	gene:Solyc11g042460.1	NA	11	-	36510140	36510211	36509695	36509795	36510301	36510358	4062	17,13,16	2,0,1	14,8,19	0,4,4	220	149	1.8816406009733545e-31	8.84275324666e-30	0.852,1.0,0.916	1.0,0.575,0.763	0.143
8140	gene:Solyc01g107660.2	NA	1	-	95132403	95132613	95131896	95132224	95132743	95132918	8140	25,5,21	373,91,483	30,7,20	716,250,782	359	149	1.924208435061312e-31	9.01984913379e-30	0.027,0.022,0.018	0.017,0.011,0.011	0.009
14376	gene:Solyc01g098090.2	NA	1	+	88691938	88692004	88691363	88691522	88692347	88692650	14376	28,36,25	0,0,2	38,24,30	3,3,0	215	149	2.125360360647115e-31	9.93753936729e-30	1.0,1.0,0.897	0.898,0.847,1.0	0.051
4100	gene:Solyc02g094350.2	NA	2	-	54901726	54901823	54900093	54900195	54901993	54902357	4100	3,1,4	224,84,161	8,4,3	166,43,105	246	149	2.1402539961206645e-31	9.98190683191e-30	0.008,0.007,0.015	0.028,0.053,0.017	-0.023
17607	gene:Solyc01g098750.2	NA	1	+	89188257	89188346	89186941	89187449	89188594	89188697	17607	4,0,0	141,71,132	8,0,3	97,37,62	238	149	3.025437679340663e-31	1.40747628463e-29	0.017,0.0,0.0	0.049,0.0,0.029	-0.02
9366	gene:Solyc02g090930.2	NA	2	-	52400023	52400105	52399186	52399812	52401707	52401741	9366	38,44,60	209,159,204	53,13,41	291,131,290	231	149	3.234644621050114e-31	1.50102139463e-29	0.105,0.151,0.159	0.105,0.06,0.084	0.055
8389	gene:Solyc11g065980.1	NA	11	+	51600747	51600908	51600275	51600382	51601537	51601622	8389	11,3,4	106,58,137	6,0,2	155,59,97	310	149	3.5344728025077135e-31	1.63604456615e-29	0.048,0.024,0.014	0.018,0.0,0.01	0.019
13971	gene:Solyc11g067240.1	NA	11	-	52980060	52980242	52978693	52978892	52980626	52980732	13971	10,1,4	100,23,106	4,1,0	90,37,86	331	149	1.3921406976047342e-30	6.42786163602e-29	0.043,0.019,0.017	0.02,0.012,0.0	0.016
10250	gene:Solyc10g051110.1	NA	10	-	51523804	51523976	51523568	51523721	51524057	51524231	10250	120,92,133	1,0,2	727,260,685	10,2,13	321	149	1.6918102954987965e-30	7.79203100937e-29	0.982,1.0,0.969	0.971,0.984,0.961	0.012
18486	gene:Solyc01g103020.2	NA	1	+	91690985	91691232	91690652	91690721	91691313	91691430	18486	20,13,21	109,85,153	8,3,14	186,79,126	396	149	1.8411755598825434e-30	8.45887348644e-29	0.065,0.054,0.049	0.016,0.014,0.04	0.033
32	gene:Solyc01g103980.2	NA	1	+	92457772	92457841	92457387	92457510	92458159	92458612	32	66,24,61	18,21,26	30,3,20	15,10,16	218	149	2.763918462978736e-30	1.26353490329e-28	0.715,0.439,0.616	0.578,0.17,0.461	0.187
6711	gene:Solyc01g096400.2	NA	1	+	87504448	87504546	87502393	87502603	87507178	87507265	6711	9,2,13	2,1,3	5,0,1	2,0,4	247	149	2.762263819236689e-30	1.26353490329e-28	0.731,0.547,0.723	0.601,NA,0.131	0.301
6639	gene:Solyc07g022790.2	NA	7	+	21622218	21622362	21621175	21621261	21622570	21622719	6639	7,0,6	73,15,120	3,0,2	92,41,106	293	149	3.992896096679956e-30	1.82085921011e-28	0.046,0.0,0.025	0.016,0.0,0.01	0.015
652	gene:Solyc04g025540.2	NA	4	-	22112036	22112060	22105523	22105605	22112148	22112232	652	13,4,11	6,2,4	13,4,7	0,1,3	173	149	4.02430456479716e-30	1.83066209377e-28	0.651,0.633,0.703	1.0,0.775,0.668	-0.152
441	gene:Solyc02g087770.2	NA	2	+	50075865	50075973	50074839	50074880	50076137	50077100	441	383,223,464	3,8,5	343,204,287	0,2,2	257	149	4.519855272487711e-30	2.0510370277e-28	0.987,0.942,0.982	1.0,0.983,0.988	-0.02
7114	gene:Solyc02g085570.2	NA	2	+	48403439	48403529	48403090	48403161	48403770	48403844	7114	54,64,58	115,53,66	61,25,52	212,102,177	239	149	4.816567137398889e-30	2.18032300149e-28	0.226,0.429,0.354	0.152,0.133,0.155	0.19
3158	gene:Solyc11g039950.1	NA	11	-	40563512	40563658	40563334	40563382	40567599	40567679	3158	14,0,10	5,0,1	3,0,1	0,4,5	295	149	5.9212945172539446e-30	2.6738481281e-28	0.586,NA,0.835	1.0,0.0,0.092	0.346
11666	gene:Solyc11g010900.1	NA	11	-	3960526	3960577	3959713	3960124	3960678	3960976	11666	15,18,20	0,2,0	50,9,52	2,3,2	200	149	6.0799839331735716e-30	2.73214655138e-28	1.0,0.87,1.0	0.949,0.691,0.951	0.093
5014	gene:Solyc10g008990.2	NA	10	+	3023393	3023438	3022922	3023039	3023586	3023685	5014	199,150,216	5,1,0	305,88,267	3,4,9	194	149	6.0785498963457225e-30	2.73214655138e-28	0.968,0.991,1.0	0.987,0.944,0.958	0.023
1026	gene:Solyc09g020150.2	NA	9	+	18653762	18653872	18652382	18653509	18653961	18653983	1026	2,0,0	8,6,11	6,2,8	9,4,15	259	149	7.074708263456034e-30	3.17142686694e-28	0.126,0.0,0.0	0.277,0.223,0.235	-0.203
4125	gene:Solyc11g007900.1	NA	11	+	2131717	2131921	2131536	2131641	2132357	2132562	4125	183,95,172	1,0,2	350,87,209	3,2,7	353	149	7.901748186493582e-30	3.53359291178e-28	0.987,1.0,0.973	0.98,0.948,0.926	0.035
10240	gene:Solyc10g051110.1	NA	10	-	51525151	51525279	51524312	51524486	51525499	51525652	10240	209,138,229	31,13,13	1334,410,1131	23,16,27	277	149	9.838519330357269e-30	4.38907279015e-28	0.784,0.851,0.905	0.969,0.932,0.958	-0.106
5909	gene:Solyc06g069020.2	NA	6	+	42824745	42824852	42823724	42823799	42825757	42825910	5909	81,55,111	38,27,59	263,56,178	74,20,41	256	149	1.6047274771730372e-29	7.1416172954e-28	0.554,0.542,0.523	0.674,0.62,0.716	-0.13
9565	gene:Solyc06g034150.2	NA	6	-	23714120	23714337	23713999	23714041	23715127	23715235	9565	36,5,37	4,4,3	89,23,84	1,8,0	366	149	1.6634388343496765e-29	7.38510861337e-28	0.786,0.337,0.834	0.973,0.539,1.0	-0.185
18674	gene:Solyc05g013240.2	NA	5	+	6331368	6331535	6329769	6330269	6331622	6331897	18674	254,101,294	479,118,587	119,40,86	271,77,211	316	149	1.7758267375361083e-29	7.86516643059e-28	0.2,0.288,0.191	0.172,0.197,0.161	0.05
13094	gene:Solyc02g071210.2	NA	2	-	40688057	40688194	40687355	40687583	40689949	40690063	13094	33,10,28	136,44,149	17,2,18	223,41,149	286	149	1.7988612714105395e-29	7.94812651236e-28	0.112,0.106,0.089	0.038,0.025,0.059	0.062
9381	gene:Solyc09g092680.2	NA	9	-	71652163	71652239	71651843	71652016	71653050	71653193	9381	63,25,84	4,0,0	106,17,114	9,0,3	225	149	2.2727484054791434e-29	1.00179929119e-27	0.913,1.0,1.0	0.886,1.0,0.962	0.022
5716	gene:Solyc05g015710.2	NA	5	-	11757799	11757856	11757559	11757649	11758143	11758617	5716	2,0,2	9,1,5	2,0,2	2,0,0	206	149	2.911838558429458e-29	1.28044634132e-27	0.138,0.0,0.224	0.42,NA,1.0	-0.589
10440	gene:Solyc01g060280.2	NA	1	+	69901619	69901714	69901020	69901221	69908686	69908792	10440	98,47,92	1,8,0	197,67,154	3,0,2	244	149	3.095346016390458e-29	1.357908446e-27	0.984,0.782,1.0	0.976,1.0,0.979	-0.063
13981	gene:Solyc07g005110.2	NA	7	+	130235	130400	128659	129839	130538	130696	13981	35,31,32	15,14,16	7,0,5	2,0,0	314	149	3.2571886672840253e-29	1.42552174161e-27	0.525,0.512,0.487	0.624,NA,1.0	-0.304
5440	gene:Solyc06g008230.2	NA	6	-	2102989	2103143	2101452	2102047	2104298	2105512	5440	57,21,54	12,0,2	46,10,49	4,0,1	303	149	3.3105743507832294e-29	1.44546093817e-27	0.7,1.0,0.93	0.85,1.0,0.96	-0.06
15020	gene:Solyc10g006890.2	NA	10	+	1327843	1327934	1323570	1324991	1328407	1328574	15020	25,9,14	2,0,0	35,10,22	6,0,0	240	149	3.456988103351717e-29	1.50582814342e-27	0.886,1.0,1.0	0.784,1.0,1.0	0.034
12756	gene:Solyc03g044370.2	NA	3	-	8904499	8904561	8902714	8902799	8904725	8904841	12756	14,12,14	1,5,3	25,4,13	11,4,7	211	149	3.8580204643004945e-29	1.67655952836e-27	0.908,0.629,0.767	0.616,0.414,0.567	0.236
18293	gene:Solyc09g031580.2	NA	9	-	29715568	29715626	29715138	29715476	29718695	29718828	18293	40,14,32	0,4,5	37,7,30	2,0,1	207	149	4.273871265131225e-29	1.85291381211e-27	1.0,0.716,0.822	0.93,1.0,0.956	-0.116
5811	gene:Solyc01g050070.2	NA	1	-	48390253	48390344	48378529	48378573	48396127	48396446	5811	24,7,19	7,4,6	9,11,23	1,2,3	240	149	4.3198111375604006e-29	1.86844477517e-27	0.68,0.521,0.663	0.848,0.773,0.826	-0.194
7575	gene:Solyc04g074120.2	NA	4	-	60130646	60130696	60130175	60130383	60130785	60130945	7575	0,0,3	4,0,0	6,2,7	3,0,0	199	149	4.88894623832008e-29	2.10967168401e-27	0.0,NA,1.0	0.6,1.0,1.0	-0.367
7515	gene:Solyc09g064930.2	NA	9	+	62483453	62483524	62482931	62483205	62484079	62484188	7515	1133,448,1609	100,33,98	487,88,442	17,1,11	220	149	5.016901547501461e-29	2.15984043545e-27	0.885,0.902,0.917	0.951,0.983,0.965	-0.065
6656	gene:Solyc05g054710.2	NA	5	-	64566709	64566769	64566364	64566615	64567209	64567308	6656	515,292,533	14,12,26	522,171,306	31,17,26	209	149	5.325884517539642e-29	2.28752932917e-27	0.963,0.945,0.936	0.923,0.878,0.894	0.05
14941	gene:Solyc04g082400.2	NA	4	-	66074194	66074414	66073930	66074004	66074495	66074712	14941	0,0,3	26,16,47	7,0,10	111,20,93	369	149	5.772204713384951e-29	2.4734767715e-27	0.0,0.0,0.025	0.025,0.0,0.042	-0.014
8057	gene:Solyc02g092000.2	NA	2	-	53224556	53224650	53223647	53223687	53224856	53225033	8057	0,0,2	5,1,0	2,0,7	17,5,13	243	149	6.525711154678336e-29	2.78989257675e-27	0.0,0.0,1.0	0.067,0.0,0.248	0.228
13127	gene:Solyc11g012900.1	NA	11	-	5693106	5693328	5692411	5692445	5693479	5693697	13127	19,10,18	78,74,126	15,0,12	104,30,137	371	149	6.862907439244e-29	2.92727569273e-27	0.089,0.051,0.054	0.055,0.0,0.034	0.035
13434	gene:Solyc05g055010.2	NA	5	-	64786413	64786569	64786183	64786269	64786801	64786898	13434	2,6,17	18,17,29	14,6,4	12,3,12	305	149	7.343091303818465e-29	3.12487449977e-27	0.051,0.147,0.223	0.363,0.494,0.14	-0.192
15018	gene:Solyc10g006890.2	NA	10	+	1327843	1327934	1323570	1324991	1328361	1328519	15018	44,21,42	2,8,4	80,29,60	6,0,3	240	149	9.389293091204804e-29	3.98645641613e-27	0.932,0.62,0.867	0.892,1.0,0.925	-0.133
5442	gene:Solyc06g008230.2	NA	6	-	2102993	2103143	2101452	2102047	2104298	2105512	5442	32,14,27	12,0,2	27,7,28	4,0,1	299	149	9.785135110041559e-29	4.1449922098e-27	0.571,1.0,0.871	0.771,1.0,0.933	-0.087
11335	gene:Solyc03g078000.2	NA	3	+	48841570	48841637	48841269	48841473	48841717	48841842	11335	92,49,136	18,10,19	229,60,244	16,10,10	216	149	1.136900361810054e-28	4.80489995018e-27	0.779,0.772,0.832	0.908,0.805,0.944	-0.091
798	gene:Solyc05g052700.2	NA	5	+	62906641	62906717	62905341	62906441	62907854	62908171	798	7,3,4	42,38,52	5,0,0	53,13,39	225	149	1.1768462969876085e-28	4.9623685523e-27	0.099,0.05,0.048	0.059,0.0,0.0	0.046
9805	gene:Solyc01g097500.2	NA	1	-	88328900	88328971	88327458	88327532	88329065	88329115	9805	4,2,9	70,71,92	17,6,22	165,78,162	220	149	1.2185646733842596e-28	5.12657652682e-27	0.037,0.019,0.062	0.065,0.05,0.084	-0.027
5724	gene:Solyc05g015710.2	NA	5	-	11757799	11757841	11757559	11757649	11758143	11758617	5724	2,0,6	9,1,5	2,0,3	2,0,0	191	149	1.2462815713998204e-28	5.23126689595e-27	0.148,0.0,0.484	0.438,NA,1.0	-0.508
17605	gene:Solyc06g018050.2	NA	6	+	16403613	16403678	16403444	16403528	16404235	16404449	17605	1,3,0	73,54,82	6,6,4	73,49,75	214	149	1.3433230619147345e-28	5.62581261463e-27	0.009,0.037,0.0	0.054,0.079,0.036	-0.041
14154	gene:Solyc03g093510.2	NA	3	+	54857609	54857677	54856652	54856908	54858200	54858271	14154	160,101,219	17,23,24	415,107,274	20,4,12	217	149	1.524603443872454e-28	6.37056583821e-27	0.866,0.751,0.862	0.934,0.948,0.94	-0.114
9518	gene:Solyc12g035670.1	NA	12	-	54493071	54493263	54488903	54489134	54493921	54494013	9518	0,0,3	2,2,1	9,2,4	8,0,9	341	149	1.5764741413337456e-28	6.57243813009e-27	0.0,0.0,0.567	0.33,1.0,0.163	-0.309
4832	gene:Solyc04g079060.2	NA	4	-	63644432	63644437	63644021	63644327	63644592	63644674	4832	2,0,4	4,6,3	2,0,0	5,0,3	154	149	1.607046854488843e-28	6.68480818819e-27	0.326,0.0,0.563	0.279,NA,0.0	0.157
7484	gene:Solyc06g009160.2	NA	6	-	3105210	3105267	3105050	3105122	3106210	3106355	7484	7,4,1	57,50,66	1,1,5	126,45,100	206	149	1.632148590219395e-28	6.77396681186e-27	0.082,0.055,0.011	0.006,0.016,0.035	0.03
444	gene:Solyc06g065330.2	NA	6	-	40741008	40741182	40739288	40739690	40741305	40741536	444	6,3,4	108,57,97	21,9,11	98,25,96	323	149	1.9048333138672065e-28	7.8879745457e-27	0.025,0.024,0.019	0.09,0.142,0.05	-0.071
2590	gene:Solyc03g020020.2	NA	3	+	61199781	61199855	61199592	61199681	61200852	61200976	2590	0,4,0	5,1,0	4,0,1	51,4,23	223	149	1.9100900847357263e-28	7.89204782438e-27	0.0,0.728,NA	0.05,0.0,0.028	0.338
3202	gene:Solyc04g007020.2	NA	4	-	740859	741045	740449	740614	741507	742225	3202	50,11,58	219,53,270	15,7,33	158,18,198	335	149	1.9611464513680668e-28	8.08491379695e-27	0.092,0.085,0.087	0.041,0.147,0.069	0.002
12327	gene:Solyc01g109770.2	NA	1	-	96623749	96623895	96623334	96623515	96624918	96625288	12327	26,6,33	669,317,851	44,4,34	728,256,552	295	149	2.101711722493942e-28	8.64510329682e-27	0.019,0.009,0.019	0.03,0.008,0.03	-0.007
15957	gene:Solyc12g099430.1	NA	12	+	66585948	66586178	66585109	66585387	66587071	66587327	15957	1043,438,1322	57,27,50	102,14,77	2,0,4	379	149	2.1538469174633085e-28	8.83986638192e-27	0.878,0.864,0.912	0.952,1.0,0.883	-0.06
7333	gene:Solyc05g055830.2	NA	5	+	65315719	65315817	65313898	65313970	65316173	65317100	7333	42,11,55	11,4,7	112,33,55	8,2,2	247	149	2.5852690275392145e-28	1.05869919445e-26	0.697,0.624,0.826	0.894,0.909,0.943	-0.2
2154	gene:Solyc01g005410.2	NA	1	+	289005	289120	288779	288874	289866	290172	2154	371,87,362	2,0,3	345,107,365	2,0,12	264	149	3.2330994333410177e-28	1.32106445651e-26	0.991,1.0,0.986	0.99,1.0,0.945	0.014
1819	gene:Solyc12g019010.1	NA	12	-	8974313	8974429	8973895	8974091	8979428	8979476	1819	21,11,19	5,0,4	23,15,15	13,0,10	265	149	4.569270415001892e-28	1.86291071291e-26	0.703,1.0,0.728	0.499,1.0,0.458	0.158
13079	gene:Solyc01g087390.2	NA	1	-	82340959	82341066	82339564	82339880	82342969	82343057	13079	3,7,4	1,0,3	1,1,0	0,0,2	256	149	5.5758357395195325e-28	2.26828436725e-26	0.636,1.0,0.437	1.0,1.0,0.0	0.024
8829	gene:Solyc02g079270.2	NA	2	+	43872814	43872917	43872196	43872299	43873396	43873605	8829	15,8,25	1,2,3	88,35,80	4,0,1	252	149	6.59486636255437e-28	2.67693597473e-26	0.899,0.703,0.831	0.929,1.0,0.979	-0.158
639	gene:Solyc05g056370.2	NA	5	-	65704833	65704905	65704613	65704679	65705145	65705289	639	154,71,151	4,8,3	224,57,237	4,0,5	221	149	7.082553174397006e-28	2.86858935478e-26	0.963,0.857,0.971	0.974,1.0,0.97	-0.051
13098	gene:Solyc01g005020.2	NA	1	-	36540	36653	36146	36378	37165	37273	13098	6,4,18	81,50,86	7,3,10	173,38,107	262	149	7.553112727856696e-28	3.05248225319e-26	0.04,0.044,0.106	0.022,0.043,0.05	0.025
18998	gene:Solyc12g099970.1	NA	12	+	66902837	66902963	66902654	66902732	66903211	66903275	18998	1,3,1	1,0,2	15,0,1	5,0,0	275	149	7.610477152578383e-28	3.06894983692e-26	0.351,1.0,0.213	0.619,NA,1.0	-0.288
10867	gene:Solyc02g068730.2	NA	2	-	38667350	38667601	38666871	38667072	38667989	38668296	10867	95,36,85	2,2,10	181,54,105	2,2,5	400	149	8.334138067015048e-28	3.35344653507e-26	0.947,0.87,0.76	0.971,0.91,0.887	-0.064
5715	gene:Solyc05g015710.2	NA	5	-	11757572	11757649	11755996	11756260	11758143	11758617	5715	14,11,19	271,157,314	14,1,4	261,93,182	226	149	1.3180878521007976e-27	5.29212272618e-26	0.033,0.044,0.038	0.034,0.007,0.014	0.02
17458	gene:Solyc09g060100.2	NA	9	+	57605226	57605299	57605030	57605115	57605974	57606030	17458	190,68,200	1,2,3	84,33,78	9,2,0	222	149	1.798985151062813e-27	7.20725743058e-26	0.992,0.958,0.978	0.862,0.917,1.0	0.05
12672	gene:Solyc11g040370.1	NA	11	+	37786391	37786436	37785890	37786306	37786625	37786811	12672	0,2,4	102,76,136	4,3,12	254,88,154	194	149	2.2005860684840628e-27	8.77810455698e-26	0.0,0.02,0.022	0.012,0.026,0.056	-0.017
4711	gene:Solyc01g014270.2	NA	1	+	11952266	11952304	11950645	11950871	11953634	11953710	4711	2,1,2	70,32,61	5,0,5	52,12,51	187	149	2.1998475423530685e-27	8.77810455698e-26	0.022,0.024,0.025	0.071,0.0,0.072	-0.024
10068	gene:Solyc11g065870.1	NA	11	+	51447273	51447341	51442315	51442652	51448288	51448372	10068	17,16,22	7,0,2	104,24,81	6,1,2	217	149	2.5628486521199214e-27	1.0201131844e-25	0.625,1.0,0.883	0.922,0.943,0.965	-0.107
13429	gene:Solyc01g104320.2	NA	1	-	92732551	92732677	92731955	92732030	92732791	92732890	13429	34,17,52	4,1,10	40,13,11	8,1,11	275	149	5.455187725517717e-27	2.16670671188e-25	0.822,0.902,0.738	0.73,0.876,0.351	0.168
4381	gene:Solyc02g064960.2	NA	2	+	36075539	36075584	36074741	36074964	36075664	36075756	4381	9,4,14	2,0,0	9,4,6	5,0,0	194	149	6.0219230934107695e-27	2.38667162258e-25	0.776,1.0,1.0	0.58,1.0,1.0	0.065
9367	gene:Solyc02g090930.2	NA	2	-	52399892	52400085	52399186	52399812	52401707	52401741	9367	22,10,20	209,159,204	20,1,11	291,131,290	342	149	6.97053005045247e-27	2.75671776235e-25	0.044,0.027,0.041	0.029,0.003,0.016	0.021
7549	gene:Solyc11g010110.1	NA	11	-	3226179	3226269	3225846	3226081	3226467	3227126	7549	5,1,5	80,46,85	3,0,2	150,67,131	239	149	7.079258572079191e-27	2.79373561042e-25	0.038,0.013,0.035	0.012,0.0,0.009	0.022
9509	gene:Solyc03g112450.2	NA	3	-	62854148	62854213	62852871	62853054	62854431	62854652	9509	19,8,35	73,84,63	23,1,16	159,69,96	214	149	8.961273329198687e-27	3.52890740121e-25	0.153,0.062,0.279	0.092,0.01,0.104	0.096
16148	gene:Solyc02g063170.2	NA	2	+	35242054	35242186	35241298	35241334	35242311	35242546	16148	1,1,0	22,9,42	8,8,8	97,24,65	281	149	9.813759895107896e-27	3.85639003197e-25	0.024,0.056,0.0	0.042,0.15,0.061	-0.058
13661	gene:Solyc11g066660.1	NA	11	-	52434786	52434878	52434380	52434477	52434987	52435078	13661	7,28,18	73,72,77	20,13,15	211,64,173	241	149	1.0182541781045361e-26	3.99281027928e-25	0.056,0.194,0.126	0.055,0.112,0.051	0.053
15960	gene:Solyc12g099430.1	NA	12	+	66585945	66586178	66585109	66585387	66587071	66587327	15960	1484,580,1768	57,27,50	132,18,102	2,0,4	382	149	1.1491994041922687e-26	4.4967296178e-25	0.91,0.893,0.932	0.963,1.0,0.909	-0.046
7968	gene:Solyc12g056410.1	NA	12	+	62342546	62342773	62342309	62342428	62343355	62343776	7968	49,23,46	338,214,386	18,21,27	296,157,303	376	149	1.20072150041451e-26	4.68839860278e-25	0.054,0.041,0.045	0.024,0.05,0.034	0.011
11293	gene:Solyc10g017880.1	NA	10	-	6168535	6168952	6168226	6168396	6173256	6173383	11293	338,209,494	4,0,5	329,144,288	22,12,13	566	149	1.3508890461102414e-26	5.26362231912e-25	0.957,1.0,0.963	0.797,0.76,0.854	0.17
4246	gene:Solyc05g006870.2	NA	5	-	1485512	1485635	1484873	1485257	1486089	1486270	4246	230,115,256	18,16,33	274,90,170	11,9,18	272	149	1.567448529327217e-26	6.09456987119e-25	0.875,0.797,0.81	0.932,0.846,0.838	-0.045
2530	gene:Solyc01g103680.2	NA	1	-	92227498	92227615	92226724	92227326	92230740	92231904	2530	366,186,388	12,6,9	319,109,287	1,3,7	266	149	1.603490415367083e-26	6.22161018517e-25	0.945,0.946,0.96	0.994,0.953,0.958	-0.018
17843	gene:Solyc10g009040.2	NA	10	-	3064699	3064751	3061599	3061638	3065026	3065130	17843	3,2,2	26,30,32	2,0,0	72,26,57	201	149	1.6911830842419687e-26	6.54810490207e-25	0.079,0.047,0.044	0.02,0.0,0.0	0.05
4112	gene:Solyc09g083010.2	NA	9	-	68702502	68702569	68702150	68702242	68702877	68702996	4112	34,17,19	22,22,38	25,10,31	6,0,4	216	149	1.9223531231721215e-26	7.42760247529e-25	0.516,0.348,0.256	0.742,1.0,0.842	-0.488
14910	gene:Solyc04g076830.2	NA	4	-	61703967	61704055	61703804	61703883	61705322	61705485	14910	79,62,76	199,129,210	40,7,23	261,106,191	237	149	2.0646622299565097e-26	7.96080307413e-25	0.2,0.232,0.185	0.088,0.04,0.07	0.14
7972	gene:Solyc01g096600.2	NA	1	-	87677855	87677927	87676334	87676428	87679149	87679233	7972	8,8,17	1,1,4	28,4,18	1,0,2	221	149	2.1969536153085085e-26	8.45323673357e-25	0.844,0.844,0.741	0.95,1.0,0.859	-0.127
16877	gene:Solyc09g057670.2	NA	9	-	50132168	50132241	50131268	50131359	50133260	50133310	16877	328,208,325	3,0,4	478,182,376	11,4,3	222	149	2.889014873433386e-26	1.10929762365e-24	0.987,1.0,0.982	0.967,0.968,0.988	0.015
3296	gene:Solyc10g079710.1	NA	10	+	61215285	61215362	61215118	61215208	61215565	61215603	3296	20,2,11	8,6,27	6,2,2	26,7,11	226	149	2.910074383152456e-26	1.11506563864e-24	0.622,0.18,0.212	0.132,0.159,0.107	0.205
11370	gene:Solyc11g005340.1	NA	11	-	269984	270072	269716	269789	270576	270816	11370	1,0,4	2,0,7	22,0,8	14,0,5	237	149	3.365741697401651e-26	1.28699551572e-24	0.239,NA,0.264	0.497,NA,0.501	-0.247
14086	gene:Solyc06g065100.2	NA	6	+	40607312	40607442	40606765	40607081	40607998	40608816	14086	163,71,171	1,0,4	187,44,141	5,1,5	279	149	3.691315247107987e-26	1.40857234089e-24	0.989,1.0,0.958	0.952,0.959,0.938	0.033
828	gene:Solyc10g074990.1	NA	10	-	58694832	58694901	58694659	58694755	58695311	58695335	828	127,64,142	6,2,14	72,7,44	13,4,1	218	149	4.199202437269114e-26	1.59907360441e-24	0.935,0.956,0.874	0.791,0.545,0.968	0.154
17686	gene:Solyc04g014710.2	NA	4	-	4972621	4972780	4972022	4972327	4976384	4976850	17686	695,487,690	19,8,20	1192,582,837	20,5,16	308	149	4.665022737145123e-26	1.77280462824e-24	0.947,0.967,0.943	0.966,0.983,0.962	-0.018
4915	gene:Solyc01g006130.2	NA	1	+	786745	786849	785469	785589	787464	787630	4915	293,133,295	15,4,13	830,254,670	25,1,8	253	149	5.645020056825905e-26	2.14081879732e-24	0.92,0.951,0.93	0.951,0.993,0.98	-0.041
14890	gene:Solyc02g091170.2	NA	2	+	52562446	52562538	52561655	52561718	52562628	52562717	14890	7,0,2	1,0,0	10,5,15	4,0,1	241	149	6.134306230901611e-26	2.321608643e-24	0.812,NA,1.0	0.607,1.0,0.903	0.069
13150	gene:Solyc02g072450.2	NA	2	+	41659021	41659049	41656299	41656567	41659132	41659152	13150	0,2,2	2,1,2	15,3,12	6,0,3	177	149	6.30609836775611e-26	2.3817450052e-24	0.0,0.627,0.457	0.678,1.0,0.771	-0.455
13078	gene:Solyc01g087390.2	NA	1	-	82340964	82341071	82339564	82339880	82342969	82343096	13078	8,6,15	1,0,3	20,9,10	0,0,2	256	149	6.659183013899252e-26	2.50996838946e-24	0.823,1.0,0.744	1.0,1.0,0.744	-0.059
13425	gene:Solyc01g104320.2	NA	1	-	92732551	92732661	92731955	92732030	92732791	92732890	13425	24,9,29	4,1,10	20,10,7	8,1,11	259	149	7.650780263402145e-26	2.87784644979e-24	0.775,0.838,0.625	0.59,0.852,0.268	0.176
12925	gene:Solyc03g120050.2	NA	3	-	68549738	68549909	68549112	68549332	68551134	68551199	12925	4,5,15	0,3,4	17,5,7	11,6,5	320	149	8.060900511565362e-26	3.02595064122e-24	1.0,0.437,0.636	0.418,0.28,0.395	0.327
12021	gene:Solyc09g066080.1	NA	9	-	64438888	64439041	64438568	64438734	64439215	64439306	12021	5,2,0	25,17,15	2,0,0	14,7,16	302	149	8.99606791111178e-26	3.37014966025e-24	0.09,0.055,0.0	0.066,0.0,0.0	0.026
19212	gene:Solyc11g007780.1	NA	11	+	2018300	2018395	2017934	2018102	2019392	2019522	19212	148,43,146	7,2,2	132,37,95	4,0,0	244	149	9.165565551820001e-26	3.42669696714e-24	0.928,0.929,0.978	0.953,1.0,1.0	-0.039
16938	gene:Solyc05g007990.2	NA	5	-	2414668	2414754	2413732	2413787	2414877	2415054	16938	54,32,61	1,4,7	53,14,40	1,1,2	235	149	1.1724445937529208e-25	4.37452105091e-24	0.972,0.835,0.847	0.971,0.899,0.927	-0.048
5013	gene:Solyc10g008990.2	NA	10	+	3023393	3023434	3022922	3023039	3023586	3023685	5013	28,24,31	5,1,0	66,8,39	3,4,9	190	149	1.4401389484220433e-25	5.36248512871e-24	0.815,0.95,1.0	0.945,0.611,0.773	0.145
12050	gene:Solyc12g056130.1	NA	12	-	62094211	62094336	62094057	62094127	62094647	62094797	12050	8,4,10	0,2,2	15,13,21	10,3,6	274	149	1.4813093667768008e-25	5.50468867103e-24	1.0,0.521,0.731	0.449,0.702,0.656	0.148
11940	gene:Solyc08g076420.2	NA	8	-	60430801	60430892	60429201	60429323	60432212	60432310	11940	20,4,33	3,0,3	2,1,8	0,2,0	240	149	1.634355117074001e-25	6.06122583479e-24	0.805,1.0,0.872	1.0,0.237,1.0	0.147
353	gene:Solyc08g076130.2	NA	8	-	60166021	60166105	60165233	60165325	60166251	60166285	353	24,18,17	48,9,33	19,6,9	61,4,25	233	149	1.6557389817675897e-25	6.12822510106e-24	0.242,0.561,0.248	0.166,0.49,0.187	0.069
3487	gene:Solyc02g086150.2	NA	2	-	48905744	48905877	48904647	48904698	48906351	48906419	3487	1,2,14	122,90,131	7,4,4	315,144,236	282	149	1.6618248168044137e-25	6.13844850831e-24	0.004,0.012,0.053	0.012,0.014,0.009	0.011
7021	gene:Solyc02g084700.2	NA	2	-	47798818	47798856	47798405	47798709	47800872	47800961	7021	42,18,40	1,0,5	43,7,27	0,0,2	187	149	1.712770928150921e-25	6.31400524392e-24	0.971,1.0,0.864	1.0,1.0,0.915	-0.027
13430	gene:Solyc01g104320.2	NA	1	-	92732551	92732580	92731955	92732030	92732791	92732890	13430	9,2,9	4,1,10	9,1,1	8,1,11	178	149	2.1788231867078777e-25	8.01607279588e-24	0.653,0.626,0.43	0.485,0.456,0.071	0.232
15501	gene:Solyc05g041530.2	NA	5	+	52102806	52102883	52101182	52101351	52103948	52104077	15501	49,12,68	6,0,1	134,26,101	0,1,3	226	149	2.2290482127102193e-25	8.18455098222e-24	0.843,1.0,0.978	1.0,0.945,0.957	-0.027
687	gene:Solyc12g007210.1	NA	12	-	1634947	1635031	1634637	1634703	1635189	1635299	687	2,1,4	4,3,5	2,0,0	7,0,3	233	149	2.2380393414562283e-25	8.20125964233e-24	0.242,0.176,0.338	0.154,NA,0.0	0.175
18766	gene:Solyc09g015360.2	NA	9	-	8606752	8606781	8606538	8606633	8607648	8607817	18766	2,0,2	47,26,42	8,0,7	94,22,108	178	149	2.730840624526623e-25	9.98730603849e-24	0.034,0.0,0.038	0.067,0.0,0.051	-0.015
3741	gene:Solyc01g088460.2	NA	1	+	83265708	83265935	83264526	83264777	83266367	83266608	3741	17,15,30	231,57,216	28,8,30	730,160,590	376	149	2.9382580289232865e-25	1.07246418056e-23	0.028,0.094,0.052	0.015,0.019,0.02	0.04
2532	gene:Solyc01g103680.2	NA	1	-	92227411	92227634	92226724	92227326	92230740	92231904	2532	1084,600,1021	12,6,9	1015,318,696	1,3,7	372	149	3.057055274753152e-25	1.11362433667e-23	0.973,0.976,0.978	0.998,0.977,0.976	-0.008
18292	gene:Solyc09g031580.2	NA	9	-	29715565	29715626	29715138	29715476	29718695	29718794	18292	106,77,112	0,4,5	113,38,86	2,0,1	210	149	3.4024072652324517e-25	1.23698936578e-23	1.0,0.932,0.941	0.976,1.0,0.984	-0.029
13048	gene:Solyc05g032680.2	NA	5	+	45978980	45979039	45978295	45978356	45979152	45979257	13048	10,2,4	16,0,3	11,1,8	25,6,28	208	149	3.693901233012652e-25	1.3376992524e-23	0.309,1.0,0.489	0.24,0.107,0.17	0.427
2832	gene:Solyc04g049690.2	NA	4	-	43059026	43059249	43055255	43055528	43059522	43059663	2832	13,9,14	207,144,246	27,7,13	251,66,163	372	149	3.6875076800053193e-25	1.3376992524e-23	0.025,0.024,0.022	0.041,0.041,0.031	-0.014
8423	gene:Solyc10g081420.1	NA	10	-	62486823	62486891	62486127	62486368	62487138	62488465	8423	32,26,25	1,2,6	22,5,22	0,0,3	217	149	7.641229796873039e-25	2.76175876944e-23	0.956,0.899,0.741	1.0,1.0,0.834	-0.079
199	gene:Solyc03g063600.2	NA	3	+	35186210	35186340	35186043	35186120	35186656	35187019	199	435,266,463	2,2,4	502,137,436	4,0,12	279	149	1.0041995484469985e-24	3.62237528521e-23	0.991,0.986,0.984	0.985,1.0,0.951	0.008
640	gene:Solyc05g056370.2	NA	5	-	65704833	65704945	65704613	65704679	65705145	65705279	640	27,8,32	4,8,3	34,11,47	4,0,5	261	149	1.053098770487746e-24	3.79136085617e-23	0.794,0.363,0.859	0.829,1.0,0.843	-0.219
7002	gene:Solyc05g018810.2	NA	5	+	23878101	23878227	23877984	23878002	23879263	23879625	7002	419,284,374	40,36,56	480,226,365	33,15,34	275	149	1.1229277134428689e-24	4.03489337346e-23	0.85,0.81,0.783	0.887,0.891,0.853	-0.063
4123	gene:Solyc11g007900.1	NA	11	+	2131813	2131921	2131536	2131641	2132357	2132562	4123	150,84,150	1,0,2	294,76,185	3,2,7	257	149	1.1602448436055944e-24	4.16088582846e-23	0.989,1.0,0.978	0.983,0.957,0.939	0.029
11507	gene:Solyc03g034160.2	NA	3	-	5862292	5862364	5854429	5854507	5862742	5862820	11507	0,6,1	1,0,3	2,2,0	7,1,1	221	149	1.2497606308942615e-24	4.47322269225e-23	0.0,1.0,0.183	0.162,0.574,0.0	0.149
11362	gene:Solyc02g083320.2	NA	2	-	46770628	46770852	46770093	46770166	46770945	46771095	11362	231,164,280	198,107,258	292,92,200	149,71,110	373	149	1.2725776221754476e-24	4.54608048432e-23	0.318,0.38,0.302	0.439,0.341,0.421	-0.067
9342	gene:Solyc04g080430.2	NA	4	+	64604693	64604758	64604515	64604608	64605077	64605161	9342	7,7,12	69,35,55	12,2,3	77,13,106	214	149	1.2768016522375674e-24	4.55236480988e-23	0.066,0.122,0.132	0.098,0.097,0.019	0.035
12689	gene:Solyc04g017610.2	NA	4	+	7576562	7576711	7574778	7574839	7577906	7578127	12689	30,18,31	2,2,3	26,0,11	3,0,6	298	149	1.3705823191693388e-24	4.87731885409e-23	0.882,0.818,0.838	0.813,NA,0.478	0.201
13866	gene:Solyc06g060800.2	NA	6	-	38837735	38837784	38837077	38837199	38838050	38838131	13866	0,0,3	2,0,6	6,0,1	0,0,5	198	149	1.5810067046928364e-24	5.61531015942e-23	0.0,NA,0.273	1.0,NA,0.131	-0.429
16826	gene:Solyc12g035400.1	NA	12	-	58639096	58639320	58638854	58639010	58639411	58639664	16826	2,2,9	56,23,52	0,0,2	11,3,11	373	149	1.6417282180928609e-24	5.8197847332e-23	0.014,0.034,0.065	0.0,0.0,0.068	0.015
18305	gene:Solyc05g016410.2	NA	5	+	16194077	16194265	16193669	16193740	16194351	16194413	18305	14,2,7	235,175,221	18,3,12	246,88,184	337	149	2.1810764981238875e-24	7.71691606204e-23	0.026,0.005,0.014	0.031,0.015,0.028	-0.01
9151	gene:Solyc10g005640.2	NA	10	+	517543	517597	515967	516345	517693	517811	9151	0,4,2	18,12,27	1,2,0	56,8,34	203	149	2.2633245438807807e-24	7.99260822198e-23	0.0,0.197,0.052	0.013,0.155,0.0	0.027
5851	gene:Solyc07g064510.2	NA	7	-	66622527	66622583	66622321	66622452	66623591	66623665	5851	224,80,255	4,0,6	267,49,222	10,0,9	205	149	2.4682091070678466e-24	8.69949503787e-23	0.976,1.0,0.969	0.951,1.0,0.947	0.016
2725	gene:Solyc08g083320.2	NA	8	-	65817622	65817656	65817407	65817474	65817746	65817808	2725	69,23,99	3,0,0	133,39,125	8,0,2	183	149	3.1232488220038198e-24	1.09872919035e-22	0.949,1.0,1.0	0.931,1.0,0.981	0.012
749	gene:Solyc08g081250.2	NA	8	-	64310777	64310885	64310243	64310321	64311438	64311495	749	90,91,98	181,355,192	485,155,351	795,305,437	257	149	3.421087687145146e-24	1.2012180322e-22	0.224,0.129,0.228	0.261,0.228,0.318	-0.075
712	gene:Solyc03g060510.2	NA	3	+	30157237	30157348	30155982	30156209	30158482	30158638	712	24,5,28	0,0,2	113,42,90	2,0,7	260	149	3.475679976680952e-24	1.2180708442e-22	1.0,1.0,0.889	0.97,1.0,0.88	0.013
14370	gene:Solyc01g098090.2	NA	1	+	88692115	88692205	88691363	88691522	88692347	88692650	14370	28,33,41	0,0,2	61,29,50	3,3,0	239	149	3.7002142951750425e-24	1.29430412533e-22	1.0,1.0,0.927	0.927,0.858,1.0	0.047
13185	gene:Solyc03g114790.2	NA	3	+	64683618	64683787	64683269	64683506	64683904	64683991	13185	6,5,5	25,7,43	15,7,11	33,11,40	318	149	4.1338538517991996e-24	1.44325419261e-22	0.101,0.251,0.052	0.176,0.23,0.114	-0.039
2325	gene:Solyc09g089630.2	NA	9	-	69390092	69390175	69389260	69389317	69390773	69390930	2325	1,4,9	24,26,48	13,5,9	41,15,45	232	149	4.798214534033495e-24	1.67204196659e-22	0.026,0.09,0.107	0.169,0.176,0.114	-0.079
4311	gene:Solyc06g011530.2	NA	6	+	8021988	8022222	8021721	8021813	8022451	8022497	4311	42,19,32	2,0,3	48,12,46	7,1,16	383	149	5.783257121062602e-24	2.01150613501e-22	0.891,1.0,0.806	0.727,0.824,0.528	0.206
8500	gene:Solyc02g089220.2	NA	2	-	51096377	51096552	51094429	51094861	51096765	51096838	8500	122,74,123	10,5,13	179,49,103	6,7,1	324	149	6.2920780690772485e-24	2.18436823041e-22	0.849,0.872,0.813	0.932,0.763,0.979	-0.047
87	gene:Solyc01g090200.2	NA	1	+	83829089	83829146	83828797	83828872	83829251	83829322	87	4,6,3	17,22,27	2,4,1	128,53,85	206	149	6.385067737694097e-24	2.2124918583e-22	0.145,0.165,0.074	0.011,0.052,0.008	0.104
3740	gene:Solyc01g088460.2	NA	1	+	83265387	83265530	83264526	83264777	83266367	83266608	3740	13,8,18	231,57,216	12,9,6	730,160,590	292	149	6.685528960641721e-24	2.31226656131e-22	0.028,0.067,0.041	0.008,0.028,0.005	0.032
10951	gene:Solyc01g112180.2	NA	1	+	98244389	98244491	98243217	98243411	98247426	98248135	10951	48,32,84	16,15,26	113,26,82	24,11,14	251	149	9.14457827036292e-24	3.15684516029e-22	0.64,0.559,0.657	0.736,0.584,0.777	-0.08
2997	gene:Solyc04g072890.2	NA	4	+	59847318	59847416	59845657	59845744	59848947	59849082	2997	4,4,2	10,6,6	0,0,2	12,9,8	247	149	9.713153897534595e-24	3.34687013682e-22	0.194,0.287,0.167	0.0,0.0,0.131	0.172
2935	gene:Solyc05g015980.2	NA	5	-	13142899	13142966	13142727	13142816	13143357	13144413	2935	1,0,3	1,4,2	2,0,0	0,0,4	216	149	9.996377119134843e-24	3.43804635034e-22	0.408,0.0,0.509	1.0,NA,0.0	-0.194
4705	gene:Solyc08g075750.2	NA	8	+	59874486	59874620	59872165	59872661	59874835	59874896	4705	10,8,11	311,166,327	7,12,13	711,273,649	283	149	1.0386029273940686e-23	3.56541960335e-22	0.017,0.025,0.017	0.005,0.023,0.01	0.007
15565	gene:Solyc02g091290.2	NA	2	+	52631911	52632115	52631792	52631852	52632700	52632817	15565	80,40,72	4,1,1	201,54,123	26,6,24	353	149	1.0777656845863896e-23	3.69299711106e-22	0.894,0.944,0.968	0.765,0.792,0.684	0.188
18669	gene:Solyc05g052210.2	NA	5	-	62492972	62493018	62491615	62491740	62493247	62493809	18669	20,19,21	1,0,3	6,0,1	0,0,1	195	149	1.1914358756456678e-23	4.07493133098e-22	0.939,1.0,0.842	1.0,NA,0.433	0.211
4703	gene:Solyc07g065260.2	NA	7	+	67094728	67094943	67093767	67093962	67095068	67095621	4703	24,32,35	58,41,68	26,10,21	79,18,60	364	149	1.2227870615971534e-23	4.17442777091e-22	0.145,0.242,0.174	0.119,0.185,0.125	0.044
8177	gene:Solyc10g012430.2	NA	10	-	5102632	5102720	5101017	5101180	5103171	5103206	8177	2,6,4	29,11,50	0,2,1	15,3,15	237	149	1.2282327669596947e-23	4.18528246734e-22	0.042,0.255,0.048	0.0,0.295,0.04	0.003
17054	gene:Solyc03g120130.2	NA	3	+	68615838	68615912	68614703	68614804	68616209	68616312	17054	35,13,56	10,7,9	90,32,60	6,6,3	223	149	1.3312881426991622e-23	4.52809589457e-22	0.7,0.554,0.806	0.909,0.781,0.93	-0.187
13119	gene:Solyc10g018530.1	NA	10	-	8743058	8743135	8742768	8742855	8746902	8746957	13119	29,11,21	0,0,5	32,12,24	0,0,2	226	149	1.627820753103012e-23	5.52651130314e-22	1.0,1.0,0.735	1.0,1.0,0.888	-0.051
16340	gene:Solyc01g109990.2	NA	1	+	96818083	96818217	96817288	96817359	96818300	96818469	16340	0,2,0	21,18,29	0,8,0	38,7,53	283	149	1.6530356201593197e-23	5.60181924197e-22	0.0,0.055,0.0	0.0,0.376,0.0	-0.107
7018	gene:Solyc02g084700.2	NA	2	-	47798787	47798856	47798405	47798709	47800872	47800961	7018	56,22,53	1,0,5	57,10,34	0,0,2	218	149	1.7076951555824446e-23	5.77645088433e-22	0.975,1.0,0.879	1.0,1.0,0.921	-0.022
3736	gene:Solyc05g044630.2	NA	5	+	57235177	57235349	57234584	57234674	57236038	57236337	3736	130,107,148	19,14,31	386,145,308	29,8,25	321	149	1.8524649611456057e-23	6.25469385144e-22	0.761,0.78,0.689	0.861,0.894,0.851	-0.125
4357	gene:Solyc09g010970.2	NA	9	-	4324029	4324078	4323581	4323817	4325106	4325333	4357	6,0,10	13,4,15	10,1,12	9,6,5	198	149	1.9639521186296728e-23	6.61902037937e-22	0.258,0.0,0.334	0.455,0.111,0.644	-0.206
18880	gene:Solyc02g088450.2	NA	2	+	50541829	50542010	50541250	50541264	50544715	50545079	18880	9,0,7	7,1,6	7,4,5	3,0,2	330	149	1.9907846057908748e-23	6.69723149077e-22	0.367,0.0,0.345	0.513,1.0,0.53	-0.444
750	gene:Solyc08g081250.2	NA	8	-	64310777	64310882	64310225	64310321	64311438	64311495	750	86,86,92	181,355,192	459,144,332	795,305,437	254	149	2.0519491184806748e-23	6.89044513986e-22	0.218,0.124,0.219	0.253,0.217,0.308	-0.072
8828	gene:Solyc02g079270.2	NA	2	+	43875152	43875273	43873786	43873846	43875872	43876255	8828	2,1,5	49,30,43	5,2,21	122,37,88	270	149	2.301984111402708e-23	7.71603349428e-22	0.022,0.018,0.06	0.022,0.029,0.116	-0.022
2328	gene:Solyc03g117000.2	NA	3	+	66266886	66266995	66263236	66263295	66267104	66267127	2328	60,16,29	2,2,2	57,37,43	3,0,0	258	149	3.007296891565583e-23	1.0061914183e-21	0.945,0.822,0.893	0.916,1.0,1.0	-0.085
5034	gene:Solyc08g006600.2	NA	8	-	1193044	1193093	1190140	1190280	1194491	1194534	5034	16,27,22	109,130,127	5,5,6	83,31,49	198	149	3.2985084759123665e-23	1.10163025392e-21	0.099,0.135,0.115	0.043,0.108,0.084	0.038
7016	gene:Solyc02g084700.2	NA	2	-	47798791	47798856	47798405	47798709	47800872	47800961	7016	54,22,54	1,0,5	57,10,34	0,0,2	214	149	3.3954437879523443e-23	1.13195760505e-21	0.974,1.0,0.883	1.0,1.0,0.922	-0.022
14022	gene:Solyc12g043050.1	NA	12	+	39154424	39154582	39153874	39153947	39155967	39155975	14022	20,21,13	48,20,25	6,7,11	30,8,31	307	149	3.481033765828812e-23	1.15840022741e-21	0.168,0.338,0.202	0.088,0.298,0.147	0.058
15134	gene:Solyc02g061840.2	NA	2	-	33356337	33356542	33355876	33355946	33356637	33356787	15134	71,52,98	355,233,427	65,31,57	375,185,355	354	149	3.499761530072922e-23	1.16253769243e-21	0.078,0.086,0.088	0.068,0.066,0.063	0.018
14335	gene:Solyc09g015660.2	NA	9	+	10662716	10662775	10662460	10662559	10667214	10667365	14335	73,44,89	2,0,1	84,56,97	0,3,5	208	149	4.270821642891666e-23	1.4161185803e-21	0.963,1.0,0.985	1.0,0.93,0.933	0.028
12958	gene:Solyc09g011470.2	NA	9	+	4795824	4796053	4795305	4795484	4796143	4796204	12958	9,2,22	84,36,74	3,0,21	29,9,33	378	149	4.980106918226691e-23	1.64834399055e-21	0.041,0.021,0.105	0.039,0.0,0.201	-0.024
15856	gene:Solyc07g042850.2	NA	7	-	56393539	56393728	56393144	56393408	56394536	56394692	15856	3,0,4	2,1,0	3,3,0	3,2,9	338	149	5.029313896095396e-23	1.66165292213e-21	0.398,0.0,1.0	0.306,0.398,0.0	0.231
2005	gene:Solyc04g053120.2	NA	4	-	51720419	51720483	51720029	51720108	51720598	51720687	2005	41,13,50	1,0,0	163,34,162	6,2,1	213	149	7.248733764687233e-23	2.39065828393e-21	0.966,1.0,1.0	0.95,0.922,0.991	0.034
1808	gene:Solyc12g019010.1	NA	12	-	8974323	8974412	8973895	8974091	8979428	8979476	1808	58,36,63	5,0,4	95,50,74	13,0,10	238	149	7.362890018402077e-23	2.42397889037e-21	0.879,1.0,0.908	0.821,1.0,0.822	0.048
17189	gene:Solyc09g009960.2	NA	9	-	3413794	3414012	3413189	3413309	3414082	3414238	17189	13,16,15	25,12,25	16,0,11	28,14,23	367	149	7.964310665192142e-23	2.61731056362e-21	0.174,0.351,0.196	0.188,0.0,0.163	0.123
15154	gene:Solyc06g069030.2	NA	6	+	42838497	42838680	42837527	42837890	42838776	42838836	15154	25,6,19	35,12,38	45,10,51	60,10,49	332	149	8.685121101408145e-23	2.84912081034e-21	0.243,0.183,0.183	0.252,0.31,0.318	-0.09
16143	gene:Solyc02g089980.2	NA	2	+	51671584	51671763	51671450	51671510	51671916	51672045	16143	44,20,43	3,2,7	60,39,39	11,4,18	328	149	8.892529787688233e-23	2.91198816753e-21	0.869,0.82,0.736	0.712,0.816,0.496	0.134
12610	gene:Solyc09g018370.2	NA	9	+	14546884	14546931	14546621	14546741	14547018	14547220	12610	24,16,20	1,0,1	34,5,22	3,0,2	196	149	8.967344116968667e-23	2.93128988489e-21	0.948,1.0,0.938	0.896,1.0,0.893	0.032
10455	gene:Solyc06g050510.2	NA	6	-	33200346	33200561	33199626	33199816	33200639	33200786	10455	6,13,27	5,1,4	38,29,45	30,5,16	364	149	1.0530405976926252e-22	3.43614961109e-21	0.329,0.842,0.734	0.341,0.704,0.535	0.108
381	gene:Solyc01g109450.2	NA	1	-	96394117	96394196	96392940	96393505	96395341	96395456	381	14,10,17	21,18,29	42,8,29	24,7,29	228	149	1.0575608454835345e-22	3.44481327253e-21	0.303,0.266,0.277	0.534,0.428,0.395	-0.17
3703	gene:Solyc08g059760.2	NA	8	-	45231903	45231954	45231391	45231458	45232375	45232428	3703	3,0,3	4,2,6	4,0,9	6,0,1	200	149	1.259678163702151e-22	4.09595000095e-21	0.358,0.0,0.271	0.332,NA,0.87	-0.391
7380	gene:Solyc04g045560.2	NA	4	+	34045055	34045297	34042532	34042796	34046024	34046691	7380	0,13,6	0,4,3	9,2,5	4,0,9	391	149	1.6260608909382319e-22	5.27798217834e-21	NA,0.553,0.433	0.462,1.0,0.175	-0.053
8418	gene:Solyc10g081420.1	NA	10	-	62486823	62486955	62486127	62486368	62487138	62488465	8418	99,64,80	1,2,6	83,13,61	0,0,3	281	149	1.6459019553065726e-22	5.33301108992e-21	0.981,0.944,0.876	1.0,1.0,0.915	-0.038
3320	gene:Solyc04g049670.2	NA	4	-	42855844	42855946	42855460	42855622	42856086	42856249	3320	4,0,1	1,3,2	2,0,1	9,2,0	251	149	3.170519813784648e-22	1.0255049114e-20	0.704,0.0,0.229	0.117,0.0,1.0	-0.061
6137	gene:Solyc02g021100.2	NA	2	-	21568839	21569026	21568453	21568756	21569475	21570751	6137	59,19,50	3,2,2	47,21,49	1,0,2	336	149	3.1850219263773383e-22	1.02839457969e-20	0.897,0.808,0.917	0.954,1.0,0.916	-0.083
16748	gene:Solyc06g070980.2	NA	6	-	43590328	43590472	43589768	43589858	43590545	43590679	16748	7,6,8	30,8,36	7,0,10	10,1,11	293	149	3.3980983928017955e-22	1.0952788694e-20	0.106,0.276,0.102	0.263,0.0,0.316	-0.032
4568	gene:Solyc01g008900.2	NA	1	+	2923129	2923234	2922622	2922949	2923817	2923860	4568	2,2,2	15,13,11	1,0,0	34,32,27	254	149	3.9292792312277413e-22	1.26428324254e-20	0.073,0.083,0.096	0.017,0.0,0.0	0.078
15908	gene:Solyc06g074410.2	NA	6	+	46039341	46039503	46038413	46038606	46039613	46039695	15908	15,8,14	1,0,3	19,13,26	0,0,2	311	149	4.1421475492802902e-22	1.33045779283e-20	0.878,1.0,0.691	1.0,1.0,0.862	-0.098
14719	gene:Solyc03g118750.2	NA	3	+	67582874	67582965	67582135	67582273	67583063	67583207	14719	10,2,7	160,61,157	20,3,9	163,39,144	240	149	4.1503776096491964e-22	1.33078687626e-20	0.037,0.02,0.027	0.071,0.046,0.037	-0.023
14194	gene:Solyc11g012910.1	NA	11	+	5703207	5703279	5703084	5703122	5704395	5704475	14194	98,66,117	13,5,7	227,65,163	20,0,3	221	149	4.515308109127534e-22	1.44528986945e-20	0.836,0.899,0.918	0.884,1.0,0.973	-0.068
9570	gene:Solyc11g012690.1	NA	11	+	5460987	5461103	5459845	5460041	5461171	5461470	9570	86,17,81	1,0,2	33,10,40	2,2,1	265	149	4.7435951964845565e-22	1.51573459661e-20	0.98,1.0,0.958	0.903,0.738,0.957	0.113
7980	gene:Solyc01g096600.2	NA	1	-	87677855	87677969	87676334	87676428	87679149	87679233	7980	11,14,26	1,1,4	33,8,23	1,0,2	263	149	4.92143538889316e-22	1.56984439028e-20	0.862,0.888,0.786	0.949,1.0,0.867	-0.093
17128	gene:Solyc03g123760.2	PDS	3	+	70504268	70504406	70504020	70504124	70505104	70505318	17128	182,118,177	0,0,3	402,105,304	4,1,7	287	149	5.906608833929267e-22	1.88084756127e-20	1.0,1.0,0.968	0.981,0.982,0.958	0.016
6820	gene:Solyc02g081330.2	NA	2	+	45336445	45336533	45335628	45336338	45337206	45337379	6820	56,27,57	8,3,15	98,42,94	9,2,0	237	149	6.625144532003608e-22	2.106020557e-20	0.815,0.85,0.705	0.873,0.93,1.0	-0.144
17720	gene:Solyc08g067850.2	NA	8	-	56889851	56890059	56888459	56888732	56890230	56890469	17720	157,109,155	0,0,1	214,73,194	6,0,2	357	149	6.747911641636897e-22	2.14136048298e-20	1.0,1.0,0.985	0.937,1.0,0.976	0.024
11858	gene:Solyc03g114980.2	NA	3	+	64837989	64838041	64837866	64837875	64839342	64839736	11858	35,36,33	5,1,4	91,11,65	4,0,2	201	149	6.831378216942109e-22	2.16412906156e-20	0.838,0.964,0.859	0.944,1.0,0.96	-0.081
14175	gene:Solyc12g007280.1	NA	12	+	1691056	1691084	1690762	1690926	1691476	1691572	14175	2,0,5	88,56,133	0,0,16	111,67,101	177	149	6.972142143493162e-22	2.20493995288e-20	0.019,0.0,0.031	0.0,0.0,0.118	-0.023
12790	gene:Solyc09g064540.2	NA	9	-	61819120	61819335	61817222	61819006	61820931	61821229	12790	8,4,4	18,6,15	9,0,17	16,2,13	364	149	7.270369808867381e-22	2.29532410256e-20	0.154,0.214,0.098	0.187,0.0,0.349	-0.023
2876	gene:Solyc01g094680.2	NA	1	+	86132065	86132241	86131509	86131652	86132651	86132735	2876	102,27,100	12,3,11	64,29,65	2,0,2	325	149	7.769395434310209e-22	2.44868539721e-20	0.796,0.805,0.806	0.936,1.0,0.937	-0.155
12383	gene:Solyc03g120270.2	NA	3	+	68724326	68724443	68723869	68724090	68724524	68724571	12383	10,4,19	312,235,365	7,3,4	336,98,220	266	149	8.226558216516561e-22	2.58835270359e-20	0.018,0.009,0.028	0.012,0.017,0.01	0.005
8415	gene:Solyc10g081420.1	NA	10	-	62486823	62486957	62486127	62486368	62487138	62488465	8415	164,96,141	1,2,6	136,23,92	0,0,3	283	149	8.556412410562675e-22	2.68755749678e-20	0.989,0.962,0.925	1.0,1.0,0.942	-0.022
18881	gene:Solyc02g088450.2	NA	2	+	50541829	50541987	50541250	50541264	50544715	50545079	18881	8,6,8	7,1,6	4,6,10	3,0,2	307	149	9.001474867467849e-22	2.82255075259e-20	0.357,0.744,0.393	0.393,1.0,0.708	-0.202
14670	gene:Solyc04g050470.2	NA	4	-	47276549	47276677	47274778	47275061	47276738	47276829	14670	76,18,70	2,3,8	187,46,152	16,11,22	277	149	9.367744042500404e-22	2.93242143595e-20	0.953,0.763,0.825	0.863,0.692,0.788	0.066
14195	gene:Solyc11g012910.1	NA	11	+	5703207	5703281	5703084	5703122	5704395	5704475	14195	29,46,46	13,5,7	99,31,67	20,0,3	223	149	9.411950535379918e-22	2.94127435597e-20	0.598,0.86,0.814	0.768,1.0,0.937	-0.144
17509	gene:Solyc03g007320.2	NA	3	+	1881423	1881488	1881078	1881284	1882679	1882742	17509	9,9,7	101,53,103	10,1,11	166,73,168	214	149	9.866444818769156e-22	3.07809745537e-20	0.058,0.106,0.045	0.04,0.009,0.044	0.039
15778	gene:Solyc11g071910.1	NA	11	+	55234683	55234720	55234425	55234512	55235153	55235247	15778	1,0,0	34,21,66	4,0,5	114,29,67	186	149	1.0718894673248722e-21	3.33840245734e-20	0.023,0.0,0.0	0.027,0.0,0.056	-0.02
12012	gene:Solyc02g030450.2	NA	2	-	25872438	25872471	25869829	25870315	25872610	25872701	12012	13,1,8	5,1,6	11,1,1	0,0,2	182	149	1.186067115319008e-21	3.68779016041e-20	0.68,0.45,0.522	1.0,1.0,0.29	-0.213
999	gene:Solyc06g083920.2	NA	6	+	49219478	49219605	49218774	49218845	49220081	49220221	999	2,0,4	14,9,29	6,2,3	23,4,14	276	149	1.3053789547406157e-21	4.0519401538e-20	0.072,0.0,0.069	0.123,0.213,0.104	-0.1
7617	gene:Solyc01g034150.2	NA	1	-	36267076	36267128	36263625	36263746	36267266	36267375	7617	0,2,1	15,34,22	8,0,1	57,36,16	201	149	1.315672630764069e-21	4.07703990228e-20	0.0,0.042,0.033	0.094,0.0,0.044	-0.021
14159	gene:Solyc03g093510.2	NA	3	+	54857609	54857834	54856652	54856908	54858200	54858271	14159	49,21,57	17,23,24	120,16,83	20,4,12	374	149	1.4001837162169747e-21	4.33165712811e-20	0.535,0.267,0.486	0.705,0.614,0.734	-0.255
12832	gene:Solyc04g049620.2	NA	4	+	42581126	42581283	42578395	42578491	42581560	42581628	12832	9,6,5	132,101,93	1,2,3	83,48,42	306	149	1.4139577987146886e-21	4.36695427834e-20	0.032,0.028,0.026	0.006,0.02,0.034	0.009
17131	gene:Solyc03g123760.2	PDS	3	+	70504271	70504406	70504020	70504124	70505104	70505318	17131	182,118,178	0,0,3	403,105,305	4,1,7	284	149	1.5654473471919054e-21	4.82675242993e-20	1.0,1.0,0.969	0.981,0.982,0.958	0.016
17197	gene:Solyc09g009960.2	NA	9	-	3413794	3414003	3413189	3413309	3414082	3414238	17197	17,20,16	25,12,25	20,0,12	28,14,23	358	149	1.93690861348067e-21	5.9621275304e-20	0.221,0.41,0.21	0.229,0.0,0.178	0.145
17783	gene:Solyc09g064780.2	NA	9	+	62177328	62177436	62176982	62177144	62177630	62178288	17783	6,0,1	10,0,4	2,0,2	14,4,13	257	149	2.3328823531155847e-21	7.16905227616e-20	0.258,NA,0.127	0.076,0.0,0.082	0.14
13213	gene:Solyc11g042620.1	NA	11	-	35652375	35652457	35651087	35651139	35652557	35652672	13213	281,123,308	34,21,33	446,185,335	40,16,31	231	149	2.6282222497635826e-21	8.06322869284e-20	0.842,0.791,0.858	0.878,0.882,0.875	-0.048
17129	gene:Solyc03g123760.2	PDS	3	+	70504300	70504406	70504020	70504124	70505104	70505318	17129	168,108,163	0,0,3	363,98,278	4,1,7	255	149	3.105801588861915e-21	9.51261186479e-20	1.0,1.0,0.969	0.981,0.983,0.959	0.015
2829	gene:Solyc04g049690.2	NA	4	-	43055656	43055758	43055255	43055528	43059522	43059663	2829	4,1,6	207,144,246	6,2,10	251,66,163	251	149	3.940474920357313e-21	1.20491111431e-19	0.011,0.004,0.014	0.014,0.018,0.035	-0.013
7005	gene:Solyc08g075650.2	NA	8	-	59793631	59793878	59793190	59793262	59795826	59795921	7005	14,5,2	35,13,43	3,1,7	38,13,40	396	149	4.451985628571845e-21	1.35906979461e-19	0.131,0.126,0.017	0.029,0.028,0.062	0.052
8356	gene:Solyc06g065480.2	NA	6	-	40876789	40876886	40876632	40876697	40879762	40880038	8356	353,208,426	7,12,2	560,156,474	1,1,6	246	149	4.551607978830447e-21	1.38718890695e-19	0.968,0.913,0.992	0.997,0.99,0.98	-0.031
826	gene:Solyc07g045070.2	NA	7	-	58189113	58189223	58188886	58189034	58190585	58190946	826	1,2,3	12,24,14	0,0,3	42,45,40	259	149	6.763028605328719e-21	2.05776565588e-19	0.046,0.046,0.11	0.0,0.0,0.041	0.054
13402	gene:Solyc03g120480.2	NA	3	-	68867590	68867688	68867046	68867221	68867888	68867956	13402	3,4,5	32,17,29	5,1,2	41,31,47	247	149	7.584372974103967e-21	2.30387803386e-19	0.054,0.124,0.094	0.069,0.019,0.025	0.053
7973	gene:Solyc01g096600.2	NA	1	-	87677855	87677930	87676228	87676428	87679149	87679233	7973	46,32,64	1,1,4	118,39,93	1,0,2	224	149	8.038149038755683e-21	2.43771058451e-19	0.968,0.955,0.914	0.987,1.0,0.969	-0.04
8421	gene:Solyc10g081420.1	NA	10	-	62486821	62486957	62486127	62486368	62487138	62488465	8421	60,24,47	1,2,6	38,10,25	0,0,3	285	149	8.105723942361053e-21	2.45417402445e-19	0.969,0.863,0.804	1.0,1.0,0.813	-0.059
2762	gene:Solyc06g051780.2	NA	6	+	35452648	35452807	35443583	35443653	35455561	35455672	2762	7,3,6	5,16,6	3,0,6	5,6,21	308	149	8.246433791613565e-21	2.49269043694e-19	0.404,0.083,0.326	0.225,0.0,0.121	0.156
7375	gene:Solyc03g113020.2	NA	3	+	63324837	63325062	63324512	63324682	63325361	63325898	7375	7,4,1	5,0,0	17,0,10	3,0,2	374	149	8.472998602240142e-21	2.55699037884e-19	0.358,1.0,1.0	0.693,NA,0.666	0.107
3234	gene:Solyc11g073130.1	NA	11	+	56217925	56218074	56217728	56217817	56218161	56218215	3234	12,5,13	201,88,181	8,3,8	227,94,211	298	149	8.505986676787789e-21	2.56275804133e-19	0.029,0.028,0.035	0.017,0.016,0.019	0.013
11995	gene:Solyc06g065270.2	NA	6	-	40707479	40707613	40706691	40706883	40707729	40707803	11995	227,120,312	9,2,5	343,128,273	9,7,14	283	149	9.2573946118447e-21	2.78460620661e-19	0.93,0.969,0.97	0.953,0.906,0.911	0.033
4707	gene:Solyc08g075750.2	NA	8	+	59874476	59874620	59872165	59872661	59874835	59874896	4707	20,8,12	311,166,327	9,10,16	711,273,649	293	149	9.32641161380717e-21	2.80080481456e-19	0.032,0.024,0.018	0.006,0.018,0.012	0.013
6102	gene:Solyc01g010810.2	NA	1	-	6212244	6212367	6211408	6211495	6212672	6212810	6102	8,5,4	99,100,119	1,3,6	153,76,139	272	149	9.377764977758296e-21	2.81165489244e-19	0.042,0.027,0.018	0.004,0.021,0.023	0.013
3160	gene:Solyc11g039950.1	NA	11	-	40567599	40567679	40563334	40563382	40570426	40570581	3160	2,0,1	14,0,3	0,3,1	1,2,5	229	149	9.732899309417839e-21	2.91340222602e-19	0.085,NA,0.178	0.0,0.494,0.115	-0.071
7710	gene:Solyc06g072580.2	NA	6	-	44768056	44768087	44767886	44767968	44768175	44768305	7710	2,0,9	133,41,163	12,1,19	267,54,285	180	149	1.162171184158204e-20	3.47316174761e-19	0.012,0.0,0.044	0.036,0.015,0.052	-0.016
15988	gene:Solyc04g008680.2	NA	4	+	2323762	2324485	2323400	2323516	2325219	2325312	15988	127,270,96	3,9,4	662,403,512	4,9,12	872	149	1.2396455304817855e-20	3.69870974192e-19	0.879,0.837,0.804	0.966,0.884,0.879	-0.07
11766	gene:Solyc01g104770.2	NA	1	-	93139464	93139543	93139011	93139081	93139662	93139819	11766	6,6,17	99,112,181	25,9,23	249,113,158	228	149	1.25228583667364e-20	3.73039792218e-19	0.038,0.034,0.058	0.062,0.049,0.087	-0.023
1813	gene:Solyc12g019010.1	NA	12	-	8975813	8975904	8974323	8974412	8979428	8979493	1813	153,93,138	38,22,41	352,159,291	31,19,25	240	149	1.3679513512386357e-20	4.06838864831e-19	0.714,0.724,0.676	0.876,0.839,0.878	-0.16
4755	gene:Solyc06g066470.2	NA	6	-	41726015	41726168	41725843	41725906	41726628	41726736	4755	10,18,15	13,38,10	26,3,21	21,0,18	302	149	1.4207607643491667e-20	4.21865443035e-19	0.275,0.189,0.425	0.379,1.0,0.365	-0.285
10822	gene:Solyc09g092110.2	NA	9	+	71262065	71262221	71261707	71261928	71262342	71262630	10822	480,226,530	4,2,11	1119,326,899	9,3,4	305	149	1.6465500297295234e-20	4.8812411716e-19	0.983,0.982,0.959	0.984,0.982,0.991	-0.011
15497	gene:Solyc05g041530.2	NA	5	+	52102967	52103056	52101182	52101351	52103948	52104077	15497	13,5,16	6,0,1	38,5,20	0,1,3	238	149	1.8643013600101923e-20	5.51791375289e-19	0.576,1.0,0.909	1.0,0.758,0.807	-0.027
3237	gene:Solyc11g073130.1	NA	11	+	56218386	56218517	56218167	56218215	56220377	56220445	3237	15,5,13	368,279,363	34,9,18	422,269,359	280	149	2.0699189992670717e-20	6.11669343959e-19	0.021,0.009,0.019	0.041,0.017,0.026	-0.012
2383	gene:Solyc07g065400.2	NA	7	-	67170726	67170831	67170623	67170674	67170908	67171014	2383	4,6,7	1,1,4	12,1,3	0,0,3	254	149	2.6069564859102824e-20	7.69135452688e-19	0.701,0.779,0.507	1.0,1.0,0.37	-0.128
17491	gene:Solyc02g030230.2	NA	2	-	25329718	25329800	25328194	25328308	25329925	25330259	17491	0,1,5	6,15,9	3,1,6	18,2,2	231	149	2.895661502330585e-20	8.52950116213e-19	0.0,0.041,0.264	0.097,0.244,0.659	-0.232
16951	gene:Solyc02g076950.2	NA	2	+	42049739	42049931	42048952	42049325	42051866	42051983	16951	9,8,1	8,4,6	9,0,10	53,28,60	341	149	3.4611044022565115e-20	1.0178843504e-18	0.33,0.466,0.068	0.069,0.0,0.068	0.242
1465	gene:Solyc11g005110.1	NA	11	-	102057	102150	101784	101868	104441	104520	1465	21,29,27	28,16,36	24,11,23	36,25,30	242	149	3.756749961435175e-20	1.10307496085e-18	0.316,0.527,0.316	0.291,0.213,0.321	0.111
12780	gene:Solyc06g062660.2	NA	6	-	39545545	39545594	39544284	39544472	39545669	39545765	12780	100,59,80	10,30,23	116,15,93	16,4,17	198	149	5.705159895758884e-20	1.67251743039e-18	0.883,0.597,0.724	0.845,0.738,0.805	-0.061
424	gene:Solyc05g047640.2	NA	5	-	59123330	59123562	59122362	59122752	59131699	59132145	424	82,60,90	7,3,15	115,37,87	6,2,0	381	149	1.1278294263882896e-19	3.30109059841e-18	0.821,0.887,0.701	0.882,0.879,1.0	-0.117
17017	gene:Solyc08g062960.2	NA	8	-	52381312	52381394	52380467	52381209	52381703	52382001	17017	12,1,9	40,15,47	44,7,30	112,20,87	231	149	1.1663997637029327e-19	3.40858184111e-18	0.162,0.041,0.11	0.202,0.184,0.182	-0.085
2686	gene:Solyc04g009530.2	NA	4	-	2947254	2947310	2947054	2947141	2947907	2947982	2686	20,7,35	4,2,8	102,20,71	7,3,10	205	149	1.4763045940345747e-19	4.30740435185e-18	0.784,0.718,0.761	0.914,0.829,0.838	-0.106
12732	gene:Solyc02g067090.2	NA	2	+	37326413	37326546	37326205	37326322	37326629	37326695	12732	92,84,84	3,0,0	129,54,72	5,0,2	282	149	1.4803082812912284e-19	4.31227344593e-18	0.942,1.0,1.0	0.932,1.0,0.95	0.02
18244	gene:Solyc02g032120.2	NA	2	+	27601251	27601480	27600837	27600891	27601589	27601884	18244	37,16,35	143,137,132	13,0,21	121,85,83	378	149	1.538593310273498e-19	4.47500470038e-18	0.093,0.044,0.095	0.041,0.0,0.091	0.033
2669	gene:Solyc01g106360.2	NA	1	+	94291104	94291165	94290922	94291032	94292094	94292285	2669	85,55,96	0,2,2	164,53,125	7,0,4	210	149	1.5421803315861078e-19	4.47838499121e-18	1.0,0.951,0.971	0.943,1.0,0.957	0.007
18645	gene:Solyc01g087290.2	NA	1	-	82227371	82227498	82225751	82225879	82227997	82228345	18645	113,67,95	0,2,5	435,180,292	3,2,1	276	149	1.5843018403413565e-19	4.59348048497e-18	1.0,0.948,0.911	0.987,0.98,0.994	-0.034
13868	gene:Solyc06g060800.2	NA	6	-	38837735	38837787	38837077	38837199	38838050	38838131	13868	10,4,11	2,0,6	17,5,19	0,0,5	201	149	1.894222323456073e-19	5.48344703635e-18	0.788,1.0,0.576	1.0,1.0,0.738	-0.125
6518	gene:Solyc08g083280.2	NA	8	+	65785369	65785465	65785065	65785141	65785559	65785721	6518	84,29,77	8,8,12	69,23,66	22,5,15	245	149	1.9674898467257803e-19	5.68663066967e-18	0.865,0.688,0.796	0.656,0.737,0.728	0.076
13953	gene:Solyc12g005950.1	NA	12	-	586329	586456	584279	584357	587115	587430	13953	6,6,6	33,35,42	19,5,17	79,23,54	276	149	2.0805331492799886e-19	6.0039635522e-18	0.089,0.085,0.072	0.115,0.105,0.145	-0.04
13283	gene:Solyc03g120240.2	NA	3	+	68696444	68696538	68695298	68695525	68697771	68698353	13283	27,8,35	1,0,0	38,11,34	0,2,2	243	149	2.718974732500157e-19	7.83412548121e-18	0.943,1.0,1.0	1.0,0.771,0.912	0.087
10908	gene:Solyc03g093880.2	NA	3	+	55546229	55546345	55543684	55543781	55546810	55547332	10908	53,37,60	3,8,0	46,9,31	0,0,1	265	149	2.820784250956849e-19	8.11480752818e-18	0.909,0.722,1.0	1.0,1.0,0.946	-0.105
10066	gene:Solyc11g065640.1	NA	11	+	51165065	51165155	51159412	51159509	51165325	51165372	10066	17,9,20	2,0,0	42,13,27	5,2,1	239	149	3.0624498948336348e-19	8.79632769948e-18	0.841,1.0,1.0	0.84,0.802,0.944	0.085
8422	gene:Solyc10g081420.1	NA	10	-	62486802	62486957	62486127	62486368	62487138	62488465	8422	63,30,50	1,2,6	38,10,26	0,0,3	304	149	3.094249802041504e-19	8.87386639657e-18	0.969,0.88,0.803	1.0,1.0,0.809	-0.052
5443	gene:Solyc06g008230.2	NA	6	-	2102989	2103140	2101452	2102047	2104298	2105512	5443	25,9,29	12,0,2	21,3,21	4,0,1	300	149	3.2936727561815496e-19	9.43113831534e-18	0.509,1.0,0.878	0.723,1.0,0.913	-0.083
7003	gene:Solyc05g018810.2	NA	5	+	23878101	23878189	23877988	23878002	23879263	23879625	7003	220,166,223	40,36,56	264,133,191	33,15,34	237	149	3.512593107300339e-19	1.00424275695e-17	0.776,0.744,0.715	0.834,0.848,0.779	-0.075
18646	gene:Solyc01g087290.2	NA	1	-	82226913	82227159	82225751	82225879	82227371	82227498	18646	13,0,14	36,24,38	24,7,16	145,57,100	395	149	3.684194785503909e-19	1.05167532447e-17	0.12,0.0,0.122	0.059,0.044,0.057	0.027
2684	gene:Solyc04g009530.2	NA	4	-	2947249	2947310	2947054	2947141	2947907	2947982	2684	103,32,125	4,2,8	388,116,304	7,3,10	210	149	3.742384549340446e-19	1.0649938404e-17	0.948,0.919,0.917	0.975,0.965,0.956	-0.037
8765	gene:Solyc01g106880.2	NA	1	+	94598285	94598432	94597535	94597667	94598604	94598755	8765	2,0,1	17,5,27	4,0,3	20,9,24	296	149	3.7375538062631203e-19	1.0649938404e-17	0.056,0.0,0.018	0.091,0.0,0.059	-0.025
19151	gene:Solyc02g094640.2	NA	2	+	55233926	55233979	55230717	55230886	55234493	55234595	19151	42,44,67	3,2,0	207,71,123	8,3,10	202	149	3.792908729291513e-19	1.0777112511e-17	0.912,0.942,1.0	0.95,0.946,0.901	0.019
2672	gene:Solyc01g097030.2	NA	1	-	88007748	88007781	88005126	88007650	88008137	88008498	2672	6,0,1	13,12,15	8,2,5	29,2,11	182	149	4.245025438521734e-19	1.20432219392e-17	0.274,0.0,0.052	0.184,0.45,0.271	-0.193
10244	gene:Solyc10g051110.1	NA	10	-	51525151	51525289	51524312	51524486	51525499	51525652	10244	126,79,146	31,13,13	720,248,649	23,16,27	287	149	4.360206313712091e-19	1.23510200012e-17	0.678,0.759,0.854	0.942,0.889,0.926	-0.155
9970	gene:Solyc01g100690.2	NA	1	+	90664146	90664179	90663811	90663867	90664456	90664612	9970	3,2,19	4,1,5	17,0,2	3,1,0	182	149	4.696547653605562e-19	1.32833902932e-17	0.38,0.621,0.757	0.823,0.0,1.0	-0.022
10374	gene:Solyc10g055650.1	NA	10	+	57154112	57154318	57153508	57153876	57155100	57155337	10374	22,7,21	348,229,387	19,3,9	413,187,286	355	149	4.895419746262951e-19	1.38246953049e-17	0.026,0.013,0.022	0.019,0.007,0.013	0.007
15659	gene:Solyc04g016440.2	NA	4	-	7258177	7258224	7258053	7258094	7258965	7259133	15659	20,2,12	1,0,3	23,7,8	0,0,2	196	149	5.088092781479799e-19	1.43468680277e-17	0.938,1.0,0.753	1.0,1.0,0.753	-0.021
12587	gene:Solyc01g096620.2	NA	1	+	87690017	87690136	87689545	87689762	87691083	87691203	12587	52,25,48	32,10,27	26,8,18	32,4,15	268	149	6.037660548683575e-19	1.69984074198e-17	0.475,0.582,0.497	0.311,0.527,0.4	0.105
426	gene:Solyc05g047640.2	NA	5	-	59123342	59123562	59122362	59122752	59131699	59132145	426	60,43,75	7,3,15	96,27,68	6,2,0	369	149	6.695877619011736e-19	1.88228559734e-17	0.776,0.853,0.669	0.866,0.845,1.0	-0.138
6542	gene:Solyc06g074260.2	NA	6	-	45909433	45909463	45906994	45907124	45911783	45912547	6542	1,0,0	4,0,6	2,0,2	11,0,0	179	149	7.457789748582711e-19	2.09328144174e-17	0.172,NA,0.0	0.131,NA,1.0	-0.48
9948	gene:Solyc05g012400.2	NA	5	+	5655803	5655855	5655496	5655569	5656046	5656116	9948	103,46,160	15,7,9	116,40,114	4,4,1	201	149	8.199750001536084e-19	2.29804526219e-17	0.836,0.83,0.929	0.956,0.881,0.988	-0.077
11920	gene:Solyc06g068760.2	NA	6	+	42617223	42617312	42616982	42617033	42617586	42617679	11920	22,14,15	500,415,641	10,6,16	565,305,563	238	149	8.331559557504844e-19	2.33144808284e-17	0.027,0.021,0.014	0.011,0.012,0.017	0.007
13082	gene:Solyc03g043950.2	NA	3	+	7749216	7749310	7748363	7748781	7750034	7750146	13082	254,124,253	65,34,43	209,59,169	28,5,42	243	149	8.6695288319438585e-19	2.42235291978e-17	0.706,0.691,0.783	0.821,0.879,0.712	-0.077
4313	gene:Solyc06g011530.2	NA	6	+	8021988	8022071	8021721	8021813	8022157	8022222	4313	5,2,11	28,4,4	3,0,1	37,14,34	232	149	9.455924495771382e-19	2.63808866333e-17	0.103,0.243,0.638	0.049,0.0,0.019	0.305
11696	gene:Solyc08g048550.2	NA	8	+	12222755	12222904	12222111	12222201	12223332	12223455	11696	13,0,6	103,100,155	14,0,7	357,159,223	298	149	9.600687370892552e-19	2.67443582282e-17	0.059,0.0,0.019	0.019,0.0,0.015	0.015
7209	gene:Solyc09g011830.2	NA	9	+	5104280	5104468	5102679	5103089	5105260	5105615	7209	128,109,204	2,0,0	398,141,353	7,0,4	337	149	9.842659242391394e-19	2.73771195102e-17	0.966,1.0,1.0	0.962,1.0,0.975	0.01
6138	gene:Solyc02g021100.2	NA	2	-	21568829	21569026	21568453	21568756	21569475	21570751	6138	112,50,98	3,2,2	82,34,95	1,0,2	346	149	1.012941427387195e-18	2.81323537179e-17	0.941,0.915,0.955	0.972,1.0,0.953	-0.038
17456	gene:Solyc09g060100.2	NA	9	+	57605230	57605299	57605030	57605115	57605974	57606030	17456	92,17,92	1,2,3	28,14,29	9,2,0	218	149	1.1981265279488107e-18	3.32255237908e-17	0.984,0.853,0.954	0.68,0.827,1.0	0.095
16868	gene:Solyc02g072160.2	NA	2	+	41473092	41473170	41472504	41472561	41474652	41474809	16868	57,30,60	5,0,8	275,53,232	1,0,6	227	149	1.4472338731555929e-18	4.00734069015e-17	0.882,1.0,0.831	0.994,1.0,0.962	-0.081
18138	gene:Solyc02g065240.2	NA	2	+	36417211	36417349	36416348	36416868	36417709	36418203	18138	1040,433,1075	8,12,14	664,244,543	21,4,11	287	149	1.4726223749739224e-18	4.07153632386e-17	0.985,0.949,0.976	0.943,0.969,0.962	0.012
14913	gene:Solyc04g076830.2	NA	4	-	61707702	61707761	61706862	61706955	61709090	61709236	14913	0,0,5	1,0,2	9,0,8	2,0,0	208	149	2.2887551205748677e-18	6.31853786575e-17	0.0,NA,0.642	0.763,NA,1.0	-0.56
18609	gene:Solyc01g068370.2	NA	1	-	77581106	77581289	77579418	77579797	77581379	77582001	18609	17,4,1	5,12,4	14,0,10	0,4,5	332	149	2.3255011599386473e-18	6.41040013775e-17	0.604,0.13,0.101	1.0,0.0,0.473	-0.213
9759	gene:Solyc08g061260.2	NA	8	+	48339413	48339484	48338803	48338947	48340497	48341043	9759	141,44,143	3,1,2	83,42,82	8,0,3	220	149	2.3453323075567313e-18	6.45543105637e-17	0.97,0.968,0.98	0.875,1.0,0.949	0.031
13121	gene:Solyc10g018530.1	NA	10	-	8740894	8740997	8739129	8739183	8742472	8742534	13121	4,1,5	1,2,2	7,0,12	3,0,15	252	149	2.356670469521466e-18	6.47698614607e-17	0.703,0.228,0.596	0.58,NA,0.321	0.058
1595	gene:Solyc02g036290.2	NA	2	-	30489011	30489096	30488645	30488772	30489200	30489340	1595	3,0,0	34,26,31	4,0,1	16,11,9	234	149	2.5037755521499256e-18	6.87105953531e-17	0.053,0.0,0.0	0.137,0.0,0.066	-0.05
11261	gene:Solyc03g122080.2	NA	3	+	70051964	70052056	70051501	70051702	70052162	70052922	11261	33,18,33	2,0,0	53,17,28	6,0,3	241	149	2.53118207807603e-18	6.93596465875e-17	0.911,1.0,1.0	0.845,1.0,0.852	0.071
8947	gene:Solyc05g005730.2	NA	5	+	539030	539060	538826	538908	539148	539209	8947	6,0,4	7,0,0	12,4,7	4,0,0	179	149	2.5398968667350165e-18	6.9495341084e-17	0.416,NA,1.0	0.714,1.0,1.0	-0.197
19213	gene:Solyc01g111890.2	NA	1	-	98060615	98060817	98056667	98058444	98062936	98063030	19213	14,10,7	76,48,91	9,2,10	119,39,78	351	149	2.6345944954553094e-18	7.19797717997e-17	0.073,0.081,0.032	0.031,0.021,0.052	0.027
15348	gene:Solyc01g098210.2	NA	1	-	88800844	88801030	88798737	88798891	88801153	88801345	15348	4,0,3	61,22,79	7,0,4	46,15,51	335	149	2.9341469913180398e-18	8.0045436902e-17	0.028,0.0,0.017	0.063,0.0,0.034	-0.017
1597	gene:Solyc12g096330.1	NA	12	-	65298917	65299035	65298421	65298461	65299220	65299298	1597	37,9,45	11,3,8	27,14,45	21,5,9	267	149	3.100932388003262e-18	8.44706788703e-17	0.652,0.626,0.758	0.418,0.61,0.736	0.091
13637	gene:Solyc07g007970.2	NA	7	+	2662286	2662347	2661354	2661581	2664054	2664165	13637	4,3,5	16,1,18	0,2,2	56,20,38	210	149	3.373638832885199e-18	9.17639699625e-17	0.151,0.68,0.165	0.0,0.066,0.036	0.298
6611	gene:Solyc06g048480.2	NA	6	-	31130009	31130229	31127244	31127392	31130406	31130596	6611	58,58,54	1,0,3	154,40,99	9,3,11	369	149	3.608606005688227e-18	9.80108004692e-17	0.959,1.0,0.879	0.874,0.843,0.784	0.112
12789	gene:Solyc09g064540.2	NA	9	-	61819120	61819344	61817222	61819006	61820931	61821229	12789	11,8,2	18,6,15	13,0,18	16,2,13	373	149	3.6670512387275966e-18	9.94519373393e-17	0.196,0.348,0.051	0.245,0.0,0.356	-0.002
4701	gene:Solyc09g065640.2	NA	9	+	63817350	63817565	63816909	63817201	63817652	63817962	4701	16,6,20	161,113,187	32,7,28	233,121,163	364	149	3.786572763112253e-18	1.02542833375e-16	0.039,0.021,0.042	0.053,0.023,0.066	-0.013
9973	gene:Solyc06g005160.2	NA	6	+	184376	184465	184045	184287	184580	184683	9973	4,0,2	1,0,0	1,0,0	0,0,1	238	149	4.3921241564112055e-18	1.18767410022e-16	0.715,NA,1.0	1.0,NA,0.0	0.357
3699	gene:Solyc08g059760.2	NA	8	-	45231832	45231954	45231391	45231458	45232375	45232428	3699	44,17,42	4,2,6	118,56,113	6,0,1	271	149	4.456259953802312e-18	1.20325533753e-16	0.858,0.824,0.794	0.915,1.0,0.984	-0.141
18999	gene:Solyc12g099970.1	NA	12	+	66902654	66902732	66901201	66901408	66903211	66903275	18999	2,0,3	0,0,2	12,3,1	14,1,1	227	149	4.730635008667831e-18	1.27547588285e-16	1.0,NA,0.496	0.36,0.663,0.396	0.275
17239	gene:Solyc01g100840.2	NA	1	-	90755219	90755393	90753604	90754004	90756005	90756174	17239	16,3,17	62,18,79	15,2,11	79,23,109	323	149	4.932051416056038e-18	1.32784340529e-16	0.106,0.071,0.09	0.081,0.039,0.044	0.034
4756	gene:Solyc06g066470.2	NA	6	-	41726015	41726164	41725843	41725906	41726628	41726736	4756	17,21,17	13,38,10	31,7,20	21,0,18	298	149	5.0339320973623766e-18	1.35329973663e-16	0.395,0.216,0.459	0.425,1.0,0.357	-0.237
10955	gene:Solyc01g112180.2	NA	1	+	98244871	98245092	98244397	98244491	98247426	98248135	10955	1,0,1	33,26,54	8,2,4	83,18,51	370	149	5.417114550270854e-18	1.45419605565e-16	0.012,0.0,0.007	0.037,0.043,0.031	-0.031
5892	gene:Solyc05g006630.2	NA	5	+	1288717	1288748	1287555	1287939	1288895	1290494	5892	2,0,3	6,12,20	7,0,6	26,9,22	180	149	5.562163558349327e-18	1.49096660028e-16	0.216,0.0,0.11	0.182,0.0,0.184	-0.013
1553	gene:Solyc10g076760.1	NA	10	+	59719783	59719926	59719616	59719680	59720452	59720690	1553	0,0,1	1,4,2	1,0,2	2,0,0	292	149	5.611992742632766e-18	1.50214339078e-16	0.0,0.0,0.203	0.203,NA,1.0	-0.534
14868	gene:Solyc02g094150.2	NA	2	+	54777703	54777826	54777501	54777526	54778223	54778390	14868	558,331,626	21,2,21	147,45,111	10,1,6	272	149	5.747475466681495e-18	1.53618125028e-16	0.936,0.989,0.942	0.89,0.961,0.91	0.035
9923	gene:Solyc06g005570.2	NA	6	-	613877	614919	609691	609808	615550	615688	9923	204,151,246	23,12,28	362,114,259	19,8,10	1191	149	6.732015269531242e-18	1.79672817938e-16	0.526,0.612,0.524	0.704,0.641,0.764	-0.149
16323	gene:Solyc09g014320.2	NA	9	-	5844397	5844530	5844210	5844260	5844789	5844883	16323	1,3,12	86,43,96	2,0,5	94,27,80	282	149	8.096725183789941e-18	2.1578415212e-16	0.006,0.036,0.062	0.011,0.0,0.032	0.02
2644	gene:Solyc01g090250.2	NA	1	+	83920085	83920218	83919736	83919814	83920413	83920647	2644	6,9,18	5,0,3	30,10,21	5,0,1	282	149	8.619374117655747e-18	2.29382162218e-16	0.388,1.0,0.76	0.76,1.0,0.917	-0.176
16121	gene:Solyc07g008190.2	NA	7	-	2937009	2937082	2934641	2934700	2937774	2938079	16121	3,0,1	31,11,16	16,5,6	40,18,33	222	149	8.767896794839446e-18	2.32998972524e-16	0.061,0.0,0.04	0.212,0.157,0.109	-0.126
10953	gene:Solyc01g112180.2	NA	1	+	98244389	98244524	98243217	98243411	98247426	98248135	10953	17,7,34	16,15,26	37,8,32	24,11,14	284	149	9.431499012714629e-18	2.50273498945e-16	0.358,0.197,0.407	0.447,0.276,0.545	-0.102
13780	gene:Solyc05g023710.2	NA	5	+	29027019	29027217	29024483	29024578	29027859	29027925	13780	19,6,1	27,18,29	14,4,12	72,17,62	347	149	1.135620518626935e-17	3.0091499797e-16	0.232,0.125,0.015	0.077,0.092,0.077	0.042
7678	gene:Solyc07g008080.2	NA	7	-	2797020	2797126	2795276	2795413	2797660	2797842	7678	0,2,1	21,17,26	9,1,3	48,21,43	255	149	1.3919563200166844e-17	3.68310046911e-16	0.0,0.064,0.022	0.099,0.027,0.039	-0.026
3054	gene:Solyc11g012400.1	NA	11	+	5235828	5235925	5235555	5235649	5236004	5236064	3054	9,0,18	415,139,406	0,0,4	241,82,200	246	149	1.4521209208638585e-17	3.83679846744e-16	0.013,0.0,0.026	0.0,0.0,0.012	0.009
10981	gene:Solyc10g011690.2	NA	10	+	3973769	3973814	3972825	3973663	3973934	3974081	10981	0,7,3	25,19,10	6,0,1	42,5,37	194	149	1.8736274488312778e-17	4.94343219321e-16	0.0,0.221,0.187	0.099,0.0,0.02	0.096
17449	gene:Solyc06g072370.2	NA	6	-	44644267	44644312	44643852	44644182	44644717	44644760	17449	2,1,1	18,16,20	11,0,3	52,24,38	194	149	1.883044408025195e-17	4.96119075204e-16	0.079,0.046,0.037	0.14,0.0,0.057	-0.012
17685	gene:Solyc04g014710.2	NA	4	-	4972621	4972764	4972022	4972327	4976384	4976850	17685	328,167,328	19,8,20	479,195,373	20,5,16	292	149	1.9927687535782966e-17	5.24279859114e-16	0.898,0.914,0.893	0.924,0.952,0.922	-0.031
6952	gene:Solyc06g009340.2	NA	6	+	3290333	3290515	3289984	3290077	3290900	3290927	6952	34,27,29	18,12,35	26,10,15	60,13,38	331	149	2.112780563995112e-17	5.55063218157e-16	0.46,0.503,0.272	0.163,0.257,0.151	0.221
13635	gene:Solyc07g007970.2	NA	7	+	2665498	2665591	2665034	2665190	2666238	2666474	13635	0,0,3	53,31,45	1,2,7	73,21,52	242	149	2.194091323733845e-17	5.75606145711e-16	0.0,0.0,0.039	0.008,0.055,0.077	-0.034
16401	gene:Solyc02g079290.2	NA	2	+	43905955	43905996	43905760	43905822	43906135	43906515	16401	35,16,29	3,0,2	19,9,8	7,0,1	190	149	2.321419803411696e-17	6.08146132613e-16	0.901,1.0,0.919	0.68,1.0,0.863	0.092
3176	gene:Solyc11g039950.1	NA	11	-	40563539	40563698	40563334	40563382	40567599	40567679	3176	2,0,3	5,0,1	7,1,5	0,4,5	308	149	2.3830771940311073e-17	6.23414344144e-16	0.162,NA,0.592	1.0,0.108,0.326	-0.101
7258	gene:Solyc06g083630.2	NA	6	-	48978913	48979005	48978054	48978243	48979069	48979128	7258	6,1,13	17,3,16	22,4,27	23,6,23	241	149	2.4424853409821252e-17	6.38051792965e-16	0.179,0.171,0.334	0.372,0.292,0.421	-0.134
5153	gene:Solyc07g064110.2	NA	7	-	66390643	66390708	66390103	66390211	66391135	66391315	5153	6,0,4	0,2,0	18,3,12	6,0,3	214	149	2.6303844709627568e-17	6.86166254156e-16	1.0,0.0,1.0	0.676,1.0,0.736	-0.137
11195	gene:Solyc06g071350.2	NA	6	+	43913409	43913470	43912276	43912360	43913734	43918290	11195	5,6,5	0,0,3	16,9,19	2,2,6	210	149	2.6575123612732177e-17	6.92265102967e-16	1.0,1.0,0.542	0.85,0.761,0.692	0.08
8395	gene:Solyc03g006660.2	NA	3	+	1239492	1239578	1237768	1238016	1240042	1240198	8395	5,0,2	30,16,39	2,0,1	34,9,28	235	149	2.6990430261687338e-17	7.02093319018e-16	0.096,0.0,0.031	0.036,0.0,0.022	0.023
1814	gene:Solyc12g019010.1	NA	12	-	8975818	8975904	8974313	8974412	8979428	8979493	1814	86,71,86	38,22,41	194,117,174	31,19,25	235	149	2.977181943217622e-17	7.73355461453e-16	0.589,0.672,0.571	0.799,0.796,0.815	-0.193
7324	gene:Solyc11g019970.1	NA	11	-	9880989	9881043	9880653	9880711	9882556	9882681	7324	10,8,17	4,3,4	27,5,8	1,1,4	203	149	3.2404123307988154e-17	8.40550215415e-16	0.647,0.662,0.757	0.952,0.786,0.595	-0.089
9620	gene:Solyc01g106030.2	NA	1	+	94011378	94011531	94009712	94009846	94011764	94011872	9620	16,8,8	98,65,136	20,11,11	106,54,99	302	149	3.858524717475967e-17	9.99482370366e-16	0.075,0.057,0.028	0.085,0.091,0.052	-0.023
14612	gene:Solyc09g082380.2	NA	9	+	68143833	68143927	68143485	68143608	68144157	68144235	14612	5,0,2	5,15,11	13,0,5	28,7,9	243	149	4.166044781184049e-17	1.07762858633e-15	0.38,0.0,0.1	0.222,0.0,0.254	0.001
6525	gene:Solyc08g083280.2	NA	8	+	65785227	65785289	65785065	65785141	65785559	65785721	6525	76,52,83	8,8,12	99,28,80	22,5,15	211	149	4.452266569106623e-17	1.150054703e-15	0.87,0.821,0.83	0.761,0.798,0.79	0.057
15868	gene:Solyc04g082600.2	NA	4	-	66231435	66231604	66230131	66230337	66232611	66232863	15868	4,1,2	2,1,0	9,1,3	0,0,2	318	149	5.142217079030528e-17	1.32641909543e-15	0.484,0.319,1.0	1.0,1.0,0.413	-0.203
2397	gene:Solyc01g067830.2	NA	1	-	76803273	76803333	76802552	76803142	76803461	76803729	2397	8,5,6	52,27,53	5,2,4	66,24,45	209	149	5.3815591148344374e-17	1.3862205759e-15	0.099,0.117,0.075	0.051,0.056,0.06	0.041
10874	gene:Solyc12g017410.1	NA	12	-	6666734	6666968	6663887	6663941	6668075	6668349	10874	62,22,78	10,2,4	138,38,114	1,0,10	383	149	6.26749681042273e-17	1.61217825337e-15	0.707,0.811,0.884	0.982,1.0,0.816	-0.132
16070	gene:Solyc03g118890.2	NA	3	+	67677476	67677617	67677212	67677296	67677993	67678243	16070	10,9,12	182,220,300	12,1,1	263,60,163	290	149	6.335097865475224e-17	1.62730072987e-15	0.027,0.021,0.02	0.023,0.008,0.003	0.011
12738	gene:Solyc02g067090.2	NA	2	+	37326456	37326546	37326205	37326322	37326629	37326695	12738	81,78,75	3,0,0	117,53,66	5,0,2	239	149	6.500196751784698e-17	1.66739074734e-15	0.944,1.0,1.0	0.936,1.0,0.954	0.018
6586	gene:Solyc04g025440.2	NA	4	-	23033192	23033213	23032903	23033111	23033321	23033495	6586	36,25,36	6,0,3	62,6,37	12,3,12	170	149	6.585352248144518e-17	1.68689141014e-15	0.84,1.0,0.913	0.819,0.637,0.73	0.189
19149	gene:Solyc02g094640.2	NA	2	+	55233896	55233979	55230717	55230886	55234493	55234595	19149	157,156,197	3,2,0	715,207,526	8,3,10	232	149	8.248688799168064e-17	2.11004201429e-15	0.971,0.98,1.0	0.983,0.978,0.971	0.006
5481	gene:Solyc10g006250.2	NA	10	+	932064	932156	931742	931906	932390	932584	5481	16,20,31	5,0,10	52,16,44	18,8,14	241	149	8.936198725740031e-17	2.28274763853e-15	0.664,1.0,0.657	0.641,0.553,0.66	0.156
5525	gene:Solyc06g005590.2	NA	6	+	636679	636740	636266	636508	636869	637196	5525	11,5,6	34,70,61	22,9,5	63,54,53	210	149	1.0048061904060051e-16	2.56322728323e-15	0.187,0.048,0.065	0.199,0.106,0.063	-0.023
5737	gene:Solyc09g064590.2	NA	9	+	61909605	61909749	61909172	61909524	61910012	61910156	5737	36,16,37	102,54,84	36,5,29	178,52,136	293	149	1.0574347487127104e-16	2.69376032744e-15	0.152,0.131,0.183	0.093,0.047,0.098	0.076
15070	gene:Solyc12g042300.1	NA	12	-	40445636	40445742	40445335	40445553	40446404	40446458	15070	26,22,21	0,0,2	47,9,31	2,0,3	255	149	1.1370665436557793e-16	2.89262837394e-15	1.0,1.0,0.86	0.932,1.0,0.858	0.023
18490	gene:Solyc01g103020.2	NA	1	+	91690985	91691211	91690652	91690721	91691313	91691430	18490	14,12,22	109,85,153	7,1,10	186,79,126	375	149	1.1449102346102112e-16	2.90857594539e-15	0.049,0.053,0.054	0.015,0.005,0.031	0.035
8716	gene:Solyc12g098430.1	NA	12	+	65937826	65937916	65937149	65937254	65938304	65938394	8716	167,76,162	12,2,10	232,100,194	6,6,4	239	149	1.271462603480371e-16	3.22563775051e-15	0.897,0.959,0.91	0.96,0.912,0.968	-0.025
2628	gene:Solyc10g008720.2	NA	10	-	2795078	2795227	2794091	2794368	2795855	2796071	2628	114,34,142	12,6,14	205,60,214	14,6,14	298	149	1.4751754897953294e-16	3.73731359685e-15	0.826,0.739,0.835	0.88,0.833,0.884	-0.066
9430	gene:Solyc06g071580.2	NA	6	+	44069505	44069570	44069050	44069255	44069687	44069722	9430	11,7,5	6,10,3	9,1,11	3,0,1	214	149	1.517626682429038e-16	3.83959550655e-15	0.561,0.328,0.537	0.676,1.0,0.885	-0.378
8503	gene:Solyc08g082450.2	NA	8	+	65257411	65257498	65255382	65255643	65258828	65260129	8503	130,86,133	0,0,4	78,24,65	0,0,6	236	149	1.669679706678248e-16	4.21851087587e-15	1.0,1.0,0.955	1.0,1.0,0.872	0.028
8805	gene:Solyc11g044330.1	NA	11	-	32954421	32954526	32954322	32954327	32954597	32954703	8805	1,0,2	7,0,0	1,6,0	0,0,1	254	149	1.7851845813615387e-16	4.50417678049e-15	0.077,NA,1.0	1.0,1.0,0.0	-0.128
15954	gene:Solyc12g099430.1	NA	12	+	66585945	66586048	66585109	66585387	66587071	66587327	15954	365,123,356	57,27,50	28,4,21	2,0,4	252	149	1.9304724144728381e-16	4.864105733e-15	0.791,0.729,0.808	0.892,1.0,0.756	-0.107
3410	gene:Solyc01g009120.2	NA	1	-	3136767	3136826	3136169	3136241	3137748	3137850	3410	6,0,7	28,11,24	4,0,5	34,14,39	208	149	1.9341476235341978e-16	4.86672649306e-15	0.133,0.0,0.173	0.078,0.0,0.084	0.048
5026	gene:Solyc08g006600.2	NA	8	-	1194283	1194376	1193044	1193093	1194491	1194534	5026	7,13,5	6,7,12	7,3,5	3,3,1	242	149	2.0210261227405167e-16	5.07841244366e-15	0.418,0.533,0.204	0.59,0.381,0.755	-0.19
12691	gene:Solyc04g017610.2	NA	4	+	7576589	7576675	7574778	7574839	7577906	7578127	12691	15,5,14	2,2,3	14,0,7	3,0,6	235	149	2.0762685964905095e-16	5.21013650932e-15	0.826,0.613,0.747	0.747,NA,0.425	0.143
10689	gene:Solyc09g065690.2	NA	9	-	63924193	63924410	63923309	63923393	63927378	63927456	10689	2,0,0	5,0,5	5,1,1	6,3,6	366	149	2.1193239180303302e-16	5.31096247518e-15	0.14,NA,0.0	0.253,0.119,0.064	-0.075
10869	gene:Solyc01g094460.2	NA	1	-	85931912	85931980	85930812	85930944	85933061	85933607	10869	146,70,112	10,11,5	259,151,189	3,1,9	217	149	2.1825676117770715e-16	5.46203810595e-15	0.909,0.814,0.939	0.983,0.99,0.935	-0.082
12048	gene:Solyc12g056130.1	NA	12	-	62094211	62094282	62094057	62094127	62094647	62094797	12048	10,2,7	0,2,2	6,3,9	10,3,6	220	149	2.5219188348335423e-16	6.29820770253e-15	1.0,0.404,0.703	0.289,0.404,0.504	0.303
9516	gene:Solyc02g082590.2	NA	2	+	46246142	46246211	46245326	46245625	46246417	46246488	9516	4,4,10	7,3,2	14,3,6	5,0,0	218	149	2.5235116681322463e-16	6.29820770253e-15	0.281,0.477,0.774	0.657,1.0,1.0	-0.375
8417	gene:Solyc10g081420.1	NA	10	-	62486821	62486955	62486127	62486368	62487138	62488465	8417	2,0,2	1,2,6	4,0,2	0,0,3	283	149	2.6663302824847e-16	6.64567530192e-15	0.513,0.0,0.149	1.0,NA,0.26	-0.409
3425	gene:Solyc08g080110.2	NA	8	+	63453976	63454103	63451614	63451702	63455060	63455730	3425	4,6,6	29,21,30	2,4,6	50,13,51	276	149	3.374824910453458e-16	8.40022119557e-15	0.069,0.134,0.097	0.021,0.142,0.06	0.026
12009	gene:Solyc02g030450.2	NA	2	-	25873588	25873708	25872610	25872705	25876046	25876151	12009	2,0,2	29,10,17	3,0,6	21,4,19	269	149	4.966065773610014e-16	1.23443161202e-14	0.037,0.0,0.061	0.073,0.0,0.149	-0.041
3434	gene:Solyc04g079040.2	NA	4	-	63637108	63637231	63636476	63636514	63637361	63637438	3434	22,3,31	2,5,6	97,36,73	46,7,31	272	149	4.994745038081731e-16	1.23989174877e-14	0.858,0.247,0.739	0.536,0.738,0.563	0.002
11072	gene:Solyc12g088170.1	NA	12	+	63622873	63622923	63622333	63622628	63623670	63624116	11072	66,44,61	8,5,7	95,36,74	9,0,5	199	149	5.292105379515374e-16	1.31194488932e-14	0.861,0.868,0.867	0.888,1.0,0.917	-0.07
5569	gene:Solyc05g009270.2	NA	5	-	3415008	3415162	3414238	3414390	3415812	3416600	5569	28,19,30	1,0,3	88,51,66	21,10,6	303	149	5.477513378269372e-16	1.35608839924e-14	0.932,1.0,0.831	0.673,0.715,0.844	0.177
1307	gene:Solyc02g083290.2	NA	2	-	46737781	46737969	46736854	46737015	46738269	46738320	1307	5,4,1	122,60,137	11,4,1	112,40,120	337	149	5.638115344873798e-16	1.39398061987e-14	0.018,0.029,0.003	0.042,0.042,0.004	-0.013
4046	gene:Solyc02g093460.2	NA	2	+	54325642	54325698	54323850	54325068	54326494	54326542	4046	61,8,83	0,6,0	175,41,120	0,4,0	205	149	5.652003647914201e-16	1.39554619483e-14	1.0,0.492,1.0	1.0,0.882,1.0	-0.13
6964	gene:Solyc07g008940.2	NA	7	-	3947996	3948114	3947239	3947302	3948432	3948523	6964	67,33,63	22,2,7	73,17,47	5,3,8	267	149	5.97404348253791e-16	1.47309224405e-14	0.63,0.902,0.834	0.891,0.76,0.766	-0.017
7860	gene:Solyc02g094560.2	NA	2	+	55099274	55099334	55098664	55098782	55099474	55099585	7860	361,223,395	5,3,8	460,156,366	6,3,0	209	149	6.690960728826596e-16	1.64767138268e-14	0.981,0.981,0.972	0.982,0.974,1.0	-0.007
625	gene:Solyc02g093550.2	NA	2	+	54383160	54383410	54382659	54383092	54383605	54384006	625	130,60,193	11,5,7	384,69,327	6,0,8	399	149	6.740369345578802e-16	1.65762824825e-14	0.815,0.818,0.911	0.96,1.0,0.939	-0.118
11647	gene:Solyc02g068420.2	NA	2	-	38375269	38375424	38375002	38375172	38375899	38376069	11647	12,4,7	273,96,265	3,3,9	420,79,364	304	149	6.806346490295113e-16	1.67162783683e-14	0.021,0.02,0.013	0.003,0.018,0.012	0.007
15854	gene:Solyc07g042850.2	NA	7	-	56393539	56393745	56393144	56393408	56394536	56394692	15854	17,4,15	2,1,0	9,4,21	3,2,9	355	149	7.129157232023016e-16	1.74858439466e-14	0.781,0.627,1.0	0.557,0.456,0.495	0.3
16791	gene:Solyc04g055250.2	NA	4	-	53880588	53880706	53879660	53879769	53880958	53881055	16791	0,0,7	38,12,38	10,4,4	58,21,68	267	149	7.169040395302748e-16	1.7560345764e-14	0.0,0.0,0.093	0.088,0.096,0.032	-0.041
5979	gene:Solyc05g050800.2	NA	5	-	60986676	60986742	60985583	60986058	60986833	60986884	5979	1,2,2	1,0,5	5,0,6	0,5,0	215	149	8.568470394647072e-16	2.09604079098e-14	0.409,1.0,0.217	1.0,0.0,1.0	-0.125
616	gene:Solyc03g121530.2	NA	3	+	69613991	69614182	69613007	69613060	69614311	69614417	616	64,70,59	0,6,1	195,123,174	3,0,3	340	149	8.682941391665309e-16	2.12123339369e-14	1.0,0.836,0.963	0.966,1.0,0.962	-0.043
3621	gene:Solyc11g069150.1	NA	11	-	53754174	53754268	53753960	53754021	53754675	53754739	3621	1,0,4	0,2,3	4,0,0	4,0,5	243	149	9.396786284043436e-16	2.29259241585e-14	1.0,0.0,0.45	0.38,NA,0.0	0.293
19180	gene:Solyc06g071880.2	NA	6	-	44285031	44285046	44284073	44284304	44285147	44285178	19180	0,0,2	2,4,1	1,0,4	3,0,0	164	149	9.48141543461212e-16	2.31018814857e-14	0.0,0.0,0.645	0.232,NA,1.0	-0.401
2665	gene:Solyc01g106360.2	NA	1	+	94291107	94291165	94290951	94291032	94292094	94292285	2665	10,14,19	0,2,2	24,18,21	7,0,4	207	149	1.0644119712209858e-15	2.59006912997e-14	1.0,0.834,0.872	0.712,1.0,0.791	0.068
2205	gene:Solyc02g071870.2	NA	2	-	41224681	41224742	41223586	41223972	41225542	41225586	2205	2,5,0	4,13,4	2,0,3	21,11,15	210	149	1.1206652758837922e-15	2.72336407635e-14	0.262,0.214,0.0	0.063,0.0,0.124	0.096
7376	gene:Solyc03g113020.2	NA	3	+	63324837	63325064	63324512	63324682	63325361	63325898	7376	5,3,1	5,0,0	14,0,3	3,0,2	376	149	1.2591398921883897e-15	3.0558547528e-14	0.284,1.0,1.0	0.649,NA,0.373	0.25
16511	gene:Solyc06g069580.2	NA	6	-	43334367	43334573	43334153	43334279	43335078	43335312	16511	85,64,125	1,0,0	144,49,140	10,2,0	355	149	1.3330487844629053e-15	3.23098136486e-14	0.973,1.0,1.0	0.858,0.911,1.0	0.068
8173	gene:Solyc09g015930.2	NA	9	+	11389483	11389520	11385606	11385705	11390812	11390908	8173	7,1,5	69,33,71	3,4,4	135,35,127	186	149	1.3924881503774591e-15	3.3706243315e-14	0.075,0.024,0.053	0.017,0.084,0.025	0.009
8292	gene:Solyc06g005490.2	NA	6	+	507291	507316	506667	506743	507789	507874	8292	16,4,17	5,5,0	11,5,7	6,2,5	174	149	1.4399227665904931e-15	3.48088135814e-14	0.733,0.407,1.0	0.611,0.682,0.545	0.101
3045	gene:Solyc04g081230.2	NA	4	-	65222551	65222790	65221134	65221322	65223399	65224011	3045	0,10,3	79,63,73	13,0,7	64,21,72	388	149	1.5667826096649056e-15	3.78260235528e-14	0.0,0.057,0.016	0.072,0.0,0.036	-0.012
8704	gene:Solyc02g090130.2	NA	2	-	51761094	51761333	51760888	51760985	51761617	51761876	8704	39,33,59	0,2,1	70,20,58	4,0,3	388	149	1.614916766364508e-15	3.89372033394e-14	1.0,0.864,0.958	0.87,1.0,0.881	0.024
9618	gene:Solyc01g106030.2	NA	1	+	94010143	94010326	94009712	94009846	94011764	94011872	9618	6,4,5	98,65,136	6,2,14	106,54,99	332	149	1.623639742640153e-15	3.90964829294e-14	0.027,0.027,0.016	0.025,0.016,0.06	-0.01
1265	gene:Solyc04g005030.2	NA	4	-	39877	40113	39562	39629	42427	42552	1265	123,170,119	22,24,21	271,201,144	22,10,20	385	149	1.7213096361773229e-15	4.1394358946e-14	0.684,0.733,0.687	0.827,0.886,0.736	-0.115
6966	gene:Solyc07g008940.2	NA	7	-	3947945	3948114	3947235	3947302	3948432	3948523	6966	66,34,63	22,2,7	73,17,47	5,3,8	318	149	2.218442728152694e-15	5.32801284087e-14	0.584,0.888,0.808	0.872,0.726,0.734	-0.017
27	gene:Solyc01g103980.2	NA	1	+	92457775	92457841	92457387	92457510	92458159	92458612	27	80,26,88	18,21,26	47,3,34	15,10,16	215	149	2.3587672208287453e-15	5.65767166253e-14	0.755,0.462,0.701	0.685,0.172,0.596	0.155
588	gene:Solyc01g079410.2	NA	1	-	78486771	78486986	78485863	78486627	78491123	78491651	588	12,0,4	86,34,120	19,2,5	127,36,79	364	149	2.4024937962973636e-15	5.75507884874e-14	0.054,0.0,0.013	0.058,0.022,0.025	-0.013
9669	gene:Solyc05g012930.2	NA	5	+	6051564	6051594	6050912	6051011	6051781	6051883	9669	33,4,27	0,0,1	50,14,60	3,2,0	179	149	2.4728580735165317e-15	5.91596059064e-14	1.0,1.0,0.957	0.933,0.854,1.0	0.057
13272	gene:Solyc03g120240.2	NA	3	+	68696444	68696657	68695298	68695525	68697771	68698353	13272	9,0,4	1,0,0	3,0,1	0,2,2	362	149	2.893037450398268e-15	6.91222621881e-14	0.787,NA,1.0	1.0,0.0,0.171	0.503
18338	gene:Solyc02g077680.2	NA	2	+	42576436	42576598	42575516	42575621	42577187	42577261	18338	223,135,224	1,1,7	415,145,300	2,0,4	311	149	2.936374094675641e-15	6.99766363285e-14	0.991,0.985,0.939	0.99,1.0,0.973	-0.016
2873	gene:Solyc01g094680.2	NA	1	+	86132065	86132136	86131509	86131652	86132651	86132735	2873	403,240,443	12,3,11	310,149,272	2,0,2	220	149	2.9327104588736563e-15	6.99766363285e-14	0.958,0.982,0.965	0.991,1.0,0.989	-0.025
6133	gene:Solyc01g081050.2	NA	1	+	80379015	80379094	80378905	80378950	80380964	80381074	6133	5,3,5	18,11,9	11,1,7	17,1,12	228	149	3.2337685162863524e-15	7.69645241331e-14	0.154,0.151,0.266	0.297,0.395,0.276	-0.132
18903	gene:Solyc01g109010.2	NA	1	-	96100279	96100380	96099637	96100139	96101419	96101485	18903	4,0,6	15,16,18	3,7,7	17,0,15	250	149	3.485563301687026e-15	8.2850538763e-14	0.137,0.0,0.166	0.095,1.0,0.218	-0.337
5763	gene:Solyc03g026310.2	NA	3	+	3745999	3746171	3745834	3745858	3746722	3746824	5763	18,4,8	16,13,50	9,0,7	113,27,118	321	149	3.872195416413158e-15	9.19223356629e-14	0.343,0.125,0.069	0.036,0.0,0.027	0.158
11690	gene:Solyc08g048550.2	NA	8	+	12221938	12221996	12221491	12221635	12222111	12222201	11690	57,40,65	0,2,1	172,54,107	17,0,1	207	149	4.160004847799956e-15	9.86278941387e-14	1.0,0.935,0.979	0.879,1.0,0.987	0.016
7509	gene:Solyc09g064930.2	NA	9	+	62483453	62483523	62482931	62483205	62484079	62484188	7509	334,122,504	100,33,98	129,25,127	17,1,11	219	149	4.217496359494188e-15	9.98627439276e-14	0.694,0.716,0.778	0.838,0.944,0.887	-0.16
14388	gene:Solyc02g085290.2	NA	2	-	48234726	48234810	48234111	48234181	48235582	48235657	14388	46,16,46	2,0,3	157,62,157	2,0,0	233	149	4.2950758632813264e-15	1.01476468394e-13	0.936,1.0,0.907	0.98,1.0,1.0	-0.046
6736	gene:Solyc02g005180.2	NA	2	+	7138862	7139051	7138493	7138553	7139300	7139358	6736	5,2,2	4,0,5	5,0,4	4,0,0	338	149	4.296637516040689e-15	1.01476468394e-13	0.355,1.0,0.15	0.355,NA,1.0	-0.176
7473	gene:Solyc05g012690.2	NA	5	-	5882653	5882898	5882311	5882426	5883194	5883346	7473	2,2,9	45,12,25	9,2,11	38,9,34	394	149	4.374439994521301e-15	1.03182033536e-13	0.017,0.059,0.12	0.082,0.078,0.109	-0.024
8104	gene:Solyc03g033560.2	NA	3	-	5108473	5108611	5107879	5108271	5110993	5111275	8104	22,18,19	159,109,172	31,14,8	275,104,164	287	149	4.382043873419992e-15	1.03229551401e-13	0.067,0.079,0.054	0.055,0.065,0.025	0.018
13451	gene:Solyc12g009230.1	NA	12	-	2514533	2514591	2513666	2513769	2516146	2516230	13451	4,0,5	1,0,5	11,5,16	2,0,4	207	149	4.799395710739952e-15	1.1291724762e-13	0.742,NA,0.419	0.798,1.0,0.742	-0.266
18758	gene:Solyc07g026770.2	NA	7	-	31136977	31137049	31134044	31134242	31137125	31137263	18758	23,27,29	1343,1026,1484	32,3,21	1750,791,1239	221	149	4.816677667372724e-15	1.13179669006e-13	0.011,0.017,0.013	0.012,0.003,0.011	0.005
11996	gene:Solyc06g065270.2	NA	6	-	40707484	40707613	40706691	40706883	40707729	40707803	11996	503,179,604	9,2,5	802,197,613	9,7,14	278	149	4.828495453222049e-15	1.13313192536e-13	0.968,0.98,0.985	0.979,0.938,0.959	0.019
1105	gene:Solyc08g043170.2	NA	8	+	22893129	22893207	22892876	22893041	22893565	22893655	1105	403,304,473	10,4,15	561,134,392	18,11,12	227	149	5.0871671323556806e-15	1.19232093614e-13	0.964,0.98,0.954	0.953,0.889,0.955	0.034
17365	gene:Solyc04g071970.2	NA	4	-	58980003	58980075	58978040	58978332	58980431	58981055	17365	7,4,9	228,149,313	7,0,6	359,131,272	221	149	5.15121976857345e-15	1.20580326877e-13	0.02,0.018,0.019	0.013,0.0,0.015	0.01
5075	gene:Solyc05g051850.2	NA	5	+	62264841	62264864	62264637	62264700	62264979	62265095	5075	96,27,93	7,0,0	68,17,46	2,0,0	172	149	5.2088779815170875e-15	1.21775654988e-13	0.922,1.0,1.0	0.967,1.0,1.0	-0.015
12258	gene:Solyc05g056590.2	NA	5	+	65858042	65858144	65850116	65850140	65858308	65858402	12258	142,82,161	4,0,1	220,66,146	7,3,19	251	149	5.2620588943774045e-15	1.22863420632e-13	0.955,1.0,0.99	0.949,0.929,0.82	0.082
8512	gene:Solyc01g088100.2	NA	1	+	82963583	82963687	82963242	82963402	82964076	82964156	8512	88,92,103	12,11,7	126,59,107	15,8,22	253	149	5.358781513525747e-15	1.24963807795e-13	0.812,0.831,0.897	0.832,0.813,0.741	0.051
13011	gene:Solyc09g058990.2	NA	9	-	52763554	52763585	52758179	52758288	52763791	52763952	13011	124,81,123	11,5,8	224,66,155	8,4,8	180	149	5.481911230605194e-15	1.27673919947e-13	0.903,0.931,0.927	0.959,0.932,0.941	-0.024
10220	gene:Solyc11g069340.1	NA	11	+	53951154	53951394	53950459	53950894	53951498	53951542	10220	13,9,4	104,81,143	6,2,3	147,49,91	389	149	5.911723167987878e-15	1.37510850365e-13	0.046,0.041,0.011	0.015,0.015,0.012	0.019
17188	gene:Solyc09g009960.2	NA	9	-	3413794	3413927	3413189	3413309	3414082	3414238	17188	1,6,9	25,12,25	1,3,5	28,14,23	282	149	6.036123793166123e-15	1.40227887215e-13	0.021,0.209,0.16	0.019,0.102,0.103	0.055
16563	gene:Solyc11g010570.1	J	11	+	3644773	3644926	3644408	3644450	3645682	3645766	16563	51,25,64	11,11,15	10,7,12	6,0,9	302	149	6.623103094245661e-15	1.53670968653e-13	0.696,0.529,0.678	0.451,1.0,0.397	0.018
8257	gene:Solyc02g069380.2	NA	2	-	39297286	39297339	39296263	39296377	39297789	39298098	8257	3,0,1	61,26,54	5,0,3	58,28,57	202	149	6.83143251910508e-15	1.58305805766e-13	0.035,0.0,0.013	0.06,0.0,0.037	-0.016
12123	gene:Solyc05g052690.2	NA	5	-	62899779	62899858	62899090	62899320	62901677	62902011	12123	48,26,71	16,0,10	77,24,90	1,2,0	228	149	7.013213535172297e-15	1.62314587445e-13	0.662,1.0,0.823	0.981,0.887,1.0	-0.128
9634	gene:Solyc07g062140.2	NA	7	-	64950636	64950714	64949561	64949959	64953177	64953246	9634	0,4,0	2,11,14	8,12,13	68,4,32	227	149	7.026031437508601e-15	1.62407727934e-13	0.0,0.193,0.0	0.072,0.663,0.211	-0.251
6139	gene:Solyc02g021100.2	NA	2	-	21568829	21569021	21568453	21568756	21569475	21570751	6139	72,36,59	3,2,2	52,19,61	1,0,2	341	149	7.257357950225107e-15	1.67545179978e-13	0.913,0.887,0.928	0.958,1.0,0.93	-0.053
12734	gene:Solyc02g067090.2	NA	2	+	37326453	37326540	37326223	37326322	37326629	37326671	12734	44,18,54	3,0,0	57,21,59	5,0,2	236	149	7.365085012593285e-15	1.69819918973e-13	0.903,1.0,1.0	0.878,1.0,0.949	0.025
1598	gene:Solyc12g096330.1	NA	12	-	65298917	65299063	65298421	65298461	65299220	65299298	1598	92,49,93	11,3,8	70,70,109	21,5,9	295	149	7.439920555701052e-15	1.71331537086e-13	0.809,0.892,0.854	0.627,0.876,0.859	0.064
7207	gene:Solyc09g011830.2	NA	9	+	5104368	5104468	5102679	5103089	5105260	5105615	7207	85,76,126	2,0,0	265,105,224	7,0,4	249	149	7.727133183882664e-15	1.77724063229e-13	0.962,1.0,1.0	0.958,1.0,0.971	0.011
17072	gene:Solyc01g009380.2	NA	1	+	3576927	3577027	3575911	3576015	3577498	3577565	17072	0,0,3	18,21,15	13,2,9	100,32,46	249	149	7.872849720711707e-15	1.80850325239e-13	0.0,0.0,0.107	0.072,0.036,0.105	-0.035
19090	gene:Solyc05g052630.2	NA	5	-	62847812	62847932	62846079	62846323	62849168	62849284	19090	17,5,4	86,79,107	26,7,10	149,61,97	269	149	9.450999689311566e-15	2.16832935729e-13	0.099,0.034,0.02	0.088,0.06,0.054	-0.016
17069	gene:Solyc07g064330.2	NA	7	-	66524593	66524698	66524412	66524508	66525403	66525860	17069	8,4,6	24,18,47	12,4,11	136,43,105	254	149	9.886166014972096e-15	2.26535484033e-13	0.164,0.115,0.07	0.049,0.052,0.058	0.063
14746	gene:Solyc06g073700.2	NA	6	-	45470410	45470451	45469655	45469748	45470909	45470956	14746	14,10,12	224,139,229	11,5,5	280,43,190	190	149	1.0447321601783473e-14	2.39097376287e-13	0.047,0.053,0.039	0.03,0.084,0.02	0.002
13685	gene:Solyc12g099940.1	NA	12	+	66893270	66893307	66892996	66893073	66893545	66893611	13685	4,2,13	68,17,84	2,0,4	63,15,53	186	149	1.27046871652969e-14	2.90399588188e-13	0.045,0.086,0.11	0.025,0.0,0.057	0.053
8697	gene:Solyc02g090130.2	NA	2	-	51761094	51761327	51760888	51760985	51761617	51761876	8697	38,30,55	0,2,1	67,20,57	4,0,3	382	149	1.4669113447472448e-14	3.34887337777e-13	1.0,0.854,0.955	0.867,1.0,0.881	0.02
11205	gene:Solyc03g078390.2	NA	3	+	50803485	50803600	50802587	50802673	50805889	50806486	11205	0,0,2	6,6,12	2,4,7	43,17,15	264	149	1.506861550373907e-14	3.43583036714e-13	0.0,0.0,0.086	0.026,0.117,0.208	-0.088
10237	gene:Solyc10g051110.1	NA	10	-	51525151	51525261	51524296	51524486	51525499	51525652	10237	108,51,115	31,13,13	632,216,571	23,16,27	259	149	1.6540808145287442e-14	3.76685802263e-13	0.667,0.693,0.836	0.941,0.886,0.924	-0.185
3309	gene:Solyc07g062250.2	NA	7	-	65030617	65030808	65030413	65030543	65030894	65031019	3309	20,4,26	213,178,244	6,7,6	279,106,178	340	149	1.6640232876021293e-14	3.78483326339e-13	0.04,0.01,0.045	0.009,0.028,0.015	0.014
18870	gene:Solyc02g062130.2	NA	2	-	33707920	33708155	33707234	33707368	33708362	33708519	18870	78,89,100	2,10,10	117,42,76	10,0,2	384	149	1.6973235708598095e-14	3.85582644898e-13	0.938,0.775,0.795	0.819,1.0,0.936	-0.082
5444	gene:Solyc06g053620.2	NA	6	-	36453876	36453935	36453349	36453788	36454021	36454369	5444	50,13,40	45,33,54	10,0,1	12,3,13	208	149	1.8202427356092673e-14	4.12998317985e-13	0.443,0.22,0.347	0.374,0.0,0.052	0.195
11194	gene:Solyc06g071350.2	NA	6	+	43913098	43913470	43912276	43912360	43913734	43918290	11194	33,64,46	0,0,3	152,71,135	2,2,6	521	149	1.9775695089172276e-14	4.48143941843e-13	1.0,1.0,0.814	0.956,0.91,0.865	0.028
18521	gene:Solyc07g065470.2	NA	7	+	67208843	67208918	67208185	67208383	67210052	67210196	18521	32,22,29	0,0,1	28,11,56	3,2,0	224	149	2.319577481487161e-14	5.25003388549e-13	1.0,1.0,0.951	0.861,0.785,1.0	0.102
7981	gene:Solyc01g096600.2	NA	1	-	87677877	87677930	87676228	87676428	87679149	87679233	7981	22,9,18	1,1,4	48,9,30	1,0,2	202	149	2.3233534189511075e-14	5.25214373251e-13	0.942,0.869,0.768	0.973,1.0,0.917	-0.104
9493	gene:Solyc06g068130.2	NA	6	+	42231121	42231294	42229005	42229604	42231411	42231691	9493	402,172,430	64,31,44	23,8,10	8,4,0	322	149	2.3795458314848202e-14	5.37259559434e-13	0.744,0.72,0.819	0.571,0.481,1.0	0.077
1968	gene:Solyc11g027830.1	NA	11	+	19001852	19002014	19001055	19001124	19002148	19002268	1968	9,2,22	13,5,27	1,2,5	75,8,57	311	149	2.9039804985093507e-14	6.54867104114e-13	0.249,0.161,0.281	0.006,0.107,0.04	0.179
581	gene:Solyc12g088070.1	NA	12	-	63557828	63557946	63557596	63557718	63558423	63558559	581	25,9,40	28,8,28	34,6,23	45,7,27	267	149	2.9127501140609294e-14	6.56043681178e-13	0.333,0.386,0.444	0.297,0.324,0.322	0.073
10358	gene:Solyc02g086970.2	NA	2	-	49537575	49537682	49537281	49537455	49538098	49538185	10358	17,30,19	314,183,301	40,25,21	231,87,210	256	149	3.035555511422173e-14	6.82870581492e-13	0.031,0.087,0.035	0.092,0.143,0.055	-0.046
16814	gene:Solyc12g095920.1	NA	12	-	65020106	65020154	65019221	65019581	65023158	65023428	16814	1,0,0	3,0,6	2,0,0	0,1,3	197	149	3.265958896525133e-14	7.33807723357e-13	0.201,NA,0.0	1.0,0.0,0.0	-0.233
18303	gene:Solyc05g016410.2	NA	5	+	16194087	16194265	16193669	16193740	16194351	16194413	18303	11,2,7	235,175,221	14,2,10	246,88,184	327	149	3.308535927614015e-14	7.42470838968e-13	0.021,0.005,0.014	0.025,0.01,0.024	-0.006
10000	gene:Solyc07g039510.2	NA	7	-	47623055	47623232	47621489	47621572	47623954	47624070	10000	10,25,11	52,68,41	17,24,18	132,76,93	326	149	3.6924891894699525e-14	8.27628432528e-13	0.081,0.144,0.109	0.056,0.126,0.081	0.024
12590	gene:Solyc03g093440.2	NA	3	+	54728601	54728723	54722733	54722792	54729275	54729380	12590	8,0,10	15,24,29	3,0,1	25,12,22	271	149	3.7963030995764297e-14	8.49865720559e-13	0.227,0.0,0.159	0.062,0.0,0.024	0.1
17556	gene:Solyc01g096520.2	NA	1	+	87601371	87601574	87601177	87601201	87602984	87603094	17556	2,0,0	0,0,3	1,0,0	2,4,3	352	149	3.8289194925141215e-14	8.56129710741e-13	1.0,NA,0.0	0.175,0.0,0.0	0.442
7660	gene:Solyc09g059620.2	NA	9	-	54929535	54929628	54923331	54923403	54929726	54930013	7660	6,1,7	135,39,120	1,2,2	139,55,134	242	149	4.1340583006586786e-14	9.23239694738e-13	0.027,0.016,0.035	0.004,0.022,0.009	0.014
10236	gene:Solyc05g009220.2	NA	5	+	3364908	3365016	3364769	3364825	3365871	3365962	10236	8,4,9	119,65,136	22,4,18	216,66,185	257	149	4.8404670860780255e-14	1.07969307503e-12	0.038,0.034,0.037	0.056,0.034,0.053	-0.011
5316	gene:Solyc02g086680.2	PDF1B	2	-	49329026	49329104	49328806	49328937	49329517	49329628	5316	21,5,20	5,2,10	28,3,41	5,1,9	227	149	5.99557580854541e-14	1.3357332884e-12	0.734,0.621,0.568	0.786,0.663,0.749	-0.092
11919	gene:Solyc06g068760.2	NA	6	+	42617291	42617312	42616982	42617033	42617586	42617679	11919	25,14,26	500,415,641	23,5,17	565,305,563	170	149	6.517675184932359e-14	1.45030051796e-12	0.042,0.029,0.034	0.034,0.014,0.026	0.01
24	gene:Solyc03g096800.2	NA	3	+	59155053	59155230	59152558	59153832	59156051	59156636	24	15,8,12	8,7,10	64,21,34	74,28,63	326	149	7.232559622889638e-14	1.60743855205e-12	0.461,0.343,0.354	0.283,0.255,0.198	0.141
17064	gene:Solyc09g082770.2	NA	9	+	68450034	68450162	68449705	68449813	68450241	68450578	17064	14,5,10	361,242,387	4,4,5	314,167,305	277	149	7.734813738120082e-14	1.71699849675e-12	0.02,0.011,0.014	0.007,0.013,0.009	0.005
2531	gene:Solyc01g103680.2	NA	1	-	92227411	92227615	92226724	92227326	92230740	92231904	2531	1546,828,1533	12,6,9	1421,463,1037	1,3,7	353	149	8.037841886247669e-14	1.78212367103e-12	0.982,0.983,0.986	0.998,0.985,0.984	-0.005
5775	gene:Solyc09g089660.2	NA	9	-	69428026	69428214	69427508	69427559	69428282	69428372	5775	17,1,17	34,29,35	9,2,5	41,26,34	337	149	8.235295349684635e-14	1.82371306731e-12	0.181,0.015,0.177	0.088,0.033,0.061	0.064
18108	gene:Solyc06g076670.2	NA	6	+	47615326	47615422	47615033	47615183	47615565	47615629	18108	27,11,21	100,101,119	45,20,25	53,19,37	245	149	8.770274510687523e-14	1.93985868189e-12	0.141,0.062,0.097	0.341,0.39,0.291	-0.241
4348	gene:Solyc09g010970.2	NA	9	-	4325278	4325333	4325106	4325174	4325455	4325542	4348	70,27,72	129,56,166	98,19,59	220,48,184	204	149	9.920031454705829e-14	2.19154379111e-12	0.284,0.26,0.241	0.245,0.224,0.19	0.042
8666	gene:Solyc01g060240.2	NA	1	+	69832949	69833022	69831246	69831453	69833099	69833147	8666	131,22,121	13,6,16	156,28,119	25,8,21	222	149	1.1106691983590047e-13	2.45077054056e-12	0.871,0.711,0.835	0.807,0.701,0.792	0.039
1339	gene:Solyc10g081250.1	NA	10	+	62363080	62363195	62362800	62362872	62365103	62365190	1339	0,2,4	3,3,8	0,0,1	36,15,32	264	149	1.1145673216487811e-13	2.45643721522e-12	0.0,0.273,0.22	0.0,0.0,0.017	0.159
3169	gene:Solyc11g039950.1	NA	11	-	40563512	40563654	40563334	40563382	40569929	40570089	3169	7,0,8	28,14,48	2,3,0	51,4,34	291	149	1.2428744960156384e-13	2.73595340488e-12	0.113,0.0,0.079	0.02,0.277,0.0	-0.035
7846	gene:Solyc01g103990.2	NA	1	-	92460818	92460917	92460282	92460604	92461144	92461366	7846	8,0,4	336,162,410	8,1,5	188,56,153	248	149	1.4195323678030184e-13	3.12111229773e-12	0.014,0.0,0.006	0.025,0.011,0.019	-0.012
3539	gene:Solyc01g106190.2	NA	1	+	94141943	94142083	94141719	94141821	94142204	94142384	3539	2,0,4	0,1,0	2,1,1	4,1,3	289	149	1.449266512586805e-13	3.18269955065e-12	1.0,0.0,1.0	0.205,0.34,0.147	0.436
7139	gene:Solyc10g007340.2	NA	10	+	1736302	1736409	1735220	1735304	1737226	1737379	7139	0,2,0	15,17,30	5,0,2	26,5,12	256	149	1.5787253536967253e-13	3.46288343912e-12	0.0,0.064,0.0	0.101,0.0,0.088	-0.042
5557	gene:Solyc08g081170.2	NA	8	+	64246672	64246748	64246423	64246532	64247010	64247145	5557	56,51,46	2,0,1	184,131,158	3,4,4	225	149	1.6125721742874669e-13	3.5329294765e-12	0.949,1.0,0.968	0.976,0.956,0.963	0.007
18769	gene:Solyc09g018670.2	NA	9	+	16609716	16609820	16609592	16609604	16610257	16610332	18769	49,25,72	6,4,10	84,16,43	6,2,4	253	149	1.6202742084297523e-13	3.54559767245e-12	0.828,0.786,0.809	0.892,0.825,0.864	-0.053
8107	gene:Solyc01g099970.2	NA	1	-	90058790	90058926	90057374	90057888	90060000	90060295	8107	7,0,2	64,38,67	8,0,2	37,16,27	285	149	1.7793887593769574e-13	3.88917526591e-12	0.054,0.0,0.015	0.102,0.0,0.037	-0.023
5515	gene:Solyc11g069610.1	NA	11	-	54247940	54248034	54247771	54247854	54249439	54249540	5515	10,2,3	42,8,24	1,0,4	21,1,35	243	149	1.7857755685323253e-13	3.89852115546e-12	0.127,0.133,0.071	0.028,0.0,0.065	0.079
587	gene:Solyc01g079410.2	NA	1	-	78486775	78486986	78485863	78486627	78491123	78491651	587	13,2,5	86,34,120	30,3,15	127,36,79	360	149	1.9574217274850762e-13	4.26819620837e-12	0.059,0.024,0.017	0.089,0.033,0.073	-0.032
17106	gene:Solyc11g066960.1	NA	11	-	52747108	52747196	52746358	52746427	52747479	52747559	17106	1,0,6	6,8,11	2,0,1	12,0,5	237	149	2.0109693269004558e-13	4.37978685124e-12	0.095,0.0,0.255	0.095,NA,0.112	0.013
1518	gene:Solyc09g010170.2	NA	9	-	3551042	3551049	3550916	3550968	3552437	3552545	1518	2,1,3	1,0,2	0,0,2	2,0,1	156	149	2.0223960762171037e-13	4.39948564566e-12	0.656,1.0,0.589	0.0,NA,0.656	0.42
5127	gene:Solyc02g005510.2	NA	2	-	9225309	9225405	9224502	9224845	9225502	9225571	5127	6,0,14	136,64,185	0,2,1	183,47,144	245	149	2.06983796284352e-13	4.49739262774e-12	0.026,0.0,0.044	0.0,0.025,0.004	0.014
10721	gene:Solyc03g121450.2	NA	3	-	69560897	69560969	69559861	69559924	69561996	69562277	10721	8,7,1	67,30,78	4,2,1	70,40,67	221	149	2.2569361094149066e-13	4.89816134016e-12	0.075,0.136,0.009	0.037,0.033,0.01	0.047
8992	gene:Solyc07g005120.2	NA	7	+	138554	138680	137452	137485	139311	139418	8992	186,105,174	4,6,9	175,87,203	4,2,1	275	149	2.405339562494299e-13	5.21410990372e-12	0.962,0.905,0.913	0.96,0.959,0.991	-0.043
370	gene:Solyc06g060420.2	NA	6	-	38433584	38433627	38433403	38433479	38434478	38434573	370	8,1,12	149,59,174	10,2,11	357,100,245	192	149	2.4509547518867553e-13	5.30676240476e-12	0.04,0.013,0.051	0.021,0.015,0.034	0.011
17216	gene:Solyc05g007020.2	NA	5	-	1612293	1612350	1611530	1612207	1612488	1612548	17216	8,0,7	17,13,42	21,4,5	24,11,22	206	149	2.83916169921342e-13	6.14010274271e-12	0.254,0.0,0.108	0.388,0.208,0.141	-0.125
7274	gene:Solyc08g048500.2	NA	8	-	12406991	12407577	12406341	12406836	12408012	12408132	7274	327,213,401	3,2,3	770,213,668	11,3,7	735	149	2.8822351981282977e-13	6.22596513149e-12	0.957,0.956,0.964	0.934,0.935,0.951	0.019
5480	gene:Solyc10g006250.2	NA	10	+	932057	932156	931742	931906	932390	932584	5480	10,10,19	5,0,10	29,8,29	18,8,14	248	149	3.0098799339245786e-13	6.49409725463e-12	0.546,1.0,0.533	0.492,0.375,0.554	0.219
3159	gene:Solyc11g039950.1	NA	11	-	40563512	40563658	40563334	40563382	40569929	40570089	3159	21,2,14	28,14,48	7,3,14	51,4,34	295	149	3.0210184582534456e-13	6.51052390962e-12	0.275,0.067,0.128	0.065,0.275,0.172	-0.014
13424	gene:Solyc01g104320.2	NA	1	-	92732459	92732602	92731955	92732030	92732791	92732890	13424	4,1,1	4,1,10	0,0,2	8,1,11	292	149	3.337783197037962e-13	7.18479229209e-12	0.338,0.338,0.049	0.0,0.0,0.085	0.213
11605	gene:Solyc01g006000.2	NA	1	+	667103	667282	666016	666174	668030	668281	11605	40,20,35	5,0,1	47,8,35	9,3,7	328	149	3.397547001470583e-13	7.30492381492e-12	0.784,1.0,0.941	0.703,0.548,0.694	0.26
10883	gene:Solyc02g086050.2	NA	2	+	48846252	48846381	48845867	48845968	48846944	48847274	10883	66,33,65	5,0,3	101,53,143	9,2,10	278	149	3.701291749835964e-13	7.94873922415e-12	0.876,1.0,0.921	0.857,0.934,0.885	0.04
7779	gene:Solyc12g070280.1	NA	12	+	29995748	29995823	29995307	29995382	29996908	29996989	7779	47,35,53	1,2,14	262,76,164	4,1,2	224	149	3.7379756986120416e-13	8.01819665246e-12	0.969,0.921,0.716	0.978,0.981,0.982	-0.112
8683	gene:Solyc12g014110.1	NA	12	+	4928377	4928559	4927922	4928108	4929011	4929157	8683	83,25,65	8,0,0	74,19,80	8,2,4	331	149	4.2750889910719165e-13	9.15970053087e-12	0.824,1.0,1.0	0.806,0.81,0.9	0.103
11814	gene:Solyc09g065860.2	NA	9	-	64122800	64122829	64122253	64122640	64122928	64122990	11814	118,78,115	24,4,8	119,77,76	36,22,14	178	149	4.4300608278276084e-13	9.48074083768e-12	0.805,0.942,0.923	0.735,0.746,0.82	0.123
5562	gene:Solyc07g007780.2	NA	7	-	2424592	2424838	2424181	2424433	2425776	2426049	5562	150,75,153	15,9,10	110,36,111	40,16,45	395	149	4.471318743396805e-13	9.54691166148e-12	0.79,0.759,0.852	0.509,0.459,0.482	0.317
9903	gene:Solyc11g069050.1	NA	11	+	53628318	53628508	53626571	53627567	53630831	53630977	9903	660,255,641	12,8,16	516,139,394	3,5,9	339	149	4.4701183392433387e-13	9.54691166148e-12	0.96,0.933,0.946	0.987,0.924,0.951	-0.008
10873	gene:Solyc12g017410.1	NA	12	-	6666734	6666982	6663887	6663941	6668075	6668349	10873	93,39,117	10,2,4	246,71,176	1,0,10	397	149	4.526701444910261e-13	9.65400103765e-12	0.777,0.88,0.917	0.989,1.0,0.869	-0.095
5036	gene:Solyc08g006600.2	NA	8	-	1194283	1194379	1190140	1190280	1194491	1194534	5036	40,46,42	109,130,127	11,8,25	83,31,49	245	149	4.69638557127062e-13	1.00043304632e-11	0.182,0.177,0.167	0.075,0.136,0.237	0.026
14628	gene:Solyc03g043910.2	NA	3	-	7633480	7633696	7631278	7631466	7634317	7635030	14628	2,5,3	1,1,4	0,0,2	2,0,0	365	149	5.100077194030568e-13	1.08517656332e-11	0.449,0.671,0.234	0.0,NA,1.0	-0.049
18893	gene:Solyc01g057340.2	NA	1	-	60510721	60510795	60510006	60510190	60511061	60511111	18893	5,0,2	11,6,12	2,0,1	13,0,8	223	149	5.247771704820933e-13	1.115317556e-11	0.233,0.0,0.1	0.093,NA,0.077	0.026
14626	gene:Solyc02g082460.2	NA	2	-	46154924	46155149	46154481	46154541	46156375	46156496	14626	31,19,39	132,79,136	19,2,7	152,72,131	374	149	5.378477428709471e-13	1.14178275438e-11	0.086,0.087,0.103	0.047,0.011,0.021	0.066
6544	gene:Solyc06g074260.2	NA	6	-	45909433	45909651	45906994	45907124	45911783	45912547	6544	5,1,4	4,0,6	19,9,10	11,0,0	367	149	5.489459925601031e-13	1.16400499846e-11	0.337,1.0,0.213	0.412,1.0,1.0	-0.287
10821	gene:Solyc09g092110.2	NA	9	+	71262070	71262221	71261707	71261928	71262342	71262630	10821	210,95,263	4,2,11	429,135,352	9,3,4	300	149	5.560278811212336e-13	1.1776696028e-11	0.963,0.959,0.922	0.959,0.957,0.978	-0.017
7837	gene:Solyc12g008970.1	NA	12	-	2278217	2278283	2278039	2278120	2279498	2279705	7837	1,7,5	73,51,106	5,0,3	97,53,98	215	149	5.621042649121362e-13	1.18917567797e-11	0.009,0.087,0.032	0.034,0.0,0.021	0.024
12130	gene:Solyc05g013490.2	NA	5	+	6716180	6716255	6711503	6711557	6716406	6716534	12130	105,90,119	32,28,21	99,63,100	40,27,21	224	149	5.837280557948919e-13	1.23350954948e-11	0.686,0.681,0.79	0.622,0.608,0.76	0.056
8264	gene:Solyc04g076710.2	NA	4	-	61603589	61603685	61603337	61603424	61609474	61609547	8264	1,0,4	5,0,0	12,2,8	1,0,6	245	149	6.241958662421388e-13	1.31751696613e-11	0.108,NA,1.0	0.879,1.0,0.448	-0.222
12736	gene:Solyc02g067090.2	NA	2	+	37326465	37326546	37326205	37326322	37326629	37326671	12736	74,67,72	3,0,0	103,58,54	5,0,2	230	149	6.924637158468876e-13	1.45994433424e-11	0.941,1.0,1.0	0.93,1.0,0.946	0.022
11682	gene:Solyc08g048550.2	NA	8	+	12222755	12222908	12222111	12222201	12223332	12223455	11682	9,0,6	103,100,155	10,0,6	357,159,223	302	149	6.982777423055223e-13	1.47052356016e-11	0.041,0.0,0.019	0.014,0.0,0.013	0.011
1928	gene:Solyc12g056650.1	NA	12	-	62630198	62630271	62630052	62630099	62630967	62631036	1928	243,239,298	0,0,63	175,123,162	0,0,0	222	149	7.065575316354597e-13	1.48626549565e-11	1.0,1.0,0.76	1.0,1.0,1.0	-0.08
8322	gene:Solyc06g043070.2	NA	6	-	29790936	29791109	29790103	29790582	29793972	29794152	8322	0,1,3	0,1,1	3,0,3	3,4,1	322	149	7.3252803367714e-13	1.53914223595e-11	NA,0.316,0.581	0.316,0.0,0.581	0.15
9872	gene:Solyc03g005000.2	NA	3	+	17198	17266	16711	16978	17442	17622	9872	75,25,83	26,22,23	149,38,104	79,5,78	217	149	7.62881126334636e-13	1.60109676389e-11	0.665,0.438,0.712	0.564,0.839,0.478	-0.022
13133	gene:Solyc11g012900.1	NA	11	-	5693099	5693328	5692411	5692445	5693479	5693697	13133	18,8,17	78,74,126	17,0,13	104,30,137	378	149	8.744969051667118e-13	1.83326712163e-11	0.083,0.041,0.05	0.061,0.0,0.036	0.026
12849	gene:Solyc01g097340.2	NA	1	+	88239504	88239915	88238628	88238683	88240078	88240172	12849	256,166,279	5,2,9	1147,373,858	1,2,6	560	149	9.321863748006622e-13	1.95198981363e-11	0.932,0.957,0.892	0.997,0.98,0.974	-0.057
122	gene:Solyc05g054980.2	NA	5	-	64764031	64764106	64763401	64763549	64764836	64764927	122	41,15,43	4,3,5	87,15,60	1,3,0	224	149	1.1883711435706845e-12	2.48562023223e-11	0.872,0.769,0.851	0.983,0.769,1.0	-0.087
4095	gene:Solyc01g010150.2	NA	1	+	4939930	4940045	4939651	4939714	4940390	4940458	4095	13,8,18	5,2,6	26,4,27	0,0,1	264	149	1.241079535343582e-12	2.59292963102e-11	0.595,0.693,0.629	1.0,1.0,0.938	-0.34
6162	gene:Solyc01g097330.2	NA	1	+	88233285	88233473	88232115	88232326	88233640	88233716	6162	4,6,7	99,76,123	3,2,0	121,68,104	337	149	1.2608997339277091e-12	2.63136239389e-11	0.018,0.034,0.025	0.011,0.013,0.0	0.018
14568	gene:Solyc01g068340.2	NA	1	+	77564246	77564387	77562693	77562751	77565056	77565215	14568	0,0,2	4,2,3	4,0,3	11,0,7	290	149	1.2687114883475512e-12	2.64467635195e-11	0.0,0.0,0.255	0.157,NA,0.18	-0.083
3168	gene:Solyc11g039950.1	NA	11	-	40563512	40563698	40563334	40563382	40567599	40567679	3168	32,5,22	5,0,1	34,1,13	0,4,5	335	149	1.3193156842740445e-12	2.74706216154e-11	0.74,1.0,0.907	1.0,0.1,0.536	0.337
15155	gene:Solyc06g069030.2	NA	6	+	42838497	42838670	42837527	42837890	42838776	42838836	15155	24,5,13	35,12,38	35,7,38	60,10,49	322	149	1.3262846854099175e-12	2.75846304672e-11	0.241,0.162,0.137	0.213,0.245,0.264	-0.061
17504	gene:Solyc05g015050.2	NA	5	+	9763581	9763816	9762446	9763302	9763894	9765024	17504	4,7,16	25,60,29	16,4,15	103,58,68	384	149	1.4367341864173402e-12	2.98481931259e-11	0.058,0.043,0.176	0.057,0.026,0.079	0.038
2629	gene:Solyc10g008720.2	NA	10	-	2795078	2795185	2794091	2794368	2795855	2796071	2629	35,23,51	12,6,14	62,36,72	14,6,14	256	149	1.4624513520975766e-12	3.03483303617e-11	0.629,0.691,0.68	0.72,0.777,0.75	-0.082
236	gene:Solyc02g082360.2	NA	2	+	46054742	46054835	46054560	46054605	46055072	46055203	236	9,0,4	11,7,25	0,1,4	28,11,16	242	149	1.914761411050933e-12	3.96899309772e-11	0.335,0.0,0.09	0.0,0.053,0.133	0.08
16305	gene:Solyc09g066120.2	NA	9	+	64526909	64527000	64526496	64526784	64527113	64527308	16305	11,17,15	4,0,1	6,2,15	12,2,3	240	149	2.0800859824655344e-12	4.30421918937e-11	0.631,1.0,0.903	0.237,0.383,0.756	0.386
9981	gene:Solyc04g082320.2	NA	4	-	66033725	66033904	66033304	66033412	66034168	66034226	9981	24,17,37	1,0,2	83,29,60	15,6,4	328	149	2.081145560726598e-12	4.30421918937e-11	0.916,1.0,0.894	0.715,0.687,0.872	0.179
6791	gene:Solyc07g006120.2	NA	7	+	976731	976823	975414	975524	977077	977206	6791	22,19,43	5,2,7	42,17,57	5,0,6	241	149	2.175623686919923e-12	4.49458544449e-11	0.731,0.855,0.792	0.839,1.0,0.855	-0.105
17658	gene:Solyc01g066900.2	NA	1	+	75156375	75156447	75156236	75156290	75157093	75157520	17658	49,13,24	5,0,6	147,49,133	7,0,13	221	149	2.3728325536535662e-12	4.89105406623e-11	0.869,1.0,0.729	0.934,1.0,0.873	-0.07
928	gene:Solyc06g062890.2	NA	6	+	39695909	39696002	39695354	39695572	39699203	39699402	928	0,3,2	5,0,4	8,4,10	18,0,7	242	149	2.37247596673386e-12	4.89105406623e-11	0.0,1.0,0.235	0.215,1.0,0.468	-0.149
3231	gene:Solyc11g073130.1	NA	11	+	56218386	56218522	56218167	56218215	56220377	56220445	3231	22,13,20	368,279,363	54,14,22	422,269,359	285	149	2.4301074675850615e-12	5.00352896531e-11	0.03,0.024,0.028	0.063,0.026,0.031	-0.013
8430	gene:Solyc03g121210.2	NA	3	-	69375076	69375160	69373943	69374013	69375521	69375696	8430	12,0,9	49,25,47	5,0,4	41,6,30	233	149	2.4511526968158446e-12	5.0412404407e-11	0.135,0.0,0.109	0.072,0.0,0.079	0.031
18689	gene:Solyc03g082630.2	NA	3	+	52545543	52545722	52543514	52543844	52547765	52547928	18689	99,66,100	0,4,2	118,32,90	1,0,0	328	149	2.893919614393805e-12	5.94525042917e-11	1.0,0.882,0.958	0.982,1.0,1.0	-0.047
7379	gene:Solyc04g045560.2	NA	4	+	34045055	34045255	34042532	34042796	34046024	34046691	7379	1,13,5	0,4,3	10,2,4	4,0,9	349	149	3.180449963030186e-12	6.52663670747e-11	1.0,0.581,0.416	0.516,1.0,0.159	0.107
796	gene:Solyc05g052700.2	NA	5	+	62906641	62906713	62905341	62906441	62907854	62908171	796	6,1,6	42,38,52	4,0,2	53,13,39	221	149	3.202372684010836e-12	6.56433086582e-11	0.088,0.017,0.072	0.048,0.0,0.033	0.032
14638	gene:Solyc05g006850.2	NA	5	-	1477857	1477936	1477193	1477630	1478215	1478448	14638	0,2,7	3,4,4	2,1,0	0,0,4	228	149	3.4066064215652905e-12	6.97523436806e-11	0.0,0.246,0.534	1.0,1.0,0.0	-0.407
9101	gene:Solyc07g006190.2	NA	7	-	1019269	1019367	1018849	1018973	1020704	1020809	9101	37,7,41	0,3,1	34,15,31	10,2,5	247	149	3.4202265874601777e-12	6.99536709234e-11	1.0,0.585,0.961	0.672,0.819,0.789	0.089
8663	gene:Solyc01g060240.2	NA	1	+	69832959	69833022	69831405	69831453	69833099	69833147	8663	351,72,316	13,6,16	432,82,334	25,8,21	212	149	3.449643129245069e-12	7.0477277604e-11	0.95,0.894,0.933	0.924,0.878,0.918	0.019
6778	gene:Solyc04g008990.2	NA	4	-	2577923	2577991	2576161	2576214	2578072	2578353	6778	0,2,5	32,16,27	0,0,3	58,19,65	217	149	3.927598790115205e-12	8.01533945355e-11	0.0,0.079,0.113	0.0,0.0,0.031	0.054
13530	gene:Solyc09g018830.2	NA	9	+	17567096	17567142	17566816	17566929	17567551	17567592	13530	10,8,20	1,4,2	25,5,14	2,0,1	195	149	3.978100382763101e-12	8.10944105621e-11	0.884,0.604,0.884	0.905,1.0,0.915	-0.149
14745	gene:Solyc06g073700.2	NA	6	-	45470410	45470456	45469655	45469748	45470909	45470956	14745	14,13,12	224,139,229	12,6,6	280,43,190	195	149	4.354106929731501e-12	8.86615224754e-11	0.046,0.067,0.038	0.032,0.096,0.024	-0.0
18608	gene:Solyc01g068370.2	NA	1	-	77581131	77581289	77579418	77579797	77581379	77582001	18608	14,4,1	5,12,4	11,0,7	0,4,5	307	149	4.715187755968193e-12	9.5908372979e-11	0.576,0.139,0.108	1.0,0.0,0.405	-0.194
2758	gene:Solyc03g044620.2	NA	3	+	10211449	10211524	10210997	10211059	10211805	10213627	2758	3,3,0	11,24,9	22,1,7	38,15,41	224	149	4.917360744036399e-12	9.99106001998e-11	0.154,0.077,0.0	0.278,0.042,0.102	-0.064
8664	gene:Solyc01g060240.2	NA	1	+	69832305	69832394	69831405	69831453	69832959	69833022	8664	2,2,7	229,50,202	15,5,6	293,57,227	238	149	4.968821225641664e-12	1.00845229908e-10	0.005,0.024,0.021	0.031,0.052,0.016	-0.016
8867	gene:Solyc03g097550.2	NA	3	+	59882223	59882289	59880467	59880535	59883679	59883811	8867	27,30,47	2,2,6	79,22,55	15,5,3	215	149	5.001499002813477e-12	1.0139701985e-10	0.903,0.912,0.844	0.785,0.753,0.927	0.065
11974	gene:Solyc11g010180.1	NA	11	-	3266655	3266864	3264921	3265325	3269119	3269250	11974	0,6,5	178,56,162	17,0,12	374,78,249	358	149	5.877044737693705e-12	1.19016600066e-10	0.0,0.043,0.013	0.019,0.0,0.02	0.006
7611	gene:Solyc05g007180.2	NA	5	+	1797435	1797498	1796892	1797276	1797637	1798023	7611	11,17,9	114,55,87	43,4,27	377,88,248	212	149	6.0014706410157444e-12	1.21403243449e-10	0.064,0.178,0.068	0.074,0.031,0.071	0.045
15269	gene:Solyc09g016940.2	NA	9	+	11838854	11839057	11838657	11838717	11839249	11839398	15269	6,1,7	9,8,3	3,0,8	20,1,17	352	149	6.2546755729853164e-12	1.26386874352e-10	0.22,0.05,0.497	0.06,0.0,0.166	0.18
5167	gene:Solyc08g062190.2	NA	8	-	50677376	50677416	50677034	50677109	50678335	50678560	5167	121,103,174	1,2,0	146,78,105	5,0,3	189	149	6.48863617620374e-12	1.3097117108e-10	0.99,0.976,1.0	0.958,1.0,0.965	0.014
3769	gene:Solyc04g064930.2	NA	4	+	56085644	56085707	56084715	56084759	56086072	56086155	3769	182,109,251	13,8,29	694,213,472	28,0,8	212	149	6.6569288454569316e-12	1.34221417955e-10	0.908,0.905,0.859	0.946,1.0,0.976	-0.083
15576	gene:Solyc03g096380.2	NA	3	-	58431679	58431706	58429214	58429439	58435955	58436175	15576	4,8,14	29,16,48	5,1,2	64,7,54	176	149	7.060819646862341e-12	1.42209681633e-10	0.105,0.297,0.198	0.062,0.108,0.03	0.133
19168	gene:Solyc09g091840.2	NA	9	-	71051101	71051179	71050578	71050733	71051732	71051849	19168	136,91,156	295,224,272	112,49,77	371,142,255	227	149	7.2757572890109675e-12	1.46379042888e-10	0.232,0.211,0.273	0.165,0.185,0.165	0.067
1091	gene:Solyc01g107360.2	NA	1	+	94928080	94928162	94927748	94927911	94928923	94928990	1091	12,15,0	20,18,23	7,3,7	27,13,20	231	149	9.126595101424863e-12	1.83415761619e-10	0.279,0.35,0.0	0.143,0.13,0.184	0.057
14770	gene:Solyc11g064830.1	NA	11	+	50052851	50053044	50052187	50052259	50055400	50055505	14770	586,348,711	13,4,4	228,91,200	1,1,2	342	149	9.272869559690845e-12	1.86152856411e-10	0.952,0.974,0.987	0.99,0.975,0.978	-0.01
10404	gene:Solyc06g084010.2	NA	6	-	49275291	49275469	49273854	49274101	49276490	49276985	10404	10,7,7	43,20,51	7,8,3	127,24,84	327	149	9.658069062481883e-12	1.93675219886e-10	0.096,0.138,0.059	0.024,0.132,0.016	0.04
18328	gene:Solyc02g077680.2	NA	2	+	42576497	42576598	42575521	42575621	42577187	42577261	18328	76,39,78	1,1,7	136,29,83	2,0,4	250	149	9.762539796382592e-12	1.95557860628e-10	0.978,0.959,0.869	0.976,1.0,0.925	-0.032
15722	gene:Solyc09g055760.2	NA	9	-	44421468	44421558	44421286	44421391	44421910	44421951	15722	314,110,292	12,4,0	260,97,246	4,0,0	239	149	1.0020731643463613e-11	2.00512343145e-10	0.942,0.945,1.0	0.976,1.0,1.0	-0.03
10820	gene:Solyc05g009670.2	NA	5	-	3868082	3868244	3867312	3867546	3868973	3869090	10820	6,0,4	29,17,44	0,2,0	37,14,25	311	149	1.0198694243799995e-11	2.03852471849e-10	0.09,0.0,0.042	0.0,0.064,0.0	0.023
11875	gene:Solyc01g106950.2	NA	1	+	94640486	94640580	94639566	94639629	94640744	94640853	11875	29,19,19	0,3,1	77,28,52	24,2,4	243	149	1.0546840900182912e-11	2.10525818336e-10	1.0,0.795,0.921	0.663,0.896,0.889	0.089
16224	gene:Solyc04g072140.2	NA	4	+	59171059	59171177	59170106	59170237	59171804	59171928	16224	48,23,53	5,0,1	56,19,50	3,0,0	267	149	1.0555358047496852e-11	2.10525818336e-10	0.843,1.0,0.967	0.912,1.0,1.0	-0.034
16631	gene:Solyc01g109370.2	NA	1	+	96347600	96347743	96347300	96347328	96347855	96348603	16631	26,24,26	10,3,11	54,41,34	30,2,33	292	149	1.1027344740974146e-11	2.19702297757e-10	0.57,0.803,0.547	0.479,0.913,0.345	0.061
13954	gene:Solyc12g005950.1	NA	12	-	586416	586456	584279	584357	587115	587430	13954	0,2,2	33,35,42	7,1,1	79,23,54	189	149	1.1592362005276809e-11	2.3071048909e-10	0.0,0.043,0.036	0.065,0.033,0.014	-0.011
5807	gene:Solyc01g050070.2	NA	1	-	48378968	48379037	48378529	48378573	48390253	48390349	5807	2,0,0	43,15,40	0,2,10	26,18,41	218	149	1.1805108913953225e-11	2.34691664727e-10	0.031,0.0,0.0	0.0,0.071,0.143	-0.061
4416	gene:Solyc08g062560.2	NA	8	-	51393193	51393308	51392757	51392808	51393965	51394024	4416	6,2,8	19,10,43	5,4,16	36,7,30	264	149	1.2789436645400779e-11	2.53987210112e-10	0.151,0.101,0.095	0.073,0.244,0.231	-0.067
13086	gene:Solyc12g008410.1	NA	12	+	1852666	1852729	1851589	1851730	1852807	1852882	13086	20,6,17	23,21,38	10,4,15	72,22,64	212	149	1.3453222351997179e-11	2.66882452867e-10	0.379,0.167,0.239	0.089,0.113,0.141	0.147
12874	gene:Solyc03g062890.2	NA	3	-	32409428	32409464	32408079	32408326	32411000	32411184	12874	331,284,358	28,10,42	322,207,268	16,5,30	185	149	1.3890452222322294e-11	2.7526047435e-10	0.905,0.958,0.873	0.942,0.971,0.878	-0.018
16759	gene:Solyc03g097060.2	NA	3	-	59411831	59411970	59411137	59411248	59412076	59412183	16759	106,69,107	2,0,4	115,39,80	0,0,2	288	149	1.519001200783022e-11	3.00690602114e-10	0.965,1.0,0.933	1.0,1.0,0.954	-0.019
5312	gene:Solyc02g086680.2	PDF1B	2	-	49329026	49329089	49328806	49328937	49329517	49329628	5312	221,73,192	5,2,10	321,99,283	5,1,9	212	149	1.5549202843967263e-11	3.07471335466e-10	0.969,0.962,0.931	0.978,0.986,0.957	-0.02
17263	gene:Solyc02g088300.2	NA	2	+	50439856	50440061	50438844	50439125	50440464	50440617	17263	12,2,5	31,14,63	6,0,3	33,25,54	354	149	1.5870687115649987e-11	3.13492749026e-10	0.14,0.057,0.032	0.071,0.0,0.023	0.045
10355	gene:Solyc02g086970.2	NA	2	-	49537544	49537682	49537281	49537455	49538098	49538185	10355	27,35,22	314,183,301	59,26,33	231,87,210	287	149	1.620943918661808e-11	3.19842021728e-10	0.043,0.09,0.037	0.117,0.134,0.075	-0.052
17938	gene:Solyc06g036340.2	NA	6	-	25905218	25905459	25904916	25905069	25905770	25906112	17938	40,16,36	106,39,162	20,12,8	61,24,87	390	149	1.7234582320643136e-11	3.39707044696e-10	0.126,0.136,0.078	0.111,0.16,0.034	0.012
9179	gene:Solyc02g080590.2	NA	2	+	44789356	44789441	44788952	44789014	44790014	44790070	9179	9,6,4	287,84,326	0,1,5	271,56,248	234	149	1.9145396919084597e-11	3.76968374945e-10	0.02,0.044,0.008	0.0,0.011,0.013	0.016
308	gene:Solyc03g114580.2	NA	3	-	64521216	64521271	64520114	64520133	64522273	64522451	308	5,18,13	6,2,0	20,11,21	1,0,0	204	149	2.001325453989999e-11	3.93636632692e-10	0.378,0.868,1.0	0.936,1.0,1.0	-0.23
11679	gene:Solyc05g006440.2	NA	5	-	1071629	1071741	1070887	1071042	1072115	1072256	11679	31,18,28	731,465,864	44,11,41	1991,664,1281	261	149	2.0274841484468464e-11	3.98357497209e-10	0.024,0.022,0.018	0.012,0.009,0.018	0.008
2455	gene:Solyc11g012790.1	NA	11	-	5561751	5561835	5561198	5561276	5562056	5562111	2455	3,5,1	7,4,7	4,1,3	15,10,10	233	149	2.297031647714277e-11	4.50838230623e-10	0.215,0.444,0.084	0.146,0.06,0.161	0.125
3687	gene:Solyc11g008000.1	NA	11	-	2207059	2207123	2206693	2206882	2207237	2207518	3687	17,9,15	189,129,215	41,9,16	361,89,201	213	149	2.3291285470858925e-11	4.56652602294e-10	0.059,0.047,0.047	0.074,0.066,0.053	-0.013
16959	gene:Solyc10g005030.2	NA	10	+	42072	42222	41125	41282	42563	42725	16959	4,5,2	38,46,56	24,6,7	95,32,89	299	149	2.35300556715255e-11	4.60844748884e-10	0.05,0.051,0.017	0.112,0.085,0.038	-0.039
245	gene:Solyc03g025890.1	NA	3	+	3294370	3294527	3291785	3292748	3294620	3294815	245	0,5,2	10,5,10	3,0,0	37,19,25	306	149	2.488658530039609e-11	4.86896550755e-10	0.0,0.327,0.089	0.038,0.0,0.0	0.126
10359	gene:Solyc02g086970.2	NA	2	-	49537595	49537682	49537281	49537455	49538098	49538185	10359	16,29,17	314,183,301	39,22,21	231,87,210	236	149	2.563987688016422e-11	5.01103583174e-10	0.031,0.091,0.034	0.096,0.138,0.059	-0.046
13658	gene:Solyc11g066660.1	NA	11	-	52433235	52433431	52431239	52431320	52433533	52433579	13658	37,19,53	25,19,30	29,10,41	89,21,87	345	149	2.66656280650708e-11	5.19763518955e-10	0.39,0.302,0.433	0.123,0.171,0.169	0.221
16199	gene:Solyc04g014960.2	NA	4	+	5181427	5181584	5180721	5180907	5182474	5182821	16199	22,7,4	120,73,101	2,0,1	18,5,24	306	149	2.6679073905974086e-11	5.19763518955e-10	0.082,0.045,0.019	0.051,0.0,0.02	0.025
19109	gene:Solyc08g008630.2	NA	8	+	3022412	3022493	3022232	3022294	3022579	3022675	19109	262,163,299	8,8,6	417,131,225	17,11,5	230	149	2.6667892672798306e-11	5.19763518955e-10	0.955,0.93,0.97	0.941,0.885,0.967	0.021
13008	gene:Solyc04g005520.2	NA	4	-	349079	349177	348629	348672	349350	349581	13008	52,25,66	1,0,4	71,12,78	4,2,3	247	149	2.6718511568477966e-11	5.19983340525e-10	0.969,1.0,0.909	0.915,0.784,0.94	0.08
16066	gene:Solyc08g062820.2	NA	8	-	52140094	52140152	52139713	52139811	52140241	52140295	16066	46,23,47	4,6,0	59,16,51	3,0,3	207	149	2.7254680622534607e-11	5.2985968044e-10	0.892,0.734,1.0	0.934,1.0,0.924	-0.077
15920	gene:Solyc03g123440.2	NA	3	-	70291041	70291530	70290872	70290909	70291744	70291827	15920	133,114,131	4,6,1	151,58,138	0,0,5	638	149	2.797902318650794e-11	5.4336969425e-10	0.886,0.816,0.968	1.0,1.0,0.866	-0.065
9246	gene:Solyc08g067820.2	NA	8	+	56860325	56860455	56860210	56860250	56860542	56860682	9246	7,7,8	28,6,35	3,0,0	78,5,43	279	149	2.9490077766199396e-11	5.72113704059e-10	0.118,0.384,0.109	0.02,0.0,0.0	0.197
1852	gene:Solyc02g067570.2	NA	2	+	37725275	37725290	37725110	37725186	37725441	37725635	1852	2,0,2	0,0,2	6,4,4	6,0,2	164	149	3.608420091426309e-11	6.99306512786e-10	1.0,NA,0.476	0.476,1.0,0.645	0.031
7602	gene:Solyc12g011340.1	NA	12	+	4189432	4189494	4188498	4188567	4190384	4190442	7602	846,329,770	11,12,24	379,177,390	22,6,20	211	149	3.7854021912843196e-11	7.32836405355e-10	0.982,0.951,0.958	0.924,0.954,0.932	0.027
2685	gene:Solyc04g009530.2	NA	4	-	2947249	2947259	2947054	2947141	2947907	2947979	2685	2,1,2	4,2,8	10,2,2	7,3,10	159	149	4.08521474755687e-11	7.90050588195e-10	0.319,0.319,0.19	0.572,0.385,0.158	-0.096
13660	gene:Solyc11g066660.1	NA	11	-	52433235	52433406	52431239	52431320	52433533	52433579	13660	37,18,47	25,19,30	21,8,35	89,21,87	320	149	4.1088062707527835e-11	7.93781830696e-10	0.408,0.306,0.422	0.099,0.151,0.158	0.243
455	gene:Solyc05g014970.2	NA	5	-	9179572	9179639	9177711	9177879	9179755	9179914	455	7,3,5	63,43,66	3,4,5	98,43,90	216	149	4.250634686336816e-11	8.20323636593e-10	0.071,0.046,0.05	0.021,0.06,0.037	0.016
8533	gene:Solyc06g071890.2	NA	6	-	44290421	44290521	44289987	44290101	44290914	44291016	8533	3,9,8	24,3,18	5,0,4	17,4,11	249	149	4.567259863779891e-11	8.80508584803e-10	0.07,0.642,0.21	0.15,0.0,0.179	0.198
13420	gene:Solyc11g071920.1	NA	11	+	55242655	55242705	55242456	55242556	55242966	55243036	13420	3,0,3	21,35,30	7,2,4	41,50,31	199	149	4.702791916225904e-11	9.05692011478e-10	0.097,0.0,0.07	0.113,0.029,0.088	-0.021
15685	gene:Solyc07g018340.2	NA	7	+	10347787	10347833	10347621	10347675	10347944	10348241	15685	4,0,13	11,7,13	34,10,20	30,12,16	195	149	4.76672116820513e-11	9.17047638079e-10	0.217,0.0,0.433	0.464,0.389,0.489	-0.231
11280	gene:Solyc08g065990.2	NA	8	+	54442913	54443040	54441442	54441614	54443140	54443232	11280	206,95,221	0,2,2	198,54,138	4,0,3	276	149	4.781030824225143e-11	9.18843478591e-10	1.0,0.962,0.984	0.964,1.0,0.961	0.007
13977	gene:Solyc02g089070.2	NA	2	+	50979220	50979308	50976937	50977030	50979531	50979670	13977	74,36,108	5,1,5	173,42,157	2,2,4	237	149	4.812731473427168e-11	9.23974403147e-10	0.903,0.958,0.931	0.982,0.93,0.961	-0.027
4952	gene:Solyc11g071260.1	NA	11	-	54796862	54796976	54796592	54796721	54799163	54799169	4952	161,39,186	1,0,4	200,48,179	7,2,0	263	149	4.904891621547403e-11	9.40689962184e-10	0.989,1.0,0.963	0.942,0.931,1.0	0.026
8579	gene:Solyc04g077630.2	NA	4	+	62579806	62579925	62579651	62579723	62580044	62580158	8579	12,2,23	2,0,0	1,2,11	3,0,0	268	149	4.954442968166532e-11	9.49207543351e-10	0.769,1.0,1.0	0.156,1.0,1.0	0.204
13960	gene:Solyc03g114670.2	NA	3	+	64582674	64582746	64581812	64581913	64582932	64582987	13960	0,3,3	93,44,88	23,7,7	128,29,120	221	149	5.063754880688328e-11	9.69144962606e-10	0.0,0.044,0.022	0.108,0.14,0.038	-0.073
112	gene:Solyc02g081840.2	NA	2	+	45634158	45634327	45634032	45634101	45635663	45635895	112	7,9,12	6,0,2	10,10,12	0,3,1	318	149	5.125805031875352e-11	9.80005104904e-10	0.353,1.0,0.738	1.0,0.61,0.849	-0.123
767	gene:Solyc01g105490.2	NA	1	-	93646351	93646594	93644767	93644846	93647630	93647777	767	8,6,27	5,4,7	22,10,31	3,0,5	392	149	5.4023916019480074e-11	1.03181768869e-09	0.378,0.363,0.595	0.736,1.0,0.702	-0.367
18595	gene:Solyc09g020190.2	NA	9	+	19188200	19188369	19187669	19187846	19188921	19189409	18595	42,17,25	981,387,998	5,2,1	113,35,115	318	149	5.53739159607432e-11	1.05650914657e-09	0.02,0.02,0.012	0.02,0.026,0.004	0.001
1190	gene:Solyc02g036310.2	NA	2	-	30492973	30493059	30492521	30492612	30493143	30493367	1190	8,2,3	7,0,6	3,1,8	0,0,0	235	149	5.818764119567085e-11	1.10904803431e-09	0.42,1.0,0.241	1.0,1.0,1.0	-0.446
3743	gene:Solyc01g088460.2	NA	1	+	83265708	83265950	83264526	83264777	83266367	83266608	3743	21,16,42	231,57,216	60,14,49	730,160,590	391	149	6.694844836051205e-11	1.27471226059e-09	0.033,0.097,0.069	0.03,0.032,0.031	0.035
3947	gene:Solyc03g083190.1	NA	3	+	53032263	53032402	53031155	53031308	53032508	53032606	3947	2,1,1	0,0,0	4,1,0	0,0,9	288	149	6.729380836422159e-11	1.27996843118e-09	1.0,1.0,1.0	1.0,1.0,0.0	0.333
1517	gene:Solyc09g010170.2	NA	9	-	3551042	3551043	3550916	3550968	3552437	3552545	1517	0,0,144	1,0,2	0,0,0	2,0,1	150	149	7.164943758956354e-11	1.36141302761e-09	0.0,NA,0.986	0.0,NA,0.0	0.493
13289	gene:Solyc03g005960.2	NA	3	+	646793	646926	646356	646525	647693	647765	13289	49,58,92	7,1,0	87,27,34	9,0,2	282	149	7.218107061193063e-11	1.37010502891e-09	0.787,0.968,1.0	0.836,1.0,0.9	0.006
16304	gene:Solyc09g066120.2	NA	9	+	64526858	64527000	64526496	64526784	64527113	64527308	16304	9,20,19	4,0,1	8,2,18	12,2,3	291	149	7.226877876183852e-11	1.37036147326e-09	0.535,1.0,0.907	0.254,0.339,0.754	0.365
2313	gene:Solyc09g056350.2	NA	9	-	48797199	48797481	48789908	48790242	48798458	48798530	2313	346,239,431	1,2,2	267,119,203	3,0,7	431	149	7.407099257718404e-11	1.40309452503e-09	0.992,0.976,0.987	0.969,1.0,0.909	0.026
7117	gene:Solyc02g085570.2	NA	2	+	48403921	48403966	48403770	48403844	48404052	48404111	7117	234,209,198	3,0,1	338,120,244	7,3,7	194	149	8.215553057321458e-11	1.55464189975e-09	0.984,1.0,0.993	0.974,0.968,0.964	0.024
10876	gene:Solyc05g017840.2	NA	5	+	18468273	18468406	18467191	18467490	18469520	18469886	10876	0,1,0	1,2,1	5,1,3	0,0,1	282	149	8.397916597335398e-11	1.58752427468e-09	0.0,0.209,0.0	1.0,1.0,0.613	-0.801
7817	gene:Solyc10g044840.1	NA	10	-	28284189	28284252	28283647	28283719	28285423	28285558	7817	0,0,2	40,32,35	7,7,3	187,49,140	212	149	9.062970695423823e-11	1.71149290157e-09	0.0,0.0,0.039	0.026,0.091,0.015	-0.031
19112	gene:Solyc08g008630.2	NA	8	+	3022394	3022493	3022232	3022294	3022579	3022675	19112	315,190,359	8,8,6	496,154,283	17,11,5	248	149	9.180727332695336e-11	1.73195968445e-09	0.959,0.935,0.973	0.946,0.894,0.971	0.019
3757	gene:Solyc06g009270.2	NA	6	-	3233684	3233770	3233105	3233193	3233848	3233979	3757	271,121,348	3,4,10	262,54,285	5,0,3	235	149	9.840534556765716e-11	1.85453910948e-09	0.983,0.95,0.957	0.971,1.0,0.984	-0.022
4003	gene:Solyc02g091590.2	NA	2	-	52851755	52851874	52851540	52851661	52852231	52852458	4003	86,23,62	2,0,2	2,0,2	0,0,1	268	149	1.0570066655945653e-10	1.98999552567e-09	0.96,1.0,0.945	1.0,NA,0.527	0.205
6289	gene:Solyc05g008800.2	NA	5	-	3037185	3037354	3036035	3036455	3037858	3037918	6289	5,4,4	107,24,82	6,11,11	130,54,111	318	149	1.1204752808570083e-10	2.1064692715e-09	0.021,0.072,0.022	0.021,0.087,0.044	-0.012
7758	gene:Solyc03g117420.2	NA	3	-	66568342	66568413	66567192	66567487	66569092	66569138	7758	253,149,309	90,68,124	338,95,237	176,32,113	220	149	1.1211539844509916e-10	2.1064692715e-09	0.656,0.597,0.628	0.565,0.668,0.587	0.02
3868	gene:Solyc03g118530.2	NA	3	-	67410697	67410813	67410283	67410456	67411028	67412405	3868	2,0,7	34,45,43	0,2,3	94,56,81	265	149	1.1813675178410333e-10	2.21734519177e-09	0.032,0.0,0.084	0.0,0.02,0.02	0.025
11516	gene:Solyc01g099230.2	NA	1	+	89532362	89532580	89531654	89531772	89532827	89533180	11516	0,1,3	7,7,7	0,0,2	27,2,23	367	149	1.2318202948074448e-10	2.30969431724e-09	0.0,0.055,0.148	0.0,0.0,0.034	0.056
13097	gene:Solyc01g005020.2	NA	1	-	38102	38204	37544	37729	38802	38858	13097	7,0,5	40,11,59	15,0,5	71,11,39	251	149	1.3009444647133923e-10	2.4368299512e-09	0.094,0.0,0.048	0.111,0.0,0.071	-0.013
14813	gene:Solyc08g065440.2	NA	8	-	53471473	53471608	53469777	53469901	53472022	53472792	14813	2,0,0	12,0,18	1,0,6	36,12,32	284	149	1.315903369148558e-10	2.45986025555e-09	0.08,NA,0.0	0.014,0.0,0.09	0.005
17172	gene:Solyc06g009660.2	NA	6	+	3611707	3611907	3609213	3609345	3612041	3612636	17172	2,1,6	201,78,198	6,4,12	260,116,200	349	149	1.3153637977645728e-10	2.45986025555e-09	0.004,0.005,0.013	0.01,0.015,0.025	-0.009
16754	gene:Solyc02g090570.2	NA	2	+	52112464	52112516	52111278	52111375	52114484	52114586	16754	9,18,29	0,0,2	99,36,89	2,0,4	201	149	1.3343565368103708e-10	2.49183325362e-09	1.0,1.0,0.915	0.973,1.0,0.943	-0.0
10968	gene:Solyc10g007360.2	NA	10	-	1748509	1748722	1747681	1747868	1749016	1749319	10968	10,3,5	6,0,0	4,0,2	1,0,4	362	149	1.3753800667820055e-10	2.56584792459e-09	0.407,1.0,1.0	0.622,NA,0.171	0.406
7785	gene:Solyc07g045420.2	NA	7	-	58512616	58512740	58512485	58512540	58512874	58512968	7785	12,16,28	110,64,137	5,0,6	190,50,153	273	149	1.3886601965342154e-10	2.58800859433e-09	0.056,0.12,0.1	0.014,0.0,0.021	0.08
15616	gene:Solyc02g030300.2	NA	2	+	25479935	25480094	25478217	25478375	25480724	25480935	15616	13,0,11	54,32,60	1,0,2	13,5,27	308	149	1.495890471111764e-10	2.78504043457e-09	0.104,0.0,0.081	0.036,0.0,0.035	0.038
12688	gene:Solyc06g084290.2	NA	6	-	49479270	49479322	49478660	49479050	49479514	49480016	12688	3,5,1	35,11,35	1,0,1	31,11,25	201	149	1.5642127007648514e-10	2.90930960427e-09	0.06,0.252,0.021	0.023,0.0,0.029	0.094
12905	gene:Solyc05g053540.2	NA	5	-	63622521	63622676	63622235	63622430	63623352	63623400	12905	114,85,114	0,4,7	259,134,244	12,10,15	304	149	1.5964963704804066e-10	2.96636735074e-09	1.0,0.912,0.889	0.914,0.868,0.889	0.043
5565	gene:Solyc07g007780.2	NA	7	-	2424592	2425283	2424181	2424433	2425776	2426049	5565	433,188,448	15,9,10	399,98,363	40,16,45	840	149	1.6133526019025866e-10	2.99467429191e-09	0.837,0.787,0.888	0.639,0.521,0.589	0.254
2493	gene:Solyc10g045430.1	NA	10	+	33397890	33397958	33394560	33395110	33399613	33400029	2493	1,4,1	29,10,34	4,4,3	39,6,38	217	149	1.656089787134736e-10	3.07091589142e-09	0.023,0.215,0.02	0.066,0.314,0.051	-0.058
11022	gene:Solyc12g021360.1	NA	12	+	16040125	16040235	16039448	16039545	16041207	16041330	11022	8,7,4	232,109,308	4,1,5	291,104,277	259	149	1.6874791301011646e-10	3.12598315485e-09	0.019,0.036,0.007	0.008,0.006,0.01	0.013
7762	gene:Solyc03g117420.2	NA	3	-	66568841	66568901	66568342	66568413	66569092	66569138	7762	4,4,7	175,102,191	7,0,2	217,64,150	209	149	1.8244848513032605e-10	3.37639385959e-09	0.016,0.027,0.025	0.022,0.0,0.009	0.012
6942	gene:Solyc05g008810.2	NA	5	-	3047034	3047130	3046426	3046500	3047735	3047831	6942	4,1,12	3,0,5	14,2,6	8,8,3	245	149	1.842434821311829e-10	3.40619907055e-09	0.448,1.0,0.593	0.516,0.132,0.549	0.281
13814	gene:Solyc11g067070.1	NA	11	-	52813519	52813695	52812409	52813268	52814455	52816107	13814	3,2,2	7,11,25	2,1,9	14,9,16	325	149	1.891768107431118e-10	3.49390651761e-09	0.164,0.077,0.035	0.061,0.048,0.205	-0.013
4111	gene:Solyc09g083010.2	NA	9	-	68702349	68702569	68702150	68702242	68702877	68702996	4111	7,6,8	22,22,38	12,7,12	6,0,4	369	149	1.9278969275094947e-10	3.55707575966e-09	0.114,0.099,0.078	0.447,1.0,0.548	-0.568
3246	gene:Solyc01g081070.2	NA	1	+	80405162	80405312	80404609	80404771	80405902	80406045	3246	1,2,2	57,16,55	11,0,2	98,35,75	299	149	1.9316633705328766e-10	3.56046814275e-09	0.009,0.059,0.018	0.053,0.0,0.013	0.007
10525	gene:Solyc01g089900.2	NA	1	-	83619968	83620026	83619279	83619366	83620498	83620544	10525	5,5,7	6,8,5	18,4,26	12,8,14	207	149	1.995823893567122e-10	3.67506196314e-09	0.375,0.31,0.502	0.519,0.265,0.572	-0.056
8069	gene:Solyc03g083420.2	NA	3	+	53291568	53291751	53291185	53291302	53291844	53291931	8069	256,143,306	0,1,0	295,100,240	9,3,12	332	149	2.0227818171180159e-10	3.72099177095e-09	1.0,0.985,1.0	0.936,0.937,0.9	0.071
1192	gene:Solyc02g036310.2	NA	2	-	30493016	30493059	30492521	30492612	30493143	30493367	1192	2,2,7	7,0,6	3,1,1	0,0,0	192	149	2.209501367069547e-10	4.06042594512e-09	0.181,1.0,0.475	1.0,1.0,1.0	-0.448
5792	gene:Solyc02g091730.1	NA	2	+	52975961	52976133	52975294	52975500	52976519	52976597	5792	29,18,43	0,2,4	44,9,33	1,0,0	321	149	2.3901748956622846e-10	4.38808550179e-09	1.0,0.807,0.833	0.953,1.0,1.0	-0.104
4806	gene:Solyc02g088200.2	NA	2	-	50369274	50369411	50369059	50369172	50369627	50369807	4806	41,20,37	222,143,206	3,0,1	0,0,4	286	149	2.409796133050408e-10	4.41971447679e-09	0.088,0.068,0.086	1.0,NA,0.115	-0.477
17407	gene:Solyc03g116330.2	NA	3	+	65819010	65819088	65818316	65818382	65819957	65820379	17407	100,52,94	0,1,5	120,56,86	2,0,9	227	149	2.444375048733377e-10	4.47868678324e-09	1.0,0.972,0.925	0.975,1.0,0.862	0.02
10949	gene:Solyc01g112180.2	NA	1	+	98244397	98244491	98243217	98243411	98247426	98248135	10949	25,18,47	16,15,26	65,17,40	24,11,14	243	149	2.4759806416499717e-10	4.53209974932e-09	0.489,0.424,0.526	0.624,0.487,0.637	-0.103
8513	gene:Solyc01g088100.2	NA	1	+	82963586	82963802	82963242	82963402	82964076	82964156	8513	383,297,401	12,11,7	504,291,420	15,8,22	365	149	2.4997794840535565e-10	4.57113141495e-09	0.929,0.917,0.959	0.932,0.937,0.886	0.017
12703	gene:Solyc03g118550.2	NA	3	+	67436253	67436307	67436058	67436175	67436985	67437016	12703	202,106,237	29,5,21	268,95,177	41,7,22	203	149	2.60059233523173e-10	4.75077545395e-09	0.836,0.94,0.892	0.828,0.909,0.855	0.025
10800	gene:Solyc10g077110.1	NA	10	+	59993450	59993534	59993201	59993336	59993778	59994064	10800	45,22,72	21,17,38	89,30,65	20,24,30	233	149	2.617003984746003e-10	4.77603227216e-09	0.578,0.453,0.548	0.74,0.444,0.581	-0.062
1596	gene:Solyc02g036290.2	NA	2	-	30486990	30487056	30485095	30485164	30488310	30488383	1596	3,0,4	26,16,17	2,10,5	19,2,10	215	149	2.687750720320625e-10	4.90030286808e-09	0.074,0.0,0.14	0.068,0.776,0.257	-0.296
54	gene:Solyc02g070860.2	NA	2	+	40465408	40465532	40465061	40465157	40465725	40465786	54	6,2,0	43,26,47	0,0,2	29,11,37	273	149	2.7508616675427607e-10	5.01042052641e-09	0.071,0.04,0.0	0.0,0.0,0.029	0.027
14875	gene:Solyc02g094150.2	NA	2	+	54777703	54777830	54777501	54777526	54778223	54778390	14875	217,105,273	21,2,21	75,24,42	10,1,6	276	149	2.8142443090949716e-10	5.12081558076e-09	0.848,0.966,0.875	0.802,0.928,0.791	0.056
9617	gene:Solyc09g090550.2	NA	9	+	70042218	70042285	70040851	70040910	70042524	70042732	9617	57,62,72	3,4,0	167,92,103	0,0,6	216	149	2.8911574773900413e-10	5.25558931594e-09	0.929,0.914,1.0	1.0,1.0,0.922	-0.026
4826	gene:Solyc04g079060.2	NA	4	-	63648719	63648811	63647655	63647693	63648989	63649066	4826	10,8,9	0,0,0	4,5,17	8,3,6	241	149	2.925140973169001e-10	5.31213654213e-09	1.0,1.0,1.0	0.236,0.507,0.637	0.54
16242	gene:Solyc03g025600.2	NA	3	+	3000697	3000782	2999379	2999509	3001996	3002083	16242	21,12,29	10,0,0	76,9,45	3,3,4	234	149	2.9989755103638034e-10	5.44087217101e-09	0.572,1.0,1.0	0.942,0.656,0.878	0.032
4314	gene:Solyc06g011530.2	NA	6	+	8021992	8022071	8021721	8021813	8022157	8022497	4314	5,1,2	28,4,4	2,0,0	37,14,34	228	149	3.0859107046671885e-10	5.59309958827e-09	0.105,0.14,0.246	0.034,0.0,0.0	0.152
9654	gene:Solyc04g049390.2	NA	4	+	41800049	41800123	41798798	41798922	41806843	41806956	9654	3,0,3	55,23,60	4,7,6	139,36,129	223	149	3.2888629098019244e-10	5.95509892952e-09	0.035,0.0,0.032	0.019,0.115,0.03	-0.032
13462	gene:Solyc07g005680.2	NA	7	+	567125	567191	566930	566944	567636	567732	13462	19,11,43	83,19,102	21,0,12	26,8,27	215	149	3.431360118101075e-10	6.2070313439e-09	0.137,0.286,0.226	0.359,0.0,0.235	0.018
16368	gene:Solyc06g060780.2	NA	6	-	38802149	38802282	38801365	38801443	38803502	38803609	16368	0,2,2	3,0,0	0,0,0	0,5,2	282	149	3.481155775854885e-10	6.29094579494e-09	0.0,1.0,1.0	NA,0.0,0.0	0.667
4691	gene:Solyc01g111840.2	NA	1	+	98010686	98010752	98010503	98010545	98010837	98010908	4691	2,1,5	50,21,50	4,2,0	88,20,71	215	149	4.0204656629765905e-10	7.25845360015e-09	0.027,0.032,0.065	0.031,0.065,0.0	0.009
1970	gene:Solyc11g027830.1	NA	11	+	19003549	19003678	19003332	19003474	19004477	19004641	1970	6,0,1	48,24,61	13,2,6	126,63,130	278	149	4.0424471263416223e-10	7.29101132582e-09	0.063,0.0,0.009	0.052,0.017,0.024	-0.007
10713	gene:Solyc04g078610.2	NA	4	-	63289062	63289181	63288806	63288919	63289456	63289570	10713	50,43,33	0,5,4	149,43,104	17,6,17	268	149	4.1205813149868363e-10	7.42468451771e-09	1.0,0.827,0.821	0.83,0.799,0.773	0.082
16210	gene:Solyc11g039960.1	NA	11	+	40413814	40413993	40412992	40413112	40414675	40414806	16210	1,0,2	22,14,36	18,0,1	32,11,20	328	149	4.2229371153004387e-10	7.60169839985e-09	0.02,0.0,0.025	0.204,0.0,0.022	-0.06
9145	gene:Solyc05g007260.2	NA	5	-	1927261	1927266	1927045	1927108	1928569	1928695	9145	1,0,0	2,4,4	5,0,3	0,0,0	154	149	4.291593173482633e-10	7.71776380926e-09	0.326,0.0,0.0	1.0,NA,1.0	-0.891
9064	gene:Solyc12g013550.1	NA	12	+	4401914	4401994	4400298	4400369	4402685	4402691	9064	322,108,398	0,0,4	345,136,352	10,3,4	229	149	4.3437368933325646e-10	7.80393742052e-09	1.0,1.0,0.985	0.957,0.967,0.983	0.026
16796	gene:Solyc02g087230.2	NA	2	-	49682337	49682394	49681799	49682127	49683047	49683119	16796	111,94,165	2,0,0	314,138,201	8,3,3	206	149	4.34961512166101e-10	7.80690395354e-09	0.976,1.0,1.0	0.966,0.971,0.98	0.02
6404	gene:Solyc01g009810.2	NA	1	+	4252766	4252899	4251975	4252049	4253463	4253535	6404	210,251,253	0,9,12	44,32,34	0,0,1	282	149	4.515811451955945e-10	8.09733220448e-09	1.0,0.936,0.918	1.0,1.0,0.947	-0.031
4992	gene:Solyc07g055980.2	NA	7	-	63882575	63882683	63879904	63880247	63882760	63882834	4992	120,69,156	5,0,3	187,58,140	3,0,2	257	149	4.603267878778015e-10	8.24614495181e-09	0.933,1.0,0.968	0.973,1.0,0.976	-0.016
7619	gene:Solyc01g034150.2	NA	1	-	36255080	36255155	36251783	36251820	36256428	36256568	7619	3,0,5	35,40,30	0,0,2	40,20,25	224	149	4.6299673519747705e-10	8.2859367271e-09	0.054,0.0,0.1	0.0,0.0,0.051	0.034
5651	gene:Solyc10g076860.1	NA	10	+	59839643	59839885	59834470	59834530	59841989	59842070	5651	18,0,4	117,35,103	19,4,8	118,65,75	391	149	4.915537829385127e-10	8.7884867542e-09	0.055,0.0,0.015	0.058,0.023,0.039	-0.017
9694	gene:Solyc04g074690.2	NA	4	-	60608516	60608726	60608354	60608412	60609698	60609869	9694	10,8,1	10,2,7	5,0,4	12,20,16	359	149	5.213101832399684e-10	9.31148720915e-09	0.293,0.624,0.056	0.147,0.0,0.094	0.244
3936	gene:Solyc03g083190.1	NA	3	+	53032263	53032425	53031155	53031308	53032508	53032606	3936	0,2,1	0,0,0	5,2,1	0,0,9	311	149	5.626234227360064e-10	1.00397024102e-08	NA,1.0,1.0	1.0,1.0,0.051	0.316
1639	gene:Solyc07g055050.2	NA	7	+	63185002	63185098	63184493	63184574	63185579	63185648	1639	410,178,430	31,20,16	1471,472,1218	35,19,64	245	149	5.668622340516673e-10	1.01055777999e-08	0.889,0.844,0.942	0.962,0.938,0.92	-0.048
17457	gene:Solyc09g060100.2	NA	9	+	57605209	57605299	57605030	57605115	57605974	57606030	17457	71,17,82	1,2,3	25,10,31	9,2,0	239	149	5.787112107301731e-10	1.0306863405e-08	0.978,0.841,0.945	0.634,0.757,1.0	0.124
13793	gene:Solyc02g080080.2	NA	2	-	44392711	44392839	44392361	44392572	44392929	44393139	13793	44,28,62	7,7,12	4,0,15	4,0,3	277	149	5.831855479801446e-10	1.03765451692e-08	0.772,0.683,0.735	0.35,NA,0.729	0.191
9446	gene:Solyc01g103950.2	NA	1	-	92427305	92427485	92426457	92426522	92427765	92427900	9446	9,13,6	51,23,38	19,3,15	101,43,72	329	149	6.014062603726991e-10	1.06904448728e-08	0.074,0.204,0.067	0.079,0.031,0.086	0.05
9146	gene:Solyc05g007260.2	NA	5	-	1927257	1927266	1927045	1927108	1928569	1928691	9146	4,3,0	2,4,4	6,2,6	0,0,0	158	149	6.241281848886037e-10	1.10836763911e-08	0.654,0.414,0.0	1.0,1.0,1.0	-0.644
6991	gene:Solyc04g072810.2	NA	4	-	59780624	59780749	59780375	59780552	59782661	59782755	6991	297,94,217	5,0,2	360,111,315	2,4,9	274	149	6.326852744407072e-10	1.12248456615e-08	0.97,1.0,0.983	0.99,0.938,0.95	0.025
5035	gene:Solyc08g006600.2	NA	8	-	1194283	1194379	1193044	1193093	1194491	1194534	5035	16,22,12	6,7,12	13,3,10	3,3,1	245	149	6.515356105589468e-10	1.15481873238e-08	0.619,0.657,0.378	0.725,0.378,0.859	-0.103
9660	gene:Solyc06g034220.2	NA	6	+	23959513	23959715	23958840	23958911	23959901	23960028	9660	1,0,3	0,4,0	0,0,0	2,0,2	351	149	6.9470654840016e-10	1.23015678259e-08	1.0,0.0,1.0	0.0,NA,0.0	0.667
5429	gene:Solyc10g079070.1	NA	10	+	60704350	60704407	60704072	60704134	60704928	60705000	5429	3,0,0	131,83,163	8,1,5	194,93,161	206	149	7.089921394326932e-10	1.25425055778e-08	0.016,0.0,0.0	0.029,0.008,0.022	-0.014
6734	gene:Solyc07g055540.2	NA	7	-	63530688	63530849	63530277	63530498	63532101	63532474	6734	11,3,4	58,37,87	8,2,2	71,35,77	310	149	7.456956573918358e-10	1.31791895659e-08	0.084,0.038,0.022	0.051,0.027,0.012	0.018
12959	gene:Solyc09g011470.2	NA	9	+	4795824	4796059	4795305	4795484	4796143	4796204	12959	14,8,27	84,36,74	14,1,23	29,9,33	384	149	7.876051434285849e-10	1.39065768585e-08	0.061,0.079,0.124	0.158,0.041,0.213	-0.049
3834	gene:Solyc07g052570.2	NA	7	-	61054550	61054795	61054329	61054386	61054863	61054940	3834	13,6,1	48,43,68	3,4,13	47,19,35	394	149	8.126336165747064e-10	1.4334794904e-08	0.093,0.05,0.006	0.024,0.074,0.123	-0.024
247	gene:Solyc03g025890.1	NA	3	+	3293327	3293397	3291785	3292748	3294620	3294815	247	2,5,3	10,5,10	4,0,0	37,19,25	219	149	8.329145577513032e-10	1.46785295488e-08	0.12,0.405,0.17	0.069,0.0,0.0	0.209
16222	gene:Solyc04g072140.2	NA	4	+	59169130	59169224	59168616	59168704	59169959	59170020	16222	15,6,23	0,4,0	61,11,35	1,0,1	243	149	8.574418871340165e-10	1.50963719862e-08	1.0,0.479,1.0	0.974,1.0,0.955	-0.15
7853	gene:Solyc05g008770.2	NA	5	-	2996696	2996822	2994444	2994463	3000623	3000884	7853	2,4,6	18,15,29	7,1,2	38,22,30	275	149	8.599306342955975e-10	1.51257703665e-08	0.057,0.126,0.101	0.091,0.024,0.035	0.045
1725	gene:Solyc03g123890.2	NA	3	-	70581126	70581201	70580682	70580742	70581405	70581573	1725	2,2,1	15,18,21	6,2,6	61,19,33	224	149	8.677706914550982e-10	1.52491502383e-08	0.081,0.069,0.031	0.061,0.065,0.108	-0.018
7487	gene:Solyc06g009160.2	NA	6	-	3103938	3104020	3102937	3102993	3104763	3104817	7487	27,26,29	2,0,0	42,9,38	5,2,0	231	149	9.081097011758079e-10	1.59428498774e-08	0.897,1.0,1.0	0.844,0.744,1.0	0.103
13085	gene:Solyc12g008410.1	NA	12	+	1851332	1851420	1851037	1851239	1851589	1851730	13085	23,28,23	9,21,20	61,36,46	18,11,22	237	149	9.67340414299981e-10	1.69665813027e-08	0.616,0.456,0.42	0.681,0.673,0.568	-0.143
7885	gene:Solyc01g098520.2	NA	1	-	89018195	89018260	89017978	89018085	89018329	89018374	7885	6,2,7	17,3,22	6,0,8	8,4,9	214	149	9.971365792174716e-10	1.74725953336e-08	0.197,0.317,0.181	0.343,0.0,0.382	-0.01
12856	gene:Solyc09g020110.2	NA	9	+	18418452	18418677	18417553	18417643	18420105	18420197	12856	53,14,67	2,0,3	57,9,33	1,2,0	374	149	1.0699809258007408e-09	1.87312585011e-08	0.913,1.0,0.899	0.958,0.642,1.0	0.071
16000	gene:Solyc09g020140.2	NA	9	-	18641247	18641346	18640525	18640581	18642512	18642617	16000	3,3,9	3,1,0	6,2,3	0,0,2	248	149	1.0885368761625894e-09	1.90380564071e-08	0.375,0.643,1.0	1.0,1.0,0.474	-0.152
8394	gene:Solyc03g006660.2	NA	3	+	1239492	1239731	1237768	1238016	1240042	1240198	8394	5,0,2	30,16,39	4,2,4	34,9,28	388	149	1.0970632710551502e-09	1.91690270134e-08	0.06,0.0,0.019	0.043,0.079,0.052	-0.032
6405	gene:Solyc02g062950.2	NA	2	-	34899445	34899516	34896777	34896916	34899847	34899997	6405	14,6,5	63,39,69	2,2,0	73,44,47	220	149	1.1526634133892633e-09	2.01214939337e-08	0.131,0.094,0.047	0.018,0.03,0.0	0.075
12861	gene:Solyc09g020110.2	NA	9	+	18418447	18418677	18417569	18417643	18420105	18420197	12861	53,14,65	2,0,3	57,9,31	1,2,0	379	149	1.1626427924547692e-09	2.02765342152e-08	0.912,1.0,0.895	0.957,0.639,1.0	0.07
149	gene:Solyc07g066310.2	PSBR	7	+	67786857	67786906	67786620	67786695	67786983	67787035	149	2,8,3	0,0,0	5,7,3	2,4,7	198	149	1.2410976033584069e-09	2.16243694683e-08	1.0,1.0,1.0	0.653,0.568,0.244	0.512
13659	gene:Solyc11g066660.1	NA	11	-	52435974	52436045	52435159	52435245	52436466	52436539	13659	54,64,80	0,2,0	195,54,194	4,0,4	220	149	1.2594927230626512e-09	2.19241951953e-08	1.0,0.956,1.0	0.971,1.0,0.97	0.005
1604	gene:Solyc08g077230.2	NA	8	-	61146376	61146407	61146098	61146296	61146848	61147022	1604	0,2,4	64,17,44	3,4,6	108,14,69	180	149	1.2634501163949888e-09	2.19723730694e-08	0.0,0.089,0.07	0.022,0.191,0.067	-0.04
6823	gene:Solyc08g067090.2	NA	8	+	56002667	56002716	56002407	56002496	56002833	56002858	6823	3,14,7	108,109,104	11,1,0	292,110,184	198	149	1.2914032677820738e-09	2.2437372486e-08	0.02,0.088,0.048	0.028,0.007,0.0	0.04
4696	gene:Solyc07g044830.2	NA	7	+	57879420	57879467	57878960	57879004	57881879	57882054	4696	293,135,253	4,1,4	245,77,157	6,1,4	196	149	1.2997676542627698e-09	2.25614744423e-08	0.982,0.99,0.98	0.969,0.983,0.968	0.011
17736	gene:Solyc02g078460.2	NA	2	-	43122726	43122854	43122011	43122580	43124516	43124751	17736	7,2,5	176,148,128	8,2,6	126,78,120	277	149	1.3795547062497223e-09	2.39239397838e-08	0.021,0.007,0.021	0.033,0.014,0.026	-0.008
14198	gene:Solyc12g005050.1	NA	12	-	25299	25385	24783	24877	25625	25671	14198	14,1,8	51,18,54	10,0,8	58,18,66	235	149	1.474867284005111e-09	2.55528366494e-08	0.148,0.034,0.086	0.099,0.0,0.071	0.033
13962	gene:Solyc09g089550.2	NA	9	-	69255650	69255702	69255216	69255563	69256795	69257262	13962	3,0,1	6,2,5	0,0,2	4,0,3	201	149	1.4841513756609553e-09	2.56895892756e-08	0.27,0.0,0.129	0.0,NA,0.331	-0.033
9103	gene:Solyc07g006190.2	NA	7	-	1019264	1019367	1018849	1018973	1020704	1020815	9103	17,5,18	0,3,1	19,5,12	10,2,5	252	149	1.4992838444869976e-09	2.59272222133e-08	1.0,0.496,0.914	0.529,0.596,0.587	0.233
18206	gene:Solyc05g056520.2	NA	5	-	65782971	65783130	65782791	65782889	65783252	65783362	18206	0,0,3	2,0,0	15,1,9	5,0,1	308	149	1.5548449642126846e-09	2.68628920898e-08	0.0,NA,1.0	0.592,1.0,0.813	-0.302
3849	gene:Solyc07g055810.2	NA	7	+	63743027	63743134	63742532	63742651	63743275	63743486	3849	8,6,13	130,33,118	6,0,6	82,20,112	256	149	1.567230595337682e-09	2.70515718367e-08	0.035,0.096,0.06	0.041,0.0,0.03	0.04
16738	gene:Solyc06g070980.2	NA	6	-	43590328	43590427	43589769	43589858	43590545	43590679	16738	2443,2046,2463	30,8,36	2441,1104,1609	10,1,11	248	149	1.5966056813097176e-09	2.75328761234e-08	0.98,0.994,0.976	0.993,0.998,0.989	-0.01
7399	gene:Solyc04g071930.2	NA	4	-	58945729	58945973	58945182	58945518	58946863	58947353	7399	17,2,20	232,35,183	19,5,25	327,102,340	393	149	1.6272579020988339e-09	2.80352856286e-08	0.027,0.021,0.04	0.022,0.018,0.027	0.007
7366	gene:Solyc10g009530.2	NA	10	+	3666220	3666310	3664561	3664682	3667514	3667714	7366	2,4,2	0,0,0	13,1,2	9,9,13	239	149	1.6359988142783982e-09	2.81596105321e-08	1.0,1.0,1.0	0.474,0.065,0.088	0.791
18204	gene:Solyc05g056520.2	NA	5	-	65782983	65783130	65782791	65782889	65783252	65783362	18204	1,0,1	2,0,0	1,2,5	5,0,1	296	149	1.658015243480953e-09	2.85119958397e-08	0.201,NA,1.0	0.091,1.0,0.716	-0.002
10480	gene:Solyc01g098990.2	NA	1	+	89347203	89347318	89346927	89347010	89348708	89348795	10480	101,97,122	4,0,0	439,167,354	9,2,3	264	149	1.9237613891753003e-09	3.30511154388e-08	0.934,1.0,1.0	0.965,0.979,0.985	0.002
585	gene:Solyc01g079410.2	NA	1	-	78486793	78486986	78485863	78486627	78491123	78491651	585	14,0,7	86,34,120	25,1,4	127,36,79	342	149	2.00760620079716e-09	3.4459552902e-08	0.066,0.0,0.025	0.079,0.012,0.022	-0.007
3767	gene:Solyc04g064930.2	NA	4	+	56085598	56085707	56084690	56084759	56086072	56086155	3767	70,49,87	13,8,29	283,74,175	28,0,8	258	149	2.12745061143052e-09	3.64827161955e-08	0.757,0.78,0.634	0.854,1.0,0.927	-0.203
1931	gene:Solyc12g056650.1	NA	12	-	62630198	62630267	62630052	62630099	62630967	62631036	1931	9,4,8	0,0,63	4,2,2	0,0,0	218	149	2.137744565370248e-09	3.6625235972e-08	1.0,1.0,0.08	1.0,1.0,1.0	-0.307
6263	gene:Solyc01g094230.2	NA	1	+	85788397	85788530	85784772	85784892	85789370	85789570	6263	5,4,0	1,0,1	6,2,7	3,0,4	282	149	2.1808338231891823e-09	3.73288414092e-08	0.725,1.0,0.0	0.514,1.0,0.48	-0.09
13937	gene:Solyc04g026200.2	NA	4	-	18397535	18397588	18393737	18393860	18397687	18397782	13937	1,0,3	13,3,15	0,0,2	10,0,13	202	149	2.1906608126684235e-09	3.74623282863e-08	0.054,0.0,0.129	0.0,NA,0.102	0.01
18415	gene:Solyc11g070100.1	NA	11	+	54637506	54637678	54635866	54636041	54637901	54637953	18415	20,9,18	26,15,30	21,7,16	41,14,36	321	149	2.3251260258639668e-09	3.97250255057e-08	0.263,0.218,0.218	0.192,0.188,0.171	0.049
2445	gene:Solyc05g055000.2	NA	5	+	64784581	64784591	64780049	64780149	64784899	64785293	2445	8,3,9	2,2,0	21,6,14	0,0,3	159	149	2.328091658585053e-09	3.97389323867e-08	0.789,0.584,1.0	1.0,1.0,0.814	-0.147
18742	gene:Solyc10g006090.2	NA	10	+	822659	822679	820939	821032	823020	823131	18742	5,0,5	8,2,4	4,0,3	10,4,4	169	149	2.378784587458762e-09	4.05667336526e-08	0.355,0.0,0.524	0.261,0.0,0.398	0.073
15455	gene:Solyc07g062080.2	NA	7	+	64908868	64908914	64908221	64908281	64909007	64909157	15455	4,0,10	38,15,44	4,1,4	53,11,37	195	149	2.4166693387090437e-09	4.11747841482e-08	0.074,0.0,0.148	0.055,0.065,0.076	0.009
4769	gene:Solyc03g007920.2	NA	3	+	2428853	2428884	2428698	2428755	2429218	2429276	4769	38,12,42	0,0,2	23,5,16	0,0,4	180	149	2.428057273216817e-09	4.1330681824e-08	1.0,1.0,0.946	1.0,1.0,0.768	0.059
6934	gene:Solyc08g078220.2	NA	8	+	62057182	62057306	62056054	62056135	62059941	62061681	6934	17,2,10	174,106,206	11,6,10	157,48,112	273	149	2.4348105411110327e-09	4.14074731895e-08	0.051,0.01,0.026	0.037,0.064,0.046	-0.02
355	gene:Solyc08g076130.2	NA	8	-	60166251	60166288	60163715	60163818	60166383	60166644	355	21,6,11	7,0,4	27,5,14	3,0,3	186	149	2.515238281597376e-09	4.27359115205e-08	0.706,1.0,0.688	0.878,1.0,0.789	-0.091
18152	gene:Solyc02g067860.2	NA	2	+	37962479	37962495	37962280	37962372	37962568	37962710	18152	34,19,45	33,13,34	30,4,17	88,16,44	165	149	2.5490235086730597e-09	4.32701426302e-08	0.482,0.569,0.544	0.235,0.184,0.259	0.306
13176	gene:Solyc04g008240.2	NA	4	+	1920978	1921085	1920534	1920651	1921386	1921504	13176	153,97,175	7,4,6	264,71,240	9,2,4	256	149	2.616831745986007e-09	4.43804091062e-08	0.927,0.934,0.944	0.945,0.954,0.972	-0.022
10051	gene:Solyc03g082960.2	NA	3	-	52816935	52816946	52816617	52816777	52817217	52817271	10051	0,0,0	2,0,2	2,0,1	0,0,0	160	149	2.6401132962640844e-09	4.47341765768e-08	0.0,NA,0.0	1.0,NA,1.0	-1.0
12871	gene:Solyc03g062890.2	NA	3	-	32409410	32409464	32408079	32408326	32411000	32411184	12871	1064,686,1156	28,10,42	957,497,846	16,5,30	203	149	2.661756927352826e-09	4.5059568003e-08	0.965,0.981,0.953	0.978,0.986,0.954	-0.006
9988	gene:Solyc04g045620.2	NA	4	-	34487031	34487190	34486707	34486712	34489738	34490144	9988	1189,564,1231	48,11,46	1231,491,991	61,13,61	308	149	2.6887025543663366e-09	4.54740361507e-08	0.923,0.961,0.928	0.907,0.948,0.887	0.023
8886	gene:Solyc11g017440.1	NA	11	-	8384018	8384079	8383386	8383568	8384460	8384487	8886	111,132,123	7,0,0	211,129,152	8,6,15	210	149	2.7591706551890987e-09	4.66231681891e-08	0.918,1.0,1.0	0.949,0.938,0.878	0.051
14305	gene:Solyc04g079100.2	NA	4	-	63684444	63684488	63683586	63683721	63685492	63685565	14305	371,149,338	50,28,53	52,11,34	9,0,3	193	149	2.886660571917012e-09	4.8732846529e-08	0.851,0.804,0.831	0.817,1.0,0.897	-0.076
13691	gene:Solyc01g104160.2	NA	1	-	92630396	92630496	92630064	92630277	92631412	92631605	13691	7,0,6	51,53,64	7,0,4	93,54,88	249	149	3.131559236157041e-09	5.28189657832e-08	0.076,0.0,0.053	0.043,0.0,0.026	0.02
17694	gene:Solyc12g009890.1	NA	12	+	3068449	3068545	3068166	3068284	3068988	3069150	17694	6,2,11	116,93,135	5,2,4	239,91,185	245	149	3.173924469961564e-09	5.34846816019e-08	0.03,0.013,0.047	0.013,0.013,0.013	0.017
13976	gene:Solyc02g089070.2	NA	2	+	50979185	50979308	50976937	50977030	50979531	50979670	13976	100,43,137	5,1,5	202,48,190	2,2,4	272	149	3.2560442550592355e-09	5.48184880097e-08	0.916,0.959,0.938	0.982,0.929,0.963	-0.02
11651	gene:Solyc02g068420.2	NA	2	-	38376160	38376284	38375899	38376069	38378916	38379096	11651	4,0,3	124,89,127	11,0,7	209,86,172	273	149	3.306206181750211e-09	5.56123150918e-08	0.017,0.0,0.013	0.028,0.0,0.022	-0.007
7109	gene:Solyc12g096610.1	NA	12	+	65449532	65449647	65448570	65448612	65449818	65449962	7109	26,30,31	14,6,9	17,5,18	1,4,4	264	149	3.3274855492163724e-09	5.59193181151e-08	0.512,0.738,0.66	0.906,0.414,0.717	-0.042
14761	gene:Solyc01g108070.2	NA	1	+	95435531	95435692	95434986	95435187	95435829	95435979	14761	2,0,1	19,17,25	3,4,3	77,40,49	310	149	3.3443443217598097e-09	5.61515411623e-08	0.048,0.0,0.019	0.018,0.046,0.029	-0.009
18319	gene:Solyc02g076870.2	NA	2	+	41988440	41988607	41988312	41988380	41989341	41989605	18319	24,19,23	0,0,1	30,10,33	0,0,3	316	149	3.620024780902745e-09	6.07250115154e-08	1.0,1.0,0.916	1.0,1.0,0.838	0.026
10751	gene:Solyc02g090180.2	NA	2	+	51809600	51809834	51809113	51809304	51809902	51810220	10751	11,8,20	9,9,10	34,10,23	12,1,22	383	149	3.6941453032271656e-09	6.19121321282e-08	0.322,0.257,0.438	0.524,0.796,0.289	-0.197
16740	gene:Solyc06g070980.2	NA	6	-	43590332	43590427	43589768	43589858	43590545	43590679	16740	2440,2051,2461	30,8,36	2440,1105,1609	10,1,11	244	149	3.777043251753893e-09	6.32440723632e-08	0.98,0.994,0.977	0.993,0.999,0.989	-0.01
8293	gene:Solyc06g005490.2	NA	6	+	507192	507316	506667	506743	507789	507874	8293	412,247,377	5,5,0	440,125,271	6,2,5	273	149	3.955645788463452e-09	6.61746576695e-08	0.978,0.964,1.0	0.976,0.972,0.967	0.009
6101	gene:Solyc01g010810.2	NA	1	-	6212313	6212367	6211408	6211495	6212672	6212810	6101	7,7,3	99,100,119	6,3,4	153,76,139	203	149	4.132729339476786e-09	6.90745503808e-08	0.049,0.049,0.018	0.028,0.028,0.021	0.013
6710	gene:Solyc01g096400.2	NA	1	+	87504448	87504546	87502393	87502603	87507140	87507265	6710	159,100,173	12,3,15	42,16,43	8,3,12	247	149	4.2062397883790216e-09	7.02396407338e-08	0.889,0.953,0.874	0.76,0.763,0.684	0.17
11877	gene:Solyc01g106950.2	NA	1	+	94647494	94647575	94645464	94645575	94649280	94649351	11877	0,0,2	39,16,39	9,0,8	53,13,42	230	149	4.4078181226176644e-09	7.35392889852e-08	0.0,0.0,0.032	0.099,0.0,0.11	-0.059
11827	gene:Solyc02g005110.2	NA	2	+	6433549	6433648	6433397	6433419	6433728	6433861	11827	1,0,5	2,9,4	2,0,5	6,2,0	248	149	4.489988631018231e-09	7.48425993017e-08	0.231,0.0,0.429	0.167,0.0,1.0	-0.169
9255	gene:Solyc12g036120.1	NA	12	-	53711133	53711158	53710287	53710344	53711280	53711352	9255	2,10,4	2,2,2	15,0,8	18,0,13	174	149	4.576745569427397e-09	7.62199404164e-08	0.461,0.811,0.631	0.416,NA,0.345	0.254
16689	gene:Solyc08g006430.2	NA	8	+	1036015	1036090	1035209	1035219	1036978	1037081	16689	2,3,2	15,5,13	3,8,9	22,2,8	224	149	4.629342663494339e-09	7.702642311e-08	0.081,0.285,0.093	0.083,0.727,0.428	-0.26
114	gene:Solyc02g081840.2	NA	2	+	45634158	45634251	45634032	45634101	45635663	45635768	114	31,20,36	6,0,2	41,15,23	0,3,1	242	149	4.888452152670672e-09	8.12644669736e-08	0.761,1.0,0.917	1.0,0.755,0.934	-0.004
16741	gene:Solyc06g070980.2	NA	6	-	43590335	43590427	43589769	43589858	43590545	43590679	16741	2435,2043,2450	30,8,36	2431,1104,1600	10,1,11	241	149	4.915439558746386e-09	8.16396161965e-08	0.98,0.994,0.977	0.993,0.999,0.989	-0.01
8079	gene:Solyc03g083420.2	NA	3	+	53291568	53291786	53291171	53291302	53291844	53291931	8079	147,87,176	0,1,0	175,60,133	9,3,12	367	149	4.932645702435013e-09	8.18517821009e-08	1.0,0.972,1.0	0.888,0.89,0.818	0.125
18868	gene:Solyc02g062130.2	NA	2	-	33707920	33708138	33707234	33707368	33708362	33708519	18868	45,63,62	2,10,10	59,31,41	10,0,2	367	149	5.222446866608828e-09	8.65829184734e-08	0.901,0.719,0.716	0.705,1.0,0.893	-0.087
15561	gene:Solyc02g091290.2	NA	2	+	52631927	52632115	52631792	52631852	52632700	52632817	15561	70,35,44	4,1,1	103,35,76	26,6,24	337	149	5.744409743449334e-09	9.51511242617e-08	0.886,0.939,0.951	0.637,0.721,0.583	0.278
8068	gene:Solyc03g083420.2	NA	3	+	53291568	53291760	53291185	53291302	53291844	53291931	8068	148,88,179	0,1,0	175,60,132	9,3,12	341	149	5.779147556324697e-09	9.56407492991e-08	1.0,0.975,1.0	0.895,0.897,0.828	0.118
8393	gene:Solyc11g065980.1	NA	11	+	51599475	51599667	51599032	51599083	51599781	51599879	8393	6,1,6	2,2,1	0,0,0	2,4,3	341	149	6.1080899914050696e-09	1.0099401437e-07	0.567,0.179,0.724	0.0,0.0,0.0	0.49
12045	gene:Solyc09g008520.2	NA	9	-	2007619	2007660	2007321	2007488	2007773	2007833	12045	18,8,19	29,9,32	6,7,5	10,0,8	190	149	6.175356358072424e-09	1.02014898549e-07	0.327,0.411,0.318	0.32,1.0,0.329	-0.198
3203	gene:Solyc04g007020.2	NA	4	-	740830	741040	740449	740614	741507	742225	3203	29,6,25	219,53,270	6,0,10	158,18,198	359	149	6.455149427964097e-09	1.06541693284e-07	0.052,0.045,0.037	0.016,0.0,0.021	0.032
9530	gene:Solyc02g093120.2	NA	2	+	54046894	54046970	54046585	54046654	54047189	54047238	9530	96,45,103	13,19,25	60,12,70	30,1,37	225	149	6.8417275203752445e-09	1.12821308548e-07	0.83,0.611,0.732	0.57,0.888,0.556	0.053
1533	gene:Solyc06g036720.2	NA	6	+	27280120	27280216	27279616	27280027	27280671	27281021	1533	5,8,5	72,37,130	9,11,13	85,29,88	245	149	6.916633981233219e-09	1.13954784121e-07	0.041,0.116,0.023	0.06,0.187,0.082	-0.05
12069	gene:Solyc07g017530.2	NA	7	-	7471936	7471973	7471524	7471642	7472831	7473052	12069	3,0,0	4,2,0	0,3,2	2,0,1	186	149	7.183015698414023e-09	1.18238072134e-07	0.375,0.0,NA	0.0,1.0,0.616	-0.351
9905	gene:Solyc11g069050.1	NA	11	+	53628355	53628508	53626571	53627567	53632111	53632179	9905	12,11,8	2,0,5	7,0,2	0,2,0	302	149	7.247440549961326e-09	1.19192323702e-07	0.747,1.0,0.441	1.0,0.0,1.0	0.063
1880	gene:Solyc04g078750.2	NA	4	+	63415044	63415165	63414402	63414956	63415484	63416058	1880	377,182,375	4,0,3	454,164,437	20,4,5	270	149	8.724002754708138e-09	1.43348404695e-07	0.981,1.0,0.986	0.926,0.958,0.98	0.034
12367	gene:Solyc11g006000.1	NA	11	+	814273	814439	813064	813301	815234	815352	12367	1,0,3	0,0,2	3,0,1	0,0,1	315	149	9.095249789011102e-09	1.49315705203e-07	1.0,NA,0.415	1.0,NA,0.321	0.047
16685	gene:Solyc08g006430.2	NA	8	+	1036015	1036062	1035209	1035219	1036978	1037081	16685	486,288,504	15,5,13	951,233,577	22,2,8	196	149	9.655318578019785e-09	1.58369519376e-07	0.961,0.978,0.967	0.97,0.989,0.982	-0.012
4229	gene:Solyc01g091780.2	NA	1	+	85354112	85354221	85353727	85353816	85354846	85354987	4229	96,71,109	21,11,19	269,98,197	17,7,8	258	149	9.864769352415933e-09	1.61661424286e-07	0.725,0.788,0.768	0.901,0.89,0.934	-0.148
9239	gene:Solyc06g063020.2	NA	6	-	39789580	39789679	39789365	39789493	39789898	39790010	9239	41,22,31	0,4,0	60,23,60	7,0,16	248	149	1.030468145444641e-08	1.68720888105e-07	1.0,0.768,1.0	0.837,1.0,0.693	0.079
16079	gene:Solyc12g036410.1	NA	12	-	52195222	52195391	52194067	52194307	52195742	52196230	16079	60,23,88	4,8,5	110,28,93	0,0,0	318	149	1.081385918222996e-08	1.76900943522e-07	0.875,0.574,0.892	1.0,1.0,1.0	-0.22
13723	gene:Solyc02g032300.2	NA	2	+	28120884	28120954	28120530	28120596	28121449	28121488	13723	26,19,42	38,43,27	28,5,14	80,27,39	219	149	1.2233688490396184e-08	1.99950436043e-07	0.318,0.231,0.514	0.192,0.112,0.196	0.188
11725	gene:Solyc02g091120.2	NA	2	-	52528849	52528899	52526733	52526926	52529244	52529352	11725	56,48,77	0,5,8	51,22,27	0,0,2	199	149	1.2465620320113665e-08	2.03561044821e-07	1.0,0.878,0.878	1.0,1.0,0.91	-0.051
8640	gene:Solyc04g055010.2	NA	4	-	53540601	53540722	53540391	53540482	53542760	53543115	8640	60,44,94	14,0,8	93,35,127	3,0,4	270	149	1.2558437725866773e-08	2.04895570989e-07	0.703,1.0,0.866	0.945,1.0,0.946	-0.107
3297	gene:Solyc10g079710.1	NA	10	+	61215282	61215362	61215118	61215208	61215565	61215603	3297	13,2,7	8,6,27	3,2,0	26,7,11	229	149	1.3002102723274393e-08	2.1194689779e-07	0.514,0.178,0.144	0.07,0.157,0.0	0.203
4318	gene:Solyc06g011530.2	NA	6	+	8021765	8021813	8020681	8020772	8022157	8022222	4318	6,2,4	1,2,2	21,6,11	6,0,0	197	149	1.3438449474752665e-08	2.18866599073e-07	0.819,0.431,0.602	0.726,1.0,1.0	-0.291
1385	gene:Solyc06g008590.2	NA	6	+	2500794	2500829	2500294	2500418	2500938	2501014	1385	2,0,3	146,130,146	4,0,7	217,66,137	184	149	1.4139644025328906e-08	2.30083775774e-07	0.011,0.0,0.016	0.015,0.0,0.04	-0.009
4994	gene:Solyc07g055980.2	NA	7	-	63882575	63882642	63879904	63880247	63882760	63882834	4994	38,15,32	5,0,3	50,12,35	3,0,2	216	149	1.4288437571788197e-08	2.32300311191e-07	0.84,1.0,0.88	0.92,1.0,0.923	-0.041
1325	gene:Solyc12g019100.1	NA	12	+	9118385	9118478	9118009	9118079	9118665	9118760	1325	1,0,1	0,1,0	6,0,6	4,2,0	242	149	1.470913758282149e-08	2.38929693946e-07	1.0,0.0,1.0	0.48,0.0,1.0	0.173
16006	gene:Solyc09g020140.2	NA	9	-	18643073	18643228	18642890	18642999	18643736	18643791	16006	1,5,3	0,0,0	1,0,0	0,4,0	304	149	1.5318262349508677e-08	2.48605437024e-07	1.0,1.0,1.0	1.0,0.0,NA	0.5
3242	gene:Solyc11g073130.1	NA	11	+	56218367	56218522	56218167	56218215	56220377	56220445	3242	7,10,11	368,279,363	30,11,6	422,269,359	304	149	1.5418670136401264e-08	2.50015293019e-07	0.009,0.017,0.015	0.034,0.02,0.008	-0.007
3794	gene:Solyc02g063130.2	NA	2	-	35177179	35177233	35176435	35176509	35177435	35177582	3794	510,407,510	46,18,47	775,301,608	33,15,18	203	149	1.5844790058348324e-08	2.56699497884e-07	0.891,0.943,0.888	0.945,0.936,0.961	-0.04
3543	gene:Solyc01g106190.2	NA	1	+	94141946	94142083	94141719	94141821	94142204	94142384	3543	0,0,2	0,1,0	0,0,1	4,1,3	286	149	1.6969908618910387e-08	2.74686452483e-07	NA,0.0,1.0	0.0,0.0,0.148	0.451
5244	gene:Solyc06g054140.2	NA	6	+	36968358	36968479	36967925	36968169	36968874	36969415	5244	7,5,5	16,17,16	1,2,5	11,3,19	270	149	1.7115368524632385e-08	2.76798372401e-07	0.194,0.14,0.147	0.048,0.269,0.127	0.012
3941	gene:Solyc03g083190.1	NA	3	+	53031585	53031810	53031155	53031308	53032508	53032606	3941	5,1,3	0,0,0	3,0,6	0,0,9	374	149	1.7639605277322866e-08	2.85027007758e-07	1.0,1.0,1.0	1.0,NA,0.21	0.395
18647	gene:Solyc01g087290.2	NA	1	-	82227366	82227498	82225751	82225879	82227997	82228345	18647	79,43,58	0,2,5	305,129,196	3,2,1	281	149	1.892926256363906e-08	3.05598383119e-07	1.0,0.919,0.86	0.982,0.972,0.99	-0.055
2996	gene:Solyc04g072890.2	NA	4	+	59847318	59847375	59845657	59845744	59848947	59849082	2996	11,11,6	10,6,6	11,1,13	12,9,8	206	149	1.9054995556920165e-08	3.07359574621e-07	0.443,0.57,0.42	0.399,0.074,0.54	0.14
18299	gene:Solyc03g120430.2	NA	3	-	68823696	68823774	68823587	68823619	68823845	68823887	18299	123,78,166	7,0,1	590,204,522	11,7,14	227	149	1.9919352244735755e-08	3.21021393201e-07	0.92,1.0,0.991	0.972,0.95,0.961	0.009
2479	gene:Solyc12g005900.1	NA	12	-	533589	533818	533261	533395	533923	534069	2479	3,0,0	16,9,9	7,0,1	38,9,23	378	149	2.033736188816932e-08	3.27472307509e-07	0.069,0.0,0.0	0.068,0.0,0.017	-0.005
910	gene:Solyc02g005520.2	NA	2	-	9240093	9240142	9239964	9240011	9240303	9240480	910	14,17,19	16,3,4	46,6,31	15,8,28	198	149	2.0486793722427843e-08	3.29591109111e-07	0.397,0.81,0.781	0.698,0.361,0.454	0.158
33	gene:Solyc01g103980.2	NA	1	+	92457789	92457841	92457387	92457510	92458159	92458612	33	231,110,280	18,21,26	103,39,78	15,10,16	201	149	2.0637474835198157e-08	3.31726303509e-07	0.905,0.795,0.889	0.836,0.743,0.783	0.076
16169	gene:Solyc05g006410.2	NA	5	-	1046713	1046773	1046529	1046630	1047122	1047222	16169	4,2,5	6,4,0	3,2,2	5,2,5	209	149	2.123392324465224e-08	3.41016807309e-07	0.322,0.263,1.0	0.3,0.416,0.222	0.216
3816	gene:Solyc09g092020.2	NA	9	-	71188546	71188762	71188317	71188453	71188859	71188936	3816	3,0,0	0,5,0	1,2,2	0,0,0	365	149	2.3484717831777732e-08	3.76836884131e-07	1.0,0.0,NA	1.0,1.0,1.0	-0.5
5906	gene:Solyc01g006100.2	NA	1	-	762360	762429	762144	762185	764545	764851	5906	4,0,7	8,0,17	1,2,0	96,22,69	218	149	2.4243652775801153e-08	3.886771034e-07	0.255,NA,0.22	0.007,0.059,0.0	0.215
7351	gene:Solyc09g031750.2	NA	9	-	28024226	28024321	28023612	28024112	28024873	28024958	7351	12,3,15	223,79,206	20,2,22	269,85,222	244	149	2.4422769997766545e-08	3.9120914058e-07	0.032,0.023,0.043	0.043,0.014,0.057	-0.005
4582	gene:Solyc01g105230.2	NA	1	+	93474430	93474530	93473950	93474274	93475267	93475576	4582	1,0,3	122,36,106	0,2,7	72,22,59	249	149	2.4688133303602107e-08	3.95117100506e-07	0.005,0.0,0.017	0.0,0.052,0.066	-0.032
19158	gene:Solyc02g094640.2	NA	2	+	55234515	55234595	55233896	55233979	55234668	55234757	19158	100,68,91	0,0,4	386,147,280	5,0,9	229	149	2.5368443511154686e-08	4.05653491955e-07	1.0,1.0,0.937	0.98,1.0,0.953	0.001
5428	gene:Solyc10g079070.1	NA	10	+	60705473	60705696	60704928	60705000	60705805	60706016	5428	23,11,21	259,158,291	37,14,30	406,134,317	372	149	2.7674618446619177e-08	4.42147515649e-07	0.034,0.027,0.028	0.035,0.04,0.037	-0.008
11112	gene:Solyc07g042180.2	NA	7	-	55198237	55198299	55197836	55197939	55199108	55199387	11112	260,179,336	16,8,17	410,164,331	15,16,28	211	149	2.8088477685070414e-08	4.48371732382e-07	0.92,0.94,0.933	0.951,0.879,0.893	0.023
922	gene:Solyc04g009620.2	CS2	4	-	3002324	3002383	3000637	3000769	3002587	3002668	922	5,0,1	84,60,75	8,2,0	90,38,54	208	149	2.9092011157685566e-08	4.63989943067e-07	0.041,0.0,0.009	0.06,0.036,0.0	-0.015
7325	gene:Solyc11g019970.1	NA	11	-	9881148	9881178	9880989	9881043	9882556	9882681	7325	5,5,12	4,3,8	15,11,3	8,0,3	179	149	3.0611542647464106e-08	4.87803780117e-07	0.51,0.581,0.555	0.609,1.0,0.454	-0.139
18477	gene:Solyc01g088640.2	NA	1	-	83409088	83409322	83408401	83409010	83410519	83410711	18477	63,46,77	2,0,6	62,27,46	6,3,6	383	149	3.1146019559734786e-08	4.95892961421e-07	0.925,1.0,0.833	0.801,0.778,0.749	0.143
9302	gene:Solyc01g109330.2	NA	1	-	96305247	96305455	96304815	96305035	96305857	96306434	9302	7,0,0	19,4,11	10,0,0	7,6,14	357	149	3.17056893412058e-08	5.04368971958e-07	0.133,0.0,0.0	0.374,0.0,0.0	-0.08
7350	gene:Solyc09g031750.2	NA	9	-	28024222	28024321	28023612	28024112	28024873	28024958	7350	8,5,20	223,79,206	9,3,16	269,85,222	248	149	3.391242313931962e-08	5.39009073115e-07	0.021,0.037,0.055	0.02,0.021,0.042	0.01
3150	gene:Solyc05g052930.2	NA	5	+	63114049	63114170	63113490	63113568	63115210	63115376	3150	7,3,4	32,17,45	1,3,9	53,33,55	270	149	3.397139679244646e-08	5.39482138744e-07	0.108,0.089,0.047	0.01,0.048,0.083	0.034
7365	gene:Solyc10g009530.2	NA	10	+	3665054	3665267	3664561	3664682	3667514	3667714	7365	5,1,10	0,0,0	43,15,11	9,9,13	362	149	3.4738822458722704e-08	5.51195285215e-07	1.0,1.0,1.0	0.663,0.407,0.258	0.557
4725	gene:Solyc06g060750.2	NA	6	+	38785771	38785948	38785531	38785634	38786291	38786620	4725	0,0,1	21,14,14	2,0,4	34,8,23	326	149	3.5506304019097626e-08	5.62889209381e-07	0.0,0.0,0.032	0.026,0.0,0.074	-0.023
2627	gene:Solyc10g008720.2	NA	10	-	2795078	2795107	2794091	2794368	2795855	2796071	2627	7,1,8	12,6,14	12,2,11	14,6,14	178	149	3.576836045329059e-08	5.66557332086e-07	0.328,0.122,0.324	0.418,0.218,0.397	-0.086
8171	gene:Solyc09g015930.2	NA	9	+	11390642	11390725	11385606	11385705	11390812	11390908	8171	8,4,10	69,33,71	2,4,2	135,35,127	232	149	3.76249137810742e-08	5.95453755461e-07	0.069,0.072,0.083	0.009,0.068,0.01	0.046
6383	gene:Solyc04g082920.2	NA	4	+	66403865	66403921	66403030	66403177	66404652	66404745	6383	61,32,58	0,0,3	185,69,147	3,4,8	205	149	3.8832606937621196e-08	6.14040597201e-07	1.0,1.0,0.934	0.978,0.926,0.93	0.033
9505	gene:Solyc01g111340.2	NA	1	-	97619619	97619767	97619330	97619503	97619843	97619878	9505	7,6,10	6,11,3	44,12,21	6,2,4	297	149	4.056564542687861e-08	6.40895556364e-07	0.369,0.215,0.626	0.786,0.751,0.725	-0.351
123	gene:Solyc05g054980.2	NA	5	-	64764031	64764062	64763401	64763549	64764836	64764927	123	12,7,31	4,3,5	45,8,27	1,3,0	180	149	4.0751593706721356e-08	6.43283063393e-07	0.713,0.659,0.837	0.974,0.688,1.0	-0.151
2360	gene:Solyc02g086870.2	NA	2	-	49477399	49477484	49476492	49476528	49477652	49477758	2360	2,1,0	36,17,67	0,2,6	102,21,77	234	149	4.0888251629569877e-08	6.44889085693e-07	0.034,0.036,0.0	0.0,0.057,0.047	-0.011
6180	gene:Solyc01g080660.2	NA	1	-	79899168	79899227	79899008	79899048	79899346	79899511	6180	49,29,39	0,0,2	84,39,60	6,2,2	208	149	4.113341368092112e-08	6.48202233168e-07	1.0,1.0,0.933	0.909,0.933,0.956	0.045
874	gene:Solyc11g012550.1	NA	11	+	5361033	5361132	5360151	5360248	5364108	5365080	874	1,4,2	1,0,0	0,0,1	0,4,0	248	149	4.231076750574213e-08	6.66187182492e-07	0.375,1.0,1.0	NA,0.0,1.0	0.292
7377	gene:Solyc04g045560.2	NA	4	+	34045044	34045167	34042532	34042796	34046024	34046691	7377	1,0,3	0,4,3	2,0,3	4,0,9	272	149	4.297144947073361e-08	6.76013373318e-07	1.0,0.0,0.354	0.215,NA,0.154	0.267
10005	gene:Solyc07g039510.2	NA	7	-	47623055	47623226	47621489	47621572	47623954	47624070	10005	5,21,0	52,68,41	2,1,1	132,76,93	320	149	4.303401652294143e-08	6.76421490351e-07	0.043,0.126,0.0	0.007,0.006,0.005	0.05
9083	gene:Solyc02g079250.2	NA	2	+	43855378	43855475	43854564	43854667	43855794	43856003	9083	18,13,38	8,2,5	43,25,46	7,4,2	246	149	4.4064861374597326e-08	6.92035650278e-07	0.577,0.797,0.822	0.788,0.791,0.933	-0.105
3737	gene:Solyc05g044630.2	NA	5	+	57235229	57235295	57234584	57234674	57236038	57236337	3737	64,36,80	19,14,31	140,100,145	29,8,25	215	149	4.622800377431023e-08	7.2539082558e-07	0.7,0.641,0.641	0.77,0.897,0.801	-0.162
9243	gene:Solyc10g080130.1	NA	10	+	61518778	61518826	61518622	61518692	61519775	61519849	9243	6,9,0	0,6,0	3,2,6	2,2,0	197	149	4.76616653524206e-08	7.47252374698e-07	1.0,0.532,NA	0.532,0.431,1.0	0.112
10007	gene:Solyc07g039510.2	NA	7	-	47623059	47623226	47621489	47621572	47623954	47624070	10007	11,14,7	52,68,41	8,1,6	132,76,93	316	149	4.8286926036834826e-08	7.55948181989e-07	0.091,0.088,0.075	0.028,0.006,0.03	0.063
2358	gene:Solyc02g086870.2	NA	2	-	49474406	49474479	49473034	49473091	49475098	49475150	2358	21,11,27	3,8,2	48,9,33	4,6,2	222	149	4.829816745614595e-08	7.55948181989e-07	0.825,0.48,0.901	0.89,0.502,0.917	-0.034
7347	gene:Solyc09g031750.2	NA	9	-	28025563	28025749	28025161	28025227	28026014	28026130	7347	1,0,1	0,0,0	2,0,1	0,0,5	335	149	4.864431247655894e-08	7.60721259212e-07	1.0,NA,1.0	1.0,NA,0.082	0.459
18427	gene:Solyc02g067160.2	NA	2	-	37355630	37355741	37354910	37355545	37357509	37357675	18427	1,9,3	147,26,148	1,2,0	26,10,41	260	149	4.901863983352934e-08	7.65926615132e-07	0.004,0.166,0.011	0.022,0.103,0.0	0.019
7772	gene:Solyc12g008900.1	NA	12	-	2210429	2210698	2209296	2209588	2210897	2211161	7772	37,31,59	71,26,75	16,0,4	5,4,5	418	149	4.998626353075705e-08	7.80385715257e-07	0.157,0.298,0.219	0.533,0.0,0.222	-0.027
15732	gene:Solyc06g060810.2	NA	6	-	38842719	38842743	38842467	38842564	38843847	38843895	15732	2,4,15	9,1,8	9,0,9	3,1,4	173	149	5.230926012010502e-08	8.15962605708e-07	0.161,0.775,0.618	0.721,0.0,0.66	0.058
14640	gene:Solyc05g006850.2	NA	5	-	1477857	1477980	1477193	1477630	1478215	1478448	14640	0,0,4	3,4,4	3,0,2	0,0,4	272	149	5.236087908309043e-08	8.16078544967e-07	0.0,0.0,0.354	1.0,NA,0.215	-0.49
9608	gene:Solyc01g096360.2	NA	1	+	87442291	87442386	87442099	87442220	87443367	87443598	9608	1,4,4	0,0,0	6,0,11	4,1,4	244	149	5.277633962401418e-08	8.21860216287e-07	1.0,1.0,1.0	0.478,0.0,0.627	0.632
3021	gene:Solyc01g080510.2	NA	1	+	79760750	79760800	79760113	79760368	79761549	79761628	3021	1,1,0	0,0,0	0,2,0	3,3,0	199	149	5.388283663698553e-08	8.38384254295e-07	1.0,1.0,NA	0.0,0.333,NA	0.834
4126	gene:Solyc02g066940.2	NA	2	-	37188369	37188600	37187768	37188009	37189758	37190275	4126	48,40,63	164,61,199	57,27,65	83,30,73	380	149	5.4703980316765274e-08	8.50444286591e-07	0.103,0.205,0.11	0.212,0.261,0.259	-0.105
7667	gene:Solyc10g012060.2	NA	10	+	4391144	4391245	4388118	4388396	4392279	4392387	7667	42,16,40	0,2,1	102,33,64	0,2,0	250	149	5.6668583536299075e-08	8.80245642836e-07	1.0,0.827,0.96	1.0,0.908,1.0	-0.04
4741	gene:Solyc03g115520.2	NA	3	-	65195651	65195885	65195191	65195314	65196889	65196988	4741	45,83,60	2,2,0	175,57,106	0,0,2	383	149	5.706083118625305e-08	8.85593690066e-07	0.897,0.942,1.0	1.0,1.0,0.954	-0.038
3122	gene:Solyc03g113880.2	NA	3	+	63933024	63933225	63932153	63932580	63934112	63934169	3122	88,25,81	2,0,1	64,12,58	4,1,2	350	149	5.797338268729725e-08	8.99001179556e-07	0.949,1.0,0.972	0.872,0.836,0.925	0.096
13235	gene:Solyc10g005490.2	NA	10	-	386865	386951	385970	386082	388068	388171	13235	61,34,39	2,6,2	72,39,56	1,0,2	235	149	5.866984124552653e-08	9.09038001647e-07	0.951,0.782,0.925	0.979,1.0,0.947	-0.089
4083	gene:Solyc06g068980.2	NA	6	-	42791098	42791144	42790739	42790916	42792078	42792147	4083	27,12,21	0,1,4	20,7,19	1,0,0	195	149	6.035664103448338e-08	9.34389608773e-07	1.0,0.902,0.8	0.939,1.0,1.0	-0.079
4815	gene:Solyc04g079060.2	NA	4	-	63648719	63648842	63647655	63647693	63648989	63649066	4815	70,39,61	0,0,0	77,24,60	8,3,6	272	149	6.042404670464157e-08	9.34649680559e-07	1.0,1.0,1.0	0.841,0.814,0.846	0.166
9432	gene:Solyc12g055940.1	NA	12	-	61933622	61933702	61933232	61933336	61934274	61934352	9432	97,36,78	6,7,10	102,60,74	23,5,7	229	149	6.296787870067306e-08	9.73183055835e-07	0.913,0.77,0.835	0.743,0.886,0.873	0.005
9906	gene:Solyc11g069050.1	NA	11	+	53628355	53628508	53626571	53627567	53630831	53630977	9906	266,107,284	12,8,16	200,51,149	3,5,9	302	149	6.451387897388215e-08	9.96243169539e-07	0.916,0.868,0.898	0.97,0.834,0.891	-0.004
9678	gene:Solyc12g014350.1	NA	12	-	5164831	5165009	5164544	5164616	5167181	5167281	9678	75,49,121	0,0,3	160,32,125	9,5,7	327	149	6.497509059731175e-08	1.00252710797e-06	1.0,1.0,0.948	0.89,0.745,0.891	0.141
18375	gene:Solyc08g008010.2	NA	8	-	2507118	2507237	2506184	2506391	2507936	2508014	18375	6,6,1	37,39,35	12,0,18	64,41,54	268	149	6.662295625115166e-08	1.02709464024e-06	0.083,0.079,0.016	0.094,0.0,0.156	-0.024
3735	gene:Solyc05g044630.2	NA	5	+	57235193	57235295	57234584	57234674	57236038	57236337	3735	100,51,112	19,14,31	227,125,219	29,8,25	251	149	6.796546449703592e-08	1.0469175678e-06	0.758,0.684,0.682	0.823,0.903,0.839	-0.147
6570	gene:Solyc03g059160.1	NA	3	+	27841317	27841443	27840666	27840933	27841693	27841869	6570	4,3,3	50,26,41	4,2,9	25,14,24	275	149	6.85191066186439e-08	1.05456615012e-06	0.042,0.059,0.038	0.08,0.072,0.169	-0.061
17613	gene:Solyc03g080010.2	NA	3	-	51900970	51901053	51899972	51900076	51901136	51901267	17613	63,32,26	0,0,1	130,33,100	10,1,3	232	149	7.100286643025472e-08	1.0918833806e-06	1.0,1.0,0.943	0.893,0.955,0.955	0.047
1489	gene:Solyc08g048450.2	NA	8	+	12869036	12869083	12868865	12868963	12869754	12869835	1489	10,4,4	133,76,132	6,2,2	111,56,93	196	149	7.312782623717376e-08	1.12362547652e-06	0.054,0.038,0.023	0.039,0.026,0.016	0.011
15579	gene:Solyc03g096380.2	NA	3	-	58431679	58431773	58429214	58429439	58435955	58436175	15579	67,42,99	29,16,48	73,30,61	64,7,54	243	149	7.994173104314969e-08	1.22730160485e-06	0.586,0.617,0.558	0.412,0.724,0.409	0.072
4551	gene:Solyc02g092920.2	NA	2	+	53874355	53874460	53872760	53872928	53875650	53876118	4551	1,1,3	2,0,3	2,1,4	4,0,0	254	149	8.069096415572086e-08	1.23777526328e-06	0.227,1.0,0.37	0.227,1.0,1.0	-0.21
3951	gene:Solyc03g082990.2	NA	3	+	52839391	52839536	52839171	52839263	52839712	52839848	3951	1,5,1	14,8,9	3,4,1	39,19,23	294	149	8.211004202222043e-08	1.25849822914e-06	0.035,0.241,0.053	0.038,0.096,0.022	0.058
6949	gene:Solyc06g009340.2	NA	6	+	3290460	3290515	3289984	3290077	3290900	3290927	6949	24,20,25	18,12,35	18,8,12	60,13,38	204	149	8.862635271200873e-08	1.35724718759e-06	0.493,0.549,0.343	0.18,0.31,0.187	0.236
10694	gene:Solyc11g072120.1	NA	11	-	55375524	55375625	55374802	55375376	55376587	55376787	10694	7,0,2	44,16,41	11,2,15	50,9,35	250	149	9.093071497612063e-08	1.3910395591e-06	0.087,0.0,0.028	0.116,0.117,0.203	-0.107
10826	gene:Solyc08g065480.2	NA	8	-	53587702	53587895	53586598	53587234	53588095	53588196	10826	57,26,77	258,95,244	18,14,42	130,60,132	342	149	9.098358261937116e-08	1.3910395591e-06	0.088,0.107,0.121	0.057,0.092,0.122	0.015
11876	gene:Solyc01g106950.2	NA	1	+	94643749	94643881	94643049	94643221	94643985	94644058	11876	0,0,4	9,0,14	0,0,2	14,3,12	281	149	9.2219133337937e-08	1.40876358447e-06	0.0,NA,0.132	0.0,0.0,0.081	0.039
875	gene:Solyc11g012550.1	NA	11	+	5363539	5363595	5360151	5360248	5364108	5365080	875	0,1,2	1,0,0	10,5,0	0,4,0	205	149	9.289765798624615e-08	1.41795607054e-06	0.0,1.0,1.0	1.0,0.476,NA	-0.071
5728	gene:Solyc01g091910.2	NA	1	-	85444815	85444885	85441222	85441371	85445333	85445481	5728	2,5,0	31,34,36	1,0,2	61,21,35	219	149	9.3801860422431e-08	1.43057519417e-06	0.042,0.091,0.0	0.011,0.0,0.037	0.028
806	gene:Solyc05g055170.2	NA	5	-	64928954	64929064	64928731	64928803	64929511	64929605	806	6,8,4	174,175,216	12,10,6	271,165,227	259	149	9.416305285597217e-08	1.43489886402e-06	0.019,0.026,0.011	0.025,0.034,0.015	-0.006
9761	gene:Solyc12g044930.1	NA	12	-	37594199	37594296	37593626	37594032	37594687	37594948	9761	66,21,62	3,0,0	22,7,17	2,0,0	246	149	9.475091483194863e-08	1.44266664965e-06	0.93,1.0,1.0	0.869,1.0,1.0	0.02
5403	gene:Solyc01g102950.2	NA	1	+	91605339	91605404	91604749	91604857	91606224	91606396	5403	12,13,23	1,0,2	204,75,176	4,0,5	214	149	9.75510549664724e-08	1.48407778762e-06	0.893,1.0,0.889	0.973,1.0,0.961	-0.051
15453	gene:Solyc12g096280.1	NA	12	-	65271085	65271150	65270496	65270610	65272816	65272879	15453	11,9,18	3,0,6	12,1,6	2,0,2	214	149	1.0001654091448695e-07	1.52033374004e-06	0.719,1.0,0.676	0.807,1.0,0.676	-0.029
15567	gene:Solyc02g091290.2	NA	2	+	52631927	52632161	52631792	52631852	52632700	52632817	15567	25,21,17	4,1,1	39,15,30	26,6,24	383	149	1.0161316120882024e-07	1.54333344931e-06	0.709,0.891,0.869	0.369,0.493,0.327	0.427
3895	gene:Solyc01g100270.2	NA	1	+	90340845	90340900	90338188	90338285	90344758	90344938	3895	14,5,25	32,6,40	20,3,6	5,0,5	204	149	1.1047879250284384e-07	1.67660872534e-06	0.242,0.378,0.313	0.745,1.0,0.467	-0.426
11978	gene:Solyc03g119750.2	NA	3	-	68299704	68299916	68298387	68298699	68300522	68300715	11978	13,3,24	65,24,50	19,8,11	86,29,62	361	149	1.1083915023720061e-07	1.68069644149e-06	0.076,0.049,0.165	0.084,0.102,0.068	0.012
9512	gene:Solyc03g112450.2	NA	3	-	62854148	62854195	62852871	62853054	62854431	62854652	9512	7,4,15	73,84,63	10,2,7	159,69,96	196	149	1.1177678378229589e-07	1.6935237241e-06	0.068,0.035,0.153	0.046,0.022,0.053	0.045
4222	gene:Solyc01g091780.2	NA	1	+	85354051	85354221	85353727	85353816	85354846	85354987	4222	111,82,127	21,11,19	306,110,201	17,7,8	319	149	1.129263321327443e-07	1.70953805587e-06	0.712,0.777,0.757	0.894,0.88,0.921	-0.15
18222	gene:Solyc10g045420.1	NA	10	+	33367464	33367633	33366911	33367387	33368243	33368333	18222	38,31,58	5,2,4	74,30,61	1,3,5	318	149	1.1320951013440293e-07	1.71242132897e-06	0.781,0.879,0.872	0.972,0.824,0.851	-0.038
5910	gene:Solyc06g069020.2	NA	6	+	42824786	42824852	42823727	42823799	42825757	42825910	5910	305,266,352	38,27,59	1181,391,740	74,20,41	215	149	1.1403351325333687e-07	1.72347377764e-06	0.848,0.872,0.805	0.917,0.931,0.926	-0.083
9295	gene:Solyc01g108210.2	NA	1	+	95573766	95573832	95573508	95573627	95574130	95574281	9295	0,0,5	7,0,4	7,0,0	24,6,18	215	149	1.1442816125013231e-07	1.72802429283e-06	0.0,NA,0.464	0.168,0.0,0.0	0.176
15707	gene:Solyc08g063070.2	NA	8	+	52631381	52631440	52629491	52629656	52631525	52631619	15707	11,10,2	180,120,147	0,4,1	146,56,127	208	149	1.181632403478818e-07	1.78151582529e-06	0.042,0.056,0.01	0.0,0.049,0.006	0.018
5977	gene:Solyc01g102660.2	NA	1	+	91407727	91407781	91406887	91406959	91407880	91407956	5977	3214,1369,3960	245,113,347	1107,291,881	55,7,55	203	149	1.1815642944168005e-07	1.78151582529e-06	0.906,0.899,0.893	0.937,0.968,0.922	-0.043
9539	gene:Solyc12g098830.1	NA	12	-	66210582	66210713	66210250	66210313	66211154	66211289	9539	348,175,438	14,1,6	617,236,572	4,3,4	280	149	1.239967959576923e-07	1.86794194498e-06	0.93,0.989,0.975	0.988,0.977,0.987	-0.019
2618	gene:Solyc08g075530.2	NA	8	+	59693189	59693248	59692250	59692429	59694797	59694935	2618	10,10,12	4,2,3	15,4,12	5,0,0	208	149	1.2610770557732466e-07	1.89819332869e-06	0.642,0.782,0.741	0.682,1.0,1.0	-0.172
590	gene:Solyc01g079410.2	NA	1	-	78486793	78486844	78485863	78486627	78491123	78491651	590	2,0,2	86,34,120	14,0,3	127,36,79	200	149	1.2782917225232946e-07	1.92253825922e-06	0.017,0.0,0.012	0.076,0.0,0.028	-0.025
2929	gene:Solyc02g094480.2	NA	2	-	54984661	54984811	54983841	54984545	54985670	54986371	2929	7,0,0	41,15,54	2,0,0	73,20,105	299	149	1.3123633975693457e-07	1.97217571926e-06	0.078,0.0,0.0	0.013,0.0,0.0	0.022
19108	gene:Solyc08g008630.2	NA	8	+	3022386	3022493	3022232	3022294	3022579	3022675	19108	746,356,899	8,8,6	1125,335,854	17,11,5	256	149	1.334807875926774e-07	2.00427371224e-06	0.982,0.963,0.989	0.975,0.947,0.99	0.007
16089	gene:Solyc05g015930.2	NA	5	+	13052794	13052993	13052350	13052423	13053189	13053338	16089	6,4,2	119,51,91	1,2,4	118,58,90	348	149	1.345006760961293e-07	2.01794718669e-06	0.021,0.032,0.009	0.004,0.015,0.019	0.008
3638	gene:Solyc09g074840.2	NA	9	+	66668732	66668866	66667947	66668039	66669457	66669506	3638	18,12,17	0,0,9	28,12,16	2,0,0	283	149	1.351960205159964e-07	2.02673320041e-06	1.0,1.0,0.499	0.881,1.0,1.0	-0.127
7735	gene:Solyc04g016050.2	NA	4	-	6723477	6723576	6723020	6723388	6723898	6724116	7735	6,10,7	21,13,21	10,4,7	15,0,16	248	149	1.3589364333006046e-07	2.03553909056e-06	0.147,0.316,0.167	0.286,1.0,0.208	-0.288
8449	gene:Solyc06g063250.2	NA	6	-	39951546	39951697	39951114	39951247	39952825	39952880	8449	2,0,5	49,17,49	0,0,3	47,14,60	300	149	1.4229746333603576e-07	2.12973407646e-06	0.02,0.0,0.048	0.0,0.0,0.024	0.015
15754	gene:Solyc02g071830.1	NA	2	-	41198272	41198340	41197800	41197968	41198901	41198994	15754	4,0,4	0,0,0	2,1,3	7,0,0	217	149	1.4343090372678225e-07	2.14495980642e-06	1.0,NA,1.0	0.164,1.0,1.0	0.279
11461	gene:Solyc05g008350.2	NA	5	+	2711732	2711948	2710853	2710981	2712326	2712528	11461	22,18,33	83,44,86	34,10,50	255,85,157	365	149	1.4977706966844525e-07	2.23704073294e-06	0.098,0.143,0.135	0.052,0.046,0.115	0.054
16891	gene:Solyc05g052240.2	NA	5	+	62514004	62514083	62513173	62513320	62514181	62514201	16891	0,0,0	7,1,12	4,3,0	2,0,0	228	149	1.4983049361878052e-07	2.23704073294e-06	0.0,0.0,0.0	0.567,1.0,NA	-0.783
5727	gene:Solyc03g122360.2	NA	3	+	70232480	70232587	70231404	70232413	70232688	70233454	5727	19,9,21	100,64,111	17,2,6	184,57,114	256	149	1.550834793904224e-07	2.31359998454e-06	0.1,0.076,0.099	0.051,0.02,0.03	0.058
4205	gene:Solyc08g014150.2	NA	8	-	3862566	3862664	3861699	3861775	3862848	3862899	4205	87,19,89	4,2,7	73,20,58	6,0,1	247	149	1.5527508600691154e-07	2.3145888325e-06	0.929,0.851,0.885	0.88,1.0,0.972	-0.062
3421	gene:Solyc02g084020.2	NA	2	-	47240887	47240937	47240092	47240403	47241017	47241084	3421	81,23,83	3,0,0	73,28,87	4,0,3	199	149	1.6434119029057767e-07	2.4477560028e-06	0.953,1.0,1.0	0.932,1.0,0.956	0.022
7745	gene:Solyc10g076990.1	NA	10	+	59919916	59919986	59919495	59919557	59920107	59920195	7745	0,6,3	28,49,35	2,5,3	111,39,88	219	149	1.7024693818132518e-07	2.53367502117e-06	0.0,0.077,0.055	0.012,0.08,0.023	0.006
7128	gene:Solyc08g083330.2	NA	8	-	65822828	65822929	65820966	65821048	65824622	65825290	7128	1,2,3	5,2,2	0,0,2	3,0,0	250	149	1.7116214186111245e-07	2.54524444286e-06	0.107,0.373,0.472	0.0,NA,1.0	-0.183
8589	gene:Solyc12g017280.1	NA	12	+	6492953	6493075	6491870	6492051	6494335	6494523	8589	11,2,5	21,11,27	9,4,0	43,15,37	271	149	1.7829457090300327e-07	2.64917331457e-06	0.224,0.091,0.092	0.103,0.128,0.0	0.059
4550	gene:Solyc02g092920.2	NA	2	+	53874355	53874460	53872760	53872928	53875015	53875200	4550	53,40,81	0,0,0	134,56,113	9,0,15	254	149	1.7923439834932204e-07	2.66099686745e-06	1.0,1.0,1.0	0.897,1.0,0.815	0.096
9722	gene:Solyc01g098190.2	NA	1	+	88783642	88783837	88783127	88783225	88783960	88784020	9722	6,4,10	82,42,65	6,0,1	56,8,51	344	149	1.8074416687804832e-07	2.68125623941e-06	0.031,0.04,0.062	0.044,0.0,0.008	0.027
15547	gene:Solyc03g110940.2	NA	3	+	61665025	61665160	61663785	61663914	61666731	61666842	15547	30,34,49	1,2,5	80,44,73	4,0,0	284	149	1.823128639483987e-07	2.70235656843e-06	0.94,0.899,0.837	0.913,1.0,1.0	-0.079
13093	gene:Solyc02g071210.2	NA	2	-	40687958	40688194	40687355	40687583	40689949	40690063	13093	50,14,35	136,44,149	23,18,31	223,41,149	385	149	1.8282250627001873e-07	2.70773766504e-06	0.125,0.11,0.083	0.038,0.145,0.075	0.02
3077	gene:Solyc01g097210.2	NA	1	+	88149036	88149107	88147994	88148123	88149950	88150052	3077	4,2,0	7,2,2	2,0,3	26,8,12	220	149	1.8587126231723865e-07	2.75068617287e-06	0.279,0.404,0.0	0.05,0.0,0.145	0.163
13983	gene:Solyc07g040940.2	NA	7	+	51196666	51196781	51195644	51195760	51196889	51197125	13983	32,34,48	1,2,0	41,24,57	2,0,3	264	149	1.9574607823318624e-07	2.89450305756e-06	0.948,0.906,1.0	0.92,1.0,0.915	0.006
6812	gene:Solyc03g119280.2	NA	3	-	67917593	67917678	67917409	67917498	67918942	67919038	6812	4,3,9	49,30,46	4,3,6	218,47,172	234	149	1.9673217008595428e-07	2.90675715945e-06	0.049,0.06,0.111	0.012,0.039,0.022	0.049
2789	gene:Solyc09g011160.2	NA	9	+	4513595	4513686	4513101	4513225	4514127	4514171	2789	0,2,3	0,2,1	5,5,18	3,2,3	240	149	2.0441408203705846e-07	3.01784466918e-06	NA,0.383,0.651	0.509,0.608,0.788	-0.118
383	gene:Solyc04g081660.1	NA	4	-	65609224	65609271	65608851	65608884	65609392	65609570	383	31,14,30	2,1,2	39,7,12	3,4,2	196	149	2.0497972947608977e-07	3.02377845343e-06	0.922,0.914,0.919	0.908,0.571,0.82	0.152
5691	gene:Solyc09g015120.2	NA	9	+	8044781	8044883	8044186	8044263	8045120	8045307	5691	109,71,104	11,7,2	88,63,104	2,3,5	251	149	2.0826075411253078e-07	3.06972694948e-06	0.855,0.858,0.969	0.963,0.926,0.925	-0.044
4967	gene:Solyc09g055550.2	NA	9	-	42049008	42049083	42048853	42048919	42050019	42050198	4967	3,2,4	30,5,17	4,1,3	6,6,11	224	149	2.1548364946498863e-07	3.17365831098e-06	0.062,0.21,0.135	0.307,0.1,0.154	-0.051
3805	gene:Solyc09g031610.2	NA	9	-	29175039	29175120	29167485	29167615	29175714	29175835	3805	30,26,21	0,0,0	37,29,35	7,4,5	230	149	2.1738313370401494e-07	3.19908294532e-06	1.0,1.0,1.0	0.774,0.824,0.819	0.194
15217	gene:Solyc06g065840.2	NA	6	+	41269394	41269438	41267803	41267986	41269574	41269684	15217	10,3,0	24,17,18	0,0,0	74,25,67	193	149	2.2002095561956043e-07	3.23532406794e-06	0.243,0.12,0.0	0.0,0.0,0.0	0.121
6410	gene:Solyc10g044480.1	NA	10	+	26513915	26514009	26513695	26513830	26514983	26515078	6410	61,56,79	10,2,1	171,40,98	1,0,6	243	149	2.2023170633044524e-07	3.23584676549e-06	0.789,0.945,0.98	0.991,1.0,0.909	-0.062
12657	gene:Solyc05g009540.2	NA	5	+	3748304	3748344	3747312	3747961	3748448	3749566	12657	1,0,2	14,14,16	2,0,2	94,20,21	189	149	2.2643718539145282e-07	3.32437867806e-06	0.053,0.0,0.09	0.016,0.0,0.07	0.019
8661	gene:Solyc01g060240.2	NA	1	+	69832305	69832368	69831405	69831453	69832959	69833022	8661	4,3,14	229,50,202	36,25,18	293,57,227	212	149	2.278989910862376e-07	3.34318226082e-06	0.012,0.04,0.046	0.079,0.236,0.053	-0.09
5903	gene:Solyc12g088900.1	NA	12	-	64094252	64094329	64093048	64093105	64094443	64094629	5903	3,8,11	188,123,233	29,11,12	241,82,165	226	149	2.341136917844489e-07	3.43162362982e-06	0.01,0.041,0.03	0.074,0.081,0.046	-0.04
354	gene:Solyc08g076130.2	NA	8	-	60166251	60166288	60165233	60165325	60166383	60166644	354	65,14,41	25,4,24	84,7,33	59,17,46	186	149	2.404399722054815e-07	3.5215589585e-06	0.676,0.737,0.578	0.533,0.248,0.365	0.282
17149	gene:Solyc09g009580.2	NA	9	+	3000394	3000556	3000080	3000294	3000968	3001050	17149	5,0,0	0,0,0	1,0,4	17,1,4	311	149	2.4279404117722255e-07	3.55321960896e-06	1.0,NA,NA	0.027,0.0,0.324	0.883
11627	gene:Solyc10g046770.1	NA	10	+	36884266	36884360	36882330	36882344	36885275	36885549	11627	7,0,3	3,4,4	1,1,0	2,0,0	243	149	2.4898826785618617e-07	3.64098520905e-06	0.589,0.0,0.315	0.235,1.0,NA	-0.316
9747	gene:Solyc08g077370.2	NA	8	-	61250758	61251318	61249975	61250623	61251534	61251604	9747	191,116,244	88,55,98	104,17,96	20,9,18	709	149	2.4933954138008434e-07	3.64323733366e-06	0.313,0.307,0.344	0.522,0.284,0.528	-0.123
12765	gene:Solyc05g018620.2	NA	5	-	22621179	22621235	22619374	22619790	22621330	22621424	12765	621,259,586	51,30,39	483,155,387	20,27,17	205	149	2.5151544531800567e-07	3.66947079162e-06	0.898,0.863,0.916	0.946,0.807,0.943	-0.006
16866	gene:Solyc11g011300.1	NA	11	+	4342457	4342509	4341767	4341853	4342659	4342781	16866	6,11,7	2,0,4	23,6,7	0,4,0	201	149	2.5153229856444703e-07	3.66947079162e-06	0.69,1.0,0.565	1.0,0.527,1.0	-0.091
8576	gene:Solyc02g062640.2	NA	2	+	34389031	34389063	34388886	34388946	34389313	34389408	8576	5,7,10	277,253,303	9,4,12	283,131,195	181	149	2.5308809554402345e-07	3.68925338327e-06	0.015,0.022,0.026	0.026,0.025,0.048	-0.012
18700	gene:Solyc03g112160.2	NA	3	-	62658732	62658860	62657999	62658380	62659129	62659371	18700	100,69,97	180,93,162	40,23,41	75,17,49	277	149	2.563070752047589e-07	3.73322978861e-06	0.23,0.285,0.244	0.223,0.421,0.31	-0.065
18317	gene:Solyc02g076870.2	NA	2	+	41988475	41988607	41988312	41988380	41989341	41989605	18317	24,19,24	0,0,1	27,10,33	0,0,3	281	149	2.56518463175045e-07	3.73336445735e-06	1.0,1.0,0.927	1.0,1.0,0.854	0.024
3955	gene:Solyc02g091950.2	NA	2	+	53165230	53165319	53164905	53165092	53165985	53166098	3955	18,15,27	0,0,1	38,15,37	10,0,11	238	149	2.569904852425586e-07	3.73728919051e-06	1.0,1.0,0.944	0.704,1.0,0.678	0.187
9371	gene:Solyc02g090930.2	NA	2	-	52399983	52400105	52399186	52399812	52401707	52401741	9371	56,60,78	209,159,204	77,14,68	291,131,290	271	149	2.6219337508083824e-07	3.80995235592e-06	0.128,0.172,0.174	0.127,0.055,0.114	0.059
13982	gene:Solyc07g040940.2	NA	7	+	51196659	51196781	51195644	51195760	51196889	51197125	13982	61,47,72	1,2,0	65,44,93	2,0,3	271	149	2.69606620354259e-07	3.91459486739e-06	0.971,0.928,1.0	0.947,1.0,0.945	0.002
19097	gene:Solyc09g076040.2	NA	9	+	67723781	67724089	67718897	67719862	67726762	67727485	19097	365,290,506	45,19,36	824,313,596	28,7,24	457	149	2.759632482605119e-07	4.00374330882e-06	0.726,0.833,0.821	0.906,0.936,0.89	-0.117
12325	gene:Solyc01g109770.2	NA	1	-	96623749	96623858	96623334	96623515	96624918	96625288	12325	16,6,20	669,317,851	23,2,20	728,256,552	258	149	2.8593323547089225e-07	4.14513416477e-06	0.014,0.011,0.013	0.018,0.004,0.02	-0.001
95	gene:Solyc06g084160.2	NA	6	+	49374207	49374306	49373255	49373402	49374513	49374630	95	1,0,0	14,1,7	4,0,9	6,6,24	248	149	2.902360198092658e-07	4.2042110195e-06	0.041,0.0,0.0	0.286,0.0,0.184	-0.143
3896	gene:Solyc01g100270.2	NA	1	+	90340845	90340900	90339173	90339265	90344758	90344938	3896	22,5,42	8,6,2	18,1,16	0,0,0	204	149	2.972920854146368e-07	4.3030466501e-06	0.668,0.378,0.939	1.0,1.0,1.0	-0.338
6972	gene:Solyc07g043680.2	NA	7	+	57646936	57646972	57646760	57646845	57647228	57647289	6972	0,0,2	2,5,2	3,2,6	2,0,1	185	149	2.9890480070066873e-07	4.32300138147e-06	0.0,0.0,0.446	0.547,1.0,0.829	-0.643
18158	gene:Solyc07g063590.2	NA	7	+	66036992	66037062	66036742	66036843	66037546	66037750	18158	13,6,21	85,47,95	44,18,33	163,59,103	219	149	3.094233014602855e-07	4.47162672509e-06	0.094,0.08,0.131	0.155,0.172,0.179	-0.067
9909	gene:Solyc11g040040.1	NA	11	+	40044924	40044980	40043912	40043991	40046979	40047402	9909	9,3,4	4,0,2	23,3,14	5,0,2	205	149	3.102406801383838e-07	4.47993363681e-06	0.621,1.0,0.592	0.77,1.0,0.836	-0.131
7406	gene:Solyc09g009820.2	NA	9	+	3310913	3311034	3308056	3308409	3316503	3316568	7406	6,1,0	29,23,64	4,2,3	183,57,99	270	149	3.12251475167064e-07	4.50544726161e-06	0.102,0.023,0.0	0.012,0.019,0.016	0.026
5389	gene:Solyc06g072820.2	NA	6	+	44911038	44911976	44907755	44908064	44913278	44914583	5389	59,74,84	17,16,12	157,35,117	24,0,9	1087	149	3.226357290106575e-07	4.6516465879e-06	0.322,0.388,0.49	0.473,1.0,0.641	-0.305
7924	gene:Solyc10g044780.1	NA	10	-	27754643	27754729	27754115	27754138	27755350	27755498	7924	0,0,0	3,0,0	8,0,0	0,0,0	235	149	3.274625780436144e-07	4.71755565826e-06	0.0,NA,NA	1.0,NA,NA	-1.0
7208	gene:Solyc09g011830.2	NA	9	+	5104289	5104468	5102679	5103089	5105260	5105615	7208	177,142,282	2,0,0	515,170,494	7,0,4	328	149	3.329456862664546e-07	4.79280894751e-06	0.976,1.0,1.0	0.971,1.0,0.982	0.008
10195	gene:Solyc04g016130.2	NA	4	-	6862841	6863048	6862647	6862710	6863180	6863294	10195	13,3,13	0,1,3	7,4,11	5,0,0	356	149	3.33600387805216e-07	4.79849342864e-06	1.0,0.557,0.645	0.369,1.0,1.0	-0.056
14555	gene:Solyc09g009770.2	NA	9	-	3252721	3252907	3252521	3252591	3253022	3253085	14555	8,0,3	4,2,5	0,0,0	16,4,4	335	149	3.343380658706513e-07	4.80536166425e-06	0.471,0.0,0.211	0.0,0.0,0.0	0.227
14814	gene:Solyc01g010830.2	NA	1	-	6233330	6233413	6232595	6232679	6238674	6238794	14814	69,20,75	5,2,9	154,35,83	4,0,5	232	149	3.357042149502298e-07	4.82124505903e-06	0.899,0.865,0.843	0.961,1.0,0.914	-0.089
7565	gene:Solyc05g052920.2	NA	5	-	63096424	63096503	63096095	63096245	63097283	63097583	7565	234,168,268	18,5,0	401,180,362	10,2,6	228	149	3.3600366752178596e-07	4.82179622025e-06	0.895,0.956,1.0	0.963,0.983,0.975	-0.023
8501	gene:Solyc02g089220.2	NA	2	-	51096377	51096549	51094429	51094861	51096765	51096838	8501	198,105,179	10,5,13	289,67,175	6,7,1	321	149	3.3739312496251073e-07	4.83797641687e-06	0.902,0.907,0.865	0.957,0.816,0.988	-0.029
4824	gene:Solyc04g079060.2	NA	4	-	63648534	63648778	63647655	63647693	63648989	63649066	4824	175,57,155	0,0,0	176,11,171	8,3,6	393	149	3.443567262360723e-07	4.93399874077e-06	1.0,1.0,1.0	0.893,0.582,0.915	0.203
1500	gene:Solyc06g072160.2	NA	6	+	44480267	44480314	44479396	44479533	44480796	44481119	1500	51,54,82	2,0,0	90,31,64	1,2,2	196	149	3.4900780708421716e-07	4.99676371243e-06	0.951,1.0,1.0	0.986,0.922,0.961	0.027
15458	gene:Solyc07g062080.2	NA	7	+	64908847	64908914	64908221	64908281	64909007	64909157	15458	9,2,3	38,15,44	7,1,2	53,11,37	216	149	3.494485775792677e-07	4.99919889954e-06	0.14,0.084,0.045	0.084,0.059,0.036	0.03
18536	gene:Solyc03g124030.2	NA	3	-	70745161	70745255	70743790	70743886	70746502	70746540	18536	46,16,44	0,1,3	124,40,126	11,0,4	243	149	3.531408144627605e-07	5.04810967671e-06	1.0,0.907,0.9	0.874,1.0,0.951	-0.006
13344	gene:Solyc03g083360.2	NA	3	-	53188878	53189015	53187269	53187974	53189253	53190323	13344	619,446,668	25,7,10	525,259,425	3,1,6	286	149	3.5687311649888654e-07	5.09751708323e-06	0.928,0.971,0.972	0.989,0.993,0.974	-0.028
2381	gene:Solyc02g078790.2	NA	2	+	43434694	43434780	43434251	43434324	43435390	43435510	2381	126,49,133	2,0,0	114,24,115	6,0,0	235	149	3.6693134303352225e-07	5.23713676545e-06	0.976,1.0,1.0	0.923,1.0,1.0	0.018
16734	gene:Solyc09g075990.2	NA	9	-	67671790	67671919	67670825	67670903	67671984	67672028	16734	7,6,7	15,4,27	7,2,8	30,9,21	278	149	3.7506625360119333e-07	5.34911091719e-06	0.2,0.446,0.122	0.111,0.106,0.17	0.127
3953	gene:Solyc02g091950.2	NA	2	+	53165230	53165368	53164905	53165092	53165985	53166098	3953	30,26,44	0,0,1	63,22,67	10,0,11	287	149	3.754781890075376e-07	5.35085391418e-06	1.0,1.0,0.958	0.766,1.0,0.76	0.144
9104	gene:Solyc05g032660.2	NA	5	+	46234451	46234509	46232538	46232624	46236362	46236413	9104	143,55,177	0,2,1	486,191,565	9,6,7	207	149	3.8108167855121756e-07	5.42652083359e-06	1.0,0.952,0.992	0.975,0.958,0.983	0.009
12070	gene:Solyc07g017530.2	NA	7	-	7471936	7471973	7471524	7471642	7472836	7472914	12070	3,0,0	1,1,2	2,0,0	2,0,3	186	149	3.8452026054570187e-07	5.47126709709e-06	0.706,0.0,0.0	0.445,NA,0.0	0.013
9429	gene:Solyc06g071580.2	NA	6	+	44069495	44069570	44069050	44069255	44069687	44069722	9429	41,24,38	6,10,3	59,12,35	3,0,1	224	149	3.960935918394476e-07	5.63160319298e-06	0.82,0.615,0.894	0.929,1.0,0.959	-0.186
18495	gene:Solyc01g103020.2	NA	1	+	91690985	91691214	91690652	91690721	91691313	91691430	18495	14,12,21	109,85,153	7,1,10	186,79,126	378	149	4.0389706363458686e-07	5.73813451405e-06	0.048,0.053,0.051	0.015,0.005,0.03	0.034
15693	gene:Solyc02g086790.2	NA	2	-	49403871	49403931	49403194	49403271	49403998	49404138	15693	102,92,91	6,5,1	117,51,133	2,0,0	209	149	4.110738532551099e-07	5.83560568468e-06	0.924,0.929,0.985	0.977,1.0,1.0	-0.046
12237	gene:Solyc12g008750.1	NA	12	+	2112287	2112399	2111969	2112040	2112630	2112710	12237	3,0,9	51,42,49	3,2,2	81,51,63	261	149	4.292019728063021e-07	6.08827283853e-06	0.032,0.0,0.095	0.021,0.022,0.018	0.022
15896	gene:Solyc01g057680.2	NA	1	+	63467690	63467783	63467368	63467543	63470831	63470954	15896	2,0,9	21,6,5	2,0,0	8,8,10	242	149	4.324580199752309e-07	6.12975224169e-06	0.055,0.0,0.526	0.133,0.0,0.0	0.149
531	gene:Solyc03g093640.2	NA	3	-	55206098	55206181	55205803	55205972	55208331	55208511	531	66,62,79	22,27,18	142,49,119	73,28,79	232	149	4.342407014177048e-07	6.15030024117e-06	0.658,0.596,0.738	0.555,0.529,0.492	0.139
10100	gene:Solyc09g090570.2	NA	9	+	70061911	70061966	70060480	70060961	70062130	70062383	10100	29,13,48	1283,524,1197	33,10,34	1483,567,1239	204	149	4.3776655709080224e-07	6.19548700606e-06	0.016,0.018,0.028	0.016,0.013,0.02	0.004
1877	gene:Solyc04g078750.2	NA	4	+	63415044	63415122	63414402	63414956	63415484	63416058	1877	255,83,234	4,0,3	258,82,231	20,4,5	227	149	4.448712048293541e-07	6.29121461102e-06	0.977,1.0,0.981	0.894,0.931,0.968	0.055
7698	gene:Solyc02g021000.2	NA	2	-	21271150	21271185	21269750	21270434	21271259	21271346	7698	219,152,231	28,11,31	667,273,502	27,12,33	184	149	4.517771693347281e-07	6.38398817172e-06	0.864,0.918,0.858	0.952,0.949,0.925	-0.062
12204	gene:Solyc04g063210.2	NA	4	-	55351116	55351150	55350973	55351030	55351390	55351454	12204	4,0,4	13,6,21	2,0,1	8,5,25	183	149	4.56989541550474e-07	6.45270630191e-06	0.2,0.0,0.134	0.169,0.0,0.032	0.044
5212	gene:Solyc04g078130.2	NA	4	+	62963616	62963689	62960463	62960647	62965282	62965708	5212	15,12,14	106,51,111	26,10,21	92,19,60	222	149	4.5879681545679936e-07	6.46833464479e-06	0.087,0.136,0.078	0.159,0.261,0.19	-0.103
939	gene:Solyc01g066830.2	NA	1	-	75019343	75020218	75019100	75019180	75020363	75020492	939	163,115,217	2,1,4	251,61,222	3,0,8	1024	149	4.58505730539428e-07	6.46833464479e-06	0.922,0.944,0.888	0.924,1.0,0.802	0.009
1219	gene:Solyc10g005690.2	NA	10	-	561942	562019	561562	561734	562847	563250	1219	0,1,5	6,1,7	2,2,0	31,2,25	226	149	4.780318937561187e-07	6.73437913484e-06	0.0,0.397,0.32	0.041,0.397,0.0	0.093
4608	gene:Solyc11g008550.1	NA	11	+	2731275	2731452	2729117	2729209	2731638	2731774	4608	93,44,121	6,1,5	48,24,26	0,2,2	326	149	4.868545864448445e-07	6.85344310751e-06	0.876,0.953,0.917	1.0,0.846,0.856	0.015
1849	gene:Solyc03g095260.2	NA	3	-	56245637	56245880	56243729	56243877	56246279	56246855	1849	2,3,2	77,33,82	13,0,8	165,56,144	392	149	4.987918845597644e-07	7.01613656964e-06	0.01,0.033,0.009	0.029,0.0,0.021	0.001
17071	gene:Solyc01g009380.2	NA	1	+	3576927	3577093	3575911	3576015	3577184	3577341	17071	3,0,1	4,0,1	9,3,12	0,2,0	315	149	5.016007921860368e-07	7.05027780128e-06	0.262,NA,0.321	1.0,0.415,1.0	-0.514
4690	gene:Solyc01g111840.2	NA	1	+	98009829	98009910	98009503	98009579	98010225	98010258	4690	49,20,45	0,0,0	63,23,40	9,4,2	230	149	5.025387533701607e-07	7.0580899133e-06	1.0,1.0,1.0	0.819,0.788,0.928	0.155
12777	gene:Solyc06g062660.2	NA	6	-	39545545	39545578	39544284	39544472	39545669	39545765	12777	28,13,17	10,30,23	38,5,17	16,4,17	182	149	5.168380546163583e-07	7.25340579841e-06	0.696,0.262,0.377	0.66,0.506,0.45	-0.094
7369	gene:Solyc08g076100.2	NA	8	-	60148156	60148238	60147559	60147675	60148488	60148726	7369	16,1,13	77,34,109	3,4,9	124,43,70	231	149	5.393371932005665e-07	7.56341580958e-06	0.118,0.019,0.071	0.015,0.057,0.077	0.02
17320	gene:Solyc03g118150.2	NA	3	+	67104575	67104681	67104238	67104275	67104972	67105083	17320	113,66,171	3,0,5	249,93,199	3,0,4	255	149	5.411015135050097e-07	7.58240049539e-06	0.957,1.0,0.952	0.98,1.0,0.967	-0.013
13060	gene:Solyc06g051160.2	NA	6	-	34325113	34325219	34324979	34324984	34325320	34325380	13060	45,31,50	14,5,13	43,23,48	10,3,9	255	149	5.500132243789794e-07	7.70143611907e-06	0.653,0.784,0.692	0.715,0.818,0.757	-0.054
11886	gene:Solyc06g075520.2	NA	6	+	46899096	46899247	46898659	46898800	46899902	46900198	11886	4,5,10	8,2,7	2,2,2	4,2,3	300	149	5.627593724499222e-07	7.87394155286e-06	0.199,0.554,0.415	0.199,0.332,0.249	0.129
9235	gene:Solyc02g081480.2	NA	2	+	45431711	45431745	45430948	45431625	45431832	45433110	9235	0,1,0	1,0,1	1,0,6	0,0,2	183	149	5.719998361161137e-07	7.99717257625e-06	0.0,1.0,0.0	1.0,NA,0.71	-0.522
18205	gene:Solyc05g056520.2	NA	5	-	65783251	65783362	65782791	65782889	65783513	65783587	18205	0,2,4	35,14,16	9,0,2	34,10,31	260	149	6.116041485348638e-07	8.54441529447e-06	0.0,0.076,0.125	0.132,0.0,0.036	0.011
15369	gene:Solyc01g007140.2	NA	1	+	1686093	1686263	1685238	1685361	1688699	1688849	15369	12,9,11	6,0,2	31,10,23	0,0,0	319	149	6.200464278656525e-07	8.65581063965e-06	0.483,1.0,0.72	1.0,1.0,1.0	-0.266
1509	gene:Solyc05g056130.2	NA	5	-	65529616	65529747	65529364	65529509	65529938	65530570	1509	22,4,25	257,158,305	6,0,3	300,94,247	280	149	6.251655387767025e-07	8.72068152241e-06	0.044,0.013,0.042	0.011,0.0,0.006	0.027
18768	gene:Solyc09g018670.2	NA	9	+	16609746	16609820	16609592	16609604	16610257	16610332	18768	45,25,72	6,4,10	67,15,34	6,2,4	223	149	6.276464241986633e-07	8.74868061021e-06	0.834,0.807,0.828	0.882,0.834,0.85	-0.032
18675	gene:Solyc05g013240.2	NA	5	+	6331371	6331535	6329769	6330269	6331622	6331897	18675	229,84,267	479,118,587	111,38,66	271,77,211	313	149	6.556497483900798e-07	9.1321230792e-06	0.185,0.253,0.178	0.163,0.19,0.13	0.044
11708	gene:Solyc02g065080.2	NA	2	-	36255976	36256080	36248879	36249011	36256526	36256577	11708	26,14,33	3,1,0	24,8,28	7,0,4	253	149	6.584824119424024e-07	9.16466591271e-06	0.836,0.892,1.0	0.669,1.0,0.805	0.085
709	gene:Solyc03g117660.2	NA	3	+	66745317	66745392	66744720	66744936	66745505	66745565	709	38,12,30	12,2,18	1,1,5	1,0,0	224	149	6.600608447871802e-07	9.17971667347e-06	0.678,0.8,0.526	0.399,1.0,1.0	-0.132
4442	gene:Solyc01g099700.2	NA	1	+	89869857	89870026	89869500	89869610	89871267	89871360	4442	10,8,14	165,118,210	29,6,32	145,80,120	318	149	6.631398009855613e-07	9.21117071289e-06	0.028,0.031,0.03	0.086,0.034,0.111	-0.047
9888	gene:Solyc06g069390.2	NA	6	-	43152809	43152861	43152384	43152459	43153429	43153487	9888	14,8,12	0,0,0	19,11,17	3,2,7	201	149	6.633199982750897e-07	9.21117071289e-06	1.0,1.0,1.0	0.824,0.803,0.643	0.243
12492	gene:Solyc05g009600.2	NA	5	+	3800600	3801014	3800022	3800144	3801306	3801553	12492	1254,777,1285	15,3,15	3660,1028,2735	26,13,16	563	149	6.823713065466577e-07	9.46860680737e-06	0.957,0.986,0.958	0.974,0.954,0.978	-0.002
13440	gene:Solyc02g070300.2	NA	2	+	40091014	40091109	40089954	40090013	40091639	40092026	13440	24,15,17	1,0,3	44,30,18	1,0,2	244	149	7.286310906225595e-07	1.01029186282e-05	0.936,1.0,0.776	0.964,1.0,0.846	-0.033
12589	gene:Solyc03g093440.2	NA	3	+	54728601	54728674	54722733	54722792	54729275	54729380	12589	1,0,8	15,24,29	1,0,4	25,12,22	222	149	7.425179750194567e-07	1.02877452968e-05	0.043,0.0,0.156	0.026,0.0,0.109	0.021
13132	gene:Solyc11g012900.1	NA	11	-	5693098	5693328	5692411	5692445	5693479	5693697	13132	17,8,15	78,74,126	17,0,14	104,30,137	379	149	7.453355408740103e-07	1.03162499034e-05	0.079,0.041,0.045	0.06,0.0,0.039	0.022
4244	gene:Solyc01g109630.2	NA	1	-	96523963	96524144	96523472	96523881	96524352	96525149	4244	2,0,2	9,3,10	6,2,3	34,13,15	330	149	7.456924371131874e-07	1.03162499034e-05	0.091,0.0,0.083	0.074,0.065,0.083	-0.016
6970	gene:Solyc08g013710.2	NA	8	-	3176905	3176981	3176465	3176534	3179498	3179541	6970	14,0,2	98,47,112	2,2,4	84,33,61	225	149	7.508707026720011e-07	1.03801130297e-05	0.086,0.0,0.012	0.016,0.039,0.042	0.0
12793	gene:Solyc09g010160.1	NA	9	+	3542450	3542557	3542249	3542375	3545251	3545497	12793	7,6,11	4,0,0	0,4,3	0,0,6	256	149	7.886290221053871e-07	1.08939337392e-05	0.505,1.0,1.0	NA,1.0,0.225	0.222
6670	gene:Solyc07g056530.2	NA	7	-	64326198	64326247	64325380	64325493	64326311	64326419	6670	3,2,2	0,1,4	13,4,9	4,0,0	198	149	8.064126775052186e-07	1.11312673698e-05	1.0,0.601,0.273	0.71,1.0,1.0	-0.279
2373	gene:Solyc11g044870.1	NA	11	-	32141860	32141969	32141601	32141724	32143030	32143159	2373	15,18,13	46,40,46	9,6,8	93,44,67	258	149	8.336188599836876e-07	1.14982126401e-05	0.158,0.206,0.14	0.053,0.073,0.065	0.104
6904	gene:Solyc11g071550.1	NA	11	+	54982729	54982760	54982099	54982332	54983157	54983517	6904	7,5,5	12,1,12	6,0,6	14,2,10	180	149	8.369983070527064e-07	1.15362102485e-05	0.326,0.805,0.256	0.262,0.0,0.332	0.264
11232	gene:Solyc06g084480.2	NA	6	+	49573195	49573300	49571177	49571285	49574865	49574943	11232	4,0,3	21,28,13	21,14,22	107,44,83	254	149	8.586694431155411e-07	1.18260745301e-05	0.101,0.0,0.119	0.103,0.157,0.135	-0.058
16244	gene:Solyc03g025600.2	NA	3	+	3000697	3000777	2999379	2999509	3001996	3002083	16244	65,38,92	10,0,0	222,35,155	3,3,4	229	149	9.206238596735179e-07	1.26698972163e-05	0.809,1.0,1.0	0.98,0.884,0.962	-0.006
983	gene:Solyc03g058880.2	NA	3	+	26429620	26429669	26429125	26429181	26429759	26430196	983	3,2,8	91,15,74	0,2,2	67,17,64	198	149	9.46212904548917e-07	1.30123649547e-05	0.024,0.091,0.075	0.0,0.081,0.023	0.029
12011	gene:Solyc02g030450.2	NA	2	-	25873588	25873788	25872610	25872705	25876046	25876151	12011	6,0,0	29,10,17	11,4,3	21,4,19	349	149	9.742658464270991e-07	1.33881814864e-05	0.081,0.0,0.0	0.183,0.299,0.063	-0.155
17614	gene:Solyc03g080010.2	NA	3	-	51903349	51903477	51901393	51901441	51904327	51904475	17614	38,21,31	0,0,1	114,30,91	3,6,1	277	149	9.782528311744688e-07	1.34229951998e-05	1.0,1.0,0.943	0.953,0.729,0.98	0.094
8830	gene:Solyc02g079270.2	NA	2	+	43872814	43872907	43872196	43872299	43873396	43873605	8830	8,3,18	1,2,3	42,24,37	4,0,1	242	149	9.775753538651972e-07	1.34229951998e-05	0.831,0.48,0.787	0.866,1.0,0.958	-0.242
12574	gene:Solyc09g030360.1	NA	9	-	32209602	32209639	32209148	32209152	32210316	32210382	12574	2,0,0	3,1,0	1,2,3	4,0,1	186	149	9.992912174378552e-07	1.37014918299e-05	0.348,0.0,NA	0.167,1.0,0.706	-0.45
16232	gene:Solyc08g076410.2	NA	8	+	60426809	60426947	60426510	60426629	60427625	60427802	16232	9,2,16	33,13,53	4,6,8	139,43,118	287	149	1.0060604487783183e-06	1.37840730182e-05	0.124,0.074,0.135	0.015,0.068,0.034	0.072
19135	gene:Solyc07g065700.2	NA	7	-	67372416	67372467	67371732	67371816	67372860	67372889	19135	2,2,6	288,139,327	8,5,13	324,107,319	200	149	1.014407681334357e-06	1.38881360019e-05	0.005,0.011,0.013	0.018,0.034,0.029	-0.017
1292	gene:Solyc10g049850.1	NA	10	+	46968801	46968936	46964583	46964723	46969507	46969624	1292	2,2,2	0,0,0	2,0,0	0,0,4	284	149	1.023439565420042e-06	1.40014113583e-05	1.0,1.0,1.0	1.0,NA,0.0	0.5
15222	gene:Solyc06g083810.2	NA	6	-	49121338	49121447	49120534	49120664	49121635	49121773	15222	12,9,10	382,294,398	11,3,11	734,318,565	258	149	1.0265801005544179e-06	1.40339806641e-05	0.018,0.017,0.014	0.009,0.005,0.011	0.008
403	gene:Solyc07g022760.2	NA	7	-	21398962	21399036	21395258	21395311	21399243	21399313	403	0,4,6	21,6,14	12,0,6	62,14,59	223	149	1.036933206647474e-06	1.41650291373e-05	0.0,0.308,0.223	0.115,0.0,0.064	0.117
9238	gene:Solyc02g081480.2	NA	2	+	45431725	45431741	45430948	45431625	45431832	45433110	9238	0,0,0	1,0,1	3,1,2	0,0,2	165	149	1.044666390160398e-06	1.42601208868e-05	0.0,NA,0.0	1.0,1.0,0.475	-0.825
3641	gene:Solyc09g074840.2	NA	9	+	66668831	66668866	66667947	66668039	66669457	66669506	3641	5,2,2	0,0,9	1,2,1	2,0,0	184	149	1.0788185136746525e-06	1.47154351027e-05	1.0,1.0,0.153	0.288,1.0,1.0	-0.045
13888	gene:Solyc05g051410.2	NA	5	+	61713801	61713805	61713489	61713576	61714123	61714325	13888	0,0,4	0,0,0	0,0,0	0,0,4	153	149	1.0882618547170974e-06	1.48332901806e-05	NA,NA,1.0	NA,NA,0.0	1.0
8392	gene:Solyc11g065980.1	NA	11	+	51599458	51599667	51599032	51599083	51599781	51599879	8392	8,1,5	2,2,1	4,0,0	2,4,3	358	149	1.145859882137661e-06	1.5606848203e-05	0.625,0.172,0.675	0.454,0.0,0.0	0.339
6385	gene:Solyc04g082920.2	NA	4	+	66404652	66404745	66403030	66403177	66410809	66411036	6385	71,32,73	2,0,6	195,57,149	0,1,0	242	149	1.1608579206959657e-06	1.57994730563e-05	0.956,1.0,0.882	1.0,0.972,1.0	-0.045
12898	gene:Solyc07g006620.2	NA	7	+	1480417	1480537	1479713	1479861	1480652	1480807	12898	14,15,14	7,0,3	143,19,117	2,1,6	269	149	1.1748456806473418e-06	1.59780742827e-05	0.526,1.0,0.721	0.975,0.913,0.915	-0.185
16501	gene:Solyc01g094190.2	NA	1	+	85756180	85756397	85755947	85756071	85756512	85756643	16501	5,0,3	55,28,41	4,0,2	114,27,69	366	149	1.2038343915055878e-06	1.63602776871e-05	0.036,0.0,0.029	0.014,0.0,0.012	0.013
212	gene:Solyc11g006550.1	NA	11	-	1198141	1198267	1197791	1197883	1198458	1198568	212	34,6,28	239,180,291	12,6,14	312,114,262	275	149	1.2729232997265625e-06	1.72864856049e-05	0.072,0.018,0.05	0.02,0.028,0.028	0.021
1879	gene:Solyc04g078750.2	NA	4	+	63415044	63415164	63414402	63414956	63415484	63416058	1879	373,168,352	4,0,3	434,156,402	20,4,5	269	149	1.3129584211331504e-06	1.78170676561e-05	0.981,1.0,0.985	0.923,0.956,0.978	0.036
5586	gene:Solyc03g082590.2	NA	3	+	52517075	52517254	52516499	52516945	52518920	52519056	5586	36,34,48	43,45,44	60,28,49	72,27,86	328	149	1.3465805157171956e-06	1.82599086232e-05	0.276,0.256,0.331	0.275,0.32,0.206	0.021
15668	gene:Solyc07g009150.2	NA	7	+	4195931	4196039	4195360	4195485	4202690	4202835	15668	0,0,0	0,0,4	1,4,3	0,0,0	257	149	1.3660387607738577e-06	1.85101759888e-05	NA,NA,0.0	1.0,1.0,1.0	-1.0
6971	gene:Solyc07g043680.2	NA	7	+	57646936	57647147	57646760	57646845	57647228	57647289	6971	1,2,2	2,5,2	15,2,10	2,0,1	360	149	1.4133087376352583e-06	1.91366562136e-05	0.171,0.142,0.293	0.756,1.0,0.805	-0.652
9087	gene:Solyc10g006820.2	NA	10	-	1257046	1257116	1256337	1256544	1257273	1257377	9087	27,15,18	20,7,22	27,9,32	43,13,43	219	149	1.4432849964887645e-06	1.95282275459e-05	0.479,0.593,0.358	0.299,0.32,0.336	0.158
18416	gene:Solyc11g070100.1	NA	11	+	54635177	54635314	54634567	54634780	54635393	54635793	18416	4,0,0	24,33,43	11,0,7	74,28,47	286	149	1.4546873484186245e-06	1.96680970995e-05	0.08,0.0,0.0	0.072,0.0,0.072	-0.021
6297	gene:Solyc04g074070.1	NA	4	+	60080721	60080911	60080276	60080602	60081098	60081544	6297	2,0,0	6,0,0	11,4,2	0,0,1	339	149	1.4787385677609079e-06	1.99786558946e-05	0.128,NA,NA	1.0,1.0,0.468	-0.695
9503	gene:Solyc01g111340.2	NA	1	-	97619628	97619767	97619330	97619503	97619843	97619878	9503	3,2,3	6,11,3	24,6,11	6,2,4	288	149	1.5039108043538225e-06	2.03038952088e-05	0.206,0.086,0.341	0.674,0.608,0.587	-0.412
12869	gene:Solyc12g098380.1	NA	12	+	65906641	65906760	65904913	65905541	65906892	65908442	12869	6,11,3	26,33,48	7,2,0	56,18,54	268	149	1.5334245570674575e-06	2.06872302005e-05	0.114,0.156,0.034	0.065,0.058,0.0	0.06
6401	gene:Solyc11g066790.1	NA	11	+	52591237	52591354	52590407	52590563	52591538	52591606	6401	4,0,0	8,3,4	5,0,3	9,3,8	266	149	1.556575136963628e-06	2.0984223507e-05	0.219,0.0,0.0	0.237,0.0,0.174	-0.064
2302	gene:Solyc03g118660.2	NA	3	-	67526236	67526325	67525616	67525716	67526410	67526595	2302	189,68,160	5,5,2	87,30,76	6,8,13	238	149	1.5629226161606766e-06	2.1054425819e-05	0.959,0.895,0.98	0.901,0.701,0.785	0.149
6983	gene:Solyc04g072810.2	NA	4	-	59780624	59780742	59780375	59780552	59782661	59782755	6983	83,45,90	5,0,2	126,55,114	2,4,9	267	149	1.571952067680782e-06	2.11606288178e-05	0.903,1.0,0.962	0.972,0.885,0.876	0.044
8165	gene:Solyc03g111850.2	NA	3	-	62461500	62461658	62461111	62461186	62461963	62462140	8165	5,0,12	125,34,140	10,2,2	289,51,288	307	149	1.5779968023104175e-06	2.12265279984e-05	0.019,0.0,0.04	0.017,0.019,0.003	0.007
7974	gene:Solyc01g096600.2	NA	1	-	87663939	87664064	87662023	87662083	87664418	87664469	7974	12,2,11	92,39,89	1,0,2	156,18,99	274	149	1.5833612047620675e-06	2.12831863834e-05	0.066,0.027,0.063	0.003,0.0,0.011	0.047
3762	gene:Solyc07g040740.2	NA	7	-	49472809	49472947	49470959	49471056	49473326	49473413	3762	0,0,2	8,4,8	10,0,1	12,5,13	287	149	1.587037471416627e-06	2.13170873161e-05	0.0,0.0,0.115	0.302,0.0,0.038	-0.075
14878	gene:Solyc04g009510.2	NA	4	+	2930240	2930293	2930037	2930145	2930661	2930761	14878	0,0,0	1,2,2	11,0,7	18,3,13	202	149	1.6059181026330794e-06	2.15550155796e-05	0.0,0.0,0.0	0.311,0.0,0.284	-0.198
4127	gene:Solyc02g066940.2	NA	2	-	37188369	37188531	37187768	37188009	37189758	37190275	4127	11,8,19	164,61,199	17,11,14	83,30,73	311	149	1.6097358016536708e-06	2.1590566827e-05	0.031,0.059,0.044	0.089,0.149,0.084	-0.063
8294	gene:Solyc06g005490.2	NA	6	+	507192	507311	506667	506743	507789	507874	8294	241,179,224	5,5,0	311,93,176	6,2,5	268	149	1.6168599100307572e-06	2.16703814792e-05	0.964,0.952,1.0	0.966,0.963,0.951	0.012
1878	gene:Solyc04g078750.2	NA	4	+	63415044	63415128	63414402	63414956	63415484	63416058	1878	271,100,246	4,0,3	289,86,251	20,4,5	233	149	1.6277176991428301e-06	2.18000857037e-05	0.977,1.0,0.981	0.902,0.932,0.97	0.051
3878	gene:Solyc04g078150.2	NA	4	-	62967446	62967674	62966948	62967356	62969692	62969737	3878	3,0,1	0,4,0	2,2,0	0,0,0	377	149	1.6561327426120271e-06	2.21645765386e-05	1.0,0.0,1.0	1.0,1.0,NA	-0.333
18285	gene:Solyc03g123700.2	NA	3	+	70459986	70460099	70458132	70458195	70462767	70463697	18285	0,1,2	0,0,0	4,1,1	0,4,0	262	149	1.6648777990670346e-06	2.22654801383e-05	NA,1.0,1.0	1.0,0.124,1.0	0.292
15505	gene:Solyc10g083350.1	NA	10	-	63192964	63193035	63191778	63191875	63193109	63193199	15505	48,43,60	4,5,2	173,71,123	5,1,4	220	149	1.6802067962485948e-06	2.24542252677e-05	0.89,0.853,0.953	0.959,0.98,0.954	-0.066
18877	gene:Solyc04g009790.2	NA	4	-	3092431	3092488	3092120	3092359	3092565	3092652	18877	37,20,25	0,0,0	124,52,131	15,9,5	206	149	1.6903688114376363e-06	2.25736960076e-05	1.0,1.0,1.0	0.857,0.807,0.95	0.129
6986	gene:Solyc04g072810.2	NA	4	-	59780624	59780764	59780375	59780552	59782661	59782755	6986	97,46,100	5,0,2	134,60,112	2,4,9	289	149	1.747263217987952e-06	2.33166216568e-05	0.909,1.0,0.963	0.972,0.885,0.865	0.05
2452	gene:Solyc11g012790.1	NA	11	-	5561751	5561866	5561198	5561276	5561949	5561978	2452	3,5,3	0,0,0	4,1,3	4,0,2	264	149	1.7580248626727524e-06	2.3443293277e-05	1.0,1.0,1.0	0.361,1.0,0.458	0.394
15862	gene:Solyc03g044260.2	NA	3	+	8606906	8606963	8606081	8606195	8607402	8607544	15862	295,199,303	4,9,15	201,107,170	3,2,2	206	149	1.7631418091605482e-06	2.34945642665e-05	0.982,0.941,0.936	0.98,0.975,0.984	-0.027
1281	gene:Solyc07g066670.2	NA	7	-	68040770	68040868	68040464	68040521	68040998	68041119	1281	38,23,61	12,2,6	9,1,20	0,0,0	247	149	1.770773085105982e-06	2.35792416069e-05	0.656,0.874,0.86	1.0,1.0,1.0	-0.203
3624	gene:Solyc10g012050.2	NA	10	+	4373868	4373964	4369052	4369284	4374578	4374686	3624	0,0,0	2,0,1	2,0,2	1,0,0	245	149	1.8121063205426165e-06	2.41122418113e-05	0.0,NA,0.0	0.549,NA,1.0	-0.774
6344	gene:Solyc12g056530.1	NA	12	-	62483132	62483174	62482972	62483039	62483269	62483337	6344	0,0,0	4,0,0	3,0,0	0,0,0	191	149	1.8630910961235496e-06	2.47728073825e-05	0.0,NA,NA	1.0,NA,NA	-1.0
3120	gene:Solyc10g085930.1	NA	10	-	64943388	64943567	64942936	64943134	64944337	64944446	3120	16,9,11	20,11,49	9,3,5	25,20,34	328	149	1.8797995897343308e-06	2.4976991815e-05	0.267,0.271,0.093	0.141,0.064,0.063	0.121
12301	gene:Solyc04g054490.2	NA	4	+	52615491	52615667	52615164	52615236	52617784	52618345	12301	8,1,6	196,132,175	2,11,4	176,111,119	325	149	1.888107182956004e-06	2.50693397283e-05	0.018,0.003,0.015	0.005,0.043,0.015	-0.009
10230	gene:Solyc04g008010.2	NA	4	-	1663464	1663653	1662424	1662490	1663730	1663812	10230	6,12,7	55,41,18	2,1,3	60,33,62	338	149	1.9134815166670976e-06	2.5387995784e-05	0.046,0.114,0.146	0.014,0.013,0.021	0.086
17087	gene:Solyc03g095820.2	NA	3	-	57462831	57463022	57462600	57462694	57463116	57463223	17087	2,8,11	6,8,17	10,2,10	6,8,8	340	149	1.9407422895689036e-06	2.57312055607e-05	0.127,0.305,0.221	0.422,0.099,0.354	-0.074
260	gene:Solyc01g058010.2	NA	1	+	64956548	64956585	64955870	64956036	64957713	64958209	260	23,5,14	7,0,0	10,5,17	0,0,1	186	149	1.9438034452504274e-06	2.5753304039e-05	0.725,1.0,1.0	1.0,1.0,0.932	-0.069
7355	gene:Solyc09g031750.2	NA	9	-	28025575	28025684	28025161	28025227	28026014	28026152	7355	12,0,1	0,0,0	3,3,2	0,0,5	258	149	1.9765792860265654e-06	2.61687762248e-05	1.0,NA,1.0	1.0,1.0,0.188	0.271
4200	gene:Solyc08g041780.2	NA	8	+	25831451	25831555	25829853	25829909	25831697	25831802	4200	11,1,15	1,0,3	12,2,19	2,4,2	253	149	2.0416368632142346e-06	2.70107387011e-05	0.866,1.0,0.746	0.779,0.227,0.848	0.253
11103	gene:Solyc09g018950.2	NA	9	+	17735668	17735905	17735028	17735115	17736385	17736611	11103	1,1,8	23,5,31	2,0,1	23,8,40	386	149	2.07627053978347e-06	2.74492774512e-05	0.017,0.072,0.091	0.032,0.0,0.01	0.046
7346	gene:Solyc09g031750.2	NA	9	-	28025575	28025749	28025161	28025227	28026014	28026157	7346	8,0,1	0,0,0	4,3,3	0,0,5	323	149	2.0891854584454917e-06	2.76002619685e-05	1.0,NA,1.0	1.0,1.0,0.217	0.261
4005	gene:Solyc02g088510.2	NA	2	+	50585372	50585425	50583582	50584350	50587026	50587207	4005	4,1,2	0,5,9	5,2,7	0,6,5	202	149	2.100867688561575e-06	2.77347572123e-05	1.0,0.129,0.141	1.0,0.197,0.508	-0.145
4606	gene:Solyc11g008550.1	NA	11	+	2731324	2731452	2729117	2729209	2731638	2731774	4606	185,109,244	6,1,5	88,43,64	0,2,2	277	149	2.107863678692115e-06	2.78072387727e-05	0.943,0.983,0.963	1.0,0.92,0.945	0.008
1416	gene:Solyc03g124060.2	NA	3	-	70774326	70774408	70774005	70774205	70774773	70775034	1416	100,47,145	6,0,9	204,41,149	13,2,11	231	149	2.1418635567066996e-06	2.82356017336e-05	0.915,1.0,0.912	0.91,0.93,0.897	0.03
16949	gene:Solyc02g076950.2	NA	2	+	42052540	42052673	42051866	42051983	42053428	42053525	16949	9,11,10	1,0,1	133,59,106	2,2,2	282	149	2.1696365607813138e-06	2.85813249936e-05	0.826,1.0,0.841	0.972,0.94,0.966	-0.07
9175	gene:Solyc02g070290.2	NA	2	-	40073454	40073512	40071810	40071902	40074530	40074609	9175	0,2,0	7,11,23	3,4,0	53,17,47	207	149	2.177783740949761e-06	2.86682023604e-05	0.0,0.116,0.0	0.039,0.145,0.0	-0.023
5047	gene:Solyc01g058270.2	NA	1	+	65884438	65884486	65883990	65884140	65884562	65884684	5047	8,3,7	4,0,0	8,3,1	4,0,1	197	149	2.1983158364047937e-06	2.89178740617e-05	0.602,1.0,1.0	0.602,1.0,0.431	0.19
2323	gene:Solyc07g017520.2	NA	7	-	7465500	7465653	7464788	7464833	7466023	7466243	2323	31,22,24	39,19,35	33,21,9	8,5,23	302	149	2.206365568766194e-06	2.90031072523e-05	0.282,0.364,0.253	0.671,0.674,0.162	-0.203
117	gene:Solyc05g054980.2	NA	5	-	64764039	64764173	64763401	64763549	64764836	64764927	117	59,45,85	4,3,5	129,22,124	1,3,0	283	149	2.2737267816034635e-06	2.98673256966e-05	0.886,0.888,0.9	0.985,0.794,1.0	-0.035
17852	gene:Solyc01g104490.2	NA	1	+	92963996	92964266	92963227	92963624	92965152	92965240	17852	19,8,28	0,0,0	77,25,61	4,7,4	419	149	2.2913184148626942e-06	3.00652530408e-05	1.0,1.0,1.0	0.873,0.559,0.844	0.241
2301	gene:Solyc03g118660.2	NA	3	-	67526236	67526318	67525616	67525716	67526410	67526595	2301	71,18,55	5,5,2	23,14,25	6,8,13	231	149	2.292050261600237e-06	3.00652530408e-05	0.902,0.699,0.947	0.712,0.53,0.554	0.251
17651	gene:Solyc07g005930.2	NA	7	+	767869	767928	767242	767312	768249	768367	17651	34,59,44	0,5,1	195,120,135	5,0,3	208	149	2.3392914533605654e-06	3.06631468077e-05	1.0,0.894,0.969	0.965,1.0,0.97	-0.024
4570	gene:Solyc12g014090.1	NA	12	-	4907891	4907943	4907344	4907478	4908029	4908070	4570	7,1,8	13,7,10	0,0,0	2,2,1	201	149	2.369411926482604e-06	3.10359353689e-05	0.285,0.096,0.372	0.0,0.0,0.0	0.251
6955	gene:Solyc06g009340.2	NA	6	+	3290484	3290515	3289984	3290077	3290900	3290927	6955	170,102,215	18,12,35	168,61,113	60,13,38	180	149	2.4473198569345406e-06	3.20336998141e-05	0.887,0.876,0.836	0.699,0.795,0.711	0.131
12427	gene:Solyc01g103650.2	NA	1	+	92202945	92202996	92202665	92202749	92203102	92203169	12427	12,4,15	373,151,415	2,4,1	116,40,86	200	149	2.5312332528837166e-06	3.3108602654e-05	0.023,0.019,0.026	0.013,0.069,0.009	-0.008
14874	gene:Solyc02g094150.2	NA	2	+	54777703	54777830	54777340	54777394	54778223	54778390	14874	4,3,6	7,5,4	0,1,1	0,0,0	276	149	2.5774009033158087e-06	3.36886180349e-05	0.236,0.245,0.447	NA,1.0,1.0	-0.691
3645	gene:Solyc09g009940.2	NA	9	-	3404571	3404612	3403812	3403950	3405588	3405700	3645	75,37,60	6,6,1	222,161,204	0,0,0	190	149	2.596558816717228e-06	3.39150246011e-05	0.907,0.829,0.979	1.0,1.0,1.0	-0.095
14122	gene:Solyc09g061860.2	NA	9	+	60541804	60541868	60539884	60540218	60541974	60542081	14122	13,1,12	30,30,37	40,16,31	231,50,184	213	149	2.620092724483599e-06	3.41982279353e-05	0.233,0.023,0.185	0.108,0.183,0.105	0.015
14102	gene:Solyc09g009910.2	NA	9	-	3388028	3388175	3386286	3386623	3390154	3390240	14102	0,0,0	0,0,5	0,0,3	0,0,0	296	149	2.626143506276293e-06	3.42529974699e-05	NA,NA,0.0	NA,NA,1.0	-1.0
7733	gene:Solyc01g006710.2	NA	1	+	1291924	1292037	1291494	1291590	1292122	1292311	7733	0,1,0	11,6,8	2,3,0	30,15,28	262	149	2.638666838841551e-06	3.43920521147e-05	0.0,0.087,0.0	0.037,0.102,0.0	-0.017
4816	gene:Solyc04g079060.2	NA	4	-	63648534	63648637	63647655	63647693	63648989	63649066	4816	170,57,149	0,0,0	167,10,161	8,3,6	252	149	2.6853549983071923e-06	3.49758966599e-05	1.0,1.0,1.0	0.925,0.663,0.941	0.157
9886	gene:Solyc06g069390.2	NA	6	-	43152809	43152865	43152384	43152459	43153429	43153487	9886	18,4,12	0,0,0	24,13,25	3,2,7	205	149	2.716686865518027e-06	3.53590484279e-05	1.0,1.0,1.0	0.853,0.825,0.722	0.2
6668	gene:Solyc07g056530.2	NA	7	-	64323780	64324004	64323372	64323706	64324540	64324809	6668	0,0,0	10,3,9	11,6,12	53,12,19	373	149	2.755199791244717e-06	3.58350598201e-05	0.0,0.0,0.0	0.077,0.166,0.201	-0.148
12670	gene:Solyc11g040370.1	NA	11	+	37788674	37788772	37787340	37787454	37789602	37789875	12670	50,44,46	123,96,159	56,22,41	215,131,154	247	149	2.776219737714987e-06	3.606110896e-05	0.197,0.217,0.149	0.136,0.092,0.138	0.066
5721	gene:Solyc05g015710.2	NA	5	-	11757799	11757853	11757559	11757649	11758143	11758617	5721	9,0,8	9,1,5	8,2,5	2,0,0	203	149	2.776484755057469e-06	3.606110896e-05	0.423,0.0,0.54	0.746,1.0,1.0	-0.594
14203	gene:Solyc03g121650.2	NA	3	+	69747229	69747342	69744994	69745672	69751368	69751521	14203	32,13,27	0,0,1	28,12,40	9,2,2	262	149	2.9810786311683137e-06	3.86911744477e-05	1.0,1.0,0.939	0.639,0.773,0.919	0.203
14776	gene:Solyc02g083180.2	NA	2	-	46677794	46677912	46677397	46677574	46678012	46678145	14776	0,1,5	0,0,5	7,2,4	3,0,0	267	149	3.019221542659824e-06	3.91587097411e-05	NA,1.0,0.358	0.566,1.0,1.0	-0.176
4804	gene:Solyc02g088200.2	NA	2	-	50369274	50369392	50369059	50369172	50369627	50369807	4804	150,102,145	222,143,206	10,3,5	0,0,4	267	149	3.047471148390595e-06	3.94973646594e-05	0.274,0.285,0.282	1.0,1.0,0.411	-0.523
9116	gene:Solyc05g032660.2	NA	5	+	46234451	46234566	46232556	46232624	46236362	46236458	9116	56,13,81	0,2,1	215,71,222	9,6,7	264	149	3.0552630258371373e-06	3.95705840282e-05	1.0,0.786,0.979	0.931,0.87,0.947	0.006
964	gene:Solyc11g005590.1	NA	11	+	447060	447266	446521	446642	448039	448184	964	5,2,2	99,47,115	17,2,14	97,39,69	355	149	3.1297823362898407e-06	4.05073230336e-05	0.021,0.018,0.007	0.069,0.021,0.078	-0.041
1881	gene:Solyc04g078750.2	NA	4	+	63415044	63415144	63414402	63414956	63415484	63416058	1881	310,128,286	4,0,3	365,100,290	20,4,5	249	149	3.1831314382653305e-06	4.11689457516e-05	0.979,1.0,0.983	0.916,0.937,0.972	0.046
6113	gene:Solyc04g079070.2	NA	4	-	63652467	63652601	63652099	63652145	63652721	63652793	6113	6,5,4	0,0,3	5,0,5	2,0,0	283	149	3.24499245291124e-06	4.19396540328e-05	1.0,1.0,0.412	0.568,NA,1.0	0.02
12494	gene:Solyc10g085600.1	NA	10	-	64716937	64717113	64716508	64716589	64717248	64717304	12494	1,0,0	30,21,28	5,2,3	27,22,40	325	149	3.2856683760141664e-06	4.24356707948e-05	0.015,0.0,0.0	0.078,0.04,0.033	-0.045
18856	gene:Solyc10g079840.1	NA	10	+	61322189	61322389	61321523	61321693	61322683	61322855	18856	1,0,3	38,10,25	17,6,13	59,30,61	349	149	3.2945727445114944e-06	4.25209392162e-05	0.011,0.0,0.049	0.11,0.079,0.083	-0.071
7158	gene:Solyc01g068330.2	NA	1	-	77545189	77545244	77544916	77545118	77545344	77545410	7158	73,28,42	1,0,2	54,26,69	1,7,3	204	149	3.3575101408269087e-06	4.33029712227e-05	0.982,1.0,0.939	0.975,0.731,0.944	0.09
3946	gene:Solyc03g083190.1	NA	3	+	53032508	53032606	53031155	53031308	53033039	53033198	3946	0,0,0	11,6,7	0,0,10	7,3,8	247	149	3.392913468725276e-06	4.37290431639e-05	0.0,0.0,0.0	0.0,0.0,0.43	-0.143
9524	gene:Solyc12g035670.1	NA	12	-	54493071	54493255	54488903	54489134	54493499	54493721	9524	0,0,0	0,2,2	5,0,10	0,1,3	333	149	3.397620754303444e-06	4.37591755308e-05	NA,0.0,0.0	1.0,0.0,0.599	-0.533
2528	gene:Solyc07g040990.2	NA	7	+	51487568	51487694	51487341	51487447	51487773	51488433	2528	3,21,7	171,81,135	4,3,0	137,24,107	275	149	3.410713963166721e-06	4.38971959482e-05	0.009,0.123,0.027	0.016,0.063,0.0	0.027
17429	gene:Solyc05g009780.2	NA	5	-	3978511	3978651	3977639	3977801	3978837	3979075	17429	6,2,8	73,56,102	4,0,7	212,85,173	289	149	3.4192306689838865e-06	4.3976163806e-05	0.041,0.018,0.039	0.01,0.0,0.02	0.023
14725	gene:Solyc02g093790.2	NA	2	-	54508944	54508980	54507025	54507653	54509103	54510185	14725	0,3,0	52,42,30	10,4,6	53,17,54	185	149	3.4566348707347843e-06	4.44262974444e-05	0.0,0.054,0.0	0.132,0.159,0.082	-0.106
7343	gene:Solyc09g031750.2	NA	9	-	28024222	28024370	28023612	28024112	28024873	28024958	7343	16,11,28	223,79,206	12,3,28	269,85,222	297	149	3.4985070491977493e-06	4.49331896326e-05	0.035,0.065,0.064	0.022,0.017,0.06	0.022
3706	gene:Solyc08g059760.2	NA	8	-	45232375	45232428	45231832	45231954	45234600	45234697	3706	3,0,5	8,1,4	5,3,1	14,0,21	202	149	3.5258537566452993e-06	4.52529485973e-05	0.217,0.0,0.48	0.209,1.0,0.034	-0.182
13687	gene:Solyc01g104160.2	NA	1	-	92628371	92628493	92627938	92628158	92630064	92630277	13687	5,7,16	104,44,123	2,0,2	118,35,127	271	149	3.548683414247635e-06	4.55143291512e-05	0.026,0.08,0.067	0.009,0.0,0.009	0.052
2203	gene:Solyc09g019980.2	NA	9	+	17889330	17889614	17885350	17885756	17889747	17890116	2203	153,76,168	0,1,9	176,45,145	2,4,10	433	149	3.6002820192854143e-06	4.61440725983e-05	1.0,0.963,0.865	0.968,0.795,0.833	0.077
14233	gene:Solyc06g075080.2	NA	6	-	46581446	46581551	46580777	46580877	46581722	46581858	14233	271,137,275	1,2,1	432,97,291	6,0,4	254	149	3.606034943542104e-06	4.61857554593e-05	0.994,0.976,0.994	0.977,1.0,0.977	0.003
3777	gene:Solyc12g088200.1	NA	12	+	63649789	63649900	63648896	63649073	63650572	63650628	3777	4,4,4	36,10,42	4,4,0	47,13,21	260	149	3.621894937981146e-06	4.63567412402e-05	0.06,0.186,0.052	0.047,0.15,0.0	0.034
14958	gene:Solyc02g079190.2	NA	2	+	43802597	43802653	43802275	43802293	43802818	43803355	14958	0,0,1	67,38,78	17,0,13	180,32,129	205	149	3.6438152008438344e-06	4.6605002039e-05	0.0,0.0,0.009	0.064,0.0,0.068	-0.041
4060	gene:Solyc11g042460.1	NA	11	-	36507383	36507456	36507227	36507289	36507683	36507722	4060	22,29,28	3,10,9	39,10,15	4,4,5	222	149	3.6773932675789254e-06	4.70019212864e-05	0.831,0.661,0.676	0.867,0.627,0.668	0.002
3049	gene:Solyc11g065900.1	NA	11	+	51489452	51489537	51488422	51488602	51489821	51489904	3049	0,8,5	0,0,0	1,0,0	0,0,2	234	149	3.6826577428672374e-06	4.70366568831e-05	NA,1.0,1.0	1.0,NA,0.0	0.5
17639	gene:Solyc11g040330.1	NA	11	-	37867566	37867655	37867116	37867267	37873629	37873664	17639	4,4,5	6,9,3	2,0,2	8,4,17	238	149	3.691060899313148e-06	4.71114054937e-05	0.294,0.218,0.511	0.135,0.0,0.069	0.273
944	gene:Solyc07g056030.2	NA	7	+	63935309	63935550	63933474	63935239	63935715	63935972	944	19,17,24	157,75,177	21,4,17	167,57,181	390	149	3.7121218511095605e-06	4.73474989421e-05	0.044,0.08,0.049	0.046,0.026,0.035	0.022
2054	gene:Solyc05g007670.2	NA	5	-	2168960	2168989	2168262	2168317	2169322	2169435	2054	0,0,0	4,0,0	2,0,0	0,0,0	178	149	3.7218766972045745e-06	4.74391585374e-05	0.0,NA,NA	1.0,NA,NA	-1.0
10330	gene:Solyc07g005690.2	NA	7	+	575232	575324	573796	574100	575792	576318	10330	3,0,0	0,0,0	0,0,0	3,0,0	241	149	3.7690166035735857e-06	4.80068742423e-05	1.0,NA,NA	0.0,NA,NA	1.0
7485	gene:Solyc06g009160.2	NA	6	-	3099659	3099748	3099163	3099285	3101088	3101210	7485	32,18,33	5,0,6	43,4,38	0,0,0	238	149	3.850117921187083e-06	4.90060840017e-05	0.8,1.0,0.775	1.0,1.0,1.0	-0.142
1050	gene:Solyc01g006880.2	NA	1	+	1451199	1451333	1450087	1450509	1451890	1452013	1050	4,2,0	46,36,37	1,0,9	57,24,45	283	149	3.863105933292219e-06	4.91375368333e-05	0.044,0.028,0.0	0.009,0.0,0.095	-0.011
11711	gene:Solyc02g065080.2	NA	2	-	36255976	36256087	36248879	36249011	36256526	36256577	11711	62,44,90	3,1,0	88,17,92	7,0,4	260	149	3.884814176133107e-06	4.93796510798e-05	0.922,0.962,1.0	0.878,1.0,0.929	0.026
10133	gene:Solyc02g067060.2	NA	2	-	37297951	37298050	37296807	37297398	37298358	37298514	10133	3,3,2	32,17,25	0,0,3	52,11,44	248	149	3.906924226956682e-06	4.96265361401e-05	0.053,0.096,0.046	0.0,0.0,0.039	0.052
7811	gene:Solyc01g091600.2	NA	1	-	85187312	85187427	85184962	85185127	85188176	85188853	7811	1,0,0	0,0,2	0,0,5	0,0,0	264	149	3.962066610147175e-06	5.02923767854e-05	1.0,NA,0.0	NA,NA,1.0	-0.5
13297	gene:Solyc10g019040.1	NA	10	+	11331292	11331407	11330431	11330485	11332261	11332351	13297	98,30,111	10,7,6	78,11,87	14,3,10	264	149	4.02458894654042e-06	5.10509156962e-05	0.847,0.708,0.913	0.759,0.674,0.831	0.068
16585	gene:Solyc02g089890.2	NA	2	-	51581919	51581998	51581364	51581443	51582803	51582896	16585	13,4,28	13,3,8	22,7,37	14,4,8	228	149	4.0967173142130966e-06	5.19301798739e-05	0.395,0.466,0.696	0.507,0.534,0.751	-0.078
19155	gene:Solyc02g094640.2	NA	2	+	55237751	55237820	55237605	55237674	55241622	55241798	19155	2,6,2	198,94,170	22,2,26	542,143,384	218	149	4.1201009010729875e-06	5.21192763986e-05	0.007,0.042,0.008	0.027,0.009,0.044	-0.008
248	gene:Solyc03g025890.1	NA	3	+	3293158	3293215	3291785	3292748	3293327	3293385	248	0,0,0	0,1,3	3,0,3	3,0,0	206	149	4.1179853230671515e-06	5.21192763986e-05	NA,0.0,0.0	0.42,NA,1.0	-0.71
2843	gene:Solyc08g066580.2	NA	8	-	55305860	55305874	55305701	55305759	55306126	55306273	2843	0,0,0	4,0,0	2,0,0	0,0,0	163	149	4.118530899616646e-06	5.21192763986e-05	0.0,NA,NA	1.0,NA,NA	-1.0
7675	gene:Solyc07g017650.2	NA	7	+	7722946	7723088	7722361	7722449	7723222	7723309	7675	0,0,0	2,2,0	5,0,1	0,0,0	291	149	4.136039420657907e-06	5.22850869679e-05	0.0,0.0,NA	1.0,NA,1.0	-1.0
10321	gene:Solyc09g065010.2	NA	9	-	62703201	62703287	62696378	62696530	62703379	62703689	10321	0,0,4	9,6,14	0,0,4	52,31,30	235	149	4.1442276748640425e-06	5.2352763972e-05	0.0,0.0,0.153	0.0,0.0,0.078	0.025
18060	gene:Solyc02g087730.2	NA	2	+	50044348	50044360	50043559	50043746	50044529	50044585	18060	0,0,0	4,0,0	2,0,0	0,0,0	161	149	4.1737869551150414e-06	5.26901375762e-05	0.0,NA,NA	1.0,NA,NA	-1.0
16347	gene:Solyc01g006330.2	NA	1	+	913392	913500	913023	913103	913583	913930	16347	156,83,184	5,0,3	686,316,623	12,9,12	257	149	4.183833717261295e-06	5.27808913416e-05	0.948,1.0,0.973	0.971,0.953,0.968	0.01
115	gene:Solyc02g081840.2	NA	2	+	45634167	45634251	45634032	45634101	45635663	45635768	115	19,7,18	6,0,2	26,1,15	0,3,1	233	149	4.2403617435380835e-06	5.34575024173e-05	0.669,1.0,0.852	1.0,0.176,0.906	0.146
7990	gene:Solyc09g092090.2	NA	9	+	71238120	71238196	71237551	71237587	71238320	71238375	7990	0,0,2	0,0,0	1,0,0	2,2,8	225	149	4.412705027792127e-06	5.55922572703e-05	NA,NA,1.0	0.249,0.0,0.0	0.917
6604	gene:Solyc10g006900.2	NA	10	+	1336313	1336842	1335742	1335841	1337341	1337490	6604	1428,681,1696	14,4,11	16480,5546,13915	19,3,17	678	149	4.452687361315236e-06	5.60577252053e-05	0.957,0.974,0.971	0.995,0.998,0.994	-0.028
3803	gene:Solyc09g031610.2	NA	9	-	29175039	29175131	29167485	29167615	29175714	29175835	3803	113,79,111	0,0,0	110,65,113	7,4,5	241	149	4.545100459527351e-06	5.71821937241e-05	1.0,1.0,1.0	0.907,0.909,0.933	0.084
9676	gene:Solyc12g014350.1	NA	12	-	5164831	5165005	5164544	5164616	5167181	5167281	9676	55,31,60	0,0,3	94,19,67	9,5,7	323	149	4.6574794276663124e-06	5.85561521781e-05	1.0,1.0,0.902	0.828,0.637,0.815	0.207
7567	gene:Solyc05g052920.2	NA	5	-	63096424	63096478	63096095	63096245	63097283	63097583	7567	67,56,71	18,5,0	125,60,105	10,2,6	203	149	4.7320048612208235e-06	5.94526515523e-05	0.732,0.892,1.0	0.902,0.957,0.928	-0.054
5697	gene:Solyc02g071530.1	NA	2	+	40925440	40925504	40924962	40925082	40926868	40926992	5697	0,0,0	3,0,4	12,0,0	0,11,9	213	149	4.785978705448779e-06	6.00898985119e-05	0.0,NA,0.0	1.0,0.0,0.0	-0.333
17012	gene:Solyc03g083610.2	NA	3	+	53564049	53564112	53563894	53563969	53564229	53564284	17012	113,58,124	0,2,0	233,55,191	7,1,4	212	149	4.867697826685924e-06	6.10743961692e-05	1.0,0.953,1.0	0.959,0.975,0.971	0.016
13043	gene:Solyc04g007610.2	NA	4	-	1291019	1291218	1289594	1289741	1291402	1291443	13043	0,2,11	106,29,101	2,1,6	120,33,74	348	149	4.935854405637543e-06	6.18875051037e-05	0.0,0.029,0.045	0.007,0.013,0.034	0.007
6958	gene:Solyc05g054220.2	NA	5	-	64182678	64182757	64181609	64181788	64184086	64184579	6958	10,7,8	48,21,26	14,11,16	62,26,37	228	149	4.9991843835607385e-06	6.26390341791e-05	0.12,0.179,0.167	0.129,0.217,0.22	-0.033
16328	gene:Solyc02g005050.2	NA	2	+	6093617	6093850	6092228	6092339	6094021	6094084	16328	3,2,4	7,0,1	0,0,0	2,4,1	382	149	5.0436220091358564e-06	6.31529863639e-05	0.143,1.0,0.609	0.0,0.0,0.0	0.584
4086	gene:Solyc07g039340.2	NA	7	-	47179991	47180081	47179333	47179423	47180211	47180301	4086	1,4,0	19,39,30	7,2,13	91,27,64	239	149	5.084818025306843e-06	6.35881105698e-05	0.032,0.06,0.0	0.046,0.044,0.112	-0.037
885	gene:Solyc03g083440.2	NA	3	+	53341899	53341969	53341588	53341743	53342044	53342206	885	0,0,4	67,104,72	7,4,1	191,83,168	219	149	5.085258504066619e-06	6.35881105698e-05	0.0,0.0,0.036	0.024,0.032,0.004	-0.008
7367	gene:Solyc10g009530.2	NA	10	+	3665160	3665267	3664561	3664682	3667514	3667714	7367	0,0,2	0,0,0	10,1,0	9,9,13	256	149	5.129038861176682e-06	6.40921642267e-05	NA,NA,1.0	0.393,0.061,0.0	0.849
14459	gene:Solyc09g055350.2	NA	9	+	40042584	40042795	40042298	40042342	40045438	40045541	14459	0,0,9	35,35,40	4,2,4	117,45,59	360	149	5.1521883084165555e-06	6.43379079568e-05	0.0,0.0,0.085	0.014,0.018,0.027	0.009
8619	gene:Solyc04g082770.2	NA	4	-	66324734	66324837	66324323	66324396	66325103	66325140	8619	78,28,78	14,2,12	73,29,67	13,0,7	252	149	5.16274899474628e-06	6.4426223773e-05	0.767,0.892,0.794	0.769,1.0,0.85	-0.055
6408	gene:Solyc10g044480.1	NA	10	+	26513915	26514082	26513695	26513830	26514983	26515075	6408	311,167,277	10,2,1	574,188,371	1,0,6	316	149	5.176548755828096e-06	6.45548136201e-05	0.936,0.975,0.992	0.996,1.0,0.967	-0.02
3537	gene:Solyc01g106190.2	NA	1	+	94141943	94142098	94141750	94141821	94142204	94142384	3537	12,3,10	0,1,0	9,5,17	4,1,3	304	149	5.205417933109118e-06	6.48710282096e-05	1.0,0.595,1.0	0.524,0.71,0.735	0.209
16379	gene:Solyc01g008700.2	NA	1	-	2749174	2749227	2748317	2748449	2750103	2750209	16379	57,35,64	4,2,6	173,71,129	0,0,2	202	149	5.354432895003837e-06	6.66830891017e-05	0.913,0.928,0.887	1.0,1.0,0.979	-0.084
17975	gene:Solyc07g045380.2	NA	7	+	58496014	58496161	58495880	58495938	58496725	58496747	17975	4,0,7	4,0,2	1,0,5	0,0,0	296	149	5.3687125423599135e-06	6.68158705828e-05	0.335,NA,0.638	1.0,NA,1.0	-0.513
16161	gene:Solyc04g051600.2	NA	4	+	50895352	50895357	50895225	50895301	50895444	50895489	16161	0,0,2	3,2,1	1,0,4	1,0,13	154	149	5.635873321227796e-06	7.0046395942e-05	0.0,0.0,0.659	0.492,NA,0.229	-0.141
17555	gene:Solyc01g096520.2	NA	1	+	87601371	87601434	87601177	87601201	87602984	87603094	17555	2,0,2	0,0,3	2,4,1	2,4,3	212	149	5.632851949159746e-06	7.0046395942e-05	1.0,NA,0.319	0.413,0.413,0.19	0.321
6822	gene:Solyc08g067090.2	NA	8	+	56004689	56004771	56004423	56004462	56006265	56006383	6822	5,9,9	72,49,58	7,4,16	202,51,142	231	149	5.701392043647349e-06	7.08130528945e-05	0.043,0.106,0.091	0.022,0.048,0.068	0.034
8149	gene:Solyc03g119260.2	NA	3	-	67901288	67901348	67900422	67901166	67902756	67903395	8149	0,0,0	7,0,2	0,0,8	6,1,0	209	149	5.726966666479445e-06	7.10828947333e-05	0.0,NA,0.0	0.0,0.0,1.0	-0.333
3707	gene:Solyc08g059760.2	NA	8	-	45232375	45232428	45231391	45231458	45234151	45234235	3707	7,0,11	0,0,0	8,2,5	6,1,1	202	149	5.860927852700356e-06	7.26967605853e-05	1.0,NA,1.0	0.496,0.596,0.787	0.374
15186	gene:Solyc12g098910.1	NA	12	+	66276312	66276548	66275825	66276005	66277024	66277132	15186	32,15,60	1,0,5	46,20,58	0,0,1	385	149	5.894967184198682e-06	7.30698986074e-05	0.925,1.0,0.823	1.0,1.0,0.957	-0.07
13850	gene:Solyc09g090160.2	NA	9	+	69702317	69702437	69701628	69701710	69703826	69703912	13850	83,42,88	1,0,4	75,15,73	0,0,2	269	149	6.0598719348657475e-06	7.50635645641e-05	0.979,1.0,0.924	1.0,1.0,0.953	-0.017
282	gene:Solyc05g020020.2	NA	5	-	25878552	25878597	25877844	25878446	25879600	25879668	282	3,1,0	0,0,0	1,0,0	1,2,0	194	149	6.072862622730559e-06	7.51740615142e-05	1.0,1.0,NA	0.434,0.0,NA	0.783
6288	gene:Solyc05g008800.2	NA	5	-	3037442	3037540	3037185	3037354	3037858	3037918	6288	2,0,2	1,0,0	0,2,0	0,0,5	247	149	6.160589767719328e-06	7.62089299531e-05	0.547,NA,1.0	NA,1.0,0.0	0.274
18455	gene:Solyc12g016210.1	NA	12	-	6355062	6355255	6354697	6354790	6355387	6355473	18455	4,0,0	0,0,0	0,0,6	2,0,0	342	149	6.231369494886859e-06	7.70329070958e-05	1.0,NA,NA	0.0,NA,1.0	0.5
5117	gene:Solyc07g049150.2	NA	7	-	59416876	59417015	59415968	59416418	59417612	59417797	5117	0,0,0	2,0,0	4,0,1	0,0,0	288	149	6.285064629563756e-06	7.76447215006e-05	0.0,NA,NA	1.0,NA,1.0	-1.0
15032	gene:Solyc06g065620.1	NA	6	+	40994404	40994564	40993489	40993551	40996279	40996388	15032	2,0,0	0,0,0	0,0,1	6,2,1	309	149	6.416156944666868e-06	7.92112316919e-05	1.0,NA,NA	0.0,0.0,0.325	0.892
6386	gene:Solyc04g082920.2	NA	4	+	66403847	66403921	66403030	66403177	66404652	66404745	6386	84,48,78	0,0,3	231,74,179	3,4,8	223	149	6.475839959727579e-06	7.9894648107e-05	1.0,1.0,0.946	0.981,0.925,0.937	0.034
2083	gene:Solyc05g014590.2	NA	5	+	8470443	8470614	8469958	8470174	8471438	8471705	2083	119,53,125	60,33,91	16,7,14	3,0,6	320	149	6.545968432743854e-06	8.07059352365e-05	0.48,0.428,0.39	0.713,1.0,0.521	-0.312
14051	gene:Solyc02g082920.2	CHI3	2	+	46551374	46551457	46550981	46551289	46551520	46552140	14051	4,6,11	2,0,2	0,0,0	0,0,5	232	149	6.6111002840561785e-06	8.14545771489e-05	0.562,1.0,0.779	NA,NA,0.0	0.78
1555	gene:Solyc10g076760.1	NA	10	+	59719813	59719926	59719616	59719680	59720452	59720690	1555	1,2,5	1,4,2	10,2,4	2,0,0	262	149	6.6188795191044555e-06	8.14960572256e-05	0.363,0.221,0.587	0.74,1.0,1.0	-0.523
10692	gene:Solyc05g012270.2	NA	5	+	5562471	5562573	5561864	5562050	5562656	5562745	10692	3,3,0	98,48,114	10,5,5	280,125,251	251	149	6.679399844162271e-06	8.21706740457e-05	0.018,0.036,0.0	0.021,0.023,0.012	-0.001
14934	gene:Solyc09g074100.2	NA	9	-	65776195	65776260	65775760	65775911	65776370	65776522	14934	0,2,2	22,7,27	1,0,1	41,10,43	214	149	6.682568217915583e-06	8.21706740457e-05	0.0,0.166,0.049	0.017,0.0,0.016	0.061
16749	gene:Solyc01g067510.2	NA	1	+	76239894	76239935	76239690	76239815	76240341	76240390	16749	0,0,0	9,1,4	12,0,7	43,12,12	190	149	6.712772747889919e-06	8.24323137505e-05	0.0,0.0,0.0	0.18,0.0,0.314	-0.165
6159	gene:Solyc01g094580.2	NA	1	-	86003830	86003905	86003420	86003624	86004192	86004477	6159	0,1,2	0,0,0	0,0,0	2,0,3	224	149	6.709756757017094e-06	8.24323137505e-05	NA,1.0,1.0	0.0,NA,0.0	1.0
8510	gene:Solyc01g088100.2	NA	1	+	82963583	82963802	82963242	82963402	82964076	82964156	8510	194,235,255	12,11,7	325,214,269	15,8,22	368	149	6.730610161793938e-06	8.25964379257e-05	0.867,0.896,0.937	0.898,0.915,0.832	0.018
18494	gene:Solyc01g103020.2	NA	1	+	91690985	91691180	91690652	91690721	91691313	91691430	18494	10,11,18	109,85,153	5,1,5	186,79,126	344	149	6.8065699964013574e-06	8.34731349691e-05	0.038,0.053,0.048	0.012,0.005,0.017	0.035
510	gene:Solyc03g119670.2	NA	3	+	68231003	68231136	68229703	68229778	68231217	68231319	510	27,11,30	0,0,0	28,8,45	10,0,0	282	149	6.923267339885077e-06	8.48479260122e-05	1.0,1.0,1.0	0.597,1.0,1.0	0.134
2183	gene:Solyc08g005350.2	NA	8	+	269734	269861	265059	265230	272213	272720	2183	15,23,28	0,2,0	38,12,27	7,3,3	276	149	6.969198639350888e-06	8.5354197394e-05	1.0,0.861,1.0	0.746,0.683,0.829	0.201
2840	gene:Solyc08g066580.2	NA	8	-	55305701	55305874	55305236	55305307	55306126	55306273	2840	5,0,5	56,27,93	5,0,3	110,33,70	322	149	7.002161110608995e-06	8.57010692855e-05	0.04,0.0,0.024	0.021,0.0,0.019	0.008
8581	gene:Solyc03g116640.2	NA	3	+	65970645	65970744	65969627	65969634	65971519	65971674	8581	1,0,2	3,0,2	9,0,1	7,10,2	248	149	7.203632259594205e-06	8.81085325844e-05	0.167,NA,0.375	0.436,0.0,0.231	0.049
15498	gene:Solyc05g041530.2	NA	5	+	52102967	52103048	52101182	52101351	52103948	52104077	15498	60,30,108	6,0,1	238,27,162	0,1,3	230	149	7.214445760574218e-06	8.81823949385e-05	0.866,1.0,0.986	1.0,0.946,0.972	-0.022
4331	gene:Solyc03g116460.2	NA	3	-	65881845	65881958	65879758	65880412	65882036	65883419	4331	0,2,3	75,27,77	16,8,6	125,33,94	262	149	7.239259600284251e-06	8.84271729879e-05	0.0,0.04,0.022	0.068,0.121,0.035	-0.054
17939	gene:Solyc06g036340.2	NA	6	-	25905305	25905459	25904916	25905069	25905770	25906112	17939	20,0,17	106,39,162	5,2,0	61,24,87	303	149	7.3292008309163566e-06	8.94666293101e-05	0.085,0.0,0.049	0.039,0.039,0.0	0.019
5649	gene:Solyc10g076860.1	NA	10	+	59841989	59842070	59834470	59834530	59846153	59846207	5649	181,59,150	6,0,6	175,86,132	1,0,2	230	149	7.35043085447507e-06	8.96665174711e-05	0.951,1.0,0.942	0.991,1.0,0.977	-0.025
16311	gene:Solyc09g057910.2	NA	9	+	52238653	52238866	52233185	52233388	52239209	52239340	16311	1,0,1	24,16,26	3,2,2	46,21,30	362	149	7.382234419191386e-06	8.99950412462e-05	0.017,0.0,0.016	0.026,0.038,0.027	-0.019
457	gene:Solyc05g014970.2	NA	5	-	9179602	9179639	9177711	9177879	9179755	9179914	457	4,1,6	63,43,66	8,2,9	98,43,90	186	149	7.388249862779554e-06	9.00089622135e-05	0.048,0.018,0.068	0.061,0.036,0.074	-0.012
9638	gene:Solyc02g081260.1	NA	2	+	45293758	45293861	45292855	45293038	45293965	45294052	9638	3,2,0	47,15,20	0,0,3	43,2,17	252	149	7.579940547846771e-06	9.22834027542e-05	0.036,0.073,0.0	0.0,0.0,0.094	0.005
17965	gene:Solyc04g080440.2	NA	4	-	64617505	64617586	64616769	64616839	64617966	64618050	17965	98,110,112	154,168,180	171,106,115	247,93,225	230	149	7.641671651928065e-06	9.29736717651e-05	0.292,0.298,0.287	0.31,0.425,0.249	-0.036
3408	gene:Solyc01g009120.2	NA	1	-	3136733	3136826	3136169	3136241	3137748	3137850	3408	0,0,3	28,11,24	7,2,5	34,14,39	242	149	7.754325391376137e-06	9.42821827869e-05	0.0,0.0,0.071	0.113,0.081,0.073	-0.065
9447	gene:Solyc01g103950.2	NA	1	-	92427305	92427524	92426457	92426522	92427765	92427900	9447	10,15,8	51,23,38	24,4,21	101,43,72	368	149	7.963022115732563e-06	9.67559575365e-05	0.074,0.209,0.079	0.088,0.036,0.106	0.044
6988	gene:Solyc04g072810.2	NA	4	-	59780624	59780716	59780375	59780552	59782661	59782755	6988	79,39,78	5,0,2	113,49,96	2,4,9	241	149	8.063530959454875e-06	9.79127898029e-05	0.907,1.0,0.96	0.972,0.883,0.868	0.048
6246	gene:Solyc01g103370.2	NA	1	+	91990358	91990516	91990060	91990133	91991961	91992033	6246	0,0,3	0,4,0	1,2,0	0,0,0	307	149	8.14982538869154e-06	9.88956143914e-05	NA,0.0,1.0	1.0,1.0,NA	-0.5
3742	gene:Solyc01g088460.2	NA	1	+	83265607	83265822	83264526	83264777	83266367	83266608	3742	20,6,17	231,57,216	42,3,39	730,160,590	364	149	8.440921490786485e-06	0.000102293555783	0.034,0.041,0.031	0.023,0.008,0.026	0.016
7560	gene:Solyc05g013770.2	NA	5	-	7080809	7080996	7080124	7080151	7081928	7082147	7560	255,117,283	21,2,8	377,139,246	27,7,10	336	149	8.437441943080619e-06	0.000102293555783	0.843,0.963,0.94	0.861,0.898,0.916	0.024
9504	gene:Solyc01g111340.2	NA	1	-	97619619	97619757	97619330	97619503	97619843	97619878	9504	4,4,6	6,11,3	23,6,10	6,2,4	287	149	8.499651577613949e-06	0.000102937747532	0.257,0.159,0.509	0.666,0.609,0.565	-0.305
9960	gene:Solyc03g006520.2	NA	3	+	1098252	1098276	1097877	1097985	1098658	1098736	9960	5,1,3	37,26,42	6,0,2	87,13,55	173	149	8.519594708580222e-06	0.000103111660991	0.104,0.032,0.058	0.056,0.0,0.03	0.036
12702	gene:Solyc04g017610.2	NA	4	+	7582140	7582352	7579674	7579783	7583296	7583454	12702	4,0,5	23,24,31	2,2,1	28,9,32	361	149	8.771210774632168e-06	0.000106087420954	0.067,0.0,0.062	0.029,0.084,0.013	0.001
8729	gene:Solyc02g069860.2	NA	2	-	39679654	39679814	39678176	39678278	39680181	39680327	8729	1,0,7	7,5,12	2,0,3	14,13,15	309	149	8.944530599393972e-06	0.000108112915995	0.064,0.0,0.22	0.064,0.0,0.088	0.044
3954	gene:Solyc02g091950.2	NA	2	+	53165230	53165364	53164905	53165092	53165985	53166098	3954	97,48,106	0,0,1	204,53,163	10,0,11	283	149	9.071738434383504e-06	0.000109578768571	1.0,1.0,0.982	0.915,1.0,0.886	0.06
4874	gene:Solyc04g015050.2	NA	4	+	5250961	5251033	5250499	5250588	5251183	5251284	4874	0,0,5	0,0,0	0,0,0	0,0,1	221	149	9.122099207202878e-06	0.000110115065528	NA,NA,1.0	NA,NA,0.0	1.0
10580	gene:Solyc04g009840.2	NA	4	+	3165073	3165156	3163516	3163519	3166368	3166441	10580	2,0,3	44,16,51	3,0,5	52,17,55	232	149	9.134750240555405e-06	0.000110195755841	0.028,0.0,0.036	0.036,0.0,0.055	-0.009
4695	gene:Solyc07g044830.2	NA	7	+	57879283	57879467	57878960	57879004	57881879	57882054	4695	94,61,78	4,1,4	101,31,64	6,1,4	333	149	9.246311512926381e-06	0.000111468751522	0.913,0.965,0.897	0.883,0.933,0.877	0.027
4385	gene:Solyc12g049540.1	NA	12	+	36700598	36700712	36700178	36700252	36701044	36701249	4385	3,0,7	37,26,16	0,1,2	28,10,36	263	149	9.280589511751268e-06	0.000111809006975	0.044,0.0,0.199	0.0,0.054,0.031	0.053
14611	gene:Solyc09g082380.2	NA	9	+	68146546	68146559	68144709	68144878	68146825	68146906	14611	0,0,0	0,2,0	4,3,3	0,0,0	162	149	9.368560327155511e-06	0.00011279526772	NA,0.0,NA	1.0,1.0,1.0	-1.0
7038	gene:Solyc02g069920.2	NA	2	+	39704552	39704625	39703614	39703816	39704896	39705069	7038	12,3,5	0,2,2	49,19,27	0,0,1	222	149	9.434532572974905e-06	0.000113515558365	1.0,0.502,0.627	1.0,1.0,0.948	-0.273
18702	gene:Solyc03g112160.2	NA	3	-	62658732	62658829	62657999	62658380	62659129	62659371	18702	79,53,75	180,93,162	32,19,34	75,17,49	246	149	9.471034024553643e-06	0.000113880551692	0.21,0.257,0.219	0.205,0.404,0.296	-0.073
3435	gene:Solyc04g079040.2	NA	4	-	63633853	63633967	63633694	63633740	63634488	63634625	3435	50,15,68	7,5,0	184,66,209	22,10,17	263	149	9.596137539967087e-06	0.000115309735996	0.802,0.63,1.0	0.826,0.789,0.874	-0.019
6126	gene:Solyc07g062920.2	NA	7	+	65549757	65551440	65548011	65548314	65552067	65552653	6126	535,294,503	4,6,6	969,216,757	10,0,7	1832	149	9.621097461493121e-06	0.000115534492208	0.916,0.799,0.872	0.887,1.0,0.898	-0.066
15624	gene:Solyc06g083170.2	NA	6	+	48707181	48707281	48706957	48707029	48707541	48707756	15624	28,20,17	0,1,0	54,12,34	10,0,0	249	149	9.707485642586735e-06	0.000116496135369	1.0,0.923,1.0	0.764,1.0,1.0	0.053
16055	gene:Solyc07g062430.2	NA	7	+	65178397	65178515	65176878	65176920	65178893	65178950	16055	34,9,24	4,0,5	107,42,88	0,0,1	267	149	9.824163657407978e-06	0.000117819791291	0.826,1.0,0.728	1.0,1.0,0.98	-0.142
528	gene:Solyc03g093640.2	NA	3	-	55206068	55206181	55205803	55205972	55208327	55208511	528	6,4,6	3,2,0	13,4,13	14,1,4	262	149	9.93636103771365e-06	0.000119088028556	0.532,0.532,1.0	0.346,0.695,0.649	0.125
8110	gene:Solyc06g049060.2	NA	6	-	32341790	32341865	32341687	32341700	32342540	32343138	8110	3,0,1	0,0,0	0,0,0	2,1,0	224	149	9.977912758727985e-06	0.000119508476486	1.0,NA,1.0	0.0,0.0,NA	1.0
13689	gene:Solyc01g104160.2	NA	1	-	92628262	92628493	92627938	92628158	92630064	92630277	13689	62,30,53	104,44,123	50,5,29	118,35,127	380	149	1.0015288043059893e-05	0.000119878389415	0.189,0.211,0.145	0.142,0.053,0.082	0.089
1090	gene:Solyc01g107360.2	NA	1	+	94928072	94928162	94927748	94927911	94928923	94928990	1090	3,7,0	20,18,23	3,9,2	27,13,20	239	149	1.0039742010649918e-05	0.000120093261136	0.086,0.195,0.0	0.065,0.301,0.059	-0.048
3982	gene:Solyc12g008450.1	NA	12	-	1872056	1872111	1871838	1871939	1872188	1872882	3982	2,1,3	28,21,30	3,1,5	38,12,34	204	149	1.0064903005247981e-05	0.00012031630654	0.05,0.034,0.068	0.055,0.057,0.097	-0.019
11383	gene:Solyc02g093030.2	NA	2	-	53978450	53978462	53976792	53976843	53978549	53978634	11383	4,0,4	0,0,0	3,0,1	5,0,0	161	149	1.0090215442846734e-05	0.000120540872583	1.0,NA,1.0	0.357,NA,1.0	0.322
16758	gene:Solyc03g097060.2	NA	3	-	59411502	59411750	59411137	59411248	59411831	59411970	16758	19,10,12	36,7,36	27,5,12	40,3,23	397	149	1.0174336450508617e-05	0.000121467239757	0.165,0.349,0.111	0.202,0.385,0.164	-0.042
2905	gene:Solyc02g092310.2	NA	2	-	53422671	53422765	53422405	53422563	53423492	53423606	2905	18,7,36	0,0,0	75,4,67	14,0,0	243	149	1.0207648101513209e-05	0.000121786209811	1.0,1.0,1.0	0.767,1.0,1.0	0.078
2140	gene:Solyc10g078400.1	NA	10	+	60230766	60230869	60230071	60230305	60231201	60231431	2140	75,32,80	4,9,0	87,54,119	0,0,1	252	149	1.0246492860349863e-05	0.000122170740244	0.917,0.678,1.0	1.0,1.0,0.986	-0.13
10503	gene:Solyc12g040640.1	NA	12	+	43189922	43190044	43189787	43189858	43190122	43190400	10503	36,12,48	0,0,0	81,32,69	3,8,3	271	149	1.051719778031815e-05	0.000125317500519	1.0,1.0,1.0	0.937,0.687,0.927	0.15
13600	gene:Solyc01g090880.2	NA	1	-	84590614	84590677	84590069	84590510	84591373	84591442	13600	118,106,154	111,80,96	131,81,94	76,45,66	212	149	1.0815944452710624e-05	0.000128794118696	0.428,0.482,0.53	0.548,0.559,0.5	-0.056
5229	gene:Solyc10g008300.2	NA	10	-	2450229	2450368	2449177	2449298	2450946	2451132	5229	125,54,110	0,2,9	122,50,107	9,6,3	288	149	1.1025799183486782e-05	0.000131208431134	1.0,0.933,0.863	0.875,0.812,0.949	0.053
4759	gene:Solyc06g066470.2	NA	6	-	41726015	41726152	41725843	41725906	41726628	41726736	4759	20,30,18	13,38,10	44,4,27	21,0,18	286	149	1.1036269662705005e-05	0.000131248463877	0.445,0.291,0.484	0.522,1.0,0.439	-0.247
6999	gene:Solyc05g018810.2	NA	5	+	23878104	23878227	23877946	23878002	23879263	23879625	6999	16,3,10	40,36,56	8,2,1	33,15,34	272	149	1.1084859259260684e-05	0.000131741483693	0.18,0.044,0.089	0.117,0.068,0.016	0.037
17066	gene:Solyc09g082770.2	NA	9	+	68449923	68450162	68449745	68449813	68450241	68450578	17066	38,19,30	361,242,387	16,12,17	314,167,305	388	149	1.113392897008642e-05	0.0001322395718	0.039,0.029,0.029	0.019,0.027,0.021	0.01
16292	gene:Solyc03g033450.2	NA	3	+	5005989	5006071	5005042	5005171	5006588	5006733	16292	1,0,7	25,9,35	4,1,10	44,15,40	231	149	1.1150389213089926e-05	0.000132349960396	0.025,0.0,0.114	0.055,0.041,0.139	-0.032
8974	gene:Solyc02g094540.2	NA	2	+	55078704	55078788	55078356	55078500	55079897	55081414	8974	0,0,0	0,2,1	0,3,4	5,2,2	233	149	1.1297323174161047e-05	0.000134007875211	NA,0.0,0.0	0.0,0.49,0.561	-0.35
10186	gene:Solyc06g019200.2	NA	6	-	18152925	18153002	18152501	18152555	18153190	18153300	10186	1,0,0	0,0,0	0,0,0	3,0,0	226	149	1.1363931543402357e-05	0.000134711458071	1.0,NA,NA	0.0,NA,NA	1.0
1128	gene:Solyc09g091820.2	NA	9	+	71034468	71034491	71034253	71034317	71034600	71034687	1128	0,0,0	1,0,0	4,0,0	0,0,0	172	149	1.1408960378148812e-05	0.000135158492126	0.0,NA,NA	1.0,NA,NA	-1.0
7938	gene:Solyc05g026490.2	NA	5	-	41507751	41507809	41505398	41505598	41511424	41511688	7938	3,0,5	4,1,2	1,0,1	0,0,0	207	149	1.1609412374871635e-05	0.000137445023815	0.351,0.0,0.643	1.0,NA,1.0	-0.669
14758	gene:Solyc07g026670.2	NA	7	+	30213099	30213183	30212923	30213011	30213367	30213436	14758	39,8,27	0,0,2	19,5,35	2,2,3	233	149	1.1806490848691391e-05	0.000139688712034	1.0,1.0,0.896	0.859,0.615,0.882	0.18
18884	gene:Solyc03g110920.2	NA	3	-	61649427	61649479	61648329	61648425	61652236	61652334	18884	15,2,13	3,4,2	10,5,21	0,0,1	201	149	1.1894444143773036e-05	0.000140639237446	0.788,0.27,0.828	1.0,1.0,0.94	-0.351
1421	gene:Solyc03g098220.2	NA	3	-	60580516	60580690	60579548	60579637	60581227	60581293	1421	3,0,4	116,44,137	21,0,6	140,50,130	323	149	1.193755202278777e-05	0.000141058636154	0.012,0.0,0.013	0.065,0.0,0.021	-0.02
10175	gene:Solyc06g019200.2	NA	6	-	18153091	18153111	18152775	18153002	18153190	18153300	10175	7,3,4	1,1,5	2,0,7	2,0,1	169	149	1.2283932903420517e-05	0.000145058795904	0.861,0.726,0.414	0.469,NA,0.861	0.002
13932	gene:Solyc11g005870.1	NA	11	-	692712	692800	691718	691842	693626	693808	13932	17,3,20	0,0,8	20,9,20	0,0,0	237	149	1.2340509399236665e-05	0.00014563378153	1.0,1.0,0.611	1.0,1.0,1.0	-0.13
938	gene:Solyc01g079710.2	NA	1	-	78822597	78822767	78822102	78822169	78822985	78823033	938	102,42,113	0,0,9	200,96,152	2,0,0	319	149	1.245289483091591e-05	0.000146866229012	1.0,1.0,0.854	0.979,1.0,1.0	-0.042
12453	gene:Solyc09g011760.2	NA	9	-	5055332	5055392	5054095	5054134	5055506	5055547	12453	0,0,0	0,0,3	0,0,1	0,0,0	209	149	1.2625128609661996e-05	0.000148802489018	NA,NA,0.0	NA,NA,1.0	-1.0
14454	gene:Solyc02g079600.2	NA	2	+	44123975	44124187	44123511	44123855	44124706	44124727	14454	0,1,2	0,0,0	0,0,0	0,0,2	361	149	1.2659503223578358e-05	0.000148922525501	NA,1.0,1.0	NA,NA,0.0	1.0
2583	gene:Solyc12g095770.1	NA	12	+	64901569	64901781	64899011	64899215	64902936	64902991	2583	0,0,2	0,0,0	0,0,0	5,0,2	361	149	1.2659503223578358e-05	0.000148922525501	NA,NA,1.0	0.0,NA,0.0	1.0
7943	gene:Solyc05g026490.2	NA	5	-	41507751	41507968	41505398	41505598	41511424	41511688	7943	10,6,18	4,1,2	12,5,7	0,0,0	366	149	1.2654790891393573e-05	0.000148922525501	0.504,0.71,0.786	1.0,1.0,1.0	-0.333
12042	gene:Solyc09g008520.2	NA	9	-	2008729	2008788	2008525	2008619	2010042	2010151	12042	5,2,0	0,0,3	0,0,1	0,0,0	208	149	1.2704538063021832e-05	0.000149299681059	1.0,1.0,0.0	NA,NA,1.0	-0.333
15680	gene:Solyc12g100140.1	NA	12	+	66982103	66982212	66981014	66981661	66982311	66982667	15680	4,2,14	74,46,64	21,5,9	125,32,89	258	149	1.2707731800587078e-05	0.000149299681059	0.03,0.024,0.112	0.088,0.083,0.055	-0.02
12275	gene:Solyc02g093820.2	NA	2	+	54529777	54529872	54528575	54528660	54530490	54530587	12275	3,5,6	161,65,189	11,10,6	192,45,175	244	149	1.2999791762975113e-05	0.000152633918672	0.011,0.045,0.019	0.034,0.119,0.021	-0.033
1204	gene:Solyc03g115780.1	NA	3	-	65390384	65390431	65389826	65389890	65391131	65391289	1204	0,0,0	0,0,1	6,0,4	0,0,0	196	149	1.3368404847122687e-05	0.000156862178603	NA,NA,0.0	1.0,NA,1.0	-1.0
10555	gene:Solyc04g008730.2	NA	4	-	2394804	2394830	2394550	2394730	2394919	2394949	10555	216,121,190	14,3,16	286,131,218	32,8,22	175	149	1.3391145861126604e-05	0.000157029252641	0.929,0.972,0.91	0.884,0.933,0.894	0.033
14905	gene:Solyc04g076830.2	NA	4	-	61707702	61707885	61706862	61706924	61709090	61709236	14905	66,56,58	224,251,226	99,48,59	327,169,207	332	149	1.352778134486318e-05	0.00015853083354	0.117,0.091,0.103	0.12,0.113,0.113	-0.012
5761	gene:Solyc03g026310.2	NA	3	+	3745961	3746171	3745834	3745858	3746722	3746824	5761	9,4,2	16,13,50	2,0,3	113,27,118	359	149	1.372618924346442e-05	0.000160753956333	0.189,0.113,0.016	0.007,0.0,0.01	0.1
2447	gene:Solyc06g010010.1	NA	6	+	4704266	4704440	4703664	4703753	4705222	4705258	2447	0,3,7	2,0,1	2,0,0	0,0,0	323	149	1.3775637569860096e-05	0.000161230830341	0.0,1.0,0.764	1.0,NA,NA	-0.412
16671	gene:Solyc09g065300.2	NA	9	-	63355030	63355076	63354278	63354648	63356228	63356373	16671	0,0,1	0,0,0	0,5,0	1,3,3	195	149	1.3794018204948922e-05	0.00016134371262	NA,NA,1.0	0.0,0.56,0.0	0.813
6015	gene:Solyc03g006280.2	NA	3	-	893497	893670	893201	893283	893853	893964	6015	4,0,2	0,0,0	0,1,0	0,0,2	322	149	1.3806121938426544e-05	0.000161383079798	1.0,NA,1.0	NA,1.0,0.0	0.5
6660	gene:Solyc05g054710.2	NA	5	-	64570889	64570950	64570688	64570737	64571725	64571856	6660	9,6,17	2,6,1	17,0,14	4,0,0	210	149	1.3896239091834081e-05	0.000162333738006	0.761,0.415,0.923	0.751,NA,1.0	-0.176
12514	gene:Solyc11g008780.1	NA	11	+	2967481	2967649	2966601	2966748	2968043	2968148	12514	2,0,0	0,0,0	0,0,1	2,0,0	317	149	1.3959303756941888e-05	0.000162967371104	1.0,NA,NA	0.0,NA,1.0	0.5
9776	gene:Solyc03g025450.2	NA	3	-	2869820	2869908	2868738	2868860	2870493	2870772	9776	23,34,21	14,13,10	21,7,19	26,9,30	237	149	1.4123734602239703e-05	0.000164782851781	0.508,0.622,0.569	0.337,0.328,0.285	0.25
2003	gene:Solyc04g053120.2	NA	4	-	51718915	51718960	51718547	51718796	51719180	51719257	2003	23,5,46	6,0,10	103,24,66	9,0,11	194	149	1.4530789099775256e-05	0.000169424964573	0.746,1.0,0.779	0.898,1.0,0.822	-0.065
13599	gene:Solyc01g090880.2	NA	1	-	84590614	84590677	84590069	84590510	84592195	84592348	13599	4,1,5	0,0,2	0,0,0	1,0,0	212	149	1.4563290638248949e-05	0.000169696791671	1.0,1.0,0.637	0.0,NA,NA	0.879
1397	gene:Solyc02g067730.1	NA	2	-	37847093	37847288	37846236	37846454	37847456	37847587	1397	0,0,0	0,0,1	32,13,25	0,0,0	344	149	1.4685100668776452e-05	0.000171008275064	NA,NA,0.0	1.0,1.0,1.0	-1.0
10828	gene:Solyc08g065480.2	NA	8	-	53587702	53587899	53586598	53587234	53588095	53588196	10828	58,28,78	258,95,244	17,14,48	130,60,132	346	149	1.5079299063961388e-05	0.000175488074614	0.088,0.113,0.121	0.053,0.091,0.135	0.014
18712	gene:Solyc01g087370.2	NA	1	-	82322601	82322699	82314087	82314163	82325567	82325694	18712	9,20,11	7,7,14	14,0,10	18,6,18	247	149	1.516215470665866e-05	0.000176341206094	0.437,0.633,0.322	0.319,0.0,0.251	0.274
14615	gene:Solyc01g099260.2	NA	1	+	89542523	89542679	89541746	89542110	89542768	89542849	14615	3,0,4	111,67,145	11,0,7	289,61,216	305	149	1.5206270440890839e-05	0.000176742988529	0.013,0.0,0.013	0.018,0.0,0.016	-0.003
7810	gene:Solyc01g091600.2	NA	1	-	85187301	85187427	85184962	85185127	85188176	85188853	7810	0,0,0	0,0,2	0,2,2	0,0,0	275	149	1.5284216654787153e-05	0.000177537231067	NA,NA,0.0	NA,1.0,1.0	-1.0
18135	gene:Solyc09g007280.2	NA	9	+	877120	877203	876752	876824	877770	877925	18135	0,0,0	3,2,3	2,4,1	1,0,7	232	149	1.5477000289649216e-05	0.000179663556474	0.0,0.0,0.0	0.562,1.0,0.084	-0.549
11509	gene:Solyc03g115720.2	NA	3	-	65357691	65357777	65357500	65357605	65357996	65358148	11509	9,2,4	6,4,0	6,0,9	6,7,2	235	149	1.5700895118878544e-05	0.000182148135647	0.487,0.241,1.0	0.388,0.0,0.74	0.2
16082	gene:Solyc12g036410.1	NA	12	-	52196318	52196429	52194067	52194307	52200843	52201012	16082	0,0,0	0,2,0	1,2,1	0,0,2	260	149	1.576441738923526e-05	0.000182770260365	NA,0.0,NA	1.0,1.0,0.223	-0.741
4629	gene:Solyc06g007800.2	NA	6	+	1741350	1741463	1740133	1740247	1741569	1741674	4629	21,10,21	180,95,139	11,0,8	178,73,163	262	149	1.5789521911872956e-05	0.000182946474398	0.062,0.056,0.079	0.034,0.0,0.027	0.045
6550	gene:Solyc09g091020.2	NA	9	-	70371293	70371402	70370620	70370734	70371544	70371739	6550	0,0,0	0,0,2	2,0,2	0,0,0	258	149	1.5828221821981114e-05	0.000183279892683	NA,NA,0.0	1.0,NA,1.0	-1.0
17891	gene:Solyc06g071430.2	NA	6	+	43953254	43953362	43951829	43951904	43954855	43955049	17891	0,0,3	0,2,0	3,2,0	0,0,0	257	149	1.586008646862571e-05	0.000183533795106	NA,0.0,1.0	1.0,1.0,NA	-0.5
5743	gene:Solyc09g064590.2	NA	9	+	61909825	61909906	61909615	61909749	61910012	61910156	5743	13,10,6	3,2,2	4,0,7	2,0,3	230	149	1.607816750323862e-05	0.000185940936517	0.737,0.764,0.66	0.564,NA,0.602	0.137
11759	gene:Solyc11g020290.1	NA	11	-	10698138	10698236	10697847	10698052	10701048	10701144	11759	0,0,0	2,0,0	2,0,2	0,0,4	247	149	1.6176810258748885e-05	0.000186964648729	0.0,NA,NA	1.0,NA,0.232	-0.616
6993	gene:Solyc05g018810.2	NA	5	+	23878101	23878138	23877988	23878002	23879263	23879625	6993	107,81,114	40,36,56	124,69,92	33,15,34	186	149	1.6330188622626027e-05	0.000188619295604	0.682,0.643,0.62	0.751,0.787,0.684	-0.092
4048	gene:Solyc12g019690.1	NA	12	-	11005438	11005522	11004313	11004586	11005645	11005751	4048	0,2,4	2,0,2	2,0,0	0,0,0	233	149	1.6610687831099967e-05	0.00019173924597	0.0,1.0,0.561	1.0,NA,NA	-0.48
7227	gene:Solyc01g106350.2	NA	1	+	94284308	94284390	94284089	94284170	94284508	94284612	7227	0,0,2	0,2,0	0,0,0	1,0,2	231	149	1.6671348961896655e-05	0.000192319265445	NA,0.0,1.0	0.0,NA,0.0	0.5
4059	gene:Solyc11g069000.1	NA	11	-	53571315	53571392	53569455	53569771	53571672	53571781	4059	0,0,0	2,0,0	2,1,3	0,0,0	226	149	1.682113411640663e-05	0.00019392604619	0.0,NA,NA	1.0,1.0,1.0	-1.0
11196	gene:Solyc05g008530.2	NA	5	-	2859716	2859792	2859508	2859594	2861034	2861342	11196	0,0,0	2,0,0	2,0,0	0,0,0	225	149	1.6850740416110513e-05	0.000194025140115	0.0,NA,NA	1.0,NA,NA	-1.0
7671	gene:Solyc09g076000.2	NA	9	+	67685785	67685823	67685584	67685659	67685974	67686202	7671	17,14,40	0,0,0	56,24,54	2,0,12	187	149	1.6845738304559577e-05	0.000194025140115	1.0,1.0,1.0	0.957,1.0,0.782	0.087
7042	gene:Solyc02g069920.2	NA	2	+	39705925	39705998	39705167	39705266	39706455	39706583	7042	0,0,2	0,0,0	1,0,0	1,0,2	222	149	1.6938785446120937e-05	0.000194917400875	NA,NA,1.0	0.402,NA,0.0	0.799
9428	gene:Solyc06g071580.2	NA	6	+	44079115	44079227	44078806	44079003	44079521	44079610	9428	117,52,146	6,8,6	50,21,58	3,0,2	261	149	1.6984974757114982e-05	0.000195327209707	0.918,0.788,0.933	0.905,1.0,0.943	-0.07
14486	gene:Solyc08g015870.2	NA	8	-	6175455	6175680	6175098	6175312	6176027	6176145	14486	132,64,163	0,0,1	73,17,55	4,0,6	374	149	1.704935988678608e-05	0.000195945630211	1.0,1.0,0.985	0.879,1.0,0.785	0.107
5997	gene:Solyc08g083040.2	NA	8	-	65626973	65627142	65626781	65626876	65627608	65627887	5997	0,2,4	0,0,0	4,0,1	0,0,5	318	149	1.7236643007056748e-05	0.000197974850558	NA,1.0,1.0	1.0,NA,0.086	0.457
4645	gene:Solyc05g051490.2	NA	5	-	61850141	61850202	61849553	61849607	61850312	61850452	4645	0,0,0	2,0,0	2,0,0	0,0,3	210	149	1.7277224975788847e-05	0.000198317630875	0.0,NA,NA	1.0,NA,0.0	-0.5
6548	gene:Solyc09g091020.2	NA	9	-	70371293	70371350	70370620	70370734	70371544	70371739	6548	0,0,0	0,0,2	3,0,2	0,0,0	206	149	1.7384163564012667e-05	0.000199421190599	NA,NA,0.0	1.0,NA,1.0	-1.0
18460	gene:Solyc12g016210.1	NA	12	-	6355062	6355289	6354697	6354790	6355387	6355473	18460	1,0,2	0,0,0	0,1,0	2,0,0	376	149	1.7437794088084607e-05	0.000199788225194	1.0,NA,1.0	0.0,1.0,NA	0.5
4260	gene:Solyc01g103410.2	NA	1	-	92020590	92020645	92016130	92016273	92020742	92020902	4260	2,2,0	0,0,2	0,0,0	2,0,0	204	149	1.743633782207117e-05	0.000199788225194	1.0,1.0,0.0	0.0,NA,NA	0.667
17319	gene:Solyc03g118150.2	NA	3	+	67104586	67104681	67104238	67104275	67104972	67105083	17319	48,35,71	3,0,5	100,51,75	3,0,4	244	149	1.7781069355695992e-05	0.000203594897663	0.907,1.0,0.897	0.953,1.0,0.92	-0.023
3151	gene:Solyc11g011150.1	NA	11	+	4225679	4225754	4223822	4223865	4225894	4226019	3151	23,6,7	0,6,0	31,18,16	2,0,0	224	149	1.781621071442129e-05	0.000203870877128	1.0,0.399,1.0	0.912,1.0,1.0	-0.171
6941	gene:Solyc05g008810.2	NA	5	-	3046984	3047130	3046426	3046500	3047735	3047831	6941	2,0,1	3,0,5	4,2,2	8,8,3	295	149	1.7834814512611037e-05	0.000203957392714	0.252,NA,0.092	0.202,0.112,0.252	-0.017
12884	gene:Solyc05g026310.2	NA	5	-	40387253	40387373	40386948	40387077	40387547	40387621	12884	0,0,4	0,0,0	0,0,0	0,0,1	269	149	1.808623275456009e-05	0.00020670459947	NA,NA,1.0	NA,NA,0.0	1.0
9128	gene:Solyc01g111510.2	NA	1	-	97736573	97736587	97734733	97735198	97737685	97737734	9128	0,0,0	1,0,2	0,0,2	0,1,0	163	149	1.821728706750817e-05	0.000208073639363	0.0,NA,0.0	NA,0.0,1.0	-0.5
5253	gene:Solyc08g076510.2	NA	8	-	60502408	60502466	60500469	60501190	60503825	60504136	5253	2,0,9	153,91,166	0,0,6	197,85,125	207	149	1.861230557978554e-05	0.000212454061652	0.009,0.0,0.038	0.0,0.0,0.033	0.005
12211	gene:Solyc01g102490.2	NA	1	+	91285273	91285486	91283986	91284048	91286805	91286869	12211	6,6,26	5,0,5	13,4,15	0,0,2	362	149	1.873001181932808e-05	0.000213665588815	0.331,1.0,0.682	1.0,1.0,0.755	-0.247
14631	gene:Solyc06g073400.2	NA	6	-	45235653	45235802	45234929	45234996	45237113	45237182	14631	48,38,62	3,0,0	104,42,127	3,0,0	298	149	1.8764637834823663e-05	0.000213928454427	0.889,1.0,1.0	0.945,1.0,1.0	-0.019
5733	gene:Solyc09g064590.2	NA	9	+	61908873	61909053	61908473	61908641	61909172	61909524	5733	5,1,5	93,64,88	5,0,6	169,56,150	329	149	1.8862214127292317e-05	0.000214908224995	0.024,0.007,0.025	0.013,0.0,0.018	0.008
12098	gene:Solyc11g017040.1	NA	11	+	7823996	7824174	7820294	7820385	7825451	7825741	12098	13,4,6	45,40,77	25,4,12	196,86,140	327	149	1.897464466269079e-05	0.000216055926187	0.116,0.044,0.034	0.055,0.021,0.038	0.027
12109	gene:Solyc07g042710.2	NA	7	+	56249461	56249569	56245339	56245528	56250276	56250641	12109	3,8,3	182,101,189	21,6,10	151,64,141	257	149	1.9084490654449852e-05	0.000217172802155	0.009,0.044,0.009	0.075,0.052,0.039	-0.035
15075	gene:Solyc06g074690.2	NA	6	-	46223548	46223730	46223386	46223452	46224424	46224742	15075	1,0,11	25,8,7	0,0,1	43,16,12	331	149	1.9180938744145927e-05	0.000218135934523	0.018,0.0,0.414	0.0,0.0,0.036	0.132
18865	gene:Solyc01g112310.2	NA	1	+	98394182	98394410	98393407	98393616	98396425	98396588	18865	14,2,4	38,18,50	0,0,2	49,13,41	377	149	1.9304325849376023e-05	0.000219404057915	0.127,0.042,0.031	0.0,0.0,0.019	0.06
8631	gene:Solyc12g009810.1	NA	12	-	3013155	3013226	3012596	3012696	3013904	3014084	8631	14,8,8	293,121,303	5,2,3	301,64,236	220	149	1.9545267294548674e-05	0.000222005868181	0.031,0.043,0.018	0.011,0.021,0.009	0.017
4308	gene:Solyc02g085740.2	NA	2	+	48543573	48543821	48542980	48543109	48544009	48544100	4308	21,7,24	12,2,9	25,11,27	14,0,8	397	149	1.9576461540324646e-05	0.000222223520706	0.396,0.568,0.5	0.401,1.0,0.559	-0.165
509	gene:Solyc03g119670.2	NA	3	+	68230995	68231136	68229703	68229778	68231217	68231276	509	35,7,31	0,0,0	37,12,57	10,0,0	290	149	1.9716920832663906e-05	0.0002236804735	1.0,1.0,1.0	0.655,1.0,1.0	0.115
13441	gene:Solyc02g070300.2	NA	2	+	40091014	40091167	40089800	40090013	40091639	40092026	13441	51,27,40	1,0,3	78,38,41	1,0,2	302	149	1.987964493638683e-05	0.000225388067729	0.962,1.0,0.868	0.975,1.0,0.91	-0.018
18771	gene:Solyc06g007110.2	NA	6	+	1159592	1159772	1158998	1159024	1160565	1160651	18771	0,0,1	0,0,0	5,0,0	0,0,2	329	149	2.01698841035208e-05	0.000228538398471	NA,NA,1.0	1.0,NA,0.0	0.5
11709	gene:Solyc02g065080.2	NA	2	-	36255976	36256101	36248879	36249011	36256526	36256577	11709	25,10,41	3,1,0	31,7,35	7,0,4	274	149	2.0364646399927843e-05	0.000230603712054	0.819,0.845,1.0	0.707,1.0,0.826	0.044
533	gene:Solyc03g093640.2	NA	3	-	55198151	55198205	55198010	55198070	55199155	55199220	533	51,32,57	1,2,0	97,19,72	0,2,0	203	149	2.0576053693212336e-05	0.000232854862537	0.974,0.922,1.0	1.0,0.875,1.0	0.007
1230	gene:Solyc05g008780.2	NA	5	-	3009486	3009798	3007703	3007997	3010673	3010982	1230	41,41,53	3,0,0	222,55,149	5,1,13	461	149	2.066729768862419e-05	0.000233744225971	0.815,1.0,1.0	0.935,0.947,0.787	0.049
611	gene:Solyc10g007850.2	NA	10	-	2054953	2054972	2054715	2054876	2055568	2055650	611	0,0,0	1,0,0	3,0,1	0,0,0	168	149	2.0822114955477e-05	0.000235351065552	0.0,NA,NA	1.0,NA,1.0	-1.0
17526	gene:Solyc01g060200.1	NA	1	-	69701532	69701724	69700526	69700743	69702339	69702408	17526	0,0,4	0,0,0	0,0,0	6,0,1	341	149	2.1097680734837204e-05	0.000238319917732	NA,NA,1.0	0.0,NA,0.0	1.0
15051	gene:Solyc02g014450.1	NA	2	+	16621175	16621354	16620586	16620763	16622348	16622413	15051	3,3,0	7,6,4	19,3,12	10,4,13	328	149	2.1264291321339243e-05	0.000240055132282	0.163,0.185,0.0	0.463,0.254,0.295	-0.221
6979	gene:Solyc06g051190.1	NA	6	-	34386435	34386502	34386243	34386318	34387464	34387603	6979	6,0,1	3,0,5	0,0,0	4,1,4	216	149	2.161047733625504e-05	0.000243730412946	0.58,NA,0.121	0.0,0.0,0.0	0.35
9839	gene:Solyc04g051490.2	NA	4	-	50618044	50618115	50616432	50616615	50618223	50618379	9839	22,19,40	2,3,1	21,3,10	1,0,2	220	149	2.1616244323215035e-05	0.000243730412946	0.882,0.811,0.964	0.934,1.0,0.772	-0.016
11202	gene:Solyc06g073080.2	NA	6	-	45020139	45020202	45018467	45018792	45020339	45020387	11202	50,29,99	13,10,11	1,1,2	0,0,0	212	149	2.171198921266383e-05	0.000244660603276	0.73,0.671,0.863	1.0,1.0,1.0	-0.245
18127	gene:Solyc10g006650.2	NA	10	-	1159428	1159518	1158076	1158339	1161793	1161954	18127	14,13,19	4,2,3	38,13,18	5,0,2	239	149	2.1783115881925073e-05	0.000245312419039	0.686,0.802,0.798	0.826,1.0,0.849	-0.13
15995	gene:Solyc09g020140.2	NA	9	-	18643073	18643251	18642890	18642999	18643736	18643791	15995	2,1,1	0,0,0	0,0,5	0,4,0	327	149	2.1796556315812372e-05	0.000245314197804	1.0,1.0,1.0	NA,0.0,1.0	0.5
18932	gene:Solyc02g071880.2	NA	2	-	41254451	41254469	41253769	41253841	41256403	41256491	18932	2,0,0	0,0,1	0,0,5	0,0,0	167	149	2.203705246040299e-05	0.000247869867169	1.0,NA,0.0	NA,NA,1.0	-0.5
8667	gene:Solyc11g043200.1	NA	11	-	33340466	33340578	33338647	33338724	33341468	33341570	8667	1,0,3	62,32,61	7,5,4	157,35,121	261	149	2.2056716395487078e-05	0.000247940045714	0.009,0.0,0.027	0.025,0.075,0.019	-0.028
16920	gene:Solyc09g065210.2	NA	9	-	63186349	63186498	63186189	63186258	63187686	63187794	16920	0,1,0	0,0,0	0,0,1	0,2,0	298	149	2.2309683481033708e-05	0.000250631109618	NA,1.0,NA	NA,0.0,1.0	0.5
13516	gene:Solyc06g073690.2	NA	6	-	45466336	45466443	45466170	45466255	45466610	45466757	13516	0,0,0	4,0,6	7,0,12	19,3,15	256	149	2.2356926941322077e-05	0.00025100916941	0.0,NA,0.0	0.177,0.0,0.318	-0.165
3695	gene:Solyc08g059760.2	NA	8	-	45232416	45232428	45231391	45231458	45234151	45234235	3695	1,0,0	0,0,0	0,0,1	6,1,1	161	149	2.2500249067675418e-05	0.000252464823834	1.0,NA,NA	0.0,0.0,0.481	0.84
3538	gene:Solyc01g106190.2	NA	1	+	94141946	94142098	94141719	94141821	94142204	94142384	3538	10,2,8	0,1,0	6,4,17	4,1,3	301	149	2.2881364779448492e-05	0.000256585261756	1.0,0.497,1.0	0.426,0.664,0.737	0.223
12739	gene:Solyc02g067090.2	NA	2	+	37326413	37326540	37326205	37326322	37326629	37326695	12739	0,0,1	3,0,0	2,0,0	5,0,2	276	149	2.310673157282807e-05	0.00025879819613	0.0,NA,1.0	0.178,NA,0.0	0.411
18847	gene:Solyc11g019960.1	NA	11	-	9831569	9831688	9828641	9828897	9832422	9832490	18847	4,2,1	26,17,37	0,2,2	41,26,28	268	149	2.309999801838647e-05	0.00025879819613	0.079,0.061,0.015	0.0,0.041,0.038	0.025
1402	gene:Solyc02g081490.2	NA	2	+	45439408	45439421	45439144	45439307	45439513	45440776	1402	4,1,4	4,0,2	6,0,5	0,0,0	162	149	2.3197192253370787e-05	0.000259653905289	0.479,1.0,0.648	1.0,NA,1.0	-0.291
7318	gene:Solyc06g063030.2	NA	6	-	39797646	39797715	39796965	39797174	39798529	39798727	7318	24,14,22	143,185,152	21,8,15	209,83,154	218	149	2.330462534982189e-05	0.000260698440694	0.103,0.049,0.09	0.064,0.062,0.062	0.018
833	gene:Solyc09g005320.2	NA	9	+	249258	249416	247918	248015	249510	249585	833	0,0,2	1,0,6	1,0,0	17,4,9	307	149	2.3410534051059883e-05	0.000261724669122	0.0,NA,0.139	0.028,0.0,0.0	0.06
6115	gene:Solyc04g079070.2	NA	4	-	63652099	63652145	63651691	63651958	63652721	63652793	6115	0,1,3	0,0,0	2,0,0	0,0,1	195	149	2.3456815064851028e-05	0.000262083434624	NA,1.0,1.0	1.0,NA,0.0	0.5
15760	gene:Solyc02g071830.1	NA	2	-	41198272	41198347	41197800	41197968	41198901	41198994	15760	16,6,16	0,0,0	10,5,8	7,0,0	224	149	2.353070935128322e-05	0.000262750103391	1.0,1.0,1.0	0.487,1.0,1.0	0.171
10427	gene:Solyc10g080550.1	NA	10	-	61794325	61794434	61793991	61794184	61794544	61795383	10427	0,0,0	8,2,3	7,0,5	19,1,15	258	149	2.3685984510956792e-05	0.000264324137724	0.0,0.0,0.0	0.175,0.0,0.161	-0.112
12092	gene:Solyc12g036300.1	NA	12	-	52637882	52637980	52637092	52637669	52638258	52638361	12092	2,2,0	21,5,18	2,6,1	16,3,6	247	149	2.384141603198977e-05	0.000265898014912	0.054,0.194,0.0	0.07,0.547,0.091	-0.153
8388	gene:Solyc11g065980.1	NA	11	+	51599458	51599700	51599032	51599083	51599781	51599879	8388	10,1,7	2,2,1	5,0,0	2,4,3	391	149	2.3963910264785135e-05	0.000267102871865	0.656,0.16,0.727	0.488,0.0,0.0	0.352
9341	gene:Solyc04g080430.2	NA	4	+	64608100	64608153	64606867	64606944	64608703	64608761	9341	0,0,0	1,0,3	3,0,0	0,1,0	202	149	2.4052824593861135e-05	0.000267932217988	0.0,NA,0.0	1.0,0.0,NA	-0.5
7314	gene:Solyc06g063030.2	NA	6	-	39797540	39797715	39796965	39797174	39798529	39798727	7314	17,12,21	143,185,152	13,5,12	209,83,154	324	149	2.448925184675838e-05	0.000272629290149	0.052,0.029,0.06	0.028,0.027,0.035	0.017
2570	gene:Solyc08g065870.2	NA	8	+	54213785	54213864	54212525	54212838	54214529	54214581	2570	1,0,11	28,8,27	0,0,0	35,8,15	228	149	2.468221817906201e-05	0.000274611980451	0.023,0.0,0.21	0.0,0.0,0.0	0.078
7344	gene:Solyc09g031750.2	NA	9	-	28024222	28024313	28023612	28024112	28024873	28024958	7344	5,3,14	223,79,206	5,1,13	269,85,222	240	149	2.4756365837777374e-05	0.000275271114183	0.014,0.023,0.04	0.011,0.007,0.035	0.008
18699	gene:Solyc08g075520.2	NA	8	-	59675692	59675867	59675407	59675485	59676225	59676836	18699	261,122,334	28,18,32	216,39,195	5,2,17	324	149	2.4803487484747206e-05	0.000275629127771	0.811,0.757,0.828	0.952,0.9,0.841	-0.099
6526	gene:Solyc08g083280.2	NA	8	+	65784835	65784900	65784234	65784566	65785065	65785141	6526	3,2,0	0,0,0	0,0,0	1,0,0	214	149	2.4997399498208685e-05	0.000277616940068	1.0,1.0,NA	0.0,NA,NA	1.0
5838	gene:Solyc12g009170.1	NA	12	+	2475239	2475303	2474923	2474987	2475449	2475601	5838	2,0,0	0,0,5	0,0,1	0,0,0	213	149	2.551668941257101e-05	0.000283213784111	1.0,NA,0.0	NA,NA,1.0	-0.5
16684	gene:Solyc08g006430.2	NA	8	+	1038210	1038284	1037780	1037869	1038369	1038480	16684	3,0,1	0,0,0	0,2,0	1,0,0	223	149	2.564519432077281e-05	0.000284469125472	1.0,NA,1.0	0.0,1.0,NA	0.5
10717	gene:Solyc04g078610.2	NA	4	-	63289041	63289181	63288806	63288919	63289456	63289570	10717	50,43,33	0,5,4	147,47,104	17,6,17	289	149	2.6008624668766816e-05	0.000287981588134	1.0,0.816,0.81	0.817,0.802,0.759	0.083
12124	gene:Solyc05g052690.2	NA	5	-	62899779	62899858	62898701	62898823	62901677	62902011	12124	1,0,0	0,0,1	0,2,3	0,0,0	228	149	2.5983768169315556e-05	0.000287981588134	1.0,NA,0.0	NA,1.0,1.0	-0.5
2846	gene:Solyc08g066580.2	NA	8	-	55305860	55305895	55305701	55305759	55306126	55306273	2846	0,0,0	4,0,0	1,0,0	0,0,0	184	149	2.5995610946402492e-05	0.000287981588134	0.0,NA,NA	1.0,NA,NA	-1.0
8988	gene:Solyc04g076120.2	NA	4	+	61075917	61075963	61075741	61075855	61076056	61076143	8988	0,0,1	0,0,0	1,0,0	2,0,4	195	149	2.6239993692131228e-05	0.000290369349011	NA,NA,1.0	0.276,NA,0.0	0.862
8756	gene:Solyc07g019440.2	NA	7	-	11194005	11194090	11193229	11193647	11194492	11194593	8756	3,0,3	0,0,0	0,0,0	1,0,0	234	149	2.6370785945318795e-05	0.000291641943487	1.0,NA,1.0	0.0,NA,NA	1.0
144	gene:Solyc07g066310.2	PSBR	7	+	67786851	67786906	67785817	67786024	67786983	67787035	144	1,0,0	0,0,0	0,0,1	4,0,0	204	149	2.6438225162690925e-05	0.000292212795051	1.0,NA,NA	0.0,NA,1.0	0.5
14575	gene:Solyc07g043460.2	NA	7	+	57247397	57247483	57246994	57247328	57247553	57247633	14575	0,2,1	0,0,0	0,0,0	13,0,5	235	149	2.646270738757929e-05	0.000292308458577	NA,1.0,1.0	0.0,NA,0.0	1.0
5245	gene:Solyc06g054140.2	NA	6	+	36965487	36965575	36965177	36965257	36967925	36968169	5245	2,0,0	0,0,5	0,3,1	0,6,0	237	149	2.6547757340062365e-05	0.000293072642148	1.0,NA,0.0	NA,0.239,1.0	-0.119
14960	gene:Solyc06g066640.2	NA	6	+	41878796	41878893	41878134	41878321	41879113	41879541	14960	0,1,0	2,0,0	1,0,2	0,0,0	246	149	2.6637394349023365e-05	0.000293886521047	0.0,1.0,NA	1.0,NA,1.0	-0.5
9675	gene:Solyc12g014350.1	NA	12	-	5164831	5164935	5164544	5164616	5167181	5167281	9675	29,17,19	0,0,3	49,11,27	9,5,7	253	149	2.6755100543872897e-05	0.000295008926534	1.0,1.0,0.789	0.762,0.564,0.694	0.256
9986	gene:Solyc04g045620.2	NA	4	-	34487031	34487086	34486707	34486712	34489738	34490144	9986	7,2,4	48,11,46	0,0,0	61,13,61	204	149	2.6786174727085387e-05	0.000295175334746	0.096,0.117,0.06	0.0,0.0,0.0	0.091
3579	gene:Solyc02g083540.2	NA	2	-	46899360	46899453	46898493	46898600	46899549	46899659	3579	0,0,0	1,0,0	3,0,2	0,0,0	242	149	2.6855413791944878e-05	0.000295761858869	0.0,NA,NA	1.0,NA,1.0	-1.0
17970	gene:Solyc07g056370.2	NA	7	+	64244522	64244599	64244186	64244234	64244746	64245061	17970	3,0,1	6,0,0	0,0,0	0,0,4	226	149	2.69123702838784e-05	0.000296212495097	0.248,NA,1.0	NA,NA,0.0	0.624
2514	gene:Solyc02g061810.2	NA	2	-	33321116	33321207	33319361	33319448	33323331	33323465	2514	1,0,0	0,0,2	0,1,0	4,0,0	240	149	2.7204139427479672e-05	0.000299245533702	1.0,NA,0.0	0.0,1.0,NA	0.0
2310	gene:Solyc09g056350.2	NA	9	-	48802133	48802233	48801810	48801915	48802338	48802401	2310	3,2,0	0,0,1	0,0,0	1,0,0	249	149	2.7251355674635733e-05	0.000299586480926	1.0,1.0,0.0	0.0,NA,NA	0.667
15664	gene:Solyc07g009150.2	NA	7	+	4195939	4196039	4195360	4195485	4202690	4202835	15664	0,0,0	0,0,4	3,0,1	0,0,0	249	149	2.7386941504062614e-05	0.000300897931373	NA,NA,0.0	1.0,NA,1.0	-1.0
1189	gene:Solyc02g036310.2	NA	2	-	30492973	30493062	30492521	30492612	30493143	30493367	1189	2,0,0	7,0,6	0,0,1	0,0,0	238	149	2.758873324393713e-05	0.000302934788515	0.152,NA,0.0	NA,NA,1.0	-0.924
3293	gene:Solyc03g025400.2	NA	3	-	2826097	2826125	2824915	2825147	2826337	2826501	3293	0,3,1	38,38,43	0,2,0	102,45,42	177	149	2.7666648068955517e-05	0.000303609817698	0.0,0.062,0.019	0.0,0.036,0.0	0.015
18814	gene:Solyc05g053900.2	NA	5	-	63921950	63922026	63921707	63921795	63922933	63923001	18814	1,0,0	19,0,7	1,0,1	8,0,20	225	149	2.7856898186367986e-05	0.000305516064492	0.034,NA,0.0	0.076,NA,0.032	-0.037
13282	gene:Solyc03g120240.2	NA	3	+	68696444	68696527	68695298	68695525	68697771	68698353	13282	0,0,1	1,0,0	0,0,0	0,2,2	232	149	2.7981380803654735e-05	0.000306699182233	0.0,NA,1.0	NA,0.0,0.0	0.5
2477	gene:Solyc08g076470.2	NA	8	+	60476817	60476917	60473435	60473926	60476992	60477032	2477	1,0,0	0,0,6	0,0,1	0,0,0	249	149	2.8315424032837674e-05	0.000310176492564	1.0,NA,0.0	NA,NA,1.0	-0.5
5420	gene:Solyc09g007190.2	NA	9	+	809113	809346	807027	807258	809788	809848	5420	106,46,101	13,5,6	42,21,39	1,0,1	382	149	2.84117010059359e-05	0.000311046654344	0.761,0.782,0.868	0.942,1.0,0.938	-0.156
16807	gene:Solyc07g066660.2	NA	7	+	68029854	68029887	68029662	68029744	68029965	68030023	16807	12,14,8	27,22,22	26,16,25	107,39,89	182	149	2.8684828535853788e-05	0.000313850769093	0.267,0.343,0.229	0.166,0.251,0.187	0.078
8282	gene:Solyc10g080330.1	NA	10	-	61616481	61616554	61615710	61616386	61616795	61616943	8282	0,0,1	0,0,0	1,0,0	0,0,2	222	149	2.8990934432910815e-05	0.000317012177644	NA,NA,1.0	1.0,NA,0.0	0.5
15370	gene:Solyc01g007140.2	NA	1	+	1686291	1686362	1685238	1685361	1688699	1688849	15370	0,0,0	6,0,2	0,0,1	0,0,0	220	149	2.9197846184545107e-05	0.000319085811351	0.0,NA,0.0	NA,NA,1.0	-1.0
14052	gene:Solyc04g082110.2	NA	4	-	65897717	65897779	65897527	65897644	65898253	65898592	14052	4,2,6	28,24,36	1,0,0	90,35,74	211	149	2.9262401795938533e-05	0.000319602187327	0.092,0.056,0.105	0.008,0.0,0.0	0.082
7099	gene:Solyc10g083710.1	NA	10	+	63476165	63476235	63475705	63475828	63476573	63476629	7099	0,0,0	0,2,0	3,1,1	0,0,0	219	149	2.9301927787820376e-05	0.000319844742502	NA,0.0,NA	1.0,1.0,1.0	-1.0
15929	gene:Solyc02g067900.2	NA	2	-	37990764	37990905	37989177	37989318	37991550	37991975	15929	42,19,58	4,0,6	24,6,44	19,2,6	290	149	2.9321691048535492e-05	0.000319871418769	0.844,1.0,0.832	0.394,0.607,0.79	0.295
18279	gene:Solyc10g047650.1	NA	10	+	41544232	41544300	41542924	41542943	41544404	41544488	18279	0,0,1	0,0,0	0,0,0	0,0,2	217	149	2.9511341782113383e-05	0.000321560455088	NA,NA,1.0	NA,NA,0.0	1.0
2136	gene:Solyc11g069090.1	NA	11	+	53676951	53677019	53675935	53676163	53677099	53677310	2136	1,2,4	0,2,1	0,0,0	2,0,0	217	149	2.9511341782113383e-05	0.000321560455088	1.0,0.407,0.733	0.0,NA,NA	0.713
17833	gene:Solyc01g109350.2	NA	1	-	96324492	96324651	96324044	96324133	96324981	96325171	17833	2,0,0	0,0,1	0,4,3	0,0,0	308	149	2.970495883979237e-05	0.000323288676966	1.0,NA,0.0	NA,1.0,1.0	-0.5
6260	gene:Solyc01g103370.2	NA	1	+	91990358	91990517	91990060	91990133	91993132	91993288	6260	0,0,3	0,0,0	1,2,0	0,0,1	308	149	2.970495883979237e-05	0.000323288676966	NA,NA,1.0	1.0,1.0,0.0	0.333
1577	gene:Solyc09g009190.2	NA	9	+	2557435	2557498	2556747	2556903	2557592	2558047	1577	0,0,0	2,0,0	1,0,1	0,0,0	212	149	3.0042158827124803e-05	0.000326573650017	0.0,NA,NA	1.0,NA,1.0	-1.0
5869	gene:Solyc08g007130.2	NA	8	+	1702070	1702281	1700690	1701247	1702662	1702773	5869	277,115,260	6,0,1	36,15,35	4,0,0	360	149	3.002811738814542e-05	0.000326573650017	0.95,1.0,0.991	0.788,1.0,1.0	0.051
11203	gene:Solyc06g073080.2	NA	6	-	45020139	45020234	45018467	45018792	45020339	45020387	11203	93,49,170	13,10,11	6,2,6	0,0,0	244	149	3.029041381008523e-05	0.000329078619211	0.814,0.75,0.904	1.0,1.0,1.0	-0.177
12515	gene:Solyc11g008780.1	NA	11	+	2967589	2967649	2966601	2966748	2968043	2968142	12515	1,0,0	0,0,0	0,0,0	2,0,0	209	149	3.036562211982965e-05	0.000329701748931	1.0,NA,NA	0.0,NA,NA	1.0
4173	gene:Solyc05g007960.2	NA	5	-	2385693	2385818	2383514	2383582	2387892	2388318	4173	0,2,0	3,0,0	1,0,1	0,0,3	274	149	3.068819425609237e-05	0.000332828991624	0.0,1.0,NA	1.0,NA,0.153	-0.077
6117	gene:Solyc04g079070.2	NA	4	-	63652467	63652591	63652099	63652145	63652721	63652793	6117	0,0,0	0,0,3	0,0,1	2,0,0	273	149	3.068968394262417e-05	0.000332828991624	NA,NA,0.0	0.0,NA,1.0	-0.5
12620	gene:Solyc09g018370.2	NA	9	+	14531660	14531865	14530072	14530259	14532157	14532289	12620	3,0,0	0,0,0	0,0,1	1,0,1	354	149	3.077443441091459e-05	0.000333552247145	1.0,NA,NA	0.0,NA,0.296	0.852
16197	gene:Solyc02g021340.2	NA	2	+	22492672	22492689	22492482	22492531	22497701	22497890	16197	16,21,31	0,0,0	24,2,27	1,3,5	166	149	3.086668100583009e-05	0.00033435585425	1.0,1.0,1.0	0.956,0.374,0.829	0.28
3380	gene:Solyc02g069160.2	NA	2	+	39108834	39109026	39108645	39108723	39109336	39109765	3380	54,41,84	3,2,2	53,17,36	3,0,0	341	149	3.101516903172863e-05	0.000335767383849	0.887,0.9,0.948	0.885,1.0,1.0	-0.05
19138	gene:Solyc01g006930.2	NA	1	+	1510590	1510732	1509411	1509480	1510850	1510988	19138	2,5,3	51,70,56	0,0,1	12,0,14	291	149	3.104063200208224e-05	0.000335846181867	0.02,0.035,0.027	0.0,NA,0.035	0.01
7290	gene:Solyc01g090850.2	NA	1	+	84559550	84559659	84557563	84558039	84564861	84566492	7290	17,9,19	16,39,26	16,5,11	31,19,21	258	149	3.138002095352639e-05	0.000339319442032	0.38,0.118,0.297	0.23,0.132,0.232	0.067
13343	gene:Solyc03g083360.2	NA	3	-	53188878	53188992	53187269	53187974	53189253	53190323	13343	290,236,286	25,7,10	246,137,184	3,1,6	263	149	3.143712857601833e-05	0.000339738050129	0.868,0.95,0.942	0.979,0.987,0.946	-0.051
11869	gene:Solyc04g056390.2	NA	4	-	54164949	54164993	54164137	54164682	54165075	54165178	11869	1,0,1	0,2,0	0,0,0	0,0,2	193	149	3.215243378178721e-05	0.000347265087436	1.0,0.0,1.0	NA,NA,0.0	0.667
651	gene:Solyc04g025540.2	NA	4	-	22112007	22112060	22105523	22105605	22112148	22112232	651	116,76,162	6,2,4	274,87,172	0,1,3	202	149	3.2302537324700606e-05	0.000348682385652	0.934,0.966,0.968	1.0,0.985,0.977	-0.031
11480	gene:Solyc06g007330.2	NA	6	-	1354507	1354588	1353671	1353962	1354885	1355026	11480	37,23,45	10,0,0	42,18,29	0,0,0	230	149	3.233876505865245e-05	0.000348869539643	0.706,1.0,1.0	1.0,1.0,1.0	-0.098
1410	gene:Solyc11g069360.1	NA	11	+	53967524	53967565	53964775	53964871	53967634	53967700	1410	1,0,2	0,0,0	0,2,0	2,0,0	190	149	3.249864856065066e-05	0.000350185262699	1.0,NA,1.0	0.0,1.0,NA	0.5
14285	gene:Solyc03g083020.2	NA	3	+	52860048	52860077	52859889	52859962	52860746	52861035	14285	131,116,101	5,4,2	114,80,110	4,0,0	178	149	3.2482430172543784e-05	0.000350185262699	0.956,0.96,0.977	0.96,1.0,1.0	-0.022
2334	gene:Solyc09g061420.2	NA	9	-	59096008	59096061	59095611	59095806	59097841	59098025	2334	5,5,6	8,2,6	15,10,19	16,1,16	202	149	3.310864414486543e-05	0.000356550174176	0.316,0.648,0.425	0.409,0.881,0.467	-0.123
11055	gene:Solyc12g014380.1	NA	12	+	5264716	5264765	5262517	5262602	5265958	5266031	11055	160,114,147	6,7,11	253,67,263	6,1,10	198	149	3.337345556769362e-05	0.000359192512168	0.953,0.925,0.91	0.969,0.981,0.952	-0.038
12484	gene:Solyc08g066670.2	NA	8	-	55502041	55502172	55501184	55501533	55502251	55502884	12484	31,20,38	0,0,1	53,21,45	1,6,0	280	149	3.380124655667248e-05	0.000363161851457	1.0,1.0,0.953	0.966,0.651,1.0	0.112
15692	gene:Solyc02g086790.2	NA	2	-	49403871	49403915	49403194	49403271	49403998	49404138	15692	82,74,70	6,5,1	86,43,86	2,0,0	193	149	3.3783028216959725e-05	0.000363161851457	0.913,0.92,0.982	0.971,1.0,1.0	-0.052
7812	gene:Solyc01g091600.2	NA	1	-	85187312	85187342	85184962	85185127	85188176	85188853	7812	0,0,0	0,0,2	0,0,1	0,0,0	179	149	3.379608946424506e-05	0.000363161851457	NA,NA,0.0	NA,NA,1.0	-1.0
5516	gene:Solyc08g061930.2	NA	8	+	49999461	49999558	49998970	49999233	49999845	50000415	5516	3,0,3	22,20,31	1,2,2	50,33,56	246	149	3.382558322736799e-05	0.000363212032922	0.076,0.0,0.055	0.012,0.035,0.021	0.021
1618	gene:Solyc12g014100.1	NA	12	+	4922218	4922302	4921790	4921860	4922948	4923176	1618	168,62,160	0,0,3	80,28,29	0,0,3	233	149	3.440162731667993e-05	0.000369182832604	1.0,1.0,0.972	1.0,1.0,0.861	0.037
7771	gene:Solyc12g008900.1	NA	12	-	2210638	2210700	2210385	2210480	2210897	2211161	7771	6,0,7	36,26,32	3,0,2	7,0,3	211	149	3.448151265529402e-05	0.000369825236487	0.105,0.0,0.134	0.232,NA,0.32	-0.196
5415	gene:Solyc09g007190.2	NA	9	+	809287	809346	807027	807258	809788	809848	5415	81,27,91	13,5,6	34,14,36	1,0,1	208	149	3.4642340365578215e-05	0.000371334523628	0.817,0.795,0.916	0.961,1.0,0.963	-0.132
11030	gene:Solyc11g065490.1	NA	11	-	50931735	50931831	50930539	50930674	50931935	50932004	11030	3,3,7	214,97,159	16,14,8	235,80,279	245	149	3.4699093792733956e-05	0.00037172712486	0.008,0.018,0.026	0.04,0.096,0.017	-0.034
9467	gene:Solyc10g085490.1	NA	10	-	64645777	64645879	64643489	64643940	64646630	64646939	9467	41,14,52	10,4,1	36,13,27	2,0,3	251	149	3.4792749086176485e-05	0.000372514366883	0.709,0.675,0.969	0.914,1.0,0.842	-0.134
4209	gene:Solyc08g014150.2	NA	8	-	3859031	3859103	3858743	3858773	3859237	3859354	4209	1,0,2	60,33,51	0,0,4	51,22,22	221	149	3.50019210230592e-05	0.000374536778317	0.011,0.0,0.026	0.0,0.0,0.109	-0.024
4644	gene:Solyc05g051490.2	NA	5	-	61843981	61844118	61843667	61843881	61845428	61845516	4644	0,0,2	35,14,34	1,2,5	36,2,24	286	149	3.53774020715367e-05	0.000378335401771	0.0,0.0,0.03	0.014,0.343,0.098	-0.142
13439	gene:Solyc02g070300.2	NA	2	+	40089800	40090013	40089186	40089468	40091639	40092026	13439	0,4,1	6,0,0	1,0,0	0,0,0	362	149	3.556648816328837e-05	0.000380137424704	0.0,1.0,1.0	1.0,NA,NA	-0.333
16047	gene:Solyc04g080140.2	NA	4	-	64409804	64410050	64408611	64408823	64411015	64411128	16047	0,0,2	16,59,37	15,0,2	61,35,43	395	149	3.5736374458788804e-05	0.00038173227292	0.0,0.0,0.02	0.085,0.0,0.017	-0.027
6086	gene:Solyc03g121950.2	NA	3	-	69946683	69946845	69945787	69945880	69948424	69948458	6086	5,0,7	2,0,0	7,0,1	1,0,0	311	149	3.5864185265272566e-05	0.000382876091135	0.545,NA,1.0	0.77,NA,1.0	-0.113
15857	gene:Solyc03g025690.2	NA	3	-	3117015	3117049	3116562	3116821	3117143	3117278	15857	17,21,17	0,0,1	40,12,31	7,4,2	183	149	3.596029558947849e-05	0.000383680357737	1.0,1.0,0.933	0.823,0.71,0.927	0.158
9357	gene:Solyc07g014730.2	NA	7	+	5198632	5198668	5197541	5197782	5198804	5198884	9357	2,0,1	2,0,0	0,1,2	2,0,0	185	149	3.630534536709439e-05	0.000387138235326	0.446,NA,1.0	0.0,1.0,1.0	0.056
15550	gene:Solyc03g110940.2	NA	3	+	61665025	61665150	61663785	61663914	61666731	61666967	15550	88,84,108	1,2,5	155,80,105	4,0,0	274	149	3.647996283923051e-05	0.000388775784003	0.98,0.958,0.922	0.955,1.0,1.0	-0.032
12991	gene:Solyc08g067240.2	NA	8	-	56265872	56265879	56265725	56265755	56266244	56266352	12991	0,0,0	2,0,0	1,0,0	0,0,1	156	149	3.6624827879297065e-05	0.000390094547925	0.0,NA,NA	1.0,NA,0.0	-0.5
1514	gene:Solyc10g083120.1	NA	10	-	62986935	62987075	62986586	62986712	62990378	62990412	1514	1802,824,1886	35,7,14	1656,498,1239	8,6,7	289	149	3.672021355016051e-05	0.000390885085912	0.964,0.984,0.986	0.991,0.977,0.989	-0.008
11336	gene:Solyc03g078000.2	NA	3	+	48841717	48841723	48841269	48841473	48841789	48841842	11336	0,0,0	0,0,2	0,0,1	0,0,0	155	149	3.67502635232146e-05	0.000390979618093	NA,NA,0.0	NA,NA,1.0	-1.0
8023	gene:Solyc01g080350.2	NA	1	-	79564959	79565204	79564733	79564830	79565619	79565664	8023	3,4,4	65,15,71	3,5,4	56,5,53	394	149	3.6922344522456e-05	0.00039258421473	0.017,0.092,0.021	0.02,0.274,0.028	-0.064
17510	gene:Solyc03g007320.2	NA	3	+	1881426	1881488	1881078	1881284	1882679	1882742	17510	10,2,6	101,53,103	1,1,7	166,73,168	211	149	3.698451196753593e-05	0.000392972956199	0.065,0.026,0.04	0.004,0.01,0.029	0.029
17993	gene:Solyc08g078370.2	NA	8	-	62199095	62199099	62198914	62199004	62199246	62199482	17993	1,0,0	0,0,0	0,0,0	2,0,0	153	149	3.700146032978899e-05	0.000392972956199	1.0,NA,NA	0.0,NA,NA	1.0
11200	gene:Solyc06g073080.2	NA	6	-	45020139	45020237	45018467	45018792	45020339	45020387	11200	107,52,174	13,10,11	6,2,6	0,0,0	247	149	3.728699813419192e-05	0.00039569707487	0.832,0.758,0.905	1.0,1.0,1.0	-0.168
7713	gene:Solyc07g062160.2	NA	7	+	64969820	64969933	64968187	64968501	64970012	64970130	7713	1,0,4	0,0,0	1,0,12	3,2,2	262	149	3.730080715519468e-05	0.00039569707487	1.0,NA,1.0	0.159,0.0,0.773	0.689
11201	gene:Solyc06g073080.2	NA	6	-	45020139	45020250	45018467	45018792	45020339	45020387	11201	114,55,178	13,10,11	6,2,6	0,0,0	260	149	3.781509123462518e-05	0.000400922456953	0.834,0.759,0.903	1.0,1.0,1.0	-0.168
11793	gene:Solyc06g084550.2	NA	6	-	49635674	49635718	49635561	49635595	49635803	49635855	11793	23,2,13	0,0,0	17,1,20	2,1,5	193	149	3.826932591503565e-05	0.000405505553829	1.0,1.0,1.0	0.868,0.436,0.755	0.314
119	gene:Solyc05g054980.2	NA	5	-	64764031	64764133	64763401	64763549	64764836	64764927	119	71,24,67	4,3,5	99,25,80	1,3,0	251	149	3.841816470676793e-05	0.00040678693334	0.913,0.826,0.888	0.983,0.832,1.0	-0.063
18797	gene:Solyc07g061970.2	NA	7	+	64832355	64832421	64831107	64831586	64833781	64833854	18797	429,115,474	2,4,10	449,144,399	7,1,4	215	149	3.8434306063042164e-05	0.00040678693334	0.993,0.952,0.97	0.978,0.99,0.986	-0.013
6244	gene:Solyc01g103370.2	NA	1	+	91990358	91990386	91990060	91990133	91990490	91990516	6244	0,0,3	1,4,2	1,2,0	1,0,0	177	149	3.853157860557999e-05	0.000407582889614	0.0,0.0,0.558	0.457,1.0,NA	-0.542
8906	gene:Solyc01g006720.2	NA	1	-	1306000	1306009	1305776	1305915	1307025	1307096	8906	0,1,2	1,0,0	2,0,0	0,0,0	158	149	3.857252048376288e-05	0.000407782416036	0.0,1.0,1.0	1.0,NA,NA	-0.333
10797	gene:Solyc06g050930.2	NA	6	+	33884139	33884249	33883523	33883661	33884409	33884521	10797	111,83,114	2,0,3	103,48,66	0,1,1	259	149	3.864413898507297e-05	0.000408305836908	0.97,1.0,0.956	1.0,0.965,0.974	-0.004
11105	gene:Solyc03g059420.2	NA	3	+	29686037	29686217	29684502	29684655	29686571	29686741	11105	0,0,0	20,17,21	11,0,6	37,28,34	329	149	3.8750930605621866e-05	0.000409200078534	0.0,0.0,0.0	0.119,0.0,0.074	-0.064
18541	gene:Solyc03g124030.2	NA	3	-	70742109	70742278	70739225	70739297	70742900	70742963	18541	12,12,22	147,107,186	38,11,18	369,122,288	318	149	3.8778536776401804e-05	0.000409257597556	0.037,0.05,0.053	0.046,0.041,0.028	0.008
8822	gene:Solyc06g060610.2	NA	6	-	38611474	38611594	38610751	38610904	38612556	38613319	8822	2,4,1	0,0,0	1,0,3	4,0,0	269	149	3.968976507915471e-05	0.000418635220586	1.0,1.0,1.0	0.122,NA,1.0	0.439
12773	gene:Solyc10g006220.2	NA	10	-	911585	911643	911416	911512	911728	911835	12773	2,1,18	12,13,37	10,5,3	32,4,40	207	149	4.003809506953222e-05	0.000422068252191	0.107,0.052,0.259	0.184,0.474,0.051	-0.097
4006	gene:Solyc02g088510.2	NA	2	+	50585372	50585586	50583582	50584350	50587026	50587207	4006	9,4,16	0,5,9	16,5,14	0,6,5	363	149	4.0339102548483324e-05	0.000424998793479	1.0,0.247,0.422	1.0,0.255,0.535	-0.04
12223	gene:Solyc08g041820.2	NA	8	-	25694199	25694324	25693516	25693710	25694878	25694999	12223	13,7,17	217,175,226	30,17,23	313,166,201	274	149	4.070298734874985e-05	0.000428588069181	0.032,0.021,0.039	0.05,0.053,0.059	-0.023
11841	gene:Solyc09g009710.2	NA	9	+	3117468	3117522	3117089	3117162	3117759	3117832	11841	4,0,3	0,0,0	1,2,7	2,0,3	203	149	4.0994257449605126e-05	0.000431409083098	1.0,NA,1.0	0.268,1.0,0.631	0.367
15858	gene:Solyc03g025690.2	NA	3	-	3116997	3117049	3116562	3116821	3117143	3117278	15858	29,22,23	0,0,1	50,13,41	7,4,2	201	149	4.209686768256181e-05	0.000442760278604	1.0,1.0,0.945	0.841,0.707,0.938	0.153
10086	gene:Solyc12g006460.1	NA	12	-	935759	935814	935494	935601	935948	936038	10086	2,0,0	0,1,0	0,2,0	0,0,0	204	149	4.232649474069014e-05	0.000444922044033	1.0,0.0,NA	NA,1.0,NA	-0.5
13573	gene:Solyc10g080660.1	NA	10	-	61885157	61885384	61884121	61884241	61885613	61885691	13573	7,6,23	395,283,489	17,11,9	395,209,382	376	149	4.2629416656328534e-05	0.000447851363041	0.007,0.008,0.018	0.017,0.02,0.009	-0.004
7164	gene:Solyc06g072300.2	NA	6	-	44572121	44572183	44571508	44571603	44572271	44572334	7164	0,0,0	0,0,1	0,0,2	0,0,0	211	149	4.2697141806325195e-05	0.000448307852201	NA,NA,0.0	NA,NA,1.0	-1.0
14255	gene:Solyc11g045510.1	NA	11	-	30393911	30393974	30393482	30393511	30394073	30394098	14255	0,0,2	0,0,0	0,0,0	0,0,1	212	149	4.274655635546327e-05	0.000448571675755	NA,NA,1.0	NA,NA,0.0	1.0
13367	gene:Solyc02g086710.2	NA	2	+	49354857	49354976	49353851	49353932	49355949	49356169	13367	265,235,384	3,0,0	456,225,350	10,0,1	268	149	4.289882131872128e-05	0.000449403477558	0.98,1.0,1.0	0.962,1.0,0.995	0.008
13861	gene:Solyc01g099090.2	NA	1	-	89409937	89410003	89409476	89409704	89410507	89410755	13861	0,0,0	0,0,1	1,0,2	2,6,0	215	149	4.2889705222070366e-05	0.000449403477558	NA,NA,0.0	0.257,0.0,1.0	-0.419
4554	gene:Solyc02g092920.2	NA	2	+	53871922	53871988	53871472	53871585	53872060	53872211	4554	2,0,0	0,0,0	0,0,0	1,0,0	215	149	4.2889705222070366e-05	0.000449403477558	1.0,NA,NA	0.0,NA,NA	1.0
13555	gene:Solyc01g104410.2	NA	1	-	92785222	92785289	92784749	92784850	92785545	92785685	13555	0,0,0	2,1,1	0,0,2	0,0,0	216	149	4.293575374824008e-05	0.000449535394544	0.0,0.0,0.0	NA,NA,1.0	-1.0
7715	gene:Solyc02g065500.2	NA	2	-	36669142	36669208	36668532	36668682	36670343	36670547	7715	1,0,2	32,11,17	0,0,2	55,13,43	215	149	4.309991939569893e-05	0.000450998533325	0.021,0.0,0.075	0.0,0.0,0.031	0.022
14021	gene:Solyc12g043050.1	NA	12	+	39154680	39154755	39154424	39154582	39155967	39155975	14021	2,0,2	3,0,0	0,0,0	0,0,1	224	149	4.3275395403976584e-05	0.000452578299952	0.307,NA,1.0	NA,NA,0.0	0.653
14259	gene:Solyc11g045510.1	NA	11	-	30393895	30393974	30393482	30393511	30394073	30394098	14259	0,0,2	0,0,0	0,0,0	0,0,1	228	149	4.342693322170001e-05	0.000453906072253	NA,NA,1.0	NA,NA,0.0	1.0
10924	gene:Solyc07g041930.2	NA	7	+	54626673	54626754	54625950	54626039	54627955	54628060	10924	0,0,0	0,0,1	0,0,2	0,0,0	230	149	4.3498359364103677e-05	0.000454395474602	NA,NA,0.0	NA,NA,1.0	-1.0
14160	gene:Solyc03g093510.2	NA	3	+	54858204	54858286	54856652	54856908	54858387	54858630	14160	0,0,2	1,0,0	2,0,0	0,0,0	231	149	4.353301411507546e-05	0.00045450041701	0.0,NA,1.0	1.0,NA,NA	-0.5
8801	gene:Solyc11g044330.1	NA	11	-	32954443	32954526	32954322	32954327	32954597	32954703	8801	0,0,2	7,0,0	0,0,0	0,0,1	232	149	4.3566973524682434e-05	0.000454597985326	0.0,NA,1.0	NA,NA,0.0	0.5
220	gene:Solyc06g052080.2	NA	6	+	35761841	35761930	35759853	35760057	35763517	35763733	220	0,0,0	0,1,0	1,2,0	2,0,0	238	149	4.375654511993295e-05	0.000456318256251	NA,0.0,NA	0.238,1.0,NA	-0.619
14025	gene:Solyc08g080420.2	NA	8	+	63706077	63706110	63705915	63705976	63707241	63707366	14025	77,37,85	0,0,0	89,37,88	4,2,8	182	149	4.381331575932417e-05	0.000456652442866	1.0,1.0,1.0	0.948,0.938,0.9	0.071
3004	gene:Solyc04g064470.1	NA	4	-	55606141	55606373	55605781	55605905	55606702	55606804	3004	0,0,0	1,0,0	2,0,2	0,0,0	381	149	4.383905917708602e-05	0.000456663047908	0.0,NA,NA	1.0,NA,1.0	-1.0
15340	gene:Solyc05g014050.2	NA	5	-	7618944	7619046	7618329	7618440	7620376	7620487	15340	0,0,0	0,0,1	0,1,2	2,0,0	251	149	4.408966522545727e-05	0.000458980155289	NA,NA,0.0	0.0,1.0,1.0	-0.667
4561	gene:Solyc02g092920.2	NA	2	+	53871885	53871988	53871472	53871585	53872060	53872211	4561	2,0,0	0,0,0	0,0,0	1,0,0	252	149	4.411120123652231e-05	0.000458980155289	1.0,NA,NA	0.0,NA,NA	1.0
1667	gene:Solyc06g074200.2	NA	6	-	45877291	45877402	45876999	45877179	45877596	45877923	1667	0,0,1	1,0,2	2,0,0	0,2,0	260	149	4.42640923789531e-05	0.000460311667875	0.0,NA,0.223	1.0,0.0,NA	-0.389
14176	gene:Solyc07g064570.2	NA	7	+	66655468	66655587	66653223	66653634	66656199	66656440	14176	0,0,0	0,0,1	0,0,2	0,0,0	268	149	4.438456490842433e-05	0.000461045292066	NA,NA,0.0	NA,NA,1.0	-1.0
17675	gene:Solyc05g054600.2	NA	5	-	64478279	64478397	64476880	64476979	64478912	64479080	17675	2,0,4	0,0,0	0,0,0	1,0,0	267	149	4.437118331800678e-05	0.000461045292066	1.0,NA,1.0	0.0,NA,NA	1.0
6195	gene:Solyc11g044480.1	NA	11	+	32603057	32603232	32602789	32602864	32603366	32603491	6195	0,0,0	0,1,0	0,2,4	0,0,0	324	149	4.452302258926498e-05	0.000462223554919	NA,0.0,NA	NA,1.0,1.0	-1.0
12291	gene:Solyc07g056020.2	NA	7	-	63919542	63919681	63918277	63918553	63920528	63920594	12291	0,0,2	1,0,0	0,0,0	0,0,1	288	149	4.456125451884755e-05	0.000462360567252	0.0,NA,1.0	NA,NA,0.0	0.5
5416	gene:Solyc09g007190.2	NA	9	+	809300	809346	807027	807258	809788	809848	5416	95,30,101	13,5,6	47,11,37	1,0,1	195	149	4.555108508417218e-05	0.000472365519607	0.848,0.821,0.928	0.973,1.0,0.966	-0.114
9356	gene:Solyc07g014730.2	NA	7	+	5198632	5198668	5197541	5197782	5198758	5198884	9356	26,6,33	0,0,0	126,38,111	9,0,12	185	149	4.5712400592308354e-05	0.000473772349349	1.0,1.0,1.0	0.919,1.0,0.882	0.066
2999	gene:Solyc02g062430.2	NA	2	+	34031333	34031340	34029694	34029822	34031454	34031685	2999	6,0,4	0,0,0	6,4,6	6,0,0	156	149	4.578498918481862e-05	0.000474258533513	1.0,NA,1.0	0.489,1.0,1.0	0.17
10745	gene:Solyc08g005710.2	NA	8	+	570079	570194	569436	569673	570333	570495	10745	32,5,23	0,0,8	24,5,30	0,0,0	264	149	4.5933873307173094e-05	0.000475534028089	1.0,1.0,0.619	1.0,1.0,1.0	-0.127
7755	gene:Solyc08g065310.2	NA	8	-	53218715	53218874	53218237	53218431	53218969	53219058	7755	48,8,27	7,16,9	13,5,17	17,5,17	308	149	4.612846270080777e-05	0.000477280995866	0.768,0.195,0.592	0.27,0.326,0.326	0.211
7975	gene:Solyc01g096600.2	NA	1	-	87663939	87664059	87662023	87662083	87664418	87664469	7975	8,2,9	92,39,89	1,0,0	156,18,99	269	149	4.64096792924927e-05	0.000479921817947	0.046,0.028,0.053	0.004,0.0,0.0	0.041
7782	gene:Solyc12g070280.1	NA	12	+	29995635	29995823	29995307	29995382	29996908	29996989	7782	1,0,0	1,2,14	5,0,3	4,1,2	337	149	4.6784406499632774e-05	0.000483526135222	0.307,0.0,0.0	0.356,0.0,0.399	-0.149
4162	gene:Solyc02g022930.2	NA	2	-	24434784	24434927	24430060	24430145	24436185	24436281	4162	105,42,118	5,9,0	138,43,104	2,1,2	292	149	4.744890212270202e-05	0.000490119560014	0.915,0.704,1.0	0.972,0.956,0.964	-0.091
12949	gene:Solyc09g064790.2	NA	9	+	62203222	62203277	62203001	62203113	62203817	62204012	12949	24,23,48	0,0,0	77,25,38	8,0,4	204	149	4.796000717303673e-05	0.00049512206399	1.0,1.0,1.0	0.875,1.0,0.874	0.084
10400	gene:Solyc06g084010.2	NA	6	-	49275307	49275469	49273854	49274101	49276490	49276985	10400	30,21,29	43,20,51	38,15,31	127,24,84	311	149	4.819308971655918e-05	0.000497250376522	0.251,0.335,0.214	0.125,0.23,0.15	0.098
7940	gene:Solyc05g026490.2	NA	5	-	41507895	41507968	41505398	41505598	41511424	41511688	7940	11,5,13	4,1,2	12,5,8	0,0,0	222	149	5.124514513577881e-05	0.000528445888058	0.649,0.77,0.814	1.0,1.0,1.0	-0.256
5202	gene:Solyc04g014400.2	NA	4	-	4647318	4647510	4647027	4647126	4647612	4647941	5202	60,36,75	0,0,2	74,11,64	7,0,4	341	149	5.18105033650683e-05	0.000533977782728	1.0,1.0,0.942	0.822,1.0,0.875	0.082
13636	gene:Solyc07g007970.2	NA	7	+	2665450	2665591	2665034	2665190	2666238	2666474	13636	2,0,3	53,31,45	4,2,9	73,21,52	290	149	5.307492852941712e-05	0.000546704325159	0.019,0.0,0.033	0.027,0.047,0.082	-0.035
15499	gene:Solyc05g041530.2	NA	5	+	52102967	52103048	52102806	52102883	52103948	52104077	15499	211,105,242	4,3,8	596,109,379	8,4,2	230	149	5.377991557908646e-05	0.000553657336026	0.972,0.958,0.951	0.98,0.946,0.992	-0.012
12298	gene:Solyc09g064920.2	NA	9	-	62445802	62445868	62444274	62444334	62447485	62447605	12298	18,1,21	0,0,2	23,6,28	2,4,1	215	149	5.439832234848723e-05	0.000559711763484	1.0,1.0,0.879	0.889,0.51,0.951	0.176
6265	gene:Solyc06g048610.2	NA	6	-	31363397	31363510	31362949	31363095	31364356	31364422	6265	70,28,63	4,2,6	122,37,106	13,4,7	262	149	5.550367185462138e-05	0.000570766879445	0.909,0.888,0.857	0.842,0.84,0.896	0.025
7144	gene:Solyc10g007340.2	NA	10	+	1734984	1735137	1732867	1733862	1737226	1737379	7144	77,55,102	0,0,2	94,43,95	5,0,5	302	149	5.556720465112916e-05	0.000571102227436	1.0,1.0,0.962	0.903,1.0,0.904	0.052
17262	gene:Solyc02g088300.2	NA	2	+	50443740	50444017	50443337	50443636	50445010	50445200	17262	152,52,186	3,0,3	146,21,168	13,2,8	426	149	5.589361046159509e-05	0.000574137425815	0.947,1.0,0.956	0.797,0.786,0.88	0.147
7363	gene:Solyc03g113980.2	NA	3	+	64037333	64037422	64037110	64037196	64038176	64038226	7363	6,2,7	9,5,10	1,4,9	3,0,0	238	149	5.655480154001836e-05	0.000580606242158	0.294,0.2,0.305	0.173,1.0,1.0	-0.458
286	gene:Solyc11g031960.1	NA	11	-	24139436	24139518	24138822	24139071	24139874	24140118	286	56,22,79	6,7,16	124,24,85	23,8,20	231	149	5.6674767074376755e-05	0.000581514596165	0.858,0.67,0.761	0.777,0.659,0.733	0.04
18697	gene:Solyc08g075520.2	NA	8	-	59675692	59675820	59675407	59675485	59676225	59676836	18697	77,25,127	28,18,32	57,10,59	5,2,17	277	149	5.698012462145e-05	0.000584323110291	0.597,0.428,0.681	0.86,0.729,0.651	-0.178
3575	gene:Solyc04g077650.2	NA	4	+	62592319	62592413	62592170	62592242	62592525	62592639	3575	160,59,125	7,14,2	23,5,18	0,0,0	243	149	5.7050028116131504e-05	0.000584715299266	0.933,0.721,0.975	1.0,1.0,1.0	-0.124
11199	gene:Solyc06g073080.2	NA	6	-	45020139	45020270	45018467	45018792	45020339	45020387	11199	143,63,214	13,10,11	6,2,7	0,0,0	280	149	5.7192399366531026e-05	0.00058584937543	0.854,0.77,0.912	1.0,1.0,1.0	-0.155
9941	gene:Solyc12g009480.1	NA	12	-	2735364	2735598	2734834	2735271	2735701	2735828	9941	516,266,544	3072,1021,3584	7,2,5	74,21,87	383	149	5.765973366093393e-05	0.000590309102541	0.061,0.092,0.056	0.035,0.036,0.022	0.039
18906	gene:Solyc01g109010.2	NA	1	-	96101554	96101743	96101419	96101485	96102003	96102136	18906	33,8,23	3,4,0	17,11,18	3,0,5	338	149	5.772973419173996e-05	0.000590698316226	0.829,0.469,1.0	0.714,1.0,0.613	-0.01
14290	gene:Solyc04g051860.2	SK	4	+	51171694	51171772	51171452	51171582	51171916	51171978	14290	141,64,163	1,0,1	131,42,85	7,4,3	227	149	6.0015984990431714e-05	0.00061375150985	0.989,1.0,0.991	0.925,0.873,0.949	0.078
16514	gene:Solyc05g050380.2	NA	5	+	60491632	60491712	60491052	60491450	60491794	60492347	16514	499,430,447	592,497,638	85,65,99	160,112,73	229	149	6.0566907767485275e-05	0.000619042733568	0.354,0.36,0.313	0.257,0.274,0.469	0.009
16451	gene:Solyc02g066830.2	NA	2	+	36988982	36989065	36988269	36988668	36989146	36989212	16451	22,9,16	4,0,4	13,2,15	0,0,0	232	149	6.105612189735502e-05	0.000623697740776	0.779,1.0,0.72	1.0,1.0,1.0	-0.167
12297	gene:Solyc09g064920.2	NA	9	-	62445949	62446195	62445802	62445868	62447485	62447605	12297	16,10,17	1,0,3	25,2,15	4,2,10	395	149	6.161727564739013e-05	0.000629082069614	0.858,1.0,0.681	0.702,0.274,0.361	0.401
18155	gene:Solyc02g067860.2	NA	2	+	37964193	37964401	37964035	37964110	37964629	37964686	18155	18,4,4	151,40,191	4,0,9	123,44,141	357	149	6.179625052574926e-05	0.000630212562651	0.047,0.04,0.009	0.013,0.0,0.026	0.019
6342	gene:Solyc12g056530.1	NA	12	-	62483132	62483201	62482972	62483039	62483269	62483337	6342	1,0,0	4,0,0	3,0,3	0,0,0	218	149	6.179240316647405e-05	0.000630212562651	0.146,NA,NA	1.0,NA,1.0	-0.854
1612	gene:Solyc10g074910.1	NA	10	-	58625549	58625723	58624357	58624457	58630204	58630427	1612	171,96,268	10,2,11	407,105,329	4,0,6	323	149	6.328286684385632e-05	0.000645017255927	0.887,0.957,0.918	0.979,1.0,0.962	-0.06
64	gene:Solyc06g035460.2	NA	6	+	24355000	24355068	24354730	24354899	24355152	24355247	64	322,86,308	4,3,19	347,81,299	5,2,4	217	149	6.358308352336678e-05	0.000647719784662	0.982,0.952,0.918	0.979,0.965,0.981	-0.024
216	gene:Solyc06g052080.2	NA	6	+	35761808	35761930	35759975	35760057	35763506	35763688	216	98,53,143	19,16,7	130,116,120	12,0,7	271	149	6.390537696161716e-05	0.00065064410535	0.739,0.646,0.918	0.856,1.0,0.904	-0.152
5698	gene:Solyc02g071530.1	NA	2	+	40925426	40925504	40924962	40925082	40926868	40926992	5698	0,0,0	3,0,4	4,0,2	0,11,9	227	149	6.420490907400583e-05	0.000653333589911	0.0,NA,0.0	1.0,0.0,0.127	-0.376
8454	gene:Solyc05g056260.2	NA	5	-	65613794	65613808	65612888	65613095	65613892	65613971	8454	10,5,7	3,4,0	20,10,22	0,0,0	163	149	6.452633708903712e-05	0.00065624279719	0.753,0.533,1.0	1.0,1.0,1.0	-0.238
9835	gene:Solyc02g088920.2	NA	2	-	50845964	50846016	50845217	50845404	50846129	50846271	9835	0,1,2	0,0,0	0,2,1	1,0,4	201	149	6.470427556175578e-05	0.000657690294634	NA,1.0,1.0	0.0,1.0,0.156	0.615
63	gene:Solyc06g035460.2	NA	6	+	24354990	24355068	24354730	24354899	24355152	24355247	63	394,112,417	4,3,19	438,95,384	5,2,4	227	149	6.481446216710974e-05	0.000658447910761	0.985,0.961,0.935	0.983,0.969,0.984	-0.018
16238	gene:Solyc03g025600.2	NA	3	+	3000697	3000754	2999379	2999509	3001996	3002083	16238	11,6,22	10,0,0	44,7,29	3,3,4	206	149	6.506311683383816e-05	0.000660610612866	0.443,1.0,1.0	0.914,0.628,0.84	0.02
9468	gene:Solyc10g085490.1	NA	10	-	64645777	64645896	64643489	64643940	64646630	64646939	9468	78,35,89	10,4,1	75,26,64	2,0,3	268	149	6.537911846020284e-05	0.000663454362001	0.813,0.829,0.98	0.954,1.0,0.922	-0.085
3823	gene:Solyc01g005830.2	NA	1	+	565645	565828	565442	565561	566791	566940	3823	0,0,0	1,0,0	1,0,0	0,0,0	332	149	6.54897084435249e-05	0.000664211655817	0.0,NA,NA	1.0,NA,NA	-1.0
5044	gene:Solyc01g058270.2	NA	1	+	65884444	65884486	65883990	65884140	65884562	65884684	5044	8,3,6	4,0,0	7,5,2	4,0,1	191	149	6.553540030022812e-05	0.000664310267917	0.609,1.0,1.0	0.577,1.0,0.609	0.141
12618	gene:Solyc09g018370.2	NA	9	+	14531684	14531865	14530072	14530259	14532157	14532289	12618	1,0,0	0,0,0	0,0,2	1,0,1	330	149	6.563871155731346e-05	0.000664992519886	1.0,NA,NA	0.0,NA,0.475	0.762
11969	gene:Solyc11g010180.1	NA	11	-	3266655	3266859	3264921	3265325	3269119	3269250	11969	0,4,4	178,56,162	15,0,9	374,78,249	353	149	6.583436520879805e-05	0.000666609041141	0.0,0.029,0.01	0.017,0.0,0.015	0.002
11247	gene:Solyc02g032960.2	NA	2	+	29534165	29534196	29532673	29533711	29534294	29534766	11247	0,0,2	10,19,19	5,0,6	157,43,129	180	149	6.617567763858177e-05	0.000669697857702	0.0,0.0,0.08	0.026,0.0,0.037	0.006
3758	gene:Solyc06g009270.2	NA	6	-	3233706	3233770	3233105	3233193	3233848	3233979	3758	75,39,109	3,4,10	89,16,78	5,0,3	213	149	6.656031895304582e-05	0.00067322153929	0.946,0.872,0.884	0.926,1.0,0.948	-0.057
16605	gene:Solyc01g094960.2	NA	1	+	86359856	86360022	86357640	86358027	86361020	86361158	16605	0,0,1	0,0,0	0,2,0	0,0,1	315	149	6.676281251044222e-05	0.000674900046117	NA,NA,1.0	NA,1.0,0.0	0.5
13433	gene:Solyc05g055010.2	NA	5	-	64786667	64786717	64786420	64786569	64786801	64786898	13433	9,10,16	2,6,16	6,2,18	14,6,3	199	149	6.68901614524344e-05	0.00067581750102	0.771,0.555,0.428	0.243,0.2,0.818	0.164
310	gene:Solyc03g114580.2	NA	3	-	64529735	64529934	64528518	64528633	64530071	64530361	310	2,0,7	65,58,55	5,3,7	106,54,78	348	149	6.699371173559051e-05	0.000676493636984	0.013,0.0,0.052	0.02,0.023,0.037	-0.005
5684	gene:Solyc12g014280.1	NA	12	+	5095691	5096064	5095093	5095179	5097114	5097516	5684	147,64,200	0,0,0	237,82,199	7,0,6	522	149	6.732440799030968e-05	0.000679461470586	1.0,1.0,1.0	0.906,1.0,0.904	0.063
14586	gene:Solyc01g099490.1	NA	1	+	89726730	89726888	89726095	89726181	89727352	89727427	14586	0,1,0	1,0,0	1,0,1	0,0,0	307	149	6.736593042178107e-05	0.000679509212976	0.0,1.0,NA	1.0,NA,1.0	-0.5
3826	gene:Solyc01g005830.2	NA	1	+	565672	565828	565442	565561	566791	566940	3826	0,0,0	1,0,0	1,0,0	0,0,0	305	149	6.751695944725169e-05	0.000680660875563	0.0,NA,NA	1.0,NA,NA	-1.0
813	gene:Solyc12g014610.1	NA	12	+	5613475	5613618	5613253	5613410	5615629	5616122	813	0,1,0	0,0,0	1,0,0	0,1,0	292	149	6.84995727208316e-05	0.000690190184714	NA,1.0,NA	1.0,0.0,NA	0.5
8973	gene:Solyc02g094540.2	NA	2	+	55078682	55078788	55078356	55078500	55079897	55081414	8973	0,0,0	0,2,1	1,3,3	5,2,2	255	149	6.876344454956469e-05	0.000692471132708	NA,0.0,0.0	0.105,0.467,0.467	-0.346
3829	gene:Solyc01g005830.2	NA	1	+	565693	565828	565442	565561	566791	566940	3829	0,0,0	1,0,0	1,0,0	0,0,0	284	149	6.910355874030431e-05	0.000695516962602	0.0,NA,NA	1.0,NA,NA	-1.0
14754	gene:Solyc07g026670.2	NA	7	+	30208066	30208192	30207866	30207974	30209287	30209351	14754	0,0,0	0,0,1	0,0,1	0,0,0	275	149	6.97803544888216e-05	0.000701946278352	NA,NA,0.0	NA,NA,1.0	-1.0
1447	gene:Solyc12g036170.1	NA	12	+	53572833	53572951	53572682	53572739	53573159	53573231	1447	0,0,1	0,0,0	3,0,0	2,0,1	267	149	7.037776354335337e-05	0.000707185481438	NA,NA,1.0	0.456,NA,0.0	0.772
2215	gene:Solyc04g076880.2	NA	4	+	61820284	61820583	61819971	61820072	61820724	61820898	2215	893,596,993	23,21,9	1120,424,828	12,2,8	448	149	7.036189104934797e-05	0.000707185481438	0.928,0.904,0.973	0.969,0.986,0.972	-0.041
7783	gene:Solyc12g070280.1	NA	12	+	29995635	29995823	29995307	29995382	29996260	29996325	7783	3,0,0	0,0,0	2,0,3	6,0,2	337	149	7.162045839712926e-05	0.000719281264892	1.0,NA,NA	0.128,NA,0.399	0.736
9674	gene:Solyc12g014350.1	NA	12	-	5164959	5165009	5164544	5164616	5167181	5167281	9674	7,13,17	0,0,3	29,7,16	9,5,7	199	149	7.172599973313056e-05	0.000719949722321	1.0,1.0,0.809	0.707,0.512,0.631	0.32
10110	gene:Solyc02g082470.2	NA	2	+	46175625	46175660	46174208	46174641	46175755	46175984	10110	8,1,9	2,2,0	15,0,12	1,2,0	184	149	7.205766665544225e-05	0.000722885956252	0.764,0.288,1.0	0.924,0.0,1.0	0.043
14071	gene:Solyc02g083690.2	NA	2	-	46996473	46996558	46995907	46996261	46996840	46997007	14071	0,0,0	0,0,1	0,0,1	0,0,0	234	149	7.275382512103778e-05	0.000729473613551	NA,NA,0.0	NA,NA,1.0	-1.0
3265	gene:Solyc08g066620.2	NA	8	+	55375761	55375844	55374775	55374837	55376670	55376850	3265	0,2,4	1,0,2	1,0,0	0,0,0	232	149	7.289065567754016e-05	0.000730449006896	0.0,1.0,0.562	1.0,NA,NA	-0.479
11812	gene:Solyc09g065860.2	NA	9	-	64124011	64124089	64123655	64123891	64124279	64124353	11812	1,0,0	0,0,0	0,0,1	1,0,0	227	149	7.322765216932525e-05	0.000733428149629	1.0,NA,NA	0.0,NA,1.0	0.5
7214	gene:Solyc01g106350.2	NA	1	+	94283780	94283851	94282908	94282980	94284089	94284170	7214	1,0,0	0,1,1	0,0,1	0,0,0	220	149	7.368572032627748e-05	0.000737616026399	1.0,0.0,0.0	NA,NA,1.0	-0.667
15257	gene:Solyc11g072970.1	NA	11	-	56119748	56119813	56117176	56117325	56120379	56120447	15257	1,0,4	0,0,0	0,0,0	1,0,0	214	149	7.406359839284627e-05	0.000740997074061	1.0,NA,1.0	0.0,NA,NA	1.0
12700	gene:Solyc04g017610.2	NA	4	+	7579674	7579783	7577906	7578127	7582215	7582352	12700	19,8,3	0,0,0	7,2,7	0,0,6	258	149	7.411715190137647e-05	0.000741131390615	1.0,1.0,1.0	1.0,1.0,0.403	0.199
10552	gene:Solyc02g091530.2	NA	2	+	52798566	52798626	52798429	52798478	52798930	52799161	10552	0,1,1	0,0,0	6,0,0	0,0,1	209	149	7.43665270646225e-05	0.000743222612747	NA,1.0,1.0	1.0,NA,0.0	0.5
6018	gene:Solyc12g010750.1	NA	12	+	3671572	3671630	3670659	3670722	3672765	3672876	6018	0,0,1	0,0,0	1,0,0	0,0,1	207	149	7.448433647331091e-05	0.000743997409587	NA,NA,1.0	1.0,NA,0.0	0.5
16239	gene:Solyc03g025600.2	NA	3	+	3000697	3000754	2996354	2996437	3001996	3002083	16239	0,0,1	0,0,0	0,0,0	1,0,1	206	149	7.454247650547812e-05	0.000744175674908	NA,NA,1.0	0.0,NA,0.0	1.0
18068	gene:Solyc02g082700.2	NA	2	-	46355873	46355928	46355726	46355770	46356247	46356293	18068	0,0,1	0,0,0	0,0,0	0,0,1	204	149	7.465716922285354e-05	0.000744918021814	NA,NA,1.0	NA,NA,0.0	1.0
12121	gene:Solyc05g052690.2	NA	5	-	62899808	62899858	62898701	62898823	62901677	62902011	12121	0,0,0	0,0,1	0,0,1	0,0,0	199	149	7.493407592231708e-05	0.000747277239854	NA,NA,0.0	NA,NA,1.0	-1.0
3510	gene:Solyc06g060140.2	NA	6	-	38095691	38095739	38093746	38093825	38099581	38099635	3510	0,0,0	1,0,0	1,0,1	0,0,0	197	149	7.504064205758008e-05	0.000747936113417	0.0,NA,NA	1.0,NA,1.0	-1.0
1963	gene:Solyc08g083360.2	NA	8	+	65831364	65831401	65831194	65831257	65831467	65831740	1963	1,0,0	0,0,0	0,0,0	1,0,5	186	149	7.55779152619548e-05	0.000752884852736	1.0,NA,NA	0.0,NA,0.0	1.0
4309	gene:Solyc02g085740.2	NA	2	+	48543573	48543654	48542980	48543109	48544009	48544100	4309	51,19,59	12,2,9	56,24,77	14,0,8	230	149	7.581615804642604e-05	0.000754851009682	0.734,0.86,0.809	0.722,1.0,0.862	-0.06
10234	gene:Solyc10g061970.1	NA	10	-	23931593	23931633	23931323	23931412	23932499	23932502	10234	62,36,87	6,3,9	101,27,87	6,2,1	189	149	7.591437156701406e-05	0.000754872773113	0.891,0.904,0.884	0.93,0.914,0.986	-0.05
1668	gene:Solyc06g074200.2	NA	6	-	45877291	45877318	45876999	45877179	45877596	45877923	1668	0,0,0	1,0,2	1,0,0	0,2,0	176	149	7.598183362480909e-05	0.000754872773113	0.0,NA,0.0	1.0,0.0,NA	-0.5
1961	gene:Solyc08g083360.2	NA	8	+	65831364	65831392	65831194	65831257	65831467	65831740	1961	1,0,0	0,0,0	0,0,0	1,0,5	177	149	7.594559162710449e-05	0.000754872773113	1.0,NA,NA	0.0,NA,0.0	1.0
6257	gene:Solyc01g103370.2	NA	1	+	91990490	91990517	91990060	91990133	91993132	91993288	6257	0,0,1	0,0,0	0,0,0	0,0,1	176	149	7.598183362480909e-05	0.000754872773113	NA,NA,1.0	NA,NA,0.0	1.0
13247	gene:Solyc12g015770.1	NA	12	-	5756761	5756783	5756570	5756707	5756864	5756986	13247	1,0,0	0,0,0	0,1,6	1,0,0	171	149	7.614772037686795e-05	0.00075600517495	1.0,NA,NA	0.0,1.0,1.0	0.333
14150	gene:Solyc03g111330.2	NA	3	+	61942029	61942050	61941783	61941927	61942161	61942315	14150	0,0,1	0,6,0	0,0,0	1,0,1	170	149	7.617768317627614e-05	0.00075600517495	NA,0.0,1.0	0.0,NA,0.0	0.5
18069	gene:Solyc02g082700.2	NA	2	-	46355873	46355890	46355725	46355770	46356247	46356292	18069	0,0,1	0,0,0	0,0,0	0,0,1	166	149	7.628606636071942e-05	0.000756674199579	NA,NA,1.0	NA,NA,0.0	1.0
18331	gene:Solyc02g077680.2	NA	2	+	42575127	42575142	42574728	42574842	42575224	42575426	18331	1,2,0	0,0,1	0,0,1	0,0,0	164	149	7.63330421929802e-05	0.000756733739271	1.0,1.0,0.0	NA,NA,1.0	-0.333
14872	gene:Solyc02g094150.2	NA	2	+	54777501	54777526	54777340	54777394	54778223	54778390	14872	67,35,86	7,5,4	26,5,20	0,0,0	174	149	7.677632155480643e-05	0.000760719894204	0.891,0.857,0.948	1.0,1.0,1.0	-0.101
11993	gene:Solyc11g069140.1	NA	11	+	53742342	53742559	53741958	53741997	53744248	53744307	11993	6,4,7	9,17,16	2,0,4	31,12,19	366	149	7.732314876440591e-05	0.000765727203501	0.213,0.087,0.151	0.026,0.0,0.079	0.115
1839	gene:Solyc01g056340.2	DET1	1	+	53607260	53607321	53604774	53604857	53615150	53615250	1839	0,0,0	3,0,5	1,0,2	1,0,0	210	149	7.853258586460493e-05	0.000777287421401	0.0,NA,0.0	0.415,NA,1.0	-0.708
3640	gene:Solyc09g074840.2	NA	9	+	66665547	66665679	66665108	66665431	66665757	66665879	3640	16,8,25	4,0,4	14,16,25	0,0,1	281	149	7.870192094745347e-05	0.000778546212093	0.68,1.0,0.768	1.0,1.0,0.93	-0.161
876	gene:Solyc11g012550.1	NA	11	+	5361093	5361132	5360164	5360248	5364108	5365080	876	0,4,2	1,0,0	0,0,3	0,4,0	188	149	7.945424637549676e-05	0.000785567706804	0.0,1.0,1.0	NA,0.0,1.0	0.167
3732	gene:Solyc05g044630.2	NA	5	+	57235177	57235295	57234584	57234674	57236038	57236337	3732	253,171,287	19,14,31	650,279,571	29,8,25	267	149	8.073760752187165e-05	0.000797829252713	0.881,0.872,0.838	0.926,0.951,0.927	-0.071
13357	gene:Solyc06g084590.2	NA	6	+	49667198	49667219	49666514	49666598	49667313	49667376	13357	12,3,11	0,0,0	10,5,9	2,4,1	170	149	8.08254594466767e-05	0.000798270273006	1.0,1.0,1.0	0.814,0.523,0.887	0.259
5530	gene:Solyc11g071570.1	NA	11	+	55001143	55001192	55000821	55000907	55002097	55002197	5530	0,3,0	40,21,27	0,4,2	68,23,35	198	149	8.115085664602891e-05	0.000801055676855	0.0,0.097,0.0	0.0,0.116,0.041	-0.02
5338	gene:Solyc03g119490.2	NA	3	+	68085971	68086007	68085218	68085303	68086101	68086236	5338	0,0,0	13,8,23	8,1,8	75,9,67	185	149	8.1211673700796e-05	0.000801227778622	0.0,0.0,0.0	0.079,0.082,0.088	-0.083
15863	gene:Solyc03g044260.2	NA	3	+	8606906	8606984	8606081	8606195	8607402	8607544	15863	312,210,326	4,9,15	218,109,182	3,2,2	227	149	8.295225788410356e-05	0.000817526814761	0.981,0.939,0.934	0.979,0.973,0.984	-0.027
17051	gene:Solyc02g062520.2	NA	2	-	34215659	34215861	34214277	34214433	34216434	34216523	17051	11,11,11	18,13,14	5,10,18	27,9,22	351	149	8.294763082838995e-05	0.000817526814761	0.206,0.264,0.25	0.073,0.32,0.258	0.023
7719	gene:Solyc02g072230.2	NA	2	+	41545264	41545487	41544776	41544819	41545704	41545782	7719	5,0,7	51,46,59	6,8,5	51,27,23	372	149	8.3152125807442e-05	0.000819059526153	0.038,0.0,0.045	0.045,0.106,0.08	-0.049
15144	gene:Solyc11g073120.1	NA	11	+	56214271	56214400	56213980	56214095	56214479	56214885	15144	119,31,94	173,104,140	29,9,20	82,28,96	278	149	8.320889901235888e-05	0.000819181852803	0.269,0.138,0.265	0.159,0.147,0.1	0.089
4627	gene:Solyc06g007800.2	NA	6	+	1741350	1741458	1740133	1740247	1741569	1741674	4627	19,11,24	180,95,139	13,0,8	178,73,163	257	149	8.345933996382082e-05	0.000821209669575	0.058,0.063,0.091	0.041,0.0,0.028	0.048
14769	gene:Solyc11g064830.1	NA	11	+	50052851	50053055	50052187	50052259	50055400	50055456	14769	4,0,6	13,4,4	0,0,0	1,1,2	353	149	8.36481727773513e-05	0.00082262944783	0.115,0.0,0.388	0.0,0.0,0.0	0.168
13711	gene:Solyc03g114930.2	NA	3	+	64787039	64787066	64786711	64786834	64788994	64789091	13711	59,41,89	0,0,0	422,119,312	11,14,8	176	149	8.435495899306368e-05	0.000829138764046	1.0,1.0,1.0	0.97,0.878,0.971	0.06
7218	gene:Solyc01g106350.2	NA	1	+	94284252	94284390	94284089	94284170	94284508	94284612	7218	3,2,7	0,2,0	7,2,4	1,0,2	287	149	8.503613200289552e-05	0.000835389532958	1.0,0.342,1.0	0.784,1.0,0.509	0.016
8721	gene:Solyc02g069860.2	NA	2	-	39678798	39678892	39678176	39678284	39679654	39679817	8721	3,2,6	4,2,10	2,0,0	1,6,8	243	149	8.622490917550433e-05	0.000846490028224	0.315,0.38,0.269	0.551,0.0,0.0	0.138
9847	gene:Solyc01g097440.2	NA	1	+	88293931	88294026	88292124	88292295	88294525	88294612	9847	94,81,109	6,0,0	181,81,133	5,0,0	244	149	8.6257741789925e-05	0.000846490028224	0.905,1.0,1.0	0.957,1.0,1.0	-0.017
5506	gene:Solyc06g007760.2	NA	6	+	1717854	1717889	1716295	1716538	1717966	1718205	5506	17,6,8	340,176,381	16,0,7	1583,469,1376	184	149	8.654586118379647e-05	0.000848866441956	0.039,0.027,0.017	0.008,0.0,0.004	0.024
[truncated: 16,586 more rows]
