# Supplementary material for: High transcriptome plasticity drives phosphate starvation responses in tomato
Source: Stress Biol. 2022 Mar 18;2(1):18. doi: 10.1007/s44154-022-00035-4 (PMC10441952; doi:10.1007/s44154-022-00035-4)
Supplement: Supplementary file 3 — Additional file 3. [file 44154_2022_35_MOESM3_ESM.zip › rmats_9r/A3SS.MATS.ReadsOnTargetAndJunctionCounts.txt]

ID	GeneID	geneSymbol	chr	strand	longExonStart_0base	longExonEnd	shortES	shortEE	flankingES	flankingEE	ID	IC_SAMPLE_1	SC_SAMPLE_1	IC_SAMPLE_2	SC_SAMPLE_2	IncFormLen	SkipFormLen	PValue	FDR	IncLevel1	IncLevel2	IncLevelDifference
5303	gene:Solyc02g066940.2	NA	2	-	37190688	37190880	37190688	37190782	37191321	37191408	5303	74,153,105	32,39,25	46,25,25	47,33,32	247	149	3.0653368294632e-310	7.18668219668e-306	0.582,0.703,0.717	0.371,0.314,0.32	0.332
18770	gene:Solyc04g076830.2	NA	4	-	61703804	61704033	61703804	61703883	61705322	61705485	18770	51,168,46	98,177,116	8,5,12	52,44,66	299	149	1.0610266669311854e-272	1.24378851031e-268	0.206,0.321,0.165	0.071,0.054,0.083	0.161
21734	gene:Solyc05g007020.2	NA	5	-	1610233	1610335	1610233	1610313	1610461	1610526	21734	85,302,109	611,1652,627	23,14,13	353,242,225	171	149	2.837895676691661e-246	2.21781547133e-242	0.108,0.137,0.132	0.054,0.048,0.048	0.076
7228	gene:Solyc01g096730.2	NA	1	-	87744864	87744967	87744864	87744917	87745053	87745156	7228	23,51,34	3,9,4	3,1,13	3,5,18	199	149	1.3715529005994986e-216	8.03901443864e-213	0.852,0.809,0.864	0.428,0.13,0.351	0.539
16119	gene:Solyc08g066160.2	NA	8	+	54562224	54562392	54562246	54562392	54562016	54562172	16119	53,118,49	190,457,162	147,139,104	253,227,188	171	149	9.783794927351362e-208	4.58762144144e-204	0.196,0.184,0.209	0.336,0.348,0.325	-0.14
23096	gene:Solyc05g016410.2	NA	5	+	16194353	16194574	16194510	16194574	16193669	16193740	23096	7,21,8	3,0,1	10,3,2	8,13,7	306	149	1.0421044289042235e-204	4.07202305594e-201	0.532,1.0,0.796	0.378,0.101,0.122	0.576
24013	gene:Solyc01g099930.2	NA	1	-	90042109	90042180	90042109	90042151	90042485	90042545	24013	85,263,99	17,64,53	35,24,22	33,20,25	178	149	5.196635031913449e-191	1.74050154747e-187	0.807,0.775,0.61	0.47,0.501,0.424	0.266
5929	gene:Solyc07g044830.2	NA	7	+	57879283	57879467	57879420	57879467	57878960	57879004	5929	5,32,21	103,250,122	3,1,2	94,86,83	286	149	3.1060432361041863e-160	9.10264795881e-157	0.025,0.063,0.082	0.016,0.006,0.012	0.045
20934	gene:Solyc05g006940.2	NA	5	-	1537113	1537357	1537113	1537206	1538497	1538584	20934	3,37,19	52,141,51	0,2,2	47,32,44	300	149	2.4891852284835407e-142	6.4843275202e-139	0.028,0.115,0.156	0.0,0.03,0.022	0.082
10558	gene:Solyc07g009350.2	NA	7	-	4406816	4406913	4406816	4406908	4406996	4407154	10558	5,4,8	2,0,0	4,0,0	2,2,4	154	149	3.519213108248781e-137	8.25079513229e-134	0.708,1.0,1.0	0.659,0.0,0.0	0.683
10720	gene:Solyc03g115470.2	NA	3	+	65166523	65166726	65166595	65166726	65166344	65166438	10720	8,19,10	81,232,119	3,0,0	92,70,71	221	149	8.409476657000296e-127	1.79236527476e-123	0.062,0.052,0.054	0.022,0.0,0.0	0.049
13967	gene:Solyc10g081660.1	NA	10	+	62693445	62693690	62693643	62693690	62692108	62692295	13967	20,41,13	94,261,71	3,0,2	47,34,42	347	149	5.710112024983648e-125	1.11561313688e-121	0.084,0.063,0.073	0.027,0.0,0.02	0.058
1597	gene:Solyc08g067840.2	NA	8	+	56874968	56875045	56874995	56875045	56874291	56874400	1597	0,7,4	2,17,7	0,0,1	1,15,14	176	149	2.21139300666477e-124	3.98816223394e-121	0.0,0.258,0.326	0.0,0.0,0.057	0.176
14512	gene:Solyc10g074580.1	NA	10	-	58137296	58137542	58137296	58137497	58138469	58138634	14512	5,15,6	33,37,16	1,0,1	26,8,8	194	149	2.678271546126105e-122	4.48514831421e-119	0.104,0.237,0.224	0.029,0.0,0.088	0.149
22150	gene:Solyc01g067740.2	NA	1	+	76684586	76684659	76684609	76684659	76683502	76683580	22150	470,1060,481	5512,7361,4202	428,341,364	1698,1640,1775	172	149	7.556672284452907e-119	1.18110787806e-115	0.069,0.111,0.09	0.179,0.153,0.151	-0.071
4621	gene:Solyc04g079750.2	NA	4	-	64104114	64104353	64104114	64104347	64104463	64104614	4621	59,112,55	8,10,12	56,58,44	1,3,0	155	149	8.136663177327638e-119	1.1922754262e-115	0.876,0.915,0.815	0.982,0.949,1.0	-0.108
9564	gene:Solyc04g077030.2	NA	4	-	61995791	61995834	61995791	61995796	61995942	61996007	9564	5,9,7	1,2,3	0,1,0	0,0,8	187	149	2.825618845522552e-117	3.89686081372e-114	0.799,0.782,0.65	NA,1.0,0.0	0.244
2153	gene:Solyc12g014100.1	NA	12	+	4921980	4922134	4921988	4922134	4921790	4921860	2153	22,52,34	0,30,8	14,3,17	0,2,0	157	149	3.677039145072241e-117	4.78934348646e-114	1.0,0.622,0.801	1.0,0.587,1.0	-0.055
13825	gene:Solyc06g009060.2	NA	6	-	2983500	2983717	2983500	2983534	2985269	2985371	13825	140,402,159	132,288,166	85,63,55	179,139,100	332	149	2.0477388283811046e-116	2.52680193849e-113	0.322,0.385,0.301	0.176,0.169,0.198	0.155
18216	gene:Solyc02g083310.2	NA	2	-	46764387	46764489	46764387	46764481	46764563	46764673	18216	170,313,198	14,20,6	124,119,90	0,0,4	157	149	8.193061675252483e-116	9.60431654881e-113	0.92,0.937,0.969	1.0,1.0,0.955	-0.043
22769	gene:Solyc02g087730.2	NA	2	+	50046621	50046839	50046676	50046839	50045963	50046069	22769	20,46,24	26,34,19	23,10,16	1,5,4	204	149	7.988854473508779e-115	8.91898538721e-112	0.36,0.497,0.48	0.944,0.594,0.745	-0.315
3550	gene:Solyc09g091100.2	NA	9	-	70454606	70454697	70454606	70454686	70456915	70456977	3550	0,2,2	1,0,0	1,1,1	4,1,0	160	149	5.996756416205971e-111	6.39063428082e-108	0.0,1.0,1.0	0.189,0.482,1.0	0.11
2486	gene:Solyc04g076680.2	NA	4	+	61585503	61585726	61585706	61585726	61580139	61580271	2486	458,1308,385	18,79,26	266,180,231	2,2,3	352	149	6.343048149023569e-111	6.46577234147e-108	0.915,0.875,0.862	0.983,0.974,0.97	-0.092
11457	gene:Solyc01g112290.2	NA	1	+	98362364	98362483	98362369	98362483	98359241	98359417	11457	113,204,148	4,19,21	144,87,89	3,2,3	154	149	4.679009830513204e-109	4.57080772818e-106	0.965,0.912,0.872	0.979,0.977,0.966	-0.058
12626	gene:Solyc09g009030.2	NA	9	-	2380505	2380665	2380505	2380652	2380760	2380975	12626	76,154,32	492,1212,716	22,30,65	887,623,510	162	149	9.958835399270106e-108	9.33939583744e-105	0.124,0.105,0.039	0.022,0.042,0.105	0.033
15719	gene:Solyc04g054820.2	NA	4	+	53290588	53290827	53290603	53290827	53290243	53290478	15719	13,22,18	9,16,6	7,14,9	1,2,0	164	149	1.2323214345229239e-105	1.11122215509e-102	0.568,0.555,0.732	0.864,0.864,1.0	-0.291
14575	gene:Solyc12g021290.1	NA	12	-	15391162	15391257	15391162	15391247	15391398	15391501	14575	90,109,74	18,13,15	87,80,73	5,1,6	159	149	1.5985149668655844e-105	1.38804382956e-102	0.824,0.887,0.822	0.942,0.987,0.919	-0.105
12219	gene:Solyc03g119570.1	NA	3	+	68134607	68134723	68134667	68134723	68134396	68134473	12219	11,24,8	0,2,0	5,6,3	1,6,0	209	149	7.105715220090396e-105	5.94976761911e-102	1.0,0.895,1.0	0.781,0.416,1.0	0.233
14694	gene:Solyc03g033400.2	NA	3	+	4969835	4969970	4969913	4969970	4969625	4969713	14694	9,22,22	52,87,90	9,7,6	128,79,72	227	149	5.537285134579078e-103	4.47660862001e-100	0.102,0.142,0.138	0.044,0.055,0.052	0.077
12623	gene:Solyc09g009030.2	NA	9	-	2380505	2380661	2380505	2380652	2380760	2380975	12623	71,149,29	492,1212,716	21,30,61	887,623,510	158	149	5.561753507813109e-101	4.34651036636e-98	0.12,0.104,0.037	0.022,0.043,0.101	0.032
6587	gene:Solyc04g007880.2	NA	4	+	1562470	1562625	1562474	1562625	1562119	1562341	6587	10,18,13	67,93,42	2,2,2	48,37,32	153	149	2.6424056138573073e-100	1.99842579409e-97	0.127,0.159,0.232	0.039,0.05,0.057	0.124
24238	gene:Solyc04g077040.2	NA	4	-	62001629	62001777	62001629	62001718	62001925	62002583	24238	5,12,0	22,48,48	0,0,2	32,40,23	208	149	6.941994823314128e-100	5.08609589477e-97	0.14,0.152,0.0	0.0,0.0,0.059	0.078
3766	gene:Solyc10g009280.2	NA	10	-	3269604	3269746	3269604	3269726	3270784	3271023	3766	0,4,3	2,18,7	10,2,6	6,1,2	169	149	1.3196088750059379e-99	9.3752212347e-97	0.0,0.164,0.274	0.595,0.638,0.726	-0.507
9245	gene:Solyc08g077300.2	NA	8	-	61205269	61205328	61205269	61205294	61206554	61206762	9245	2,3,3	0,12,2	0,2,0	9,11,14	183	149	2.8591162693686324e-99	1.97152885104e-96	1.0,0.169,0.55	0.0,0.129,0.0	0.53
13912	gene:Solyc09g018710.2	NA	9	-	16678299	16678375	16678299	16678368	16678451	16678564	13912	2,10,7	9,3,3	9,25,11	0,3,2	156	149	2.8588919840804202e-96	1.91504921619e-93	0.175,0.761,0.69	1.0,0.888,0.84	-0.367
7379	gene:Solyc05g043430.2	NA	5	-	56376853	56377013	56376853	56376996	56377555	56377776	7379	24,93,48	1147,1745,1003	21,14,15	853,755,763	166	149	3.855390792525813e-96	2.51082325363e-93	0.018,0.046,0.041	0.022,0.016,0.017	0.017
3767	gene:Solyc10g009280.2	NA	10	-	3269604	3269746	3269604	3269681	3270784	3271023	3767	0,4,3	108,170,123	10,2,6	72,57,64	214	149	4.318480113359508e-96	2.73639908805e-93	0.0,0.016,0.017	0.088,0.024,0.061	-0.047
2333	gene:Solyc07g041660.2	NA	7	-	53845553	53845682	53845553	53845655	53845883	53845964	2333	2,1,0	0,5,4	0,4,2	0,3,0	176	149	8.604516827726832e-95	5.30876044805e-92	1.0,0.145,0.0	NA,0.53,1.0	-0.383
8858	gene:Solyc09g083120.2	NA	9	-	68800322	68800391	68800322	68800386	68800543	68800756	8858	5,19,30	1,5,3	5,0,4	8,0,3	154	149	1.4302725420140152e-94	8.5981383968e-92	0.829,0.786,0.906	0.377,NA,0.563	0.37
13307	gene:Solyc11g072530.1	NA	11	+	55722964	55723072	55722969	55723072	55722735	55722843	13307	28,49,46	2,3,14	57,48,29	0,1,3	154	149	2.0900085498235995e-94	1.22500626127e-91	0.931,0.94,0.761	1.0,0.979,0.903	-0.083
4424	gene:Solyc07g052420.2	NA	7	-	60933324	60933525	60933324	60933502	60935971	60936034	4424	231,523,225	16,26,6	198,153,184	5,3,0	172	149	3.270558525116716e-94	1.87020108833e-91	0.926,0.946,0.97	0.972,0.978,1.0	-0.036
69	gene:Solyc02g084630.2	NA	2	-	47716597	47716800	47716597	47716774	47716852	47716919	69	2,16,13	41,81,55	0,3,2	46,42,31	175	149	7.940567179013554e-94	4.432538036e-91	0.04,0.144,0.168	0.0,0.057,0.052	0.081
6650	gene:Solyc06g008600.2	NA	6	+	2504200	2504300	2504207	2504300	2502831	2503175	6650	27,24,19	2,0,0	25,15,17	0,7,4	156	149	1.6014505800927894e-93	8.73162996518e-91	0.928,1.0,1.0	1.0,0.672,0.802	0.151
21845	gene:Solyc04g008110.2	NA	4	-	1768453	1768623	1768453	1768507	1768718	1768952	21845	9,35,32	0,0,1	32,17,24	7,0,2	265	149	7.141138432188677e-93	3.80509069415e-90	1.0,1.0,0.947	0.72,1.0,0.871	0.119
16155	gene:Solyc01g073870.2	NA	1	-	81198709	81198843	81198709	81198815	81199386	81199767	16155	1,10,2	1,17,0	0,0,1	4,1,0	177	149	1.908767702331696e-92	9.94467972915e-90	0.457,0.331,1.0	0.0,0.0,1.0	0.263
2483	gene:Solyc12g056650.1	NA	12	-	62630198	62630334	62630198	62630271	62630967	62631036	2483	447,1027,418	225,415,251	212,157,205	164,136,129	212	149	3.044094390784899e-89	1.55149549983e-86	0.583,0.635,0.539	0.476,0.448,0.528	0.102
19031	gene:Solyc12g013900.1	NA	12	-	4705710	4705866	4705710	4705839	4705960	4706230	19031	0,4,3	66,164,86	7,9,7	101,78,69	176	149	4.261488208156078e-89	2.12575725617e-86	0.0,0.02,0.029	0.055,0.089,0.079	-0.058
14603	gene:Solyc08g006680.2	NA	8	+	1254977	1255105	1255009	1255105	1254638	1254898	14603	0,7,4	1,14,14	1,0,1	11,10,7	181	149	7.315646635647694e-89	3.5732361536e-86	0.0,0.292,0.19	0.07,0.0,0.105	0.102
8786	gene:Solyc11g045100.1	NA	11	-	31779569	31779743	31779569	31779702	31780953	31781040	8786	4,8,1	19,33,41	1,0,0	25,14,28	190	149	7.976301410296081e-89	3.81641605233e-86	0.142,0.16,0.019	0.03,0.0,0.0	0.097
23469	gene:Solyc02g094550.2	NA	2	+	55097286	55097752	55097683	55097752	55091750	55091876	23469	6,47,36	126,224,118	3,8,6	113,65,52	546	149	2.77747009418264e-88	1.30235572716e-85	0.013,0.054,0.077	0.007,0.032,0.031	0.025
1789	gene:Solyc01g111780.2	NA	1	+	97967840	97967968	97967843	97967968	97967627	97967699	1789	46,57,36	246,277,228	20,14,25	272,197,184	152	149	5.346523710595463e-88	2.4578283999e-85	0.155,0.168,0.134	0.067,0.065,0.118	0.069
6881	gene:Solyc07g042270.2	NA	7	-	55403370	55403514	55403370	55403476	55403905	55404010	6881	22,28,38	4,9,0	38,20,17	0,0,2	187	149	2.253210837653938e-87	1.01589477094e-84	0.814,0.713,1.0	1.0,1.0,0.871	-0.115
20198	gene:Solyc07g062430.2	NA	7	+	65178397	65178515	65178443	65178515	65176878	65176920	20198	4,13,1	50,90,77	0,2,0	43,66,57	195	149	3.1147042614287885e-87	1.37781587565e-84	0.058,0.099,0.01	0.0,0.023,0.0	0.048
2150	gene:Solyc12g014100.1	NA	12	+	4921979	4922134	4921988	4922134	4921790	4921860	2150	182,382,246	0,30,8	78,60,84	0,2,0	158	149	2.4673203317170078e-86	1.07122824402e-83	1.0,0.923,0.967	1.0,0.966,1.0	-0.025
3469	gene:Solyc03g005060.2	NA	3	-	48113	48362	48113	48287	48438	48663	3469	8,0,0	0,7,13	1,0,0	17,6,18	224	149	1.6143702162996156e-85	6.78658190207e-83	1.0,0.0,0.0	0.038,0.0,0.0	0.321
8946	gene:Solyc06g064620.2	NA	6	-	40269426	40269486	40269426	40269435	40269595	40269653	8946	25,54,25	78,160,145	37,25,30	286,209,168	200	149	1.6210219087913472e-85	6.78658190207e-83	0.193,0.201,0.114	0.088,0.082,0.117	0.074
16960	gene:Solyc03g120480.2	NA	3	-	68871267	68871407	68871267	68871398	68871487	68871551	16960	23,52,19	5,29,33	17,12,21	6,3,1	158	149	4.621186256746519e-85	1.9007668735e-82	0.813,0.628,0.352	0.728,0.79,0.952	-0.226
5833	gene:Solyc12g014320.1	NA	12	-	5136583	5136666	5136583	5136654	5136849	5136947	5833	16,44,19	5,11,5	13,14,23	3,0,0	161	149	6.985463419504915e-85	2.8236929288e-82	0.748,0.787,0.779	0.8,1.0,1.0	-0.162
13011	gene:Solyc01g105190.2	NA	1	+	93457985	93458084	93458005	93458084	93457688	93457764	13011	2,10,2	22,47,25	4,0,2	95,81,59	169	149	7.90828499195201e-85	3.14253799384e-82	0.074,0.158,0.066	0.036,0.0,0.029	0.078
14232	gene:Solyc05g009940.2	NA	5	-	4160656	4160752	4160656	4160745	4161548	4161664	14232	0,7,6	16,62,44	1,0,0	27,22,22	156	149	3.0372257667105575e-84	1.18679596834e-81	0.0,0.097,0.115	0.034,0.0,0.0	0.059
9841	gene:Solyc01g006710.2	NA	1	+	1292459	1292633	1292473	1292633	1292122	1292311	9841	8,18,16	7,8,22	5,6,1	17,9,14	163	149	1.4809730628220352e-83	5.69203499309e-81	0.511,0.673,0.399	0.212,0.379,0.061	0.31
5461	gene:Solyc09g007290.2	NA	9	+	888060	888138	888072	888138	887972	887978	5461	287,689,289	158,437,8	205,136,158	8,0,106	161	149	1.7189372270098873e-83	6.50007794956e-81	0.627,0.593,0.971	0.96,1.0,0.58	-0.116
18751	gene:Solyc01g087310.2	NA	1	-	82241838	82242079	82241838	82242075	82242370	82242956	18751	82,167,96	0,2,1	35,28,37	0,10,0	153	149	1.496102687349265e-82	5.56763928649e-80	1.0,0.988,0.989	1.0,0.732,1.0	0.082
8373	gene:Solyc08g022070.2	NA	8	+	33074069	33074256	33074095	33074256	33073609	33073680	8373	2,6,0	0,3,0	1,0,1	0,4,0	175	149	8.13481073355e-82	2.98000996325e-79	1.0,0.63,NA	1.0,0.0,1.0	0.148
12972	gene:Solyc09g075870.1	NA	9	+	67518038	67518134	67518048	67518134	67517642	67517939	12972	3,4,6	17,52,29	2,2,0	76,44,52	159	149	4.123068323228217e-81	1.48715902828e-78	0.142,0.067,0.162	0.024,0.041,0.0	0.102
23890	gene:Solyc08g060830.2	NA	8	-	45603989	45604029	45603989	45603992	45604138	45604213	23890	7,18,1	49,190,83	0,0,2	45,35,33	186	149	6.631838887768122e-81	2.35581004127e-78	0.103,0.071,0.01	0.0,0.0,0.046	0.046
20710	gene:Solyc12g063050.1	NA	12	+	36345013	36345073	36345026	36345073	36344159	36344417	20710	13,28,7	176,574,151	1,3,2	138,120,88	162	149	1.9657197217115382e-80	6.87855207097e-78	0.064,0.043,0.041	0.007,0.022,0.02	0.033
9981	gene:Solyc02g082340.2	NA	2	-	46037955	46038192	46037955	46038107	46038287	46038524	9981	1,4,3	0,0,8	1,1,0	0,0,1	234	149	4.092606673323384e-80	1.41104652141e-77	1.0,1.0,0.193	1.0,1.0,0.0	0.064
20997	gene:Solyc05g051230.2	NA	5	+	61492114	61492158	61492117	61492158	61490838	61490951	20997	46,144,85	4,12,3	106,45,51	2,0,1	152	149	7.135808626971054e-80	2.42462367043e-77	0.919,0.922,0.965	0.981,1.0,0.98	-0.052
1174	gene:Solyc06g062890.2	NA	6	+	39698197	39699402	39699203	39699402	39695354	39695572	1174	114,333,203	0,5,4	89,66,56	2,6,6	1155	149	7.949369819265465e-80	2.66247107732e-77	1.0,0.896,0.867	0.852,0.587,0.546	0.259
1887	gene:Solyc08g061320.2	NA	8	-	48505272	48505350	48505272	48505343	48505440	48505891	1887	8,37,26	392,733,467	3,7,7	381,264,279	156	149	4.0992601442224775e-79	1.35362188847e-76	0.019,0.046,0.05	0.007,0.025,0.023	0.02
18207	gene:Solyc07g021120.1	NA	7	-	16261260	16261375	16261260	16261323	16261791	16261870	18207	4,5,0	0,1,1	2,1,4	4,4,0	201	149	5.744493191822644e-79	1.87055059559e-76	1.0,0.788,0.0	0.27,0.156,1.0	0.121
10209	gene:Solyc02g023990.2	NA	2	+	24691067	24691220	24691072	24691220	24688281	24688592	10209	10,33,18	4,8,0	11,12,0	1,0,0	154	149	8.683303765947857e-79	2.78876790127e-76	0.708,0.8,1.0	0.914,1.0,NA	-0.121
13004	gene:Solyc06g062860.2	NA	6	-	39662164	39662234	39662164	39662213	39662390	39662535	13004	105,178,182	1,5,4	120,75,72	16,5,4	170	149	1.681504367821345e-78	5.32741485183e-76	0.989,0.969,0.976	0.868,0.929,0.94	0.066
11455	gene:Solyc01g112290.2	NA	1	+	98362245	98362483	98362369	98362483	98359241	98359417	11455	13,22,14	4,19,21	21,9,7	3,2,3	273	149	5.2255828451127975e-77	1.63351719738e-74	0.639,0.387,0.267	0.793,0.711,0.56	-0.257
21306	gene:Solyc02g072160.2	NA	2	+	41474963	41475125	41475007	41475125	41474652	41474809	21306	0,1,0	0,0,4	5,1,4	0,2,0	193	149	6.518297865102753e-77	2.01080912431e-74	NA,1.0,0.0	1.0,0.279,1.0	-0.26
18275	gene:Solyc03g114400.2	NA	3	-	64395301	64395363	64395301	64395357	64395488	64395793	18275	111,178,134	0,21,6	70,89,66	2,0,2	155	149	8.906352239287692e-77	2.71181075649e-74	1.0,0.891,0.955	0.971,1.0,0.969	-0.031
12218	gene:Solyc03g119570.1	NA	3	+	68134617	68134723	68134667	68134723	68134396	68134473	12218	11,63,18	0,2,0	10,16,5	1,6,0	199	149	1.62872706574544e-76	4.89557769954e-74	1.0,0.959,1.0	0.882,0.666,1.0	0.137
2891	gene:Solyc02g088280.2	NA	2	+	50428422	50428624	50428464	50428624	50428065	50428124	2891	2,7,5	1,7,5	2,0,0	3,1,2	191	149	4.799743083136622e-76	1.42443008334e-73	0.609,0.438,0.438	0.342,0.0,0.0	0.381
7496	gene:Solyc01g094860.2	NA	1	-	86259931	86260110	86259931	86260036	86260237	86260341	7496	3,8,3	6,39,15	2,0,0	18,13,19	223	149	6.913438845325884e-76	2.02606967161e-73	0.25,0.121,0.118	0.069,0.0,0.0	0.14
18766	gene:Solyc04g076830.2	NA	4	-	61706277	61706357	61706277	61706353	61706603	61706711	18766	187,345,178	12,13,11	144,102,123	0,5,1	153	149	1.1403152352972488e-75	3.30057909772e-73	0.938,0.963,0.94	1.0,0.952,0.992	-0.034
3984	gene:Solyc01g087350.2	NA	1	-	82304143	82304317	82304143	82304246	82304424	82304538	3984	0,6,3	5,33,8	5,4,4	5,2,3	220	149	1.888001069446837e-75	5.39807135039e-73	0.0,0.11,0.203	0.404,0.575,0.475	-0.38
11711	gene:Solyc11g072640.1	NA	11	-	55868605	55868720	55868605	55868692	55869599	55869702	11711	6,28,12	0,2,0	6,1,9	9,6,6	177	149	3.922529312866242e-75	1.10799638241e-72	1.0,0.922,1.0	0.359,0.123,0.558	0.627
12652	gene:Solyc01g105570.2	NA	1	-	93708265	93708446	93708265	93708377	93709138	93709438	12652	1,11,3	21,48,45	0,2,0	28,18,29	218	149	1.3349594502116182e-74	3.72596717979e-72	0.032,0.135,0.044	0.0,0.071,0.0	0.047
11714	gene:Solyc11g072640.1	NA	11	-	55868605	55868746	55868605	55868692	55869599	55869702	11714	7,24,7	0,2,0	5,0,9	9,6,6	203	149	3.297277155439261e-74	9.09466622462e-72	1.0,0.898,1.0	0.29,0.0,0.524	0.695
17035	gene:Solyc08g068850.2	NA	8	-	57933491	57933627	57933491	57933584	57934207	57934333	17035	14,24,26	0,9,1	19,21,15	0,2,0	192	149	1.3183872383201983e-73	3.59413823284e-71	1.0,0.674,0.953	1.0,0.891,1.0	-0.088
12565	gene:Solyc04g074500.2	NA	4	-	60496806	60496881	60496806	60496877	60496978	60497226	12565	28,85,64	8,7,2	78,54,43	3,1,0	153	149	4.334083696794819e-73	1.16796083071e-70	0.773,0.922,0.969	0.962,0.981,1.0	-0.093
8113	gene:Solyc07g064740.2	NA	7	+	66765815	66765989	66765825	66765989	66765498	66765692	8113	2,2,2	15,43,22	13,1,6	28,27,9	159	149	1.359209549533299e-72	3.62121226009e-70	0.111,0.042,0.079	0.303,0.034,0.385	-0.163
4863	gene:Solyc04g064930.2	NA	4	+	56085598	56085707	56085644	56085707	56084690	56084759	4863	0,2,2	22,46,14	0,2,7	7,3,11	195	149	1.770244029193952e-72	4.66330014207e-70	0.0,0.032,0.098	0.0,0.337,0.327	-0.178
3585	gene:Solyc12g088340.1	NA	12	+	63767308	63767569	63767321	63767569	63764968	63765118	3585	51,69,48	9,14,6	52,34,29	0,2,0	162	149	5.653841621685192e-72	1.47282574245e-69	0.839,0.819,0.88	1.0,0.94,1.0	-0.134
1176	gene:Solyc06g062890.2	NA	6	+	39699200	39699402	39699203	39699402	39695354	39695572	1176	14,31,20	0,5,4	7,5,7	2,6,6	152	149	7.822404044228235e-72	2.01534354744e-69	1.0,0.859,0.831	0.774,0.45,0.534	0.311
4878	gene:Solyc01g098110.2	NA	1	+	88718916	88719014	88718920	88719014	88717622	88717736	4878	53,87,57	7,8,3	50,38,37	2,1,0	153	149	8.935668608762375e-72	2.27713859274e-69	0.881,0.914,0.949	0.961,0.974,1.0	-0.064
21712	gene:Solyc05g009150.2	NA	5	+	3282386	3282555	3282501	3282555	3281984	3282210	21712	13,34,29	0,1,0	49,49,38	1,4,5	264	149	1.411910417256913e-71	3.55938061641e-69	1.0,0.95,1.0	0.965,0.874,0.811	0.1
17033	gene:Solyc08g068850.2	NA	8	-	57933491	57933607	57933491	57933584	57934207	57934333	17033	6,29,20	0,9,1	15,8,18	0,2,0	172	149	6.3873527993065495e-71	1.59310091893e-68	1.0,0.736,0.945	1.0,0.776,1.0	-0.032
20399	gene:Solyc10g007550.2	NA	10	-	1862836	1863061	1862836	1863022	1864035	1864124	20399	3,49,13	2,15,11	19,1,7	26,12,7	188	149	6.481893980092078e-71	1.59966320382e-68	0.543,0.721,0.484	0.367,0.062,0.442	0.292
15334	gene:Solyc05g054460.2	NA	5	+	64388849	64388981	64388859	64388981	64388617	64388740	15334	81,133,67	5,25,15	74,58,41	6,3,1	159	149	6.650817135166252e-71	1.62425424723e-68	0.938,0.833,0.807	0.92,0.948,0.975	-0.088
22969	gene:Solyc05g054950.2	NA	5	+	64742836	64743041	64742840	64743041	64742091	64742201	22969	1,6,0	12,36,25	8,4,0	12,0,6	153	149	7.238587639859812e-71	1.74957409502e-68	0.075,0.14,0.0	0.394,1.0,0.0	-0.393
20815	gene:Solyc09g011170.2	NA	9	-	4515373	4515519	4515373	4515499	4515650	4515805	20815	12,47,9	191,602,231	7,2,7	239,171,162	169	149	7.787135382751794e-71	1.86295294948e-68	0.052,0.064,0.033	0.025,0.01,0.037	0.026
9329	gene:Solyc11g019970.1	NA	11	-	9881034	9881178	9881034	9881043	9882556	9882681	9329	16,51,35	9,19,6	6,2,2	4,3,7	284	149	1.2434241500959384e-70	2.94465446455e-68	0.483,0.585,0.754	0.44,0.259,0.13	0.331
8479	gene:Solyc01g005810.2	NA	1	+	530525	530629	530549	530629	530322	530438	8479	58,168,72	66,127,55	52,22,27	81,52,45	173	149	2.1681599257785016e-70	5.08325094599e-68	0.431,0.533,0.53	0.356,0.267,0.341	0.177
3985	gene:Solyc01g087350.2	NA	1	-	82304143	82304359	82304143	82304246	82304424	82304538	3985	0,9,7	5,33,8	4,4,10	5,2,3	262	149	3.994771048891682e-70	9.27301061795e-68	0.0,0.134,0.332	0.313,0.532,0.655	-0.345
10753	gene:Solyc01g107740.2	NA	1	-	95185826	95185894	95185826	95185872	95187267	95187502	10753	0,3,3	165,273,173	9,6,3	137,112,95	171	149	5.099901328081143e-70	1.17222731997e-67	0.0,0.009,0.015	0.054,0.045,0.027	-0.034
23101	gene:Solyc05g016410.2	NA	5	+	16194371	16194574	16194510	16194574	16193669	16193740	23101	5,24,7	3,0,1	13,7,2	8,13,7	288	149	2.21817436839389e-69	5.04903864728e-67	0.463,1.0,0.784	0.457,0.218,0.129	0.481
189	gene:Solyc03g063600.2	NA	3	+	35188581	35188661	35188615	35188661	35188340	35188476	189	19,85,29	62,226,126	13,14,5	92,65,47	183	149	7.266317361726774e-69	1.63806548602e-66	0.2,0.234,0.158	0.103,0.149,0.08	0.087
5556	gene:Solyc02g064960.2	NA	2	+	36075539	36075690	36075664	36075690	36074741	36074964	5556	5,3,2	2,8,9	4,1,1	2,0,0	274	149	1.1388013894628083e-68	2.54278081676e-66	0.576,0.169,0.108	0.521,1.0,1.0	-0.556
16293	gene:Solyc05g053540.2	NA	5	-	63622051	63622163	63622051	63622095	63622235	63622430	16293	47,77,35	0,3,0	37,33,27	0,8,2	217	149	4.215080285742805e-68	9.32288276408e-66	1.0,0.946,1.0	1.0,0.739,0.903	0.101
14671	gene:Solyc11g065020.1	NA	11	+	50338352	50338517	50338355	50338517	50337356	50337367	14671	34,71,48	12,31,26	12,13,11	16,16,9	152	149	6.368172421262898e-68	1.39534394782e-65	0.735,0.692,0.644	0.424,0.443,0.545	0.22
13677	gene:Solyc10g076580.1	NA	10	+	59552296	59552354	59552303	59552354	59552099	59552191	13677	28,39,25	9,17,5	30,23,15	1,6,0	156	149	7.871409883218606e-67	1.70875189548e-64	0.748,0.687,0.827	0.966,0.785,1.0	-0.163
8717	gene:Solyc05g043340.2	NA	5	+	56009709	56009870	56009711	56009870	56006886	56007528	8717	12,7,20	0,0,1	8,8,4	0,2,4	151	149	1.4704618399699962e-66	3.1628420035e-64	1.0,1.0,0.952	1.0,0.798,0.497	0.219
22288	gene:Solyc12g005590.1	NA	12	-	315685	315792	315685	315774	315871	316056	22288	7,10,10	49,188,125	0,1,0	19,13,11	167	149	6.027878520866005e-66	1.28476010838e-63	0.113,0.045,0.067	0.0,0.064,0.0	0.054
2264	gene:Solyc03g123890.2	NA	3	-	70588689	70588805	70588689	70588743	70589569	70589609	2264	7,20,23	1,0,2	9,3,7	1,7,0	211	149	6.346151008832991e-66	1.34041000362e-63	0.832,1.0,0.89	0.864,0.232,1.0	0.209
15823	gene:Solyc01g096620.2	NA	1	+	87689830	87690136	87690011	87690136	87689545	87689762	15823	8,16,14	0,4,3	15,9,1	2,0,0	330	149	1.0710577524335742e-65	2.24204901838e-63	1.0,0.644,0.678	0.772,1.0,1.0	-0.15
7707	gene:Solyc04g079070.2	NA	4	-	63656246	63656391	63656246	63656266	63657109	63657258	7707	3,1,2	1,5,10	5,0,0	0,1,0	274	149	3.480653041682429e-65	7.22158500551e-63	0.62,0.098,0.098	1.0,0.0,NA	-0.228
18469	gene:Solyc12g100270.1	NA	12	+	67043810	67044046	67043826	67044046	67043523	67043756	18469	4,6,7	329,617,584	22,11,12	648,510,498	165	149	5.520180631120689e-65	1.13526872716e-62	0.011,0.009,0.011	0.03,0.019,0.021	-0.013
18367	gene:Solyc12g099810.1	NA	12	-	66799821	66799875	66799821	66799872	66801516	66801622	18367	0,7,4	10,50,34	1,0,0	21,12,4	152	149	2.356735313030892e-64	4.804666036e-62	0.0,0.121,0.103	0.045,0.0,0.0	0.06
5228	gene:Solyc05g047520.2	NA	5	+	59009924	59010073	59010020	59010073	59008894	59009053	5228	26,42,44	0,0,1	36,26,6	1,6,0	245	149	2.5564069054058272e-64	5.16680688769e-62	1.0,1.0,0.964	0.956,0.725,1.0	0.094
14343	gene:Solyc10g078480.1	NA	10	-	60292282	60292361	60292282	60292335	60292431	60292484	14343	4,7,6	76,108,60	0,0,2	46,26,53	175	149	2.5965049616480355e-64	5.20299648084e-62	0.043,0.052,0.078	0.0,0.0,0.031	0.047
13075	gene:Solyc06g083820.2	NA	6	+	49127261	49127391	49127280	49127391	49125942	49126044	13075	1049,2207,1116	19,45,31	1600,1344,1188	15,16,18	168	149	3.560154999757237e-64	7.07354525164e-62	0.98,0.978,0.97	0.99,0.987,0.983	-0.011
20627	gene:Solyc07g025380.2	NA	7	-	27600995	27601242	27600995	27601239	27601348	27601448	20627	2,0,0	8,12,20	5,6,6	59,37,36	152	149	6.93843762076343e-64	1.36698882369e-61	0.197,0.0,0.0	0.077,0.137,0.14	-0.052
23126	gene:Solyc03g079850.2	NA	3	-	51660124	51660213	51660124	51660208	51665942	51666017	23126	21,71,20	6,41,14	20,20,16	3,4,4	154	149	1.0259774837533147e-63	2.00450350888e-61	0.772,0.626,0.58	0.866,0.829,0.795	-0.171
15681	gene:Solyc09g072970.2	NA	9	-	65640149	65640220	65640149	65640205	65641475	65641538	15681	9,19,4	280,487,188	3,4,0	219,213,225	164	149	1.0990023620003745e-63	2.12943060968e-61	0.028,0.034,0.019	0.012,0.017,0.0	0.017
6370	gene:Solyc01g100970.2	NA	1	+	90847490	90847600	90847503	90847600	90846757	90846921	6370	65,338,149	4,11,6	85,48,54	0,1,0	162	149	3.660924256966725e-63	7.03527616431e-61	0.937,0.966,0.958	1.0,0.978,1.0	-0.039
16604	gene:Solyc02g084560.2	NA	2	+	47641444	47641596	47641464	47641596	47641133	47641364	16604	5,2,3	22,47,21	0,1,0	10,21,19	169	149	3.9875354712520797e-63	7.60063163606e-61	0.167,0.036,0.112	0.0,0.04,0.0	0.092
8536	gene:Solyc11g071690.1	NA	11	-	55096808	55096865	55096808	55096862	55096997	55097327	8536	15,80,43	11,29,12	45,13,10	18,16,23	152	149	5.34531797742568e-63	1.01065306436e-60	0.572,0.73,0.778	0.71,0.443,0.299	0.209
8605	gene:Solyc08g005860.2	NA	8	+	651498	651633	651512	651633	650199	650318	8605	7,10,3	4,9,11	12,3,7	0,1,5	163	149	5.439465453592102e-63	1.02022614048e-60	0.615,0.504,0.2	1.0,0.733,0.561	-0.325
7501	gene:Solyc01g094860.2	NA	1	-	86260237	86260359	86260237	86260317	86260846	86260911	7501	0,16,10	4,18,15	0,5,3	17,11,14	191	149	2.2073723794492954e-62	4.10728932033e-60	0.0,0.409,0.342	0.0,0.262,0.143	0.115
23022	gene:Solyc10g085390.1	NA	10	-	64589793	64589902	64589793	64589899	64590077	64590123	23022	27,64,30	0,9,2	21,16,12	1,0,0	152	149	2.7571410563950735e-62	5.08985606828e-60	1.0,0.875,0.936	0.954,1.0,1.0	-0.048
19799	gene:Solyc08g063070.2	NA	8	+	52631381	52631619	52631525	52631619	52629491	52629656	19799	57,50,37	140,300,104	17,7,15	83,81,97	293	149	3.2395911082921504e-62	5.93376668234e-60	0.172,0.078,0.153	0.094,0.042,0.073	0.065
3579	gene:Solyc12g088340.1	NA	12	+	63770652	63770884	63770665	63770884	63769942	63770032	3579	13,39,5	0,2,0	6,7,5	0,6,0	162	149	5.175682022406909e-62	9.40650116398e-60	1.0,0.947,1.0	1.0,0.518,1.0	0.143
19553	gene:Solyc12g095760.1	NA	12	-	64891742	64891971	64891742	64891859	64892436	64892541	19553	10,20,10	160,459,203	7,3,2	244,198,179	261	149	1.7721255867425207e-61	3.19596033701e-59	0.034,0.024,0.027	0.016,0.009,0.006	0.018
17810	gene:Solyc06g073230.2	NA	6	+	45125118	45125257	45125173	45125257	45123934	45124040	17810	47,84,38	7,21,22	50,48,41	10,7,0	204	149	1.8466213877464803e-61	3.30488843021e-59	0.831,0.745,0.558	0.785,0.834,1.0	-0.162
6308	gene:Solyc10g008990.2	NA	10	+	3023300	3023438	3023393	3023438	3022922	3023039	6308	0,13,5	132,265,115	15,0,6	72,58,61	242	149	1.9084542983662278e-60	3.38967507767e-58	0.0,0.029,0.026	0.114,0.0,0.057	-0.039
3072	gene:Solyc01g103230.2	NA	1	+	91887386	91887602	91887420	91887602	91884363	91884508	3072	4,2,4	13,33,25	0,2,0	27,15,17	183	149	2.62145308444636e-60	4.62105019285e-58	0.2,0.047,0.115	0.0,0.098,0.0	0.088
24024	gene:Solyc01g099930.2	NA	1	-	90042485	90042564	90042485	90042548	90042642	90042704	24024	25,44,32	92,251,174	14,6,3	96,75,61	165	149	3.391750530751736e-60	5.93429785026e-58	0.197,0.137,0.142	0.116,0.067,0.043	0.083
22656	gene:Solyc11g069490.1	NA	11	+	54093222	54093446	54093358	54093446	54092488	54092611	22656	35,36,25	167,200,275	9,13,11	279,263,181	285	149	5.727258199909085e-60	9.94633840718e-58	0.099,0.086,0.045	0.017,0.025,0.031	0.052
21003	gene:Solyc05g051230.2	NA	5	+	61498498	61498583	61498525	61498583	61497674	61497799	21003	7,13,5	73,171,107	1,1,2	62,45,58	176	149	1.0472208078768012e-59	1.80530087064e-57	0.075,0.06,0.038	0.013,0.018,0.028	0.038
22223	gene:Solyc06g083990.2	NA	6	+	49266889	49266987	49266893	49266987	49266642	49266765	22223	16,42,30	0,10,1	20,13,11	0,2,0	153	149	2.119458128199939e-59	3.6007750591e-57	1.0,0.804,0.967	1.0,0.864,1.0	-0.031
23770	gene:Solyc03g119710.2	NA	3	+	68252934	68253025	68252938	68253025	68252315	68252397	23770	47,35,16	28,34,30	17,16,12	36,33,21	153	149	2.11090777456938e-59	3.6007750591e-57	0.62,0.501,0.342	0.315,0.321,0.358	0.156
14860	gene:Solyc01g068020.2	NA	1	-	77065015	77065184	77065015	77065111	77065862	77065962	14860	9,20,6	7,42,20	4,6,25	10,2,9	222	149	2.7662906928785906e-59	4.66587663989e-57	0.463,0.242,0.168	0.212,0.668,0.651	-0.219
17036	gene:Solyc08g068850.2	NA	8	-	57933491	57933653	57933491	57933584	57934207	57934333	17036	35,63,64	0,9,1	71,60,41	0,2,0	218	149	7.124451259142057e-59	1.19309114122e-56	1.0,0.827,0.978	1.0,0.953,1.0	-0.049
23314	gene:Solyc07g042970.2	NA	7	+	56502666	56502857	56502673	56502857	56500281	56500847	23314	22,24,8	26,36,48	5,4,7	30,31,20	156	149	7.655601501440303e-59	1.27294735604e-56	0.447,0.389,0.137	0.137,0.11,0.251	0.158
21673	gene:Solyc08g008380.2	NA	8	+	2810108	2810202	2810111	2810202	2809781	2809992	21673	5,7,13	110,238,213	1,0,0	38,28,31	152	149	1.353487483036642e-58	2.23468408731e-56	0.043,0.028,0.056	0.025,0.0,0.0	0.034
13250	gene:Solyc12g099080.1	NA	12	-	66357882	66358063	66357882	66358044	66359846	66359958	13250	19,69,24	599,1555,512	18,6,9	559,464,419	168	149	1.5984603510983597e-58	2.62069251269e-56	0.027,0.038,0.04	0.028,0.011,0.019	0.016
4368	gene:Solyc04g014800.2	NA	4	+	5041488	5041725	5041509	5041725	5041363	5041432	4368	3,9,1	1,2,0	0,1,0	2,0,0	170	149	1.8046983406635166e-58	2.93827448589e-56	0.724,0.798,1.0	0.0,1.0,NA	0.341
487	gene:Solyc08g016070.1	NA	8	-	6650231	6650329	6650231	6650295	6650454	6650510	487	8,6,25	0,4,3	19,26,17	0,2,0	183	149	3.5934138386902154e-58	5.8101784447e-56	1.0,0.55,0.872	1.0,0.914,1.0	-0.164
12234	gene:Solyc07g045000.2	NA	7	-	58062500	58062577	58062500	58062574	58062817	58062969	12234	24,90,48	0,0,3	27,20,19	4,4,0	152	149	6.059865042318739e-58	9.73106410392e-56	1.0,1.0,0.94	0.869,0.831,1.0	0.08
11893	gene:Solyc03g121640.2	NA	3	+	69740759	69740837	69740787	69740837	69740609	69740678	11893	163,222,163	1,16,2	223,146,149	1,4,0	177	149	8.094863522099454e-58	1.29104813113e-55	0.993,0.921,0.986	0.995,0.968,1.0	-0.021
3382	gene:Solyc11g011230.1	NA	11	+	4285048	4285204	4285081	4285204	4284130	4284963	3382	26,42,18	6,16,2	19,9,15	8,21,5	182	149	9.335915679620476e-58	1.47892258857e-55	0.78,0.682,0.88	0.66,0.26,0.711	0.237
19765	gene:Solyc02g086790.2	NA	2	-	49403871	49403931	49403871	49403915	49403998	49404138	19765	28,42,29	2,9,4	11,29,14	16,3,6	165	149	1.0595734929801903e-57	1.66722822436e-55	0.927,0.808,0.867	0.383,0.897,0.678	0.215
19782	gene:Solyc10g007060.2	NA	10	+	1441340	1441481	1441355	1441481	1441021	1441260	19782	3,5,10	105,106,130	2,2,4	196,169,144	164	149	1.2566916646834787e-57	1.9642090719e-55	0.025,0.041,0.065	0.009,0.011,0.025	0.029
9034	gene:Solyc10g076590.1	NA	10	+	59557969	59558069	59557983	59558069	59557749	59557848	9034	29,61,69	14,15,8	66,25,14	0,4,5	163	149	1.969916609626057e-57	3.05858906707e-55	0.654,0.788,0.887	1.0,0.851,0.719	-0.08
17067	gene:Solyc08g077420.2	NA	8	+	61285350	61285492	61285378	61285492	61284951	61285107	17067	0,5,0	40,92,116	2,10,4	63,87,71	177	149	2.9899174867430026e-57	4.6117510182e-55	0.0,0.044,0.0	0.026,0.088,0.045	-0.038
9395	gene:Solyc02g070220.2	NA	2	-	39983140	39983192	39983140	39983188	39983305	39983422	9395	8,13,9	14,12,7	3,0,1	8,7,5	153	149	1.6396100198229248e-56	2.51246123626e-54	0.358,0.513,0.556	0.268,0.0,0.163	0.332
5275	gene:Solyc06g005150.2	NA	6	-	170762	170885	170762	170882	170979	171059	5275	4,5,3	2,11,3	0,1,1	2,0,3	152	149	1.9958422775901238e-56	3.03847546741e-54	0.662,0.308,0.495	0.0,1.0,0.246	0.073
16461	gene:Solyc10g074710.1	NA	10	+	58329232	58329377	58329240	58329377	58327710	58328190	16461	0,10,3	38,119,77	10,13,5	80,61,48	157	149	2.5461318304454356e-56	3.85122972676e-54	0.0,0.074,0.036	0.106,0.168,0.09	-0.085
5112	gene:Solyc03g118490.2	NA	3	+	67340865	67341027	67340909	67341027	67340653	67340731	5112	4,2,3	2,19,4	0,2,0	14,0,6	193	149	2.737902058415478e-56	4.11475088202e-54	0.607,0.075,0.367	0.0,1.0,0.0	0.016
16932	gene:Solyc08g008520.2	NA	8	-	2922150	2922208	2922150	2922205	2922479	2922665	16932	1,5,3	2,8,3	0,0,3	0,1,0	152	149	3.5285207393339373e-56	5.26918272189e-54	0.329,0.38,0.495	NA,0.0,1.0	-0.099
18615	gene:Solyc02g083180.2	NA	2	-	46677814	46677908	46677814	46677885	46678012	46678145	18615	8,27,25	33,54,33	1,1,4	18,17,17	172	149	4.323127259624921e-56	6.41491889885e-54	0.174,0.302,0.396	0.046,0.048,0.169	0.203
13799	gene:Solyc04g079340.2	NA	4	+	63860972	63861074	63860975	63861074	63860548	63860608	13799	7,29,36	0,6,2	21,8,27	1,0,0	152	149	8.535295469412758e-56	1.25855347346e-53	1.0,0.826,0.946	0.954,1.0,1.0	-0.061
19763	gene:Solyc02g086790.2	NA	2	-	49400671	49400895	49400671	49400887	49401078	49401125	19763	4,6,0	2,3,0	8,1,3	0,1,1	157	149	1.379787386522479e-55	2.02181970481e-53	0.655,0.655,NA	1.0,0.487,0.74	-0.087
1901	gene:Solyc02g084950.2	NA	2	+	47988906	47988966	47988919	47988966	47988474	47988747	1901	14,23,8	4,12,1	0,0,1	2,0,0	162	149	1.6900386097953033e-55	2.46105311843e-53	0.763,0.638,0.88	0.0,NA,1.0	0.26
22835	gene:Solyc06g076670.2	NA	6	+	47615304	47615422	47615338	47615422	47615033	47615183	22835	16,74,29	68,121,92	11,2,4	44,58,41	183	149	2.7414514400313123e-55	3.96748944516e-53	0.161,0.332,0.204	0.169,0.027,0.074	0.142
3995	gene:Solyc01g111410.2	NA	1	+	97668897	97668982	97668904	97668982	97668633	97668757	3995	5,5,4	0,2,5	7,8,0	0,0,2	156	149	3.3374740056319746e-55	4.80043423694e-53	1.0,0.705,0.433	1.0,1.0,0.0	0.046
18407	gene:Solyc06g048470.2	NA	6	-	31117731	31117772	31117731	31117769	31117902	31117936	18407	0,0,3	6,8,5	5,0,5	12,2,1	152	149	3.553646248397649e-55	5.08019733498e-53	0.0,0.0,0.37	0.29,0.0,0.831	-0.25
11055	gene:Solyc02g090130.2	NA	2	-	51751738	51751864	51751738	51751857	51759689	51760012	11055	45,82,81	14,17,3	33,26,22	1,0,4	156	149	5.1023448749764305e-55	7.24996821781e-53	0.754,0.822,0.963	0.969,1.0,0.84	-0.09
20979	gene:Solyc07g042590.2	NA	7	-	56056530	56056667	56056530	56056664	56056999	56057135	20979	40,134,62	7,8,1	60,49,39	2,1,0	152	149	7.029869297479832e-55	9.92863166743e-53	0.849,0.943,0.984	0.967,0.98,1.0	-0.057
18515	gene:Solyc11g013130.1	NA	11	+	5995154	5995216	5995161	5995216	5994187	5994389	18515	0,7,0	4,4,0	3,0,4	0,1,0	156	149	1.0328806936376379e-54	1.45005316541e-52	0.0,0.626,NA	1.0,0.0,1.0	-0.354
2314	gene:Solyc06g066780.2	NA	6	+	41960600	41960687	41960604	41960687	41960149	41960260	2314	31,59,39	2,9,10	48,37,25	4,2,0	153	149	1.326052766497383e-54	1.85055399467e-52	0.938,0.865,0.792	0.921,0.947,1.0	-0.091
6034	gene:Solyc03g007920.2	NA	3	+	2428848	2428889	2428853	2428889	2428698	2428755	6034	9,5,8	74,161,106	4,1,2	120,106,90	154	149	1.469306379923314e-54	2.03833657262e-52	0.105,0.029,0.068	0.031,0.009,0.021	0.047
3582	gene:Solyc12g088340.1	NA	12	+	63770610	63770711	63770665	63770711	63769942	63770032	3582	19,79,16	0,2,0	12,11,12	0,6,0	204	149	1.892484768640454e-54	2.60995914122e-52	1.0,0.966,1.0	1.0,0.572,1.0	0.131
20015	gene:Solyc01g010590.2	NA	1	+	5599007	5599094	5599054	5599094	5597527	5597617	20015	6,38,19	200,255,105	3,5,4	124,85,112	196	149	2.2770033594123906e-54	3.12189144804e-52	0.022,0.102,0.121	0.018,0.043,0.026	0.053
9036	gene:Solyc10g076590.1	NA	10	+	59559372	59559500	59559375	59559500	59559177	59559244	9036	62,110,55	137,223,136	27,23,17	102,83,92	152	149	4.2520766689230103e-54	5.79592659901e-52	0.307,0.326,0.284	0.206,0.214,0.153	0.115
16884	gene:Solyc06g084590.2	NA	6	+	49666506	49666598	49666514	49666598	49666286	49666403	16884	108,207,109	17,51,18	109,74,76	5,11,7	157	149	5.290100633131369e-54	7.16915660947e-52	0.858,0.794,0.852	0.954,0.865,0.912	-0.076
18964	gene:Solyc03g082890.2	NA	3	+	52784616	52784778	52784653	52784778	52784412	52784540	18964	1,10,6	24,59,40	3,0,0	27,19,16	186	149	6.834064289057897e-54	9.20831248603e-52	0.032,0.12,0.107	0.082,0.0,0.0	0.059
1578	gene:Solyc12g021170.1	NA	12	+	14527003	14527106	14527019	14527106	14526536	14526629	1578	9,34,20	14,30,12	11,6,5	0,3,3	165	149	8.942191655568228e-54	1.19799819066e-51	0.367,0.506,0.601	1.0,0.644,0.601	-0.257
8343	gene:Solyc03g112910.2	NA	3	+	63196356	63196469	63196360	63196469	63195163	63195282	8343	32,93,72	0,1,0	48,48,33	1,4,6	153	149	1.2862942984667817e-53	1.71347555838e-51	1.0,0.989,1.0	0.979,0.921,0.843	0.082
21913	gene:Solyc04g071970.2	NA	4	-	58980003	58980115	58980003	58980075	58980431	58981055	21913	0,0,1	0,8,0	0,0,6	1,6,2	189	149	1.4504122009911081e-53	1.92118158487e-51	NA,0.0,1.0	0.0,0.0,0.703	0.266
5925	gene:Solyc01g111840.2	NA	1	+	98010686	98010752	98010704	98010752	98010503	98010545	5925	5,3,0	1,10,3	2,0,0	3,2,1	167	149	1.5148076210126826e-53	1.9952058806e-51	0.817,0.211,0.0	0.373,0.0,0.0	0.218
10490	gene:Solyc10g062160.1	NA	10	-	24919042	24919086	24919042	24919067	24919997	24920369	10490	0,6,6	39,74,48	1,0,0	27,13,17	168	149	2.0007886958817113e-53	2.62058608799e-51	0.0,0.067,0.1	0.032,0.0,0.0	0.045
5202	gene:Solyc02g093460.2	NA	2	+	54327582	54327816	54327706	54327816	54327063	54327174	5202	8,15,6	8,21,21	4,3,2	14,11,21	273	149	2.1278672461024803e-53	2.77154708805e-51	0.353,0.28,0.135	0.135,0.13,0.049	0.151
1153	gene:Solyc02g005520.2	NA	2	-	9239151	9239335	9239151	9239246	9239964	9240011	1153	0,7,6	1,15,8	2,1,0	8,8,4	238	149	2.142842005731013e-53	2.77563153726e-51	0.0,0.226,0.32	0.135,0.073,0.0	0.113
5473	gene:Solyc10g054670.1	NA	10	-	55711541	55711603	55711541	55711561	55712803	55712867	5473	4,26,3	8,53,11	0,2,1	9,9,0	191	149	2.4588361317899566e-53	3.16744028076e-51	0.281,0.277,0.175	0.0,0.148,1.0	-0.138
20454	gene:Solyc03g025600.2	NA	3	+	3001996	3002083	3002016	3002083	3000697	3000777	20454	34,131,60	3,29,6	30,18,18	2,0,1	169	149	3.8661595924683275e-53	4.95312085494e-51	0.909,0.799,0.898	0.93,1.0,0.941	-0.088
11381	gene:Solyc04g076120.2	NA	4	+	61073939	61074066	61073943	61074066	61073622	61073869	11381	2,5,3	7,13,6	3,0,0	15,4,9	153	149	7.6228368028201735e-53	9.71290265446e-51	0.218,0.272,0.327	0.163,0.0,0.0	0.218
2341	gene:Solyc03g095650.2	NA	3	-	56839557	56839712	56839557	56839665	56839794	56839852	2341	0,1,3	2,0,0	0,2,2	3,2,0	196	149	9.757295571887285e-53	1.23653943072e-50	0.0,1.0,1.0	0.0,0.432,1.0	0.189
6499	gene:Solyc10g062340.1	NA	10	-	26114816	26114923	26114816	26114920	26115014	26115127	6499	23,50,27	121,267,144	8,5,13	106,68,86	152	149	9.816680617254096e-53	1.23737675845e-50	0.157,0.155,0.155	0.069,0.067,0.129	0.067
17096	gene:Solyc09g092140.2	NA	9	+	71287919	71288044	71287977	71288044	71287733	71287835	17096	3,1,15	21,16,37	1,0,4	32,12,17	207	149	1.3737369781379572e-52	1.72231355361e-50	0.093,0.043,0.226	0.022,0.0,0.145	0.065
17585	gene:Solyc05g008870.2	NA	5	+	3092281	3092385	3092286	3092385	3092113	3092203	17585	7,10,5	49,95,68	0,0,3	24,25,25	154	149	1.4365276777371274e-52	1.7914569896e-50	0.121,0.092,0.066	0.0,0.0,0.104	0.058
5307	gene:Solyc02g066940.2	NA	2	-	37188369	37188600	37188369	37188531	37189758	37190275	5307	34,109,47	0,13,3	8,22,11	0,2,0	218	149	2.7422197634477603e-52	3.40165832561e-50	1.0,0.851,0.915	1.0,0.883,1.0	-0.039
13263	gene:Solyc08g006120.2	NA	8	-	861353	861447	861353	861442	863387	863449	13263	0,13,0	15,54,23	8,0,8	4,14,12	154	149	2.992309813178986e-52	3.69235281947e-50	0.0,0.189,0.0	0.659,0.0,0.392	-0.287
8535	gene:Solyc09g097880.2	NA	9	+	71878810	71878904	71878815	71878904	71877703	71877807	8535	7,11,50	4,7,12	15,17,20	3,3,0	154	149	3.358147128491284e-52	4.12208164542e-50	0.629,0.603,0.801	0.829,0.846,1.0	-0.214
65	gene:Solyc02g065690.2	NA	2	+	36853166	36853929	36853730	36853929	36852491	36852754	65	129,450,225	0,3,1	129,123,105	7,0,2	713	149	3.720752317722773e-52	4.54338740047e-50	1.0,0.969,0.979	0.794,1.0,0.916	0.079
7214	gene:Solyc03g025310.2	NA	3	+	2754466	2754542	2754482	2754542	2751954	2752076	7214	1,2,2	13,55,31	6,3,4	30,22,15	165	149	3.7905352277933864e-52	4.60461649822e-50	0.065,0.032,0.055	0.153,0.11,0.194	-0.102
18040	gene:Solyc09g059510.2	NA	9	-	54599682	54599857	54599682	54599854	54601571	54601656	18040	66,143,88	4,4,11	83,42,59	2,2,0	152	149	4.850165783152305e-52	5.86145034979e-50	0.942,0.972,0.887	0.976,0.954,1.0	-0.043
11149	gene:Solyc03g113960.2	NA	3	+	64014080	64014243	64014090	64014243	64013717	64014018	11149	8,37,14	0,0,1	9,15,17	2,4,0	159	149	5.7052474194469994e-52	6.85946285892e-50	1.0,1.0,0.929	0.808,0.778,1.0	0.114
23733	gene:Solyc02g093470.2	NA	2	-	54332517	54332631	54332517	54332622	54332784	54332925	23733	3,11,2	35,116,64	0,2,0	59,28,37	158	149	6.847486305070027e-52	8.19078145012e-50	0.075,0.082,0.029	0.0,0.063,0.0	0.041
6862	gene:Solyc02g090500.2	NA	2	+	52039783	52039846	52039793	52039846	52038196	52038311	6862	1,8,1	0,2,4	3,2,0	1,6,0	159	149	7.165423190366011e-52	8.52758105067e-50	1.0,0.789,0.19	0.738,0.238,NA	0.172
6759	gene:Solyc09g007190.2	NA	9	+	809056	809198	809071	809198	807027	807258	6759	42,59,30	2,21,9	0,1,5	0,1,0	164	149	1.0051028493181173e-51	1.19013314658e-49	0.95,0.719,0.752	NA,0.476,1.0	0.069
21239	gene:Solyc04g005730.2	NA	4	+	474001	474208	474115	474208	473802	473911	21239	7,1,1	0,4,0	2,0,0	2,6,0	263	149	1.104584092289713e-51	1.30135547958e-49	1.0,0.124,1.0	0.362,0.0,NA	0.527
23130	gene:Solyc07g045310.2	NA	7	+	58410320	58410419	58410338	58410419	58410177	58410249	23130	0,7,0	5,16,7	0,1,0	2,0,4	167	149	1.8042748609892806e-51	2.11506120579e-49	0.0,0.281,0.0	0.0,1.0,0.0	-0.24
11713	gene:Solyc11g072640.1	NA	11	-	55868605	55868764	55868605	55868692	55869599	55869702	11713	10,25,7	0,2,0	7,2,10	9,6,6	221	149	1.9908229757820433e-51	2.32213157548e-49	1.0,0.894,1.0	0.344,0.183,0.529	0.613
765	gene:Solyc08g029200.2	NA	8	-	37869918	37870032	37869918	37870018	37870205	37870300	765	0,2,3	1,5,0	2,5,0	0,3,0	163	149	2.723507419705484e-51	3.16102135916e-49	0.0,0.268,1.0	1.0,0.604,NA	-0.379
6804	gene:Solyc11g065030.1	NA	11	+	50342176	50342288	50342190	50342288	50341814	50341944	6804	3,9,4	2,4,0	0,0,2	3,0,1	163	149	8.928957712422914e-51	1.03122863826e-48	0.578,0.673,1.0	0.0,NA,0.646	0.427
18386	gene:Solyc09g082380.2	NA	9	+	68146743	68146906	68146825	68146906	68146546	68146659	18386	1,3,3	3,7,3	1,0,1	6,5,0	231	149	9.190383114588388e-51	1.05621829471e-48	0.177,0.217,0.392	0.097,0.0,1.0	-0.104
11047	gene:Solyc02g090130.2	NA	2	-	51749200	51749373	51749200	51749283	51750134	51750283	11047	1,13,6	26,114,63	0,2,0	20,17,9	239	149	1.2693806416176194e-50	1.45173800696e-48	0.023,0.066,0.056	0.0,0.068,0.0	0.026
8975	gene:Solyc07g008240.2	NA	7	-	2967536	2967664	2967536	2967651	2967758	2967964	8975	9,53,17	246,844,468	93,54,47	2974,2015,1474	162	149	1.529832072075941e-50	1.74111227815e-48	0.033,0.055,0.032	0.028,0.024,0.028	0.013
6985	gene:Solyc04g081400.2	NA	4	+	65394967	65395127	65394971	65395127	65394798	65394873	6985	0,4,0	57,69,49	2,8,4	72,58,52	153	149	1.598798436104913e-50	1.81081301133e-48	0.0,0.053,0.0	0.026,0.118,0.07	-0.054
1465	gene:Solyc05g056350.2	NA	5	+	65691738	65691851	65691751	65691851	65691298	65691393	1465	28,49,36	0,7,8	26,9,12	7,3,9	162	149	1.6081215810483634e-50	1.81261588787e-48	1.0,0.866,0.805	0.774,0.734,0.551	0.204
3848	gene:Solyc09g007680.2	NA	9	-	1228232	1228323	1228232	1228315	1228393	1228466	3848	72,170,76	0,3,1	55,42,32	1,7,1	157	149	1.77712547471559e-50	1.99352663898e-48	1.0,0.982,0.986	0.981,0.851,0.968	0.056
16930	gene:Solyc08g008520.2	NA	8	-	2922150	2922211	2922150	2922205	2922479	2922665	16930	32,137,61	2,8,3	21,23,22	0,1,0	155	149	2.4962912090551726e-50	2.7869308284e-48	0.939,0.943,0.951	1.0,0.957,1.0	-0.041
1803	gene:Solyc04g082340.2	NA	4	-	66049748	66049906	66049748	66049886	66050151	66050262	1803	5,10,15	19,59,32	3,2,3	34,23,21	169	149	2.5665324464142964e-50	2.85177029413e-48	0.188,0.13,0.292	0.072,0.071,0.112	0.118
6677	gene:Solyc01g100170.2	NA	1	+	90238602	90238836	90238618	90238836	90237260	90237537	6677	37,79,54	5,10,5	34,40,19	0,0,4	165	149	2.793406539760646e-50	3.08921775116e-48	0.87,0.877,0.907	1.0,1.0,0.811	-0.052
11954	gene:Solyc02g071740.2	NA	2	-	41109815	41109951	41109815	41109927	41111090	41111202	11954	15,52,22	413,1316,548	5,2,1	185,156,109	173	149	4.657484887736038e-50	5.12651329544e-48	0.03,0.033,0.033	0.023,0.011,0.008	0.018
21919	gene:Solyc06g068120.2	NA	6	+	42219144	42219248	42219157	42219248	42218151	42218408	21919	1,1,1	64,143,58	9,0,0	38,34,42	162	149	6.232398071283151e-50	6.82797069071e-48	0.014,0.006,0.016	0.179,0.0,0.0	-0.048
9569	gene:Solyc04g077030.2	NA	4	-	61995654	61995796	61995654	61995710	61995942	61996007	9569	16,17,20	106,277,141	10,4,11	32,34,31	235	149	9.984461627498612e-50	1.08877071096e-47	0.087,0.037,0.083	0.165,0.069,0.184	-0.07
1671	gene:Solyc07g066670.2	NA	7	-	68042483	68042573	68042483	68042559	68042647	68042724	1671	7,19,34	4,1,3	12,4,1	12,0,0	163	149	1.1798339300292456e-49	1.28061141155e-47	0.615,0.946,0.912	0.478,1.0,1.0	-0.002
1717	gene:Solyc04g005280.2	NA	4	+	207681	207751	207688	207751	205542	205627	1717	109,137,84	0,11,2	128,86,106	0,2,0	156	149	1.4487613373788636e-49	1.56526311313e-47	1.0,0.922,0.976	1.0,0.976,1.0	-0.026
15361	gene:Solyc01g102490.2	NA	1	+	91287363	91287568	91287425	91287568	91287078	91287146	15361	4,42,18	61,152,75	2,4,2	41,20,22	211	149	2.4696901574817524e-49	2.65604980469e-47	0.044,0.163,0.145	0.033,0.124,0.06	0.045
23592	gene:Solyc02g080390.2	NA	2	+	44637838	44637982	44637978	44637982	44637494	44637684	23592	0,3,2	2,0,3	0,0,1	8,11,9	289	149	2.9048773752833997e-49	3.10981050518e-47	0.0,1.0,0.256	0.0,0.0,0.054	0.401
14077	gene:Solyc06g084480.2	NA	6	+	49568329	49568503	49568393	49568503	49566486	49566651	14077	1,3,11	8,13,11	5,2,14	4,7,0	213	149	3.105296669204867e-49	3.30925820043e-47	0.08,0.139,0.412	0.466,0.167,1.0	-0.334
16291	gene:Solyc05g053540.2	NA	5	-	63621889	63622126	63621889	63622095	63622235	63622430	16291	13,15,11	0,3,0	15,16,8	0,8,2	180	149	3.682251959597615e-49	3.90635281415e-47	1.0,0.805,1.0	1.0,0.623,0.768	0.138
19184	gene:Solyc02g094250.2	NA	2	+	54842110	54842218	54842156	54842218	54841003	54841269	19184	0,6,2	10,14,7	8,1,4	4,5,2	195	149	5.968397599921001e-49	6.30311178965e-47	0.0,0.247,0.179	0.604,0.133,0.604	-0.305
8053	gene:Solyc06g005950.2	NA	6	-	932889	932998	932889	932993	933088	933213	8053	88,128,76	4,3,7	56,51,41	0,0,2	154	149	6.590539974735125e-49	6.92893317075e-47	0.955,0.976,0.913	1.0,1.0,0.952	-0.036
21533	gene:Solyc09g091180.2	NA	9	+	70501967	70502173	70502013	70502173	70500740	70500872	21533	4,11,6	110,165,184	4,2,4	250,162,192	195	149	6.97848067832105e-49	7.30403926354e-47	0.027,0.048,0.024	0.012,0.009,0.016	0.021
14862	gene:Solyc01g068020.2	NA	1	-	77065015	77065231	77065015	77065111	77065862	77065962	14862	2,19,10	7,42,20	0,2,1	10,2,9	269	149	1.3392144101579267e-48	1.39546141538e-46	0.137,0.2,0.217	0.0,0.356,0.058	0.047
7198	gene:Solyc07g054830.2	NA	7	-	63009275	63009461	63009275	63009454	63009574	63009697	7198	33,109,79	4,1,0	45,28,27	4,3,3	156	149	1.6897392597530838e-48	1.75291756393e-46	0.887,0.99,1.0	0.915,0.899,0.896	0.056
23380	gene:Solyc08g066970.2	NA	8	+	55863201	55863335	55863205	55863335	55862932	55863094	23380	43,38,37	3,9,7	24,34,30	0,3,2	153	149	2.0202800532820608e-48	2.08658439864e-46	0.933,0.804,0.837	1.0,0.917,0.936	-0.093
22099	gene:Solyc04g076560.2	NA	4	+	61472603	61472737	61472606	61472737	61472423	61472485	22099	10,31,11	5,60,19	24,12,8	12,10,7	152	149	2.4565438869566687e-48	2.5260382206e-46	0.662,0.336,0.362	0.662,0.541,0.528	-0.124
18173	gene:Solyc02g071040.2	NA	2	-	40533523	40533575	40533523	40533570	40533658	40534727	18173	24,32,29	1,7,2	12,13,18	0,2,0	154	149	4.3104447344760043e-48	4.41302955458e-46	0.959,0.816,0.933	1.0,0.863,1.0	-0.052
23322	gene:Solyc03g124030.2	NA	3	-	70747384	70747440	70747384	70747417	70747506	70747752	23322	7,11,21	2,3,0	0,2,4	0,2,3	172	149	5.823210663023954e-48	5.9358771302e-46	0.752,0.761,1.0	NA,0.464,0.536	0.338
19634	gene:Solyc06g084570.2	NA	6	+	49648631	49648789	49648664	49648789	49642625	49642746	19634	2,8,3	21,47,27	0,2,0	13,10,4	182	149	6.053861281362939e-48	6.14427609271e-46	0.072,0.122,0.083	0.0,0.141,0.0	0.045
8141	gene:Solyc04g076530.2	NA	4	+	61422705	61422798	61422723	61422798	61422513	61422594	8141	3,22,7	4,6,6	1,2,1	7,1,2	167	149	8.756953507270271e-48	8.84942995595e-46	0.401,0.766,0.51	0.113,0.641,0.308	0.205
18868	gene:Solyc02g079190.2	NA	2	+	43802560	43802653	43802597	43802653	43802275	43802293	18868	0,13,16	4,3,0	9,9,4	2,0,0	186	149	1.0208593317315816e-47	1.02721231899e-45	0.0,0.776,1.0	0.783,1.0,1.0	-0.336
1996	gene:Solyc03g005920.2	NA	3	-	621577	621707	621577	621696	621843	621903	1996	8,5,6	26,100,53	3,0,2	52,36,44	160	149	1.0651998654573331e-47	1.06724832674e-45	0.223,0.044,0.095	0.051,0.0,0.041	0.09
21434	gene:Solyc01g067560.2	NA	1	-	76352190	76352307	76352190	76352289	76352374	76352479	21434	3,7,2	34,66,21	0,2,0	20,11,19	167	149	1.166023329666552e-47	1.16329433889e-45	0.073,0.086,0.078	0.0,0.14,0.0	0.032
4916	gene:Solyc06g043060.1	NA	6	-	29805535	29805774	29805535	29805754	29805868	29805919	4916	5,7,5	0,2,0	4,1,0	0,6,0	169	149	8.906302005708915e-47	8.84780722559e-45	1.0,0.755,1.0	1.0,0.128,NA	0.354
12237	gene:Solyc01g107510.2	NA	1	+	95031626	95031759	95031655	95031759	95031297	95031441	12237	24,49,61	6,2,3	27,10,20	2,0,0	178	149	1.2066719189627658e-46	1.19368874009e-44	0.77,0.954,0.945	0.919,1.0,1.0	-0.083
12675	gene:Solyc02g080990.1	NA	2	-	45056593	45056698	45056593	45056670	45056791	45056911	12675	12,12,10	0,2,0	22,14,8	2,4,1	177	149	1.35250826056104e-46	1.33233429281e-44	1.0,0.835,1.0	0.903,0.747,0.871	0.105
6080	gene:Solyc04g079060.2	NA	4	-	63649421	63649553	63649421	63649457	63650177	63650369	6080	7,8,12	0,4,3	3,4,2	2,0,0	245	149	3.426776574138565e-46	3.36153877743e-44	1.0,0.549,0.709	0.477,1.0,1.0	-0.073
22461	gene:Solyc07g062850.2	NA	7	+	65494208	65494322	65494224	65494322	65493602	65493665	22461	1,3,4	23,39,27	0,0,2	54,30,33	165	149	4.760178194725265e-46	4.65009907397e-44	0.038,0.065,0.118	0.0,0.0,0.052	0.056
8700	gene:Solyc03g119280.2	NA	3	-	67917133	67917306	67917133	67917263	67917409	67917498	8700	2,7,4	23,20,23	3,0,1	25,22,21	192	149	7.381786898350501e-46	7.18116156979e-44	0.063,0.214,0.119	0.085,0.0,0.036	0.092
2191	gene:Solyc02g094430.2	NA	2	-	54960995	54961093	54960995	54961051	54961206	54961258	2191	2,5,3	18,33,22	9,5,7	12,18,7	191	149	8.236427609372165e-46	7.97946468189e-44	0.08,0.106,0.096	0.369,0.178,0.438	-0.234
11465	gene:Solyc02g084130.2	NA	2	-	47319747	47319838	47319747	47319829	47320409	47320535	11465	0,4,0	1,2,4	1,0,0	0,1,0	158	149	1.5290841043288008e-45	1.47528299695e-43	0.0,0.654,0.0	1.0,0.0,NA	-0.282
23020	gene:Solyc07g064230.2	NA	7	-	66457691	66457838	66457691	66457797	66458093	66458182	23020	1,2,0	13,20,7	3,0,4	8,3,4	190	149	1.5954936402836905e-45	1.53304706543e-43	0.057,0.073,0.0	0.227,0.0,0.44	-0.179
18994	gene:Solyc06g008940.2	NA	6	+	2871707	2871928	2871722	2871928	2871525	2871616	18994	0,2,0	37,63,49	2,6,0	44,22,32	164	149	2.939118470393481e-45	2.81255643014e-43	0.0,0.028,0.0	0.04,0.199,0.0	-0.07
2174	gene:Solyc09g061380.2	NA	9	-	58986899	58986998	58986899	58986988	58987571	58987692	2174	0,8,5	5,19,15	0,2,0	32,10,15	159	149	4.473668227809413e-45	4.26362404882e-43	0.0,0.283,0.238	0.0,0.158,0.0	0.121
9709	gene:Solyc12g062870.1	NA	12	+	35516762	35516834	35516770	35516834	35516299	35516572	9709	339,826,468	9,18,9	353,229,310	3,0,5	157	149	6.13751471201364e-45	5.82566932887e-43	0.973,0.978,0.98	0.991,1.0,0.983	-0.014
1209	gene:Solyc04g078680.2	NA	4	+	63381640	63381714	63381663	63381714	63379077	63380870	1209	9,15,10	145,196,142	6,2,3	115,120,113	172	149	6.197276806957669e-45	5.85867559432e-43	0.051,0.062,0.057	0.043,0.014,0.022	0.03
7754	gene:Solyc01g080760.2	NA	1	-	79981317	79981557	79981317	79981503	79985502	79986522	7754	2,11,4	5,6,15	2,0,3	12,5,7	203	149	6.850829529440277e-45	6.4505099726e-43	0.227,0.574,0.164	0.109,0.0,0.239	0.206
14075	gene:Solyc06g084480.2	NA	6	+	49568264	49568503	49568393	49568503	49566486	49566651	14075	1,3,5	8,13,11	3,3,9	4,7,0	278	149	7.165626345565795e-45	6.71992438687e-43	0.063,0.11,0.196	0.287,0.187,1.0	-0.368
631	gene:Solyc03g093640.2	NA	3	-	55197501	55197599	55197501	55197548	55198010	55198070	631	4,26,9	123,334,179	2,4,2	112,75,104	200	149	7.467734279588844e-45	6.97533984801e-43	0.024,0.055,0.036	0.013,0.038,0.014	0.017
22251	gene:Solyc04g079410.2	NA	4	+	63921194	63921276	63921198	63921276	63919780	63919919	22251	58,181,83	5,9,9	50,30,32	8,10,3	153	149	9.774133674611812e-45	9.09343507942e-43	0.919,0.951,0.9	0.859,0.745,0.912	0.085
3286	gene:Solyc11g066560.1	NA	11	+	52325684	52325846	52325713	52325846	52323264	52323525	3286	9,8,4	9,9,16	5,1,2	22,1,16	178	149	2.3960810373146433e-44	2.22039999683e-42	0.456,0.427,0.173	0.16,0.456,0.095	0.115
23472	gene:Solyc06g054410.2	NA	6	-	37189524	37189650	37189524	37189640	37191547	37191921	23472	85,86,79	0,5,6	68,78,78	2,0,0	159	149	3.17023657739003e-44	2.9262282109e-42	1.0,0.942,0.925	0.97,1.0,1.0	-0.034
14433	gene:Solyc02g083460.2	NA	2	+	46861489	46861592	46861492	46861592	46861339	46861413	14433	17,47,18	211,541,273	6,3,15	217,159,193	152	149	4.718529739384392e-44	4.3382717545e-42	0.073,0.078,0.061	0.026,0.018,0.071	0.032
3716	gene:Solyc08g066580.2	NA	8	-	55312372	55312492	55312372	55312488	55313282	55313339	3716	27,67,42	3,1,0	74,43,24	0,6,7	153	149	5.782368337579048e-44	5.29561037791e-42	0.898,0.985,1.0	1.0,0.875,0.77	0.079
2175	gene:Solyc09g061380.2	NA	9	-	58986899	58986988	58986899	58986971	58987571	58987692	2175	6,19,17	2,3,1	32,10,17	0,0,2	166	149	5.879346420927549e-44	5.36347380695e-42	0.729,0.85,0.938	1.0,1.0,0.884	-0.122
1000	gene:Solyc10g074990.1	NA	10	-	58693957	58694198	58693957	58693993	58694327	58694417	1000	6,9,2	17,123,21	2,0,0	25,17,9	354	149	6.998578083606907e-44	6.35975438644e-42	0.129,0.03,0.039	0.033,0.0,0.0	0.055
11303	gene:Solyc07g017510.2	NA	7	+	7416612	7416774	7416615	7416774	7416406	7416530	11303	1,0,0	15,21,46	2,3,1	19,14,13	152	149	9.317744899655965e-44	8.43453780589e-42	0.061,0.0,0.0	0.094,0.174,0.07	-0.092
12969	gene:Solyc11g008460.1	NA	11	+	2659894	2660047	2659946	2660047	2659729	2659840	12969	3,11,7	115,116,159	1,4,2	115,115,108	201	149	1.3940072750679792e-43	1.25701925246e-41	0.019,0.066,0.032	0.006,0.025,0.014	0.024
23434	gene:Solyc05g018130.2	NA	5	+	20054961	20055195	20055138	20055195	20054816	20054875	23434	0,4,0	23,77,31	5,1,5	29,30,34	326	149	1.7028894981654806e-43	1.52966453197e-41	0.0,0.023,0.0	0.073,0.015,0.063	-0.043
9911	gene:Solyc01g090720.2	NA	1	+	84354903	84355145	84354921	84355145	84354718	84354809	9911	7,17,5	0,2,0	5,5,8	2,4,0	167	149	1.9541185280431224e-43	1.74863774389e-41	1.0,0.884,1.0	0.69,0.527,1.0	0.222
9876	gene:Solyc07g063300.2	NA	7	+	65800826	65800971	65800908	65800971	65799981	65800675	9876	0,5,9	0,4,0	1,2,6	1,8,4	231	149	2.7195302092227684e-43	2.42431124545e-41	NA,0.446,1.0	0.392,0.139,0.492	0.382
7355	gene:Solyc04g015220.2	NA	4	-	5406761	5406905	5406761	5406835	5407040	5409516	7355	21,77,18	528,1330,460	6,5,4	310,217,233	219	149	3.629701615619326e-43	3.22342251433e-41	0.026,0.038,0.026	0.013,0.015,0.012	0.017
16476	gene:Solyc10g081020.1	NA	10	-	62207071	62207198	62207071	62207195	62207671	62207770	16476	85,79,168	5,5,1	129,142,87	11,13,4	152	149	4.62298874161863e-43	4.09003664329e-41	0.943,0.939,0.994	0.92,0.915,0.955	0.029
17640	gene:Solyc08g079500.2	NA	8	-	63006817	63006987	63006817	63006984	63007104	63007492	17640	41,138,61	55,147,83	41,19,25	74,58,31	152	149	4.857339086357847e-43	4.2812148451e-41	0.422,0.479,0.419	0.352,0.243,0.442	0.094
14259	gene:Solyc02g083320.2	NA	2	-	46772650	46772732	46772650	46772670	46772809	46772924	14259	20,35,40	783,1247,605	31,27,11	422,395,312	211	149	5.616469024699573e-43	4.93176465483e-41	0.018,0.019,0.045	0.049,0.046,0.024	-0.012
7048	gene:Solyc08g069030.2	NA	8	+	58121077	58121199	58121082	58121199	58119674	58119730	7048	274,441,283	17,6,10	206,192,197	0,7,2	154	149	5.708839089979092e-43	4.99416912181e-41	0.94,0.986,0.965	1.0,0.964,0.99	-0.021
13703	gene:Solyc12g095800.1	NA	12	-	64920477	64920624	64920477	64920614	64920717	64920798	13703	1,3,4	0,0,5	0,0,2	0,1,0	159	149	6.4464474432931025e-43	5.61847436089e-41	1.0,1.0,0.428	NA,0.0,1.0	0.309
7835	gene:Solyc08g006960.2	NA	8	-	1543886	1544090	1543886	1544064	1545865	1546249	7835	1,7,9	39,73,68	5,1,0	55,78,42	175	149	9.229925359407667e-43	8.01465185375e-41	0.021,0.075,0.101	0.072,0.011,0.0	0.038
14010	gene:Solyc02g067120.2	NA	2	-	37342897	37343009	37342897	37343004	37343084	37343234	14010	18,78,20	2,8,0	17,14,5	0,1,0	154	149	9.321159630835916e-43	8.06400692048e-41	0.897,0.904,1.0	1.0,0.931,1.0	-0.043
17848	gene:Solyc07g056110.2	NA	7	-	63976973	63977108	63976973	63977104	63977626	63977839	17848	77,117,82	0,18,0	61,47,47	2,0,2	153	149	1.168150910785453e-42	1.00688595968e-40	1.0,0.864,1.0	0.967,1.0,0.958	-0.02
2262	gene:Solyc03g123890.2	NA	3	-	70573830	70573991	70573830	70573938	70574103	70574238	2262	2,15,2	5,19,8	2,0,2	9,4,6	202	149	1.50029899719371e-42	1.28844358935e-40	0.228,0.368,0.156	0.141,0.0,0.197	0.138
4334	gene:Solyc02g080480.2	NA	2	-	44686602	44686741	44686602	44686721	44686912	44686978	4334	10,8,6	111,177,100	0,3,2	75,48,71	169	149	1.5695754651241856e-42	1.34301813065e-40	0.074,0.038,0.05	0.0,0.052,0.024	0.029
15332	gene:Solyc05g054460.2	NA	5	+	64388845	64388981	64388849	64388981	64388617	64388740	15332	0,7,7	81,130,66	2,0,1	72,57,40	153	149	1.764917123473167e-42	1.50467207127e-40	0.0,0.05,0.094	0.026,0.0,0.024	0.031
6957	gene:Solyc12g098370.1	NA	12	+	65902600	65902679	65902615	65902679	65901734	65901786	6957	42,91,27	1,8,12	93,65,36	3,0,7	164	149	2.178699760010459e-42	1.85071072005e-40	0.974,0.912,0.672	0.966,1.0,0.824	-0.077
18514	gene:Solyc02g078820.2	NA	2	+	43479469	43479588	43479479	43479588	43479282	43479366	18514	39,80,57	0,5,0	72,49,42	6,2,6	159	149	2.5695227702601642e-42	2.17481809923e-40	1.0,0.937,1.0	0.918,0.958,0.868	0.064
13687	gene:Solyc01g101250.2	NA	1	-	91065205	91065342	91065205	91065339	91065592	91065723	13687	10,11,8	3,0,3	3,0,3	4,4,0	152	149	6.987593913340007e-42	5.89295465102e-40	0.766,1.0,0.723	0.424,0.0,1.0	0.355
6761	gene:Solyc09g007190.2	NA	9	+	809113	809346	809300	809346	807027	807258	6761	5,7,6	3,2,1	0,0,6	0,1,0	336	149	7.479090045124438e-42	6.2848482476e-40	0.425,0.608,0.727	NA,0.0,1.0	0.087
1761	gene:Solyc12g007030.1	NA	12	-	1464168	1464381	1464168	1464230	1464460	1464598	1761	268,609,241	652,1822,808	47,26,44	577,447,378	300	149	7.589255897456712e-42	6.35464658985e-40	0.17,0.142,0.129	0.039,0.028,0.055	0.106
6820	gene:Solyc03g118200.2	NA	3	-	67135759	67135885	67135759	67135873	67136203	67136368	6820	18,47,19	270,816,309	8,2,3	155,123,116	161	149	7.901465363420932e-42	6.5925215461e-40	0.058,0.051,0.054	0.046,0.015,0.023	0.026
16285	gene:Solyc11g011180.1	NA	11	-	4247726	4247808	4247726	4247804	4247892	4248162	16285	6,5,3	0,2,2	2,1,0	3,1,0	153	149	9.96626843953857e-42	8.28578594202e-40	1.0,0.709,0.594	0.394,0.493,NA	0.324
14255	gene:Solyc02g083320.2	NA	2	-	46770613	46770855	46770613	46770852	46770945	46771095	14255	155,284,168	45,54,29	119,83,101	12,13,14	152	149	1.0186749427811689e-41	8.43916396944e-40	0.772,0.838,0.85	0.907,0.862,0.876	-0.062
10284	gene:Solyc06g084530.2	NA	6	+	49626187	49626379	49626256	49626379	49625930	49626110	10284	7,22,3	137,338,232	2,5,0	141,127,73	218	149	1.2597087808762655e-41	1.03992508337e-39	0.034,0.043,0.009	0.01,0.026,0.0	0.017
16318	gene:Solyc01g006860.2	NA	1	-	1424645	1424735	1424645	1424731	1424855	1424952	16318	32,68,41	13,9,8	68,29,32	5,4,3	153	149	1.6796258347944734e-41	1.38171325252e-39	0.706,0.88,0.833	0.93,0.876,0.912	-0.1
5149	gene:Solyc07g056220.2	NA	7	-	64070509	64070628	64070509	64070615	64072782	64072922	5149	16,19,32	49,89,57	12,4,19	78,49,57	162	149	2.2019246912750198e-41	1.80503931423e-39	0.231,0.164,0.341	0.124,0.07,0.235	0.102
8120	gene:Solyc01g010720.2	NA	1	-	5750193	5750416	5750193	5750279	5750522	5750618	8120	0,13,4	0,0,2	2,0,3	0,3,0	286	149	2.529781152804403e-41	2.06657557936e-39	NA,1.0,0.51	1.0,0.0,1.0	0.088
10601	gene:Solyc05g012200.2	NA	5	+	5466414	5466608	5466433	5466608	5466229	5466327	10601	2,5,3	2,0,1	0,1,0	1,0,0	168	149	2.8918651992338866e-41	2.35415901375e-39	0.47,1.0,0.727	0.0,1.0,NA	0.232
17602	gene:Solyc01g091860.2	NA	1	-	85403915	85404006	85403915	85403998	85404102	85404214	17602	29,49,36	2,4,4	33,19,14	0,0,2	157	149	3.4353237119158894e-41	2.78689150263e-39	0.932,0.921,0.895	1.0,1.0,0.869	-0.04
1779	gene:Solyc12g008760.1	NA	12	+	2118025	2118133	2118069	2118133	2117664	2117820	1779	4,12,6	48,95,63	0,6,2	69,73,45	193	149	4.402234460533666e-41	3.55897885956e-39	0.06,0.089,0.068	0.0,0.06,0.033	0.041
479	gene:Solyc02g030210.2	NA	2	+	25316137	25316201	25316192	25316201	25315946	25316029	479	4,0,3	52,73,60	8,0,4	47,1,31	204	149	4.633147743302109e-41	3.73278861999e-39	0.053,0.0,0.035	0.111,0.0,0.086	-0.036
22821	gene:Solyc06g068060.2	NA	6	-	42183595	42183693	42183595	42183681	42183798	42184129	22821	4,13,9	23,79,58	2,2,0	38,8,10	161	149	5.216034889059295e-41	4.18801157445e-39	0.139,0.132,0.126	0.046,0.188,0.0	0.054
3852	gene:Solyc05g046300.2	NA	5	+	58518400	58518647	58518411	58518647	58516799	58517237	3852	10,24,15	94,230,149	4,3,2	86,41,50	160	149	5.74539553925666e-41	4.59729687433e-39	0.09,0.089,0.086	0.042,0.064,0.036	0.041
9728	gene:Solyc03g096740.2	NA	3	-	59090360	59090603	59090360	59090468	59091105	59091350	9728	5,15,14	4,11,1	0,3,0	0,0,1	284	149	5.78805299225401e-41	4.6156769525e-39	0.396,0.417,0.88	NA,1.0,0.0	0.064
7977	gene:Solyc08g075890.2	NA	8	+	59981482	59981622	59981513	59981622	59981293	59981360	7977	10,36,7	340,748,431	3,6,2	219,211,196	180	149	6.206263092083821e-41	4.93240129471e-39	0.024,0.038,0.013	0.011,0.023,0.008	0.011
4328	gene:Solyc03g117890.2	NA	3	-	66897566	66897622	66897566	66897618	66897940	66897999	4328	31,60,27	0,1,0	14,16,22	2,0,4	153	149	6.822755512932063e-41	5.40403726354e-39	1.0,0.983,1.0	0.872,1.0,0.843	0.089
18606	gene:Solyc01g108070.2	NA	1	+	95435818	95435979	95435829	95435979	95434986	95435187	18606	0,2,0	5,12,7	5,0,0	2,5,0	160	149	7.972711203683115e-41	6.29360990473e-39	0.0,0.134,0.0	0.7,0.0,NA	-0.305
16263	gene:Solyc03g062890.2	NA	3	-	32411161	32411193	32411161	32411184	32411285	32411381	16263	434,829,424	123,203,93	361,265,288	44,52,68	158	149	9.307752454792496e-41	7.32282739271e-39	0.769,0.794,0.811	0.886,0.828,0.8	-0.047
8106	gene:Solyc01g112060.2	NA	1	-	98178357	98178552	98178357	98178548	98178678	98178773	8106	41,101,47	7,31,22	31,16,25	23,9,14	153	149	1.464807666717611e-40	1.14857577746e-38	0.851,0.76,0.675	0.568,0.634,0.635	0.15
4989	gene:Solyc09g065650.2	NA	9	-	63826786	63826912	63826786	63826841	63826978	63827061	4989	2,1,1	35,83,45	6,0,2	32,20,16	220	149	1.8115029163671103e-40	1.41568952914e-38	0.037,0.008,0.015	0.113,0.0,0.078	-0.044
13498	gene:Solyc02g090180.2	NA	2	+	51805745	51805944	51805765	51805944	51805191	51805571	13498	3,6,6	4,3,3	13,10,8	5,0,0	169	149	2.2235501275463934e-40	1.73193132028e-38	0.398,0.638,0.638	0.696,1.0,1.0	-0.341
5406	gene:Solyc07g008760.2	NA	7	-	3739664	3739772	3739664	3739761	3740657	3740749	5406	6,1,3	32,55,38	2,0,0	35,33,30	160	149	3.7746473291223175e-40	2.93035121296e-38	0.149,0.017,0.068	0.051,0.0,0.0	0.061
17789	gene:Solyc01g100650.2	NA	1	+	90622985	90623073	90622992	90623073	90622416	90622529	17789	0,3,1	1,2,5	4,1,1	2,0,1	156	149	5.129133039929038e-40	3.96873016901e-38	0.0,0.589,0.16	0.656,1.0,0.489	-0.465
15690	gene:Solyc02g081970.2	NA	2	-	45719910	45719977	45719910	45719974	45720060	45720143	15690	15,38,15	929,1507,989	5,8,5	600,559,504	152	149	6.725177727443442e-40	5.18657209934e-38	0.016,0.024,0.015	0.008,0.014,0.01	0.008
19383	gene:Solyc01g089980.2	NA	1	-	83694590	83694685	83694590	83694679	83696818	83697193	19383	0,14,3	0,2,0	9,3,9	0,4,2	155	149	8.856438768426088e-40	6.80784285002e-38	NA,0.871,1.0	1.0,0.419,0.812	0.192
9379	gene:Solyc08g076100.2	NA	8	-	60139732	60139858	60139732	60139854	60139931	60140001	9379	160,311,154	0,14,4	130,65,99	0,2,0	153	149	9.33004982948019e-40	7.14846464876e-38	1.0,0.956,0.974	1.0,0.969,1.0	-0.013
3901	gene:Solyc06g007510.2	NA	6	-	1504032	1504158	1504032	1504119	1506254	1506397	3901	87,181,108	14,3,4	39,30,35	3,0,0	188	149	1.2298352148396679e-39	9.39201518303e-38	0.831,0.98,0.955	0.912,1.0,1.0	-0.049
23345	gene:Solyc08g067420.2	NA	8	-	56464611	56464703	56464611	56464697	56464840	56465640	23345	16,58,29	2,11,6	15,4,12	3,0,0	155	149	1.3521513211295315e-39	1.02925934168e-37	0.885,0.835,0.823	0.828,1.0,1.0	-0.095
4554	gene:Solyc07g049720.2	NA	7	-	60063380	60063506	60063380	60063484	60063676	60063766	4554	7,21,3	181,443,212	3,2,0	179,127,102	171	149	4.6963475659148946e-39	3.56329672113e-37	0.033,0.04,0.012	0.014,0.014,0.0	0.019
23110	gene:Solyc10g080300.1	NA	10	+	61603963	61604086	61604013	61604086	61603565	61603720	23110	8,18,7	107,409,191	2,1,0	47,46,33	199	149	6.689318966604462e-39	5.0590671991e-37	0.053,0.032,0.027	0.031,0.016,0.0	0.022
21874	gene:Solyc12g099160.1	NA	12	+	66411944	66412176	66412030	66412176	66411071	66411333	21874	12,20,9	1,4,0	1,0,1	0,1,0	235	149	7.70794652306444e-39	5.81070116506e-37	0.884,0.76,1.0	1.0,0.0,1.0	0.215
16079	gene:Solyc05g051030.2	NA	5	+	61221239	61221421	61221255	61221421	61219468	61219540	16079	118,371,109	8,14,0	92,53,54	21,4,0	165	149	8.544465998698152e-39	6.42067324806e-37	0.93,0.96,1.0	0.798,0.923,1.0	0.056
11103	gene:Solyc12g005230.1	NA	12	+	153616	153831	153633	153831	152720	153542	11103	5,36,11	60,121,75	6,4,7	49,46,70	166	149	9.729190627078111e-39	7.28756786747e-37	0.07,0.211,0.116	0.099,0.072,0.082	0.048
9971	gene:Solyc01g106590.2	NA	1	+	94413340	94413519	94413345	94413519	94412052	94412573	9971	0,14,0	0,8,3	4,0,3	13,7,5	154	149	1.0116046943671598e-38	7.55320766224e-37	NA,0.629,0.0	0.229,0.0,0.367	0.116
38	gene:Solyc05g052220.2	NA	5	+	62501167	62501295	62501188	62501295	62499506	62499753	38	0,4,0	0,2,1	1,3,0	1,0,1	170	149	1.2601096573987419e-38	9.37881616435e-37	NA,0.637,0.0	0.467,1.0,0.0	-0.171
18898	gene:Solyc01g103300.1	NA	1	+	91917950	91918072	91917962	91918072	91916914	91916975	18898	0,0,4	2,0,7	10,4,5	6,4,1	161	149	1.466952202961007e-38	1.08837640501e-36	0.0,NA,0.346	0.607,0.481,0.822	-0.464
19079	gene:Solyc06g050500.2	NA	6	-	33175323	33175555	33175323	33175535	33175697	33176398	19079	0,7,2	45,55,33	0,1,0	6,11,23	169	149	1.7704851970656052e-38	1.30943297934e-36	0.0,0.101,0.051	0.0,0.074,0.0	0.026
4463	gene:Solyc12g097030.1	NA	12	+	65696143	65696356	65696147	65696356	65695956	65696039	4463	0,2,0	6,13,12	3,0,3	8,7,15	153	149	1.8345403214892627e-38	1.35254081249e-36	0.0,0.13,0.0	0.268,0.0,0.163	-0.1
6611	gene:Solyc11g007840.1	NA	11	+	2062462	2062652	2062479	2062652	2062146	2062335	6611	0,2,0	3,10,12	2,3,1	16,10,8	166	149	2.287510751463411e-38	1.68121283912e-36	0.0,0.152,0.0	0.101,0.212,0.101	-0.087
5829	gene:Solyc09g072860.1	NA	9	-	65547238	65547477	65547238	65547437	65548414	65548887	5829	0,1,0	1,0,2	0,4,0	0,2,3	189	149	3.0927618854392254e-38	2.26593132513e-36	0.0,1.0,0.0	NA,0.612,0.0	0.027
17065	gene:Solyc08g077420.2	NA	8	+	61285360	61285492	61285378	61285492	61284951	61285107	17065	0,6,0	40,92,116	2,9,4	63,87,71	167	149	3.411791520724422e-38	2.49188324621e-36	0.0,0.055,0.0	0.028,0.084,0.048	-0.035
838	gene:Solyc07g054880.2	NA	7	+	63059368	63059691	63059554	63059691	63059125	63059240	838	208,572,245	2,12,4	60,36,30	0,0,1	335	149	3.6100890729125803e-38	2.62852603461e-36	0.979,0.955,0.965	1.0,1.0,0.93	-0.01
13895	gene:Solyc08g079530.2	NA	8	-	63041553	63041624	63041553	63041612	63041801	63041838	13895	2,10,6	11,13,14	3,1,2	12,12,12	161	149	4.011481126990573e-38	2.91173916478e-36	0.144,0.416,0.284	0.188,0.072,0.134	0.15
23265	gene:Solyc11g005090.1	NA	11	-	71501	71641	71501	71638	71738	72114	23265	18,14,18	6,23,12	22,8,22	29,26,29	152	149	5.687383855988294e-38	4.11545415135e-36	0.746,0.374,0.595	0.426,0.232,0.426	0.21
1510	gene:Solyc12g040810.1	NA	12	+	42549505	42549607	42549561	42549607	42548654	42548803	1510	87,263,79	2,7,3	94,45,48	0,0,1	205	149	5.8733251917428e-38	4.23692643447e-36	0.969,0.965,0.95	1.0,1.0,0.972	-0.029
11090	gene:Solyc11g005130.1	NA	11	-	117642	117763	117642	117742	119412	119977	11090	8,10,5	29,91,87	4,3,0	52,54,38	170	149	6.328985001081761e-38	4.55162740339e-36	0.195,0.088,0.048	0.063,0.046,0.0	0.074
19389	gene:Solyc01g104370.2	NA	1	-	92765419	92765541	92765419	92765508	92765616	92765690	19389	34,156,73	3,16,4	119,72,80	4,4,2	182	149	6.795974073411024e-38	4.87252636548e-36	0.903,0.889,0.937	0.961,0.936,0.97	-0.046
16520	gene:Solyc01g112090.2	NA	1	+	98197836	98198030	98197894	98198030	98196901	98197123	16520	1,7,7	10,32,17	1,0,0	9,5,9	207	149	7.327591811612466e-38	5.23766432998e-36	0.067,0.136,0.229	0.074,0.0,0.0	0.119
4197	gene:Solyc06g053450.2	NA	6	+	36256189	36256253	36256201	36256253	36255253	36255892	4197	0,4,2	4,1,4	0,1,0	1,0,0	161	149	9.2395193232808e-38	6.58421065454e-36	0.0,0.787,0.316	0.0,1.0,NA	-0.132
16453	gene:Solyc11g071700.1	NA	11	+	55100113	55100180	55100116	55100180	55099759	55099780	16453	8,9,33	2,10,18	28,12,10	29,22,12	152	149	9.779956134682456e-38	6.94821429023e-36	0.797,0.469,0.642	0.486,0.348,0.45	0.208
7139	gene:Solyc04g009470.2	NA	4	+	2878453	2878516	2878456	2878516	2876979	2877082	7139	15,42,11	93,231,73	4,1,2	41,27,13	152	149	1.3611447657075229e-37	9.64109940544e-36	0.137,0.151,0.129	0.087,0.035,0.131	0.055
21669	gene:Solyc08g008380.2	NA	8	+	2810795	2810912	2810815	2810912	2810304	2810469	21669	102,159,157	13,17,9	44,25,14	2,2,0	169	149	1.8037758368679464e-37	1.27378085829e-35	0.874,0.892,0.939	0.951,0.917,1.0	-0.054
18853	gene:Solyc07g062120.2	NA	7	-	64927264	64927423	64927264	64927418	64927522	64927696	18853	3,21,4	4,19,5	10,6,11	2,6,2	154	149	1.8631078674531391e-37	1.31172864722e-35	0.421,0.517,0.436	0.829,0.492,0.842	-0.263
161	gene:Solyc05g016330.2	NA	5	+	15581696	15581785	15581703	15581785	15581329	15581416	161	42,64,43	2,1,3	31,21,28	5,5,1	156	149	2.521888345175317e-37	1.77022970816e-35	0.953,0.984,0.932	0.856,0.8,0.964	0.083
16310	gene:Solyc05g007300.2	NA	5	-	1952952	1953021	1952952	1953018	1953920	1954161	16310	1,0,0	0,4,0	1,4,1	9,5,9	152	149	2.601613863043101e-37	1.82074140355e-35	1.0,0.0,NA	0.098,0.44,0.098	0.288
6082	gene:Solyc04g079060.2	NA	4	-	63649421	63649567	63649421	63649457	63650177	63650369	6082	11,22,32	0,4,3	15,16,3	2,0,0	259	149	3.3206364007486084e-37	2.3170333457e-35	1.0,0.76,0.86	0.812,1.0,1.0	-0.064
20027	gene:Solyc12g062690.1	NA	12	+	33930270	33930390	33930273	33930390	33930175	33930178	20027	369,893,289	330,998,282	102,120,109	151,138,150	152	149	3.4780694382656665e-37	2.41968361959e-35	0.523,0.467,0.501	0.398,0.46,0.416	0.072
16705	gene:Solyc11g065320.1	NA	11	-	50711483	50711631	50711483	50711586	50711710	50711974	16705	70,121,75	7,10,2	96,58,50	3,3,0	194	149	3.510921098167494e-37	2.43531198658e-35	0.885,0.903,0.966	0.961,0.937,1.0	-0.048
23860	gene:Solyc02g071880.2	NA	2	-	41244678	41244889	41244678	41244864	41244969	41245088	23860	21,80,66	11,6,7	25,35,30	0,4,2	174	149	4.290553826430972e-37	2.96731665076e-35	0.62,0.919,0.89	1.0,0.882,0.928	-0.127
12534	gene:Solyc02g069750.1	NA	2	-	39569692	39569839	39569692	39569778	39570807	39571007	12534	2,4,3	0,2,3	137,152,111	5,0,0	210	149	4.925350043237654e-37	3.39631858129e-35	1.0,0.587,0.415	0.951,1.0,1.0	-0.316
13253	gene:Solyc05g051280.2	NA	5	+	61574524	61574672	61574543	61574672	61574366	61574425	13253	7,35,12	10,34,16	15,3,9	28,18,15	168	149	5.8746851210137475e-37	4.03906136839e-35	0.383,0.477,0.399	0.322,0.129,0.347	0.154
14382	gene:Solyc07g063240.2	NA	7	-	65758333	65758440	65758333	65758434	65758532	65758600	14382	60,253,85	2,6,7	28,41,40	3,4,6	155	149	6.562004807060473e-37	4.49842697958e-35	0.966,0.976,0.921	0.9,0.908,0.865	0.063
2098	gene:Solyc04g058020.1	NA	4	-	55155520	55155590	55155520	55155550	55156016	55156168	2098	2,33,14	0,0,2	2,0,4	0,0,4	189	149	7.184203711890295e-37	4.91060221648e-35	1.0,1.0,0.847	1.0,NA,0.441	0.228
12012	gene:Solyc02g083150.2	NA	2	-	46658589	46658732	46658589	46658727	46658888	46658960	12012	18,17,11	53,68,27	7,9,4	49,50,26	154	149	8.043363152044755e-37	5.48187933429e-35	0.247,0.195,0.283	0.121,0.148,0.13	0.109
14599	gene:Solyc04g015120.2	NA	4	+	5291155	5291299	5291180	5291299	5290309	5290812	14599	217,507,268	2759,5936,3216	4,2,2	61,58,45	174	149	9.155935401779492e-37	6.22205523173e-35	0.063,0.068,0.067	0.053,0.029,0.037	0.026
5787	gene:Solyc03g032130.2	NA	3	-	4637196	4637247	4637196	4637246	4637347	4637511	5787	930,4001,1763	15,73,29	1009,748,513	11,12,1	150	149	9.64975105881678e-37	6.53868247324e-35	0.984,0.982,0.984	0.989,0.984,0.998	-0.007
11783	gene:Solyc04g081500.2	NA	4	-	65449563	65449667	65449563	65449662	65449789	65449825	11783	4,15,3	18,79,44	2,0,5	53,18,31	154	149	1.0517174537694902e-36	7.10591230652e-35	0.177,0.155,0.062	0.035,0.0,0.135	0.075
20087	gene:Solyc06g076050.2	NA	6	+	47224090	47224167	47224107	47224167	47223727	47224007	20087	5,11,9	113,198,134	1,1,4	110,48,76	166	149	1.5740535792503977e-36	1.06045075188e-34	0.038,0.047,0.057	0.008,0.018,0.045	0.024
8287	gene:Solyc12g010450.1	NA	12	-	3472470	3472581	3472470	3472575	3473397	3473572	8287	1,4,3	0,3,0	5,1,2	4,5,0	155	149	5.547481779556488e-36	3.72666791753e-34	1.0,0.562,1.0	0.546,0.161,1.0	0.285
7848	gene:Solyc01g103010.2	NA	1	+	91685829	91685981	91685903	91685981	91685521	91685690	7848	12,8,6	72,244,100	5,0,2	97,54,85	223	149	5.7472357591758955e-36	3.84982692497e-34	0.1,0.021,0.039	0.033,0.0,0.015	0.037
3690	gene:Solyc01g103540.2	NA	1	+	92129120	92129182	92129126	92129182	92128344	92128400	3690	300,1110,1292	10,12,13	645,486,286	25,9,2	155	149	6.488992201631736e-36	4.33431402186e-34	0.966,0.989,0.99	0.961,0.981,0.993	0.003
15598	gene:Solyc03g113900.2	NA	3	+	63942374	63942495	63942394	63942495	63942170	63942256	15598	3,8,5	8,10,8	7,2,2	18,19,14	169	149	6.533584842023017e-36	4.35170160856e-34	0.248,0.414,0.355	0.255,0.085,0.112	0.188
4021	gene:Solyc07g042510.2	NA	7	-	55782158	55782325	55782158	55782203	55783087	55783484	4021	2,35,3	3,9,2	2,1,0	2,3,0	271	149	7.410771997707483e-36	4.9219702404e-34	0.268,0.681,0.452	0.355,0.155,NA	0.212
4799	gene:Solyc02g091030.2	NA	2	+	52472243	52472342	52472267	52472342	52472040	52472124	4799	2,12,3	3,4,2	0,3,2	0,4,5	173	149	7.743793387824479e-36	5.12862248524e-34	0.365,0.721,0.564	NA,0.392,0.256	0.226
8024	gene:Solyc01g098830.2	NA	1	+	89234358	89234384	89234365	89234384	89234160	89234240	8024	1,8,2	0,3,2	0,0,1	1,0,0	156	149	7.82773591007178e-36	5.16961319469e-34	1.0,0.718,0.489	0.0,NA,1.0	0.236
1995	gene:Solyc03g005920.2	NA	3	-	621577	621742	621577	621696	621843	621903	1995	10,13,10	26,100,53	6,1,5	52,36,44	195	149	1.6035233951035811e-35	1.05602825838e-33	0.227,0.09,0.126	0.081,0.021,0.08	0.087
13753	gene:Solyc02g083450.2	NA	2	+	46852616	46852716	46852646	46852716	46852451	46852525	13753	15,33,10	2,6,3	31,19,11	0,1,3	179	149	2.1361611297672927e-35	1.40286548144e-33	0.862,0.821,0.735	1.0,0.941,0.753	-0.092
1953	gene:Solyc07g008340.2	NA	7	+	3121661	3121799	3121676	3121799	3121462	3121576	1953	32,24,52	4,3,19	37,35,31	12,13,22	164	149	2.1758242042842651e-35	1.42492174496e-33	0.879,0.879,0.713	0.737,0.71,0.561	0.154
4810	gene:Solyc02g091030.2	NA	2	+	52473328	52473421	52473331	52473421	52473128	52473203	4810	10,41,14	12,33,7	1,1,5	4,3,8	152	149	2.496851596990959e-35	1.63060405826e-33	0.45,0.549,0.662	0.197,0.246,0.38	0.279
15622	gene:Solyc05g056040.2	NA	5	-	65425977	65426047	65425977	65426034	65427339	65427435	15622	1,3,2	24,90,87	3,5,2	44,22,24	162	149	2.668896216819466e-35	1.7381186612e-33	0.037,0.03,0.021	0.059,0.173,0.071	-0.072
12167	gene:Solyc12g020000.1	NA	12	-	12869026	12869122	12869026	12869087	12869248	12870055	12167	1,6,1	0,0,3	6,2,1	0,0,5	184	149	2.746462554800665e-35	1.78367907472e-33	1.0,1.0,0.213	1.0,1.0,0.139	0.025
8446	gene:Solyc02g093270.2	NA	2	-	54179386	54179466	54179386	54179449	54179544	54179675	8446	395,735,520	5,23,14	826,695,523	27,35,20	166	149	3.1912101213549846e-35	2.06679340594e-33	0.986,0.966,0.971	0.965,0.947,0.959	0.017
19487	gene:Solyc07g062080.2	NA	7	+	64908837	64908914	64908847	64908914	64908221	64908281	19487	0,9,4	0,14,6	1,8,6	0,0,6	159	149	3.481959750238751e-35	2.24888557422e-33	NA,0.376,0.385	1.0,1.0,0.484	-0.447
14359	gene:Solyc09g013110.2	NA	9	+	5513749	5513944	5513763	5513944	5513446	5513525	14359	1,8,3	11,37,27	1,1,1	19,17,18	163	149	4.0198710470344907e-35	2.58917243675e-33	0.077,0.165,0.092	0.046,0.051,0.048	0.063
9025	gene:Solyc10g076590.1	NA	10	+	59557961	59558069	59557983	59558069	59557749	59557848	9025	14,47,28	14,15,8	28,13,8	0,4,5	171	149	4.324880924290117e-35	2.77799543205e-33	0.466,0.732,0.753	1.0,0.739,0.582	-0.123
17381	gene:Solyc05g050530.2	NA	5	+	60668270	60668308	60668275	60668308	60667613	60667671	17381	4,14,11	58,154,69	0,1,3	25,26,24	154	149	5.240203665443799e-35	3.35673702012e-33	0.063,0.081,0.134	0.0,0.036,0.108	0.045
16270	gene:Solyc03g033330.2	NA	3	+	4912079	4912168	4912084	4912168	4911715	4911894	16270	0,3,2	58,102,65	19,21,15	568,471,355	154	149	5.483967543506464e-35	3.50331387078e-33	0.0,0.028,0.029	0.031,0.041,0.039	-0.018
4399	gene:Solyc03g123580.2	NA	3	-	70395351	70395474	70395351	70395466	70395562	70395797	4399	10,36,11	81,156,63	2,4,2	46,59,23	157	149	5.520819440954482e-35	3.5172720596e-33	0.105,0.18,0.142	0.04,0.06,0.076	0.084
17845	gene:Solyc07g040980.2	NA	7	+	51443230	51443290	51443239	51443290	51443061	51443156	17845	1,3,0	43,37,77	4,4,2	55,31,42	158	149	5.798236563307401e-35	3.68400152376e-33	0.021,0.071,0.0	0.064,0.108,0.043	-0.041
8424	gene:Solyc11g070120.1	NA	11	+	54651486	54651607	54651511	54651607	54651327	54651413	8424	6,9,3	118,208,129	1,1,3	120,85,94	174	149	5.899161450005537e-35	3.73799568096e-33	0.042,0.036,0.02	0.007,0.01,0.027	0.018
3106	gene:Solyc11g044870.1	NA	11	-	32140232	32140347	32140232	32140340	32141601	32141724	3106	0,15,1	50,69,46	2,0,2	44,33,17	156	149	7.515951044392073e-35	4.74963537024e-33	0.0,0.172,0.02	0.042,0.0,0.101	0.016
15366	gene:Solyc01g102490.2	NA	1	+	91287402	91287568	91287425	91287568	91287078	91287146	15366	12,37,18	61,152,75	3,5,2	41,20,22	172	149	7.850727679319605e-35	4.94785780757e-33	0.146,0.174,0.172	0.06,0.178,0.073	0.06
21322	gene:Solyc10g085200.1	NA	10	+	64472515	64472594	64472520	64472594	64472131	64472255	21322	9,23,3	200,343,263	2,0,2	67,72,62	154	149	8.918371842509634e-35	5.60566294498e-33	0.042,0.061,0.011	0.028,0.0,0.03	0.019
14608	gene:Solyc03g013030.2	NA	3	+	47810231	47810371	47810240	47810371	47810098	47810157	14608	50,130,75	4,4,3	91,66,41	2,1,0	158	149	1.0632120551896156e-34	6.66497503581e-33	0.922,0.968,0.959	0.977,0.984,1.0	-0.037
22473	gene:Solyc01g079450.2	NA	1	-	78504940	78505182	78504940	78505001	78507066	78507115	22473	4,23,14	80,148,68	11,0,3	74,74,52	330	149	1.3783680860677835e-34	8.6175572741e-33	0.022,0.066,0.085	0.063,0.0,0.025	0.028
3928	gene:Solyc02g062430.2	NA	2	+	34037219	34037393	34037284	34037393	34036058	34036159	3928	4,4,1	25,71,30	0,1,0	30,9,12	214	149	1.5446343541301626e-34	9.63137032781e-33	0.1,0.038,0.023	0.0,0.072,0.0	0.03
15730	gene:Solyc10g085600.1	NA	10	-	64725820	64725889	64725820	64725867	64725988	64726130	15730	5,0,2	0,5,3	3,0,0	5,2,3	171	149	1.7179304772660729e-34	1.06835225569e-32	1.0,0.0,0.367	0.343,0.0,0.0	0.341
9686	gene:Solyc01g034150.2	NA	1	-	36256428	36256571	36256428	36256530	36256658	36256767	9686	11,35,28	6,5,6	24,15,14	3,0,2	190	149	1.8181450438708317e-34	1.12768281888e-32	0.59,0.846,0.785	0.863,1.0,0.846	-0.163
19805	gene:Solyc09g055760.2	NA	9	-	44421286	44421515	44421286	44421391	44421910	44421951	19805	4,22,0	0,12,5	3,3,1	4,7,6	273	149	1.8271706189703524e-34	1.13029063751e-32	1.0,0.5,0.0	0.29,0.19,0.083	0.312
22304	gene:Solyc10g081610.1	NA	10	-	62639539	62639661	62639539	62639614	62639740	62639857	22304	7,14,11	70,308,190	3,2,2	106,104,55	196	149	2.3571552742463964e-34	1.45430277381e-32	0.071,0.033,0.042	0.021,0.014,0.027	0.028
6027	gene:Solyc03g005080.2	NA	3	-	55565	55710	55565	55640	55812	55992	6027	5,8,8	91,275,97	6,5,6	53,58,34	219	149	2.6158232104927508e-34	1.60965814094e-32	0.036,0.019,0.053	0.072,0.055,0.107	-0.042
14452	gene:Solyc01g111880.2	NA	1	-	98043419	98043500	98043419	98043493	98044162	98044226	14452	841,1774,836	7,38,12	420,301,300	2,4,0	156	149	3.3116095295834994e-34	2.03247867594e-32	0.991,0.978,0.985	0.995,0.986,1.0	-0.009
4018	gene:Solyc10g007130.2	NA	10	-	1529236	1529318	1529236	1529312	1530852	1530897	4018	51,46,39	4,3,0	17,23,39	5,4,3	155	149	4.069357259729076e-34	2.49102039045e-32	0.925,0.936,1.0	0.766,0.847,0.926	0.107
17054	gene:Solyc01g079230.2	NA	1	+	78325981	78326200	78326081	78326200	78325845	78325924	17054	38,79,87	3,7,5	57,43,29	1,0,3	249	149	4.785784411915969e-34	2.92194571712e-32	0.883,0.871,0.912	0.972,1.0,0.853	-0.053
14092	gene:Solyc07g041010.2	NA	7	+	51528701	51528845	51528731	51528845	51528288	51528298	14092	33,80,31	877,1924,876	7,14,5	388,361,289	179	149	4.8518424409233444e-34	2.9545830137e-32	0.03,0.033,0.029	0.015,0.031,0.014	0.011
13606	gene:Solyc06g062790.2	NA	6	+	39616885	39616929	39616890	39616929	39616709	39616792	13606	5,19,5	0,0,3	12,3,6	0,0,6	154	149	4.9413355518054434e-34	3.00128528529e-32	1.0,1.0,0.617	1.0,1.0,0.492	0.042
11148	gene:Solyc03g113960.2	NA	3	+	64014090	64014243	64014133	64014243	64013717	64014018	11148	12,26,20	11,20,11	19,12,16	4,4,8	192	149	4.9691941163793615e-34	3.01040713329e-32	0.458,0.502,0.585	0.787,0.7,0.608	-0.183
8493	gene:Solyc07g052320.2	NA	7	-	60819461	60819535	60819461	60819529	60819642	60819742	8493	25,37,43	1,7,0	54,38,33	1,0,2	155	149	6.080749041167959e-34	3.67430828016e-32	0.96,0.836,1.0	0.981,1.0,0.941	-0.042
406	gene:Solyc08g078130.2	NA	8	+	61966717	61966877	61966786	61966877	61966452	61966527	406	2,16,7	53,145,48	4,0,1	43,27,30	218	149	8.159519543923671e-34	4.91773613643e-32	0.025,0.07,0.091	0.06,0.0,0.022	0.035
24020	gene:Solyc01g099930.2	NA	1	-	90042485	90042564	90042485	90042542	90042642	90042704	24020	26,58,43	2,0,1	20,7,4	1,5,0	171	149	8.68790572674872e-34	5.22276794266e-32	0.919,1.0,0.974	0.946,0.55,1.0	0.132
625	gene:Solyc03g093640.2	NA	3	-	55206068	55206181	55206068	55206176	55208331	55208511	625	71,114,133	0,6,6	52,56,46	2,0,0	154	149	9.262638761578165e-34	5.55402981497e-32	1.0,0.948,0.955	0.962,1.0,1.0	-0.02
10700	gene:Solyc04g015450.2	NA	4	-	5652611	5652743	5652611	5652656	5653029	5653092	10700	14,26,16	6,31,23	13,0,3	15,5,15	236	149	1.0450597288181243e-33	6.25036360769e-32	0.596,0.346,0.305	0.354,0.0,0.112	0.26
8381	gene:Solyc08g022070.2	NA	8	+	33077493	33077584	33077508	33077584	33077031	33077412	8381	6,6,8	125,248,123	1,0,3	68,55,80	164	149	1.1072283155392211e-33	6.60533533278e-32	0.042,0.022,0.056	0.013,0.0,0.033	0.025
20960	gene:Solyc10g045270.1	NA	10	-	32593598	32593818	32593598	32593805	32594557	32594699	20960	5,7,4	55,216,103	2,0,0	43,22,23	162	149	1.2135909244254774e-33	7.22148203633e-32	0.077,0.029,0.034	0.041,0.0,0.0	0.033
8209	gene:Solyc01g094940.2	NA	1	+	86345311	86345434	86345334	86345434	86345119	86345224	8209	219,437,248	6,12,3	221,232,164	3,0,3	172	149	1.471826256631371e-33	8.73594090803e-32	0.969,0.969,0.986	0.985,1.0,0.979	-0.013
7257	gene:Solyc12g096560.1	NA	12	+	65425056	65425113	65425066	65425113	65424834	65424963	7257	250,441,373	2,17,12	349,292,240	8,3,2	159	149	1.6473468762902396e-33	9.75304230167e-32	0.992,0.96,0.967	0.976,0.989,0.991	-0.012
11296	gene:Solyc06g064910.2	NA	6	-	40476958	40477083	40476958	40477014	40478861	40479176	11296	37,61,71	0,4,4	51,30,26	2,0,0	218	149	1.869470975822418e-33	1.10402385461e-31	1.0,0.912,0.924	0.946,1.0,1.0	-0.037
5975	gene:Solyc01g107880.2	NA	1	-	95269580	95269741	95269580	95269738	95270817	95271171	5975	293,589,372	3,11,4	259,220,174	12,3,18	152	149	1.907111030182887e-33	1.12342256539e-31	0.99,0.981,0.989	0.955,0.986,0.905	0.038
12999	gene:Solyc06g062860.2	NA	6	-	39656842	39656939	39656842	39656935	39657672	39657813	12999	161,391,149	7,20,3	89,45,79	1,0,0	153	149	2.273147864080075e-33	1.33568801186e-31	0.957,0.95,0.98	0.989,1.0,1.0	-0.034
16793	gene:Solyc09g090670.2	NA	9	-	70123397	70123475	70123397	70123470	70123567	70124049	16793	2,3,0	7,20,6	5,7,0	10,12,6	154	149	2.5144125184972547e-33	1.4737600374e-31	0.217,0.127,0.0	0.326,0.361,0.0	-0.114
14409	gene:Solyc10g083960.1	NA	10	+	63659886	63659953	63659890	63659953	63659237	63659334	14409	35,75,34	0,5,3	17,15,10	1,0,0	153	149	2.7499342596599375e-33	1.60778575356e-31	1.0,0.936,0.917	0.943,1.0,1.0	-0.03
4759	gene:Solyc05g005780.2	NA	5	+	607711	607893	607717	607893	607385	607634	4759	111,332,194	19,52,15	102,77,85	27,24,7	155	149	3.0280372559370094e-33	1.76597844441e-31	0.849,0.86,0.926	0.784,0.755,0.921	0.058
17053	gene:Solyc01g079230.2	NA	1	+	78326015	78326200	78326081	78326200	78325845	78325924	17053	21,57,72	3,7,5	41,32,20	1,0,3	215	149	3.743207559623751e-33	2.1776551175e-31	0.829,0.849,0.909	0.966,1.0,0.822	-0.067
6815	gene:Solyc08g005780.2	NA	8	-	609703	609928	609703	609916	612189	612717	6815	13,17,14	1,0,4	10,15,8	1,1,9	161	149	4.287916628509669e-33	2.48837141969e-31	0.923,1.0,0.764	0.902,0.933,0.451	0.134
20089	gene:Solyc05g056320.2	NA	5	-	65654653	65654742	65654653	65654723	65655273	65655638	20089	4,22,5	209,747,249	1,0,2	150,86,76	168	149	4.414060949958535e-33	2.55525083881e-31	0.017,0.025,0.017	0.006,0.0,0.023	0.01
14093	gene:Solyc07g041010.2	NA	7	+	51528683	51528844	51528731	51528844	51528288	51528298	14093	33,80,30	877,1924,876	7,14,5	388,361,289	197	149	5.735076946129993e-33	3.31179504931e-31	0.028,0.03,0.025	0.013,0.028,0.013	0.01
8501	gene:Solyc05g054710.2	NA	5	-	64571725	64571859	64571725	64571856	64571940	64572011	8501	8,12,10	57,116,57	7,7,1	92,66,76	152	149	7.531907779712377e-33	4.3387119876e-31	0.121,0.092,0.147	0.069,0.094,0.013	0.061
22836	gene:Solyc06g076670.2	NA	6	+	47615326	47615422	47615338	47615422	47615033	47615183	22836	3,22,11	68,121,92	3,2,3	44,58,41	161	149	7.913375805339681e-33	4.54728175873e-31	0.039,0.144,0.1	0.059,0.031,0.063	0.043
12793	gene:Solyc04g079400.2	NA	4	-	63911539	63911665	63911539	63911656	63911773	63911833	12793	36,83,38	0,8,2	31,12,13	0,2,0	158	149	9.289756222186625e-33	5.32514265597e-31	1.0,0.907,0.947	1.0,0.85,1.0	0.001
5780	gene:Solyc03g032130.2	NA	3	-	4635905	4636118	4635905	4635950	4636204	4636306	5780	137,265,103	3,2,1	41,41,37	1,3,3	317	149	1.273130006703857e-32	7.28013000175e-31	0.955,0.984,0.98	0.951,0.865,0.853	0.083
20760	gene:Solyc05g056420.2	NA	5	-	65723072	65723192	65723072	65723128	65723479	65723550	20760	21,72,57	4,4,25	39,28,37	3,2,0	213	149	1.321398239213181e-32	7.53775710909e-31	0.786,0.926,0.615	0.901,0.907,1.0	-0.16
22077	gene:Solyc05g012370.2	NA	5	+	5635694	5635811	5635716	5635811	5634333	5634594	22077	1,4,1	7,17,6	16,6,3	28,21,4	171	149	1.3476919035111472e-32	7.66908657229e-31	0.111,0.17,0.127	0.332,0.199,0.395	-0.173
12228	gene:Solyc07g006920.2	NA	7	-	1766632	1766834	1766632	1766826	1766950	1767143	12228	3,0,0	20,29,22	0,4,4	28,22,9	157	149	2.2163950094600115e-32	1.25819324447e-30	0.125,0.0,0.0	0.0,0.147,0.297	-0.106
5547	gene:Solyc09g010970.2	NA	9	-	4323725	4323839	4323725	4323817	4324029	4324083	5547	17,108,24	7,31,5	14,9,11	0,1,4	171	149	2.5022047186174013e-32	1.4170094113e-30	0.679,0.752,0.807	1.0,0.887,0.706	-0.118
20148	gene:Solyc09g020140.2	NA	9	-	18643105	18643295	18643105	18643196	18643736	18643791	20148	13,51,22	364,454,361	31,9,15	472,397,413	248	149	3.3901227058120005e-32	1.91521510452e-30	0.021,0.063,0.035	0.038,0.013,0.021	0.016
18656	gene:Solyc05g050230.2	NA	5	+	60279639	60279751	60279669	60279751	60279470	60279568	18656	43,133,50	14,42,19	72,31,31	15,11,0	179	149	3.7066339036551125e-32	2.08899115075e-30	0.719,0.725,0.687	0.8,0.701,1.0	-0.123
5154	gene:Solyc07g042910.2	NA	7	-	56436123	56436206	56436123	56436203	56436636	56436789	5154	107,283,85	2,8,0	85,74,85	4,10,0	152	149	3.7454648024680695e-32	2.10581348427e-30	0.981,0.972,1.0	0.954,0.879,1.0	0.04
1863	gene:Solyc07g042750.2	NA	7	+	56265788	56266023	56265906	56266023	56265625	56265706	1863	14,38,39	18,51,28	9,14,6	14,16,25	267	149	4.5819499393226745e-32	2.56994775903e-30	0.303,0.294,0.437	0.264,0.328,0.118	0.108
21163	gene:Solyc07g066600.2	NA	7	-	67984667	67984835	67984667	67984824	67984901	67985084	21163	131,251,186	1265,1419,1282	376,241,246	2763,2500,2326	160	149	5.262693200060441e-32	2.94472176791e-30	0.088,0.141,0.119	0.112,0.082,0.09	0.021
11127	gene:Solyc02g084810.2	NA	2	-	47907384	47907475	47907384	47907472	47907593	47907805	11127	3,11,1	0,12,4	0,5,5	12,15,7	152	149	6.492254954680513e-32	3.6240694622e-30	1.0,0.473,0.197	0.0,0.246,0.412	0.337
10157	gene:Solyc07g008450.2	NA	7	-	3336232	3336290	3336232	3336285	3336656	3336751	10157	36,83,48	0,2,0	48,27,35	0,7,0	154	149	6.654325767081003e-32	3.70571657029e-30	1.0,0.976,1.0	1.0,0.789,1.0	0.062
9533	gene:Solyc02g093200.2	NA	2	+	54137777	54137915	54137833	54137915	54137334	54137555	9533	8,39,29	30,29,33	6,6,9	10,0,1	205	149	6.704928100262897e-32	3.7250483249e-30	0.162,0.494,0.39	0.304,1.0,0.867	-0.375
18522	gene:Solyc02g068700.2	NA	2	-	38633629	38633750	38633629	38633747	38634301	38634449	18522	9,31,13	64,231,106	8,3,10	94,98,91	152	149	7.998914548420168e-32	4.43344093588e-30	0.121,0.116,0.107	0.077,0.029,0.097	0.047
14847	gene:Solyc11g020210.1	NA	11	+	10488645	10488757	10488666	10488757	10488352	10488375	14847	2,7,6	0,5,0	8,1,3	0,2,0	170	149	9.716119877035127e-32	5.3725101537e-30	1.0,0.551,1.0	1.0,0.305,1.0	0.082
12171	gene:Solyc12g020000.1	NA	12	-	12869026	12869155	12869026	12869087	12869248	12870055	12171	5,27,23	0,0,3	9,5,2	0,0,5	217	149	1.0815183217588914e-31	5.96616401262e-30	1.0,1.0,0.84	1.0,1.0,0.215	0.208
12527	gene:Solyc06g066440.2	NA	6	-	41709615	41709704	41709615	41709690	41710089	41710272	12527	4,4,1	32,75,37	2,0,1	51,27,50	163	149	1.2721959333033148e-31	7.00155719631e-30	0.103,0.046,0.024	0.035,0.0,0.018	0.04
15051	gene:Solyc12g009160.1	NA	12	+	2467447	2467600	2467460	2467600	2466300	2466696	15051	5,3,0	1,2,0	1,7,8	1,0,0	162	149	1.307379768451774e-31	7.17834160922e-30	0.821,0.58,NA	0.479,1.0,1.0	-0.126
17193	gene:Solyc02g094090.2	NA	2	-	54729017	54729246	54729017	54729091	54732127	54732269	17193	7,23,20	11,34,22	21,10,4	42,26,32	304	149	1.4044042248579951e-31	7.69305071304e-30	0.238,0.249,0.308	0.197,0.159,0.058	0.127
14181	gene:Solyc09g072900.2	NA	9	+	65592359	65592470	65592369	65592470	65591864	65591954	14181	9,17,10	65,129,60	2,3,1	50,36,46	159	149	2.117435214414154e-31	1.1571857483e-29	0.115,0.11,0.135	0.036,0.072,0.02	0.077
7538	gene:Solyc04g050560.2	NA	4	+	47585438	47585644	47585563	47585644	47584851	47584891	7538	16,62,38	13,17,16	16,14,11	7,17,8	274	149	2.141456988841509e-31	1.16759207217e-29	0.401,0.665,0.564	0.554,0.309,0.428	0.113
6877	gene:Solyc01g110640.1	NA	1	-	97278470	97278591	97278470	97278588	97278689	97278707	6877	2,2,2	4,10,8	1,0,0	0,1,0	152	149	2.2966069947727266e-31	1.24927960539e-29	0.329,0.164,0.197	1.0,0.0,NA	-0.27
10840	gene:Solyc02g062640.2	NA	2	+	34389160	34389408	34389197	34389408	34388886	34388946	10840	29,53,46	0,3,0	20,21,16	1,5,0	186	149	2.687599730725184e-31	1.45858277053e-29	1.0,0.934,1.0	0.941,0.771,1.0	0.074
15973	gene:Solyc03g118550.2	NA	3	+	67436031	67436175	67436058	67436175	67435728	67435869	15973	4,10,4	152,224,132	13,3,11	130,132,118	176	149	3.5708529941048495e-31	1.93345608422e-29	0.022,0.036,0.025	0.078,0.019,0.073	-0.029
20920	gene:Solyc02g089890.2	NA	2	-	51582803	51582896	51582803	51582891	51582989	51583228	20920	4,16,7	0,2,0	16,12,4	4,0,2	154	149	4.232535520895248e-31	2.28644689602e-29	1.0,0.886,1.0	0.795,1.0,0.659	0.144
23502	gene:Solyc02g085640.2	NA	2	+	48477074	48477142	48477080	48477142	48476543	48476630	23502	73,185,134	0,6,0	72,57,42	3,4,2	155	149	4.3542460294089405e-31	2.34678846344e-29	1.0,0.967,1.0	0.958,0.932,0.953	0.041
2411	gene:Solyc06g011540.2	NA	6	+	8024277	8024437	8024322	8024437	8024162	8024179	2411	32,203,119	12,7,6	31,37,33	3,0,1	194	149	4.419128013350381e-31	2.37629486865e-29	0.672,0.957,0.938	0.888,1.0,0.962	-0.094
9085	gene:Solyc06g005310.2	NA	6	-	331944	332103	331944	332074	332208	332382	9085	56,122,75	119,198,165	9,3,2	117,87,66	178	149	4.513424802149032e-31	2.42144724225e-29	0.283,0.34,0.276	0.06,0.028,0.025	0.262
4461	gene:Solyc01g087300.2	NA	1	-	82236973	82237081	82236973	82237076	82237158	82237228	4461	0,4,3	30,64,39	1,4,5	22,21,16	154	149	4.633409430584813e-31	2.4801434726e-29	0.0,0.057,0.069	0.042,0.156,0.232	-0.101
18818	gene:Solyc02g076760.2	NA	2	-	41863849	41864013	41863849	41863904	41864092	41864446	18818	74,204,91	0,6,3	63,48,60	9,0,3	258	149	4.714703436245362e-31	2.5179093864e-29	1.0,0.952,0.946	0.802,1.0,0.92	0.059
19915	gene:Solyc09g018750.2	NA	9	-	16843591	16843641	16843591	16843620	16844061	16844143	19915	1521,4102,1615	27,48,14	1046,847,792	23,18,14	170	149	5.027165977123001e-31	2.6786796894e-29	0.98,0.987,0.99	0.976,0.976,0.98	0.008
23951	gene:Solyc04g080930.2	NA	4	-	64978283	64978417	64978283	64978361	64979007	64979086	23951	19,54,27	0,20,14	12,9,11	4,0,1	205	149	6.414682013224987e-31	3.41025441723e-29	1.0,0.662,0.584	0.686,1.0,0.889	-0.11
22238	gene:Solyc01g067120.2	NA	1	-	75484696	75484796	75484696	75484791	75485145	75485385	22238	123,233,167	4,3,3	169,120,121	0,12,6	154	149	6.6164457842469065e-31	3.50956043918e-29	0.967,0.987,0.982	1.0,0.906,0.951	0.026
3313	gene:Solyc09g082060.2	NA	9	+	67901227	67901367	67901264	67901367	67901111	67901153	3313	431,460,395	7,8,8	582,599,551	2,6,6	186	149	8.062336383359073e-31	4.2668504855e-29	0.98,0.979,0.975	0.996,0.988,0.987	-0.012
16560	gene:Solyc10g080780.1	NA	10	+	61985302	61985505	61985355	61985505	61984659	61984905	16560	6,11,3	70,123,67	2,1,2	61,29,46	202	149	1.099623031364842e-30	5.80645539873e-29	0.059,0.062,0.032	0.024,0.025,0.031	0.024
1363	gene:Solyc09g047910.2	NA	9	-	33696437	33696491	33696437	33696455	33696563	33696630	1363	43,95,55	1,2,2	54,35,24	15,4,0	185	149	1.640147803318305e-30	8.64118320198e-29	0.972,0.975,0.957	0.744,0.876,1.0	0.095
19652	gene:Solyc07g063510.2	NA	7	+	65978528	65978747	65978636	65978747	65977446	65977560	19652	9,10,6	2,8,12	4,11,8	3,0,0	257	149	1.7519878917824436e-30	9.20972110378e-29	0.723,0.42,0.225	0.436,1.0,1.0	-0.356
8621	gene:Solyc03g118390.2	NA	3	-	67280470	67280639	67280470	67280511	67280941	67280983	8621	18,70,24	335,658,324	12,14,9	282,158,205	277	149	1.7861528931102466e-30	9.36831198635e-29	0.028,0.054,0.038	0.022,0.045,0.023	0.01
22654	gene:Solyc11g069490.1	NA	11	+	54093358	54093446	54093361	54093446	54092488	54092611	22654	168,200,282	20,30,34	281,263,182	22,25,15	152	149	2.4512541570157574e-30	1.28280477034e-28	0.892,0.867,0.89	0.926,0.912,0.922	-0.037
10547	gene:Solyc07g009350.2	NA	7	-	4404029	4404219	4404029	4404215	4406071	4406160	10547	99,84,118	6,0,7	106,107,73	0,4,1	153	149	3.1634910817064164e-30	1.65184963053e-28	0.941,1.0,0.943	1.0,0.963,0.986	-0.022
19650	gene:Solyc07g063510.2	NA	7	+	65978561	65978747	65978636	65978747	65977446	65977560	19650	4,5,4	2,8,12	4,3,5	3,0,0	224	149	3.4387763109267574e-30	1.79160245799e-28	0.571,0.294,0.181	0.47,1.0,1.0	-0.475
288	gene:Solyc01g091070.2	NA	1	+	84797466	84797541	84797476	84797541	84797163	84797233	288	6,19,12	284,602,277	7,3,2	283,194,208	159	149	3.684962513226036e-30	1.91560856148e-28	0.019,0.029,0.039	0.023,0.014,0.009	0.014
14632	gene:Solyc05g012480.2	NA	5	-	5717751	5717901	5717751	5717889	5718291	5718456	14632	6,11,3	96,263,136	1,2,4	149,131,90	161	149	3.9071559496828996e-30	2.02662104514e-28	0.055,0.037,0.02	0.006,0.014,0.04	0.017
10377	gene:Solyc03g113820.1	NA	3	-	63859958	63860203	63859958	63860133	63861184	63861295	10377	5,24,7	5,9,3	2,2,1	7,1,0	219	149	4.105728407562895e-30	2.12491837782e-28	0.405,0.645,0.614	0.163,0.576,1.0	-0.025
2791	gene:Solyc01g005410.2	NA	1	+	288994	289120	289005	289120	288779	288874	2791	87,336,176	0,4,5	44,19,19	0,0,7	160	149	4.311771267983495e-30	2.22664047088e-28	1.0,0.987,0.97	1.0,1.0,0.717	0.08
1486	gene:Solyc07g065030.2	NA	7	+	66968331	66968431	66968359	66968431	66968224	66968269	1486	0,1,2	0,4,0	0,0,1	0,2,0	177	149	4.827823336264068e-30	2.48765534327e-28	NA,0.174,1.0	NA,0.0,1.0	0.087
3092	gene:Solyc06g072500.2	NA	6	+	44715709	44715848	44715817	44715848	44714975	44715052	3092	10,9,1	5,45,14	2,0,0	5,6,0	257	149	4.953325806304238e-30	2.54672639318e-28	0.537,0.104,0.04	0.188,0.0,NA	0.133
3278	gene:Solyc01g111140.2	NA	1	+	97509591	97509681	97509604	97509681	97509405	97509484	3278	19,30,29	139,235,144	14,11,14	159,131,115	162	149	5.272407230864073e-30	2.7048487424e-28	0.112,0.105,0.156	0.075,0.072,0.101	0.042
22955	gene:Solyc08g077450.2	NA	8	+	61357119	61357219	61357128	61357219	61356607	61356698	22955	18,15,22	0,3,0	12,8,5	0,6,0	158	149	5.739436716043246e-30	2.93801514864e-28	1.0,0.825,1.0	1.0,0.557,1.0	0.089
7102	gene:Solyc07g045330.2	NA	7	+	58434087	58434143	58434116	58434143	58433693	58433786	7102	0,2,5	9,57,34	5,5,1	21,15,9	178	149	6.652616637268014e-30	3.39805222355e-28	0.0,0.029,0.11	0.166,0.218,0.085	-0.11
15954	gene:Solyc07g008000.2	NA	7	+	2706236	2706353	2706241	2706353	2705964	2706036	15954	62,119,97	0,5,6	44,37,33	2,0,0	154	149	6.925355322857857e-30	3.52967294662e-28	1.0,0.958,0.94	0.955,1.0,1.0	-0.019
15930	gene:Solyc03g120080.2	NA	3	+	68579354	68579455	68579367	68579455	68578910	68579108	15930	1,2,0	38,73,31	2,7,0	21,39,58	162	149	7.574659586340502e-30	3.85223197401e-28	0.024,0.025,0.0	0.081,0.142,0.0	-0.058
11165	gene:Solyc10g046930.1	NA	10	-	38121607	38121725	38121607	38121708	38121810	38121950	11165	48,72,55	6,4,1	46,22,33	2,1,0	166	149	8.630286158375281e-30	4.37959002128e-28	0.878,0.942,0.98	0.954,0.952,1.0	-0.035
13385	gene:Solyc12g055820.1	NA	12	-	61817895	61817999	61817895	61817994	61819202	61819283	13385	0,3,3	0,8,6	2,0,2	2,11,5	154	149	9.764969888326958e-30	4.9447023549e-28	NA,0.266,0.326	0.492,0.0,0.279	0.039
17532	gene:Solyc05g009660.2	NA	5	-	3854402	3854497	3854402	3854480	3855091	3855151	17532	0,5,1	8,31,29	0,0,1	26,18,15	166	149	1.3732968878438938e-29	6.93899688265e-28	0.0,0.126,0.03	0.0,0.0,0.056	0.033
10279	gene:Solyc06g084530.2	NA	6	+	49627939	49628123	49627950	49628123	49627388	49627482	10279	2,0,1	0,9,2	0,0,2	4,0,5	160	149	1.5982484654112457e-29	8.0582656498e-28	1.0,0.0,0.318	0.0,NA,0.271	0.304
3859	gene:Solyc09g056260.2	NA	9	-	48070330	48070500	48070330	48070475	48073920	48074069	3859	2,5,0	12,7,11	0,10,0	1,1,7	174	149	2.1453638290822303e-29	1.07935740285e-27	0.125,0.38,0.0	0.0,0.895,0.0	-0.13
18325	gene:Solyc03g121380.2	NA	3	-	69490165	69490406	69490165	69490392	69491947	69492340	18325	3,3,0	13,10,22	1,0,2	33,30,25	163	149	2.1765565996385743e-29	1.09270598455e-27	0.174,0.215,0.0	0.027,0.0,0.068	0.098
8665	gene:Solyc08g077980.2	NA	8	-	61869262	61869357	61869262	61869354	61869482	61869626	8665	44,73,24	363,866,390	40,47,45	431,353,309	152	149	3.698317382003103e-29	1.85271476541e-27	0.106,0.076,0.057	0.083,0.115,0.125	-0.028
14604	gene:Solyc04g072160.2	NA	4	-	59181753	59181882	59181753	59181875	59183148	59183198	14604	9,15,3	1,5,3	11,6,2	3,6,8	156	149	4.470716301598909e-29	2.23488152859e-27	0.896,0.741,0.489	0.778,0.489,0.193	0.222
10021	gene:Solyc01g079360.2	NA	1	-	78450755	78450917	78450755	78450893	78451096	78451333	10021	6,22,9	4,15,12	0,1,0	4,0,8	173	149	4.6891242171267814e-29	2.33907483554e-27	0.564,0.558,0.392	0.0,1.0,0.0	0.171
18532	gene:Solyc01g094640.2	NA	1	-	86080209	86080277	86080209	86080274	86080413	86080625	18532	18,14,40	2,8,13	32,34,22	12,32,11	152	149	5.102056578174167e-29	2.53965427761e-27	0.898,0.632,0.751	0.723,0.51,0.662	0.129
22871	gene:Solyc04g025880.2	NA	4	-	20518912	20518989	20518912	20518968	20519160	20519415	22871	2,10,6	83,140,87	2,0,0	7,13,14	170	149	5.789810989748978e-29	2.87589234438e-27	0.021,0.059,0.057	0.2,0.0,0.0	-0.021
17680	gene:Solyc06g008720.2	NA	6	-	2629982	2630143	2629982	2630083	2630760	2630921	17680	57,177,100	11,38,13	87,40,31	8,8,1	209	149	6.787028525308336e-29	3.36409902275e-27	0.787,0.769,0.846	0.886,0.781,0.957	-0.074
19420	gene:Solyc07g064910.2	NA	7	+	66884469	66884538	66884485	66884538	66883515	66883595	19420	10,25,21	0,2,0	20,39,16	3,1,2	165	149	6.805743517479061e-29	3.36625858159e-27	1.0,0.919,1.0	0.858,0.972,0.878	0.07
4819	gene:Solyc02g091030.2	NA	2	+	52474065	52474143	52474071	52474143	52473537	52473636	4819	14,29,9	4,4,0	2,1,2	0,0,2	155	149	6.994362918909694e-29	3.45227028703e-27	0.771,0.875,1.0	1.0,1.0,0.49	0.052
6202	gene:Solyc06g075540.2	NA	6	+	46908455	46908640	46908515	46908640	46908264	46908336	6202	5,30,9	26,103,37	7,11,9	24,10,17	209	149	8.882822296269864e-29	4.37516320874e-27	0.121,0.172,0.148	0.172,0.44,0.274	-0.148
14275	gene:Solyc02g091410.2	NA	2	-	52693682	52693912	52693682	52693898	52694488	52694716	14275	1,5,5	31,76,38	2,1,0	41,21,19	163	149	1.1824439762661324e-28	5.81182369467e-27	0.029,0.057,0.107	0.043,0.042,0.0	0.036
15500	gene:Solyc04g051310.2	NA	4	+	50318194	50318386	50318276	50318386	50317979	50318069	15500	199,335,285	0,8,7	211,123,102	3,0,0	231	149	1.4714624815472843e-28	7.21724641838e-27	1.0,0.964,0.963	0.978,1.0,1.0	-0.017
544	gene:Solyc01g057760.2	NA	1	+	63621089	63621258	63621106	63621258	63620662	63620940	544	0,8,7	32,114,76	13,10,1	52,47,20	166	149	1.4946752567713141e-28	7.31579569833e-27	0.0,0.059,0.076	0.183,0.16,0.043	-0.084
14510	gene:Solyc10g038130.1	NA	10	-	19763116	19763249	19763116	19763241	19763316	19763403	14510	1,18,2	18,75,38	6,0,3	80,48,54	157	149	2.9099884358198254e-28	1.42134747662e-26	0.05,0.186,0.048	0.066,0.0,0.05	0.056
8541	gene:Solyc09g055590.2	NA	9	-	42263224	42263439	42263224	42263389	42263777	42263972	8541	5,19,13	99,166,109	4,2,2	53,46,46	199	149	3.229966752521564e-28	1.57435697532e-26	0.036,0.079,0.082	0.053,0.032,0.032	0.027
516	gene:Solyc03g078570.2	NA	3	-	51179967	51180112	51179967	51180084	51180300	51180389	516	14,28,13	492,1254,559	8,1,1	287,209,208	177	149	3.519855577809275e-28	1.71209572659e-26	0.023,0.018,0.019	0.023,0.004,0.004	0.01
9089	gene:Solyc12g096610.1	NA	12	+	65451885	65452072	65452009	65452072	65451169	65451339	9089	82,203,70	4,5,0	39,36,36	11,4,4	273	149	3.57035963569266e-28	1.73306587285e-26	0.918,0.957,1.0	0.659,0.831,0.831	0.185
13534	gene:Solyc06g075500.2	NA	6	-	46861693	46861911	46861693	46861830	46862135	46862229	13534	21,48,53	2,6,0	59,31,57	0,1,0	230	149	3.782846690623617e-28	1.83241406326e-26	0.872,0.838,1.0	1.0,0.953,1.0	-0.081
18762	gene:Solyc11g012470.1	NA	11	-	5302950	5303187	5302950	5302964	5303403	5304565	18762	8,34,15	148,590,188	5,3,7	157,130,159	372	149	5.375914711081337e-28	2.5987282557e-26	0.021,0.023,0.031	0.013,0.009,0.017	0.012
13962	gene:Solyc12g049280.1	NA	12	-	37105185	37105263	37105185	37105253	37105344	37105440	13962	0,8,0	0,0,3	4,1,2	0,1,0	159	149	5.83290141510544e-28	2.81383484932e-26	NA,1.0,0.0	1.0,0.484,1.0	-0.328
10000	gene:Solyc01g098520.2	NA	1	-	89017774	89017842	89017774	89017830	89017978	89018023	10000	9,30,7	21,69,32	1,0,2	5,3,5	161	149	6.551823205900035e-28	3.15415800949e-26	0.284,0.287,0.168	0.156,0.0,0.27	0.104
20786	gene:Solyc03g025590.2	NA	3	+	2988606	2988777	2988623	2988777	2988422	2988535	20786	23,44,30	0,2,5	14,13,5	1,2,5	166	149	6.786462423959014e-28	3.26042236741e-26	1.0,0.952,0.843	0.926,0.854,0.473	0.181
13360	gene:Solyc02g068430.2	NA	2	-	38382539	38382771	38382539	38382616	38383288	38383369	13360	12,19,8	5,5,0	1,2,0	0,4,0	304	149	6.951706820204491e-28	3.33298090797e-26	0.541,0.651,1.0	1.0,0.197,NA	0.132
20842	gene:Solyc04g082990.2	NA	4	+	66453622	66453686	66453646	66453686	66453232	66453519	20842	10,44,10	1,13,0	17,4,1	1,2,0	173	149	8.006387660500053e-28	3.83081140205e-26	0.896,0.745,1.0	0.936,0.633,1.0	0.024
20697	gene:Solyc04g015010.2	NA	4	+	5221980	5222145	5221998	5222145	5221744	5221900	20697	2,9,5	33,72,50	2,0,0	41,29,24	167	149	8.0530611468411855e-28	3.84529569425e-26	0.051,0.1,0.082	0.042,0.0,0.0	0.064
14541	gene:Solyc08g005720.2	NA	8	+	585773	586013	585783	586013	585533	585675	14541	24,53,23	0,2,1	19,17,33	3,4,7	159	149	1.1753829916636015e-27	5.60098663406e-26	1.0,0.961,0.956	0.856,0.799,0.815	0.149
2408	gene:Solyc06g011540.2	NA	6	+	8024506	8024658	8024527	8024658	8024322	8024437	2408	2,20,11	50,316,120	2,1,0	58,41,30	170	149	1.3507324072789885e-27	6.42351344597e-26	0.034,0.053,0.074	0.029,0.021,0.0	0.037
24164	gene:Solyc07g065700.2	NA	7	-	67372416	67372518	67372416	67372467	67372860	67372889	24164	1,4,2	2,10,1	2,1,0	10,1,3	200	149	1.4417540383336175e-27	6.8424946212e-26	0.271,0.23,0.598	0.13,0.427,0.0	0.181
17165	gene:Solyc01g104410.2	NA	1	-	92784749	92784850	92784749	92784831	92785545	92785685	17165	9,0,1	2,20,4	0,2,1	6,6,5	168	149	1.4830743276006986e-27	7.02437931527e-26	0.8,0.0,0.181	0.0,0.228,0.151	0.201
19877	gene:Solyc08g082880.2	NA	8	+	65544001	65544090	65544005	65544090	65543760	65543842	19877	3,9,10	25,59,32	2,1,4	31,21,24	153	149	1.944189033040199e-27	9.18982094347e-26	0.105,0.129,0.233	0.059,0.044,0.14	0.075
3454	gene:Solyc10g055720.1	NA	10	-	57248871	57248968	57248871	57248952	57249928	57249992	3454	9,20,6	52,290,123	14,5,3	250,124,137	165	149	1.9701165039895024e-27	9.2936381159e-26	0.135,0.059,0.042	0.048,0.035,0.019	0.045
4226	gene:Solyc08g078320.2	NA	8	+	62136603	62136705	62136611	62136705	62135007	62135502	4226	50,77,54	3,3,2	57,27,37	1,0,0	157	149	2.2819962942531693e-27	1.07432536383e-25	0.941,0.961,0.962	0.982,1.0,1.0	-0.039
5621	gene:Solyc01g099700.2	NA	1	+	89871236	89871360	89871267	89871360	89871076	89871136	5621	7,9,2	2,0,0	3,0,0	1,2,0	180	149	2.336819640064878e-27	1.09793059041e-25	0.743,1.0,1.0	0.713,0.0,NA	0.558
15240	gene:Solyc01g098840.2	NA	1	+	89239479	89239720	89239482	89239720	89238339	89238696	15240	2,8,1	65,128,111	0,2,1	105,54,68	152	149	2.3876578844673188e-27	1.11957278203e-25	0.029,0.058,0.009	0.0,0.035,0.014	0.016
3534	gene:Solyc09g090420.2	NA	9	-	69943964	69944065	69943964	69944036	69945622	69945760	3534	0,0,4	2,26,14	4,4,1	7,4,3	178	149	2.4650964572914073e-27	1.15357657567e-25	0.0,0.0,0.193	0.324,0.456,0.218	-0.268
4208	gene:Solyc03g006460.2	NA	3	-	1050229	1050274	1050229	1050267	1050395	1050437	4208	60,92,52	0,6,7	49,41,51	2,0,0	156	149	2.742611257835818e-27	1.28088687131e-25	1.0,0.936,0.876	0.959,1.0,1.0	-0.049
16702	gene:Solyc06g051060.2	NA	6	+	34168393	34168505	34168396	34168505	34168241	34168278	16702	0,3,2	24,61,39	4,3,1	26,26,8	152	149	3.2180718153645958e-27	1.49995414933e-25	0.0,0.046,0.048	0.131,0.102,0.109	-0.083
15623	gene:Solyc05g056040.2	NA	5	-	65425744	65425919	65425744	65425897	65427339	65427435	15623	1,5,10	2,4,1	0,2,0	1,5,0	171	149	3.378240038743571e-27	1.57148487517e-25	0.303,0.521,0.897	0.0,0.258,NA	0.445
22146	gene:Solyc01g067740.2	NA	1	+	76684574	76684659	76684586	76684659	76683502	76683580	22146	10,21,20	335,735,332	7,3,7	352,263,269	161	149	3.7915180768623994e-27	1.76024042202e-25	0.027,0.026,0.053	0.018,0.01,0.024	0.018
12395	gene:Solyc08g080410.2	NA	8	-	63697140	63697295	63697140	63697284	63697712	63697844	12395	1,7,6	109,217,118	6,6,8	126,77,102	160	149	3.919893884074798e-27	1.81624332237e-25	0.008,0.029,0.045	0.042,0.068,0.068	-0.032
6323	gene:Solyc08g006600.2	NA	8	-	1194283	1194387	1194283	1194379	1194491	1194534	6323	41,85,100	13,15,9	16,16,19	0,0,5	157	149	4.3640245357961845e-27	2.01803856493e-25	0.75,0.843,0.913	1.0,1.0,0.783	-0.092
7777	gene:Solyc06g065020.2	NA	6	-	40544775	40544909	40544775	40544885	40544978	40545196	7777	8,27,37	4,15,14	16,9,11	2,1,4	173	149	4.875996030109045e-27	2.25034895523e-25	0.633,0.608,0.695	0.873,0.886,0.703	-0.175
23620	gene:Solyc01g105510.2	NA	1	+	93665303	93665445	93665338	93665445	93664928	93665145	23620	2,7,5	3,39,9	0,2,1	9,0,8	184	149	4.906603306841895e-27	2.26002582572e-25	0.351,0.127,0.31	0.0,1.0,0.092	-0.101
8204	gene:Solyc01g028860.2	NA	1	+	41112755	41112853	41112779	41112853	41111998	41112214	8204	3,11,8	4,9,5	14,3,2	2,1,3	173	149	5.377151779432167e-27	2.47190830331e-25	0.392,0.513,0.579	0.858,0.721,0.365	-0.153
15104	gene:Solyc11g032200.1	NA	11	+	25807390	25807548	25807407	25807548	25797637	25797748	15104	6,6,2	69,110,84	2,1,0	30,33,34	166	149	5.869729181402611e-27	2.69306850603e-25	0.072,0.047,0.021	0.056,0.026,0.0	0.019
3822	gene:Solyc06g008700.2	NA	6	+	2609887	2610052	2609892	2610052	2608705	2608863	3822	47,102,58	9,16,9	158,111,108	5,4,0	154	149	5.991134810353427e-27	2.74340147712e-25	0.835,0.86,0.862	0.968,0.964,1.0	-0.125
9582	gene:Solyc09g064930.2	NA	9	+	62487507	62487632	62487533	62487632	62486382	62486541	9582	29,26,17	557,971,509	0,7,4	171,142,178	175	149	6.179031252875839e-27	2.82392568662e-25	0.042,0.022,0.028	0.0,0.04,0.019	0.011
11151	gene:Solyc03g113960.2	NA	3	+	64014115	64014243	64014133	64014243	64013717	64014018	11151	3,13,10	11,20,11	14,2,7	4,4,8	167	149	7.888274930920889e-27	3.59806625983e-25	0.196,0.367,0.448	0.757,0.308,0.438	-0.164
15891	gene:Solyc09g063020.2	NA	9	-	60947714	60947850	60947714	60947813	60949981	60950146	15891	1,4,4	11,25,14	1,1,1	19,13,6	186	149	9.404292350319962e-27	4.28123561463e-25	0.068,0.114,0.186	0.04,0.058,0.118	0.051
12960	gene:Solyc08g078210.2	NA	8	+	62045374	62045494	62045385	62045494	62045234	62045269	12960	10,20,8	76,315,94	0,0,2	14,0,23	160	149	9.719090884191539e-27	4.41597065465e-25	0.109,0.056,0.073	0.0,NA,0.075	0.042
6699	gene:Solyc01g102480.2	NA	1	-	91273751	91273947	91273751	91273940	91274028	91274168	6699	59,123,86	31,64,39	73,58,30	24,15,13	156	149	1.386360750098791e-26	6.28689125456e-25	0.645,0.647,0.678	0.744,0.787,0.688	-0.083
364	gene:Solyc09g065630.2	NA	9	+	63800597	63800817	63800605	63800817	63800432	63800496	364	11,14,4	28,48,25	2,2,2	24,25,21	157	149	1.524595908394225e-26	6.90041526492e-25	0.272,0.217,0.132	0.073,0.071,0.083	0.131
6321	gene:Solyc08g006600.2	NA	8	-	1193044	1193093	1193044	1193090	1194491	1194534	6321	8,17,7	2,0,2	7,0,10	0,1,0	152	149	1.6848718625091582e-26	7.61114081243e-25	0.797,1.0,0.774	1.0,0.0,1.0	0.19
3452	gene:Solyc10g055720.1	NA	10	-	57248871	57248952	57248871	57248945	57249928	57249992	3452	54,306,132	0,12,2	256,135,141	2,3,1	156	149	1.7219076361746353e-26	7.76348548656e-25	1.0,0.961,0.984	0.992,0.977,0.993	-0.006
4464	gene:Solyc12g097030.1	NA	12	+	65696120	65696356	65696147	65696356	65695956	65696039	4464	3,2,0	6,13,12	0,0,1	8,7,15	176	149	2.0330101411223655e-26	9.14854563505e-25	0.297,0.115,0.0	0.0,0.0,0.053	0.12
17192	gene:Solyc02g094090.2	NA	2	-	54729017	54729246	54729017	54729117	54732127	54732269	17192	7,23,20	2,0,1	21,10,4	3,2,1	278	149	2.086996607620144e-26	9.37349338422e-25	0.652,1.0,0.915	0.79,0.728,0.682	0.122
17353	gene:Solyc02g068180.2	NA	2	+	38203110	38203197	38203123	38203197	38202879	38202994	17353	16,78,24	8,36,6	14,10,30	2,7,3	162	149	2.135835366960957e-26	9.57450481423e-25	0.648,0.666,0.786	0.866,0.568,0.902	-0.079
24023	gene:Solyc01g099930.2	NA	1	-	90042485	90042564	90042485	90042545	90042642	90042704	24023	26,54,39	6,19,14	15,6,4	5,7,6	168	149	2.6954700356547153e-26	1.20601707988e-24	0.794,0.716,0.712	0.727,0.432,0.372	0.23
3655	gene:Solyc01g096870.2	NA	1	+	87868940	87869147	87869007	87869147	87868749	87868863	3655	93,137,124	2,6,2	77,86,83	0,3,0	216	149	2.7197405615225753e-26	1.2145584279e-24	0.97,0.94,0.977	1.0,0.952,1.0	-0.022
16179	gene:Solyc09g097910.2	NA	9	+	71899263	71899429	71899269	71899429	71897899	71898298	16179	0,1,3	0,2,6	0,2,3	3,1,1	155	149	2.877471585108884e-26	1.28255363713e-24	NA,0.325,0.325	0.0,0.658,0.743	-0.142
5032	gene:Solyc01g100270.2	NA	1	+	90346905	90346997	90346912	90346997	90346152	90346831	5032	6,23,4	191,316,329	1,2,0	36,39,22	156	149	2.925648588805287e-26	1.30155277352e-24	0.029,0.065,0.011	0.026,0.047,0.0	0.011
64	gene:Solyc02g065690.2	NA	2	+	36853713	36853929	36853730	36853929	36852491	36852754	64	15,13,4	0,3,1	11,14,2	7,0,2	166	149	3.090320193739102e-26	1.37220751784e-24	1.0,0.795,0.782	0.585,1.0,0.473	0.173
2941	gene:Solyc11g005600.1	NA	11	-	453088	453191	453088	453184	453309	453417	2941	56,205,71	1,8,2	52,43,56	0,2,0	156	149	3.179125507944739e-26	1.40897159799e-24	0.982,0.961,0.971	1.0,0.954,1.0	-0.013
4955	gene:Solyc12g006880.1	NA	12	-	1325867	1326155	1325867	1326061	1329223	1329389	4955	110,216,113	5,6,0	98,64,79	1,0,2	243	149	3.2183106893732134e-26	1.42364705872e-24	0.931,0.957,1.0	0.984,1.0,0.96	-0.019
10748	gene:Solyc12g098860.1	NA	12	-	66238538	66238685	66238538	66238667	66238756	66238822	10748	7,13,6	34,76,38	1,0,0	12,22,16	167	149	3.269610697405505e-26	1.4436162486e-24	0.155,0.132,0.123	0.069,0.0,0.0	0.114
18610	gene:Solyc02g083180.2	NA	2	-	46677814	46677912	46677814	46677909	46678012	46678145	18610	2,15,8	31,66,33	3,0,2	18,10,18	152	149	3.5273186382499634e-26	1.55447341116e-24	0.059,0.182,0.192	0.14,0.0,0.098	0.065
8208	gene:Solyc01g028860.2	NA	1	+	41112704	41112853	41112779	41112853	41111998	41112214	8208	3,12,10	4,9,5	13,5,3	2,1,3	224	149	4.023126067863556e-26	1.76964710434e-24	0.333,0.47,0.571	0.812,0.769,0.399	-0.202
20838	gene:Solyc04g082990.2	NA	4	+	66453611	66453686	66453646	66453686	66453232	66453519	20838	20,53,14	1,13,0	20,7,3	1,2,0	184	149	4.719654410155635e-26	2.07214040536e-24	0.942,0.768,1.0	0.942,0.739,1.0	0.01
1483	gene:Solyc12g088990.1	NA	12	-	64161193	64161331	64161193	64161324	64161420	64161518	1483	60,58,94	0,3,3	103,74,62	12,2,1	156	149	4.744274297408148e-26	2.07905627856e-24	1.0,0.949,0.968	0.891,0.972,0.983	0.024
1155	gene:Solyc02g005520.2	NA	2	-	9239151	9239296	9239151	9239246	9239964	9240011	1155	126,209,95	1,15,8	37,70,51	8,8,4	199	149	4.819811106810615e-26	2.10821774998e-24	0.99,0.913,0.899	0.776,0.868,0.905	0.084
3996	gene:Solyc01g111410.2	NA	1	+	97668888	97668982	97668904	97668982	97668633	97668757	3996	16,60,45	0,2,5	22,23,18	0,0,2	165	149	5.295744344951015e-26	2.31208056178e-24	1.0,0.964,0.89	1.0,1.0,0.89	-0.012
3257	gene:Solyc01g095580.2	NA	1	+	86794841	86794942	86794846	86794942	86794502	86794678	3257	24,51,61	1,5,2	74,33,12	1,2,0	154	149	5.331344657274025e-26	2.32329694219e-24	0.959,0.908,0.967	0.986,0.941,1.0	-0.031
16935	gene:Solyc08g060970.2	NA	8	-	46146175	46146253	46146175	46146250	46146364	46146572	16935	5,1,4	28,155,62	1,2,0	66,45,55	152	149	5.684698193159981e-26	2.47268551278e-24	0.149,0.006,0.059	0.015,0.042,0.0	0.052
13956	gene:Solyc04g072010.2	NA	4	+	59083899	59083983	59083903	59083983	59082617	59082680	13956	168,328,153	7,6,5	86,70,118	0,3,1	153	149	6.140053989499807e-26	2.66580677377e-24	0.959,0.982,0.968	1.0,0.958,0.991	-0.013
14666	gene:Solyc01g100820.2	NA	1	-	90749334	90749424	90749334	90749413	90750367	90750478	14666	58,113,67	6,9,6	87,73,63	9,0,1	160	149	6.720265339874314e-26	2.91232201282e-24	0.9,0.921,0.912	0.9,1.0,0.983	-0.05
22049	gene:Solyc03g115680.2	NA	3	+	65324322	65324392	65324327	65324392	65324192	65324225	22049	48,206,94	0,15,4	68,43,29	9,3,5	154	149	7.036577300408526e-26	3.04377407395e-24	1.0,0.93,0.958	0.88,0.933,0.849	0.075
12778	gene:Solyc11g065870.1	NA	11	+	51449636	51449776	51449640	51449776	51448513	51448807	12778	9,17,27	2,3,2	16,17,20	0,0,3	153	149	7.752077725336458e-26	3.34709875268e-24	0.814,0.847,0.929	1.0,1.0,0.867	-0.092
16234	gene:Solyc08g065890.2	NA	8	-	54228536	54228721	54228536	54228688	54229420	54229572	16234	77,109,78	6,24,2	71,38,30	15,9,6	182	149	9.320556287495492e-26	4.01691989265e-24	0.913,0.788,0.97	0.795,0.776,0.804	0.099
23718	gene:Solyc04g010000.2	NA	4	+	3317137	3317330	3317262	3317330	3316294	3316577	23718	2,5,7	1,2,2	1,0,3	6,0,0	274	149	1.0229462033700603e-25	4.40054564e-24	0.521,0.576,0.656	0.083,NA,1.0	0.043
14361	gene:Solyc07g066430.2	NA	7	+	67866587	67866842	67866597	67866842	67866369	67866439	14361	19,41,27	3,2,1	24,26,33	0,1,0	159	149	1.0294510394036363e-25	4.4204175126e-24	0.856,0.951,0.962	1.0,0.961,1.0	-0.064
15028	gene:Solyc01g106950.2	NA	1	+	94649913	94650106	94649921	94650106	94649145	94649351	15028	4,10,4	2,7,1	1,1,1	2,1,3	157	149	1.11789217261278e-25	4.79140438517e-24	0.655,0.576,0.792	0.322,0.487,0.24	0.325
13859	gene:Solyc11g011390.1	NA	11	+	4463608	4463733	4463628	4463733	4463353	4463523	13859	8,1,1	6,26,24	3,1,0	17,18,17	169	149	1.1428654861340268e-25	4.88950389095e-24	0.54,0.033,0.035	0.135,0.047,0.0	0.142
20305	gene:Solyc10g044630.1	NA	10	+	27205456	27205614	27205523	27205614	27199424	27199481	20305	0,2,1	27,63,55	3,0,4	30,26,29	216	149	1.1600598645168538e-25	4.95402614273e-24	0.0,0.021,0.012	0.065,0.0,0.087	-0.04
4842	gene:Solyc03g121520.2	NA	3	-	69608708	69608897	69608708	69608892	69609000	69609240	4842	61,159,98	7,10,6	62,72,36	3,0,1	154	149	1.2914203652931995e-25	5.50497281169e-24	0.894,0.939,0.94	0.952,1.0,0.972	-0.05
344	gene:Solyc01g109900.2	NA	1	+	96744430	96744523	96744462	96744523	96743792	96743972	344	119,309,127	2894,8148,4095	40,24,37	1609,1106,881	181	149	1.3573337679369204e-25	5.77544286557e-24	0.033,0.03,0.025	0.02,0.018,0.033	0.006
8607	gene:Solyc04g049080.2	NA	4	+	39515200	39515445	39515248	39515445	39514953	39515062	8607	30,135,37	13,20,4	23,12,13	5,0,0	197	149	1.613698060566854e-25	6.85383170833e-24	0.636,0.836,0.875	0.777,1.0,1.0	-0.143
3869	gene:Solyc03g058860.2	NA	3	-	26332368	26332539	26332368	26332536	26333932	26334090	3869	2,2,0	1,4,3	0,0,2	2,1,1	152	149	1.792801364840498e-25	7.60076455672e-24	0.662,0.329,0.0	0.0,0.0,0.662	0.11
8075	gene:Solyc08g078960.2	NA	8	-	62620350	62620507	62620350	62620491	62620594	62620762	8075	2,13,2	128,245,176	1,0,0	27,20,14	165	149	2.246871220507878e-25	9.50864544491e-24	0.014,0.046,0.01	0.032,0.0,0.0	0.013
214	gene:Solyc11g006550.1	NA	11	-	1198458	1198567	1198458	1198514	1199907	1199983	214	12,26,18	2,0,2	15,6,10	3,2,2	202	149	2.4457842920123616e-25	1.03317860768e-23	0.816,1.0,0.869	0.787,0.689,0.787	0.141
436	gene:Solyc07g022760.2	NA	7	-	21381288	21381384	21381288	21381377	21389875	21389968	436	4,9,10	3,14,6	2,2,1	5,6,2	156	149	2.6830957454825437e-25	1.13138812505e-23	0.56,0.38,0.614	0.276,0.241,0.323	0.238
12763	gene:Solyc03g082960.2	NA	3	-	52818134	52818259	52818134	52818237	52818339	52818468	12763	6,3,3	3,26,17	3,0,1	11,7,11	171	149	2.8310532517216092e-25	1.19163453297e-23	0.635,0.091,0.133	0.192,0.0,0.073	0.198
17563	gene:Solyc01g098540.2	NA	1	+	89027568	89027718	89027579	89027718	89027165	89027263	17563	9,21,14	10,33,20	4,0,0	10,2,4	160	149	3.0011364002923377e-25	1.26096134238e-23	0.456,0.372,0.395	0.271,0.0,0.0	0.317
4950	gene:Solyc07g052570.2	NA	7	-	61056430	61056493	61056430	61056479	61057358	61057446	4950	2,32,5	31,54,21	2,0,0	13,13,19	163	149	3.3475463550838073e-25	1.40399327898e-23	0.056,0.351,0.179	0.123,0.0,0.0	0.154
18336	gene:Solyc02g082660.2	NA	2	+	46311811	46311865	46311831	46311865	46311707	46311742	18336	28,133,53	4,8,3	52,40,48	5,0,0	169	149	3.354827525538117e-25	1.40453448815e-23	0.861,0.936,0.94	0.902,1.0,1.0	-0.055
14229	gene:Solyc05g009940.2	NA	5	-	4159853	4159973	4159853	4159968	4160051	4160127	14229	5,19,4	4,25,19	2,1,5	9,19,3	154	149	4.110620961489249e-25	1.71788785102e-23	0.547,0.424,0.169	0.177,0.048,0.617	0.099
15412	gene:Solyc06g051390.2	NA	6	+	34733895	34733996	34733968	34733996	34733051	34733124	15412	3,11,8	1,1,3	8,4,3	0,0,2	222	149	5.334941056688708e-25	2.2255817273e-23	0.668,0.881,0.642	1.0,1.0,0.502	-0.104
12462	gene:Solyc09g010300.2	NA	9	-	3678945	3679098	3678945	3678995	3680339	3680380	12462	3,14,5	45,119,59	3,2,2	50,51,36	252	149	5.421786833830975e-25	2.2577938245e-23	0.038,0.065,0.048	0.034,0.023,0.032	0.021
22653	gene:Solyc11g069490.1	NA	11	+	54093222	54093446	54093361	54093446	54092488	54092611	22653	36,36,32	20,30,34	11,13,12	22,25,15	288	149	6.3955202684345325e-25	2.65856334563e-23	0.482,0.383,0.327	0.206,0.212,0.293	0.16
11522	gene:Solyc08g015770.2	NA	8	-	5581530	5581807	5581530	5581777	5581989	5582150	11522	5,11,1	1,5,2	2,0,0	2,1,0	179	149	6.733261247445726e-25	2.79400548578e-23	0.806,0.647,0.294	0.454,0.0,NA	0.355
5209	gene:Solyc04g009160.2	NA	4	-	2660330	2660363	2660330	2660342	2663750	2664128	5209	0,3,2	5,5,8	5,0,0	9,0,3	170	149	7.094003661023435e-25	2.93849674616e-23	0.0,0.345,0.18	0.327,NA,0.0	0.011
11983	gene:Solyc12g095960.1	NA	12	-	65060463	65060492	65060463	65060474	65062911	65063028	11983	80,100,47	993,1336,1031	31,24,38	650,540,640	167	149	7.701078517537475e-25	3.18433484733e-23	0.067,0.063,0.039	0.041,0.038,0.05	0.013
23255	gene:Solyc04g005860.2	NA	4	-	547281	547404	547281	547366	547575	547770	23255	663,1862,747	20,28,18	364,305,254	7,1,2	187	149	7.740932964054179e-25	3.19517910814e-23	0.964,0.981,0.971	0.976,0.996,0.99	-0.015
11382	gene:Solyc08g082100.2	NA	8	+	64997236	64997359	64997246	64997359	64996786	64996942	11382	0,17,13	17,67,15	4,0,0	21,16,30	159	149	7.948068035953052e-25	3.27491133749e-23	0.0,0.192,0.448	0.151,0.0,0.0	0.163
15432	gene:Solyc08g080000.2	NA	8	+	63371906	63372058	63371919	63372058	63370553	63370645	15432	0,2,2	1,3,3	0,0,1	12,8,11	162	149	8.742521264757421e-25	3.595937036e-23	0.0,0.38,0.38	0.0,0.0,0.077	0.228
109	gene:Solyc06g084160.2	NA	6	+	49374505	49374634	49374513	49374634	49374207	49374291	109	6,31,6	347,745,369	4,6,3	256,254,234	157	149	9.886272758966872e-25	4.05925857853e-23	0.016,0.038,0.015	0.015,0.022,0.012	0.007
17554	gene:Solyc06g060800.2	NA	6	-	38837077	38837199	38837077	38837191	38837735	38837787	17554	3,19,5	0,2,0	4,2,5	2,0,2	157	149	1.0017417734715093e-24	4.10591536347e-23	1.0,0.9,1.0	0.655,1.0,0.703	0.181
17129	gene:Solyc12g008840.1	NA	12	+	2189168	2189284	2189173	2189284	2188967	2189077	17129	27,25,14	707,1219,665	1,3,3	145,121,151	154	149	1.185646317030955e-24	4.85121778408e-23	0.036,0.019,0.02	0.007,0.023,0.019	0.009
19036	gene:Solyc06g071600.2	NA	6	+	44096928	44097051	44096948	44097051	44096760	44096850	19036	18,58,20	8,4,5	16,17,34	2,0,0	169	149	1.2039758474165648e-24	4.91763305622e-23	0.665,0.927,0.779	0.876,1.0,1.0	-0.168
5619	gene:Solyc01g099700.2	NA	1	+	89871270	89871328	89871276	89871328	89869514	89869610	5619	0,4,0	0,15,5	3,2,2	1,1,2	155	149	1.3429454840513688e-24	5.47571423888e-23	NA,0.204,0.0	0.743,0.658,0.49	-0.528
17311	gene:Solyc02g067540.2	NA	2	+	37703224	37703329	37703228	37703329	37702813	37702909	17311	17,26,18	6,0,0	10,9,13	0,1,1	153	149	1.4054803979624962e-24	5.72074443233e-23	0.734,1.0,1.0	1.0,0.898,0.927	-0.03
24143	gene:Solyc04g008510.2	NA	4	+	2137174	2137370	2137182	2137370	2135274	2135388	24143	99,110,116	3,3,5	94,73,107	1,0,3	157	149	1.5089348189001708e-24	6.1311918248e-23	0.969,0.972,0.957	0.989,1.0,0.971	-0.021
20862	gene:Solyc04g078090.2	NA	4	+	62938158	62938309	62938211	62938309	62936312	62937514	20862	188,381,171	393,748,366	33,21,34	107,86,73	202	149	1.5133474230398594e-24	6.1384827566e-23	0.261,0.273,0.256	0.185,0.153,0.256	0.065
8206	gene:Solyc01g028860.2	NA	1	+	41112776	41112853	41112779	41112853	41111998	41112214	8206	108,341,249	4,9,5	222,157,85	2,1,3	152	149	1.5748826402445655e-24	6.37705069094e-23	0.964,0.974,0.98	0.991,0.994,0.965	-0.011
6814	gene:Solyc08g005780.2	NA	8	-	608296	608503	608296	608500	608707	608788	6814	3,1,1	2,5,17	6,3,0	6,6,2	152	149	2.2756419613712228e-24	9.19869410075e-23	0.595,0.164,0.055	0.495,0.329,0.0	-0.003
13653	gene:Solyc11g010610.1	NA	11	-	3674903	3675001	3674903	3674998	3675091	3675215	13653	13,32,32	0,2,6	26,15,30	2,1,0	152	149	2.2926662809182454e-24	9.25155954494e-23	1.0,0.94,0.839	0.927,0.936,1.0	-0.028
5221	gene:Solyc11g042460.1	NA	11	-	36507227	36507308	36507227	36507289	36507383	36507456	5221	0,2,5	18,20,25	0,0,2	6,2,4	168	149	2.3501756883728334e-24	9.46733144569e-23	0.0,0.081,0.151	0.0,0.0,0.307	-0.025
22160	gene:Solyc06g083790.2	NA	6	+	49112745	49112896	49112761	49112896	49112505	49112658	22160	3,16,6	120,481,177	6,1,2	209,130,175	165	149	2.3605828204399045e-24	9.49294412096e-23	0.022,0.029,0.03	0.025,0.007,0.01	0.013
1560	gene:Solyc11g016990.1	NA	11	+	7663348	7663431	7663361	7663431	7663163	7663260	1560	78,157,107	9,34,9	92,73,72	6,11,5	162	149	2.452963720420974e-24	9.8475572646e-23	0.889,0.809,0.916	0.934,0.859,0.93	-0.036
7755	gene:Solyc01g080760.2	NA	1	-	79981336	79981551	79981336	79981503	79985502	79986522	7755	2,3,6	5,6,15	2,0,2	12,5,7	197	149	2.4869590166387667e-24	9.96696652053e-23	0.232,0.274,0.232	0.112,0.0,0.178	0.149
9527	gene:Solyc05g010790.1	NA	5	-	4979113	4979199	4979113	4979177	4979400	4979848	9527	0,1,2	0,3,6	0,2,4	5,0,4	171	149	2.534880296607173e-24	1.01416840536e-22	NA,0.225,0.225	0.0,1.0,0.466	-0.264
19048	gene:Solyc05g006170.2	NA	5	-	853473	853535	853473	853525	853628	853712	19048	23,38,14	0,6,0	7,18,6	0,7,1	159	149	2.5816898918319855e-24	1.03113661864e-22	1.0,0.856,1.0	1.0,0.707,0.849	0.1
21581	gene:Solyc04g051270.1	NA	4	+	50230706	50230898	50230709	50230898	50230201	50230304	21581	0,4,2	48,158,51	0,3,4	30,23,23	152	149	3.6317856535762256e-24	1.44808188177e-22	0.0,0.024,0.037	0.0,0.113,0.146	-0.066
15782	gene:Solyc03g118430.2	NA	3	-	67318093	67318291	67318093	67318285	67320391	67320723	15782	5,11,7	8,19,47	2,4,7	43,39,17	155	149	3.652255816897746e-24	1.45377143679e-22	0.375,0.358,0.125	0.043,0.09,0.284	0.147
21147	gene:Solyc02g079100.2	NA	2	+	43720539	43720707	43720552	43720707	43719938	43720004	21147	2,14,0	32,155,76	1,2,0	26,28,22	162	149	5.310905767129348e-24	2.11040992729e-22	0.054,0.077,0.0	0.034,0.062,0.0	0.012
20738	gene:Solyc01g098700.2	NA	1	+	89121863	89121975	89121874	89121975	89121574	89121766	20738	7,14,11	63,156,111	1,4,1	36,38,28	160	149	5.719232623918137e-24	2.26882248507e-22	0.094,0.077,0.084	0.025,0.089,0.032	0.036
5934	gene:Solyc07g044830.2	NA	7	+	57877499	57877656	57877618	57877656	57877118	57877345	5934	7,20,5	80,178,68	2,6,3	60,69,68	268	149	5.795671166964629e-24	2.29526200185e-22	0.046,0.059,0.039	0.018,0.046,0.024	0.019
13526	gene:Solyc06g074320.2	NA	6	+	45942833	45942959	45942838	45942959	45942547	45942710	13526	3,7,2	7,21,18	3,2,0	24,18,5	154	149	6.0876940987460855e-24	2.40684634309e-22	0.293,0.244,0.097	0.108,0.097,0.0	0.143
9682	gene:Solyc01g034150.2	NA	1	-	36251783	36251881	36251783	36251820	36256428	36256561	9682	5,16,6	35,63,52	5,7,0	51,36,35	210	149	6.5687161293879475e-24	2.59265235107e-22	0.092,0.153,0.076	0.065,0.121,0.0	0.045
2692	gene:Solyc01g098500.2	NA	1	+	89008382	89008610	89008399	89008610	89008239	89008305	2692	0,3,0	21,71,22	0,7,0	30,35,24	166	149	6.754984000724392e-24	2.66169075457e-22	0.0,0.037,0.0	0.0,0.152,0.0	-0.038
13697	gene:Solyc01g067630.2	NA	1	-	76475056	76475191	76475056	76475100	76476191	76476516	13697	6,1,0	0,2,0	0,2,0	2,0,0	240	149	7.821603544690378e-24	3.07680360915e-22	1.0,0.237,NA	0.0,1.0,NA	0.119
9691	gene:Solyc01g034150.2	NA	1	-	36255432	36255498	36255432	36255489	36256428	36256568	9691	8,4,3	3,3,6	4,1,2	2,3,10	158	149	8.605674309456309e-24	3.37956506173e-22	0.715,0.557,0.32	0.654,0.239,0.159	0.18
16312	gene:Solyc07g008490.2	NA	7	-	3393593	3393751	3393593	3393733	3395377	3395734	16312	23,30,28	0,1,0	8,23,20	4,0,1	167	149	9.438208165338321e-24	3.70031422134e-22	1.0,0.964,1.0	0.641,1.0,0.947	0.125
8074	gene:Solyc08g078960.2	NA	8	-	62619777	62619895	62619777	62619888	62620001	62620223	8074	4,20,11	9,29,15	0,2,1	6,2,0	156	149	1.0584093625598566e-23	4.14263898251e-22	0.298,0.397,0.412	0.0,0.489,1.0	-0.127
20297	gene:Solyc01g103320.2	NA	1	+	91965036	91965155	91965045	91965155	91963417	91963738	20297	1,0,0	14,29,25	2,4,0	19,30,37	158	149	1.1655361501248939e-23	4.55433250661e-22	0.063,0.0,0.0	0.09,0.112,0.0	-0.046
4839	gene:Solyc02g091030.2	NA	2	+	52471825	52471918	52471828	52471918	52471613	52471703	4839	0,1,3	0,7,2	0,0,1	1,2,4	152	149	1.2224865333620714e-23	4.76891793256e-22	NA,0.123,0.595	0.0,0.0,0.197	0.293
19177	gene:Solyc03g019900.2	NA	3	-	61296637	61296781	61296637	61296776	61297304	61297355	19177	78,193,96	0,11,4	111,65,83	2,0,0	154	149	1.4599292863189833e-23	5.68572128202e-22	1.0,0.944,0.959	0.982,1.0,1.0	-0.026
23927	gene:Solyc06g073880.2	NA	6	+	45619086	45619505	45619400	45619505	45618618	45618992	23927	34,64,33	63,163,82	12,14,21	66,38,54	463	149	1.9155743141403564e-23	7.44786729602e-22	0.148,0.112,0.115	0.055,0.106,0.111	0.034
11323	gene:Solyc03g044080.2	NA	3	-	7931739	7931826	7931739	7931803	7935420	7935568	11323	10,16,6	4,7,1	3,5,1	8,0,6	172	149	1.922392195554575e-23	7.46200083192e-22	0.684,0.664,0.839	0.245,1.0,0.126	0.272
11172	gene:Solyc06g060610.2	NA	6	-	38611485	38611594	38611485	38611564	38612556	38613319	11172	3,4,0	0,9,4	8,4,0	3,1,0	179	149	2.024756066526178e-23	7.84634809582e-22	1.0,0.27,0.0	0.689,0.769,NA	-0.306
10584	gene:Solyc06g065480.2	NA	6	-	40874378	40874513	40874378	40874486	40876368	40876503	10584	79,263,92	6,1,4	56,42,31	0,0,1	176	149	2.275875042875652e-23	8.80493240598e-22	0.918,0.996,0.951	1.0,1.0,0.963	-0.033
18807	gene:Solyc08g014000.2	LOX1.1	8	-	3518311	3518411	3518311	3518397	3518477	3518819	18807	2,9,17	158,401,383	4,3,0	181,126,98	163	149	2.3937978504553777e-23	9.24589631037e-22	0.011,0.02,0.039	0.02,0.021,0.0	0.01
20932	gene:Solyc05g006940.2	NA	5	-	1539917	1540046	1539917	1540002	1540723	1540876	20932	53,104,56	3,6,7	40,42,14	1,1,2	193	149	2.566673479281759e-23	9.89731245424e-22	0.932,0.93,0.861	0.969,0.97,0.844	-0.02
22822	gene:Solyc09g098500.2	NA	9	+	72297314	72297389	72297327	72297389	72297154	72297246	22822	38,120,47	0,6,1	34,23,13	6,0,2	162	149	2.7420789852187215e-23	1.05563287042e-21	1.0,0.948,0.977	0.839,1.0,0.857	0.076
11928	gene:Solyc03g063320.2	NA	3	-	34240142	34240215	34240142	34240212	34243591	34243680	11928	2,4,1	22,44,15	4,2,4	18,12,13	152	149	3.2896220866352184e-23	1.26434737412e-21	0.082,0.082,0.061	0.179,0.14,0.232	-0.109
3253	gene:Solyc08g076470.2	NA	8	+	60486326	60486408	60486334	60486408	60486044	60486223	3253	67,151,63	10,25,3	25,20,19	7,2,9	157	149	3.4846449305576154e-23	1.33711129946e-21	0.864,0.851,0.952	0.772,0.905,0.667	0.108
20536	gene:Solyc09g057910.2	NA	9	+	52228345	52228578	52228507	52228578	52227412	52227531	20536	3,3,3	19,32,31	2,1,1	23,38,26	311	149	3.597723067415125e-23	1.37824538097e-21	0.07,0.043,0.044	0.04,0.012,0.018	0.029
17529	gene:Solyc08g081950.2	NA	8	+	64858838	64858955	64858850	64858955	64858411	64858522	17529	45,95,28	2095,5238,2225	20,13,15	1607,1025,1122	161	149	3.8933447401019284e-23	1.48906145892e-21	0.019,0.017,0.012	0.011,0.012,0.012	0.004
2498	gene:Solyc09g057710.2	NA	9	-	50229841	50230052	50229841	50230047	50230122	50230928	2498	23,38,24	0,2,1	25,22,13	3,1,2	154	149	4.096418871334565e-23	1.56417818304e-21	1.0,0.948,0.959	0.89,0.955,0.863	0.066
19690	gene:Solyc02g082000.2	NA	2	-	45746530	45746677	45746530	45746673	45746774	45746865	19690	51,98,41	3020,8284,3200	69,49,39	3531,2948,2435	153	149	4.2626654047841476e-23	1.62501122626e-21	0.016,0.011,0.012	0.019,0.016,0.015	-0.004
5393	gene:Solyc12g099440.1	NA	12	+	66595696	66595874	66595699	66595874	66595117	66595204	5393	8,8,0	162,330,197	0,0,2	157,109,93	152	149	4.5334065756015947e-23	1.72541748644e-21	0.046,0.023,0.0	0.0,0.0,0.021	0.016
6580	gene:Solyc10g008300.2	NA	10	-	2447266	2447488	2447266	2447478	2448186	2448309	6580	1,7,0	65,58,59	0,2,0	47,45,59	159	149	5.512060547922399e-23	2.09449367173e-21	0.014,0.102,0.0	0.0,0.04,0.0	0.025
6414	gene:Solyc01g109080.2	NA	1	+	96137874	96138053	96137886	96138053	96137510	96137780	6414	3,19,3	32,131,64	2,0,3	30,18,27	161	149	5.526728333795455e-23	2.09666902566e-21	0.08,0.118,0.042	0.058,0.0,0.093	0.03
19038	gene:Solyc12g038490.1	NA	12	+	47509321	47509451	47509343	47509451	47509009	47509257	19038	1,3,3	76,97,59	6,2,1	47,30,24	171	149	5.572443200162478e-23	2.1105966208e-21	0.011,0.026,0.042	0.1,0.055,0.035	-0.037
20493	gene:Solyc06g083260.2	NA	6	-	48752024	48752126	48752024	48752108	48752200	48752387	20493	0,5,1	5,0,0	2,4,0	0,2,0	167	149	6.578353536740205e-23	2.48757255918e-21	0.0,1.0,1.0	1.0,0.641,NA	-0.154
13529	gene:Solyc06g074320.2	NA	6	+	45942789	45942941	45942838	45942941	45942547	45942710	13529	49,85,57	7,21,18	34,25,24	24,18,5	198	149	7.177481738648035e-23	2.70975941003e-21	0.84,0.753,0.704	0.516,0.511,0.783	0.162
365	gene:Solyc09g065630.2	NA	9	+	63800578	63800817	63800605	63800817	63800432	63800496	365	5,9,3	28,48,25	2,0,2	24,25,21	176	149	7.669052890249257e-23	2.89069043427e-21	0.131,0.137,0.092	0.066,0.0,0.075	0.073
22331	gene:Solyc04g014710.2	NA	4	-	4972621	4972845	4972621	4972780	4976384	4976850	22331	7,18,4	261,394,291	2,5,1	256,251,202	214	149	7.821441599515049e-23	2.94339804656e-21	0.018,0.031,0.009	0.005,0.014,0.003	0.012
4952	gene:Solyc07g052570.2	NA	7	-	61058471	61058711	61058471	61058614	61058862	61058894	4952	0,17,7	7,37,12	4,2,0	13,13,1	246	149	7.874588952364616e-23	2.95864964725e-21	0.0,0.218,0.261	0.157,0.085,0.0	0.079
774	gene:Solyc03g121310.2	NA	3	-	69451072	69451291	69451072	69451280	69451620	69451780	774	390,1032,519	5,53,24	453,272,238	13,7,7	160	149	7.918480286491925e-23	2.97038032507e-21	0.986,0.948,0.953	0.97,0.973,0.969	-0.008
6112	gene:Solyc06g076650.2	NA	6	+	47607215	47607296	47607232	47607296	47605781	47605843	6112	4,17,13	0,4,0	11,11,3	0,6,1	166	149	8.218267224504576e-23	3.07791174247e-21	1.0,0.792,1.0	1.0,0.622,0.729	0.147
13147	gene:Solyc11g005450.1	NA	11	-	360776	360981	360776	360978	361100	361493	13147	2,8,3	1,3,0	0,1,2	0,0,4	152	149	8.386208176990793e-23	3.13579985183e-21	0.662,0.723,1.0	NA,1.0,0.329	0.13
3595	gene:Solyc02g093400.1	NA	2	-	54277329	54277386	54277329	54277382	54277477	54277566	3595	3,4,1	2,0,0	0,4,0	4,0,0	153	149	8.558899430173231e-23	3.19527702453e-21	0.594,1.0,1.0	0.0,1.0,NA	0.365
11804	gene:Solyc10g044740.1	NA	10	+	27667821	27667994	27667837	27667994	27667303	27667731	11804	2,29,24	4,11,8	4,11,9	12,6,4	165	149	8.780819313716239e-23	3.27291428951e-21	0.311,0.704,0.73	0.231,0.623,0.67	0.074
18841	gene:Solyc12g006340.1	NA	12	-	858810	858926	858810	858923	859065	859108	18841	9,25,20	6,12,13	8,28,6	17,11,14	152	149	1.0378218916974028e-22	3.86218003982e-21	0.595,0.671,0.601	0.316,0.714,0.296	0.18
13910	gene:Solyc09g018710.2	NA	9	-	16678047	16678190	16678047	16678136	16678299	16678368	13910	5,9,5	1,3,0	7,13,7	3,5,4	203	149	1.149513047702196e-22	4.27105125252e-21	0.786,0.688,1.0	0.631,0.656,0.562	0.208
17707	gene:Solyc07g040940.2	NA	7	+	51195439	51195561	51195442	51195561	51194048	51194241	17707	41,44,45	3,2,4	50,35,49	1,3,0	152	149	1.1650182952355844e-22	4.32181233098e-21	0.931,0.956,0.917	0.98,0.92,1.0	-0.032
8560	gene:Solyc01g104140.2	NA	1	+	92613071	92613259	92613084	92613259	92612956	92612981	8560	52,135,93	0,5,4	52,52,29	1,0,0	162	149	1.2151872909777358e-22	4.5008003218e-21	1.0,0.961,0.955	0.98,1.0,1.0	-0.021
10989	gene:Solyc01g100320.2	NA	1	-	90387152	90387354	90387152	90387242	90387449	90387574	10989	0,5,3	0,0,26	1,2,0	0,0,12	261	149	1.2703987418739355e-22	4.69787042638e-21	NA,1.0,0.062	1.0,1.0,0.0	-0.136
20187	gene:Solyc08g015630.2	NA	8	+	4892018	4892217	4892074	4892217	4891654	4891690	20187	19,44,18	0,3,0	26,16,10	0,6,0	205	149	1.3497209063513462e-22	4.98333962983e-21	1.0,0.914,1.0	1.0,0.66,1.0	0.085
13027	gene:Solyc08g042000.2	NA	8	+	24346400	24346511	24346421	24346511	24345524	24345858	13027	0,0,2	4,13,12	2,2,0	6,5,6	170	149	1.5886701992773642e-22	5.856347928e-21	0.0,0.0,0.127	0.226,0.26,0.0	-0.12
2887	gene:Solyc08g075010.2	NA	8	-	59151056	59151184	59151056	59151179	59151683	59151805	2887	4,18,6	2,9,0	5,5,3	1,2,0	154	149	1.7972348838167888e-22	6.61478365009e-21	0.659,0.659,1.0	0.829,0.708,1.0	-0.073
7055	gene:Solyc06g053660.2	NA	6	+	36499112	36499258	36499143	36499258	36496317	36496625	7055	40,185,54	74,341,155	67,42,26	211,136,100	180	149	2.3762706411440682e-22	8.73223592188e-21	0.309,0.31,0.224	0.208,0.204,0.177	0.085
18544	gene:Solyc08g079490.2	NA	8	-	63001179	63001289	63001179	63001250	63001400	63001434	18544	14,21,8	50,147,39	23,9,13	50,49,18	188	149	2.45489258998136e-22	9.00703548859e-21	0.182,0.102,0.14	0.267,0.127,0.364	-0.111
7174	gene:Solyc03g026310.2	NA	3	+	3745707	3745858	3745834	3745858	3745057	3745245	7174	2,11,15	2,21,28	3,0,1	8,3,0	276	149	2.53875220770443e-22	9.30016336088e-21	0.351,0.22,0.224	0.168,0.0,1.0	-0.124
11374	gene:Solyc03g119840.2	NA	3	-	68400483	68400629	68400483	68400605	68400716	68401032	11374	21,71,26	8,20,9	9,17,8	9,5,7	173	149	2.8721213984172506e-22	1.0504974444e-20	0.693,0.754,0.713	0.463,0.745,0.496	0.152
18063	gene:Solyc06g005140.2	NA	6	-	167623	167956	167623	167859	169025	169137	18063	48,58,72	2,0,0	71,41,43	2,2,2	246	149	3.34524372318181e-22	1.22163923816e-20	0.936,1.0,1.0	0.956,0.925,0.929	0.042
14041	gene:Solyc05g052260.2	NA	5	+	62526775	62526945	62526876	62526945	62525414	62525484	14041	4,20,8	3,26,4	6,9,0	3,4,0	250	149	3.35629189259315e-22	1.22376770485e-20	0.443,0.314,0.544	0.544,0.573,NA	-0.125
12654	gene:Solyc12g100000.1	NA	12	+	66916983	66917065	66917005	66917065	66914925	66916932	12654	2,10,2	116,274,89	0,2,0	79,47,57	171	149	3.5268819714455847e-22	1.28397123945e-20	0.015,0.031,0.019	0.0,0.036,0.0	0.01
12051	gene:Solyc10g081280.1	NA	10	+	62399724	62399934	62399895	62399934	62399583	62399649	12051	14,8,9	6,18,3	0,4,1	3,5,0	320	149	3.8587202553002555e-22	1.40259994396e-20	0.521,0.171,0.583	0.0,0.271,1.0	0.001
6624	gene:Solyc12g026400.1	NA	12	+	23046776	23046964	23046783	23046964	23046490	23046690	6624	2,20,3	33,98,70	2,2,0	49,25,27	156	149	4.051655755265184e-22	1.47044998734e-20	0.055,0.163,0.039	0.038,0.071,0.0	0.049
1466	gene:Solyc05g056350.2	NA	5	+	65691726	65691851	65691751	65691851	65691298	65691393	1466	12,38,21	0,7,8	26,9,9	7,3,9	174	149	4.0885938436762726e-22	1.48156232867e-20	1.0,0.823,0.692	0.761,0.72,0.461	0.191
24084	gene:Solyc01g100610.2	NA	1	-	90593651	90593828	90593651	90593824	90593911	90594001	24084	24,49,38	0,13,4	45,35,31	5,1,2	153	149	4.227781142443314e-22	1.52963470501e-20	1.0,0.786,0.902	0.898,0.971,0.938	-0.04
10967	gene:Solyc07g020790.2	NA	7	-	13483461	13483719	13483461	13483678	13483863	13484049	10967	2,23,9	2,0,0	7,3,3	0,2,2	190	149	4.987984658266177e-22	1.80189985074e-20	0.44,1.0,1.0	1.0,0.541,0.541	0.119
11985	gene:Solyc03g097980.2	NA	3	-	60347484	60347579	60347484	60347575	60347687	60347792	11985	2,11,3	11,12,17	3,0,3	15,11,5	153	149	5.095760200804198e-22	1.83800150627e-20	0.15,0.472,0.147	0.163,0.0,0.369	0.079
5583	gene:Solyc08g062560.2	NA	8	-	51389505	51389667	51389505	51389661	51389779	51389856	5583	85,363,140	6,6,1	78,39,31	9,0,1	155	149	5.59994060101108e-22	2.0167528017e-20	0.932,0.983,0.993	0.893,1.0,0.968	0.016
15870	gene:Solyc02g069430.2	NA	2	+	39323688	39323906	39323696	39323906	39323513	39323598	15870	3,4,3	3,4,9	4,2,0	13,8,10	157	149	5.658087777187595e-22	2.03456852663e-20	0.487,0.487,0.24	0.226,0.192,0.0	0.265
1555	gene:Solyc10g074940.1	NA	10	+	58659059	58659219	58659095	58659219	58658190	58658980	1555	6,1,2	72,146,96	3,5,5	94,59,48	185	149	5.833396769523903e-22	2.09439490446e-20	0.063,0.005,0.017	0.025,0.064,0.077	-0.027
9878	gene:Solyc08g065310.2	NA	8	-	53219683	53219916	53219683	53219903	53220885	53221059	9878	11,25,7	1,10,5	11,6,4	10,6,6	162	149	7.595401941716305e-22	2.72284707223e-20	0.91,0.697,0.563	0.503,0.479,0.38	0.269
7747	gene:Solyc06g083300.2	NA	6	+	48767362	48767487	48767365	48767487	48767097	48767263	7747	133,285,143	574,1290,738	165,105,69	476,404,370	152	149	8.787760709351402e-22	3.14548167681e-20	0.185,0.178,0.16	0.254,0.203,0.155	-0.03
6281	gene:Solyc03g098440.2	NA	3	+	60740042	60740180	60740092	60740180	60739698	60739748	6281	6,13,0	4,31,11	2,2,0	4,6,7	199	149	1.0064434795516177e-21	3.59696149056e-20	0.529,0.239,0.0	0.272,0.2,0.0	0.099
18771	gene:Solyc04g076830.2	NA	4	-	61703808	61704055	61703808	61703883	61705322	61705485	18771	124,383,131	98,177,116	21,20,29	52,44,66	321	149	1.0209219206245616e-21	3.64315288113e-20	0.37,0.501,0.344	0.158,0.174,0.169	0.238
2642	gene:Solyc12g095890.1	NA	12	+	65000765	65000828	65000785	65000828	65000599	65000697	2642	28,40,40	1,4,1	37,33,30	7,5,9	169	149	1.032464166602121e-21	3.67874200395e-20	0.961,0.898,0.972	0.823,0.853,0.746	0.136
9898	gene:Solyc07g045420.2	NA	7	-	58515308	58515434	58515308	58515429	58515571	58515715	9898	5,13,26	0,1,0	15,3,9	0,1,6	154	149	1.1228298716446267e-21	3.99465043106e-20	1.0,0.926,1.0	1.0,0.744,0.592	0.197
5429	gene:Solyc09g074950.2	NA	9	+	66757179	66757306	66757209	66757306	66757041	66757117	5429	1,5,12	98,217,171	2,0,4	133,89,79	179	149	1.1407997246077327e-21	4.052431749e-20	0.008,0.019,0.055	0.012,0.0,0.04	0.01
8626	gene:Solyc03g118390.2	NA	3	-	67281709	67281831	67281709	67281828	67281948	67282062	8626	4,8,3	324,499,361	7,3,7	271,204,183	152	149	1.1841752466522252e-21	4.20014957001e-20	0.012,0.015,0.008	0.025,0.014,0.036	-0.013
15417	gene:Solyc06g051390.2	NA	6	+	34733869	34733996	34733968	34733996	34733051	34733124	15417	4,15,10	1,1,3	6,8,3	0,0,2	248	149	1.355201403423892e-21	4.79950104279e-20	0.706,0.9,0.667	1.0,1.0,0.474	-0.067
3870	gene:Solyc03g058860.2	NA	3	-	26332439	26332640	26332439	26332539	26332872	26332962	3870	4,5,1	0,8,0	8,0,3	0,3,0	250	149	1.441323291457034e-21	5.09680611889e-20	1.0,0.271,1.0	1.0,0.0,1.0	0.09
1676	gene:Solyc07g066670.2	NA	7	-	68040770	68040868	68040770	68040855	68040998	68041119	1676	17,47,17	2,8,8	14,14,15	2,2,1	162	149	1.633287035946826e-21	5.76692990328e-20	0.887,0.844,0.662	0.866,0.866,0.932	-0.09
17235	gene:Solyc03g059080.1	NA	3	+	27590475	27590601	27590482	27590601	27590311	27590398	17235	18,34,8	1,6,4	14,6,16	4,0,0	156	149	1.767252868373059e-21	6.23056293218e-20	0.945,0.844,0.656	0.77,1.0,1.0	-0.108
12911	gene:Solyc09g065540.2	NA	9	+	63668156	63668269	63668176	63668269	63664670	63664730	12911	13,16,6	116,203,163	3,0,0	89,74,98	169	149	2.143756179342969e-21	7.54660114485e-20	0.09,0.065,0.031	0.029,0.0,0.0	0.052
8223	gene:Solyc03g097130.2	NA	3	+	59464537	59464606	59464548	59464606	59464323	59464425	8223	19,19,16	0,6,3	2,6,7	3,1,4	160	149	2.287218919749419e-21	8.03955735735e-20	1.0,0.747,0.832	0.383,0.848,0.62	0.243
1707	gene:Solyc02g083290.2	NA	2	-	46734116	46734261	46734116	46734197	46734857	46734953	1707	14,61,35	386,868,386	5,3,1	102,60,105	213	149	2.3149073329023517e-21	8.12470096106e-20	0.025,0.047,0.06	0.033,0.034,0.007	0.019
20124	gene:Solyc01g102540.2	NA	1	-	91321508	91321707	91321508	91321682	91322295	91322436	20124	4,16,8	44,154,74	0,5,3	40,38,49	174	149	2.443568069231209e-21	8.56344594666e-20	0.072,0.082,0.085	0.0,0.101,0.05	0.029
7689	gene:Solyc06g005990.2	NA	6	+	1003871	1004098	1003883	1004098	1001494	1001951	7689	2,3,2	27,62,37	2,0,0	30,14,8	161	149	2.9944543967342286e-21	1.04783557211e-19	0.064,0.043,0.048	0.058,0.0,0.0	0.032
15364	gene:Solyc01g102490.2	NA	1	+	91287330	91287568	91287425	91287568	91287078	91287146	15364	5,43,18	61,152,75	4,5,3	41,20,22	244	149	3.3661096394840116e-21	1.17613175108e-19	0.048,0.147,0.128	0.056,0.132,0.077	0.019
18767	gene:Solyc04g076830.2	NA	4	-	61706858	61706955	61706858	61706924	61707702	61707728	18767	3,9,7	100,167,137	1,2,2	64,62,55	180	149	3.535648934025931e-21	1.23353109015e-19	0.024,0.043,0.041	0.013,0.026,0.029	0.013
3114	gene:Solyc12g006990.1	NA	12	-	1421498	1421520	1421498	1421517	1421612	1421757	3114	0,4,0	14,6,0	3,5,0	9,4,5	152	149	4.3169426303254486e-21	1.50387399655e-19	0.0,0.395,NA	0.246,0.551,0.0	-0.068
20372	gene:Solyc05g010340.2	NA	5	+	4490885	4491059	4490893	4491059	4490631	4490745	20372	4,8,27	0,4,4	26,10,13	2,0,0	157	149	5.2300547825240274e-21	1.81926757235e-19	1.0,0.655,0.865	0.925,1.0,1.0	-0.135
5161	gene:Solyc07g038100.2	NA	7	+	45331826	45332013	45331829	45332013	45331131	45331318	5161	6,8,2	6,5,2	3,2,3	2,0,0	152	149	5.4332970815443816e-21	1.88716518632e-19	0.495,0.611,0.495	0.595,1.0,1.0	-0.331
10401	gene:Solyc08g065350.2	NA	8	+	53262780	53262957	53262894	53262957	53260392	53260448	10401	11,25,23	0,8,5	8,10,6	7,3,2	263	149	6.4309215443249016e-21	2.23036916578e-19	1.0,0.639,0.723	0.393,0.654,0.63	0.228
4892	gene:Solyc12g088200.1	NA	12	+	63647098	63647268	63647186	63647268	63646020	63646205	4892	1,4,0	42,112,51	4,0,3	35,18,31	237	149	7.057049621202543e-21	2.44390736143e-19	0.015,0.022,0.0	0.067,0.0,0.057	-0.029
6651	gene:Solyc08g067250.2	NA	8	+	56295981	56296115	56296009	56296115	56295444	56295558	6651	4,2,1	7,6,2	3,2,0	2,1,0	177	149	7.170786972486993e-21	2.47963275177e-19	0.325,0.219,0.296	0.558,0.627,NA	-0.313
4017	gene:Solyc10g007130.2	NA	10	-	1530852	1530903	1530852	1530897	1531030	1531249	4017	21,34,27	16,24,12	10,13,7	13,7,20	155	149	7.38909462213881e-21	2.55135969685e-19	0.558,0.577,0.684	0.425,0.641,0.252	0.167
18450	gene:Solyc04g050470.2	NA	4	-	47277057	47277156	47277057	47277107	47282595	47282672	18450	23,47,19	0,4,4	4,10,2	4,2,0	198	149	7.995701224886698e-21	2.75675316496e-19	1.0,0.898,0.781	0.429,0.79,1.0	0.153
16589	gene:Solyc07g047830.2	NA	7	+	59070547	59070771	59070551	59070771	59069863	59070075	16589	12,24,17	0,0,5	22,15,12	0,0,1	153	149	8.616688574204997e-21	2.96649432632e-19	1.0,1.0,0.768	1.0,1.0,0.921	-0.051
20535	gene:Solyc09g057910.2	NA	9	+	52228500	52228578	52228507	52228578	52227412	52227531	20535	5,6,6	19,32,31	1,4,2	23,38,26	156	149	9.328364233386408e-21	3.20679617964e-19	0.201,0.152,0.156	0.04,0.091,0.068	0.103
3898	gene:Solyc06g007510.2	NA	6	-	1504032	1504134	1504032	1504119	1506254	1506397	3898	271,630,267	14,3,4	141,117,129	3,0,0	164	149	9.397659931231865e-21	3.22588780509e-19	0.946,0.995,0.984	0.977,1.0,1.0	-0.017
3141	gene:Solyc07g063440.2	NA	7	+	65927163	65927260	65927169	65927260	65926681	65927069	3141	34,51,66	0,0,9	64,42,59	0,0,4	155	149	9.856088729517506e-21	3.37830409742e-19	1.0,1.0,0.876	1.0,1.0,0.934	-0.019
11502	gene:Solyc03g123600.2	NA	3	-	70405047	70405280	70405047	70405251	70405554	70405706	11502	4,7,1	67,135,49	1,1,3	71,65,76	178	149	9.940002024694e-21	3.40209266378e-19	0.048,0.042,0.017	0.012,0.013,0.032	0.017
1085	gene:Solyc03g083440.2	NA	3	+	53341853	53341969	53341899	53341969	53341588	53341743	1085	1,0,3	0,2,3	1,1,0	0,2,0	195	149	1.0507620304083069e-20	3.59112475261e-19	1.0,0.0,0.433	1.0,0.276,NA	-0.16
15337	gene:Solyc05g054460.2	NA	5	+	64388636	64388740	64388650	64388740	64388387	64388522	15337	11,30,24	104,129,83	12,8,6	78,62,50	163	149	1.1021385813395144e-20	3.76122839003e-19	0.088,0.175,0.209	0.123,0.106,0.099	0.048
8241	gene:Solyc11g011920.1	NA	11	-	4854286	4854532	4854286	4854484	4855142	4855228	8241	13,30,25	10,8,11	19,15,9	2,0,2	197	149	1.1133788634883911e-20	3.79406503699e-19	0.496,0.739,0.632	0.878,1.0,0.773	-0.261
9147	gene:Solyc10g008070.2	NA	10	-	2221794	2221960	2221794	2221932	2222341	2222728	9147	4,10,17	34,87,63	4,6,9	82,75,46	177	149	1.3606430736325944e-20	4.62993858655e-19	0.09,0.088,0.185	0.039,0.063,0.141	0.04
24087	gene:Solyc04g007730.2	NA	4	-	1408562	1408660	1408562	1408618	1408780	1409056	24087	9,16,10	309,519,300	2,0,1	31,25,62	191	149	1.5144687464202707e-20	5.14590141447e-19	0.022,0.023,0.025	0.048,0.0,0.012	0.003
22526	gene:Solyc05g005200.2	NA	5	-	174117	174246	174117	174227	175712	175998	22526	9,28,12	359,809,423	8,3,5	312,269,216	168	149	1.788043384357464e-20	6.06666818325e-19	0.022,0.03,0.025	0.022,0.01,0.02	0.008
11589	gene:Solyc05g007260.2	NA	5	-	1926836	1926964	1926836	1926945	1927045	1927108	11589	8,7,0	136,208,111	4,1,0	112,81,81	168	149	1.8609268471944747e-20	6.3048309151e-19	0.05,0.029,0.0	0.031,0.011,0.0	0.012
21278	gene:Solyc08g077350.2	NA	8	+	61238450	61238565	61238453	61238565	61236410	61236445	21278	16,33,27	141,251,155	32,25,32	198,125,140	152	149	2.1746486179367983e-20	7.35709045419e-19	0.1,0.114,0.146	0.137,0.164,0.183	-0.041
5868	gene:Solyc06g011560.2	NA	6	+	8116413	8116505	8116416	8116505	8116262	8116328	5868	8,24,7	30,79,42	1,2,1	10,8,10	152	149	2.1935839800631018e-20	7.41045769634e-19	0.207,0.229,0.14	0.089,0.197,0.089	0.067
16653	gene:Solyc05g006640.2	NA	5	-	1301060	1301165	1301060	1301149	1301235	1301382	16653	28,43,53	0,3,1	34,28,29	0,7,1	165	149	2.329306109984389e-20	7.85763766167e-19	1.0,0.928,0.98	1.0,0.783,0.963	0.054
7293	gene:Solyc03g095240.2	NA	3	+	56223998	56224137	56224022	56224137	56223567	56223725	7293	3,24,9	2,22,7	3,1,5	5,6,6	173	149	2.4888875479930694e-20	8.38390352912e-19	0.564,0.484,0.525	0.341,0.126,0.418	0.229
14182	gene:Solyc09g072900.2	NA	9	+	65592359	65592470	65592366	65592470	65591864	65591954	14182	6,14,9	3,4,4	2,0,1	3,1,0	156	149	2.977273352745104e-20	1.00146590753e-18	0.656,0.77,0.682	0.389,0.0,1.0	0.24
10661	gene:Solyc08g083140.2	NA	8	+	65684580	65684712	65684590	65684712	65682540	65682669	10661	10,17,8	7,0,0	21,7,0	3,0,0	159	149	3.228902132485344e-20	1.08455029364e-18	0.572,1.0,1.0	0.868,1.0,NA	-0.077
18353	gene:Solyc01g079250.2	NA	1	-	78341571	78341803	78341571	78341797	78342104	78343189	18353	7,18,8	96,194,83	0,7,3	77,53,50	155	149	3.2936870977250845e-20	1.10472809737e-18	0.066,0.082,0.085	0.0,0.113,0.055	0.022
21627	gene:Solyc12g013990.1	NA	12	+	4828200	4828289	4828211	4828289	4825556	4826105	21627	1,2,1	48,103,45	3,3,3	44,26,33	160	149	3.659637700479576e-20	1.22571722697e-18	0.019,0.018,0.02	0.06,0.097,0.078	-0.059
8385	gene:Solyc07g008560.2	NA	7	+	3506631	3506777	3506651	3506777	3506348	3506554	8385	69,148,72	333,557,327	102,74,75	706,633,632	169	149	3.866123517858896e-20	1.29302804388e-18	0.154,0.19,0.163	0.113,0.093,0.095	0.069
15636	gene:Solyc04g071470.2	NA	4	+	58450860	58450989	58450891	58450989	58450369	58450447	15636	2,4,1	19,21,27	0,2,0	3,2,2	180	149	4.4037314704600404e-20	1.47073339494e-18	0.08,0.136,0.03	0.0,0.453,0.0	-0.069
19068	gene:Solyc02g063050.2	NA	2	+	35084957	35085068	35085012	35085068	35084240	35084345	19068	71,77,103	2,0,7	100,73,73	0,0,4	204	149	4.422476993201652e-20	1.4748929318e-18	0.963,1.0,0.915	1.0,1.0,0.93	-0.017
8166	gene:Solyc12g043000.1	NA	12	+	39282542	39282604	39282545	39282604	39282068	39282175	8166	8,16,7	0,3,0	16,5,12	0,5,3	152	149	6.009380584344829e-20	2.00127738352e-18	1.0,0.839,1.0	1.0,0.495,0.797	0.182
6676	gene:Solyc01g100170.2	NA	1	+	90238968	90239046	90238975	90239046	90238602	90238692	6676	88,153,108	0,6,4	71,70,48	0,1,0	156	149	6.412707250724334e-20	2.13256626232e-18	1.0,0.961,0.963	1.0,0.985,1.0	-0.02
7789	gene:Solyc09g082680.2	NA	9	+	68403634	68403693	68403639	68403693	68402648	68402888	7789	57,81,71	0,2,2	91,70,59	1,5,3	154	149	6.43416227935905e-20	2.13667046232e-18	1.0,0.975,0.972	0.989,0.931,0.95	0.026
4649	gene:Solyc03g123790.2	NA	3	-	70517563	70517574	70517563	70517568	70518155	70518245	4649	173,394,118	4,12,4	104,69,94	4,0,0	155	149	7.608026586476147e-20	2.52291631287e-18	0.977,0.969,0.966	0.962,1.0,1.0	-0.017
4569	gene:Solyc11g068960.1	NA	11	+	53537103	53537237	53537135	53537237	53535277	53537026	4569	3,7,2	183,282,239	7,1,8	175,151,144	181	149	7.715590840702398e-20	2.55497213644e-18	0.013,0.02,0.007	0.032,0.005,0.044	-0.014
9187	gene:Solyc01g091950.2	NA	1	+	85485807	85485969	85485822	85485969	85484836	85484917	9187	5,4,7	28,92,70	1,3,0	36,15,24	164	149	8.513886658613086e-20	2.81534658267e-18	0.14,0.038,0.083	0.025,0.154,0.0	0.027
2233	gene:Solyc06g068030.2	NA	6	-	42164193	42164321	42164193	42164284	42165067	42165178	2233	8,11,1	206,362,184	1,2,4	189,164,145	186	149	8.665728186327589e-20	2.86152108913e-18	0.03,0.024,0.004	0.004,0.01,0.022	0.007
17974	gene:Solyc10g079720.1	NA	10	-	61221826	61221983	61221826	61221958	61222842	61222905	17974	69,136,113	6,1,2	72,67,45	2,0,0	174	149	8.753770910289949e-20	2.88652825586e-18	0.908,0.991,0.98	0.969,1.0,1.0	-0.03
1145	gene:Solyc03g006190.2	NA	3	-	827674	827701	827674	827686	827859	828023	1145	2,3,4	24,61,18	1,2,0	24,11,23	164	149	8.947633122819548e-20	2.9463098113e-18	0.07,0.043,0.168	0.036,0.142,0.0	0.034
21894	gene:Solyc01g067100.2	NA	1	-	75470504	75470715	75470504	75470696	75471804	75471919	21894	6,17,38	2,0,3	15,15,8	4,2,2	168	149	9.913787778054464e-20	3.25987032898e-18	0.727,1.0,0.918	0.769,0.869,0.78	0.076
18315	gene:Solyc09g009770.2	NA	9	-	3252044	3252142	3252044	3252132	3252338	3252427	18315	11,8,0	42,73,47	2,2,7	73,46,54	159	149	1.167786713810754e-19	3.8345601548e-18	0.197,0.093,0.0	0.025,0.039,0.108	0.039
11701	gene:Solyc09g065430.2	NA	9	-	63531876	63531990	63531876	63531987	63532276	63532658	11701	7,13,6	170,284,153	6,5,2	65,31,34	152	149	1.3018217385894806e-19	4.26870079178e-18	0.039,0.043,0.037	0.083,0.137,0.055	-0.052
999	gene:Solyc01g008070.2	NA	1	+	2215444	2215553	2215503	2215553	2214435	2214560	999	53,101,80	1,6,1	20,15,18	0,2,0	208	149	1.3406640291404797e-19	4.38992572112e-18	0.974,0.923,0.983	1.0,0.843,1.0	0.012
8278	gene:Solyc03g112050.2	NA	3	+	62588428	62588608	62588452	62588608	62587878	62588071	8278	12,20,20	175,405,337	3,3,3	152,117,126	173	149	1.8948175474774237e-19	6.19581553704e-18	0.056,0.041,0.049	0.017,0.022,0.02	0.029
19429	gene:Solyc06g053570.2	NA	6	+	36398196	36398284	36398207	36398284	36398081	36398132	19429	0,0,2	2,5,15	2,3,0	15,9,6	160	149	2.0975631290834032e-19	6.84921553779e-18	0.0,0.0,0.11	0.11,0.237,0.0	-0.079
11347	gene:Solyc12g044480.1	NA	12	+	38434721	38434922	38434789	38434922	38434035	38434613	11347	69,79,46	0,15,0	31,16,32	1,2,0	217	149	2.1115808199231115e-19	6.88539809779e-18	1.0,0.783,1.0	0.955,0.846,1.0	-0.006
10137	gene:Solyc09g064240.2	NA	9	-	61388513	61388629	61388513	61388624	61388735	61388886	10137	19,24,15	29,43,27	12,2,6	22,23,17	154	149	2.1261120883656873e-19	6.92315248774e-18	0.388,0.351,0.35	0.345,0.078,0.255	0.137
16525	gene:Solyc01g087390.2	NA	1	-	82340959	82341071	82340959	82341066	82342969	82343096	16525	9,12,5	10,2,6	10,6,5	1,5,1	154	149	2.352969367963899e-19	7.65122979638e-18	0.465,0.853,0.446	0.906,0.537,0.829	-0.169
17552	gene:Solyc06g060800.2	NA	6	-	38837077	38837199	38837077	38837191	38838050	38838131	17552	4,7,6	2,12,9	1,0,3	9,0,3	157	149	2.422466652642027e-19	7.86630618715e-18	0.655,0.356,0.388	0.095,NA,0.487	0.175
22467	gene:Solyc07g062850.2	NA	7	+	65496516	65496678	65496619	65496678	65495530	65495602	22467	29,91,56	8,2,1	68,52,48	1,2,2	252	149	2.5766082864267684e-19	8.35526711968e-18	0.682,0.964,0.971	0.976,0.939,0.934	-0.077
17684	gene:Solyc12g095880.1	NA	12	-	64993329	64993387	64993329	64993376	64994399	64994512	17684	0,6,2	1,3,0	4,1,0	0,0,2	160	149	2.5980285393195295e-19	8.41309103651e-18	0.0,0.651,1.0	1.0,1.0,0.0	-0.116
4749	gene:Solyc11g008000.1	NA	11	-	2206693	2206882	2206693	2206862	2207237	2207518	4749	112,166,201	1,8,4	179,147,113	0,4,2	169	149	2.6911251590965915e-19	8.70254198e-18	0.99,0.948,0.978	1.0,0.97,0.98	-0.011
9609	gene:Solyc01g009290.2	NA	1	-	3334183	3334449	3334183	3334430	3335719	3335853	9609	106,125,148	7,23,17	157,111,138	12,10,11	168	149	2.7196260869704407e-19	8.78259416102e-18	0.931,0.828,0.885	0.921,0.908,0.918	-0.034
1586	gene:Solyc01g103170.2	NA	1	-	91831688	91831772	91831688	91831769	91832366	91832451	1586	52,97,58	4,7,7	33,35,28	1,3,13	152	149	2.771716671868565e-19	8.93850032627e-18	0.927,0.931,0.89	0.97,0.92,0.679	0.06
2596	gene:Solyc10g078720.1	NA	10	-	60448554	60448636	60448554	60448624	60448704	60448759	2596	4,6,3	237,435,212	10,2,2	156,173,114	161	149	2.8455549324638005e-19	9.1640158505e-18	0.015,0.013,0.013	0.056,0.011,0.016	-0.014
23852	gene:Solyc09g011020.2	NA	9	-	4361518	4361591	4361518	4361572	4361660	4361865	23852	0,12,4	51,121,50	3,0,0	41,20,22	168	149	3.27738886846369e-19	1.05402444473e-17	0.0,0.081,0.066	0.061,0.0,0.0	0.029
16844	gene:Solyc05g012610.2	NA	5	+	5822455	5822553	5822485	5822553	5822248	5822357	16844	3,10,5	177,373,148	2,1,0	99,70,69	179	149	3.600832986056742e-19	1.15645930628e-17	0.014,0.022,0.027	0.017,0.012,0.0	0.011
14714	gene:Solyc09g061280.2	NA	9	-	58531450	58531654	58531450	58531651	58533284	58533688	14714	84,165,92	0,3,1	86,69,61	2,6,0	152	149	3.8002812197047444e-19	1.21884532416e-17	1.0,0.982,0.989	0.977,0.919,1.0	0.025
13215	gene:Solyc04g078300.2	NA	4	+	63059617	63059710	63059620	63059710	63059426	63059488	13215	0,3,0	7,8,6	1,5,0	2,8,0	152	149	4.0222999291467245e-19	1.28828991583e-17	0.0,0.269,0.0	0.329,0.38,NA	-0.265
15788	gene:Solyc09g031700.2	NA	9	+	28154049	28154289	28154062	28154289	28151485	28151981	15788	3,2,4	27,29,30	1,0,2	20,19,9	162	149	4.1968063658746545e-19	1.34234822985e-17	0.093,0.06,0.109	0.044,0.0,0.17	0.016
16834	gene:Solyc10g019170.1	NA	10	+	12162441	12162475	12162447	12162475	12162003	12162104	16834	7,12,15	0,5,7	7,7,4	9,3,2	155	149	4.560752420621603e-19	1.45676894416e-17	1.0,0.698,0.673	0.428,0.692,0.658	0.198
4270	gene:Solyc10g079710.1	NA	10	+	61215282	61215362	61215285	61215362	61215118	61215208	4270	12,30,2	22,47,20	10,2,7	12,5,3	152	149	5.133708010411704e-19	1.63754808577e-17	0.348,0.385,0.089	0.45,0.282,0.696	-0.202
20885	gene:Solyc07g006270.2	NA	7	+	1063396	1063578	1063495	1063578	1061673	1061682	20885	18,9,9	0,7,4	5,1,2	5,5,1	248	149	5.606181053829258e-19	1.78582764683e-17	1.0,0.436,0.575	0.375,0.107,0.546	0.328
5124	gene:Solyc01g095570.2	NA	1	-	86776923	86777036	86776923	86777033	86778790	86778828	5124	85,122,85	10,8,4	127,100,100	2,6,6	152	149	6.5537073549108e-19	2.08482590144e-17	0.893,0.937,0.954	0.984,0.942,0.942	-0.028
18112	gene:Solyc10g045540.1	NA	10	+	34562656	34562766	34562671	34562766	34561244	34561427	18112	2,5,4	52,86,40	3,4,4	30,23,21	164	149	7.900607470794553e-19	2.50988810505e-17	0.034,0.05,0.083	0.083,0.136,0.148	-0.067
7346	gene:Solyc11g068650.1	NA	11	+	53295055	53295168	53295065	53295168	53294213	53294327	7346	68,141,78	7,7,12	52,58,52	3,1,5	159	149	8.601308069789625e-19	2.72879117316e-17	0.901,0.95,0.859	0.942,0.982,0.907	-0.04
10852	gene:Solyc03g116640.2	NA	3	+	65971519	65971674	65971527	65971674	65969627	65969634	10852	1,4,3	1,0,0	2,2,5	8,5,1	157	149	9.58956013793324e-19	3.03820591127e-17	0.487,1.0,1.0	0.192,0.275,0.826	0.398
16070	gene:Solyc10g062180.1	NA	10	+	25206069	25206176	25206072	25206176	25205873	25205986	16070	11,13,7	71,156,119	6,1,2	71,32,53	152	149	1.0174644018532746e-18	3.21922441315e-17	0.132,0.076,0.055	0.077,0.03,0.036	0.04
7071	gene:Solyc03g093390.2	NA	3	-	54656034	54656177	54656034	54656150	54656737	54656997	7071	5,7,3	0,4,0	11,11,11	6,3,7	176	149	1.2170463600320184e-18	3.84550564838e-17	1.0,0.597,1.0	0.608,0.756,0.571	0.221
7330	gene:Solyc12g038400.1	NA	12	-	48113850	48114084	48113850	48114067	48114359	48114597	7330	12,23,17	61,146,132	9,7,0	53,64,40	166	149	1.5204911349036395e-18	4.79783508181e-17	0.15,0.124,0.104	0.132,0.089,0.0	0.052
12159	gene:Solyc12g020000.1	NA	12	-	12863184	12863365	12863184	12863328	12863484	12863553	12159	329,337,214	918,1220,888	94,109,105	559,398,434	186	149	1.536390282804031e-18	4.84148792747e-17	0.223,0.181,0.162	0.119,0.18,0.162	0.035
20810	gene:Solyc07g049350.2	NA	7	+	59631005	59631153	59631009	59631153	59630636	59630933	20810	85,110,125	4,19,10	85,60,74	3,6,5	153	149	1.5412602468900588e-18	4.85031496488e-17	0.954,0.849,0.924	0.965,0.907,0.935	-0.027
21267	gene:Solyc02g091880.2	NA	2	+	53111143	53111289	53111182	53111289	53110732	53110888	21267	9,49,18	774,2276,947	13,14,4	1129,940,872	188	149	1.6026658156305215e-18	5.03679625301e-17	0.009,0.017,0.015	0.009,0.012,0.004	0.005
21264	gene:Solyc12g055930.1	NA	12	-	61921780	61922021	61921780	61922008	61922288	61922390	21264	0,6,7	43,85,58	0,2,2	40,46,68	162	149	1.7716163011650215e-18	5.56031381269e-17	0.0,0.061,0.1	0.0,0.038,0.026	0.032
5355	gene:Solyc05g007960.2	NA	5	-	2382293	2382491	2382293	2382444	2383323	2383412	5355	33,60,74	1,3,0	28,29,21	2,0,4	196	149	2.272471297150605e-18	7.12273924622e-17	0.962,0.938,1.0	0.914,1.0,0.8	0.062
7166	gene:Solyc03g026310.2	NA	3	+	3748034	3748145	3748044	3748145	3747227	3747318	7166	1,4,2	37,60,36	0,2,0	16,7,10	159	149	2.662836958364914e-18	8.33514185432e-17	0.025,0.059,0.049	0.0,0.211,0.0	-0.026
21647	gene:Solyc03g078230.2	NA	3	+	50216406	50216530	50216423	50216530	50216223	50216315	21647	24,39,28	2,0,1	13,19,12	4,0,1	166	149	2.6877066329277517e-18	8.40177093453e-17	0.915,1.0,0.962	0.745,1.0,0.915	0.072
104	gene:Solyc07g063390.2	NA	7	-	65864371	65864455	65864371	65864447	65864522	65864581	104	7,20,8	86,165,129	4,3,2	127,82,87	157	149	3.0934580781422273e-18	9.65727358749e-17	0.072,0.103,0.056	0.029,0.034,0.021	0.049
4958	gene:Solyc04g024710.2	NA	4	-	29419844	29419993	29419844	29419990	29420064	29420401	4958	42,71,60	1,9,8	51,30,29	0,3,1	152	149	3.121039081851245e-18	9.73042038218e-17	0.976,0.885,0.88	1.0,0.907,0.966	-0.044
10299	gene:Solyc02g065070.2	NA	2	-	36236714	36236841	36236714	36236827	36236907	36237204	10299	1,2,2	32,99,42	0,1,6	31,18,3	163	149	3.1696520068865732e-18	9.86885674654e-17	0.028,0.018,0.042	0.0,0.048,0.646	-0.202
10838	gene:Solyc02g062640.2	NA	2	+	34389197	34389408	34389313	34389408	34388886	34388946	10838	138,223,148	272,467,336	78,102,103	207,158,124	265	149	3.358778135647087e-18	1.04438399722e-16	0.222,0.212,0.199	0.175,0.266,0.318	-0.042
17678	gene:Solyc06g008720.2	NA	6	-	2629982	2630143	2629982	2630086	2630760	2630921	17678	56,175,99	30,58,23	82,38,31	8,11,16	206	149	3.662739052731129e-18	1.13738963035e-16	0.574,0.686,0.757	0.881,0.714,0.584	-0.054
10603	gene:Solyc05g012200.2	NA	5	+	5466414	5466608	5466493	5466608	5466229	5466327	10603	3,16,7	41,89,40	3,2,2	26,29,20	228	149	3.727837949548792e-18	1.15607355459e-16	0.046,0.105,0.103	0.07,0.043,0.061	0.027
22249	gene:Solyc01g068050.2	NA	1	+	77082662	77082749	77082700	77082749	77080698	77080756	22249	11,36,17	0,2,0	17,13,11	0,4,2	187	149	4.06935188776908e-18	1.26031644661e-16	1.0,0.935,1.0	1.0,0.721,0.814	0.133
12842	gene:Solyc07g055210.2	NA	7	-	63321558	63321736	63321558	63321718	63322280	63322447	12842	5,7,2	98,268,113	9,5,3	114,101,90	167	149	4.507608011374136e-18	1.39420672595e-16	0.044,0.023,0.016	0.066,0.042,0.029	-0.018
10793	gene:Solyc03g117060.2	NA	3	-	66324594	66324808	66324594	66324789	66325342	66325466	10793	2,10,4	2,9,6	3,2,2	7,4,6	168	149	5.4757031107666716e-18	1.69140789765e-16	0.47,0.496,0.372	0.275,0.307,0.228	0.176
23614	gene:Solyc08g068270.2	NA	8	-	57360629	57360803	57360629	57360796	57360882	57360923	23614	2,7,2	4,38,10	0,2,2	12,16,4	156	149	5.497220260284091e-18	1.69582011845e-16	0.323,0.15,0.16	0.0,0.107,0.323	0.068
18969	gene:Solyc10g005040.2	NA	10	+	48339	48772	48642	48772	48163	48237	18969	73,329,166	4,4,0	183,99,83	0,0,3	452	149	5.546875623569643e-18	1.70888960571e-16	0.857,0.964,1.0	1.0,1.0,0.901	-0.027
7936	gene:Solyc06g060720.2	NA	6	-	38737600	38737804	38737600	38737671	38737874	38738056	7936	33,111,52	326,696,313	9,6,8	321,269,244	282	149	5.8899013345254055e-18	1.81218814682e-16	0.051,0.078,0.081	0.015,0.012,0.017	0.055
23937	gene:Solyc02g083260.2	NA	2	-	46715477	46715698	46715477	46715660	46716223	46716592	23937	9,19,5	13,36,21	8,4,2	23,11,16	187	149	6.084982221864037e-18	1.86975633279e-16	0.356,0.296,0.159	0.217,0.225,0.091	0.093
8637	gene:Solyc04g025290.2	NA	4	-	24337434	24337655	24337434	24337627	24338391	24338595	8637	6,12,14	8,20,8	4,10,12	3,3,8	177	149	6.133015017197399e-18	1.88204891464e-16	0.387,0.336,0.596	0.529,0.737,0.558	-0.168
17977	gene:Solyc02g093330.2	NA	2	+	54233220	54233460	54233238	54233460	54232985	54232994	17977	7,2,1	0,3,1	0,5,2	1,0,0	167	149	7.11349237825396e-18	2.18007619357e-16	1.0,0.373,0.472	0.0,1.0,1.0	-0.052
8751	gene:Solyc12g009500.1	NA	12	+	2766481	2766571	2766485	2766571	2765924	2765997	8751	119,193,110	19,70,31	74,61,62	18,9,13	153	149	7.571705816697788e-18	2.31747575552e-16	0.859,0.729,0.776	0.8,0.868,0.823	-0.042
10719	gene:Solyc03g115470.2	NA	3	+	65166514	65166726	65166595	65166726	65166344	65166438	10719	23,45,21	81,232,119	22,10,3	92,70,71	230	149	8.082076932660263e-18	2.47046015236e-16	0.155,0.112,0.103	0.134,0.085,0.027	0.041
334	gene:Solyc07g063820.2	NA	7	-	66152250	66152461	66152250	66152448	66152535	66152696	334	81,201,173	4,4,3	97,59,50	1,0,0	162	149	8.356548780141339e-18	2.55103237175e-16	0.949,0.979,0.981	0.989,1.0,1.0	-0.027
12997	gene:Solyc06g062860.2	NA	6	-	39665908	39666055	39665908	39666049	39666125	39666314	12997	37,52,80	2,4,1	43,33,48	3,6,2	155	149	8.922176680582171e-18	2.72016166809e-16	0.947,0.926,0.987	0.932,0.841,0.958	0.043
5493	gene:Solyc08g067950.2	NA	8	+	57011948	57012078	57011987	57012078	57009170	57009221	5493	23,40,13	835,1194,768	13,10,13	669,596,588	188	149	9.308189591967447e-18	2.83416240239e-16	0.021,0.026,0.013	0.015,0.013,0.017	0.005
3309	gene:Solyc12g006450.1	NA	12	-	922971	923050	922971	922999	923121	923209	3309	280,799,370	6,14,1	118,104,81	0,0,2	200	149	9.538240566277265e-18	2.90044163523e-16	0.972,0.977,0.996	1.0,1.0,0.968	-0.008
4833	gene:Solyc02g091030.2	NA	2	+	52471397	52471628	52471412	52471628	52471178	52471271	4833	1,6,10	0,8,6	7,0,1	1,0,1	164	149	9.900834132676452e-18	3.00680124664e-16	1.0,0.405,0.602	0.864,NA,0.476	-0.001
17145	gene:Solyc05g054570.2	NA	5	+	64460271	64460390	64460282	64460390	64458919	64459270	17145	34,51,23	4,8,4	27,35,10	3,2,1	160	149	1.0526894026257906e-17	3.19279470175e-16	0.888,0.856,0.843	0.893,0.942,0.903	-0.05
4836	gene:Solyc02g091030.2	NA	2	+	52473104	52473203	52473110	52473203	52472898	52472985	4836	2,16,15	6,28,15	1,0,2	0,2,7	155	149	1.148304646619271e-17	3.47829488889e-16	0.243,0.355,0.49	1.0,0.0,0.215	-0.042
2306	gene:Solyc05g012450.2	NA	5	-	5694882	5695046	5694882	5695030	5695124	5696085	2306	0,3,6	27,37,28	2,0,0	56,42,38	165	149	1.1856083852249534e-17	3.58665659246e-16	0.0,0.068,0.162	0.031,0.0,0.0	0.066
17961	gene:Solyc12g036160.1	NA	12	-	53653444	53653690	53653444	53653683	53655186	53655308	17961	74,123,71	8,19,8	17,25,24	1,2,0	156	149	1.2104545895512752e-17	3.65710152732e-16	0.898,0.861,0.894	0.942,0.923,1.0	-0.071
11723	gene:Solyc03g025500.2	NA	3	-	2893972	2894181	2893972	2894145	2894268	2894326	11723	2,3,5	16,43,14	3,4,2	3,6,15	185	149	1.2363171836927124e-17	3.73043196547e-16	0.091,0.053,0.223	0.446,0.349,0.097	-0.175
22527	gene:Solyc05g005200.2	NA	5	-	174117	174249	174117	174227	175712	175998	22527	7,30,13	359,809,423	9,3,5	312,269,216	171	149	1.240862041294814e-17	3.73933297663e-16	0.017,0.031,0.026	0.025,0.01,0.02	0.006
18778	gene:Solyc04g076830.2	NA	4	-	61706858	61706955	61706858	61706924	61709090	61709236	18778	7,5,7	158,228,169	2,2,2	100,79,104	180	149	1.3088158863838495e-17	3.93904858232e-16	0.035,0.018,0.033	0.016,0.021,0.016	0.011
6938	gene:Solyc09g018030.2	NA	9	-	12636813	12636900	12636813	12636897	12637039	12637229	6938	4,8,11	6,26,15	10,4,5	10,6,4	152	149	1.4812670650472846e-17	4.45234696667e-16	0.395,0.232,0.418	0.495,0.395,0.551	-0.132
580	gene:Solyc06g060670.2	NA	6	+	38694514	38694591	38694517	38694591	38694131	38694362	580	1,6,4	5,29,6	0,1,3	19,9,4	152	149	1.610064703258706e-17	4.83328642355e-16	0.164,0.169,0.395	0.0,0.098,0.424	0.069
16187	gene:Solyc07g066630.2	NA	7	-	67994830	67995000	67994830	67994994	67995461	67995621	16187	38,196,63	3,6,0	56,42,51	1,1,0	155	149	1.6339709101688682e-17	4.89877851521e-16	0.924,0.969,1.0	0.982,0.976,1.0	-0.022
1841	gene:Solyc09g098360.2	NA	9	+	72198515	72198597	72198528	72198597	72198312	72198421	1841	12,15,12	1342,2117,1409	7,121,12	1246,983,984	162	149	1.6805566380773142e-17	5.03201154275e-16	0.008,0.006,0.008	0.005,0.102,0.011	-0.032
20194	gene:Solyc04g080140.2	NA	4	-	64405768	64405856	64405768	64405850	64406040	64406209	20194	0,6,0	31,30,24	6,0,3	24,16,16	155	149	1.7592626556327966e-17	5.26095828588e-16	0.0,0.161,0.0	0.194,0.0,0.153	-0.062
2863	gene:Solyc07g064810.2	NA	7	-	66798624	66798667	66798624	66798663	66798749	66798805	2863	2,8,0	33,84,31	2,0,2	43,35,62	153	149	1.9788326387826323e-17	5.9100294543e-16	0.056,0.085,0.0	0.043,0.0,0.03	0.023
11346	gene:Solyc12g044480.1	NA	12	+	38434707	38434922	38434789	38434922	38434035	38434613	11346	75,88,47	0,15,0	32,16,33	1,2,0	231	149	2.0646202426315612e-17	6.15839969319e-16	1.0,0.791,1.0	0.954,0.838,1.0	-0.0
2852	gene:Solyc03g123830.2	NA	3	+	70542702	70542793	70542720	70542793	70542518	70542625	2852	10,18,12	2,0,0	10,3,3	4,0,0	167	149	2.08469200622672e-17	6.21036900711e-16	0.817,1.0,1.0	0.69,1.0,1.0	0.042
11182	gene:Solyc10g049970.1	NA	10	+	47293728	47293860	47293747	47293860	47293464	47293639	11182	12,60,19	1,2,0	8,8,11	1,2,0	168	149	2.217295931809655e-17	6.5970181626e-16	0.914,0.964,1.0	0.876,0.78,1.0	0.074
8696	gene:Solyc11g069470.1	NA	11	+	54069558	54069727	54069571	54069727	54069154	54069238	8696	1,3,0	70,130,118	2,4,1	59,44,42	162	149	2.3437064509305206e-17	6.9642836175e-16	0.013,0.021,0.0	0.03,0.077,0.021	-0.031
1749	gene:Solyc07g066550.2	NA	7	-	67942596	67942782	67942596	67942774	67942875	67943022	1749	0,2,3	26,45,66	1,2,5	48,19,26	157	149	2.375265300403317e-17	7.04912594531e-16	0.0,0.04,0.041	0.019,0.091,0.154	-0.061
21345	gene:Solyc01g094880.2	NA	1	+	86283957	86284106	86283967	86284106	86283618	86283814	21345	29,49,26	37,48,23	32,28,28	24,18,12	159	149	2.611719165985736e-17	7.74105636492e-16	0.423,0.489,0.514	0.555,0.593,0.686	-0.136
20329	gene:Solyc03g044010.2	NA	3	-	7803707	7803823	7803707	7803818	7806021	7806089	20329	2,4,10	109,257,127	3,2,3	185,108,148	154	149	3.256541777678202e-17	9.64010378506e-16	0.017,0.015,0.071	0.015,0.018,0.019	0.017
14597	gene:Solyc04g015120.2	NA	4	+	5291137	5291299	5291180	5291299	5290309	5290812	14597	309,743,385	2759,5936,3216	9,3,2	61,58,45	192	149	3.337169420516002e-17	9.86632245448e-16	0.08,0.089,0.085	0.103,0.039,0.033	0.026
10466	gene:Solyc10g039280.1	NA	10	+	21035612	21035752	21035669	21035752	21035409	21035503	10466	17,28,7	68,134,60	7,6,7	64,47,40	206	149	3.624998198544793e-17	1.07037887613e-15	0.153,0.131,0.078	0.073,0.085,0.112	0.031
10313	gene:Solyc06g083540.2	NA	6	-	48924951	48925058	48924951	48925040	48925117	48925198	10313	0,5,3	127,291,123	2,6,7	234,169,149	167	149	3.727344399988908e-17	1.09921496173e-15	0.0,0.015,0.021	0.008,0.031,0.04	-0.014
8201	gene:Solyc01g028860.2	NA	1	+	41112747	41112853	41112779	41112853	41111998	41112214	8201	3,12,8	4,9,5	13,4,2	2,1,3	181	149	3.852366830173825e-17	1.13465754188e-15	0.382,0.523,0.568	0.843,0.767,0.354	-0.164
13920	gene:Solyc12g055740.1	NA	12	-	61730903	61731039	61730903	61731032	61731230	61731409	13920	21,57,33	0,2,2	15,15,18	4,3,0	156	149	3.946676617995103e-17	1.16097657853e-15	1.0,0.965,0.94	0.782,0.827,1.0	0.099
22576	gene:Solyc06g071430.2	NA	6	+	43954855	43955049	43954922	43955049	43953269	43953362	22576	2,16,7	2,1,1	0,8,2	0,4,0	216	149	4.55522994891345e-17	1.33831285905e-15	0.408,0.917,0.828	NA,0.58,1.0	-0.072
20940	gene:Solyc05g006940.2	NA	5	-	1537113	1537347	1537113	1537206	1538497	1538584	20940	3,37,19	52,141,51	0,5,2	47,32,44	290	149	4.827668223386621e-17	1.41657924277e-15	0.029,0.119,0.161	0.0,0.074,0.023	0.071
1714	gene:Solyc02g083290.2	NA	2	-	46737760	46737928	46737760	46737844	46738269	46738320	1714	5,18,16	2,1,0	6,2,0	1,0,0	233	149	5.0051466890120345e-17	1.46682080155e-15	0.615,0.92,1.0	0.793,1.0,NA	-0.051
6009	gene:Solyc06g066470.2	NA	6	-	41726077	41726164	41726077	41726152	41726628	41726736	6009	6,11,14	5,7,8	4,2,2	1,7,6	161	149	5.011577443633702e-17	1.46687182479e-15	0.526,0.593,0.618	0.787,0.209,0.236	0.168
15998	gene:Solyc03g118640.2	NA	3	+	67511495	67511579	67511514	67511579	67511321	67511403	15998	109,120,125	1,4,7	121,103,96	13,4,2	168	149	5.478234961973491e-17	1.60146157959e-15	0.99,0.964,0.941	0.892,0.958,0.977	0.023
11594	gene:Solyc03g033470.2	NA	3	+	5027590	5027723	5027598	5027723	5026686	5026802	11594	7,12,9	0,5,4	6,5,12	4,0,0	157	149	5.996937365277613e-17	1.75091153834e-15	1.0,0.695,0.681	0.587,1.0,1.0	-0.07
18032	gene:Solyc01g066840.2	NA	1	+	75055204	75055317	75055253	75055317	75054695	75054781	18032	1682,2259,1233	16,26,18	1605,1710,1716	9,0,19	198	149	6.08063835940386e-17	1.77314137234e-15	0.988,0.985,0.981	0.993,1.0,0.985	-0.008
22596	gene:Solyc06g050310.2	NA	6	-	32922821	32922909	32922821	32922895	32924051	32924106	22596	3,5,2	67,144,79	0,0,2	20,24,18	163	149	6.094567284270261e-17	1.77499540347e-15	0.039,0.031,0.023	0.0,0.0,0.092	0.0
10832	gene:Solyc02g062640.2	NA	2	+	34389194	34389408	34389313	34389408	34388886	34388946	10832	138,226,148	272,467,336	81,97,104	207,158,124	268	149	6.809010055489547e-17	1.98061092743e-15	0.22,0.212,0.197	0.179,0.254,0.318	-0.041
23058	gene:Solyc10g006440.2	NA	10	+	1049142	1049223	1049145	1049223	1048829	1049011	23058	0,5,10	0,9,7	5,0,2	4,1,3	152	149	7.807157612943508e-17	2.26813891246e-15	NA,0.353,0.583	0.551,0.0,0.395	0.153
11343	gene:Solyc12g044480.1	NA	12	+	38434687	38434922	38434789	38434922	38434035	38434613	11343	137,204,73	0,15,0	65,36,59	1,2,0	251	149	7.841353869950112e-17	2.27525422625e-15	1.0,0.89,1.0	0.975,0.914,1.0	0.0
18554	gene:Solyc10g076480.1	NA	10	+	59473578	59473693	59473589	59473693	59473188	59473474	18554	0,3,4	22,92,33	1,0,2	57,40,24	160	149	8.02125392765429e-17	2.32457723528e-15	0.0,0.029,0.101	0.016,0.0,0.072	0.014
9623	gene:Solyc01g098080.2	NA	1	-	88679168	88679275	88679168	88679241	88679363	88679525	9623	5,10,10	0,0,2	29,21,4	2,1,2	183	149	8.518032589257876e-17	2.46549721056e-15	1.0,1.0,0.803	0.922,0.945,0.62	0.105
24030	gene:Solyc01g099930.2	NA	1	-	90042135	90042246	90042135	90042151	90042485	90042709	24030	326,917,320	17,64,53	169,107,125	33,20,25	244	149	8.968949476627574e-17	2.59281159654e-15	0.921,0.897,0.787	0.758,0.766,0.753	0.109
18679	gene:Solyc12g088730.1	NA	12	+	63986036	63986185	63986047	63986185	63983991	63984118	18679	120,209,118	2,4,0	123,112,95	7,2,6	160	149	9.59560208627351e-17	2.77055284375e-15	0.982,0.98,1.0	0.942,0.981,0.936	0.034
2638	gene:Solyc05g018340.2	NA	5	+	20577062	20577366	20577146	20577366	20573842	20574017	2638	155,260,127	23,17,19	152,117,165	17,3,14	233	149	1.0354836329628378e-16	2.9860902552e-15	0.812,0.907,0.81	0.851,0.961,0.883	-0.055
3020	gene:Solyc11g065880.1	NA	11	-	51460745	51460819	51460745	51460816	51461516	51461997	3020	121,127,86	77,97,71	45,49,58	74,39,34	152	149	1.0645905133945739e-16	3.06625609171e-15	0.606,0.562,0.543	0.373,0.552,0.626	0.053
18384	gene:Solyc01g068610.2	NA	1	+	77828617	77828740	77828625	77828740	77823140	77823425	18384	164,360,145	5,14,0	87,55,55	2,2,0	157	149	1.1150542209467116e-16	3.20766211167e-15	0.969,0.961,1.0	0.976,0.963,1.0	-0.003
7114	gene:Solyc05g015710.2	NA	5	-	11757799	11757856	11757799	11757841	11758143	11758617	7114	6,1,1	1,11,1	3,0,0	0,0,1	164	149	1.1713614851794867e-16	3.36551103187e-15	0.845,0.076,0.476	1.0,NA,0.0	-0.034
14042	gene:Solyc05g052260.2	NA	5	+	62526775	62526945	62526813	62526945	62525414	62525484	14042	2,12,3	2,6,0	2,2,0	2,0,3	187	149	1.263217416917545e-16	3.62498559849e-15	0.443,0.614,1.0	0.443,1.0,0.0	0.205
10320	gene:Solyc12g042900.1	NA	12	+	39522177	39522260	39522180	39522260	39521829	39522004	10320	16,37,16	596,1433,644	10,10,9	541,573,462	152	149	1.3515515052040495e-16	3.87373166742e-15	0.026,0.025,0.024	0.018,0.017,0.019	0.007
10794	gene:Solyc03g117060.2	NA	3	-	66324594	66324789	66324594	66324779	66325342	66325466	10794	8,31,19	540,1038,621	11,8,6	514,482,352	159	149	1.4671749650407687e-16	4.19998987245e-15	0.014,0.027,0.028	0.02,0.015,0.016	0.006
18165	gene:Solyc02g093690.2	NA	2	-	54443474	54443649	54443474	54443642	54443807	54444326	18165	45,89,33	2,9,5	44,44,31	3,2,0	156	149	1.4838364639221768e-16	4.24250559715e-15	0.956,0.904,0.863	0.933,0.955,1.0	-0.055
121	gene:Solyc02g081840.2	NA	2	+	45633723	45633780	45633736	45633780	45633504	45633614	121	2,7,3	1,9,5	15,5,5	0,2,11	162	149	1.5255289366860292e-16	4.35639779788e-15	0.648,0.417,0.356	1.0,0.697,0.295	-0.19
12054	gene:Solyc03g098170.2	NA	3	-	60507662	60507836	60507662	60507814	60508423	60508513	12054	14,7,3	50,156,66	0,6,4	81,62,39	171	149	1.574235447855722e-16	4.4900182573e-15	0.196,0.038,0.038	0.0,0.078,0.082	0.037
3434	gene:Solyc04g045470.2	NA	4	+	33543162	33543353	33543234	33543353	33542913	33543081	3434	42,106,36	0,2,4	33,33,27	0,0,2	221	149	1.7723100308298772e-16	5.04882243898e-15	1.0,0.973,0.859	1.0,1.0,0.901	-0.023
16457	gene:Solyc11g071700.1	NA	11	+	55111875	55112025	55111878	55112025	55111699	55111778	16457	6,17,7	18,38,54	7,7,3	40,35,26	152	149	1.9500334078557792e-16	5.54836568534e-15	0.246,0.305,0.113	0.146,0.164,0.102	0.084
1252	gene:Solyc12g056340.1	NA	12	+	62299283	62299516	62299291	62299516	62299142	62299198	1252	0,3,5	7,10,4	3,0,0	17,11,10	157	149	2.0298683222491927e-16	5.76851670486e-15	0.0,0.222,0.543	0.143,0.0,0.0	0.207
18589	gene:Solyc07g049160.2	NA	7	-	59421024	59421171	59421024	59421113	59421855	59422244	18589	23,55,32	2,4,2	29,23,27	0,0,2	207	149	2.133823684477662e-16	6.0565976129e-15	0.892,0.908,0.92	1.0,1.0,0.907	-0.062
14610	gene:Solyc07g043600.2	NA	7	+	57549346	57549416	57549402	57549416	57548769	57548834	14610	6,4,1	9,32,38	4,1,0	35,16,14	205	149	2.1638001359251068e-16	6.13425564532e-15	0.326,0.083,0.019	0.077,0.043,0.0	0.103
10936	gene:Solyc01g107160.2	NA	1	+	94779258	94779393	94779292	94779393	94779126	94779205	10936	1,11,2	62,147,58	2,2,1	98,79,42	183	149	2.5539739720675895e-16	7.23163282308e-15	0.013,0.057,0.027	0.016,0.02,0.019	0.014
3782	gene:Solyc01g099430.2	NA	1	+	89693032	89693206	89693118	89693206	89692931	89692943	3782	2,10,4	5,6,7	0,2,0	0,0,3	235	149	2.563564520404893e-16	7.25003259118e-15	0.202,0.514,0.266	NA,1.0,0.0	-0.173
18971	gene:Solyc09g066460.2	NA	9	-	64874012	64874063	64874012	64874060	64874144	64874258	18971	24,49,31	23,42,15	19,5,6	24,11,22	152	149	2.625514513537363e-16	7.4073631492e-15	0.506,0.534,0.67	0.437,0.308,0.211	0.251
8924	gene:Solyc06g009340.2	NA	6	+	3291010	3291178	3291036	3291178	3290900	3290927	8924	0,9,4	108,241,77	3,0,0	51,46,48	175	149	2.6233330360127725e-16	7.4073631492e-15	0.0,0.031,0.042	0.048,0.0,0.0	0.008
9856	gene:Solyc04g026030.2	NA	4	+	19665140	19665336	19665182	19665336	19664990	19665062	9856	33,109,54	2,1,2	101,72,60	4,8,0	191	149	2.989574792164123e-16	8.42434867816e-15	0.928,0.988,0.955	0.952,0.875,1.0	0.015
23624	gene:Solyc01g105510.2	NA	1	+	93664928	93665145	93665050	93665145	93663505	93663593	23624	18,34,18	0,0,2	7,1,6	1,1,2	271	149	3.0991585059282653e-16	8.72266160522e-15	1.0,1.0,0.832	0.794,0.355,0.623	0.353
22409	gene:Solyc01g106370.2	NA	1	+	94300998	94301136	94301014	94301136	94299543	94300127	22409	27,18,19	6,0,1	14,8,6	8,0,0	165	149	3.4766265407077375e-16	9.77332245167e-15	0.803,1.0,0.945	0.612,1.0,1.0	0.045
15419	gene:Solyc06g051390.2	NA	6	+	34733885	34733996	34733968	34733996	34733051	34733124	15419	3,13,10	1,1,3	10,5,3	0,0,2	232	149	3.7711719533795483e-16	1.05886378978e-14	0.658,0.893,0.682	1.0,1.0,0.491	-0.086
13163	gene:Solyc12g017570.1	NA	12	+	6867747	6867887	6867762	6867887	6867283	6867385	13163	4,32,7	418,1410,640	4,4,1	367,262,268	164	149	3.8802681965717707e-16	1.08819243862e-14	0.009,0.02,0.01	0.01,0.014,0.003	0.004
19297	gene:Solyc07g065080.2	NA	7	-	66992360	66992473	66992360	66992470	66992768	66992964	19297	4,8,25	4,0,8	16,18,6	3,1,2	152	149	4.689142959551827e-16	1.31346423759e-14	0.495,1.0,0.754	0.839,0.946,0.746	-0.094
23805	gene:Solyc11g072090.1	NA	11	+	55366836	55366941	55366858	55366941	55366457	55366550	23805	63,173,67	4,5,4	82,64,47	3,0,2	171	149	5.281294543638799e-16	1.47756504267e-14	0.932,0.968,0.936	0.96,1.0,0.953	-0.026
17443	gene:Solyc07g008460.2	NA	7	+	3369262	3369396	3369309	3369396	3365161	3365318	17443	2,2,3	14,41,24	1,0,3	26,39,36	196	149	5.487756215320017e-16	1.53349755028e-14	0.098,0.036,0.087	0.028,0.0,0.06	0.044
10638	gene:Solyc04g015970.2	NA	4	+	6522241	6522376	6522263	6522376	6521949	6522170	10638	1,6,12	21,39,89	2,4,5	68,51,35	171	149	5.913131006731877e-16	1.65039710063e-14	0.04,0.118,0.105	0.025,0.064,0.111	0.021
18267	gene:Solyc05g006760.2	NA	5	+	1387521	1387762	1387698	1387762	1386814	1386958	18267	45,112,53	9,23,13	50,28,29	2,3,5	326	149	6.109293165917938e-16	1.7031198368e-14	0.696,0.69,0.651	0.92,0.81,0.726	-0.14
1159	gene:Solyc02g005520.2	NA	2	-	9240088	9240142	9240088	9240131	9240303	9240480	1159	48,81,47	7,7,2	23,23,15	3,1,0	160	149	7.225079768892039e-16	2.01178141546e-14	0.865,0.915,0.956	0.877,0.955,1.0	-0.032
23916	gene:Solyc11g069160.1	NA	11	+	53771672	53771836	53771676	53771836	53770126	53771324	23916	123,309,155	6,7,0	81,55,88	0,0,2	153	149	7.779333629025365e-16	2.16354065163e-14	0.952,0.977,1.0	1.0,1.0,0.977	-0.016
12681	gene:Solyc01g100690.2	NA	1	+	90664084	90664179	90664146	90664179	90663811	90663867	12681	1,6,2	8,25,16	2,5,1	25,47,36	211	149	8.005527024688732e-16	2.22381020253e-14	0.081,0.145,0.081	0.053,0.07,0.019	0.055
3596	gene:Solyc02g093400.1	NA	2	-	54277329	54277399	54277329	54277382	54277477	54277566	3596	0,7,2	2,0,0	4,1,0	4,0,0	166	149	8.393270333388147e-16	2.3287600351e-14	0.0,1.0,1.0	0.473,1.0,NA	-0.07
15080	gene:Solyc06g068760.2	NA	6	+	42616969	42617033	42616982	42617033	42616684	42616770	15080	7,14,4	137,232,107	2,6,0	97,76,54	162	149	8.439726792614805e-16	2.33888173349e-14	0.045,0.053,0.033	0.019,0.068,0.0	0.015
19251	gene:Solyc02g094420.2	NA	2	+	54949231	54949353	54949274	54949353	54949000	54949124	19251	0,7,5	33,183,59	2,0,0	43,27,41	192	149	8.462716077862321e-16	2.34248380691e-14	0.0,0.029,0.062	0.035,0.0,0.0	0.019
18802	gene:Solyc07g042550.2	NA	7	-	55980892	55981044	55980892	55981020	55981943	55982041	18802	49,77,73	178,208,325	65,64,42	440,338,263	173	149	9.36755302361654e-16	2.58988538489e-14	0.192,0.242,0.162	0.113,0.14,0.121	0.074
4831	gene:Solyc02g091030.2	NA	2	+	52471394	52471628	52471412	52471628	52471178	52471271	4831	8,25,9	0,8,6	5,2,0	1,0,1	167	149	1.0059234304180089e-15	2.77784155785e-14	1.0,0.736,0.572	0.817,1.0,0.0	0.164
24011	gene:Solyc01g099930.2	NA	1	-	90042135	90042238	90042135	90042151	90042485	90042545	24011	294,852,298	17,64,53	149,108,106	33,20,25	236	149	1.0510998835050105e-15	2.89918079633e-14	0.916,0.894,0.78	0.74,0.773,0.728	0.116
15199	gene:Solyc09g008520.2	NA	9	-	2008110	2008207	2008110	2008187	2008301	2008394	15199	19,56,60	6,15,16	18,14,5	3,2,1	169	149	1.0842137227469297e-15	2.98700243593e-14	0.736,0.767,0.768	0.841,0.861,0.815	-0.082
5436	gene:Solyc11g007670.1	NA	11	+	1904122	1904185	1904130	1904185	1903727	1904017	5436	1,0,1	1,0,4	4,0,1	2,3,2	157	149	1.109653818017223e-15	3.05350161542e-14	0.487,NA,0.192	0.655,0.0,0.322	0.014
8258	gene:Solyc07g026650.2	NA	7	-	30140957	30141193	30140957	30141181	30141255	30141385	8258	1,7,6	106,199,100	47,44,51	3476,2659,2640	161	149	1.1375293800556852e-15	3.1265388412e-14	0.009,0.032,0.053	0.012,0.015,0.018	0.016
2924	gene:Solyc06g073360.2	NA	6	+	45204802	45204871	45204805	45204871	45204562	45204711	2924	425,1231,520	96,175,54	523,449,457	57,59,62	152	149	1.332017060395117e-15	3.6568079603e-14	0.813,0.873,0.904	0.9,0.882,0.878	-0.023
14739	gene:Solyc12g099400.1	NA	12	-	66563671	66563721	66563671	66563716	66563835	66563913	14739	9,30,15	42,111,33	4,2,2	45,50,44	154	149	1.4120486596693829e-15	3.87198606151e-14	0.172,0.207,0.305	0.079,0.037,0.042	0.175
21344	gene:Solyc01g094880.2	NA	1	+	86284500	86284567	86284513	86284567	86284242	86284417	21344	4,5,1	15,48,29	2,1,0	11,13,14	162	149	1.50998316831855e-15	4.13569572211e-14	0.197,0.087,0.031	0.143,0.066,0.0	0.035
15772	gene:Solyc06g051900.2	NA	6	+	35581155	35581287	35581189	35581287	35580694	35581072	15772	0,0,1	8,26,15	2,3,0	13,9,3	183	149	1.6002743717692987e-15	4.37788012207e-14	0.0,0.0,0.051	0.111,0.213,0.0	-0.091
7562	gene:Solyc02g068720.2	NA	2	-	38646106	38646193	38646106	38646188	38646804	38646950	7562	0,2,6	6,17,15	2,1,1	15,7,23	154	149	1.6335651226609214e-15	4.4637452565e-14	0.0,0.102,0.279	0.114,0.121,0.04	0.035
12867	gene:Solyc03g112520.2	NA	3	-	62911906	62911994	62911906	62911990	62913843	62913880	12867	41,100,86	2,2,3	63,45,43	5,1,4	153	149	1.7365322887244007e-15	4.73958085089e-14	0.952,0.98,0.965	0.925,0.978,0.913	0.027
11183	gene:Solyc10g049970.1	NA	10	+	47293703	47293860	47293747	47293860	47293464	47293639	11183	12,60,20	1,2,0	14,9,11	1,2,0	193	149	1.7393377818874495e-15	4.74137909518e-14	0.903,0.959,1.0	0.915,0.776,1.0	0.057
9539	gene:Solyc02g014380.2	NA	2	+	15992646	15992859	15992650	15992859	15992317	15992587	9539	71,214,117	0,8,4	114,75,105	5,0,0	153	149	1.741235828940641e-15	4.74137909518e-14	1.0,0.963,0.966	0.957,1.0,1.0	-0.009
17851	gene:Solyc02g069830.2	NA	2	-	39661295	39661414	39661295	39661411	39661742	39661902	17851	23,11,29	10,5,16	33,19,21	28,8,32	152	149	1.7435853973789988e-15	4.74226909995e-14	0.693,0.683,0.64	0.536,0.7,0.391	0.13
12262	gene:Solyc01g107290.2	NA	1	+	94882663	94882897	94882739	94882897	94882524	94882574	12262	128,186,140	9,8,1	97,80,94	3,0,0	225	149	1.8146738338719546e-15	4.9298989612e-14	0.904,0.939,0.989	0.955,1.0,1.0	-0.041
19800	gene:Solyc08g063070.2	NA	8	+	52631365	52631440	52631381	52631440	52629491	52629656	19800	2,4,5	0,4,3	1,0,0	0,0,1	165	149	1.882340919333331e-15	5.10781051548e-14	1.0,0.475,0.601	1.0,NA,0.0	0.192
6592	gene:Solyc06g054140.2	NA	6	+	36963980	36964025	36963987	36964025	36962408	36962514	6592	4,20,6	10,13,11	6,7,2	2,7,0	156	149	1.9355387310119797e-15	5.246093127e-14	0.276,0.595,0.343	0.741,0.489,1.0	-0.339
3411	gene:Solyc10g086070.1	NA	10	+	65039397	65039514	65039426	65039514	65037377	65037471	3411	0,2,0	32,67,63	7,0,3	60,41,31	178	149	2.2360380401425794e-15	6.05356949782e-14	0.0,0.024,0.0	0.089,0.0,0.075	-0.047
16848	gene:Solyc03g097390.2	NA	3	-	59727266	59727388	59727266	59727380	59727451	59727585	16848	0,2,2	12,29,5	1,2,3	11,6,10	157	149	2.2687772443856906e-15	6.13511908819e-14	0.0,0.061,0.275	0.079,0.24,0.222	-0.068
531	gene:Solyc03g117950.2	NA	3	-	66928998	66929156	66928998	66929151	66929738	66930728	531	28,53,52	4,0,0	81,48,25	2,4,8	154	149	2.3453758231241178e-15	6.33494656373e-14	0.871,1.0,1.0	0.975,0.921,0.751	0.075
16245	gene:Solyc06g068920.2	NA	6	-	42731929	42732134	42731929	42732088	42733338	42733445	16245	89,157,99	3,9,2	97,80,68	9,3,6	195	149	2.4332185065800604e-15	6.56464992943e-14	0.958,0.93,0.974	0.892,0.953,0.896	0.04
9324	gene:Solyc06g063030.2	NA	6	-	39795376	39795509	39795376	39795506	39795626	39795825	9324	3,1,6	4,4,0	4,2,0	2,2,0	152	149	2.7640412876938937e-15	7.44861471149e-14	0.424,0.197,1.0	0.662,0.495,NA	-0.038
5508	gene:Solyc06g011530.2	NA	6	+	8022157	8022497	8022451	8022497	8021721	8021813	5508	30,39,27	4,3,4	17,16,25	4,9,0	443	149	2.939265037446516e-15	7.91171857669e-14	0.716,0.814,0.694	0.588,0.374,1.0	0.087
16345	gene:Solyc08g062670.2	NA	8	-	51715419	51715607	51715419	51715580	51718973	51719285	16345	5,15,7	0,2,0	13,5,3	2,0,2	176	149	2.9752428888354304e-15	7.99937723954e-14	1.0,0.864,1.0	0.846,1.0,0.559	0.153
11809	gene:Solyc05g008820.2	NA	5	+	3053311	3053539	3053314	3053539	3052399	3052477	11809	6,10,10	81,216,98	2,1,3	48,37,44	152	149	3.043300273006716e-15	8.17298681565e-14	0.068,0.043,0.091	0.039,0.026,0.063	0.025
12795	gene:Solyc10g081650.1	CRTISO	10	-	62685073	62685295	62685073	62685278	62685686	62685786	12795	117,245,113	20,27,24	71,44,36	4,3,0	166	149	3.180256452768728e-15	8.53101974087e-14	0.84,0.891,0.809	0.941,0.929,1.0	-0.11
19147	gene:Solyc10g074690.1	NA	10	-	58292740	58292872	58292740	58292868	58294024	58294184	19147	5,15,5	176,322,306	4,1,3	142,196,113	153	149	3.2809816037484533e-15	8.79115585142e-14	0.027,0.043,0.016	0.027,0.005,0.025	0.01
14858	gene:Solyc12g010830.1	NA	12	-	3766834	3767002	3766834	3766999	3767087	3767483	14858	16,55,40	27,64,45	5,16,11	17,22,18	152	149	3.3423180818321758e-15	8.94527938682e-14	0.367,0.457,0.466	0.224,0.416,0.375	0.092
5546	gene:Solyc09g010970.2	NA	9	-	4323725	4323838	4323725	4323817	4324029	4324083	5546	2,9,4	7,31,5	3,3,0	0,1,4	170	149	3.436613114172293e-15	9.18716014387e-14	0.2,0.203,0.412	1.0,0.724,0.0	-0.303
18342	gene:Solyc06g075980.2	NA	6	-	47174394	47174615	47174394	47174607	47175136	47175393	18342	32,31,30	0,1,0	21,18,14	2,0,4	157	149	3.561987928621799e-15	9.51058384726e-14	1.0,0.967,1.0	0.909,1.0,0.769	0.096
19843	gene:Solyc01g107700.2	NA	1	+	95160850	95161048	95160892	95161048	95159664	95159735	19843	3,14,5	137,491,182	2,6,4	62,69,69	191	149	3.565708339407921e-15	9.51058384726e-14	0.017,0.022,0.021	0.025,0.064,0.043	-0.024
8764	gene:Solyc03g114780.2	NA	3	+	64675348	64675456	64675380	64675456	64673964	64674035	8764	5,12,4	1,18,8	0,7,3	3,2,0	181	149	3.581930304201032e-15	9.54299499795e-14	0.805,0.354,0.292	0.0,0.742,1.0	-0.097
11670	gene:Solyc09g005130.2	NA	9	+	95166	95273	95190	95273	94262	94484	11670	45,104,58	0,2,2	35,50,30	6,0,1	173	149	3.611293763613622e-15	9.61030445947e-14	1.0,0.978,0.962	0.834,1.0,0.963	0.048
20151	gene:Solyc09g020140.2	NA	9	-	18643073	18643245	18643073	18643211	18643736	18643791	20151	0,8,2	3,4,0	6,2,1	0,0,1	183	149	3.626364750184838e-15	9.63946956554e-14	0.0,0.62,1.0	1.0,1.0,0.449	-0.276
2541	gene:Solyc02g065770.2	NA	2	-	36914959	36915122	36914959	36915039	36915854	36916521	2541	10,13,24	533,898,697	32,20,15	950,598,649	232	149	3.82320817003803e-15	1.01512022137e-13	0.012,0.009,0.022	0.021,0.021,0.015	-0.005
4104	gene:Solyc04g079940.2	NA	4	-	64261677	64261806	64261677	64261727	64262714	64262926	4104	30,71,21	2,6,3	5,6,2	0,0,1	228	149	4.194587918393577e-15	1.11246735008e-13	0.907,0.885,0.821	1.0,1.0,0.567	0.015
19412	gene:Solyc10g083630.1	NA	10	-	63412978	63413073	63412978	63413069	63413420	63413816	19412	2,0,5	17,27,44	1,3,0	39,54,20	153	149	4.23754927856366e-15	1.12259144447e-13	0.103,0.0,0.1	0.024,0.051,0.0	0.043
10922	gene:Solyc12g009810.1	NA	12	-	3013155	3013368	3013155	3013226	3013904	3014084	10922	17,26,21	2,35,12	7,6,7	5,10,8	291	149	4.3344104955606546e-15	1.1458822038e-13	0.813,0.276,0.473	0.418,0.235,0.309	0.2
5751	gene:Solyc02g080040.2	NA	2	-	44375953	44376094	44375953	44376085	44376369	44376613	5751	2,1,0	14,45,17	2,1,0	5,6,3	158	149	4.335242118886147e-15	1.1458822038e-13	0.119,0.021,0.0	0.274,0.136,0.0	-0.09
21396	gene:Solyc09g007200.2	NA	9	+	821403	821516	821408	821516	820413	820618	21396	0,3,0	0,3,1	0,0,4	7,2,0	154	149	4.520980115888788e-15	1.19363039208e-13	NA,0.492,0.0	0.0,0.0,1.0	-0.087
11309	gene:Solyc12g036130.1	NA	12	-	53695965	53696172	53695965	53696129	53696583	53696658	11309	18,32,22	0,4,2	13,34,11	0,2,0	192	149	4.540344496954053e-15	1.1973945639e-13	1.0,0.861,0.895	1.0,0.93,1.0	-0.058
11259	gene:Solyc03g097550.2	NA	3	+	59883676	59883811	59883679	59883811	59880454	59880535	11259	8,0,1	0,11,5	0,0,5	5,0,3	152	149	4.74266347063464e-15	1.24934545021e-13	1.0,0.0,0.164	0.0,NA,0.62	0.078
20732	gene:Solyc01g098700.2	NA	1	+	89122245	89122361	89122274	89122361	89122105	89122160	20732	7,8,2	109,291,206	1,0,2	62,54,46	178	149	5.435650619923685e-15	1.43028988534e-13	0.051,0.022,0.008	0.013,0.0,0.035	0.011
14657	gene:Solyc01g099690.2	NA	1	+	89859130	89859247	89859150	89859247	89858671	89858731	14657	7,2,4	345,436,308	4,6,6	277,190,217	169	149	5.686839695310359e-15	1.49470803427e-13	0.018,0.004,0.011	0.013,0.027,0.024	-0.01
9707	gene:Solyc12g062870.1	NA	12	+	35519428	35519525	35519461	35519525	35518476	35518560	9707	75,157,79	725,1734,557	51,29,48	396,304,261	182	149	5.90912357977779e-15	1.55139308318e-13	0.078,0.069,0.104	0.095,0.072,0.131	-0.016
10932	gene:Solyc04g071520.2	NA	4	-	58500467	58500543	58500467	58500538	58500635	58500682	10932	3,11,17	1,10,3	3,0,13	1,2,1	154	149	6.887989004538553e-15	1.8055024277e-13	0.744,0.516,0.846	0.744,0.0,0.926	0.145
9833	gene:Solyc01g090290.2	NA	1	+	83963883	83963989	83963900	83963989	83963442	83963581	9833	8,23,14	205,284,170	13,11,14	153,85,142	166	149	6.8924063672109414e-15	1.8055024277e-13	0.034,0.068,0.069	0.071,0.104,0.081	-0.028
19660	gene:Solyc01g105180.2	NA	1	+	93454490	93454702	93454643	93454702	93454016	93454126	19660	6,19,14	91,175,126	6,5,7	170,129,170	302	149	6.972210857113008e-15	1.82436923599e-13	0.032,0.051,0.052	0.017,0.019,0.02	0.026
8360	gene:Solyc03g112910.2	NA	3	+	63192063	63192180	63192070	63192180	63190809	63190868	8360	25,80,49	1,2,11	61,47,22	3,4,0	156	149	6.989443077482339e-15	1.82683938631e-13	0.96,0.974,0.81	0.951,0.918,1.0	-0.042
1316	gene:Solyc11g072280.1	NA	11	-	55479262	55479404	55479262	55479350	55481357	55481431	1316	0,1,3	0,1,1	4,0,3	11,3,2	203	149	7.872291996921942e-15	2.05529939719e-13	NA,0.423,0.688	0.211,0.0,0.524	0.31
11171	gene:Solyc06g060610.2	NA	6	-	38611485	38611594	38611485	38611556	38612556	38613319	11171	3,4,0	81,97,82	8,4,0	86,47,84	187	149	8.7526075793935e-15	2.28259048608e-13	0.029,0.032,0.0	0.069,0.064,0.0	-0.024
21946	gene:Solyc01g094620.2	NA	1	-	86048967	86049170	86048967	86049161	86049434	86049548	21946	0,0,3	1,0,5	3,0,1	1,9,1	158	149	9.283173776049333e-15	2.41826676866e-13	0.0,NA,0.361	0.739,0.0,0.485	-0.227
7239	gene:Solyc06g005080.2	NA	6	-	95152	95316	95152	95284	96414	96654	7239	45,43,131	9,7,23	123,107,64	28,38,26	181	149	9.685599041196787e-15	2.52029821888e-13	0.805,0.835,0.824	0.783,0.699,0.67	0.104
17913	gene:Solyc09g014760.2	NA	9	-	6844502	6844589	6844502	6844522	6844665	6844751	17913	126,352,173	3,5,3	105,73,63	1,0,0	216	149	1.0275672079370664e-14	2.6708772938e-13	0.967,0.98,0.975	0.986,1.0,1.0	-0.021
1690	gene:Solyc03g032120.2	NA	3	-	4624092	4624231	4624092	4624228	4624338	4624502	1690	4,8,6	0,1,2	9,3,1	0,0,2	152	149	1.08625597375173e-14	2.82029582554e-13	1.0,0.887,0.746	1.0,1.0,0.329	0.101
11153	gene:Solyc03g113960.2	NA	3	+	64014082	64014243	64014133	64014243	64013717	64014018	11153	67,166,105	11,20,11	59,51,77	4,4,8	200	149	1.1017589834303075e-14	2.85738267329e-13	0.819,0.861,0.877	0.917,0.905,0.878	-0.048
14605	gene:Solyc04g072160.2	NA	4	-	59181753	59181940	59181753	59181875	59183148	59183198	14605	77,274,134	1,5,3	242,177,134	3,6,8	214	149	1.1132492205722274e-14	2.88399204158e-13	0.982,0.974,0.969	0.983,0.954,0.921	0.022
20931	gene:Solyc05g006940.2	NA	5	-	1539003	1539171	1539003	1539162	1539887	1540046	20931	65,91,37	2,7,6	20,31,10	0,0,2	158	149	1.1227933108311375e-14	2.90550653117e-13	0.968,0.925,0.853	1.0,1.0,0.825	-0.026
16852	gene:Solyc07g017860.2	NA	7	+	8205844	8206029	8205873	8206029	8204922	8205066	16852	0,2,1	41,82,75	7,0,2	64,64,32	178	149	1.1574455760996788e-14	2.99187558232e-13	0.0,0.02,0.011	0.084,0.0,0.05	-0.034
22704	gene:Solyc11g005030.1	NA	11	-	45272	45431	45272	45401	45566	45686	22704	1,13,6	62,161,53	3,1,1	35,30,35	179	149	1.1736533352881147e-14	3.03042978478e-13	0.013,0.063,0.086	0.067,0.027,0.023	0.015
14379	gene:Solyc08g083300.2	NA	8	+	65810057	65810206	65810065	65810206	65809578	65809977	14379	2,4,6	48,115,61	1,0,4	40,61,53	157	149	1.188422022234325e-14	3.06518749299e-13	0.038,0.032,0.085	0.023,0.0,0.067	0.022
11214	gene:Solyc05g007800.2	NA	5	+	2243945	2244109	2243959	2244109	2242444	2242620	11214	3,7,3	69,156,84	3,9,1	69,49,30	163	149	1.3188383655094584e-14	3.39782038235e-13	0.038,0.039,0.032	0.038,0.144,0.03	-0.034
6230	gene:Solyc02g079750.2	NA	2	+	44198041	44198146	44198056	44198146	44196834	44196939	6230	9,30,18	517,1024,656	23,8,8	814,728,523	164	149	1.3729588763260107e-14	3.53337221245e-13	0.016,0.026,0.024	0.025,0.01,0.014	0.006
16936	gene:Solyc08g060970.2	NA	8	-	46147061	46147223	46147061	46147144	46147354	46147486	16936	81,205,114	6,6,2	139,60,78	5,0,1	228	149	1.4219579242001405e-14	3.65546091369e-13	0.898,0.957,0.974	0.948,1.0,0.981	-0.033
16908	gene:Solyc03g045050.2	NA	3	+	11424532	11424704	11424544	11424704	11421223	11423265	16908	2,9,2	137,270,141	0,2,0	123,92,94	161	149	1.564482238607612e-14	4.01744644952e-13	0.013,0.03,0.013	0.0,0.02,0.0	0.012
18791	gene:Solyc04g081510.2	NA	4	+	65467617	65467719	65467642	65467719	65467389	65467506	18791	10,13,10	156,375,225	4,2,2	115,81,59	174	149	1.6304452632706338e-14	4.1774186366e-13	0.052,0.029,0.037	0.029,0.021,0.028	0.013
20299	gene:Solyc07g008190.2	NA	7	-	2932872	2933135	2932872	2933121	2934641	2934700	20299	41,69,73	2,2,2	49,73,34	4,4,2	163	149	1.6321243212323156e-14	4.1774186366e-13	0.949,0.969,0.971	0.918,0.943,0.94	0.029
23433	gene:Solyc03g019960.2	NA	3	-	61250582	61250784	61250582	61250778	61251696	61252338	23433	0,28,2	1,25,3	7,9,8	7,0,6	155	149	1.6307321169299924e-14	4.1774186366e-13	0.0,0.518,0.391	0.49,1.0,0.562	-0.381
19407	gene:Solyc10g083630.1	NA	10	-	63408493	63408619	63408493	63408608	63408707	63408773	19407	2,4,0	179,281,165	9,1,1	174,128,112	160	149	1.7808709957502025e-14	4.55316472141e-13	0.01,0.013,0.0	0.046,0.007,0.008	-0.013
12029	gene:Solyc04g076080.2	NA	4	-	61035141	61035218	61035141	61035215	61037046	61037122	12029	9,20,3	78,215,81	3,4,12	68,33,27	152	149	1.813957149830013e-14	4.63270428952e-13	0.102,0.084,0.035	0.041,0.106,0.303	-0.076
2078	gene:Solyc11g072290.1	NA	11	-	55485425	55485648	55485425	55485428	55487601	55487691	2078	18,29,11	0,0,0	12,18,10	132,0,0	369	149	2.0095037962662312e-14	5.1265306315e-13	1.0,1.0,1.0	0.035,1.0,1.0	0.322
9853	gene:Solyc04g026030.2	NA	4	+	19665146	19665336	19665182	19665336	19664990	19665062	9853	7,16,11	2,1,2	22,14,7	4,8,0	185	149	2.0289868405125608e-14	5.17060831259e-13	0.738,0.928,0.816	0.816,0.585,1.0	0.027
13520	gene:Solyc06g074320.2	NA	6	+	45942798	45942941	45942838	45942941	45942547	45942710	13520	44,80,62	7,21,18	33,26,20	24,18,5	189	149	2.1522901429134824e-14	5.47887539637e-13	0.832,0.75,0.731	0.52,0.532,0.759	0.167
9067	gene:Solyc03g115840.2	NA	3	-	65426688	65426829	65426688	65426818	65427639	65427782	9067	17,41,22	1,2,3	39,17,11	0,0,3	160	149	2.261923154582259e-14	5.75171240338e-13	0.941,0.95,0.872	1.0,1.0,0.773	-0.003
8326	gene:Solyc12g096710.1	NA	12	+	65521537	65521604	65521570	65521604	65519709	65520601	8326	6,11,12	5,0,0	3,2,0	5,0,0	182	149	2.4575805954889916e-14	6.24246772061e-13	0.496,1.0,1.0	0.329,1.0,NA	0.167
12290	gene:Solyc04g074690.2	NA	4	-	60607980	60608154	60607980	60608103	60609698	60609869	12290	116,461,176	1,12,2	161,103,104	4,7,3	200	149	2.66615103379686e-14	6.76492543153e-13	0.989,0.966,0.985	0.968,0.916,0.963	0.031
13796	gene:Solyc07g052740.2	NA	7	+	61198105	61198208	61198158	61198208	61197679	61197769	13796	11,14,19	10,8,10	15,23,18	13,8,1	202	149	2.726734951871162e-14	6.9111676699e-13	0.448,0.563,0.584	0.46,0.68,0.93	-0.158
7957	gene:Solyc11g010420.1	NA	11	+	3486436	3486515	3486446	3486515	3485516	3485732	7957	5,20,14	0,4,0	10,6,9	0,2,0	159	149	2.8288340843123697e-14	7.16220465515e-13	1.0,0.824,1.0	1.0,0.738,1.0	0.029
1211	gene:Solyc06g063000.2	NA	6	+	39770632	39770760	39770657	39770760	39770394	39770456	1211	8,15,8	103,486,149	5,9,4	99,71,66	174	149	3.6248433326834194e-14	9.16768629285e-13	0.062,0.026,0.044	0.041,0.098,0.049	-0.019
6390	gene:Solyc08g007080.2	NA	8	-	1637047	1637211	1637047	1637202	1637297	1637495	6390	131,222,81	85,190,86	5,8,14	13,16,11	158	149	3.796534603334744e-14	9.59156829474e-13	0.592,0.524,0.47	0.266,0.32,0.546	0.151
3983	gene:Solyc11g012400.1	NA	11	+	5235828	5236064	5236004	5236064	5235555	5235649	3983	13,45,15	101,339,206	10,6,0	117,82,88	325	149	3.937111054962337e-14	9.93601385184e-13	0.056,0.057,0.032	0.038,0.032,0.0	0.025
2544	gene:Solyc03g007900.2	NA	3	+	2420745	2420843	2420748	2420843	2420529	2420647	2544	61,123,74	0,3,3	59,34,52	7,0,2	152	149	4.145416648793736e-14	1.04504616485e-12	1.0,0.976,0.96	0.892,1.0,0.962	0.027
17653	gene:Solyc11g005870.1	NA	11	-	692712	692805	692712	692800	693626	693808	17653	22,44,9	0,1,4	17,11,13	0,0,2	154	149	4.2191624386545585e-14	1.06249477309e-12	1.0,0.977,0.685	1.0,1.0,0.863	-0.067
18092	gene:Solyc04g009520.2	NA	4	+	2942039	2942143	2942077	2942143	2941656	2941786	18092	1,2,1	15,76,39	2,2,2	0,28,29	187	149	4.299414603501647e-14	1.08154265428e-12	0.05,0.021,0.02	1.0,0.054,0.052	-0.338
3042	gene:Solyc11g073080.1	NA	11	+	56187202	56187307	56187218	56187307	56186956	56187076	3042	32,38,19	29,57,24	8,1,4	6,9,10	165	149	4.601029497629853e-14	1.15617509723e-12	0.499,0.376,0.417	0.546,0.091,0.265	0.13
13024	gene:Solyc03g025530.2	NA	3	-	2918118	2918216	2918118	2918205	2918588	2919038	13024	10,2,7	38,47,78	1,12,5	117,80,108	160	149	4.612176058848891e-14	1.15773520021e-12	0.197,0.038,0.077	0.008,0.123,0.041	0.047
9555	gene:Solyc04g077030.2	NA	4	-	61994705	61994947	61994705	61994901	61995029	61995190	9555	30,127,51	0,2,3	23,13,5	0,2,3	195	149	4.8296847216169547e-14	1.21103698715e-12	1.0,0.98,0.929	1.0,0.832,0.56	0.172
6442	gene:Solyc08g077060.2	NA	8	-	60997573	60997683	60997573	60997675	60997788	60997902	6442	23,19,7	10,0,0	168,95,151	4,2,0	157	149	4.85129179922167e-14	1.21515530163e-12	0.686,1.0,1.0	0.976,0.978,1.0	-0.089
3862	gene:Solyc02g094450.2	NA	2	-	54970923	54970970	54970923	54970964	54972627	54973190	3862	0,6,2	3,1,0	3,0,1	1,0,1	155	149	5.1060264004446546e-14	1.27759646701e-12	0.0,0.852,1.0	0.743,NA,0.49	0.001
20292	gene:Solyc01g005540.2	NA	1	-	363152	363257	363152	363211	363393	363486	20292	27,36,25	1,6,0	23,30,23	0,3,0	195	149	5.300511636972616e-14	1.32484536598e-12	0.954,0.821,1.0	1.0,0.884,1.0	-0.036
21364	gene:Solyc10g008760.2	NA	10	-	2831437	2831557	2831437	2831554	2832260	2832397	21364	92,106,56	0,8,0	69,70,59	0,3,0	152	149	5.4080943207325585e-14	1.35029575452e-12	1.0,0.929,1.0	1.0,0.958,1.0	-0.01
4213	gene:Solyc05g026140.2	NA	5	+	39846627	39846732	39846638	39846732	39846468	39846528	4213	2,5,2	18,9,16	11,5,9	17,13,7	160	149	5.563914227057806e-14	1.38772307504e-12	0.094,0.341,0.104	0.376,0.264,0.545	-0.215
4669	gene:Solyc05g056230.2	NA	5	-	65588311	65588390	65588311	65588369	65588463	65588550	4669	5,15,4	208,561,340	3,2,4	370,261,185	170	149	6.46397605023396e-14	1.61049860253e-12	0.021,0.023,0.01	0.007,0.007,0.019	0.007
12461	gene:Solyc09g010300.2	NA	9	-	3677738	3677880	3677738	3677789	3678634	3678782	12461	1,9,4	23,58,47	7,5,2	37,17,12	240	149	6.717789373317909e-14	1.67195936154e-12	0.026,0.088,0.05	0.105,0.154,0.094	-0.063
15369	gene:Solyc01g102490.2	NA	1	+	91283519	91283629	91283529	91283629	91282502	91282619	15369	42,77,43	4,5,10	16,8,6	2,1,6	159	149	6.914137187639043e-14	1.71900261256e-12	0.908,0.935,0.801	0.882,0.882,0.484	0.132
11751	gene:Solyc11g068830.1	NA	11	+	53440711	53440870	53440741	53440870	53439997	53440252	11751	14,26,10	572,1251,470	23,14,12	597,529,484	179	149	7.426154529810266e-14	1.84434526432e-12	0.02,0.017,0.017	0.031,0.022,0.02	-0.006
2634	gene:Solyc09g090460.2	NA	9	+	69970495	69970580	69970508	69970580	69970385	69970424	2634	1,2,3	32,45,26	0,0,1	32,33,29	162	149	7.44092549676974e-14	1.84605818277e-12	0.028,0.039,0.096	0.0,0.0,0.031	0.044
2406	gene:Solyc06g011540.2	NA	6	+	8024506	8024658	8024584	8024658	8024322	8024437	2406	19,98,36	0,5,4	13,11,4	1,2,3	227	149	7.729152669010648e-14	1.91553894635e-12	1.0,0.928,0.855	0.895,0.783,0.467	0.213
6474	gene:Solyc02g092880.2	NA	2	-	53834900	53835090	53834900	53835050	53835197	53835299	6474	14,98,27	184,534,156	21,13,8	164,152,121	189	149	7.928526111479723e-14	1.96080479624e-12	0.057,0.126,0.12	0.092,0.063,0.05	0.033
950	gene:Solyc04g016480.2	NA	4	-	7307942	7308093	7307942	7308037	7308699	7308804	950	7,24,7	0,6,1	19,15,7	0,4,0	205	149	7.921889918247429e-14	1.96080479624e-12	1.0,0.744,0.836	1.0,0.732,1.0	-0.051
15720	gene:Solyc11g008700.1	NA	11	-	2881585	2881688	2881585	2881678	2881814	2881904	15720	42,86,93	0,6,1	77,47,32	0,2,1	159	149	8.098840966613642e-14	2.00081482047e-12	1.0,0.931,0.989	1.0,0.957,0.968	-0.002
12786	gene:Solyc07g066070.2	NA	7	+	67602737	67602857	67602744	67602857	67599749	67599835	12786	39,88,54	0,1,3	38,40,23	0,0,6	156	149	8.291760894221804e-14	2.046319307e-12	1.0,0.988,0.945	1.0,1.0,0.785	0.049
13157	gene:Solyc12g021130.1	NA	12	+	14340937	14341054	14340947	14341054	14340327	14340498	13157	18,62,32	6,18,18	31,34,19	5,11,2	159	149	8.60167713903475e-14	2.12057119374e-12	0.738,0.763,0.625	0.853,0.743,0.899	-0.123
1822	gene:Solyc06g052060.2	NA	6	+	35719847	35719981	35719903	35719981	35717525	35717911	1822	80,166,83	6,32,18	93,84,78	29,13,17	205	149	1.018338316223349e-13	2.50787204032e-12	0.906,0.79,0.77	0.7,0.824,0.769	0.058
19172	gene:Solyc02g087990.2	NA	2	+	50224984	50225190	50224993	50225190	50223545	50223938	19172	40,103,62	12,8,7	34,33,23	2,1,0	158	149	1.0793605163744008e-13	2.65536278136e-12	0.759,0.924,0.893	0.941,0.969,1.0	-0.111
13109	gene:Solyc10g050860.1	NA	10	-	50975990	50976077	50975990	50976062	50976529	50977025	13109	438,903,474	98,201,69	355,282,261	107,77,62	164	149	1.0909388351273455e-13	2.6810336467e-12	0.802,0.803,0.862	0.751,0.769,0.793	0.051
19366	gene:Solyc05g015500.2	NA	5	+	10764159	10764311	10764165	10764311	10764056	10764084	19366	2693,4661,2597	47,93,51	1250,978,1058	8,19,6	155	149	1.1008746859958762e-13	2.70261853541e-12	0.982,0.98,0.98	0.993,0.98,0.994	-0.008
3755	gene:Solyc04g072450.2	NA	4	-	59460328	59460450	59460328	59460422	59460772	59460906	3755	20,29,15	1047,1737,1028	4,4,5	410,426,354	177	149	1.1154692961129478e-13	2.73558343592e-12	0.016,0.014,0.012	0.008,0.008,0.012	0.005
23116	gene:Solyc01g097730.2	NA	1	+	88456763	88456995	88456780	88456995	88456435	88456537	23116	3,5,2	0,5,1	1,1,0	3,0,0	166	149	1.1731958185132258e-13	2.87414586887e-12	1.0,0.473,0.642	0.23,1.0,NA	0.09
6204	gene:Solyc06g075540.2	NA	6	+	46908438	46908640	46908515	46908640	46908264	46908336	6204	40,121,58	26,103,37	29,39,25	24,10,17	226	149	1.2656085799788803e-13	3.09730617512e-12	0.504,0.436,0.508	0.443,0.72,0.492	-0.069
6047	gene:Solyc08g078530.2	NA	8	+	62320062	62320302	62320166	62320302	62318972	62319081	6047	8,7,0	217,334,251	4,3,12	231,181,116	253	149	1.32201635781584e-13	3.23197846809e-12	0.021,0.012,0.0	0.01,0.01,0.057	-0.015
10287	gene:Solyc06g084530.2	NA	6	+	49624673	49624775	49624678	49624775	49624071	49624143	10287	93,145,126	2,5,3	91,89,47	6,2,4	154	149	1.3284925728242332e-13	3.24442795519e-12	0.978,0.966,0.976	0.936,0.977,0.919	0.029
8591	gene:Solyc02g005180.2	NA	2	+	7139130	7139358	7139300	7139358	7138982	7139051	8591	52,191,98	9,11,1	26,18,17	4,0,12	319	149	1.3703996883791124e-13	3.3432903948e-12	0.73,0.89,0.979	0.752,1.0,0.398	0.15
3408	gene:Solyc06g008020.2	NA	6	+	1863670	1863770	1863681	1863770	1863039	1863126	3408	0,11,4	27,118,60	1,2,1	28,34,16	160	149	1.5351860819069142e-13	3.74141763933e-12	0.0,0.08,0.058	0.032,0.052,0.055	-0.0
9753	gene:Solyc09g091240.2	NA	9	-	70532536	70532615	70532536	70532602	70532789	70532953	9753	0,4,2	16,76,34	2,0,0	12,9,14	162	149	1.5656008950857037e-13	3.81157974925e-12	0.0,0.046,0.051	0.133,0.0,0.0	-0.012
5500	gene:Solyc06g031690.2	NA	6	+	20643242	20643336	20643261	20643336	20643111	20643162	5500	19,34,7	4,13,0	13,5,6	2,0,1	168	149	1.634355199436703e-13	3.97484000527e-12	0.808,0.699,1.0	0.852,1.0,0.842	-0.062
15415	gene:Solyc06g051390.2	NA	6	+	34733880	34733996	34733968	34733996	34733051	34733124	15415	10,40,25	1,1,3	17,13,4	0,0,2	237	149	1.7337020232166133e-13	4.21208745433e-12	0.863,0.962,0.84	1.0,1.0,0.557	0.036
11592	gene:Solyc01g098600.2	NA	1	+	89075973	89076123	89076044	89076123	89073533	89074211	11592	4,7,2	43,136,45	10,1,0	34,29,19	220	149	1.836408518876226e-13	4.45238859618e-12	0.059,0.034,0.029	0.166,0.023,0.0	-0.022
4240	gene:Solyc09g007520.2	NA	9	-	1095159	1095348	1095159	1095317	1095825	1095974	4240	273,866,525	18,68,37	729,487,315	17,18,13	180	149	1.8350211117207796e-13	4.45238859618e-12	0.926,0.913,0.922	0.973,0.957,0.953	-0.041
17630	gene:Solyc01g104030.2	NA	1	-	92495420	92495534	92495420	92495496	92495636	92495825	17630	2,3,4	34,43,29	0,1,4	38,26,44	187	149	2.0234230281160678e-13	4.90073893535e-12	0.045,0.053,0.099	0.0,0.03,0.068	0.033
22957	gene:Solyc08g077450.2	NA	8	+	61357116	61357219	61357128	61357219	61356607	61356698	22957	76,121,110	0,3,0	57,29,46	0,6,0	161	149	2.0972012491495326e-13	5.07418816164e-12	1.0,0.974,1.0	1.0,0.817,1.0	0.052
18696	gene:Solyc07g061960.2	NA	7	+	64829471	64829520	64829476	64829520	64829324	64829384	18696	26,55,14	17,17,7	11,12,12	14,4,7	154	149	2.2009832731908706e-13	5.31979926185e-12	0.597,0.758,0.659	0.432,0.744,0.624	0.071
23675	gene:Solyc06g082150.2	NA	6	+	48055112	48055208	48055125	48055208	48054803	48055010	23675	36,51,65	4,0,2	36,30,21	2,0,0	162	149	2.2121588187531458e-13	5.34059869929e-12	0.892,1.0,0.968	0.943,1.0,1.0	-0.028
392	gene:Solyc06g060420.2	NA	6	-	38432974	38433043	38432974	38433028	38433109	38433169	392	8,28,30	116,238,151	17,12,10	141,131,129	164	149	2.2141445663089096e-13	5.34059869929e-12	0.059,0.097,0.153	0.099,0.077,0.066	0.022
17094	gene:Solyc05g053040.2	NA	5	+	63194188	63194317	63194194	63194317	63192993	63193039	17094	11,13,12	0,0,1	8,2,8	4,0,0	155	149	2.2473655492921932e-13	5.41515779066e-12	1.0,1.0,0.92	0.658,1.0,1.0	0.087
11816	gene:Solyc06g084520.2	NA	6	-	49606244	49606370	49606244	49606366	49606748	49606870	11816	4,2,11	2,1,2	5,6,6	4,4,2	153	149	2.320956476781402e-13	5.58673763841e-12	0.661,0.661,0.843	0.549,0.594,0.745	0.092
21670	gene:Solyc08g008380.2	NA	8	+	2810801	2810912	2810815	2810912	2810304	2810469	21670	3,10,10	13,17,9	1,3,2	2,2,0	163	149	2.675774102435562e-13	6.43420757247e-12	0.174,0.35,0.504	0.314,0.578,1.0	-0.288
10271	gene:Solyc05g018570.2	NA	5	-	22255345	22255449	22255345	22255408	22255529	22255754	10271	8,8,8	144,336,242	6,3,3	231,157,152	190	149	2.723783352788405e-13	6.54294064612e-12	0.042,0.018,0.025	0.02,0.015,0.015	0.012
23679	gene:Solyc06g082150.2	NA	6	+	48057779	48057857	48057803	48057857	48056164	48056218	23679	9,18,12	65,74,63	1,6,4	24,22,33	173	149	2.8137435784893576e-13	6.75212059342e-12	0.107,0.173,0.141	0.035,0.19,0.095	0.034
22567	gene:Solyc10g076740.1	NA	10	-	59683409	59683623	59683409	59683603	59685650	59685788	22567	173,577,211	2,15,0	51,50,57	0,2,0	169	149	2.9024849551905296e-13	6.95795089718e-12	0.987,0.971,1.0	1.0,0.957,1.0	0.0
21865	gene:Solyc06g066570.2	NA	6	+	41816657	41816811	41816661	41816811	41816441	41816551	21865	78,184,108	4,14,12	66,40,22	4,7,7	153	149	2.9092536308533777e-13	6.96705325591e-12	0.95,0.928,0.898	0.941,0.848,0.754	0.078
22080	gene:Solyc04g049550.2	NA	4	-	42517358	42517427	42517358	42517409	42517511	42517593	22080	5,3,1	13,37,20	1,4,5	16,4,16	167	149	2.9521899900293834e-13	7.06266268533e-12	0.255,0.067,0.043	0.053,0.472,0.218	-0.126
18458	gene:Solyc03g124010.2	NA	3	+	70718582	70718827	70718587	70718827	70718050	70718176	18458	14,22,12	2,8,2	7,6,3	1,2,0	154	149	2.9962017148133956e-13	7.16064721751e-12	0.871,0.727,0.853	0.871,0.744,1.0	-0.055
12050	gene:Solyc02g082650.2	NA	2	+	46300047	46300068	46300051	46300068	46299874	46299933	12050	0,13,2	7,21,3	2,0,1	2,2,3	153	149	3.5566610790183794e-13	8.49143777979e-12	0.0,0.376,0.394	0.493,0.0,0.245	0.011
19299	gene:Solyc08g014440.2	NA	8	-	4487516	4487823	4487516	4487717	4488080	4488211	19299	51,63,50	2,5,2	48,32,36	2,0,2	255	149	4.008720138187554e-13	9.56098104169e-12	0.937,0.88,0.936	0.933,1.0,0.913	-0.031
13774	gene:Solyc06g069090.2	NA	6	-	42881825	42881936	42881825	42881910	42882381	42882477	13774	14,103,38	373,1269,543	35,25,15	714,618,403	175	149	4.0254090157156055e-13	9.59102788348e-12	0.031,0.065,0.056	0.04,0.033,0.031	0.016
15140	gene:Solyc06g065270.2	NA	6	-	40707729	40707858	40707729	40707803	40708944	40709043	15140	62,131,63	0,4,5	53,54,54	3,0,0	204	149	4.1843116107691157e-13	9.95951124005e-12	1.0,0.96,0.902	0.928,1.0,1.0	-0.022
11979	gene:Solyc10g083360.1	NA	10	+	63202041	63202264	63202173	63202264	63201793	63201908	11979	6,6,1	0,0,4	2,2,11	2,8,0	281	149	4.3890670163328166e-13	1.04362754765e-11	1.0,1.0,0.117	0.347,0.117,1.0	0.218
17336	gene:Solyc02g032300.2	NA	2	+	28117180	28117310	28117189	28117310	28115030	28115250	17336	15,53,44	1,3,4	47,24,26	2,2,0	158	149	4.5394862709375893e-13	1.07830046223e-11	0.934,0.943,0.912	0.957,0.919,1.0	-0.029
21689	gene:Solyc01g094330.2	NA	1	-	85851425	85851509	85851425	85851500	85851648	85851850	21689	4,2,7	6,11,6	3,2,0	3,2,0	158	149	5.009995678658841e-13	1.18885980452e-11	0.386,0.146,0.524	0.485,0.485,NA	-0.133
22291	gene:Solyc12g005590.1	NA	12	-	314867	314971	314867	314920	315685	315743	22291	94,202,131	15,20,11	27,10,23	0,0,2	200	149	5.305090619463929e-13	1.25761223027e-11	0.824,0.883,0.899	1.0,1.0,0.895	-0.096
5734	gene:Solyc09g005810.2	NA	9	-	553623	553733	553623	553716	555058	555133	5734	2,12,1	139,353,126	2,4,0	156,97,153	166	149	5.488941075799986e-13	1.29988104568e-11	0.013,0.03,0.007	0.011,0.036,0.0	0.001
4074	gene:Solyc01g109290.2	NA	1	-	96284492	96284627	96284492	96284607	96284737	96284820	4074	18,38,42	5,22,12	25,31,20	2,2,5	169	149	5.543106379613078e-13	1.3113837444e-11	0.76,0.604,0.755	0.917,0.932,0.779	-0.17
22832	gene:Solyc03g122120.2	NA	3	-	70072126	70072198	70072126	70072195	70072611	70072691	22832	1,11,9	86,231,125	0,1,2	64,42,37	152	149	5.735988686282701e-13	1.35564772933e-11	0.011,0.045,0.066	0.0,0.023,0.05	0.016
7190	gene:Solyc08g079470.2	NA	8	-	62987418	62987580	62987418	62987577	62987872	62987971	7190	10,27,8	88,304,135	12,5,19	78,85,64	152	149	5.841226858044004e-13	1.37912954367e-11	0.1,0.08,0.055	0.131,0.055,0.225	-0.059
14446	gene:Solyc06g069190.2	NA	6	-	42959414	42959652	42959414	42959568	42960018	42960255	14446	23,61,30	387,886,461	18,5,10	274,175,188	233	149	5.877537020582533e-13	1.38630639283e-11	0.037,0.042,0.04	0.04,0.018,0.033	0.009
45	gene:Solyc01g103980.2	NA	1	+	92457775	92457841	92457789	92457841	92457411	92457510	45	6,18,9	126,266,107	2,6,4	33,33,19	163	149	6.289892450012929e-13	1.48207566322e-11	0.042,0.058,0.071	0.052,0.143,0.161	-0.062
14907	gene:Solyc12g005290.1	NA	12	-	177790	178031	177790	178028	178254	178465	14907	4,29,7	22,51,41	3,6,5	18,12,30	152	149	6.514517538497112e-13	1.53346248685e-11	0.151,0.358,0.143	0.14,0.329,0.14	0.014
17953	gene:Solyc01g108100.2	NA	1	+	95462124	95462351	95462248	95462351	95461742	95462016	17953	10,33,10	33,70,60	5,4,0	32,34,35	273	149	6.653892979465099e-13	1.56469930696e-11	0.142,0.205,0.083	0.079,0.06,0.0	0.097
15680	gene:Solyc09g072970.2	NA	9	-	65640149	65640220	65640149	65640208	65641475	65641538	15680	9,19,4	6,9,14	3,4,0	6,4,2	161	149	7.942478175025335e-13	1.86584569953e-11	0.581,0.661,0.209	0.316,0.481,0.0	0.218
18623	gene:Solyc01g102970.2	NA	1	+	91622773	91622961	91622799	91622961	91622171	91622295	18623	0,3,3	5,12,4	5,2,5	0,0,0	175	149	8.027279399087112e-13	1.88387953465e-11	0.0,0.176,0.39	1.0,1.0,1.0	-0.811
16685	gene:Solyc04g054140.2	NA	4	-	51789947	51790164	51789947	51790149	51790828	51791028	16685	30,86,42	11,34,24	22,11,19	8,5,3	164	149	1.0525011695328544e-12	2.46758899197e-11	0.712,0.697,0.614	0.714,0.667,0.852	-0.07
20606	gene:Solyc08g014470.2	NA	8	-	4537373	4537582	4537373	4537501	4537755	4537830	20606	3,20,9	1,0,4	8,0,2	0,2,0	230	149	1.165927869837488e-12	2.73078710373e-11	0.66,1.0,0.593	1.0,0.0,1.0	0.084
973	gene:Solyc12g088940.1	NA	12	-	64125376	64125568	64125376	64125545	64125695	64125766	973	41,56,51	280,404,238	15,6,22	137,99,98	172	149	1.1921197005963257e-12	2.78934594616e-11	0.113,0.107,0.157	0.087,0.05,0.163	0.026
11817	gene:Solyc06g084520.2	NA	6	-	49606244	49606390	49606244	49606366	49606748	49606870	11817	58,124,112	2,1,2	168,103,76	4,4,2	173	149	1.209006563035145e-12	2.82603777371e-11	0.962,0.991,0.98	0.973,0.957,0.97	0.011
3453	gene:Solyc10g055720.1	NA	10	-	57248871	57248968	57248871	57248945	57249928	57249992	3453	11,36,15	0,12,2	20,16,7	2,3,1	172	149	1.2284117025933734e-12	2.86853708838e-11	1.0,0.722,0.867	0.897,0.822,0.858	0.004
499	gene:Solyc06g073460.2	NA	6	-	45276686	45276763	45276686	45276754	45277887	45278034	499	247,942,366	4,1,6	157,145,89	4,2,4	158	149	1.3688460555563908e-12	3.19329311169e-11	0.983,0.999,0.983	0.974,0.986,0.955	0.017
20483	gene:Solyc06g075550.2	NA	6	+	46913912	46914161	46913915	46914161	46912731	46912969	20483	78,164,159	9,8,7	73,67,36	1,2,3	152	149	1.3873555807963392e-12	3.23325562542e-11	0.895,0.953,0.957	0.986,0.97,0.922	-0.024
3346	gene:Solyc02g085310.2	NA	2	-	48242365	48242544	48242365	48242535	48242645	48242693	3346	25,29,14	56,106,61	3,10,7	38,35,36	158	149	1.3969351304074955e-12	3.2523479774e-11	0.296,0.205,0.178	0.069,0.212,0.155	0.081
11691	gene:Solyc01g090170.2	NA	1	+	83807780	83807879	83807807	83807879	83807665	83807705	11691	7,26,15	204,470,229	10,6,2	195,149,176	176	149	1.4467937442172602e-12	3.36508723543e-11	0.028,0.045,0.053	0.042,0.033,0.01	0.014
10464	gene:Solyc12g008650.1	NA	12	-	2027284	2027489	2027284	2027404	2027940	2028022	10464	264,864,480	8,35,9	370,235,182	2,5,2	234	149	1.486498792723093e-12	3.4540103266e-11	0.955,0.94,0.971	0.992,0.968,0.983	-0.026
22284	gene:Solyc01g066900.2	NA	1	+	75154790	75154829	75154793	75154829	75153895	75154200	22284	13,61,24	0,2,1	27,18,15	5,0,0	152	149	1.4929181549547832e-12	3.46549169732e-11	1.0,0.968,0.959	0.841,1.0,1.0	0.029
20717	gene:Solyc08g013880.2	NA	8	+	3356090	3356281	3356140	3356281	3352403	3352418	20717	2,0,1	11,18,14	0,2,2	4,0,0	199	149	1.5417515253505437e-12	3.5753080625e-11	0.12,0.0,0.051	0.0,1.0,1.0	-0.61
19522	gene:Solyc10g084400.1	NA	10	-	63959481	63959556	63959481	63959553	63959682	63959693	19522	62,211,107	9,9,5	104,116,85	0,8,2	152	149	1.562104162860877e-12	3.61892609667e-11	0.871,0.958,0.954	1.0,0.934,0.977	-0.043
23578	gene:Solyc04g048900.2	NA	4	+	38567681	38567762	38567685	38567762	38567365	38567598	23578	556,994,566	2,7,19	379,316,278	6,6,9	153	149	1.6867552913204006e-12	3.90003719707e-11	0.996,0.993,0.967	0.984,0.981,0.968	0.008
8434	gene:Solyc04g015290.2	NA	4	+	5495342	5495419	5495345	5495419	5491464	5491866	8434	91,103,77	0,8,0	74,63,53	0,2,0	152	149	1.6867723257951645e-12	3.90003719707e-11	1.0,0.927,1.0	1.0,0.969,1.0	-0.014
22703	gene:Solyc11g005030.1	NA	11	-	45272	45415	45272	45401	45566	45686	22703	2,7,1	62,161,53	1,1,1	35,30,35	163	149	1.7526540997538384e-12	4.04837195751e-11	0.029,0.038,0.017	0.025,0.03,0.025	0.001
19806	gene:Solyc09g055760.2	NA	9	-	44421468	44421558	44421468	44421515	44421910	44421951	19806	134,321,112	4,20,0	105,62,63	3,3,1	192	149	1.907308769682185e-12	4.40126516783e-11	0.963,0.926,1.0	0.964,0.941,0.98	0.001
13771	gene:Solyc06g069090.2	NA	6	-	42881825	42881960	42881825	42881910	42882381	42882477	13771	15,109,41	373,1269,543	36,26,15	714,618,403	199	149	1.9910112010693756e-12	4.58989750335e-11	0.029,0.06,0.054	0.036,0.031,0.027	0.016
3902	gene:Solyc06g069350.1	NA	6	+	43101494	43101664	43101563	43101664	43101387	43101404	3902	12,31,26	16,20,12	8,4,7	13,5,10	218	149	2.050139978748588e-12	4.72156501e-11	0.339,0.514,0.597	0.296,0.353,0.324	0.159
12263	gene:Solyc01g107290.2	NA	1	+	94882657	94882897	94882739	94882897	94882524	94882574	12263	120,163,124	9,8,1	88,79,95	3,0,0	231	149	2.0830011950160625e-12	4.79253807823e-11	0.896,0.929,0.988	0.95,1.0,1.0	-0.046
20826	gene:Solyc05g054920.2	NA	5	+	64717650	64717772	64717665	64717772	64716697	64716776	20826	132,143,121	36,45,47	123,127,100	55,50,36	164	149	2.1293739942646492e-12	4.89442875446e-11	0.769,0.743,0.701	0.67,0.698,0.716	0.043
12994	gene:Solyc08g078750.2	NA	8	-	62487101	62487175	62487101	62487160	62487251	62487354	12994	12,8,7	15,43,26	2,4,3	22,5,15	164	149	2.2084684061871354e-12	5.07125776524e-11	0.421,0.145,0.197	0.076,0.421,0.154	0.037
23435	gene:Solyc05g018130.2	NA	5	+	20054218	20054281	20054229	20054281	20054020	20054119	23435	2,14,3	42,45,40	6,3,4	56,53,36	160	149	2.2481641036654303e-12	5.15735884642e-11	0.042,0.225,0.065	0.091,0.05,0.094	0.032
5360	gene:Solyc08g081750.2	NA	8	-	64719591	64719670	64719591	64719663	64720483	64720636	5360	16,54,40	11,3,0	24,19,8	5,5,3	156	149	2.2550676418096064e-12	5.16813889171e-11	0.581,0.945,1.0	0.821,0.784,0.718	0.068
15172	gene:Solyc11g018770.1	NA	11	+	9426838	9426901	9426851	9426901	9425316	9425369	15172	0,1,2	23,28,32	11,0,2	19,28,16	162	149	2.3001741210893977e-12	5.26636545595e-11	0.0,0.032,0.054	0.347,0.0,0.103	-0.121
15677	gene:Solyc12g096630.1	NA	12	+	65465929	65466175	65465989	65466175	65465728	65465788	15677	23,31,19	47,73,36	12,1,5	32,33,21	209	149	2.3249824889541054e-12	5.31797214181e-11	0.259,0.232,0.273	0.211,0.021,0.145	0.129
6116	gene:Solyc06g076650.2	NA	6	+	47607219	47607296	47607232	47607296	47605781	47605843	6116	45,67,52	0,4,0	80,30,43	0,6,1	162	149	2.352963390159691e-12	5.37672774681e-11	1.0,0.939,1.0	1.0,0.821,0.975	0.048
15103	gene:Solyc08g083020.2	NA	8	-	65618799	65618919	65618799	65618913	65618996	65619292	15103	0,4,0	26,130,58	1,3,2	34,27,33	155	149	2.426056196125056e-12	5.53835321501e-11	0.0,0.029,0.0	0.027,0.097,0.055	-0.05
15474	gene:Solyc07g056020.2	NA	7	-	63922385	63922508	63922385	63922499	63922625	63922658	15474	4,0,1	19,31,23	1,0,0	15,10,11	158	149	2.444989773256798e-12	5.57614642354e-11	0.166,0.0,0.039	0.059,0.0,0.0	0.049
19872	gene:Solyc02g071830.1	NA	2	-	41197800	41197987	41197800	41197968	41198272	41198340	19872	1,5,2	1,8,5	1,0,1	8,0,0	168	149	2.5355560188933956e-12	5.77146707407e-11	0.47,0.357,0.262	0.1,NA,1.0	-0.187
2760	gene:Solyc07g044840.2	NA	7	+	57893908	57894090	57893918	57894090	57893672	57893826	2760	427,1267,834	23,29,28	589,408,311	18,22,16	159	149	2.533549678408239e-12	5.77146707407e-11	0.946,0.976,0.965	0.968,0.946,0.948	0.008
1002	gene:Solyc10g074990.1	NA	10	-	58694659	58694906	58694659	58694755	58695311	58695335	1002	4,15,6	7,16,8	1,2,0	5,3,4	300	149	2.5668327487887885e-12	5.83448974138e-11	0.221,0.318,0.271	0.09,0.249,0.0	0.157
2672	gene:Solyc03g119790.2	NA	3	+	68367159	68367365	68367167	68367365	68364990	68365174	2672	5,4,0	49,77,70	2,1,7	43,36,27	157	149	2.5682206923043403e-12	5.83448974138e-11	0.088,0.047,0.0	0.042,0.026,0.197	-0.043
5937	gene:Solyc04g025530.2	NA	4	+	22350739	22350918	22350763	22350918	22348941	22349146	5937	1,5,4	1,0,0	20,18,16	6,6,8	173	149	3.068857767373946e-12	6.96508909546e-11	0.463,1.0,1.0	0.742,0.721,0.633	0.122
17295	gene:Solyc11g040050.1	NA	11	+	40025196	40025394	40025199	40025394	40024707	40025072	17295	29,8,15	75,65,43	13,17,14	35,36,39	152	149	3.0836662543166143e-12	6.9919299161e-11	0.275,0.108,0.255	0.267,0.316,0.26	-0.068
2704	gene:Solyc04g064680.2	NA	4	-	55824728	55824872	55824728	55824859	55825462	55825668	2704	19,55,13	11,46,21	31,6,26	11,4,17	162	149	3.1548049880368175e-12	7.14631912507e-11	0.614,0.524,0.363	0.722,0.58,0.584	-0.128
9434	gene:Solyc02g080300.2	NA	2	+	44558989	44559059	44559000	44559059	44558860	44558927	9434	2,2,5	46,42,72	1,2,0	18,27,31	160	149	3.431933647894879e-12	7.76657185086e-11	0.039,0.042,0.061	0.049,0.065,0.0	0.009
10192	gene:Solyc03g083420.2	NA	3	+	53291171	53291302	53291185	53291302	53291009	53291088	10192	3,4,8	100,124,90	1,0,2	30,23,33	163	149	3.4485027292701548e-12	7.79654257355e-11	0.027,0.029,0.075	0.03,0.0,0.052	0.016
1861	gene:Solyc07g042750.2	NA	7	+	56265877	56266023	56265906	56266023	56265625	56265706	1861	9,21,15	18,51,28	6,0,6	14,16,25	178	149	3.4880012522363668e-12	7.87824560296e-11	0.295,0.256,0.31	0.264,0.0,0.167	0.143
2382	gene:Solyc01g056340.2	DET1	1	+	53604006	53604251	53604086	53604251	53603857	53603925	2382	3,7,8	0,0,2	0,0,0	3,4,0	229	149	3.5544588375555507e-12	8.02062439331e-11	1.0,1.0,0.722	0.0,0.0,NA	0.907
6306	gene:Solyc09g091850.2	NA	9	-	71058756	71058927	71058756	71058818	71059918	71059991	6306	5,2,4	15,67,55	0,4,2	64,34,29	258	149	3.649509045313255e-12	8.22718649686e-11	0.161,0.017,0.04	0.0,0.064,0.038	0.039
16068	gene:Solyc09g064840.2	NA	9	+	62310266	62310468	62310272	62310468	62308410	62310185	16068	1,2,4	0,2,6	3,6,4	2,3,0	155	149	3.694875279563103e-12	8.32145542069e-11	1.0,0.49,0.391	0.59,0.658,1.0	-0.122
1154	gene:Solyc02g005520.2	NA	2	-	9239151	9239246	9239151	9239211	9239964	9240011	1154	1,17,8	0,1,0	10,9,4	2,0,0	184	149	4.10106701538507e-12	9.22740078462e-11	1.0,0.932,1.0	0.802,1.0,1.0	0.043
23814	gene:Solyc11g011170.1	NA	11	-	4238112	4238300	4238112	4238278	4238387	4238463	23814	14,20,9	2,2,0	6,5,8	2,2,1	171	149	4.4198434197588845e-12	9.93511303703e-11	0.859,0.897,1.0	0.723,0.685,0.875	0.158
1823	gene:Solyc01g065490.2	NA	1	+	71739220	71739388	71739268	71739388	71738432	71738630	1823	18,68,47	2,3,0	24,12,13	0,0,2	197	149	4.462966143960841e-12	1.00224369009e-10	0.872,0.945,1.0	1.0,1.0,0.831	-0.005
8315	gene:Solyc08g083280.2	NA	8	+	65785227	65785444	65785369	65785444	65785065	65785141	8315	289,682,284	6,20,3	346,273,272	5,3,6	291	149	4.519157820895504e-12	1.01389143647e-10	0.961,0.946,0.98	0.973,0.979,0.959	-0.008
18308	gene:Solyc01g102990.2	NA	1	+	91645963	91646048	91645968	91646048	91645574	91645675	18308	7,23,13	24,43,36	9,2,3	25,16,12	154	149	4.576649848556222e-12	1.02580837189e-10	0.22,0.341,0.259	0.258,0.108,0.195	0.086
16043	gene:Solyc01g066310.2	NA	1	+	73962060	73962265	73962074	73962265	73961612	73961744	16043	2,4,3	11,13,6	1,2,8	3,4,0	163	149	5.13754460728935e-12	1.15042725232e-10	0.143,0.22,0.314	0.234,0.314,1.0	-0.29
18939	gene:Solyc02g081430.2	NA	2	+	45405668	45405839	45405678	45405839	45405503	45405579	18939	55,187,85	0,53,0	91,55,53	0,0,0	159	149	5.221020974653496e-12	1.16800416747e-10	1.0,0.768,1.0	1.0,1.0,1.0	-0.077
2678	gene:Solyc08g082070.2	NA	8	+	64973082	64973299	64973119	64973299	64972847	64973018	2678	2,8,1	27,76,60	4,2,3	116,92,50	186	149	5.382720432068499e-12	1.20303031964e-10	0.056,0.078,0.013	0.027,0.017,0.046	0.019
4179	gene:Solyc02g086600.2	NA	2	-	49262490	49262628	49262490	49262617	49263030	49263150	4179	14,10,11	0,2,1	26,9,22	8,0,1	160	149	5.414156599903813e-12	1.20890382366e-10	1.0,0.823,0.911	0.752,1.0,0.953	0.01
24155	gene:Solyc11g067230.1	NA	11	-	52972197	52972427	52972197	52972396	52973933	52974039	24155	2,18,9	38,158,68	1,2,1	57,46,46	180	149	5.6262826209374515e-12	1.25507322596e-10	0.042,0.086,0.099	0.014,0.035,0.018	0.053
16810	gene:Solyc06g076470.2	NA	6	+	47513181	47513357	47513211	47513357	47512534	47512625	16810	19,61,23	29,123,52	19,20,23	50,27,15	179	149	5.705519002385095e-12	1.27153890695e-10	0.353,0.292,0.269	0.24,0.381,0.561	-0.089
4812	gene:Solyc02g091030.2	NA	2	+	52472678	52472771	52472696	52472771	52472480	52472555	4812	17,14,26	1,0,0	5,15,3	7,0,0	167	149	5.748918527690064e-12	1.27999425339e-10	0.938,1.0,1.0	0.389,1.0,1.0	0.183
1589	gene:Solyc01g103170.2	NA	1	-	91829834	91829905	91829834	91829888	91830248	91830315	1589	15,19,12	142,249,141	15,5,7	77,49,71	166	149	5.803141355796602e-12	1.29084107293e-10	0.087,0.064,0.071	0.149,0.084,0.081	-0.031
4818	gene:Solyc02g091030.2	NA	2	+	52474059	52474143	52474065	52474143	52473537	52473636	4818	10,29,12	12,19,6	8,1,3	2,1,2	155	149	5.834284379322818e-12	1.29653836278e-10	0.445,0.595,0.658	0.794,0.49,0.59	-0.059
529	gene:Solyc03g117950.2	NA	3	-	66928998	66929172	66928998	66929151	66929738	66930728	529	3,3,1	4,0,0	4,2,0	2,4,8	170	149	6.184719297963989e-12	1.3731131055e-10	0.397,1.0,1.0	0.637,0.305,0.0	0.485
6115	gene:Solyc06g076650.2	NA	6	+	47607223	47607467	47607232	47607467	47605781	47605843	6115	3,5,7	0,4,0	6,6,2	0,6,1	158	149	6.39362076746535e-12	1.41814984762e-10	1.0,0.541,1.0	1.0,0.485,0.654	0.134
10193	gene:Solyc03g083420.2	NA	3	+	53292706	53292939	53292866	53292939	53292510	53292617	10193	67,84,72	10,15,1	32,13,27	3,2,1	309	149	7.405578639166474e-12	1.64105662755e-10	0.764,0.73,0.972	0.837,0.758,0.929	-0.019
2035	gene:Solyc02g087710.2	NA	2	-	50034971	50035150	50034971	50035145	50035984	50036081	2035	5,3,11	0,4,5	19,6,7	7,0,0	154	149	7.421266363449405e-12	1.64298007451e-10	1.0,0.421,0.68	0.724,1.0,1.0	-0.208
6435	gene:Solyc10g006070.2	NA	10	+	801090	801281	801114	801281	800390	800721	6435	74,126,73	16,10,9	60,55,61	8,0,7	173	149	7.553980572757656e-12	1.67078372197e-10	0.799,0.916,0.875	0.866,1.0,0.882	-0.053
11486	gene:Solyc03g031970.2	NA	3	+	4460305	4460362	4460309	4460362	4460109	4460208	11486	15,18,32	0,9,3	30,36,53	0,2,2	153	149	8.1989247159995e-12	1.81172280836e-10	1.0,0.661,0.912	1.0,0.946,0.963	-0.112
2975	gene:Solyc05g051060.2	NA	5	-	61243913	61244013	61243913	61243959	61246225	61246334	2975	26,53,15	4,0,0	16,10,29	1,0,0	203	149	8.307229185821985e-12	1.83392644314e-10	0.827,1.0,1.0	0.922,1.0,1.0	-0.032
22720	gene:Solyc06g054380.2	NA	6	+	37170377	37170589	37170401	37170589	37170194	37170301	22720	41,123,37	0,2,0	24,14,19	1,2,1	173	149	8.671440261915106e-12	1.91252979248e-10	1.0,0.981,1.0	0.954,0.858,0.942	0.076
1134	gene:Solyc07g008040.2	NA	7	+	2755867	2755983	2755870	2755983	2755543	2755670	1134	14,7,38	10,11,24	13,8,23	32,24,10	152	149	8.82971549248431e-12	1.94560789212e-10	0.578,0.384,0.608	0.285,0.246,0.693	0.115
14670	gene:Solyc02g082730.2	NA	2	+	46381888	46382103	46381904	46382103	46381319	46381395	14670	0,3,4	27,73,54	0,1,0	34,26,23	165	149	9.172957016570631e-12	2.01934250942e-10	0.0,0.036,0.063	0.0,0.034,0.0	0.022
11093	gene:Solyc11g005130.1	NA	11	-	114813	114894	114813	114861	114969	115107	11093	0,5,1	53,110,101	3,2,2	57,40,33	182	149	9.269471942811661e-12	2.03867513789e-10	0.0,0.036,0.008	0.041,0.039,0.047	-0.028
7825	gene:Solyc01g079510.2	NA	1	+	78575399	78575496	78575458	78575496	78575036	78575107	7825	30,56,55	4,1,8	39,34,26	2,0,4	208	149	1.0454016926900415e-11	2.29704242597e-10	0.843,0.976,0.831	0.933,1.0,0.823	-0.035
10812	gene:Solyc07g055700.2	NA	7	-	63642002	63642108	63642002	63642088	63643661	63643831	10812	5,11,9	22,56,32	4,3,3	33,24,27	169	149	1.0533186310638131e-11	2.312271096e-10	0.167,0.148,0.199	0.097,0.099,0.089	0.076
7699	gene:Solyc04g079070.2	NA	4	-	63652721	63652811	63652721	63652793	63653555	63653684	7699	13,28,8	404,812,457	0,3,1	139,92,107	167	149	1.0627529088821308e-11	2.33079905975e-10	0.028,0.03,0.015	0.0,0.028,0.008	0.012
20768	gene:Solyc08g080520.2	NA	8	+	63810438	63810622	63810441	63810622	63810261	63810357	20768	0,2,3	89,225,85	0,0,6	39,32,61	152	149	1.0666616701195199e-11	2.33718531364e-10	0.0,0.009,0.033	0.0,0.0,0.088	-0.015
14447	gene:Solyc01g111880.2	NA	1	-	98043270	98043517	98043270	98043493	98044162	98044226	14447	59,138,70	7,38,12	23,19,29	2,4,0	173	149	1.0891873065112887e-11	2.38431338946e-10	0.879,0.758,0.834	0.908,0.804,1.0	-0.08
23802	gene:Solyc04g009790.2	NA	4	-	3093968	3094176	3093968	3094151	3095888	3096958	23802	0,0,0	1,0,6	6,3,2	0,0,0	174	149	1.1438822019575722e-11	2.50170878964e-10	0.0,NA,0.0	1.0,1.0,1.0	-1.0
12072	gene:Solyc09g075390.2	NA	9	-	67105759	67105910	67105759	67105858	67105990	67106122	12072	2,5,5	13,18,35	0,6,0	26,14,16	201	149	1.2002529517085159e-11	2.62254710651e-10	0.102,0.171,0.096	0.0,0.241,0.0	0.043
1848	gene:Solyc11g007030.1	NA	11	-	1518069	1518266	1518069	1518227	1520193	1520419	1848	17,9,13	6,2,0	9,13,9	3,1,0	188	149	1.2127109441690583e-11	2.64730056667e-10	0.692,0.781,1.0	0.704,0.912,1.0	-0.048
18359	gene:Solyc04g076580.2	NA	4	+	61493139	61493293	61493154	61493293	61486877	61486988	18359	1,4,2	36,112,45	3,4,2	38,19,20	164	149	1.2218739189746274e-11	2.66482177027e-10	0.025,0.031,0.039	0.067,0.161,0.083	-0.072
10179	gene:Solyc04g009500.2	NA	4	+	2926183	2926397	2926196	2926397	2924403	2924739	10179	3,6,4	104,196,115	1,3,8	76,65,48	162	149	1.2971768367904873e-11	2.82642294968e-10	0.026,0.027,0.031	0.012,0.041,0.133	-0.034
1172	gene:Solyc10g039190.1	NA	10	+	20785921	20786021	20785970	20786021	20785617	20785740	1172	6,15,2	85,203,79	3,2,4	82,63,66	198	149	1.3200421108753047e-11	2.87357356448e-10	0.05,0.053,0.019	0.027,0.023,0.044	0.009
10468	gene:Solyc10g039280.1	NA	10	+	21035658	21035752	21035669	21035752	21035409	21035503	10468	9,6,5	68,134,60	2,4,2	64,47,40	160	149	1.3313606829653864e-11	2.89552423118e-10	0.11,0.04,0.072	0.028,0.073,0.044	0.026
13416	gene:Solyc09g065690.2	NA	9	-	63917649	63917736	63917649	63917731	63920443	63920462	13416	11,25,9	3,13,6	5,5,8	6,0,0	154	149	1.334212497592721e-11	2.89903725728e-10	0.78,0.65,0.592	0.446,1.0,1.0	-0.141
4602	gene:Solyc08g079520.2	NA	8	+	63037772	63037960	63037840	63037960	63037383	63037479	4602	1,15,2	102,212,137	11,1,6	106,99,74	217	149	1.46938431697868e-11	3.18978845477e-10	0.007,0.046,0.01	0.067,0.007,0.053	-0.021
9685	gene:Solyc01g034150.2	NA	1	-	36256428	36256568	36256428	36256530	36256658	36256767	9685	14,47,42	6,5,6	19,31,13	3,0,2	187	149	1.4889022963125996e-11	3.22916876383e-10	0.65,0.882,0.848	0.835,1.0,0.838	-0.098
7527	gene:Solyc12g089280.1	NA	12	+	64394754	64394946	64394758	64394946	64394601	64394678	7527	13,6,22	0,0,5	37,24,10	1,0,2	153	149	1.4958575964969322e-11	3.24125520794e-10	1.0,1.0,0.811	0.973,1.0,0.83	0.003
3135	gene:Solyc05g054230.2	NA	5	-	64192964	64193046	64192964	64193030	64194711	64194944	3135	13,39,17	35,143,65	11,19,13	93,65,43	165	149	1.5363097598427375e-11	3.32583400919e-10	0.251,0.198,0.191	0.097,0.209,0.214	0.04
19080	gene:Solyc02g061840.2	NA	2	-	33356637	33356790	33356637	33356787	33357045	33357145	19080	3,8,13	192,642,315	3,3,0	146,111,111	152	149	1.76609403472151e-11	3.8197485834e-10	0.015,0.012,0.039	0.02,0.026,0.0	0.007
11263	gene:Solyc03g078080.2	NA	3	+	50043990	50044138	50044065	50044138	50042721	50043025	11263	43,77,65	7,6,4	67,34,50	2,2,5	224	149	1.857848999792271e-11	4.01449491245e-10	0.803,0.895,0.915	0.957,0.919,0.869	-0.044
14539	gene:Solyc08g005720.2	NA	8	+	585770	586013	585783	586013	585533	585675	14539	2,6,1	0,2,1	4,2,2	3,4,7	162	149	1.8682597191813555e-11	4.03327339928e-10	1.0,0.734,0.479	0.551,0.315,0.208	0.38
9053	gene:Solyc05g041830.2	NA	5	+	53772175	53772395	53772180	53772395	53771040	53771225	9053	46,76,73	3,7,4	50,41,60	2,0,5	154	149	1.9172813532737042e-11	4.13529543031e-10	0.937,0.913,0.946	0.96,1.0,0.921	-0.028
20616	gene:Solyc01g090160.2	NA	1	-	83795229	83795445	83795229	83795408	83797388	83797497	20616	1,5,3	0,63,22	4,4,1	13,11,11	186	149	1.9520286890366285e-11	4.20637064471e-10	1.0,0.06,0.098	0.198,0.226,0.068	0.222
12494	gene:Solyc01g097440.2	NA	1	+	88300641	88300750	88300662	88300750	88298938	88298994	12494	1,6,0	0,0,0	0,0,0	2,5,2	170	149	2.128644794063468e-11	4.58274354424e-10	1.0,1.0,NA	0.0,0.0,0.0	1.0
14176	gene:Solyc05g005020.2	NA	5	-	50163	50332	50163	50329	50741	50826	14176	12,18,24	5,2,28	21,14,4	8,4,3	152	149	2.2342935474282546e-11	4.80578093756e-10	0.702,0.898,0.457	0.72,0.774,0.567	-0.001
12921	gene:Solyc09g065540.2	NA	9	+	63671372	63671607	63671379	63671607	63671124	63671257	12921	144,304,150	11,8,13	98,71,79	2,6,2	156	149	2.3214162202253552e-11	4.9885979178e-10	0.926,0.973,0.917	0.979,0.919,0.974	-0.019
49	gene:Solyc12g019410.1	NA	12	-	10202150	10202276	10202150	10202269	10202378	10202441	49	9,27,27	10,31,26	14,18,6	6,7,14	156	149	2.3964211516864528e-11	5.14506354407e-10	0.462,0.454,0.498	0.69,0.711,0.29	-0.092
4852	gene:Solyc07g040740.2	NA	7	-	49470959	49471061	49470959	49471056	49473326	49473413	4852	10,27,27	4,4,4	11,8,9	3,1,0	154	149	2.6078204194966418e-11	5.59381058876e-10	0.708,0.867,0.867	0.78,0.886,1.0	-0.075
10078	gene:Solyc01g100740.2	NA	1	+	90702251	90702367	90702274	90702367	90701540	90701626	10078	3,10,3	13,16,1	3,0,1	4,11,2	172	149	2.6182712566308674e-11	5.61109411442e-10	0.167,0.351,0.722	0.394,0.0,0.302	0.181
9525	gene:Solyc05g010790.1	NA	5	-	4979113	4979177	4979113	4979127	4979400	4979848	9525	0,5,8	0,0,1	10,1,5	3,2,0	199	149	2.633531427982159e-11	5.63864331772e-10	NA,1.0,0.857	0.714,0.272,1.0	0.266
22762	gene:Solyc10g084810.1	NA	10	-	64216384	64216561	64216384	64216525	64216655	64216674	22762	2,1,0	0,0,0	1,0,2	0,10,1	185	149	2.741153156020821e-11	5.86371676486e-10	1.0,1.0,NA	1.0,0.0,0.617	0.461
17807	gene:Solyc05g048810.2	NA	5	-	59498225	59498243	59498225	59498232	59498326	59498441	17807	65,193,62	34,131,65	16,9,8	28,11,18	160	149	2.7558883248957768e-11	5.88986342545e-10	0.64,0.578,0.47	0.347,0.432,0.293	0.205
11581	gene:Solyc02g085820.2	NA	2	+	48619147	48619296	48619201	48619296	48618520	48618705	11581	0,5,5	6,27,15	0,0,3	17,11,7	203	149	2.815024133115583e-11	6.01076874325e-10	0.0,0.12,0.197	0.0,0.0,0.239	0.026
2591	gene:Solyc05g007200.2	NA	5	-	1813390	1813515	1813390	1813508	1814979	1815097	2591	22,73,22	23,136,33	18,22,6	50,24,23	156	149	2.8897393052921196e-11	6.16468953709e-10	0.477,0.339,0.389	0.256,0.467,0.199	0.094
6748	gene:Solyc03g082600.2	NA	3	-	52527540	52527755	52527540	52527749	52527869	52527987	6748	314,961,437	10,20,19	414,299,253	15,18,6	155	149	2.907049593398147e-11	6.19597979247e-10	0.968,0.979,0.957	0.964,0.941,0.976	0.008
410	gene:Solyc01g080280.2	NA	1	+	79530150	79530380	79530158	79530380	79528932	79528997	410	72,120,142	5,6,14	460,519,427	21,35,13	157	149	2.9899924994117696e-11	6.36697312886e-10	0.932,0.95,0.906	0.954,0.934,0.969	-0.023
12348	gene:Solyc12g005080.1	NA	12	+	40394	40532	40402	40532	40245	40336	12348	2,3,0	0,10,3	0,2,1	0,1,2	157	149	3.044149752476756e-11	6.47641478646e-10	1.0,0.222,0.0	NA,0.655,0.322	-0.081
21101	gene:Solyc06g070980.2	NA	6	-	43589797	43589866	43589797	43589858	43590545	43590678	21101	202,759,237	51,168,64	102,45,40	38,22,47	157	149	3.073300525243164e-11	6.53250506023e-10	0.79,0.811,0.778	0.718,0.66,0.447	0.185
1563	gene:Solyc10g005690.2	NA	10	-	560094	560206	560094	560199	560294	560749	1563	6,0,1	0,5,7	4,0,0	6,5,2	156	149	3.150701344576539e-11	6.69095951301e-10	1.0,0.0,0.12	0.389,0.0,0.0	0.244
1430	gene:Solyc10g078430.1	NA	10	+	60248146	60248226	60248152	60248226	60247121	60247375	1430	15,4,10	55,140,69	12,8,10	60,72,52	155	149	3.154438771738381e-11	6.69283411796e-10	0.208,0.027,0.122	0.161,0.097,0.156	-0.019
4984	gene:Solyc04g072770.2	NA	4	+	59739396	59739578	59739410	59739578	59738671	59738810	4984	10,4,2	30,48,31	3,3,2	16,36,34	163	149	3.277526644344531e-11	6.94770453677e-10	0.234,0.071,0.056	0.146,0.071,0.051	0.031
13541	gene:Solyc07g063880.2	NA	7	-	66233064	66233184	66233064	66233167	66233239	66233264	13541	5,10,0	191,308,202	0,0,2	126,114,85	166	149	3.441697031993587e-11	7.28912257589e-10	0.023,0.028,0.0	0.0,0.0,0.021	0.01
15073	gene:Solyc06g068760.2	NA	6	+	42617282	42617312	42617291	42617312	42616982	42617033	15073	1,1,4	5,20,6	1,1,0	9,8,0	158	149	3.4628292040909197e-11	7.32725908754e-10	0.159,0.045,0.386	0.095,0.105,NA	0.097
3546	gene:Solyc04g009530.2	NA	4	-	2947907	2947982	2947907	2947979	2948770	2949090	3546	0,8,7	0,1,2	8,8,8	2,5,2	152	149	3.6153535063159044e-11	7.64309855325e-10	NA,0.887,0.774	0.797,0.611,0.797	0.096
3256	gene:Solyc08g076470.2	NA	8	+	60484672	60484788	60484677	60484788	60484482	60484602	3256	4,0,0	66,241,78	5,4,0	58,70,29	154	149	3.66846933452754e-11	7.74840212144e-10	0.055,0.0,0.0	0.077,0.052,0.0	-0.025
7648	gene:Solyc04g064500.2	NA	4	+	55654680	55654852	55654693	55654852	55654503	55654602	7648	9,17,10	176,360,276	6,3,8	226,185,116	162	149	3.680440206335791e-11	7.76668952633e-10	0.045,0.042,0.032	0.024,0.015,0.06	0.007
1062	gene:Solyc04g005010.2	NA	4	-	4006	4131	4006	4114	5194	5338	1062	2,3,0	18,63,18	0,3,4	20,7,6	166	149	4.035531424714944e-11	8.50836638961e-10	0.091,0.041,0.0	0.0,0.278,0.374	-0.173
18978	gene:Solyc01g107030.2	NA	1	+	94705669	94705798	94705737	94705798	94704933	94705213	18978	148,126,142	120,135,111	69,73,94	72,85,90	217	149	4.072223183938189e-11	8.57801190902e-10	0.459,0.391,0.468	0.397,0.371,0.418	0.044
10836	gene:Solyc02g062640.2	NA	2	+	34389160	34389408	34389313	34389408	34388886	34388946	10836	167,273,194	272,467,336	97,118,119	207,158,124	302	149	4.2985936129913625e-11	9.04672596558e-10	0.232,0.224,0.222	0.188,0.269,0.321	-0.033
22525	gene:Solyc02g066980.1	NA	2	-	37240630	37240682	37240630	37240676	37240864	37241808	22525	3,4,0	0,0,0	0,0,2	5,1,6	155	149	4.40190762100627e-11	9.25584970175e-10	1.0,1.0,NA	0.0,0.0,0.243	0.919
19910	gene:Solyc08g083030.2	NA	8	-	65623772	65623976	65623772	65623971	65624089	65624415	19910	96,220,106	0,6,5	135,99,55	5,0,0	154	149	4.4684410659173284e-11	9.38732981993e-10	1.0,0.973,0.954	0.963,1.0,1.0	-0.012
12233	gene:Solyc08g013990.2	NA	8	-	3508346	3508518	3508346	3508511	3508729	3508823	12233	46,101,114	1,13,13	85,44,37	4,5,3	156	149	4.7419237887261334e-11	9.95294567831e-10	0.978,0.881,0.893	0.953,0.894,0.922	-0.006
932	gene:Solyc04g074850.2	NA	4	-	60766659	60766769	60766659	60766752	60766852	60767091	932	0,5,3	42,154,38	2,0,0	9,11,9	166	149	4.7849099505776146e-11	1.00341872801e-09	0.0,0.028,0.066	0.166,0.0,0.0	-0.024
6805	gene:Solyc11g065030.1	NA	11	+	50342179	50342288	50342190	50342288	50341814	50341944	6805	6,26,12	2,4,0	8,0,13	3,0,1	160	149	4.814298452558519e-11	1.00867942109e-09	0.736,0.858,1.0	0.713,NA,0.924	0.046
23474	gene:Solyc06g054410.2	NA	6	-	37189524	37189679	37189524	37189650	37191547	37191921	23474	7,4,6	80,85,77	2,1,0	59,72,70	178	149	4.9267869314322305e-11	1.03132606792e-09	0.068,0.038,0.061	0.028,0.011,0.0	0.043
10239	gene:Solyc09g082830.2	NA	9	-	68492845	68492986	68492845	68492983	68493076	68493198	10239	0,0,4	56,59,57	0,1,5	39,35,44	152	149	5.436919081578282e-11	1.13709694797e-09	0.0,0.0,0.064	0.0,0.027,0.1	-0.021
1243	gene:Solyc01g005480.2	NA	1	+	334785	334970	334875	334970	333095	333352	1243	5,16,15	12,17,13	20,16,14	13,14,13	239	149	5.4700213705105546e-11	1.14300045483e-09	0.206,0.37,0.418	0.49,0.416,0.402	-0.105
7673	gene:Solyc06g009530.2	NA	6	-	3519661	3519777	3519661	3519766	3521866	3522035	7673	17,52,80	0,0,2	67,52,38	0,0,6	160	149	5.582192219952942e-11	1.16540068207e-09	1.0,1.0,0.974	1.0,1.0,0.855	0.04
23556	gene:Solyc10g018350.1	NA	10	-	7473492	7473562	7473492	7473553	7473648	7473719	23556	2,15,8	0,0,3	4,5,3	1,2,2	158	149	5.603473477348727e-11	1.16880280851e-09	1.0,1.0,0.715	0.79,0.702,0.586	0.212
8771	gene:Solyc03g114780.2	NA	3	+	64679567	64679697	64679584	64679697	64679308	64679476	8771	0,12,6	17,48,16	2,0,1	4,5,0	166	149	5.942350895756618e-11	1.23838592668e-09	0.0,0.183,0.252	0.31,0.0,1.0	-0.292
17285	gene:Solyc01g112240.2	NA	1	-	98278991	98279150	98278991	98279117	98279866	98279997	17285	101,295,97	2,8,0	81,51,61	0,2,1	182	149	5.965147064724344e-11	1.24093054953e-09	0.976,0.968,1.0	1.0,0.954,0.98	0.003
2432	gene:Solyc05g005630.2	NA	5	+	442887	442982	442893	442982	442498	442540	2432	10,16,13	0,3,0	14,4,0	4,1,0	155	149	5.964842110528459e-11	1.24093054953e-09	1.0,0.837,1.0	0.771,0.794,NA	0.163
9652	gene:Solyc01g096820.2	NA	1	+	87820036	87820272	87820040	87820272	87819843	87819954	9652	59,147,82	1,4,0	51,40,26	0,6,0	153	149	6.208495660356234e-11	1.29040940387e-09	0.983,0.973,1.0	1.0,0.867,1.0	0.03
7913	gene:Solyc10g051390.1	NA	10	+	52082803	52082910	52082821	52082910	52082526	52082701	7913	5,42,1	0,0,0	9,2,13	0,0,24	167	149	7.037893572555029e-11	1.46150057404e-09	1.0,1.0,1.0	1.0,1.0,0.326	0.225
40	gene:Solyc05g052220.2	NA	5	+	62501188	62501295	62501213	62501295	62499506	62499753	40	0,5,2	18,58,40	4,3,2	27,28,16	174	149	7.109621169593876e-11	1.47508910019e-09	0.0,0.069,0.041	0.113,0.084,0.097	-0.061
11408	gene:Solyc06g063260.2	NA	6	-	39960071	39960255	39960071	39960161	39960896	39961068	11408	3,7,8	15,11,23	7,2,3	7,7,2	243	149	7.30735384992408e-11	1.514773749e-09	0.109,0.281,0.176	0.38,0.149,0.479	-0.147
2573	gene:Solyc01g091500.2	NA	1	-	85126434	85126559	85126434	85126556	85126822	85126880	2573	2,1,5	0,13,18	6,0,6	7,7,9	152	149	7.502782212926122e-11	1.55391103341e-09	1.0,0.07,0.214	0.457,0.0,0.395	0.144
21310	gene:Solyc09g075200.2	NA	9	-	66973828	66973920	66973828	66973917	66974227	66974321	21310	20,47,36	64,111,105	27,25,19	108,69,69	152	149	7.827657618812601e-11	1.61976551521e-09	0.234,0.293,0.252	0.197,0.262,0.213	0.036
7758	gene:Solyc01g094580.2	NA	1	-	86001121	86001286	86001121	86001207	86002998	86003193	7758	27,118,23	4,1,0	29,17,11	2,0,0	228	149	7.902521476041924e-11	1.63381495596e-09	0.815,0.987,1.0	0.905,1.0,1.0	-0.034
13041	gene:Solyc09g065010.2	NA	9	-	62686405	62686565	62686405	62686543	62686652	62686815	13041	2,11,4	11,17,26	3,0,1	22,18,14	171	149	8.325584223475485e-11	1.71976495259e-09	0.137,0.361,0.118	0.106,0.0,0.059	0.15
8530	gene:Solyc07g065800.2	NA	7	-	67419726	67419954	67419726	67419939	67420049	67420153	8530	31,59,30	292,505,344	30,36,19	241,167,157	164	149	8.60872430691478e-11	1.77668610366e-09	0.088,0.096,0.073	0.102,0.164,0.099	-0.036
14146	gene:Solyc01g098870.2	NA	1	+	89251108	89251242	89251114	89251242	89250796	89251022	14146	18,40,54	21,29,46	44,37,30	36,58,30	155	149	8.627004520996916e-11	1.77889288474e-09	0.452,0.57,0.53	0.54,0.38,0.49	0.047
19135	gene:Solyc06g083460.2	NA	6	-	48861451	48861527	48861451	48861523	48861651	48861947	19135	163,147,215	2,3,2	184,183,179	12,11,4	153	149	8.71494981156508e-11	1.79544814e-09	0.988,0.979,0.991	0.937,0.942,0.978	0.034
17767	gene:Solyc01g079800.2	NA	1	-	78931643	78931757	78931643	78931753	78932515	78932609	17767	6,10,11	1,2,4	5,4,0	0,1,2	153	149	8.938553600151768e-11	1.83989806107e-09	0.854,0.83,0.728	1.0,0.796,0.0	0.205
19884	gene:Solyc11g043210.1	NA	11	-	33327657	33327755	33327657	33327700	33327842	33327963	19884	0,1,6	13,7,3	6,2,0	6,2,3	204	149	9.112017379777912e-11	1.87395831113e-09	0.0,0.094,0.594	0.422,0.422,0.0	-0.052
18214	gene:Solyc02g083310.2	NA	2	-	46765241	46765477	46765241	46765307	46765822	46765879	18214	28,50,30	29,159,99	5,7,2	70,49,46	319	149	9.15861924144204e-11	1.88189156981e-09	0.311,0.128,0.124	0.032,0.063,0.02	0.149
11515	gene:Solyc03g118260.1	NA	3	+	67181322	67181459	67181327	67181459	67180989	67181196	11515	8,0,8	2,7,4	0,0,0	18,7,2	154	149	9.674499373935262e-11	1.98615269546e-09	0.795,0.0,0.659	0.0,0.0,0.0	0.485
23792	gene:Solyc07g053850.2	NA	7	-	62261744	62261820	62261744	62261817	62264934	62265411	23792	1,4,4	21,30,42	9,0,0	20,23,2	152	149	9.806384876191145e-11	2.01146713405e-09	0.045,0.116,0.085	0.306,0.0,0.0	-0.02
10708	gene:Solyc07g017610.2	NA	7	+	7669269	7669457	7669283	7669457	7668958	7669088	10708	0,0,6	34,60,52	0,0,2	29,19,27	163	149	9.873638088030646e-11	2.02349165187e-09	0.0,0.0,0.095	0.0,0.0,0.063	0.011
5582	gene:Solyc08g062610.2	NA	8	+	51569430	51569674	51569449	51569674	51569227	51569336	5582	3,10,0	68,112,64	1,0,0	39,32,17	168	149	1.0071439716808291e-10	2.06222623721e-09	0.038,0.073,0.0	0.022,0.0,0.0	0.03
16028	gene:Solyc02g067090.2	NA	2	+	37327025	37327160	37327128	37327160	37326776	37326906	16028	5,17,11	22,52,24	8,3,1	20,17,11	252	149	1.0954826763788584e-10	2.24115107746e-09	0.118,0.162,0.213	0.191,0.094,0.051	0.052
2194	gene:Solyc02g094430.2	NA	2	-	54958378	54958532	54958378	54958500	54958820	54958918	2194	15,30,16	21,36,21	16,12,11	21,27,21	181	149	1.0995833502696489e-10	2.24757904508e-09	0.37,0.407,0.385	0.385,0.268,0.301	0.069
13670	gene:Solyc05g006540.2	NA	5	-	1162128	1162172	1162128	1162161	1162283	1162359	13670	2,1,3	39,44,72	10,2,5	78,52,55	160	149	1.133415551417171e-10	2.31471494799e-09	0.046,0.021,0.037	0.107,0.035,0.078	-0.039
7817	gene:Solyc11g012890.1	NA	11	-	5667347	5667510	5667347	5667403	5672800	5673104	7817	12,12,7	30,147,60	0,2,4	73,43,32	256	149	1.174145051943317e-10	2.39580772348e-09	0.189,0.045,0.064	0.0,0.026,0.068	0.068
11380	gene:Solyc04g076120.2	NA	4	+	61075917	61076143	61076056	61076143	61075741	61075855	11380	23,26,13	7,22,2	19,11,13	7,16,8	288	149	1.181184584511611e-10	2.40807587686e-09	0.63,0.379,0.771	0.584,0.262,0.457	0.159
2463	gene:Solyc01g100260.2	NA	1	+	90331226	90331348	90331310	90331348	90329695	90329869	2463	2,4,1	4,6,9	1,0,2	3,2,1	233	149	1.1985320019709847e-10	2.44131909524e-09	0.242,0.299,0.066	0.176,0.0,0.561	-0.043
6331	gene:Solyc10g007990.2	NA	10	+	2150233	2150379	2150268	2150379	2144876	2145205	6331	214,313,238	7,6,4	147,152,147	5,2,0	184	149	1.2477912584242326e-10	2.53945017828e-09	0.961,0.977,0.98	0.96,0.984,1.0	-0.009
7470	gene:Solyc06g065700.2	NA	6	+	41136497	41136674	41136557	41136674	41136262	41136339	7470	20,30,10	53,145,77	5,7,12	62,50,33	209	149	1.258753283235104e-10	2.55953779059e-09	0.212,0.129,0.085	0.054,0.091,0.206	0.025
1691	gene:Solyc03g032120.2	NA	3	-	4624092	4624247	4624092	4624228	4624338	4624502	1691	3,20,5	0,1,2	3,6,3	0,0,2	168	149	1.287971916718038e-10	2.61668124675e-09	1.0,0.947,0.689	1.0,1.0,0.571	0.022
22789	gene:Solyc12g008790.1	NA	12	+	2137180	2137289	2137218	2137289	2136973	2137098	22789	29,41,36	2,8,8	46,30,25	7,2,2	187	149	1.3437516864743308e-10	2.72764141034e-09	0.92,0.803,0.782	0.84,0.923,0.909	-0.056
11156	gene:Solyc02g062700.2	NA	2	+	34432124	34432255	34432164	34432255	34431421	34431731	11156	1,10,2	25,56,22	2,1,2	47,28,36	189	149	1.3675963687379113e-10	2.77364159732e-09	0.031,0.123,0.067	0.032,0.027,0.042	0.04
19368	gene:Solyc05g015500.2	NA	5	+	10764056	10764084	10764059	10764084	10763639	10763749	19368	107,157,98	2451,4542,2486	43,26,33	1164,946,954	152	149	1.3932593883877618e-10	2.82324687647e-09	0.041,0.033,0.037	0.035,0.026,0.033	0.006
9160	gene:Solyc09g007670.2	NA	9	+	1221495	1221603	1221524	1221603	1221344	1221432	9160	3,13,9	22,44,31	4,4,4	41,30,23	178	149	1.3964342502156765e-10	2.82723670089e-09	0.102,0.198,0.196	0.076,0.1,0.127	0.064
5240	gene:Solyc01g081460.2	NA	1	-	80674055	80674131	80674055	80674121	80674280	80674337	5240	4,3,3	0,2,3	1,5,3	6,2,1	159	149	1.4371025933003828e-10	2.90706387402e-09	1.0,0.584,0.484	0.135,0.701,0.738	0.165
20951	gene:Solyc01g094960.2	NA	1	+	86359882	86360022	86359899	86360022	86357640	86358027	20951	110,208,176	2,7,13	109,85,95	4,4,1	166	149	1.498499413545067e-10	3.02864816815e-09	0.98,0.964,0.924	0.961,0.95,0.988	-0.01
6458	gene:Solyc01g049680.2	NA	1	-	45874435	45874678	45874435	45874675	45874766	45875137	6458	4,18,14	161,509,232	12,7,12	141,112,109	152	149	1.5670535111653505e-10	3.16447627642e-09	0.024,0.034,0.056	0.077,0.058,0.097	-0.039
16199	gene:Solyc05g056150.2	NA	5	-	65549332	65549460	65549332	65549418	65549691	65549899	16199	9,16,11	6,39,17	5,5,3	35,21,8	191	149	1.662938872582957e-10	3.35521530703e-09	0.539,0.242,0.335	0.1,0.157,0.226	0.211
23129	gene:Solyc09g007860.2	NA	9	-	1386912	1387020	1386912	1387014	1388007	1388219	23129	0,6,6	14,10,14	15,0,1	14,10,3	155	149	1.6708449731363022e-10	3.36826830569e-09	0.0,0.366,0.292	0.507,0.0,0.243	-0.031
6473	gene:Solyc02g092880.2	NA	2	-	53834900	53835101	53834900	53835050	53835197	53835299	6473	14,101,31	184,534,156	21,15,8	164,152,121	200	149	1.6821225043028584e-10	3.38808952864e-09	0.054,0.124,0.129	0.087,0.068,0.047	0.035
20150	gene:Solyc09g020140.2	NA	9	-	18643073	18643245	18643073	18643171	18643736	18643791	20150	0,9,2	6,5,0	6,2,3	0,0,0	223	149	1.7697645328094084e-10	3.56155617783e-09	0.0,0.546,1.0	1.0,1.0,1.0	-0.485
5729	gene:Solyc03g122270.2	NA	3	-	70148410	70148563	70148410	70148556	70149379	70149937	5729	57,103,92	7,5,3	48,37,40	3,0,1	156	149	1.8209787605250274e-10	3.66147916299e-09	0.886,0.952,0.967	0.939,1.0,0.974	-0.036
15221	gene:Solyc07g017530.2	NA	7	-	7475685	7475769	7475685	7475753	7480899	7481340	15221	42,59,43	0,1,3	35,40,20	0,4,4	165	149	1.9251855651063438e-10	3.86769285124e-09	1.0,0.982,0.928	1.0,0.9,0.819	0.064
16584	gene:Solyc08g082080.2	NA	8	+	64981565	64981752	64981632	64981752	64980102	64980200	16584	38,78,58	1,7,2	132,81,125	5,1,4	216	149	2.0619832666747421e-10	4.13897240473e-09	0.963,0.885,0.952	0.948,0.982,0.956	-0.029
16300	gene:Solyc01g006960.2	NA	1	-	1528519	1528627	1528519	1528620	1529488	1529612	16300	19,29,44	0,5,2	15,25,17	2,0,1	156	149	2.0798095721288154e-10	4.17118352597e-09	1.0,0.847,0.955	0.878,1.0,0.942	-0.006
7975	gene:Solyc08g075890.2	NA	8	+	59982387	59982497	59982405	59982497	59982275	59982303	7975	638,982,581	49,99,54	255,273,298	58,32,24	167	149	2.0918407270123657e-10	4.19172699528e-09	0.921,0.898,0.906	0.797,0.884,0.917	0.042
7370	gene:Solyc03g043660.2	NA	3	-	7150302	7150397	7150302	7150382	7150498	7150669	7370	13,54,39	260,456,316	9,14,11	189,128,156	164	149	2.1035607296961594e-10	4.21161240886e-09	0.043,0.097,0.101	0.041,0.09,0.06	0.017
4840	gene:Solyc02g091030.2	NA	2	+	52472040	52472124	52472055	52472124	52471828	52471918	4840	4,17,9	0,3,0	1,5,2	0,0,1	164	149	2.2575201549012993e-10	4.51600341567e-09	1.0,0.837,1.0	1.0,1.0,0.645	0.064
15946	gene:Solyc06g064830.2	NA	6	-	40400704	40400800	40400704	40400750	40401345	40401399	15946	84,168,87	0,5,0	55,72,45	3,1,2	199	149	2.2653465793520938e-10	4.52779629607e-09	1.0,0.962,1.0	0.932,0.982,0.944	0.035
12499	gene:Solyc03g116370.2	NA	3	-	65843516	65843630	65843516	65843623	65844225	65844302	12499	22,92,17	1,4,4	38,32,18	4,1,6	156	149	2.324190804498083e-10	4.64145259041e-09	0.955,0.956,0.802	0.901,0.968,0.741	0.034
39	gene:Solyc05g052220.2	NA	5	+	62501167	62501295	62501213	62501295	62499506	62499753	39	0,7,1	18,58,40	4,6,1	27,28,16	195	149	2.333375443946589e-10	4.65582870496e-09	0.0,0.084,0.019	0.102,0.141,0.046	-0.062
6436	gene:Solyc10g006070.2	NA	10	+	801090	801281	801111	801281	800390	800721	6436	27,52,34	1601,2835,1510	24,20,31	1732,1538,1547	170	149	2.35906887628667e-10	4.70309267045e-09	0.015,0.016,0.019	0.012,0.011,0.017	0.003
3133	gene:Solyc01g005080.2	NA	1	-	67324	67496	67324	67478	67791	68144	3133	7,31,17	96,230,112	18,11,7	74,75,57	167	149	2.3651260392085306e-10	4.71116227606e-09	0.061,0.107,0.119	0.178,0.116,0.099	-0.035
7694	gene:Solyc04g079070.2	NA	4	-	63652258	63652372	63652258	63652331	63652467	63652601	7694	554,868,424	53,93,40	179,164,176	15,12,16	190	149	2.36952714232687e-10	4.71592222851e-09	0.891,0.88,0.893	0.903,0.915,0.896	-0.017
471	gene:Solyc01g111440.2	NA	1	+	97682332	97682454	97682369	97682454	97682023	97682190	471	68,73,50	616,1206,573	13,17,15	154,127,130	186	149	2.3911991005900875e-10	4.75501805881e-09	0.081,0.046,0.065	0.063,0.097,0.085	-0.018
22058	gene:Solyc01g095230.2	NA	1	-	86575350	86575466	86575350	86575434	86575567	86575913	22058	3,2,0	26,33,35	0,0,1	16,35,20	181	149	2.4715164937654216e-10	4.91056815223e-09	0.087,0.048,0.0	0.0,0.0,0.04	0.032
17260	gene:Solyc01g103670.2	NA	1	+	92219142	92219204	92219146	92219204	92218802	92218892	17260	21,58,38	0,7,4	20,29,13	0,3,1	153	149	2.525529535631662e-10	5.01363589864e-09	1.0,0.89,0.902	1.0,0.904,0.927	-0.013
9697	gene:Solyc02g093440.2	NA	2	+	54316195	54316378	54316228	54316378	54315675	54315962	9697	2,14,4	61,171,83	3,4,2	95,51,62	182	149	2.538575541428413e-10	5.03527102951e-09	0.026,0.063,0.038	0.025,0.06,0.026	0.005
1438	gene:Solyc04g054470.2	NA	4	+	52562626	52562741	52562639	52562741	52561838	52562558	1438	0,9,2	36,68,65	3,1,2	61,51,50	162	149	2.628558853814955e-10	5.20934592795e-09	0.0,0.109,0.028	0.043,0.018,0.035	0.014
14244	gene:Solyc06g082350.2	NA	6	-	48194546	48194632	48194546	48194626	48194731	48195361	14244	15,32,18	0,1,3	14,2,8	0,0,2	155	149	3.0766151064706085e-10	6.09216563946e-09	1.0,0.969,0.852	1.0,1.0,0.794	0.009
13510	gene:Solyc03g005750.2	NA	3	+	532544	532812	532607	532812	531777	532021	13510	176,350,232	10,28,13	141,103,107	3,0,8	212	149	3.094475533794167e-10	6.12236108775e-09	0.925,0.898,0.926	0.971,1.0,0.904	-0.042
5238	gene:Solyc01g091770.2	NA	1	+	85349165	85349294	85349197	85349294	85347682	85348267	5238	2,1,2	5,11,11	0,3,4	5,2,6	181	149	3.237442422027064e-10	6.39981767154e-09	0.248,0.07,0.13	0.0,0.553,0.354	-0.153
10413	gene:Solyc11g040390.1	NA	11	+	37722093	37722293	37722098	37722293	37721796	37721895	10413	0,8,4	35,92,68	0,2,2	53,35,36	154	149	3.253860829193182e-10	6.42685485598e-09	0.0,0.078,0.054	0.0,0.052,0.051	0.01
5637	gene:Solyc01g067360.2	NA	1	-	75816670	75816758	75816670	75816714	75816851	75816928	5637	4,8,1	62,103,48	3,4,3	23,27,29	193	149	3.421160348404102e-10	6.75160811181e-09	0.047,0.057,0.016	0.091,0.103,0.074	-0.049
14445	gene:Solyc06g069190.2	NA	6	-	42959414	42959600	42959414	42959568	42960018	42960255	14445	18,30,14	387,886,461	1,4,13	274,175,188	181	149	3.4648312153511525e-10	6.83204102977e-09	0.037,0.027,0.024	0.003,0.018,0.054	0.004
23877	gene:Solyc09g092450.2	NA	9	-	71537996	71538062	71537996	71538021	71538712	71538818	23877	0,5,2	1,4,4	1,0,0	0,0,2	190	149	3.7168524875495827e-10	7.32282408156e-09	0.0,0.495,0.282	1.0,NA,0.0	-0.241
13639	gene:Solyc08g067430.2	NA	8	+	56478268	56478356	56478273	56478356	56478141	56478184	13639	6,15,7	1,4,0	2,12,4	1,0,5	154	149	3.7305117607608886e-10	7.34356408321e-09	0.853,0.784,1.0	0.659,1.0,0.436	0.181
233	gene:Solyc06g060600.1	NA	6	-	38602510	38602679	38602510	38602651	38602762	38602858	233	3,19,6	18,42,16	10,0,4	26,13,17	177	149	3.741601110565915e-10	7.35921460044e-09	0.123,0.276,0.24	0.245,0.0,0.165	0.076
13798	gene:Solyc04g079340.2	NA	4	+	63860972	63861074	63860979	63861074	63860548	63860608	13798	7,30,38	0,4,0	21,8,27	2,4,0	156	149	3.768429580705789e-10	7.40576961606e-09	1.0,0.878,1.0	0.909,0.656,1.0	0.104
15892	gene:Solyc09g063020.2	NA	9	-	60947714	60947813	60947714	60947786	60949981	60950146	15892	14,43,26	4,2,2	28,18,14	4,0,0	176	149	3.8235765100082225e-10	7.50785186576e-09	0.748,0.948,0.917	0.856,1.0,1.0	-0.081
6042	gene:Solyc01g097190.2	NA	1	+	88137197	88137408	88137306	88137408	88136494	88136566	6042	6,10,2	105,279,152	3,2,3	155,96,88	258	149	3.885992934863294e-10	7.62402546928e-09	0.032,0.02,0.008	0.011,0.012,0.019	0.006
7910	gene:Solyc10g051390.1	NA	10	+	52082785	52082910	52082821	52082910	52082526	52082683	7910	10,61,5	0,0,0	14,7,17	0,23,0	185	149	4.150733538277725e-10	8.13661770944e-09	1.0,1.0,1.0	1.0,0.197,1.0	0.268
4	gene:Solyc05g012500.2	NA	5	-	5743112	5743272	5743112	5743256	5744758	5745384	4	4,3,1	42,77,40	1,6,7	91,61,28	165	149	4.1827348645094666e-10	8.19249949026e-09	0.079,0.034,0.022	0.01,0.082,0.184	-0.047
21409	gene:Solyc02g076950.2	NA	2	+	42055292	42055990	42055918	42055990	42054682	42054839	21409	3,20,11	14,22,10	7,6,0	0,4,2	775	149	4.2893130493832475e-10	8.39423576317e-09	0.04,0.149,0.175	1.0,0.224,0.0	-0.287
6730	gene:Solyc06g008040.2	NA	6	-	1893721	1893790	1893721	1893747	1893904	1893979	6730	16,17,49	2,3,2	39,46,27	2,0,3	192	149	4.4270130089117806e-10	8.65649040817e-09	0.861,0.815,0.95	0.938,1.0,0.875	-0.062
9638	gene:Solyc06g082970.2	NA	6	+	48567342	48567411	48567349	48567411	48566885	48567230	9638	4,0,2	1,17,4	2,0,0	9,3,9	156	149	4.452777932412876e-10	8.69961488545e-09	0.793,0.0,0.323	0.175,0.0,0.0	0.314
13272	gene:Solyc05g014100.1	NA	5	+	7797499	7797618	7797502	7797618	7796118	7796888	13272	24,32,35	12,22,11	22,17,0	13,7,7	152	149	4.478352735759775e-10	8.74229641048e-09	0.662,0.588,0.757	0.624,0.704,0.0	0.226
15936	gene:Solyc11g040370.1	NA	11	+	37788647	37788772	37788674	37788772	37787340	37787454	15936	22,26,28	8,17,14	31,14,12	21,15,13	176	149	4.513351390915345e-10	8.80328813311e-09	0.7,0.564,0.629	0.556,0.441,0.439	0.152
17865	gene:Solyc04g005090.2	NA	4	-	77252	77432	77252	77425	77495	77723	17865	0,0,4	24,10,8	4,2,0	10,9,4	156	149	4.5557230744689506e-10	8.87854758777e-09	0.0,0.0,0.323	0.276,0.175,0.0	-0.043
8407	gene:Solyc04g025440.2	NA	4	-	23033078	23033213	23033078	23033111	23033321	23033495	8407	18,16,13	0,3,0	21,15,11	3,0,2	251	149	4.593218666910173e-10	8.94418701376e-09	1.0,0.76,1.0	0.806,1.0,0.766	0.063
14131	gene:Solyc08g005260.1	NA	8	-	175672	175736	175672	175733	176295	176458	14131	0,18,15	0,18,5	3,0,5	5,2,5	152	149	4.628265582217e-10	9.00495324275e-09	NA,0.495,0.746	0.37,0.0,0.495	0.332
18449	gene:Solyc04g050470.2	NA	4	-	47282595	47282676	47282595	47282672	47282769	47282902	18449	13,30,14	12,20,8	4,5,2	2,6,7	153	149	4.685963170636418e-10	9.10965228321e-09	0.513,0.594,0.63	0.661,0.448,0.218	0.137
18250	gene:Solyc08g076030.2	NA	8	-	60096512	60096671	60096512	60096667	60096754	60096868	18250	15,37,46	0,0,1	56,36,24	1,2,2	153	149	4.82183763681227e-10	9.3660301073e-09	1.0,1.0,0.978	0.982,0.946,0.921	0.043
21165	gene:Solyc07g066600.2	NA	7	-	67984667	67984843	67984667	67984835	67984901	67985084	21165	42,49,41	90,170,130	72,72,71	223,153,156	157	149	4.850085953682657e-10	9.41310142252e-09	0.307,0.215,0.23	0.235,0.309,0.302	-0.031
18196	gene:Solyc02g085290.2	NA	2	-	48234111	48234222	48234111	48234181	48234726	48234810	18196	10,4,2	5,9,7	4,2,2	0,3,2	190	149	5.018462770738292e-10	9.73183289164e-09	0.611,0.258,0.183	1.0,0.343,0.44	-0.244
8898	gene:Solyc03g046350.2	NA	3	-	12324100	12324200	12324100	12324194	12325038	12325118	8898	3,7,2	10,17,5	1,6,2	18,15,9	155	149	5.134551670369337e-10	9.94872429023e-09	0.224,0.284,0.278	0.051,0.278,0.176	0.094
2267	gene:Solyc03g123890.2	NA	3	-	70581104	70581201	70581104	70581196	70581405	70581573	2267	3,3,0	2,0,0	1,1,0	1,0,0	154	149	5.243031165261978e-10	1.0150525654e-08	0.592,1.0,NA	0.492,1.0,NA	0.05
942	gene:Solyc04g024530.2	NA	4	-	30180750	30180878	30180750	30180849	30180947	30181078	942	5,10,7	84,161,57	4,1,0	81,73,60	178	149	5.284077888215144e-10	1.02215516575e-08	0.047,0.049,0.093	0.04,0.011,0.0	0.046
2854	gene:Solyc02g071870.2	NA	2	-	41220637	41220782	41220637	41220775	41220863	41221074	2854	14,60,31	1,4,3	24,16,8	1,1,1	156	149	5.298489669289494e-10	1.02409802388e-08	0.93,0.935,0.908	0.958,0.939,0.884	-0.003
2589	gene:Solyc05g007200.2	NA	5	-	1813390	1813511	1813390	1813508	1814979	1815097	2589	0,6,2	23,136,33	0,3,0	50,24,23	152	149	5.43939332047468e-10	1.05046603294e-08	0.0,0.041,0.056	0.0,0.109,0.0	-0.004
8824	gene:Solyc07g006640.2	NA	7	+	1516858	1517122	1516914	1517122	1516357	1516457	8824	133,714,185	2,0,1	277,139,116	5,1,4	205	149	5.662290539544737e-10	1.09261235967e-08	0.98,1.0,0.993	0.976,0.99,0.955	0.017
19384	gene:Solyc01g089980.2	NA	1	-	83694590	83694695	83694590	83694679	83696818	83697193	19384	3,20,6	0,2,0	29,2,6	0,4,2	165	149	5.803084863894147e-10	1.11885957758e-08	1.0,0.9,1.0	1.0,0.311,0.73	0.286
6196	gene:Solyc04g039950.2	NA	4	+	12350625	12350719	12350632	12350719	12350416	12350556	6196	0,5,5	0,7,17	1,1,2	9,14,0	156	149	5.937495542885506e-10	1.14383387841e-08	NA,0.406,0.219	0.096,0.064,1.0	-0.074
5469	gene:Solyc02g030110.2	NA	2	+	25118330	25118448	25118344	25118448	25117831	25117911	5469	6,12,27	0,0,1	13,9,21	2,1,0	163	149	5.979906911770687e-10	1.15105843634e-08	1.0,1.0,0.961	0.856,0.892,1.0	0.071
18129	gene:Solyc12g095820.1	NA	12	+	64940395	64940463	64940421	64940463	64940046	64940116	18129	1,4,1	18,76,39	2,0,5	32,17,19	175	149	6.243049609248862e-10	1.20072434855e-08	0.045,0.043,0.021	0.051,0.0,0.183	-0.042
15837	gene:Solyc03g093300.2	NA	3	-	54481394	54481499	54481394	54481453	54481944	54481978	15837	0,1,3	5,36,17	0,0,1	20,9,11	195	149	6.395283011839008e-10	1.22899516568e-08	0.0,0.021,0.119	0.0,0.0,0.065	0.025
12717	gene:Solyc12g098320.1	NA	12	-	65876050	65876121	65876050	65876107	65877121	65877188	12717	19,52,9	829,1232,733	14,13,7	649,459,408	163	149	6.416195434549354e-10	1.23200411108e-08	0.021,0.037,0.011	0.019,0.025,0.015	0.003
16684	gene:Solyc06g048940.2	NA	6	+	32008034	32008172	32008044	32008172	32007688	32007940	16684	77,181,130	1,12,10	103,63,64	6,2,2	159	149	6.539824720884879e-10	1.25471514387e-08	0.986,0.934,0.924	0.941,0.967,0.968	-0.011
8677	gene:Solyc09g092070.2	NA	9	+	71226356	71226513	71226360	71226513	71225397	71225502	8677	1,5,4	44,153,65	5,6,5	54,49,38	153	149	6.545248920207385e-10	1.25472903462e-08	0.022,0.031,0.057	0.083,0.107,0.114	-0.065
23115	gene:Solyc06g035450.2	NA	6	+	24354382	24354479	24354390	24354479	24354050	24354162	23115	76,36,64	1141,1271,1077	80,85,67	1513,1205,1245	157	149	6.67534631662359e-10	1.27862332021e-08	0.059,0.026,0.053	0.048,0.063,0.049	-0.007
15809	gene:Solyc07g005000.2	NA	7	+	23253	23293	23258	23293	22177	22303	15809	2,7,4	17,36,58	3,0,2	35,28,23	154	149	6.772808956774377e-10	1.29623270197e-08	0.102,0.158,0.063	0.077,0.0,0.078	0.056
8816	gene:Solyc09g072710.2	NA	9	-	65326741	65326863	65326741	65326842	65328909	65328986	8816	1,6,1	0,1,0	0,2,1	0,0,2	170	149	6.938002476938602e-10	1.32676564496e-08	1.0,0.84,1.0	NA,1.0,0.305	0.294
3055	gene:Solyc05g009070.2	NA	5	+	3218348	3218590	3218418	3218590	3217566	3217889	3055	15,27,37	51,75,46	11,8,1	23,33,15	219	149	6.971657462266298e-10	1.33211498943e-08	0.167,0.197,0.354	0.246,0.142,0.043	0.096
9051	gene:Solyc10g074560.1	NA	10	+	58120328	58120402	58120346	58120402	58117766	58117867	9051	25,21,18	4,0,0	40,22,24	0,1,0	167	149	7.040040246927334e-10	1.34408585985e-08	0.848,1.0,1.0	1.0,0.952,1.0	-0.035
13727	gene:Solyc09g009670.2	NA	9	+	3069825	3069905	3069828	3069905	3069571	3069670	13727	0,4,0	2,0,1	4,0,2	0,0,0	152	149	7.166820233388877e-10	1.36717738301e-08	0.0,1.0,0.0	1.0,NA,1.0	-0.667
13739	gene:Solyc03g119650.2	NA	3	+	68210856	68210980	68210878	68210980	68210542	68210738	13739	13,27,20	3,4,4	22,9,15	6,5,3	171	149	7.445284561936713e-10	1.41914387443e-08	0.791,0.855,0.813	0.762,0.611,0.813	0.091
12543	gene:Solyc01g086940.2	NA	1	+	81864080	81864240	81864088	81864240	81862824	81862895	12543	0,7,5	0,8,0	1,1,3	0,0,2	157	149	7.491314416992714e-10	1.42675764831e-08	NA,0.454,1.0	1.0,1.0,0.587	-0.135
3357	gene:Solyc02g083280.2	NA	2	+	46728116	46728221	46728122	46728221	46727835	46728015	3357	18,114,49	6,27,11	24,12,13	4,6,9	155	149	7.534104650419396e-10	1.43374256111e-08	0.743,0.802,0.811	0.852,0.658,0.581	0.088
1889	gene:Solyc08g061320.2	NA	8	-	48503752	48503976	48503752	48503877	48505272	48505316	1889	210,444,199	555,884,613	77,78,107	486,363,397	248	149	7.700187511911938e-10	1.46415974223e-08	0.185,0.232,0.163	0.087,0.114,0.139	0.08
23907	gene:Solyc04g064920.2	NA	4	-	56049830	56049898	56049830	56049877	56050008	56050250	23907	7,23,9	1,2,4	8,2,3	1,2,0	170	149	7.801928125418144e-10	1.48230311913e-08	0.86,0.91,0.664	0.875,0.467,1.0	0.031
9744	gene:Solyc08g067620.2	NA	8	+	56638418	56638662	56638434	56638662	56638209	56638343	9744	10,22,18	239,484,342	2,0,0	34,7,12	165	149	8.044274275561771e-10	1.52710939587e-08	0.036,0.039,0.045	0.05,0.0,0.0	0.023
4656	gene:Solyc11g069150.1	NA	11	-	53753960	53754075	53753960	53754021	53754675	53754740	4656	0,2,2	1,4,0	2,1,5	6,0,0	203	149	8.219130914020673e-10	1.55904145857e-08	0.0,0.268,1.0	0.197,1.0,1.0	-0.31
5070	gene:Solyc09g091440.2	NA	9	-	70725059	70725293	70725059	70725286	70726182	70726623	5070	3,8,9	0,1,0	1,2,0	2,0,0	156	149	8.263363565941676e-10	1.56616458208e-08	1.0,0.884,1.0	0.323,1.0,NA	0.3
10426	gene:Solyc12g088230.1	NA	12	-	63678569	63678766	63678569	63678749	63679853	63680063	10426	5,13,9	26,33,26	3,4,1	21,11,4	166	149	8.349389829397056e-10	1.5811909899e-08	0.147,0.261,0.237	0.114,0.246,0.183	0.034
24146	gene:Solyc01g103420.2	NA	1	+	92036321	92036470	92036363	92036470	92036143	92036233	24146	3,14,5	136,262,186	4,1,2	129,60,58	191	149	8.458914825393468e-10	1.60063969396e-08	0.017,0.04,0.021	0.024,0.013,0.026	0.005
8978	gene:Solyc04g072810.2	NA	4	-	59780375	59780569	59780375	59780552	59780624	59780764	8978	0,4,2	25,83,47	1,4,3	54,31,12	166	149	8.541772690949694e-10	1.61501500596e-08	0.0,0.041,0.037	0.016,0.104,0.183	-0.075
12261	gene:Solyc01g107290.2	NA	1	+	94882723	94882897	94882739	94882897	94882524	94882574	12261	18,19,9	9,8,1	13,6,7	3,0,0	165	149	8.682246009360403e-10	1.64025187502e-08	0.644,0.682,0.89	0.796,1.0,1.0	-0.193
10837	gene:Solyc02g062640.2	NA	2	+	34389242	34389408	34389313	34389408	34388886	34388946	10837	105,167,113	272,467,336	51,78,75	207,158,124	220	149	9.241346591185804e-10	1.74447158479e-08	0.207,0.195,0.186	0.143,0.251,0.291	-0.032
3618	gene:Solyc06g051780.2	NA	6	+	35452648	35455398	35455267	35455398	35443617	35443653	3618	4,24,13	21,75,17	5,13,15	30,18,9	2768	149	9.843015382643346e-10	1.85655266006e-08	0.01,0.017,0.04	0.009,0.037,0.082	-0.02
2602	gene:Solyc04g079770.2	NA	4	-	64109143	64109420	64109143	64109388	64109761	64109917	2602	23,53,38	0,2,1	35,33,41	3,0,2	181	149	9.91447836272291e-10	1.86852849851e-08	1.0,0.956,0.969	0.906,1.0,0.944	0.025
2292	gene:Solyc11g072590.1	NA	11	+	55764843	55764993	55764860	55764993	55764293	55764385	2292	1,3,2	2,5,17	4,6,3	9,14,10	166	149	1.003090807690438e-09	1.88895293063e-08	0.31,0.35,0.096	0.285,0.278,0.212	-0.006
22171	gene:Solyc05g009000.2	NA	5	+	3183867	3184337	3184169	3184337	3183552	3183810	22171	2,3,5	2,23,10	13,9,5	21,12,11	451	149	1.0143000938275952e-09	1.90852854733e-08	0.248,0.041,0.142	0.17,0.199,0.131	-0.023
3820	gene:Solyc03g097790.2	NA	3	+	60127413	60128882	60128798	60128882	60123108	60123234	3820	25,89,66	95,350,99	38,19,22	137,48,92	1534	149	1.0388796545301317e-09	1.95321038496e-08	0.025,0.024,0.061	0.026,0.037,0.023	0.008
15960	gene:Solyc01g049960.2	NA	1	-	47706852	47706917	47706852	47706901	47706988	47707125	15960	289,658,274	2,30,13	205,146,171	0,8,0	165	149	1.051632854370938e-09	1.97560354733e-08	0.992,0.952,0.95	1.0,0.943,1.0	-0.016
8271	gene:Solyc01g107010.2	NA	1	+	94697656	94697757	94697664	94697757	94697448	94697572	8271	7,7,0	0,12,5	10,2,2	0,0,0	157	149	1.0912256579524032e-09	2.04834151727e-08	1.0,0.356,0.0	1.0,1.0,1.0	-0.548
15222	gene:Solyc07g017530.2	NA	7	-	7471524	7471973	7471524	7471642	7472836	7472914	15222	35,94,28	4,4,3	33,18,45	2,0,0	480	149	1.0936025911577075e-09	2.05116101998e-08	0.731,0.879,0.743	0.837,1.0,1.0	-0.161
1933	gene:Solyc01g102650.2	NA	1	+	91401598	91401671	91401616	91401671	91401401	91401521	1933	23,54,20	8,21,12	15,11,6	10,9,2	167	149	1.0998565841158285e-09	2.06124201556e-08	0.72,0.696,0.598	0.572,0.522,0.728	0.064
18354	gene:Solyc01g079250.2	NA	1	-	78341571	78341789	78341571	78341697	78342104	78343189	18354	143,337,183	361,757,475	89,119,87	455,339,294	241	149	1.110913818719852e-09	2.08030147603e-08	0.197,0.216,0.192	0.108,0.178,0.155	0.055
6461	gene:Solyc07g064110.2	NA	7	-	66384340	66384495	66384340	66384468	66384566	66384640	6461	3,0,0	19,37,29	4,0,0	12,10,6	176	149	1.1266347191047844e-09	2.10805674297e-08	0.118,0.0,0.0	0.22,0.0,0.0	-0.034
12877	gene:Solyc01g100950.2	NA	1	-	90837429	90837629	90837429	90837570	90837714	90837962	12877	97,257,146	0,7,1	94,87,56	2,4,2	208	149	1.1864002617673523e-09	2.218114365e-08	1.0,0.963,0.991	0.971,0.94,0.953	0.03
22681	gene:Solyc12g042890.1	NA	12	+	39543139	39543312	39543161	39543312	39542856	39542961	22681	0,1,2	34,49,32	3,5,1	40,54,58	171	149	1.3372770701808673e-09	2.4982040566e-08	0.0,0.017,0.052	0.061,0.075,0.015	-0.027
20721	gene:Solyc08g013880.2	NA	8	+	3354147	3356281	3356137	3356281	3352403	3352418	20721	10,34,8	86,214,73	18,6,10	79,50,31	2139	149	1.3790167193649955e-09	2.57412794471e-08	0.008,0.011,0.008	0.016,0.008,0.022	-0.006
2047	gene:Solyc05g015210.2	NA	5	+	10065115	10065200	10065158	10065200	10064731	10065020	2047	1,11,8	1,3,2	2,0,8	2,1,0	192	149	1.4209282765981616e-09	2.65025166626e-08	0.437,0.74,0.756	0.437,0.0,1.0	0.165
12468	gene:Solyc01g091750.2	NA	1	-	85336610	85336846	85336610	85336843	85336979	85337092	12468	29,35,31	104,261,181	7,16,19	155,107,101	152	149	1.4465241280291581e-09	2.69584723225e-08	0.215,0.116,0.144	0.042,0.128,0.156	0.05
1920	gene:Solyc07g052040.1	NA	7	+	60576635	60576729	60576639	60576729	60576467	60576500	1920	2,17,8	0,8,2	3,2,0	2,0,0	153	149	1.4484345456354836e-09	2.69726353633e-08	1.0,0.674,0.796	0.594,1.0,NA	0.026
16141	gene:Solyc10g037900.1	NA	10	-	17943029	17943177	17943029	17943170	17943468	17943843	16141	2,5,0	0,0,0	1,0,0	0,6,0	156	149	1.489121974059845e-09	2.77034529151e-08	1.0,1.0,NA	1.0,0.0,NA	0.5
16235	gene:Solyc08g065890.2	NA	8	-	54234395	54234631	54234395	54234617	54234722	54234867	16235	6,18,8	309,803,571	0,2,6	443,395,301	163	149	1.4900428290038247e-09	2.77034529151e-08	0.017,0.02,0.013	0.0,0.005,0.018	0.009
13397	gene:Solyc12g055950.1	NA	12	-	61943299	61943416	61943299	61943411	61943517	61943639	13397	8,16,5	14,34,21	4,5,2	2,6,6	154	149	1.4989775743501776e-09	2.78474875045e-08	0.356,0.313,0.187	0.659,0.446,0.244	-0.164
10334	gene:Solyc05g055880.2	NA	5	-	65344669	65344789	65344669	65344776	65346026	65346163	10334	0,8,10	5,3,1	24,10,17	5,0,2	162	149	1.5058696145715731e-09	2.79533753869e-08	0.0,0.71,0.902	0.815,1.0,0.887	-0.363
23414	gene:Solyc03g019850.2	NA	3	-	61333737	61333953	61333737	61333948	61334608	61334854	23414	0,0,0	1,1,0	5,1,0	0,0,0	154	149	1.5194026377466706e-09	2.81822744003e-08	0.0,0.0,NA	1.0,1.0,NA	-1.0
9333	gene:Solyc10g076250.1	NA	10	+	59153569	59153706	59153592	59153706	59153253	59153479	9333	14,21,5	311,901,380	0,1,2	142,109,73	172	149	1.5830664431633337e-09	2.93399152253e-08	0.038,0.02,0.011	0.0,0.008,0.023	0.013
9522	gene:Solyc10g009330.2	NA	10	+	3408044	3408291	3408178	3408291	3406870	3406880	9522	100,173,90	101,244,97	29,27,47	148,86,77	283	149	1.6156938700660056e-09	2.99209658639e-08	0.343,0.272,0.328	0.094,0.142,0.243	0.155
2860	gene:Solyc02g069980.2	NA	2	-	39766292	39766411	39766292	39766357	39766503	39766564	2860	47,110,59	2,2,2	47,52,29	0,2,0	203	149	1.6205504802428303e-09	2.9987218634e-08	0.945,0.976,0.956	1.0,0.95,1.0	-0.024
461	gene:Solyc01g011100.2	NA	1	+	7611619	7611721	7611635	7611721	7611402	7611549	461	47,62,86	3,3,12	51,30,41	3,1,0	165	149	1.7035984438446167e-09	3.14991052965e-08	0.934,0.949,0.866	0.939,0.964,1.0	-0.051
7822	gene:Solyc09g008130.2	NA	9	-	1601731	1601816	1601731	1601805	1601902	1601952	7822	14,41,32	17,15,5	21,13,17	4,3,1	160	149	1.7205573307171883e-09	3.17876017484e-08	0.434,0.718,0.856	0.83,0.801,0.941	-0.188
7605	gene:Solyc01g098610.2	NA	1	-	89081873	89081978	89081873	89081949	89082088	89082251	7605	3,12,3	41,136,92	2,1,5	63,47,65	178	149	1.7502347376412526e-09	3.23104357669e-08	0.058,0.069,0.027	0.026,0.017,0.06	0.017
22707	gene:Solyc11g005030.1	NA	11	-	46127	46400	46127	46336	47718	47774	22707	79,118,57	40,51,21	83,39,45	39,24,28	213	149	1.7978022434660228e-09	3.31624497231e-08	0.58,0.618,0.655	0.598,0.532,0.529	0.065
14977	gene:Solyc10g007980.2	NA	10	-	2137801	2137967	2137801	2137909	2138617	2138692	14977	15,41,12	278,796,341	15,19,6	488,369,299	207	149	1.8375538427433305e-09	3.38690643421e-08	0.037,0.036,0.025	0.022,0.036,0.014	0.009
2088	gene:Solyc03g033540.2	NA	3	-	5081153	5081289	5081153	5081265	5081387	5081446	2088	18,53,32	225,418,374	23,26,17	346,232,229	173	149	1.8574473261272021e-09	3.42088394038e-08	0.064,0.098,0.069	0.054,0.088,0.06	0.01
8213	gene:Solyc10g009000.2	NA	10	+	3036727	3036988	3036750	3036988	3036525	3036651	8213	19,26,16	6,24,10	9,10,10	3,6,4	172	149	1.8835877594042584e-09	3.46630416164e-08	0.733,0.484,0.581	0.722,0.591,0.684	-0.066
13853	gene:Solyc11g011390.1	NA	11	+	4471069	4471132	4471075	4471132	4470472	4470581	13853	28,71,43	0,1,0	30,11,15	1,0,2	155	149	1.911010553633143e-09	3.51401117097e-08	1.0,0.986,1.0	0.966,1.0,0.878	0.047
14376	gene:Solyc06g053200.2	NA	6	-	35946659	35946811	35946659	35946795	35946866	35947376	14376	2,20,10	48,222,96	10,7,6	68,59,49	165	149	2.0159767974787193e-09	3.7041203775e-08	0.036,0.075,0.086	0.117,0.097,0.1	-0.039
13257	gene:Solyc05g052200.2	NA	5	+	62479419	62479469	62479432	62479469	62479212	62479292	13257	9,40,44	3,1,1	52,27,23	9,5,3	162	149	2.0338913851139517e-09	3.73410990791e-08	0.734,0.974,0.976	0.842,0.832,0.876	0.045
3674	gene:Solyc07g007840.1	NA	7	-	2501502	2501557	2501502	2501537	2504067	2504148	3674	25,50,23	0,5,4	16,7,23	4,0,0	169	149	2.123189299323583e-09	3.89500572165e-08	1.0,0.898,0.835	0.779,1.0,1.0	-0.015
7265	gene:Solyc08g065360.2	NA	8	+	53287716	53287817	53287720	53287817	53285499	53285588	7265	1,9,1	2,27,8	3,1,0	3,1,0	153	149	2.1518843036213007e-09	3.94456039862e-08	0.327,0.245,0.109	0.493,0.493,NA	-0.266
18223	gene:Solyc07g007810.2	NA	7	+	2475249	2475348	2475300	2475348	2474926	2474995	18223	38,110,39	0,1,0	30,22,22	1,2,0	200	149	2.17307657170752e-09	3.98029532998e-08	1.0,0.988,1.0	0.957,0.891,1.0	0.047
16241	gene:Solyc06g068920.2	NA	6	-	42740739	42740935	42740739	42740912	42741006	42741077	16241	0,1,1	0,0,0	0,0,0	0,4,1	172	149	2.241714765296769e-09	4.10120625998e-08	NA,1.0,1.0	NA,0.0,0.0	1.0
21374	gene:Solyc06g053300.2	NA	6	-	36027892	36027943	36027892	36027940	36028021	36028081	21374	2,8,1	18,61,26	1,0,3	17,17,17	152	149	2.242587513454581e-09	4.10120625998e-08	0.098,0.114,0.036	0.055,0.0,0.147	0.015
10662	gene:Solyc08g083140.2	NA	8	+	65682540	65682669	65682544	65682669	65681855	65682341	10662	4,3,18	4,3,0	19,8,4	2,0,0	153	149	2.3649982767907876e-09	4.32169794227e-08	0.493,0.493,1.0	0.902,1.0,1.0	-0.305
12956	gene:Solyc02g062350.2	NA	2	-	33959258	33959407	33959258	33959399	33960840	33960967	12956	54,128,75	0,7,1	70,64,68	0,4,0	157	149	2.3968042003557612e-09	4.37640766957e-08	1.0,0.946,0.986	1.0,0.938,1.0	-0.002
13616	gene:Solyc03g118500.2	NA	3	+	67344659	67344855	67344679	67344855	67343615	67343811	13616	2,5,0	37,51,26	2,0,6	22,22,19	169	149	2.40878952688154e-09	4.39486929632e-08	0.045,0.08,0.0	0.074,0.0,0.218	-0.056
13302	gene:Solyc06g060150.2	NA	6	+	38112201	38112243	38112204	38112243	38111622	38111839	13302	2,5,2	7,2,2	3,5,1	0,0,0	152	149	2.4124364700154954e-09	4.3981005474e-08	0.219,0.71,0.495	1.0,1.0,1.0	-0.525
13373	gene:Solyc04g009190.2	NA	4	+	2694045	2694226	2694154	2694226	2693308	2693411	13373	3,9,4	9,53,27	1,0,4	26,10,12	258	149	2.4707449349727567e-09	4.50090248644e-08	0.161,0.089,0.079	0.022,0.0,0.161	0.049
660	gene:Solyc01g080580.2	NA	1	-	79821390	79821567	79821390	79821477	79821656	79821992	660	12,42,25	1,0,4	59,34,42	6,6,0	239	149	2.47398585418383e-09	4.50330732541e-08	0.882,1.0,0.796	0.86,0.779,1.0	0.013
18029	gene:Solyc06g075080.2	NA	6	-	46580777	46580880	46580777	46580877	46581446	46581551	18029	5,13,4	43,115,56	4,2,7	62,51,67	152	149	2.6022617119060177e-09	4.73312845893e-08	0.102,0.1,0.065	0.059,0.037,0.093	0.026
18370	gene:Solyc01g080240.2	NA	1	+	79464868	79465035	79464874	79465035	79464606	79464711	18370	8,31,4	127,309,216	9,4,7	184,96,119	155	149	2.633420516086644e-09	4.78608868214e-08	0.057,0.088,0.017	0.045,0.039,0.054	0.008
15070	gene:Solyc06g068760.2	NA	6	+	42617279	42617312	42617282	42617312	42616982	42617033	15070	0,4,0	1,0,3	2,0,1	0,0,0	152	149	2.724298540717673e-09	4.94741899978e-08	0.0,1.0,0.0	1.0,NA,1.0	-0.667
10701	gene:Solyc04g015450.2	NA	4	-	5656551	5656790	5656551	5656720	5657733	5658109	10701	20,36,30	5,2,12	22,36,26	3,6,3	219	149	2.7379558142738045e-09	4.9683726057e-08	0.731,0.925,0.63	0.833,0.803,0.855	-0.068
2503	gene:Solyc09g057710.2	NA	9	-	50228948	50229030	50228948	50228997	50229148	50229300	2503	601,1173,529	21,73,22	446,341,317	23,7,15	182	149	2.806469942816021e-09	5.08876162485e-08	0.959,0.929,0.952	0.941,0.976,0.945	-0.007
9235	gene:Solyc07g042020.2	NA	7	+	54884111	54884261	54884114	54884261	54883109	54883254	9235	0,0,2	4,24,32	3,5,0	20,8,4	152	149	3.0294081249191625e-09	5.4887537472e-08	0.0,0.0,0.058	0.128,0.38,0.0	-0.15
5223	gene:Solyc07g006780.2	NA	7	-	1634195	1634357	1634195	1634313	1634573	1634653	5223	1,3,10	30,63,43	3,2,10	37,10,32	193	149	3.0781324040325265e-09	5.57272696622e-08	0.025,0.035,0.152	0.059,0.134,0.194	-0.058
21521	gene:Solyc04g081540.2	NA	4	+	65483078	65483242	65483128	65483242	65480697	65480749	21521	23,41,18	4,7,7	15,26,20	2,4,2	199	149	3.153226075899428e-09	5.70427356092e-08	0.812,0.814,0.658	0.849,0.83,0.882	-0.092
4775	gene:Solyc06g036300.2	NA	6	-	25807173	25807414	25807173	25807398	25808699	25808759	4775	1,12,2	19,65,17	2,0,0	9,16,14	165	149	3.2099029019245816e-09	5.80232640984e-08	0.045,0.143,0.096	0.167,0.0,0.0	0.039
17339	gene:Solyc02g093190.2	NA	2	+	54135587	54135747	54135603	54135747	54135323	54135408	17339	0,1,4	18,34,48	0,0,2	5,29,19	165	149	3.5446165655000965e-09	6.40242953607e-08	0.0,0.026,0.07	0.0,0.0,0.087	0.003
22039	gene:Solyc02g078440.2	NA	2	+	43119082	43119295	43119220	43119295	43118888	43118969	22039	3,25,1	37,81,37	5,6,5	20,11,15	287	149	3.572021226093326e-09	6.44696209744e-08	0.04,0.138,0.014	0.115,0.221,0.148	-0.097
11005	gene:Solyc02g021590.2	NA	2	+	23241879	23241966	23241898	23241966	23241730	23241817	11005	5,1,2	24,14,23	3,1,1	21,15,29	168	149	3.6209716829674436e-09	6.53028316209e-08	0.156,0.06,0.072	0.112,0.056,0.03	0.03
16981	gene:Solyc11g071920.1	NA	11	+	55245603	55245774	55245607	55245774	55245273	55245514	16981	40,106,56	1,1,11	59,51,44	0,1,1	153	149	3.732030274963204e-09	6.72048137738e-08	0.975,0.99,0.832	1.0,0.98,0.977	-0.053
764	gene:Solyc08g029200.2	NA	8	-	37869918	37870086	37869918	37870018	37870205	37870300	764	19,57,38	1,5,0	40,14,19	0,3,0	217	149	3.732167521153003e-09	6.72048137738e-08	0.929,0.887,1.0	1.0,0.762,1.0	0.018
18801	gene:Solyc02g061960.2	NA	2	+	33507072	33507217	33507099	33507217	33506402	33506988	18801	76,199,99	8,11,5	67,69,43	3,9,6	176	149	3.802881752294213e-09	6.84256045146e-08	0.889,0.939,0.944	0.95,0.866,0.859	0.032
24066	gene:Solyc03g117540.2	NA	3	+	66680639	66680751	66680650	66680751	66680388	66680564	24066	9,28,10	4,3,0	7,4,3	3,0,0	160	149	3.8308463988895724e-09	6.88759155076e-08	0.677,0.897,1.0	0.685,1.0,1.0	-0.037
948	gene:Solyc05g016230.2	NA	5	+	15165670	15165799	15165689	15165799	15165402	15165589	948	3,3,2	74,109,86	2,0,1	41,47,54	168	149	3.847613913302834e-09	6.91243740976e-08	0.035,0.024,0.02	0.041,0.0,0.016	0.007
3997	gene:Solyc01g111410.2	NA	1	+	97668864	97668982	97668904	97668982	97668633	97668757	3997	2,4,4	0,2,5	2,0,2	0,0,2	189	149	3.892712911060178e-09	6.98810522204e-08	1.0,0.612,0.387	1.0,NA,0.441	-0.054
10495	gene:Solyc02g063440.2	NA	2	+	35539695	35539911	35539703	35539911	35539508	35539602	10495	57,252,100	2,10,5	34,36,50	6,3,1	157	149	3.957243572301162e-09	7.09851381428e-08	0.964,0.96,0.95	0.843,0.919,0.979	0.044
3108	gene:Solyc11g044870.1	NA	11	-	32140232	32140347	32140232	32140303	32141601	32141724	3108	0,17,1	3,15,2	2,0,2	0,0,0	193	149	3.968922012170022e-09	7.11401961585e-08	0.0,0.467,0.279	1.0,NA,1.0	-0.751
11571	gene:Solyc04g008660.2	NA	4	+	2290082	2290183	2290087	2290183	2289407	2289484	11571	14,32,45	2,0,2	41,30,20	0,2,0	154	149	4.245334885264582e-09	7.60365747785e-08	0.871,1.0,0.956	1.0,0.936,1.0	-0.036
19668	gene:Solyc08g016010.2	NA	8	-	6579636	6579664	6579636	6579654	6579750	6579879	19668	74,121,88	9,21,18	96,90,53	4,15,12	159	149	4.5917371675937665e-09	8.21780747284e-08	0.885,0.844,0.821	0.957,0.849,0.805	-0.02
15110	gene:Solyc06g073130.2	NA	6	-	45056506	45056584	45056506	45056561	45057213	45057262	15110	6,20,6	25,53,42	0,0,0	19,24,19	172	149	4.6280258755165426e-09	8.27643528997e-08	0.172,0.246,0.11	0.0,0.0,0.0	0.176
5636	gene:Solyc01g067360.2	NA	1	-	75816670	75816768	75816670	75816714	75816851	75816928	5636	7,15,6	62,103,48	17,2,5	23,27,29	203	149	4.68973047653507e-09	8.38039108402e-08	0.077,0.097,0.084	0.352,0.052,0.112	-0.086
14527	gene:Solyc03g111370.2	NA	3	-	61963897	61963964	61963897	61963920	61964325	61964538	14527	16,59,33	104,211,144	4,6,7	106,106,58	193	149	4.7392263147243175e-09	8.46238849571e-08	0.106,0.178,0.15	0.028,0.042,0.085	0.093
16934	gene:Solyc08g060970.2	NA	8	-	46145739	46145856	46145739	46145846	46145972	46146081	16934	97,285,146	5,5,0	117,85,81	6,4,0	159	149	4.764872831695185e-09	8.50170803189e-08	0.948,0.982,1.0	0.948,0.952,1.0	0.01
18694	gene:Solyc07g061960.2	NA	7	+	64829735	64829852	64829827	64829852	64829466	64829520	18694	3,18,10	308,618,240	6,4,1	196,191,155	241	149	4.787940965662759e-09	8.53637079391e-08	0.006,0.018,0.025	0.019,0.013,0.004	0.004
5171	gene:Solyc02g088510.2	NA	2	+	50585278	50585425	50585372	50585425	50583582	50584350	5171	0,0,2	3,8,5	0,0,2	4,1,0	243	149	4.916535696025747e-09	8.75898019706e-08	0.0,0.0,0.197	0.0,0.0,1.0	-0.268
24055	gene:Solyc09g008680.2	NA	9	-	2128737	2128839	2128737	2128835	2129034	2129174	24055	20,63,34	0,1,0	25,17,13	1,2,0	153	149	5.043027026079785e-09	8.97750710907e-08	1.0,0.984,1.0	0.961,0.892,1.0	0.044
14965	gene:Solyc01g099770.2	NA	1	+	89916001	89916175	89916017	89916175	89915804	89915933	14965	592,2019,826	33919,68099,31743	576,349,346	22370,17753,17487	165	149	5.260718822970034e-09	9.35793268623e-08	0.016,0.026,0.023	0.023,0.017,0.018	0.002
9879	gene:Solyc08g065310.2	NA	8	-	53219683	53219916	53219683	53219888	53220885	53221059	9879	16,31,16	14,19,14	22,7,5	22,19,8	177	149	5.4069206075887414e-09	9.6107091467e-08	0.49,0.579,0.49	0.457,0.237,0.345	0.173
13641	gene:Solyc08g067430.2	NA	8	+	56478263	56478356	56478273	56478356	56478141	56478184	13641	35,110,34	1,4,0	28,25,12	1,0,5	159	149	5.4490586212441796e-09	9.67827116478e-08	0.97,0.963,1.0	0.963,1.0,0.692	0.093
14864	gene:Solyc01g068020.2	NA	1	-	77065015	77065231	77065015	77065184	77065862	77065962	14864	0,15,7	7,16,3	0,2,0	4,6,24	196	149	5.544645150908159e-09	9.84059088289e-08	0.0,0.416,0.639	0.0,0.202,0.0	0.284
3443	gene:Solyc02g078900.2	NA	2	-	43534322	43534432	43534322	43534411	43535345	43535555	3443	0,1,2	4,7,5	0,2,0	1,1,0	170	149	5.836136725979874e-09	1.03500927035e-07	0.0,0.111,0.26	0.0,0.637,NA	-0.195
15538	gene:Solyc02g071330.2	NA	2	+	40817477	40817686	40817611	40817686	40817291	40817396	15538	4,8,0	80,179,53	0,1,3	86,39,54	283	149	6.087464980036006e-09	1.07876505258e-07	0.026,0.023,0.0	0.0,0.013,0.028	0.003
3896	gene:Solyc06g007510.2	NA	6	-	1504032	1504139	1504032	1504134	1506254	1506397	3896	14245,34063,15428	271,630,267	7310,5911,5481	141,117,127	154	149	6.103030187854535e-09	1.08070651627e-07	0.981,0.981,0.982	0.98,0.98,0.977	0.002
22242	gene:Solyc03g080010.2	NA	3	-	51908042	51908102	51908042	51908085	51908316	51908373	22242	1,1,3	0,0,0	0,0,0	0,1,1	166	149	6.126553029759506e-09	1.08405310025e-07	1.0,1.0,1.0	NA,0.0,0.0	1.0
15524	gene:Solyc11g030380.1	NA	11	-	21601637	21601766	21601637	21601662	21602636	21602830	15524	2,4,8	4,1,3	2,2,7	0,1,0	253	149	6.136658182388512e-09	1.08502225555e-07	0.227,0.702,0.611	1.0,0.541,1.0	-0.334
15358	gene:Solyc01g102490.2	NA	1	+	91287330	91287568	91287363	91287568	91287078	91287146	15358	1,10,2	0,9,2	2,1,1	0,0,0	182	149	6.166953369262051e-09	1.0895570591e-07	1.0,0.476,0.45	1.0,1.0,1.0	-0.358
12799	gene:Solyc02g070550.2	NA	2	+	40294647	40294736	40294656	40294736	40294487	40294563	12799	17,21,18	477,1153,568	13,8,12	311,249,231	158	149	6.4415116920223126e-09	1.13720814472e-07	0.033,0.017,0.029	0.038,0.029,0.047	-0.012
24109	gene:Solyc05g007110.2	NA	5	+	1681746	1683310	1683230	1683310	1681132	1681246	24109	873,1941,997	16,18,9	779,636,681	1,1,0	1633	149	6.548833316148477e-09	1.15528515498e-07	0.833,0.908,0.91	0.986,0.983,1.0	-0.106
12473	gene:Solyc08g005920.2	NA	8	-	699489	699669	699489	699653	700393	700441	12473	13,51,21	12,31,20	16,4,8	11,15,4	165	149	6.92010368223138e-09	1.2198633897e-07	0.495,0.598,0.487	0.568,0.194,0.644	0.058
1208	gene:Solyc04g078680.2	NA	4	+	63381660	63381714	63381663	63381714	63379077	63380870	1208	243,383,199	145,196,142	170,194,149	115,120,113	152	149	7.0550623443208916e-09	1.24265391616e-07	0.622,0.657,0.579	0.592,0.613,0.564	0.03
552	gene:Solyc10g080490.1	NA	10	-	61748662	61748754	61748662	61748746	61748828	61748950	552	0,0,0	8,11,2	4,2,4	0,12,0	157	149	7.0599915390173284e-09	1.24265391616e-07	0.0,0.0,0.0	1.0,0.137,1.0	-0.712
2442	gene:Solyc05g056310.2	NA	5	+	65648156	65648256	65648183	65648256	65647104	65647166	2442	7,7,6	129,209,172	18,4,7	220,154,157	176	149	7.118955015473384e-09	1.2520922756e-07	0.044,0.028,0.029	0.065,0.022,0.036	-0.007
16580	gene:Solyc03g005430.2	NA	3	-	316842	317007	316842	316988	317749	317879	16580	5,9,6	54,72,143	5,5,3	99,81,68	168	149	7.161272112365598e-09	1.25859088961e-07	0.076,0.1,0.036	0.043,0.052,0.038	0.026
15132	gene:Solyc11g069140.1	NA	11	+	53748940	53748992	53748952	53748992	53744248	53744307	15132	8,24,30	1,5,4	21,8,18	0,5,0	161	149	7.169569897761845e-09	1.25910536519e-07	0.881,0.816,0.874	1.0,0.597,1.0	-0.009
1373	gene:Solyc09g083000.2	NA	9	+	68697117	68697326	68697122	68697326	68694970	68695215	1373	37,128,66	3,0,0	42,43,41	3,1,2	154	149	7.331424611614991e-09	1.28656624266e-07	0.923,1.0,1.0	0.931,0.977,0.952	0.021
12172	gene:Solyc12g020000.1	NA	12	-	12869026	12869164	12869026	12869155	12869248	12870055	12172	310,772,423	5,27,23	192,166,177	9,5,2	158	149	8.031833918759285e-09	1.40842442951e-07	0.983,0.964,0.945	0.953,0.969,0.988	-0.006
5681	gene:Solyc12g014440.1	NA	12	-	5415425	5415538	5415425	5415517	5415614	5415711	5681	1,10,7	79,130,97	1,3,1	61,50,35	170	149	8.05995916894778e-09	1.4123000203e-07	0.011,0.063,0.059	0.014,0.05,0.024	0.015
6630	gene:Solyc05g051630.2	NA	5	+	62005687	62005848	62005692	62005848	62003019	62003138	6630	0,9,6	0,7,0	5,9,2	2,3,0	154	149	8.323342081448176e-09	1.45736187528e-07	NA,0.554,1.0	0.708,0.744,1.0	-0.04
7521	gene:Solyc12g089280.1	NA	12	+	64405632	64405732	64405655	64405732	64405407	64405536	7521	0,1,4	15,31,16	3,0,5	20,16,9	172	149	8.431839468651674e-09	1.47525728614e-07	0.0,0.027,0.178	0.115,0.0,0.325	-0.078
8383	gene:Solyc07g008560.2	NA	7	+	3506627	3506777	3506651	3506777	3506348	3506554	8383	76,212,78	333,557,327	132,97,92	706,633,632	173	149	8.47969472827862e-09	1.48252380988e-07	0.164,0.247,0.17	0.139,0.117,0.111	0.071
12207	gene:Solyc09g090550.2	NA	9	+	70044122	70044258	70044125	70044258	70043954	70044032	12207	2,2,0	12,18,15	6,4,4	9,17,20	152	149	9.186438237289771e-09	1.60387755391e-07	0.14,0.098,0.0	0.395,0.187,0.164	-0.169
12390	gene:Solyc10g085800.1	NA	10	-	64882482	64882701	64882482	64882694	64883676	64883895	12390	10,36,14	3,8,0	35,27,29	3,4,2	156	149	9.187492236730913e-09	1.60387755391e-07	0.761,0.811,1.0	0.918,0.866,0.933	-0.048
20841	gene:Solyc04g082990.2	NA	4	+	66453634	66453686	66453646	66453686	66453232	66453519	20841	0,12,0	1,13,0	2,0,2	1,2,0	161	149	9.564013442967213e-09	1.66836529145e-07	0.0,0.461,NA	0.649,0.0,1.0	-0.319
16042	gene:Solyc01g066310.2	NA	1	+	73962074	73962265	73962079	73962265	73961612	73961744	16042	12,13,7	140,211,166	3,4,0	172,112,115	154	149	9.664071261308694e-09	1.68456617637e-07	0.077,0.056,0.039	0.017,0.033,0.0	0.041
13720	gene:Solyc01g108620.2	NA	1	+	95875859	95876046	95875982	95876046	95875696	95875777	13720	5,15,3	82,216,188	1,0,4	50,42,27	272	149	1.0427501803251013e-08	1.81629108304e-07	0.032,0.037,0.009	0.011,0.0,0.075	-0.003
12361	gene:Solyc04g082160.2	NA	4	+	65942001	65942166	65942011	65942166	65939598	65939753	12361	109,146,120	4,6,5	96,102,103	1,2,1	159	149	1.0926657421140494e-08	1.90041159673e-07	0.962,0.958,0.957	0.989,0.98,0.99	-0.027
1566	gene:Solyc07g049200.2	NA	7	+	59495939	59496046	59495954	59496046	59495441	59495563	1566	6,3,1	51,71,26	4,0,0	30,12,28	164	149	1.0923295059707375e-08	1.90041159673e-07	0.097,0.037,0.034	0.108,0.0,0.0	0.02
15604	gene:Solyc01g009180.2	NA	1	+	3232688	3232853	3232772	3232853	3232308	3232472	15604	0,1,1	28,69,29	3,2,1	26,23,27	233	149	1.0944540367329543e-08	1.90211081477e-07	0.0,0.009,0.022	0.069,0.053,0.023	-0.038
20813	gene:Solyc09g011170.2	NA	9	-	4515650	4515805	4515650	4515797	4515979	4516076	20813	6,28,10	219,539,291	6,4,4	322,183,232	157	149	1.1076112369063039e-08	1.92355151476e-07	0.025,0.047,0.032	0.017,0.02,0.016	0.017
4181	gene:Solyc06g053560.2	NA	6	-	36372143	36372247	36372143	36372228	36372327	36372391	4181	1,13,5	34,103,94	3,3,2	55,34,49	168	149	1.1138188727247722e-08	1.93290033094e-07	0.025,0.101,0.045	0.046,0.073,0.035	0.006
9629	gene:Solyc09g007730.2	NA	9	+	1273896	1274137	1273899	1274137	1273207	1273424	9629	11,14,9	20,76,37	7,5,5	56,27,24	152	149	1.121193676699497e-08	1.94425930105e-07	0.35,0.153,0.193	0.109,0.154,0.17	0.088
1892	gene:Solyc08g061320.2	NA	8	-	48503752	48503962	48503752	48503877	48505272	48505316	1892	172,340,142	555,884,613	53,68,96	486,363,397	234	149	1.1286789659578141e-08	1.95579293103e-07	0.165,0.197,0.129	0.065,0.107,0.133	0.062
8127	gene:Solyc04g076530.2	NA	4	+	61423462	61423619	61423504	61423619	61423281	61423386	8127	17,15,7	594,506,604	10,9,6	255,249,251	191	149	1.1400879500596351e-08	1.97410354425e-07	0.022,0.023,0.009	0.03,0.027,0.018	-0.007
14346	gene:Solyc01g100980.2	NA	1	-	90854839	90854887	90854839	90854884	90855122	90855290	14346	6,1,0	0,0,0	3,1,0	3,10,3	152	149	1.1436541176270223e-08	1.97881703231e-07	1.0,1.0,NA	0.495,0.089,0.0	0.805
2481	gene:Solyc12g056650.1	NA	12	-	62630052	62630177	62630052	62630099	62630967	62631036	2481	20,42,22	0,66,0	5,9,14	0,0,0	227	149	1.1600677533338281e-08	2.00573661334e-07	1.0,0.295,1.0	1.0,1.0,1.0	-0.235
3732	gene:Solyc12g070100.1	NA	12	-	29157393	29157546	29157393	29157480	29161158	29161243	3732	3,2,2	79,144,75	0,5,2	63,23,49	215	149	1.1954499821024158e-08	2.06538871263e-07	0.026,0.01,0.018	0.0,0.131,0.028	-0.035
12294	gene:Solyc10g084740.1	NA	10	-	64158259	64158447	64158259	64158444	64159468	64159492	12294	0,1,1	0,0,0	0,0,1	0,5,0	152	149	1.2179654154572287e-08	2.10273926107e-07	NA,1.0,1.0	NA,0.0,1.0	0.5
17072	gene:Solyc08g077420.2	NA	8	+	61288598	61288730	61288637	61288730	61288389	61288461	17072	51,238,106	2,7,2	43,51,54	2,6,2	188	149	1.2439194504076993e-08	2.14596699888e-07	0.953,0.964,0.977	0.945,0.871,0.955	0.041
18175	gene:Solyc04g015270.2	NA	4	+	5473977	5474213	5473980	5474213	5473719	5473846	18175	34,33,63	48,56,68	71,75,57	81,70,74	152	149	1.2534021545989403e-08	2.16073628784e-07	0.41,0.366,0.476	0.462,0.512,0.43	-0.051
8128	gene:Solyc04g076530.2	NA	4	+	61424252	61424408	61424339	61424408	61423964	61424024	8128	7,43,8	152,307,132	7,1,2	98,60,67	236	149	1.2768297678183508e-08	2.19950579769e-07	0.028,0.081,0.037	0.043,0.01,0.018	0.025
3340	gene:Solyc04g005130.2	NA	4	-	90895	91081	90895	91078	91772	92094	3340	9,6,21	38,102,36	10,8,10	66,73,41	152	149	1.3013192721524423e-08	2.24004628015e-07	0.188,0.055,0.364	0.129,0.097,0.193	0.063
2611	gene:Solyc03g115810.2	NA	3	+	65400757	65400867	65400770	65400867	65400331	65400362	2611	8,6,5	48,126,83	1,2,0	49,48,33	162	149	1.3309690268573923e-08	2.28940343615e-07	0.133,0.042,0.052	0.018,0.037,0.0	0.057
9530	gene:Solyc06g009160.2	NA	6	-	3105050	3105270	3105050	3105122	3106210	3106355	9530	2,1,3	33,67,63	0,6,2	32,40,28	297	149	1.352609758947972e-08	2.32492197936e-07	0.03,0.007,0.023	0.0,0.07,0.035	-0.015
10825	gene:Solyc08g006560.2	NA	8	+	1171371	1171419	1171374	1171419	1170544	1170689	10825	8,9,3	0,6,1	22,13,12	9,9,5	152	149	1.396247625546277e-08	2.39817037223e-07	1.0,0.595,0.746	0.706,0.586,0.702	0.116
24150	gene:Solyc01g103420.2	NA	1	+	92036134	92036206	92036138	92036206	92035470	92035834	24150	97,252,117	4,0,6	85,52,43	0,2,0	153	149	1.5290501730597278e-08	2.62434709424e-07	0.959,1.0,0.95	1.0,0.962,1.0	-0.018
12979	gene:Solyc09g008490.2	NA	9	+	1975735	1975869	1975745	1975869	1975620	1975660	12979	42,50,75	2,2,7	44,28,31	2,3,0	159	149	1.538402961967126e-08	2.63846799146e-07	0.952,0.959,0.909	0.954,0.897,1.0	-0.01
4809	gene:Solyc02g091030.2	NA	2	+	52473322	52473421	52473328	52473421	52473128	52473203	4809	3,4,3	7,39,13	1,0,0	0,1,5	155	149	1.5438122609354505e-08	2.64580982877e-07	0.292,0.09,0.182	1.0,0.0,0.0	-0.145
23081	gene:Solyc09g031580.2	NA	9	-	29721191	29721321	29721191	29721311	29721544	29723947	23081	54,98,133	2,9,1	52,59,53	0,1,2	159	149	1.550580973248133e-08	2.65546902248e-07	0.962,0.911,0.992	1.0,0.982,0.961	-0.026
20905	gene:Solyc06g009390.2	NA	6	-	3314006	3314180	3314006	3314125	3315652	3315959	20905	39,71,56	0,0,0	22,11,18	2,0,10	204	149	1.5525243731809603e-08	2.65685649118e-07	1.0,1.0,1.0	0.889,1.0,0.568	0.181
1477	gene:Solyc07g064080.2	NA	7	+	66363574	66363684	66363584	66363684	66363235	66363324	1477	2,4,16	0,0,2	20,17,10	3,1,3	159	149	1.5896073367954893e-08	2.71833289651e-07	1.0,1.0,0.882	0.862,0.941,0.757	0.107
17162	gene:Solyc01g104410.2	NA	1	-	92785984	92786056	92785984	92786043	92786397	92786556	17162	7,31,28	4,2,0	17,33,27	0,1,0	162	149	1.6151167046453107e-08	2.75994250295e-07	0.617,0.934,1.0	1.0,0.968,1.0	-0.139
12292	gene:Solyc10g084740.1	NA	10	-	64156644	64156815	64156644	64156795	64157759	64157880	12292	3,4,0	0,5,0	3,6,0	3,0,0	169	149	1.6497121355488112e-08	2.81700662913e-07	1.0,0.414,NA	0.469,1.0,NA	-0.027
18796	gene:Solyc02g071120.2	NA	2	+	40603131	40603281	40603168	40603281	40602640	40602799	18796	32,58,40	0,2,0	32,45,19	2,0,2	186	149	1.6676100848247694e-08	2.84549624736e-07	1.0,0.959,1.0	0.928,1.0,0.884	0.049
14312	gene:Solyc05g006490.2	NA	5	-	1116584	1116678	1116584	1116638	1117301	1117445	14312	15,58,32	0,2,1	38,66,42	6,0,0	189	149	1.701974292978374e-08	2.90202089446e-07	1.0,0.958,0.962	0.833,1.0,1.0	0.029
14031	gene:Solyc09g010370.2	NA	9	-	3754662	3754802	3754662	3754787	3754863	3754926	14031	14,36,13	619,2087,782	6,10,9	734,584,399	164	149	1.7069551247275045e-08	2.90839846651e-07	0.02,0.015,0.015	0.007,0.015,0.02	0.003
12597	gene:Solyc09g072880.2	NA	9	+	65559325	65559493	65559337	65559493	65557869	65558162	12597	1,6,6	0,0,4	31,12,22	1,4,20	161	149	1.7202931434786207e-08	2.92899584233e-07	1.0,1.0,0.581	0.966,0.735,0.504	0.125
12415	gene:Solyc03g025450.2	NA	3	-	2867131	2867243	2867131	2867236	2867797	2867919	12415	10,9,7	6,17,13	17,16,7	11,17,10	156	149	1.7425672624177558e-08	2.96476701505e-07	0.614,0.336,0.34	0.596,0.473,0.401	-0.06
2987	gene:Solyc02g062290.2	NA	2	+	33879477	33879704	33879480	33879704	33878077	33878242	2987	27,22,19	167,247,200	22,10,9	119,74,85	152	149	1.7701649551903778e-08	3.00953715551e-07	0.137,0.08,0.085	0.153,0.117,0.094	-0.021
22631	gene:Solyc04g074040.2	NA	4	+	60066140	60066327	60066143	60066327	60065838	60066048	22631	1560,2539,1652	173,215,162	1330,841,1033	118,67,92	152	149	1.8023156672940564e-08	3.06197759563e-07	0.898,0.92,0.909	0.917,0.925,0.917	-0.011
11173	gene:Solyc06g060610.2	NA	6	-	38611485	38611564	38611485	38611556	38612556	38613319	11173	0,9,4	81,97,82	3,1,0	86,47,84	157	149	1.8235430543603037e-08	3.09579774869e-07	0.0,0.081,0.044	0.032,0.02,0.0	0.024
23312	gene:Solyc07g045230.2	NA	7	-	58342238	58342421	58342238	58342418	58342589	58342984	23312	1,3,8	7,35,31	13,4,1	32,7,9	152	149	1.8436682755709077e-08	3.12769918385e-07	0.123,0.078,0.202	0.285,0.359,0.098	-0.113
6572	gene:Solyc10g047140.1	NA	10	-	39900550	39900622	39900550	39900604	39901575	39901719	6572	69,186,138	2,2,2	122,90,78	6,0,2	167	149	1.8606305956224093e-08	3.15419264746e-07	0.969,0.988,0.984	0.948,1.0,0.972	0.007
14656	gene:Solyc01g099690.2	NA	1	+	89859121	89859247	89859150	89859247	89858671	89858731	14656	7,2,5	345,436,308	4,6,5	277,190,217	178	149	1.8804700807478896e-08	3.18552175167e-07	0.017,0.004,0.013	0.012,0.026,0.019	-0.008
22128	gene:Solyc04g080020.2	NA	4	+	64316470	64316506	64316475	64316506	64316220	64316340	22128	20,34,4	1,9,8	3,3,7	4,15,2	154	149	1.892497169343483e-08	3.20358094839e-07	0.951,0.785,0.326	0.421,0.162,0.772	0.236
17904	gene:Solyc03g095760.2	NA	3	-	56958482	56958734	56958482	56958724	56959607	56960108	17904	7,45,20	7,23,9	15,19,11	21,7,8	159	149	1.960966407251371e-08	3.31701170623e-07	0.484,0.647,0.676	0.401,0.718,0.563	0.042
6908	gene:Solyc10g008460.2	NA	10	+	2584114	2584293	2584118	2584293	2583445	2583625	6908	21,70,38	0,5,2	46,43,37	3,0,0	153	149	1.9623353536099103e-08	3.31701170623e-07	1.0,0.932,0.949	0.937,1.0,1.0	-0.019
17303	gene:Solyc01g104160.2	NA	1	-	92628371	92628517	92628371	92628493	92630064	92630277	17303	3,19,10	0,11,5	1,3,2	2,0,1	173	149	2.0086786968117274e-08	3.39290144429e-07	1.0,0.598,0.633	0.301,1.0,0.633	0.099
8720	gene:Solyc08g067090.2	NA	8	+	56001463	56001533	56001478	56001533	56001297	56001372	8720	0,1,6	49,80,83	5,4,5	120,110,83	164	149	2.0947747082442854e-08	3.53578063605e-07	0.0,0.011,0.062	0.036,0.032,0.052	-0.016
9940	gene:Solyc09g011650.2	NA	9	+	4903973	4904213	4904078	4904213	4903271	4903304	9940	20,60,30	0,5,0	61,44,40	0,3,0	254	149	2.107273795797403e-08	3.55431900306e-07	1.0,0.876,1.0	1.0,0.896,1.0	-0.007
20639	gene:Solyc07g064850.2	NA	7	-	66838536	66838658	66838536	66838653	66839155	66839268	20639	9,14,1	31,85,36	0,3,4	44,23,33	154	149	2.1564005969009002e-08	3.63456592339e-07	0.219,0.137,0.026	0.0,0.112,0.105	0.055
20076	gene:Solyc01g097550.2	NA	1	+	88356138	88356350	88356141	88356350	88355882	88356055	20076	0,0,0	1,1,0	1,1,1	0,0,0	152	149	2.227104646519583e-08	3.75103939926e-07	0.0,0.0,NA	1.0,1.0,1.0	-1.0
7649	gene:Solyc03g097160.2	NA	3	+	59486027	59486146	59486032	59486146	59485732	59485867	7649	13,29,26	1,1,1	20,38,23	1,7,2	154	149	2.2507645464070533e-08	3.78816760879e-07	0.926,0.966,0.962	0.951,0.84,0.918	0.048
13156	gene:Solyc12g021130.1	NA	12	+	14343114	14343252	14343133	14343252	14342141	14342337	13156	2,6,1	28,91,43	3,1,5	31,37,19	168	149	2.3121496237397287e-08	3.88869066919e-07	0.06,0.055,0.02	0.079,0.023,0.189	-0.052
20006	gene:Solyc04g082600.2	NA	4	-	66232611	66232863	66232611	66232793	66233484	66233633	20006	68,262,173	0,2,5	132,98,79	0,2,6	219	149	2.3887210631109047e-08	4.01459249639e-07	1.0,0.989,0.959	1.0,0.971,0.9	0.026
953	gene:Solyc12g049310.1	NA	12	-	37082862	37082931	37082862	37082924	37087982	37088041	953	128,325,141	1,15,3	104,82,65	4,6,4	156	149	2.3948524505575287e-08	4.02201401886e-07	0.992,0.954,0.978	0.961,0.929,0.939	0.032
16399	gene:Solyc06g068930.1	NA	6	+	42758819	42758938	42758847	42758938	42758484	42758735	16399	7,17,14	749,419,677	9,1,7	355,357,332	177	149	2.4117237159190684e-08	4.04744899926e-07	0.008,0.033,0.017	0.021,0.002,0.017	0.006
10767	gene:Solyc01g105240.2	NA	1	-	93479054	93479259	93479054	93479153	93479956	93480073	10767	2,8,11	107,345,290	2,1,6	188,151,104	255	149	2.433073337301477e-08	4.08035796803e-07	0.011,0.013,0.022	0.006,0.004,0.033	0.001
23905	gene:Solyc04g064920.2	NA	4	-	56049830	56049881	56049830	56049877	56050008	56050250	23905	0,7,8	1,2,4	2,1,0	1,2,0	153	149	2.4708762170582615e-08	4.14079291701e-07	0.0,0.773,0.661	0.661,0.327,NA	-0.016
5335	gene:Solyc02g022930.2	NA	2	-	24440938	24441117	24440938	24441053	24441648	24441737	5335	7,2,6	18,55,32	1,4,0	19,5,19	213	149	2.4876644667607008e-08	4.16594953023e-07	0.214,0.025,0.116	0.036,0.359,0.0	-0.013
21651	gene:Solyc02g090390.2	NA	2	-	51945297	51945390	51945297	51945386	51945483	51945519	21651	277,711,452	5,21,19	305,231,167	8,0,1	153	149	2.5033107854497912e-08	4.18915926944e-07	0.982,0.971,0.959	0.974,1.0,0.994	-0.019
4145	gene:Solyc02g082820.2	NA	2	+	46472784	46472919	46472796	46472919	46472562	46472694	4145	0,4,6	31,55,22	4,3,0	48,40,43	161	149	2.5680996388145128e-08	4.29451469558e-07	0.0,0.063,0.202	0.072,0.065,0.0	0.043
5985	gene:Solyc11g072390.1	NA	11	+	55571399	55571474	55571405	55571474	55571090	55571255	5985	44,63,41	5,13,8	40,36,39	12,13,16	155	149	2.5971711569438595e-08	4.34003405378e-07	0.894,0.823,0.831	0.762,0.727,0.701	0.119
3581	gene:Solyc12g088340.1	NA	12	+	63770610	63770711	63770639	63770711	63769942	63770032	3581	3,16,6	159,403,122	4,2,2	72,104,100	178	149	2.6087070160221734e-08	4.35620626714e-07	0.016,0.032,0.04	0.044,0.016,0.016	0.004
18075	gene:Solyc03g051900.2	NA	3	-	21150516	21150696	21150516	21150693	21150800	21151189	18075	3,2,1	40,67,63	2,1,0	68,39,39	152	149	2.6448826756861825e-08	4.41347148267e-07	0.068,0.028,0.015	0.028,0.025,0.0	0.019
11981	gene:Solyc12g095960.1	NA	12	-	65060463	65060705	65060463	65060474	65062911	65063028	11981	429,855,460	993,1336,1031	216,164,189	650,540,640	380	149	2.6534542598268266e-08	4.42462554208e-07	0.145,0.201,0.149	0.115,0.106,0.104	0.057
2935	gene:Solyc01g049900.2	NA	1	-	47154074	47154310	47154074	47154289	47157738	47157842	2935	2,5,0	2,0,0	0,0,0	2,2,0	170	149	2.670976108254412e-08	4.45067767292e-07	0.467,1.0,NA	0.0,0.0,NA	0.734
19762	gene:Solyc02g086790.2	NA	2	-	49400671	49400895	49400671	49400733	49401078	49401125	19762	24,58,23	84,282,96	33,20,18	91,77,66	311	149	2.7427235985457785e-08	4.56698542386e-07	0.12,0.09,0.103	0.148,0.111,0.116	-0.021
8246	gene:Solyc06g008520.2	NA	6	+	2408763	2408911	2408778	2408911	2406670	2406684	8246	209,440,246	90,360,158	160,135,94	95,71,53	164	149	2.8458604637409825e-08	4.7353583089e-07	0.678,0.526,0.586	0.605,0.633,0.617	-0.022
3127	gene:Solyc02g078790.2	NA	2	+	43434544	43434780	43434694	43434780	43434251	43434324	3127	8,24,4	27,87,25	1,0,0	29,6,46	299	149	2.9346931245446612e-08	4.87970782305e-07	0.129,0.121,0.074	0.017,0.0,0.0	0.102
19041	gene:Solyc05g006170.2	NA	5	-	854994	855211	854994	855204	856362	856660	19041	3,3,8	12,31,26	12,4,7	24,7,0	156	149	3.032485952000043e-08	5.03874083236e-07	0.193,0.085,0.227	0.323,0.353,1.0	-0.39
7929	gene:Solyc07g045300.2	NA	7	-	58402918	58403017	58402918	58403001	58403365	58403534	7929	11,31,10	2,16,5	5,9,10	0,0,0	165	149	3.0656410616253995e-08	5.09022341996e-07	0.832,0.636,0.644	1.0,1.0,1.0	-0.296
10423	gene:Solyc12g088230.1	NA	12	-	63678569	63678763	63678569	63678726	63679853	63680063	10423	6,4,0	0,0,2	0,1,2	0,3,0	186	149	3.092227168372084e-08	5.13073361376e-07	1.0,1.0,0.0	NA,0.211,1.0	0.061
20223	gene:Solyc03g118890.2	NA	3	+	67675900	67675972	67675919	67675972	67675314	67675359	20223	2,9,2	54,141,51	1,0,0	19,17,18	168	149	3.097616743308779e-08	5.13604133995e-07	0.032,0.054,0.034	0.045,0.0,0.0	0.025
4487	gene:Solyc04g081850.2	NA	4	-	65726848	65726921	65726848	65726907	65726994	65727065	4487	53,83,25	8,26,20	48,39,29	8,4,16	163	149	3.09992975950669e-08	5.13624404323e-07	0.858,0.745,0.533	0.846,0.899,0.624	-0.078
12802	gene:Solyc02g070550.2	NA	2	+	40295011	40295219	40295141	40295219	40294647	40294741	12802	681,1465,817	5,2,3	462,351,290	7,2,3	279	149	3.274854936104655e-08	5.42224392493e-07	0.986,0.997,0.993	0.972,0.989,0.981	0.011
3485	gene:Solyc10g074900.1	NA	10	-	58607570	58607639	58607570	58607622	58608304	58608588	3485	33,43,31	640,749,533	37,18,21	614,521,484	166	149	3.2808163800961886e-08	5.4282808773e-07	0.044,0.049,0.05	0.051,0.03,0.037	0.008
14420	gene:Solyc07g055280.2	NA	7	+	63369354	63369501	63369357	63369501	63369003	63369140	14420	34,145,85	13,42,22	74,46,40	25,9,4	152	149	3.37639636489925e-08	5.58248327046e-07	0.719,0.772,0.791	0.744,0.834,0.907	-0.068
2512	gene:Solyc05g013790.2	NA	5	-	7108826	7109003	7108826	7108993	7109422	7109571	2512	2,1,10	4,0,6	3,2,2	0,0,0	159	149	3.385308960527153e-08	5.59327474134e-07	0.319,1.0,0.61	1.0,1.0,1.0	-0.357
13363	gene:Solyc02g068430.2	NA	2	-	38382539	38382616	38382539	38382609	38383288	38383369	13363	6,6,3	3,4,4	0,4,0	2,0,0	156	149	3.437675833728045e-08	5.67579647336e-07	0.656,0.589,0.417	0.0,1.0,NA	0.054
4820	gene:Solyc02g091030.2	NA	2	+	52469335	52469431	52469353	52469431	52468805	52468895	4820	5,14,3	21,31,34	5,4,7	29,14,48	167	149	3.4690560142317485e-08	5.72357623178e-07	0.175,0.287,0.073	0.133,0.203,0.115	0.028
14130	gene:Solyc12g044410.1	NA	12	-	38530274	38530376	38530274	38530349	38530443	38530599	14130	8,0,7	63,77,86	4,9,6	79,46,69	176	149	3.5837795970320946e-08	5.90869990523e-07	0.097,0.0,0.064	0.041,0.142,0.069	-0.03
18172	gene:Solyc03g063360.2	NA	3	-	34460539	34460646	34460539	34460639	34460725	34461155	18172	32,77,60	5,1,8	47,22,30	2,3,1	156	149	3.688620356562056e-08	6.07728069287e-07	0.859,0.987,0.878	0.957,0.875,0.966	-0.025
17044	gene:Solyc06g060540.2	NA	6	+	38556515	38557334	38557230	38557334	38554507	38554519	17044	12,42,15	0,7,2	2,4,6	0,0,0	864	149	3.763925863242831e-08	6.19699732189e-07	1.0,0.509,0.564	1.0,1.0,1.0	-0.309
6088	gene:Solyc12g005990.1	NA	12	+	612108	612184	612126	612184	611036	611136	6088	2,2,1	12,37,20	2,1,0	38,10,11	167	149	3.781036138123216e-08	6.22079945672e-07	0.129,0.046,0.043	0.045,0.082,0.0	0.03
7552	gene:Solyc08g077780.2	NA	8	+	61692318	61692447	61692345	61692447	61691540	61691615	7552	13,13,19	593,1235,762	19,14,7	474,326,301	176	149	3.783929275423884e-08	6.22119367898e-07	0.018,0.009,0.021	0.033,0.035,0.019	-0.013
23688	gene:Solyc09g015360.2	NA	9	-	8606538	8606685	8606538	8606633	8607648	8607817	23688	1,9,1	5,7,3	1,2,0	3,5,2	201	149	3.799957314244988e-08	6.24316743045e-07	0.129,0.488,0.198	0.198,0.229,0.0	0.129
6898	gene:Solyc04g071090.2	NA	4	-	58004412	58004629	58004412	58004599	58004816	58004832	6898	8,7,15	40,0,0	2,4,5	0,0,0	179	149	3.8395697586809955e-08	6.30383144204e-07	0.143,1.0,1.0	1.0,1.0,1.0	-0.286
6952	gene:Solyc10g085790.1	NA	10	+	64872574	64872822	64872594	64872822	64871460	64871754	6952	1,4,1	88,157,83	1,5,2	118,76,60	169	149	3.9677090390225975e-08	6.50965279355e-07	0.01,0.022,0.011	0.007,0.055,0.029	-0.016
9153	gene:Solyc08g006570.2	NA	8	+	1177323	1177419	1177355	1177419	1177189	1177234	9153	2,3,0	0,1,2	0,0,0	1,2,0	181	149	4.043968282598188e-08	6.63012841857e-07	1.0,0.712,0.0	0.0,0.0,NA	0.571
5548	gene:Solyc11g065000.1	NA	11	+	50325110	50325199	50325119	50325199	50324369	50325029	5548	2,8,0	39,133,52	1,3,1	51,50,62	158	149	4.143581780058033e-08	6.78869845098e-07	0.046,0.054,0.0	0.018,0.054,0.015	0.004
3121	gene:Solyc02g078790.2	NA	2	+	43430878	43430978	43430895	43430978	43430661	43430801	3121	26,26,47	0,0,2	23,38,18	3,2,0	166	149	4.202806513223542e-08	6.8809216971e-07	1.0,1.0,0.955	0.873,0.945,1.0	0.046
11808	gene:Solyc03g006310.2	NA	3	+	912391	914330	914135	914330	909874	909999	11808	62,183,63	10,25,5	45,49,53	9,18,19	1893	149	4.3258530921863695e-08	7.07743375759e-07	0.328,0.366,0.498	0.282,0.176,0.18	0.185
11240	gene:Solyc06g066550.2	NA	6	+	41806345	41806473	41806354	41806473	41805365	41805702	11240	0,6,11	26,70,73	5,0,0	57,39,23	158	149	4.400775426354721e-08	7.1949916228e-07	0.0,0.075,0.124	0.076,0.0,0.0	0.041
22174	gene:Solyc01g094950.2	NA	1	+	86352790	86352881	86352803	86352881	86352662	86352727	22174	87,215,145	370,1301,811	113,83,77	424,284,196	162	149	4.551542525702862e-08	7.43630066307e-07	0.178,0.132,0.141	0.197,0.212,0.265	-0.074
9797	gene:Solyc09g092040.2	NA	9	+	71213699	71213854	71213716	71213854	71210423	71210636	9797	7,7,5	315,506,278	9,9,8	413,338,352	166	149	4.576656380572448e-08	7.47212457121e-07	0.02,0.012,0.016	0.019,0.023,0.02	-0.005
17959	gene:Solyc10g083380.1	NA	10	+	63210050	63210149	63210083	63210149	63209640	63209697	17959	1,2,2	0,0,0	2,0,0	0,6,0	182	149	4.6782408614399675e-08	7.63266228229e-07	1.0,1.0,1.0	1.0,0.0,NA	0.5
22195	gene:Solyc11g013070.1	NA	11	+	5926982	5927121	5927031	5927121	5926667	5926730	22195	33,50,31	11,13,9	10,13,7	9,5,9	198	149	4.767930777595547e-08	7.77358394164e-07	0.693,0.743,0.722	0.455,0.662,0.369	0.224
7960	gene:Solyc06g065710.2	NA	6	-	41141835	41141890	41141835	41141870	41141945	41142032	7960	17,33,29	1,15,7	12,9,19	0,0,0	169	149	4.8103657426451494e-08	7.8373193076e-07	0.937,0.66,0.785	1.0,1.0,1.0	-0.206
3514	gene:Solyc01g087470.2	NA	1	+	82428556	82428693	82428588	82428693	82428204	82428396	3514	0,5,1	48,111,83	4,0,5	78,83,71	181	149	4.862246704634384e-08	7.91634541598e-07	0.0,0.036,0.01	0.041,0.0,0.055	-0.017
17595	gene:Solyc02g014520.2	NA	2	+	16913524	16913772	16913582	16913772	16913160	16913303	17595	0,4,1	22,76,63	3,0,8	31,26,14	207	149	5.2701499820376e-08	8.57450841977e-07	0.0,0.037,0.011	0.065,0.0,0.291	-0.103
17198	gene:Solyc02g094090.2	NA	2	-	54729013	54729249	54729013	54729091	54732127	54732269	17198	5,14,11	11,34,22	12,7,4	42,26,32	307	149	5.2882954865116594e-08	8.59806433296e-07	0.181,0.167,0.195	0.122,0.116,0.057	0.083
15868	gene:Solyc12g008700.1	NA	12	-	2071282	2071442	2071282	2071415	2071735	2071739	15868	0,2,1	1,0,0	1,1,1	4,0,4	176	149	5.297415690018395e-08	8.606923829e-07	0.0,1.0,1.0	0.175,1.0,0.175	0.217
19861	gene:Solyc09g009210.2	NA	9	+	2579737	2579911	2579830	2579911	2579085	2579196	19861	13,43,19	283,935,421	10,16,8	329,322,253	242	149	5.682341868570822e-08	9.22593525683e-07	0.028,0.028,0.027	0.018,0.03,0.019	0.005
21823	gene:Solyc02g090670.2	NA	2	-	52201024	52201232	52201024	52201115	52201445	52201512	21823	92,116,87	2,6,2	72,50,78	0,5,0	266	149	5.726603930518153e-08	9.29136533917e-07	0.963,0.915,0.961	1.0,0.849,1.0	-0.003
15893	gene:Solyc09g063020.2	NA	9	-	60947714	60947850	60947714	60947786	60949981	60950146	15893	4,22,16	4,2,2	10,6,9	4,0,0	213	149	5.828203515102898e-08	9.4496702221e-07	0.412,0.885,0.848	0.636,1.0,1.0	-0.164
23461	gene:Solyc06g036640.2	NA	6	-	27001492	27001678	27001492	27001619	27001843	27002093	23461	1,13,13	16,9,12	4,0,1	6,3,0	208	149	5.91659017854786e-08	9.57972767514e-07	0.043,0.509,0.437	0.323,0.0,1.0	-0.111
725	gene:Solyc11g007960.1	NA	11	+	2182824	2182951	2182828	2182951	2182617	2182757	725	66,125,60	0,7,5	110,73,77	1,3,4	153	149	5.913922561000835e-08	9.57972767514e-07	1.0,0.946,0.921	0.991,0.96,0.949	-0.011
23389	gene:Solyc10g008130.2	NA	10	+	2271934	2272071	2271981	2272071	2271507	2271575	23389	18,37,24	120,263,160	18,16,10	149,114,105	196	149	5.9546781763914514e-08	9.63474326056e-07	0.102,0.097,0.102	0.084,0.096,0.068	0.018
18625	gene:Solyc01g102970.2	NA	1	+	91622799	91622884	91622809	91622884	91622171	91622295	18625	5,16,5	38,58,44	1,0,0	34,27,42	159	149	6.133076505111339e-08	9.91655025257e-07	0.11,0.205,0.096	0.027,0.0,0.0	0.128
13426	gene:Solyc08g005430.2	NA	8	+	320303	320529	320308	320529	319768	320206	13426	3,22,12	14,43,10	6,8,7	13,7,4	154	149	6.141421421745435e-08	9.92319953362e-07	0.172,0.331,0.537	0.309,0.525,0.629	-0.141
3080	gene:Solyc11g007700.1	NA	11	-	1936523	1936649	1936523	1936644	1937394	1937463	3080	0,4,5	1,3,2	2,0,3	2,1,0	154	149	6.207875638961772e-08	1.00236669666e-06	0.0,0.563,0.708	0.492,0.0,1.0	-0.074
18163	gene:Solyc08g067610.2	NA	8	+	56617931	56618091	56617938	56618091	56617787	56617872	18163	60,89,184	0,3,0	133,111,62	5,6,0	156	149	6.247649213701894e-08	1.00809453417e-06	1.0,0.966,1.0	0.962,0.946,1.0	0.019
3509	gene:Solyc10g078920.1	NA	10	+	60571378	60571428	60571410	60571428	60571239	60571306	3509	0,10,4	72,162,63	0,3,0	38,28,21	181	149	6.259610586596612e-08	1.00932991886e-06	0.0,0.048,0.05	0.0,0.081,0.0	0.006
2590	gene:Solyc05g007200.2	NA	5	-	1813390	1813515	1813390	1813511	1814979	1815097	2590	22,73,22	0,6,2	18,22,6	0,3,0	153	149	6.360804648566011e-08	1.02494202739e-06	1.0,0.922,0.915	1.0,0.877,1.0	-0.013
23146	gene:Solyc05g008180.2	NA	5	+	2572710	2572809	2572715	2572809	2572571	2572635	23146	65,169,72	0,4,1	88,71,83	0,7,0	154	149	6.402586272032146e-08	1.03096590074e-06	1.0,0.976,0.986	1.0,0.908,1.0	0.018
15256	gene:Solyc07g042710.2	NA	7	+	56245335	56245528	56245339	56245528	56241493	56241731	15256	4,4,1	106,261,110	7,1,0	80,57,69	153	149	6.41395076411526e-08	1.03208699838e-06	0.035,0.015,0.009	0.079,0.017,0.0	-0.012
1831	gene:Solyc12g021340.1	NA	12	-	15683523	15683615	15683523	15683611	15684187	15684398	1831	10,30,13	86,203,103	6,4,7	52,52,54	153	149	6.49993769196323e-08	1.0452060301e-06	0.102,0.126,0.109	0.101,0.07,0.112	0.018
17052	gene:Solyc01g079230.2	NA	1	+	78325994	78326200	78326081	78326200	78325845	78325924	17052	90,175,176	3,7,5	114,82,69	1,0,3	236	149	6.765435742571158e-08	1.08715312532e-06	0.95,0.94,0.957	0.986,1.0,0.936	-0.025
3976	gene:Solyc11g065900.1	NA	11	+	51489452	51489537	51489506	51489537	51488422	51488602	3976	7,18,6	15,61,35	0,1,1	30,23,26	203	149	6.828820488940735e-08	1.09658696139e-06	0.255,0.178,0.112	0.0,0.031,0.027	0.162
7901	gene:Solyc06g069670.2	NA	6	+	43394818	43394959	43394899	43394959	43392479	43392521	7901	9,6,0	2,0,0	3,5,1	0,3,0	230	149	6.899625774951583e-08	1.10719867415e-06	0.745,1.0,NA	1.0,0.519,1.0	0.033
6646	gene:Solyc07g052360.1	NA	7	+	60876389	60876440	60876392	60876440	60876009	60876153	6646	4,11,3	8,6,0	0,2,3	2,0,1	152	149	7.009760116639174e-08	1.12410277657e-06	0.329,0.642,1.0	0.0,1.0,0.746	0.075
1450	gene:Solyc02g061980.2	NA	2	+	33523262	33523404	33523286	33523404	33522605	33523173	1450	2,17,11	0,5,6	7,4,3	1,1,1	173	149	7.025438684240422e-08	1.12584695798e-06	1.0,0.745,0.612	0.858,0.775,0.721	0.001
3564	gene:Solyc06g008970.2	NA	6	-	2916691	2916772	2916691	2916768	2917617	2917898	3564	0,4,7	7,4,10	0,0,0	10,14,10	153	149	7.128445356929785e-08	1.14157378001e-06	0.0,0.493,0.405	0.0,0.0,0.0	0.299
9529	gene:Solyc06g009160.2	NA	6	-	3105210	3105270	3105210	3105267	3106210	3106355	9529	2,1,1	2,3,4	0,6,2	0,0,0	152	149	7.280966968350134e-08	1.1652032121e-06	0.495,0.246,0.197	NA,1.0,1.0	-0.687
9004	gene:Solyc02g084700.2	NA	2	-	47802815	47802924	47802815	47802905	47803181	47803331	9004	8,3,3	50,99,55	2,1,0	37,40,32	168	149	7.287309581122661e-08	1.16542273622e-06	0.124,0.026,0.046	0.046,0.022,0.0	0.043
15018	gene:Solyc12g035500.1	NA	12	-	57606383	57606622	57606383	57606513	57607215	57607312	15018	2,2,3	8,14,13	1,0,0	14,3,10	258	149	7.379604998950742e-08	1.17937859032e-06	0.126,0.076,0.118	0.04,0.0,0.0	0.093
8977	gene:Solyc04g072810.2	NA	4	-	59780375	59780569	59780375	59780555	59780624	59780764	8977	0,4,1	3,13,9	0,4,1	0,3,6	163	149	7.414641622531207e-08	1.18417079591e-06	0.0,0.22,0.092	NA,0.549,0.132	-0.237
13020	gene:Solyc11g005170.1	NA	11	+	150452	150607	150551	150607	150289	150348	13020	12,43,18	32,36,36	4,5,5	8,14,13	248	149	7.478010360116861e-08	1.19300252352e-06	0.184,0.418,0.231	0.231,0.177,0.188	0.079
5657	gene:Solyc01g091580.2	NA	1	-	85175503	85175572	85175503	85175561	85175659	85175780	5657	12,46,28	3,13,7	27,14,23	0,0,1	160	149	7.48520670545662e-08	1.19300252352e-06	0.788,0.767,0.788	1.0,1.0,0.955	-0.204
8344	gene:Solyc03g112910.2	NA	3	+	63196360	63196469	63196394	63196469	63195163	63195282	8344	16,46,27	2,1,3	18,15,16	0,1,0	183	149	7.482221081236578e-08	1.19300252352e-06	0.867,0.974,0.88	1.0,0.924,1.0	-0.068
14084	gene:Solyc11g013490.1	NA	11	+	6544499	6544718	6544509	6544718	6544340	6544399	14084	13,13,21	162,275,209	4,4,5	198,169,169	159	149	7.516441564225259e-08	1.19716693256e-06	0.07,0.042,0.086	0.019,0.022,0.027	0.043
16929	gene:Solyc08g008520.2	NA	8	-	2921923	2922031	2921923	2922007	2922150	2922211	16929	41,89,36	0,1,3	13,8,18	2,2,0	173	149	7.526456704898395e-08	1.1979482515e-06	1.0,0.987,0.912	0.848,0.775,1.0	0.092
16436	gene:Solyc01g102700.2	NA	1	+	91436092	91436183	91436111	91436183	91435934	91436006	16436	1,3,6	144,216,366	3,1,11	326,213,198	168	149	7.582373558445253e-08	1.20602949849e-06	0.006,0.012,0.014	0.008,0.004,0.047	-0.009
15031	gene:Solyc01g106950.2	NA	1	+	94649145	94649351	94649280	94649351	94645464	94645575	15031	34,70,43	42,82,70	12,5,4	26,38,33	284	149	7.695153695182459e-08	1.22313815853e-06	0.298,0.309,0.244	0.195,0.065,0.06	0.177
21612	gene:Solyc04g064700.2	NA	4	+	55851342	55851490	55851372	55851490	55849348	55849406	21612	4,12,7	280,544,251	1,3,5	203,191,156	179	149	8.251072215422034e-08	1.31061238544e-06	0.012,0.018,0.023	0.004,0.013,0.026	0.003
24195	gene:Solyc02g094640.2	NA	2	+	55241603	55241798	55241622	55241798	55237605	55237674	24195	13,21,11	43,101,58	10,0,3	44,17,22	168	149	8.573831232995315e-08	1.36095784196e-06	0.211,0.156,0.144	0.168,0.0,0.108	0.078
12366	gene:Solyc01g058140.2	NA	1	+	65433974	65434072	65433999	65434072	65433397	65433564	12366	27,30,14	6,6,7	21,13,10	3,5,0	174	149	8.862134513218973e-08	1.40576957823e-06	0.794,0.811,0.631	0.857,0.69,1.0	-0.104
11712	gene:Solyc11g072640.1	NA	11	-	55868605	55868697	55868605	55868692	55869599	55869702	11712	85,206,105	0,2,0	86,81,65	9,6,6	154	149	9.017591028551002e-08	1.42930425871e-06	1.0,0.99,1.0	0.902,0.929,0.913	0.082
6547	gene:Solyc12g010200.1	NA	12	+	3317519	3317763	3317530	3317763	3316750	3316824	6547	1,8,7	53,76,73	1,2,0	64,51,44	160	149	9.022692697325466e-08	1.42930425871e-06	0.017,0.089,0.082	0.014,0.035,0.0	0.046
11242	gene:Solyc06g066550.2	NA	6	+	41806018	41806235	41806026	41806235	41805365	41805702	11242	0,5,2	0,5,4	2,3,15	2,0,0	157	149	9.077043173549186e-08	1.43694312764e-06	NA,0.487,0.322	0.487,1.0,1.0	-0.425
6614	gene:Solyc11g006830.1	NA	11	+	1399582	1399752	1399597	1399752	1397977	1398539	6614	2,5,1	10,43,10	1,0,4	31,9,18	164	149	9.317865634773245e-08	1.47407125376e-06	0.154,0.096,0.083	0.028,0.0,0.168	0.046
23637	gene:Solyc03g112160.2	NA	3	-	62659667	62659813	62659667	62659810	62660284	62660601	23637	1,10,10	88,200,132	8,5,7	73,50,36	152	149	9.377372489085861e-08	1.48248481461e-06	0.011,0.047,0.069	0.097,0.089,0.16	-0.073
4495	gene:Solyc04g080700.2	NA	4	-	64792167	64792248	64792167	64792233	64792312	64792369	4495	9,22,8	669,1174,501	11,4,7	341,245,318	164	149	9.512467825213807e-08	1.50282889597e-06	0.012,0.017,0.014	0.028,0.015,0.02	-0.007
5815	gene:Solyc10g083610.1	NA	10	-	63388010	63388140	63388010	63388119	63388212	63388307	5815	3,8,1	97,272,89	2,4,9	86,71,56	170	149	9.816672468133596e-08	1.54984435027e-06	0.026,0.025,0.01	0.02,0.047,0.123	-0.043
5245	gene:Solyc06g060350.2	NA	6	+	38327223	38327346	38327250	38327346	38326926	38326993	5245	0,5,13	0,0,0	7,3,2	0,0,8	176	149	9.837746806827231e-08	1.5521263384e-06	NA,1.0,1.0	1.0,1.0,0.175	0.275
195	gene:Solyc01g079630.2	NA	1	+	78753754	78753899	78753761	78753899	78751063	78751148	195	4,7,1	1,12,4	1,5,3	3,3,1	156	149	1.031047605854723e-07	1.62561608065e-06	0.793,0.358,0.193	0.241,0.614,0.741	-0.084
5465	gene:Solyc02g092480.2	NA	2	+	53534529	53534772	53534702	53534772	53533509	53533571	5465	0,13,4	14,18,21	4,4,4	28,15,38	322	149	1.0449385154104412e-07	1.64641018103e-06	0.0,0.25,0.081	0.062,0.11,0.046	0.038
11049	gene:Solyc02g090130.2	NA	2	-	51769352	51769470	51769352	51769409	51769589	51770257	11049	7,3,21	4,4,3	18,4,8	0,0,0	210	149	1.0667329886319787e-07	1.67962088103e-06	0.554,0.347,0.832	1.0,1.0,1.0	-0.422
15162	gene:Solyc02g078800.2	NA	2	+	43450834	43451066	43450839	43451066	43447466	43447584	15162	0,1,2	9,9,10	4,4,2	20,19,27	154	149	1.0691679011903665e-07	1.68232492909e-06	0.0,0.097,0.162	0.162,0.169,0.067	-0.046
7172	gene:Solyc03g026310.2	NA	3	+	3747206	3747318	3747227	3747318	3746722	3746848	7172	5,2,1	14,23,10	2,1,2	5,0,4	170	149	1.0770212352361043e-07	1.69354546345e-06	0.238,0.071,0.081	0.26,1.0,0.305	-0.392
2282	gene:Solyc06g083640.2	NA	6	-	48982852	48983070	48982852	48982966	48983141	48983236	2282	6,18,8	24,78,50	9,16,3	28,11,15	253	149	1.0804188534258928e-07	1.697749331e-06	0.128,0.12,0.086	0.159,0.461,0.105	-0.13
20159	gene:Solyc09g020140.2	NA	9	-	18643073	18643251	18643073	18643171	18643736	18643791	20159	0,11,0	6,5,0	5,0,2	0,0,0	229	149	1.1202635579915882e-07	1.7591814546e-06	0.0,0.589,NA	1.0,NA,1.0	-0.706
2365	gene:Solyc08g077770.2	NA	8	-	61673051	61673256	61673051	61673164	61673376	61673457	2365	4,16,2	89,411,113	1,3,0	86,41,65	241	149	1.1323032748639594e-07	1.77689760905e-06	0.027,0.024,0.011	0.007,0.043,0.0	0.004
2204	gene:Solyc05g013740.2	NA	5	+	7062100	7062248	7062104	7062248	7061811	7061952	2204	10,104,40	0,6,3	25,9,14	3,0,0	153	149	1.1388911619707171e-07	1.78604035401e-06	1.0,0.944,0.928	0.89,1.0,1.0	-0.006
8801	gene:Solyc04g076810.2	NA	4	-	61680940	61681090	61680940	61681072	61681306	61681426	8801	2,7,4	0,3,1	0,0,0	1,5,0	167	149	1.1739624549561202e-07	1.8398094757e-06	1.0,0.676,0.781	0.0,0.0,NA	0.819
3884	gene:Solyc08g007750.2	NA	8	-	2251478	2251540	2251478	2251533	2252397	2252454	3884	72,136,34	3,19,4	33,30,58	1,2,0	156	149	1.1821579215599972e-07	1.85141566272e-06	0.958,0.872,0.89	0.969,0.935,1.0	-0.061
18030	gene:Solyc06g075080.2	NA	6	-	46580777	46580880	46580777	46580873	46581446	46581551	18030	6,14,7	1,5,1	4,2,7	0,5,2	156	149	1.19868443751412e-07	1.87604516939e-06	0.851,0.728,0.87	1.0,0.276,0.77	0.134
14450	gene:Solyc01g111880.2	NA	1	-	98043419	98043562	98043419	98043493	98044162	98044226	14450	58,155,65	7,38,12	24,21,31	2,4,0	218	149	1.206454974473639e-07	1.88694708983e-06	0.85,0.736,0.787	0.891,0.782,1.0	-0.1
5050	gene:Solyc09g075430.2	NA	9	+	67133399	67133512	67133435	67133512	67132991	67133305	5050	21,43,15	0,17,0	37,15,15	0,0,0	185	149	1.2101914198817586e-07	1.89152918928e-06	1.0,0.671,1.0	1.0,1.0,1.0	-0.11
20398	gene:Solyc10g007550.2	NA	10	-	1862836	1863022	1862836	1863007	1864035	1864124	20398	3,21,14	2,6,3	26,14,8	2,0,0	164	149	1.257334579809453e-07	1.96390467846e-06	0.577,0.761,0.809	0.922,1.0,1.0	-0.258
12761	gene:Solyc12g020120.1	NA	12	-	14121894	14122050	14121894	14122045	14122386	14122401	12761	1,2,2	0,6,5	3,0,3	0,0,5	154	149	1.2823963085316435e-07	2.00171647494e-06	1.0,0.244,0.279	1.0,NA,0.367	-0.176
5049	gene:Solyc09g075430.2	NA	9	+	67133406	67133512	67133435	67133512	67132991	67133305	5049	21,43,15	0,17,0	36,15,17	0,0,0	178	149	1.2851382339996885e-07	2.00466173627e-06	1.0,0.679,1.0	1.0,1.0,1.0	-0.107
19728	gene:Solyc12g027870.1	NA	12	-	27698937	27699022	27698937	27699007	27699100	27699134	19728	63,113,117	3,3,4	80,52,70	2,0,0	164	149	1.3115380765341307e-07	2.04448206146e-06	0.95,0.972,0.964	0.973,1.0,1.0	-0.029
22276	gene:Solyc04g025170.2	NA	4	+	25358785	25358934	25358790	25358934	25355658	25356150	22276	47,158,98	1,12,0	43,51,46	1,0,0	154	149	1.3326727800435079e-07	2.07604739722e-06	0.978,0.927,1.0	0.977,1.0,1.0	-0.024
8104	gene:Solyc01g112060.2	NA	1	-	98177469	98177583	98177469	98177565	98177640	98177711	8104	5,7,3	51,119,56	3,2,0	42,33,31	167	149	1.3880339465282923e-07	2.16085364385e-06	0.08,0.05,0.046	0.06,0.051,0.0	0.022
12280	gene:Solyc05g012930.2	NA	5	+	6053156	6053234	6053179	6053234	6052092	6052200	12280	8,3,0	39,95,40	1,1,2	50,24,30	172	149	1.3922160968703315e-07	2.16592610426e-06	0.151,0.027,0.0	0.017,0.035,0.055	0.024
3207	gene:Solyc01g005820.2	NA	1	+	539582	539801	539671	539801	539199	539277	3207	60,198,90	23,78,52	56,29,18	31,8,18	238	149	1.413692697926995e-07	2.19744180341e-06	0.62,0.614,0.52	0.531,0.694,0.385	0.048
5600	gene:Solyc08g066200.2	NA	8	+	54639204	54639369	54639285	54639369	54638781	54639111	5600	120,216,123	2,2,0	101,83,80	6,0,0	230	149	1.414348339240889e-07	2.19744180341e-06	0.975,0.986,1.0	0.916,1.0,1.0	0.015
16910	gene:Solyc06g082650.2	NA	6	+	48409937	48410024	48409942	48410024	48409029	48409531	16910	14,19,17	146,523,118	7,7,6	149,146,134	154	149	1.4262283369436079e-07	2.21443201057e-06	0.085,0.034,0.122	0.043,0.044,0.042	0.037
15743	gene:Solyc03g025280.2	NA	3	+	2720714	2720864	2720717	2720864	2720566	2720627	15743	5,2,0	29,33,76	8,1,14	65,60,29	152	149	1.4498693505747595e-07	2.24964837354e-06	0.145,0.056,0.0	0.108,0.016,0.321	-0.081
10551	gene:Solyc07g009350.2	NA	7	-	4406480	4406616	4406480	4406604	4406816	4406908	10551	27,61,75	0,2,4	46,35,25	10,0,0	161	149	1.487386656649346e-07	2.30633466701e-06	1.0,0.966,0.946	0.81,1.0,1.0	0.034
6391	gene:Solyc08g007080.2	NA	8	-	1637047	1637218	1637047	1637202	1637297	1637495	6391	11,48,23	85,190,86	0,0,1	13,16,11	165	149	1.489626992388045e-07	2.30828187948e-06	0.105,0.186,0.195	0.0,0.0,0.076	0.137
19645	gene:Solyc03g116380.2	NA	3	+	65853392	65853505	65853397	65853505	65853012	65853111	19645	40,49,82	0,6,13	65,44,36	3,3,0	154	149	1.4940753783194043e-07	2.31364578895e-06	1.0,0.888,0.859	0.954,0.934,1.0	-0.047
291	gene:Solyc03g124040.2	NA	3	-	70756164	70756309	70756164	70756266	70756798	70757044	291	0,0,1	0,4,0	2,3,1	0,0,0	192	149	1.5266107522871306e-07	2.36246792656e-06	NA,0.0,1.0	1.0,1.0,1.0	-0.5
21899	gene:Solyc01g067100.2	NA	1	-	75467872	75467919	75467872	75467913	75468015	75468096	21899	2,1,2	0,0,0	2,0,0	0,6,0	155	149	1.541910744073935e-07	2.38457106826e-06	1.0,1.0,1.0	1.0,0.0,NA	0.5
18977	gene:Solyc01g107030.2	NA	1	+	94705669	94705798	94705711	94705798	94704933	94705213	18977	93,89,85	2,3,3	46,51,72	4,0,0	191	149	1.5542852036306946e-07	2.40212370462e-06	0.973,0.959,0.957	0.9,1.0,1.0	-0.004
13808	gene:Solyc10g007120.2	NA	10	+	1524257	1524451	1524425	1524451	1523836	1524055	13808	0,8,1	0,1,1	0,0,0	3,3,3	317	149	1.5691078364805382e-07	2.42343433638e-06	NA,0.79,0.32	0.0,0.0,0.0	0.555
9486	gene:Solyc11g044310.1	NA	11	-	33041012	33041114	33041012	33041107	33041733	33041831	9486	64,165,114	4,26,11	56,25,24	0,0,2	156	149	1.5775489722303992e-07	2.43486738999e-06	0.939,0.858,0.908	1.0,1.0,0.92	-0.072
4776	gene:Solyc06g036300.2	NA	6	-	25812201	25812381	25812201	25812378	25812460	25812584	4776	19,30,35	8,11,11	16,2,11	6,2,0	152	149	1.6354573213631493e-07	2.52258532233e-06	0.7,0.728,0.757	0.723,0.495,1.0	-0.011
9996	gene:Solyc01g108260.2	NA	1	-	95626061	95626148	95626061	95626145	95626227	95626350	9996	7,21,3	294,614,275	11,6,9	199,158,177	152	149	1.6407073624744006e-07	2.52901933683e-06	0.023,0.032,0.011	0.051,0.036,0.047	-0.023
14967	gene:Solyc01g099770.2	NA	1	+	89916019	89916175	89916020	89916175	89915804	89915933	14967	25,74,29	17,14,10	22,11,12	3,1,0	150	149	1.6649391862208236e-07	2.56468457431e-06	0.594,0.84,0.742	0.879,0.916,1.0	-0.206
5927	gene:Solyc01g111840.2	NA	1	+	98010704	98010908	98010837	98010908	98010503	98010545	5927	2,25,9	23,109,25	5,2,1	10,7,26	282	149	1.6907229447853267e-07	2.60269201842e-06	0.044,0.108,0.16	0.209,0.131,0.02	-0.016
13495	gene:Solyc02g090180.2	NA	2	+	51807014	51807145	51807021	51807145	51806656	51806857	13495	0,3,2	11,16,8	0,2,1	11,9,16	156	149	1.736616819357882e-07	2.67158670143e-06	0.0,0.152,0.193	0.0,0.175,0.056	0.038
17668	gene:Solyc12g005950.1	NA	12	-	582130	582290	582130	582286	584279	584348	17668	0,11,10	34,103,78	8,8,8	87,56,38	153	149	1.75104514588386e-07	2.69201661936e-06	0.0,0.094,0.111	0.082,0.122,0.17	-0.056
9920	gene:Solyc02g078880.2	NA	2	-	43522898	43522935	43522898	43522908	43523116	43523196	9920	10,22,16	6,6,6	6,8,7	0,0,0	176	149	1.7614301637461053e-07	2.70620774502e-06	0.585,0.756,0.693	1.0,1.0,1.0	-0.322
1792	gene:Solyc01g111780.2	NA	1	+	97967822	97967968	97967865	97967968	97967627	97967699	1792	22,69,34	0,1,0	25,28,20	3,0,1	192	149	1.7903304548241085e-07	2.74880795765e-06	1.0,0.982,1.0	0.866,1.0,0.939	0.059
502	gene:Solyc11g039750.1	NA	11	+	42843592	42843708	42843601	42843708	42843403	42843462	502	0,14,3	0,4,10	16,0,7	3,6,4	158	149	1.8438207340233278e-07	2.82908227154e-06	NA,0.767,0.221	0.834,0.0,0.623	0.008
15905	gene:Solyc06g074650.2	NA	6	-	46191603	46191738	46191603	46191729	46191807	46191894	15905	1,4,0	39,144,80	3,0,2	39,39,16	158	149	1.8461155112840212e-07	2.83075069732e-06	0.024,0.026,0.0	0.068,0.0,0.105	-0.041
8979	gene:Solyc04g072810.2	NA	4	-	59780375	59780555	59780375	59780552	59780624	59780764	8979	3,13,10	25,83,47	1,3,8	54,31,12	152	149	1.8579887600233051e-07	2.84709454109e-06	0.105,0.133,0.173	0.018,0.087,0.395	-0.03
10369	gene:Solyc10g012430.2	NA	10	-	5101017	5101180	5101017	5101174	5103171	5103206	10369	44,123,61	5,28,21	38,17,28	10,3,3	155	149	1.8643567625417458e-07	2.85498656419e-06	0.894,0.809,0.736	0.785,0.845,0.9	-0.03
24237	gene:Solyc05g015610.2	NA	5	+	11525866	11526082	11525879	11526082	11525271	11525370	24237	2,9,5	0,6,0	2,2,0	2,0,0	162	149	1.8688259562425736e-07	2.8599624376e-06	1.0,0.58,1.0	0.479,1.0,NA	0.12
20518	gene:Solyc03g033450.2	NA	3	+	5008571	5008707	5008591	5008707	5008145	5008369	20518	8,7,15	8,15,8	8,1,1	3,0,3	169	149	1.8889836430752614e-07	2.88892508232e-06	0.469,0.292,0.623	0.702,1.0,0.227	-0.182
10883	gene:Solyc10g083180.1	NA	10	-	63047434	63047552	63047434	63047549	63049196	63049200	10883	0,2,1	0,0,0	4,2,0	1,5,1	152	149	1.927252668642894e-07	2.94553056169e-06	NA,1.0,1.0	0.797,0.282,0.0	0.64
5872	gene:Solyc06g011560.2	NA	6	+	8115546	8115763	8115559	8115763	8115306	8115340	5872	23,32,15	31,72,48	1,0,2	11,11,15	162	149	1.9465647949991465e-07	2.97310824878e-06	0.406,0.29,0.223	0.077,0.0,0.109	0.244
8052	gene:Solyc06g005950.2	NA	6	-	930006	930155	930006	930130	930264	930585	8052	0,6,1	95,167,100	2,3,2	83,47,47	174	149	1.9489746722691738e-07	2.97485098902e-06	0.0,0.03,0.008	0.02,0.052,0.035	-0.023
20448	gene:Solyc03g071720.2	NA	3	+	18493051	18493180	18493065	18493180	18492870	18492986	20448	3,18,3	17,65,25	10,10,4	12,10,4	163	149	1.9734193220704554e-07	3.01020273298e-06	0.139,0.202,0.099	0.432,0.478,0.478	-0.316
1395	gene:Solyc09g010540.2	NA	9	-	3912979	3913219	3912979	3913038	3914781	3915013	1395	11,23,10	7,9,5	2,2,2	0,0,0	330	149	1.9901903903377332e-07	3.03381103391e-06	0.415,0.536,0.475	1.0,1.0,1.0	-0.525
23432	gene:Solyc05g048760.2	NA	5	+	59407096	59407192	59407102	59407192	59406895	59406995	23432	120,375,123	6,4,5	114,97,93	0,4,2	155	149	2.02785956391407e-07	3.08922465731e-06	0.951,0.989,0.959	1.0,0.959,0.978	-0.013
23445	gene:Solyc01g104080.2	NA	1	+	92557062	92557222	92557129	92557222	92555769	92555891	23445	20,35,14	6,12,8	18,9,9	8,5,7	216	149	2.1008456630270346e-07	3.19833289413e-06	0.697,0.668,0.547	0.608,0.554,0.47	0.093
11988	gene:Solyc01g103950.2	NA	1	-	92428443	92428519	92428443	92428509	92429538	92429613	11988	9,24,8	1,8,7	13,8,6	8,5,3	159	149	2.140713425149352e-07	3.2569128003e-06	0.894,0.738,0.517	0.604,0.6,0.652	0.098
10689	gene:Solyc03g114460.2	NA	3	+	64463355	64463459	64463358	64463459	64463146	64463272	10689	2,10,6	152,283,179	0,2,0	88,66,94	152	149	2.1690274298280914e-07	3.29571277332e-06	0.013,0.033,0.032	0.0,0.029,0.0	0.016
6697	gene:Solyc01g103940.2	NA	1	+	92417963	92418107	92417968	92418107	92417343	92417732	6697	96,226,252	5,22,18	163,121,100	14,17,13	154	149	2.1676609429403536e-07	3.29571277332e-06	0.949,0.909,0.931	0.918,0.873,0.882	0.039
18033	gene:Solyc01g066840.2	NA	1	+	75055232	75055317	75055253	75055317	75054695	75054781	18033	1494,1903,1081	16,26,18	1390,1513,1475	9,0,19	170	149	2.1745037725239157e-07	3.30189384371e-06	0.988,0.985,0.981	0.993,1.0,0.986	-0.008
5322	gene:Solyc03g097780.2	NA	3	-	60113583	60113699	60113583	60113684	60113863	60113941	5322	3,6,3	60,30,68	11,2,6	44,57,42	164	149	2.1878370799391262e-07	3.31784219529e-06	0.043,0.154,0.039	0.185,0.031,0.115	-0.032
6233	gene:Solyc11g072170.1	NA	11	+	55409321	55409566	55409437	55409566	55409013	55409098	6233	0,10,9	1,24,6	0,0,0	11,2,4	265	149	2.1871466472187066e-07	3.31784219529e-06	0.0,0.19,0.458	0.0,0.0,0.0	0.216
24145	gene:Solyc04g076280.2	NA	4	+	61206734	61206810	61206738	61206810	61206055	61206134	24145	111,208,106	2,5,6	109,74,72	3,3,0	153	149	2.247344316219463e-07	3.40588154452e-06	0.982,0.976,0.945	0.973,0.96,1.0	-0.01
5935	gene:Solyc07g044830.2	NA	7	+	57877496	57877656	57877618	57877656	57877118	57877345	5935	7,18,9	80,178,68	3,6,6	60,69,68	271	149	2.2846655788170215e-07	3.46020571675e-06	0.046,0.053,0.068	0.027,0.046,0.046	0.016
13908	gene:Solyc09g018710.2	NA	9	-	16673600	16673803	16673600	16673780	16673878	16674110	13908	2,10,4	2,2,7	2,0,1	4,5,7	172	149	2.3457412410012167e-07	3.55041338898e-06	0.464,0.812,0.331	0.302,0.0,0.11	0.398
13017	gene:Solyc11g005170.1	NA	11	+	150235	150348	150298	150348	150025	150082	13017	14,17,12	7,1,2	2,2,2	0,2,0	212	149	2.387583169449315e-07	3.61141209082e-06	0.584,0.923,0.808	1.0,0.413,1.0	-0.033
11564	gene:Solyc07g006190.2	NA	7	-	1024698	1024813	1024698	1024735	1025832	1025947	11564	6,10,17	0,1,1	10,4,5	3,0,2	227	149	2.4134099159117406e-07	3.64812349958e-06	1.0,0.868,0.918	0.686,1.0,0.621	0.16
11914	gene:Solyc04g082650.2	NA	4	+	66263723	66263926	66263741	66263926	66263177	66263298	11914	12,21,23	2,10,10	37,28,31	4,3,2	167	149	2.4200080133908695e-07	3.65574019806e-06	0.843,0.652,0.672	0.892,0.893,0.933	-0.184
5373	gene:Solyc12g100290.1	NA	12	+	67061391	67061588	67061416	67061588	67061272	67061320	5373	3,16,2	36,99,57	0,3,1	21,24,17	174	149	2.475126527111036e-07	3.73659635725e-06	0.067,0.122,0.029	0.0,0.097,0.048	0.024
5441	gene:Solyc04g039620.2	NA	4	-	13384660	13384880	13384660	13384756	13384984	13385196	5441	1,2,0	1,0,4	1,4,1	0,0,0	273	149	2.4909328596903107e-07	3.75803866766e-06	0.353,1.0,0.0	1.0,1.0,1.0	-0.549
9811	gene:Solyc02g083350.2	NA	2	-	46790124	46790196	46790124	46790181	46790363	46790435	9811	5,8,6	410,552,339	12,8,12	249,199,201	164	149	2.5240223296122713e-07	3.80551148024e-06	0.011,0.013,0.016	0.042,0.035,0.051	-0.029
1533	gene:Solyc07g008320.2	NA	7	-	3092851	3092921	3092851	3092911	3093663	3093753	1533	114,152,167	10,6,1	181,161,147	7,2,2	159	149	2.5322657684607254e-07	3.81548656437e-06	0.914,0.96,0.994	0.96,0.987,0.986	-0.022
23692	gene:Solyc09g015360.2	NA	9	-	8606538	8606673	8606538	8606633	8607648	8607817	23692	1,8,1	5,7,3	1,2,0	3,5,2	189	149	2.5660060983695335e-07	3.86384155275e-06	0.136,0.474,0.208	0.208,0.24,0.0	0.123
4383	gene:Solyc02g064730.2	NA	2	-	35840345	35840382	35840345	35840378	35840586	35840884	4383	0,14,1	0,0,1	0,0,0	5,3,0	153	149	2.6010512637006384e-07	3.9140980024e-06	NA,1.0,0.493	0.0,0.0,NA	0.746
13043	gene:Solyc09g065010.2	NA	9	-	62686405	62686565	62686405	62686538	62686652	62686815	13043	2,11,4	0,1,0	3,0,1	0,0,7	176	149	2.6080802437213603e-07	3.92215787775e-06	1.0,0.903,1.0	1.0,NA,0.108	0.414
23784	gene:Solyc01g112310.2	NA	1	+	98388546	98388596	98388560	98388596	98383231	98383698	23784	0,1,0	12,22,15	0,4,0	9,10,11	163	149	2.734509406127862e-07	4.10965211709e-06	0.0,0.04,0.0	0.0,0.268,0.0	-0.076
20294	gene:Solyc01g103320.2	NA	1	+	91967678	91967770	91967680	91967770	91967006	91967389	20294	13,39,24	0,9,1	7,24,11	2,0,2	151	149	2.7459666040135454e-07	4.12422722813e-06	1.0,0.81,0.959	0.775,1.0,0.844	0.05
8589	gene:Solyc02g005180.2	NA	2	+	7140838	7140908	7140848	7140908	7140216	7140400	8589	0,6,1	103,251,96	3,3,0	44,13,22	159	149	2.766894547603697e-07	4.15299889043e-06	0.0,0.022,0.01	0.06,0.178,0.0	-0.069
19698	gene:Solyc04g007970.2	NA	4	-	1623107	1623257	1623107	1623245	1623329	1623453	19698	8,33,7	12,1,5	3,10,4	0,0,0	161	149	2.770016698049357e-07	4.15502504707e-06	0.382,0.968,0.564	1.0,1.0,1.0	-0.362
15717	gene:Solyc11g069830.1	NA	11	-	54465319	54465401	54465319	54465388	54465510	54465585	15717	1,12,1	11,33,9	0,0,2	19,19,9	162	149	2.871859642324451e-07	4.30228430123e-06	0.077,0.251,0.093	0.0,0.0,0.17	0.084
15792	gene:Solyc08g077900.2	NA	8	+	61805722	61805854	61805747	61805854	61805318	61805460	15792	105,437,151	6327,20929,11518	63,38,42	3183,2441,1697	174	149	2.8714256061851514e-07	4.30228430123e-06	0.014,0.018,0.011	0.017,0.013,0.021	-0.003
11762	gene:Solyc01g103490.2	NA	1	+	92090223	92090317	92090234	92090317	92089381	92089583	11762	115,168,154	0,3,7	160,128,97	3,3,0	160	149	2.898835720096364e-07	4.33992359244e-06	1.0,0.981,0.953	0.98,0.975,1.0	-0.007
14831	gene:Solyc01g006970.2	NA	1	+	1544331	1544435	1544335	1544435	1542886	1543032	14831	14,22,22	42,46,43	24,16,8	56,45,44	153	149	2.9023715915284514e-07	4.34244428611e-06	0.245,0.318,0.333	0.294,0.257,0.15	0.065
16538	gene:Solyc12g008410.1	NA	12	+	1849087	1849304	1849123	1849304	1846726	1847132	16538	8,7,14	0,0,2	10,8,4	0,0,3	185	149	2.9332509321516064e-07	4.38584618012e-06	1.0,1.0,0.849	1.0,1.0,0.518	0.11
23656	gene:Solyc11g066110.1	NA	11	+	51792304	51792471	51792396	51792471	51792038	51792149	23656	10,7,0	71,185,112	0,0,3	48,51,45	241	149	3.0089039551687247e-07	4.49609644544e-06	0.08,0.023,0.0	0.0,0.0,0.04	0.021
4808	gene:Solyc02g091030.2	NA	2	+	52473322	52473421	52473331	52473421	52473128	52473203	4808	6,6,4	12,33,7	2,0,0	4,3,8	158	149	3.014185611913728e-07	4.50111985168e-06	0.32,0.146,0.35	0.32,0.0,0.0	0.165
18946	gene:Solyc10g006890.2	NA	10	+	1328375	1328574	1328395	1328574	1327843	1327934	18946	7,8,14	0,4,5	6,12,13	0,2,0	169	149	3.252549946897184e-07	4.85398049045e-06	1.0,0.638,0.712	1.0,0.841,1.0	-0.164
18326	gene:Solyc03g112940.2	NA	3	+	63254225	63254411	63254305	63254411	63253926	63254046	18326	2,0,6	0,1,2	9,2,2	1,2,2	229	149	3.3171182547560884e-07	4.94719067956e-06	1.0,0.0,0.661	0.854,0.394,0.394	0.006
2957	gene:Solyc05g007190.2	NA	5	-	1807698	1807940	1807698	1807887	1808404	1808470	2957	38,92,88	1,5,0	64,35,27	0,3,0	202	149	3.3401305533816126e-07	4.97834461691e-06	0.966,0.931,1.0	1.0,0.896,1.0	0.0
23881	gene:Solyc09g059310.2	NA	9	+	54219691	54219938	54219871	54219938	54216876	54216942	23881	9,18,11	170,503,194	13,7,12	206,168,169	329	149	3.3478284162532617e-07	4.98664785382e-06	0.023,0.016,0.025	0.028,0.019,0.031	-0.005
19969	gene:Solyc01g079390.2	NA	1	+	78478495	78478697	78478649	78478697	78478257	78478389	19969	4,9,1	0,0,0	1,3,3	2,4,0	303	149	3.3626895513045234e-07	5.00560358923e-06	1.0,1.0,1.0	0.197,0.269,1.0	0.511
14448	gene:Solyc01g111880.2	NA	1	-	98043419	98043562	98043419	98043517	98044162	98044226	14448	2,17,0	3,0,5	1,2,2	0,0,0	194	149	3.385226289048992e-07	5.03595370221e-06	0.339,1.0,0.0	1.0,1.0,1.0	-0.554
3768	gene:Solyc10g009280.2	NA	10	-	3269604	3269726	3269604	3269681	3270784	3271023	3768	2,18,7	108,170,123	6,1,2	72,57,64	194	149	3.391526275700887e-07	5.04212641305e-06	0.014,0.075,0.042	0.06,0.013,0.023	0.012
21668	gene:Solyc01g087190.2	NA	1	-	82124699	82124843	82124699	82124788	82125812	82126274	21668	1,8,2	0,1,0	2,1,0	2,0,0	204	149	3.3969834688830297e-07	5.04703912725e-06	1.0,0.854,1.0	0.422,1.0,NA	0.24
23338	gene:Solyc04g045530.2	NA	4	+	33719264	33719327	33719299	33719327	33718617	33718682	23338	0,3,0	6,0,0	3,2,2	0,0,0	184	149	3.410062538837791e-07	5.0600579888e-06	0.0,1.0,NA	1.0,1.0,1.0	-0.5
7413	gene:Solyc06g069020.2	NA	6	+	42823724	42823799	42823730	42823799	42823506	42823548	7413	22,33,45	0,2,0	57,49,18	9,0,0	155	149	3.4083313217065686e-07	5.0600579888e-06	1.0,0.941,1.0	0.859,1.0,1.0	0.027
8687	gene:Solyc01g105820.2	NA	1	+	93860850	93860922	93860872	93860922	93860307	93860780	8687	2,0,5	14,15,24	2,2,0	20,15,17	171	149	3.46704129339307e-07	5.14135250624e-06	0.111,0.0,0.154	0.08,0.104,0.0	0.027
21204	gene:Solyc09g065820.2	NA	9	+	64097083	64097138	64097137	64097138	64096894	64097002	21204	0,9,2	7,1,0	5,3,0	0,0,0	203	149	3.530900901262321e-07	5.23274156954e-06	0.0,0.869,1.0	1.0,1.0,NA	-0.377
19441	gene:Solyc08g013940.2	NA	8	+	3430961	3431130	3430966	3431130	3429701	3430827	19441	12,18,4	0,3,2	4,9,5	7,7,10	154	149	3.602224194461532e-07	5.33506925074e-06	1.0,0.853,0.659	0.356,0.554,0.326	0.425
16478	gene:Solyc10g081020.1	NA	10	-	62207671	62207792	62207671	62207770	62207865	62207899	16478	1,4,2	34,69,96	4,7,2	105,120,47	171	149	3.6192238967105247e-07	5.35686264257e-06	0.025,0.048,0.018	0.032,0.048,0.036	-0.008
19156	gene:Solyc01g105020.2	NA	1	-	93321697	93321785	93321697	93321775	93322081	93322154	19156	5,6,0	2,5,3	4,7,3	1,1,2	159	149	3.6269370476448055e-07	5.36150939988e-06	0.701,0.529,0.0	0.789,0.868,0.584	-0.337
6649	gene:Solyc04g054400.2	NA	4	+	52473004	52473164	52473050	52473164	52470277	52470716	6649	54,146,49	1,16,10	45,52,28	1,0,0	195	149	3.626107878802239e-07	5.36150939988e-06	0.976,0.875,0.789	0.972,1.0,1.0	-0.111
12330	gene:Solyc07g063650.2	NA	7	-	66066782	66066882	66066782	66066877	66067868	66068205	12330	2,1,0	44,41,57	4,2,0	47,45,47	154	149	3.6610641659483504e-07	5.40854753438e-06	0.042,0.023,0.0	0.076,0.041,0.0	-0.017
22443	gene:Solyc09g007940.2	NA	9	+	1442056	1442185	1442083	1442185	1441963	1441995	22443	2,5,7	156,205,194	7,3,3	393,376,324	176	149	3.9361167814608517e-07	5.81122531117e-06	0.011,0.02,0.03	0.015,0.007,0.008	0.01
408	gene:Solyc04g081660.1	NA	4	-	65609224	65609271	65609224	65609268	65609392	65609570	408	12,28,7	0,2,0	13,1,5	0,4,0	152	149	3.9846989457082337e-07	5.87924901083e-06	1.0,0.932,1.0	1.0,0.197,1.0	0.245
23693	gene:Solyc09g018670.2	NA	9	+	16609681	16609820	16609746	16609820	16609592	16609604	23693	36,151,113	7,13,22	84,50,44	9,6,4	214	149	4.0253255211403767e-07	5.93545640523e-06	0.782,0.89,0.781	0.867,0.853,0.885	-0.051
17905	gene:Solyc04g049890.2	NA	4	+	44700376	44700498	44700380	44700498	44699601	44700064	17905	4,2,0	2,4,0	6,6,2	2,4,4	153	149	4.057808167843119e-07	5.97959223728e-06	0.661,0.327,NA	0.745,0.594,0.327	-0.061
4936	gene:Solyc02g063130.2	NA	2	-	35176435	35176509	35176435	35176503	35177179	35177233	4936	412,583,503	149,195,200	432,280,284	177,136,93	155	149	4.143112596231532e-07	6.1014619861e-06	0.727,0.742,0.707	0.701,0.664,0.746	0.022
11861	gene:Solyc04g049970.2	NA	4	-	44966076	44966249	44966076	44966234	44966331	44966552	11861	2,13,7	0,9,1	7,6,5	0,0,0	164	149	4.161967747087068e-07	6.12112659502e-06	1.0,0.568,0.864	1.0,1.0,1.0	-0.189
13283	gene:Solyc08g079820.2	NA	8	+	63273829	63273970	63273867	63273970	63273591	63273684	13283	10,41,17	2,6,9	9,13,11	0,0,0	187	149	4.1646685332333253e-07	6.12112659502e-06	0.799,0.845,0.601	1.0,1.0,1.0	-0.252
22265	gene:Solyc11g010550.1	NA	11	-	3600191	3600432	3600191	3600424	3602365	3602503	22265	4,1,3	0,0,0	1,0,0	0,0,4	157	149	4.1657504913314736e-07	6.12112659502e-06	1.0,1.0,1.0	1.0,NA,0.0	0.5
7815	gene:Solyc06g051730.2	NA	6	-	35279324	35279436	35279324	35279431	35280561	35280701	7815	65,105,55	0,1,2	54,36,30	0,7,6	154	149	4.166908955277366e-07	6.12112659502e-06	1.0,0.99,0.964	1.0,0.833,0.829	0.097
16462	gene:Solyc09g005330.2	NA	9	+	259260	259377	259292	259377	258660	258729	16462	13,42,68	0,2,5	44,29,20	2,0,0	181	149	4.208474329342893e-07	6.17831438018e-06	1.0,0.945,0.918	0.948,1.0,1.0	-0.028
4700	gene:Solyc09g009940.2	NA	9	-	3405770	3405951	3405770	3405896	3406068	3406146	4700	9,6,3	21,45,39	2,6,6	24,14,13	204	149	4.2609736175098e-07	6.24756263055e-06	0.238,0.089,0.053	0.057,0.238,0.252	-0.056
9164	gene:Solyc09g007670.2	NA	9	+	1224537	1224634	1224546	1224634	1224372	1224466	9164	3,6,4	40,103,48	2,1,0	50,45,25	158	149	4.2603771132599527e-07	6.24756263055e-06	0.066,0.052,0.073	0.036,0.021,0.0	0.045
10648	gene:Solyc10g005310.2	NA	10	-	224743	224866	224743	224857	224945	225015	10648	9,23,7	57,127,52	6,7,2	58,21,37	158	149	4.2754870746255475e-07	6.26492465404e-06	0.13,0.146,0.113	0.089,0.239,0.049	0.004
7776	gene:Solyc06g065020.2	NA	6	-	40544775	40544899	40544775	40544885	40544978	40545196	7776	2,6,3	4,15,14	3,3,0	2,1,4	163	149	4.4167134527874226e-07	6.46782304189e-06	0.314,0.268,0.164	0.578,0.733,0.0	-0.188
10806	gene:Solyc06g076250.2	NA	6	+	47375476	47375713	47375481	47375713	47374841	47374928	10806	9,24,8	12,10,8	5,2,6	6,12,2	154	149	4.4306766658074677e-07	6.48422062608e-06	0.421,0.699,0.492	0.446,0.139,0.744	0.094
16357	gene:Solyc09g007030.2	NA	9	+	698290	698419	698307	698419	698065	698206	16357	0,0,4	12,26,18	3,2,0	17,11,7	166	149	4.671139908358298e-07	6.83186994083e-06	0.0,0.0,0.166	0.137,0.14,0.0	-0.037
2787	gene:Solyc03g097270.2	NA	3	+	59592000	59592146	59592003	59592146	59591437	59591602	2787	543,1344,593	203,488,201	376,286,323	186,114,99	152	149	4.823896782476363e-07	7.05088903149e-06	0.724,0.73,0.743	0.665,0.711,0.762	0.02
18624	gene:Solyc01g102970.2	NA	1	+	91622773	91622961	91622809	91622961	91622171	91622295	18624	0,7,4	38,58,44	6,2,5	34,27,42	185	149	4.911239092061201e-07	7.17408102887e-06	0.0,0.089,0.068	0.124,0.056,0.087	-0.037
23063	gene:Solyc10g086090.1	NA	10	-	65046062	65046254	65046062	65046241	65046413	65046452	23063	67,152,57	0,42,0	28,20,11	0,0,0	162	149	5.001692016867694e-07	7.30166060619e-06	1.0,0.769,1.0	1.0,1.0,1.0	-0.077
13475	gene:Solyc02g084920.2	NA	2	-	47971458	47971617	47971458	47971601	47971689	47971819	13475	25,71,35	944,2527,902	23,13,24	950,676,680	165	149	5.021407963763674e-07	7.32588112697e-06	0.023,0.025,0.034	0.021,0.017,0.031	0.004
22002	gene:Solyc04g064510.2	NA	4	-	55675355	55675560	55675355	55675503	55675753	55675897	22002	39,124,72	1,3,1	46,22,11	5,0,2	206	149	5.024825403015852e-07	7.32630793369e-06	0.966,0.968,0.981	0.869,1.0,0.799	0.082
22456	gene:Solyc09g064780.2	NA	9	+	62175575	62175690	62175583	62175690	62174088	62174299	22456	5,4,2	0,8,0	6,3,6	0,0,0	157	149	5.16817882767147e-07	7.53063720415e-06	1.0,0.322,1.0	1.0,1.0,1.0	-0.226
20839	gene:Solyc04g082990.2	NA	4	+	66453611	66453686	66453634	66453686	66453232	66453519	20839	20,52,14	0,11,0	20,7,3	2,0,2	172	149	5.183183624729251e-07	7.54780994297e-06	1.0,0.804,1.0	0.897,1.0,0.565	0.114
13008	gene:Solyc05g012790.2	NA	5	+	5961872	5962008	5961879	5962008	5961386	5961458	13008	0,1,3	13,27,18	2,1,0	43,37,16	156	149	5.228178035972094e-07	7.60860546576e-06	0.0,0.034,0.137	0.043,0.025,0.0	0.034
16455	gene:Solyc11g071700.1	NA	11	+	55113801	55113908	55113819	55113908	55113656	55113725	16455	5,5,11	67,105,82	2,4,1	100,63,48	167	149	5.30576488859173e-07	7.71672815217e-06	0.062,0.041,0.107	0.018,0.054,0.018	0.04
18390	gene:Solyc09g082380.2	NA	9	+	68138794	68139006	68138877	68139006	68138589	68138713	18390	2,0,0	0,2,1	3,2,0	0,6,0	232	149	5.365145613859877e-07	7.7982541176e-06	1.0,0.0,0.0	1.0,0.176,NA	-0.255
2092	gene:Solyc06g066030.2	NA	6	+	41387515	41387552	41387518	41387552	41387343	41387415	2092	46,73,43	1,5,6	74,69,63	7,3,0	152	149	5.482733658313938e-07	7.96423114121e-06	0.978,0.935,0.875	0.912,0.958,1.0	-0.027
15602	gene:Solyc08g005140.2	NA	8	-	93607	93767	93607	93721	93882	94161	15602	17,23,10	25,34,19	11,2,2	27,14,24	195	149	5.604590879777957e-07	8.13620019668e-06	0.342,0.341,0.287	0.237,0.098,0.06	0.192
16698	gene:Solyc03g007550.2	NA	3	+	2118157	2118349	2118170	2118349	2115968	2118037	16698	0,6,5	0,0,0	6,0,0	0,0,4	162	149	5.615605615041931e-07	8.14714564633e-06	NA,1.0,1.0	1.0,NA,0.0	0.5
14074	gene:Solyc06g084480.2	NA	6	+	49580247	49580335	49580289	49580335	49580147	49580169	14074	3,3,0	9,38,27	1,0,0	11,11,8	191	149	5.623379039322334e-07	8.15337795776e-06	0.206,0.058,0.0	0.066,0.0,0.0	0.066
18907	gene:Solyc04g007700.2	NA	4	+	1387795	1387877	1387845	1387877	1387413	1387535	18907	122,259,111	3,12,1	109,99,101	0,1,2	199	149	5.656434965668102e-07	8.19623719222e-06	0.968,0.942,0.988	1.0,0.987,0.974	-0.021
11024	gene:Solyc07g041750.2	NA	7	-	54091672	54091768	54091672	54091761	54091850	54092074	11024	6,9,14	40,39,55	12,5,7	70,32,46	156	149	5.687982824793636e-07	8.23685962491e-06	0.125,0.181,0.196	0.141,0.13,0.127	0.035
24021	gene:Solyc01g099930.2	NA	1	-	90042485	90042545	90042485	90042542	90042642	90042704	24021	6,23,18	2,0,1	10,8,6	1,5,0	152	149	5.748169433451605e-07	8.31887854119e-06	0.746,1.0,0.946	0.907,0.611,1.0	0.058
5193	gene:Solyc06g060850.2	NA	6	-	38873445	38873557	38873445	38873551	38874278	38874307	5193	137,288,126	8,27,12	191,122,115	6,10,3	155	149	5.767169131382193e-07	8.34122642105e-06	0.943,0.911,0.91	0.968,0.921,0.974	-0.033
19278	gene:Solyc09g007540.2	NA	9	+	1130116	1130210	1130126	1130210	1129757	1129835	19278	0,4,5	185,220,331	6,14,4	307,264,204	159	149	5.778800939998411e-07	8.35289691974e-06	0.0,0.017,0.014	0.018,0.047,0.018	-0.017
20397	gene:Solyc10g007550.2	NA	10	-	1862836	1863061	1862836	1863007	1864035	1864124	20397	4,55,16	2,6,3	19,3,8	2,0,0	203	149	5.860489820222606e-07	8.46575377912e-06	0.595,0.871,0.797	0.875,1.0,1.0	-0.204
15215	gene:Solyc10g078340.1	NA	10	-	60158039	60158198	60158039	60158153	60158340	60158490	15215	6,13,9	0,3,7	4,3,5	0,0,0	194	149	5.892891616412019e-07	8.50731797702e-06	1.0,0.769,0.497	1.0,1.0,1.0	-0.245
22697	gene:Solyc08g078370.2	NA	8	-	62198317	62198538	62198317	62198386	62198755	62198833	22697	4,7,2	7,7,7	2,4,0	0,0,0	301	149	5.904674282989881e-07	8.51908237321e-06	0.22,0.331,0.124	1.0,1.0,NA	-0.775
22694	gene:Solyc12g044340.1	NA	12	+	38613676	38613870	38613804	38613870	38613457	38613565	22694	0,5,1	9,12,11	2,4,1	8,3,8	277	149	5.932278319776225e-07	8.55364484669e-06	0.0,0.183,0.047	0.119,0.418,0.063	-0.123
14654	gene:Solyc03g006070.2	NA	3	-	757132	757353	757132	757225	758495	758683	14654	2,4,7	48,71,74	3,4,0	93,63,68	277	149	5.965781671278681e-07	8.59138521395e-06	0.022,0.029,0.048	0.017,0.033,0.0	0.016
3800	gene:Solyc05g015980.2	NA	5	-	13142899	13142984	13142899	13142968	13143357	13144413	3800	7,16,8	159,284,157	2,9,7	196,128,127	165	149	5.962709199841065e-07	8.59138521395e-06	0.038,0.048,0.044	0.009,0.06,0.047	0.005
1408	gene:Solyc11g072800.1	NA	11	-	55999857	55999971	55999857	55999964	56000050	56000099	1408	16,9,8	2,3,4	20,5,0	2,2,6	156	149	6.067078131243994e-07	8.73189974138e-06	0.884,0.741,0.656	0.905,0.705,0.0	0.224
9435	gene:Solyc02g080300.2	NA	2	+	44559993	44560068	44559996	44560068	44559810	44559886	9435	22,32,34	7,8,2	23,15,18	0,0,0	152	149	6.168428446414177e-07	8.87231932062e-06	0.755,0.797,0.943	1.0,1.0,1.0	-0.168
8779	gene:Solyc01g056810.2	NA	1	-	56745059	56745260	56745059	56745253	56748187	56748253	8779	39,132,37	0,2,4	31,12,24	0,0,2	156	149	6.21186776000821e-07	8.92932186593e-06	1.0,0.984,0.898	1.0,1.0,0.92	-0.013
17075	gene:Solyc12g008940.1	NA	12	-	2247274	2247343	2247274	2247340	2247442	2247463	17075	1278,1490,946	49,75,33	999,705,730	39,18,32	152	149	6.260724432578499e-07	8.99403702952e-06	0.962,0.951,0.966	0.962,0.975,0.957	-0.005
19526	gene:Solyc02g079340.2	NA	2	-	43940211	43940359	43940211	43940341	43940533	43940623	19526	4,3,0	0,0,0	5,4,4	3,8,0	167	149	6.392204599772016e-07	9.17729558124e-06	1.0,1.0,NA	0.598,0.308,1.0	0.365
11605	gene:Solyc10g007290.2	NA	10	-	1689066	1689209	1689066	1689140	1689288	1689376	11605	8,9,17	0,1,0	0,1,1	0,0,5	218	149	6.412041754400037e-07	9.19451491938e-06	1.0,0.86,1.0	NA,1.0,0.12	0.393
17182	gene:Solyc08g029110.2	NA	8	+	38222996	38223125	38223013	38223125	38218490	38218603	17182	5,13,4	55,159,103	3,0,3	52,45,36	166	149	6.408721241943873e-07	9.19451491938e-06	0.075,0.068,0.034	0.049,0.0,0.07	0.019
10771	gene:Solyc12g089340.1	NA	12	-	64475916	64476051	64475916	64475973	64476167	64476255	10771	4,9,26	16,31,63	15,15,1	48,33,33	227	149	6.445801237591667e-07	9.23727445082e-06	0.141,0.16,0.213	0.17,0.23,0.02	0.031
22066	gene:Solyc10g008750.2	NA	10	-	2826883	2827003	2826883	2827000	2827347	2827490	22066	54,92,44	2,2,3	43,28,23	2,0,5	152	149	6.634344629046446e-07	9.50166217642e-06	0.964,0.978,0.935	0.955,1.0,0.818	0.035
7954	gene:Solyc08g059800.2	NA	8	+	45505671	45505782	45505680	45505782	45505498	45505570	7954	9,39,39	4,0,1	31,22,26	3,0,0	158	149	6.648798701432638e-07	9.51654978969e-06	0.68,1.0,0.974	0.907,1.0,1.0	-0.084
1564	gene:Solyc10g005730.2	NA	10	-	589241	589421	589241	589403	591484	591686	1564	7,10,10	263,529,486	1,6,2	317,331,277	167	149	6.823800195339545e-07	9.76107355581e-06	0.023,0.017,0.018	0.003,0.016,0.006	0.011
4654	gene:Solyc11g069150.1	NA	11	-	53753960	53754075	53753960	53754021	53754174	53754268	4654	0,0,6	2,7,1	0,2,0	1,0,1	203	149	6.841091340731568e-07	9.77984063923e-06	0.0,0.0,0.815	0.0,1.0,0.0	-0.062
18361	gene:Solyc12g005650.1	NA	12	-	346878	347004	346878	346998	347371	347581	18361	79,159,75	13,17,12	31,43,29	2,2,3	155	149	6.956243703891712e-07	9.93839936854e-06	0.854,0.9,0.857	0.937,0.954,0.903	-0.061
11748	gene:Solyc01g080670.2	NA	1	+	79918444	79918582	79918447	79918582	79918143	79918261	11748	2,19,6	112,211,157	0,10,0	92,70,56	152	149	7.025685034629757e-07	1.00314972982e-05	0.017,0.081,0.036	0.0,0.123,0.0	0.004
9243	gene:Solyc08g077300.2	NA	8	-	61205269	61205324	61205269	61205294	61206554	61206762	9243	4,5,3	0,12,2	1,0,1	9,11,14	179	149	7.162390174933141e-07	1.02204648601e-05	1.0,0.258,0.555	0.085,0.0,0.056	0.557
13987	gene:Solyc07g042180.2	NA	7	-	55194913	55195109	55194913	55195033	55195659	55195690	13987	9,15,6	150,394,170	7,5,7	129,73,69	225	149	7.492575847741446e-07	1.06851241332e-05	0.038,0.025,0.023	0.035,0.043,0.063	-0.018
2005	gene:Solyc06g072160.2	NA	6	+	44479375	44479533	44479396	44479533	44479012	44479272	2005	7,7,4	27,64,46	1,0,0	82,53,36	170	149	7.506442826996599e-07	1.06983922236e-05	0.185,0.087,0.071	0.011,0.0,0.0	0.111
11389	gene:Solyc07g005120.2	NA	7	+	135242	135313	135262	135313	134732	134876	11389	3,5,10	318,355,311	1,1,3	244,212,209	169	149	7.525018829534977e-07	1.07183515467e-05	0.008,0.012,0.028	0.004,0.004,0.012	0.009
4684	gene:Solyc07g053860.2	NA	7	+	62276930	62277058	62276945	62277058	62276244	62276272	4684	74,159,59	47,239,62	25,20,21	24,37,38	164	149	7.535853341695246e-07	1.07272666421e-05	0.589,0.377,0.464	0.486,0.329,0.334	0.094
11703	gene:Solyc09g065430.2	NA	9	-	63531876	63531990	63531876	63531984	63532276	63532658	11703	9,18,11	4,6,4	11,6,2	0,0,0	155	149	7.681481977886901e-07	1.09279335541e-05	0.684,0.743,0.726	1.0,1.0,1.0	-0.282
8610	gene:Solyc06g074960.2	NA	6	-	46459029	46459259	46459029	46459074	46459364	46459479	8610	2,12,5	2,7,0	12,3,2	2,0,0	334	149	7.799785481993698e-07	1.10895070118e-05	0.308,0.433,1.0	0.728,1.0,1.0	-0.329
3107	gene:Solyc11g044870.1	NA	11	-	32140232	32140340	32140232	32140303	32141601	32141724	3107	50,71,46	3,15,2	44,33,17	0,0,0	186	149	7.868771979964646e-07	1.11808096406e-05	0.93,0.791,0.949	1.0,1.0,1.0	-0.11
4682	gene:Solyc07g053860.2	NA	7	+	62277168	62277251	62277209	62277251	62276930	62277058	4682	5,17,8	129,301,107	0,3,2	45,41,78	190	149	7.937932089249385e-07	1.12722482031e-05	0.029,0.042,0.055	0.0,0.054,0.02	0.017
14043	gene:Solyc05g052260.2	NA	5	+	62526813	62526945	62526876	62526945	62525414	62525484	14043	4,14,5	3,26,4	6,7,3	3,4,0	212	149	7.953249161120303e-07	1.12834003753e-05	0.484,0.275,0.468	0.584,0.552,1.0	-0.303
18331	gene:Solyc01g068340.2	NA	1	+	77560793	77560936	77560803	77560936	77559640	77559944	18331	0,2,6	9,4,0	0,0,0	6,1,5	159	149	7.955410885213387e-07	1.12834003753e-05	0.0,0.319,1.0	0.0,0.0,0.0	0.44
11074	gene:Solyc10g076890.1	NA	10	+	59868857	59868991	59868867	59868991	59867271	59867624	11074	0,6,2	134,273,139	5,1,4	180,132,118	159	149	8.11010902087955e-07	1.14958588872e-05	0.0,0.02,0.013	0.025,0.007,0.031	-0.01
1675	gene:Solyc07g066670.2	NA	7	-	68040770	68040926	68040770	68040868	68040998	68041119	1675	3,17,6	15,44,17	2,1,0	14,14,15	207	149	8.134560836472575e-07	1.15235515898e-05	0.126,0.218,0.203	0.093,0.049,0.0	0.135
10316	gene:Solyc01g091300.2	NA	1	+	84947872	84947943	84947877	84947943	84947651	84947757	10316	2,1,2	4,7,0	4,2,2	2,0,1	154	149	8.544516313353966e-07	1.20969918458e-05	0.326,0.121,1.0	0.659,1.0,0.659	-0.29
22035	gene:Solyc02g078440.2	NA	2	+	43118888	43118969	43118892	43118969	43118042	43118133	22035	1,4,0	0,7,0	2,1,0	0,0,0	153	149	8.660037955949419e-07	1.22531436257e-05	1.0,0.358,NA	1.0,1.0,NA	-0.321
20983	gene:Solyc04g081750.2	NA	4	+	65680122	65680275	65680169	65680275	65679763	65679829	20983	14,35,23	223,469,157	12,8,8	167,102,118	196	149	8.854156470619737e-07	1.25202471926e-05	0.046,0.054,0.1	0.052,0.056,0.049	0.014
3846	gene:Solyc09g007680.2	NA	9	-	1230093	1230257	1230093	1230254	1231260	1231752	3846	7,22,9	3,5,4	11,10,11	0,0,0	152	149	8.91621045611581e-07	1.26003950659e-05	0.696,0.812,0.688	1.0,1.0,1.0	-0.268
8922	gene:Solyc06g084510.2	NA	6	-	49596935	49596992	49596935	49596971	49597481	49597569	8922	169,272,142	5,4,3	113,96,112	0,2,0	170	149	8.971641083277483e-07	1.26710918794e-05	0.967,0.983,0.976	1.0,0.977,1.0	-0.017
22256	gene:Solyc04g050490.2	NA	4	-	47353331	47353407	47353331	47353389	47353503	47353674	22256	0,0,0	14,13,7	10,0,0	14,6,3	167	149	8.983986321872632e-07	1.26808885802e-05	0.0,0.0,0.0	0.389,0.0,0.0	-0.13
1287	gene:Solyc06g083920.2	NA	6	+	49218381	49218582	49218389	49218582	49217883	49218234	1287	1,11,3	5,5,7	20,7,4	1,0,4	157	149	9.063274767380103e-07	1.27851069146e-05	0.16,0.676,0.289	0.95,1.0,0.487	-0.437
8277	gene:Solyc03g112050.2	NA	3	+	62588435	62588608	62588452	62588608	62587878	62588071	8277	8,15,16	175,405,337	2,2,3	152,117,126	166	149	9.073178602563107e-07	1.27913813793e-05	0.039,0.032,0.041	0.012,0.015,0.021	0.021
10945	gene:Solyc01g097510.2	NA	1	-	88338596	88338760	88338596	88338742	88339115	88339282	10945	13,18,6	74,221,121	0,0,4	28,32,9	167	149	9.134384726037901e-07	1.28699308835e-05	0.136,0.068,0.042	0.0,0.0,0.284	-0.013
17382	gene:Solyc01g020520.2	NA	1	+	31168621	31168791	31168643	31168791	31165430	31165472	17382	13,8,2	0,3,0	3,0,7	9,0,0	171	149	9.20524356539427e-07	1.29619781015e-05	1.0,0.699,1.0	0.225,NA,1.0	0.287
15591	gene:Solyc06g009120.2	NA	6	+	3074164	3074263	3074170	3074263	3071047	3071993	15591	0,9,0	0,0,1	1,1,0	6,2,2	155	149	9.318445569450514e-07	1.31135027837e-05	NA,1.0,0.0	0.138,0.325,0.0	0.346
15290	gene:Solyc07g006690.2	NA	7	-	1551763	1551819	1551763	1551814	1551905	1552069	15290	139,155,138	4,6,5	127,86,103	4,1,3	154	149	9.610465626483926e-07	1.3516338729e-05	0.971,0.962,0.964	0.968,0.988,0.971	-0.01
17912	gene:Solyc09g014760.2	NA	9	-	6844341	6844566	6844341	6844522	6844665	6844751	17912	19,73,30	3,5,3	31,16,13	1,0,0	193	149	9.655950202754742e-07	1.35721674163e-05	0.83,0.919,0.885	0.96,1.0,1.0	-0.109
8903	gene:Solyc03g046350.2	NA	3	-	12323376	12323562	12323376	12323496	12323756	12324005	8903	6,5,10	110,166,135	6,2,6	127,143,95	215	149	9.767922407108713e-07	1.37213265928e-05	0.036,0.02,0.049	0.032,0.01,0.042	0.007
4608	gene:Solyc06g074740.2	VPS41	6	-	46280036	46280151	46280036	46280137	46280240	46280318	4608	3,8,2	37,111,59	0,4,0	49,50,33	163	149	9.849117379993479e-07	1.382709922e-05	0.069,0.062,0.03	0.0,0.068,0.0	0.031
4872	gene:Solyc01g008730.2	NA	1	-	2771560	2771705	2771560	2771683	2771894	2771954	4872	9,4,3	10,1,4	6,5,0	0,0,0	171	149	1.0029182436755443e-06	1.40714651245e-05	0.44,0.777,0.395	1.0,1.0,NA	-0.463
13832	gene:Solyc06g009060.2	NA	6	-	2987996	2988207	2987996	2988202	2988289	2988416	13832	0,18,7	5,0,2	5,0,6	0,0,0	154	149	1.0415117349544027e-06	1.46042120969e-05	0.0,1.0,0.772	1.0,NA,1.0	-0.409
13200	gene:Solyc08g008160.2	NA	8	-	2631014	2631150	2631014	2631118	2631224	2631288	13200	0,0,0	4,0,1	4,0,0	0,0,0	181	149	1.0515049995042769e-06	1.47355258299e-05	0.0,NA,0.0	1.0,NA,NA	-1.0
8330	gene:Solyc06g069270.1	NA	6	-	43037481	43037562	43037481	43037546	43037672	43037844	8330	2,2,8	4,17,5	0,0,0	2,2,2	165	149	1.0601999972705395e-06	1.48484999618e-05	0.311,0.096,0.591	0.0,0.0,0.0	0.333
7935	gene:Solyc01g106060.2	NA	1	-	94043068	94043252	94043068	94043236	94043317	94043467	7935	6,15,9	407,804,318	5,4,9	219,188,208	165	149	1.074996550484598e-06	1.50467427619e-05	0.013,0.017,0.025	0.02,0.019,0.038	-0.007
14848	gene:Solyc11g020210.1	NA	11	+	10488666	10488757	10488709	10488757	10488352	10488375	14848	0,9,4	2,6,5	0,4,1	0,1,1	192	149	1.082790477398071e-06	1.51467916125e-05	0.0,0.538,0.383	NA,0.756,0.437	-0.29
16680	gene:Solyc03g114790.2	NA	3	+	64683259	64683506	64683272	64683506	64682328	64682552	16680	2,7,2	62,66,63	3,0,3	44,40,57	162	149	1.0841413161064986e-06	1.51566446966e-05	0.029,0.089,0.028	0.059,0.0,0.046	0.014
7390	gene:Solyc01g097200.1	NA	1	+	88140901	88141031	88140906	88141031	88140084	88140124	7390	31,15,24	16,2,4	12,13,22	0,5,3	154	149	1.0940417592146257e-06	1.52859410279e-05	0.652,0.879,0.853	1.0,0.716,0.876	-0.069
9327	gene:Solyc06g063030.2	NA	6	-	39795626	39795825	39795626	39795787	39796965	39797174	9327	0,8,2	72,122,86	0,3,1	61,41,31	187	149	1.0993975966349418e-06	1.53516239745e-05	0.0,0.05,0.018	0.0,0.055,0.025	-0.004
209	gene:Solyc11g006550.1	NA	11	-	1197791	1197918	1197791	1197879	1198458	1198567	209	8,72,12	7,5,2	7,6,10	0,2,2	188	149	1.1085394049336038e-06	1.54700633028e-05	0.475,0.919,0.826	1.0,0.704,0.798	-0.094
13563	gene:Solyc01g066820.2	NA	1	+	74999866	75000058	74999912	75000058	74998755	74998977	13563	0,3,0	0,3,2	2,2,4	0,0,0	195	149	1.1108361946959327e-06	1.54928938636e-05	NA,0.433,0.0	1.0,1.0,1.0	-0.783
21633	gene:Solyc11g072610.1	NA	11	-	55835338	55835413	55835338	55835402	55835482	55835586	21633	0,0,0	0,2,3	0,2,3	3,0,2	160	149	1.1202780405238527e-06	1.56152905232e-05	NA,0.0,0.0	0.0,1.0,0.583	-0.528
23131	gene:Solyc07g045310.2	NA	7	+	58407738	58407841	58407757	58407841	58407471	58407635	23131	3,8,6	16,18,16	3,6,4	18,2,5	168	149	1.122919774041086e-06	1.56428128951e-05	0.143,0.283,0.25	0.129,0.727,0.415	-0.198
18178	gene:Solyc04g072670.2	NA	4	-	59632155	59632353	59632155	59632348	59632654	59633755	18178	6,34,41	0,0,6	18,11,11	3,12,8	154	149	1.1305489515677414e-06	1.5739738818e-05	1.0,1.0,0.869	0.853,0.47,0.571	0.325
14580	gene:Solyc12g021290.1	NA	12	-	15380232	15380358	15380232	15380316	15380483	15380556	14580	2,12,6	0,8,0	6,0,2	6,0,3	191	149	1.1318593599484154e-06	1.57486306789e-05	1.0,0.539,1.0	0.438,NA,0.342	0.456
8608	gene:Solyc04g049080.2	NA	4	+	39515243	39515445	39515248	39515445	39514953	39515062	8608	3,5,7	13,20,4	4,4,6	5,0,0	154	149	1.1484588757524813e-06	1.59701176406e-05	0.183,0.195,0.629	0.436,1.0,1.0	-0.476
20161	gene:Solyc09g020140.2	NA	9	-	18643073	18643228	18643073	18643171	18643736	18643791	20161	0,5,0	6,5,0	3,0,2	0,0,0	206	149	1.1641910188884906e-06	1.61792877521e-05	0.0,0.42,NA	1.0,NA,1.0	-0.79
21326	gene:Solyc08g081490.2	NA	8	-	64531548	64531731	64531548	64531724	64532137	64532470	21326	91,287,132	0,5,3	68,44,38	6,0,0	156	149	1.168089944458895e-06	1.62238558933e-05	1.0,0.982,0.977	0.915,1.0,1.0	0.015
22898	gene:Solyc02g067860.2	NA	2	+	37965373	37965488	37965385	37965488	37965033	37965165	22898	12,4,7	101,294,102	5,3,3	123,99,70	161	149	1.197601972200893e-06	1.66239065946e-05	0.099,0.012,0.06	0.036,0.027,0.038	0.023
22591	gene:Solyc04g071120.2	NA	4	-	58027655	58027751	58027655	58027735	58028268	58028444	22591	84,234,92	12,46,7	42,48,25	8,0,5	165	149	1.2118625394251328e-06	1.68119036904e-05	0.863,0.821,0.922	0.826,1.0,0.819	-0.013
1297	gene:Solyc06g083660.2	NA	6	-	48999843	48999994	48999843	48999991	49000394	49002194	1297	0,0,0	6,15,11	7,3,0	8,12,7	152	149	1.2311989161450671e-06	1.70599637051e-05	0.0,0.0,0.0	0.462,0.197,0.0	-0.22
21983	gene:Solyc02g092010.2	NA	2	-	53229736	53229802	53229736	53229799	53229909	53229974	21983	4,6,5	19,78,67	8,2,3	40,25,25	152	149	1.231036663798647e-06	1.70599637051e-05	0.171,0.07,0.068	0.164,0.073,0.105	-0.011
1237	gene:Solyc01g068210.2	NA	1	+	77311028	77311228	77311146	77311228	77310750	77310952	1237	5,3,12	32,122,104	2,4,1	34,40,31	267	149	1.2520213420887406e-06	1.73382400267e-05	0.08,0.014,0.06	0.032,0.053,0.018	0.017
9934	gene:Solyc12g008970.1	NA	12	-	2274810	2274912	2274810	2274907	2275605	2275692	9934	74,148,73	6,16,2	96,45,57	4,2,0	154	149	1.2615488925973478e-06	1.74598664622e-05	0.923,0.899,0.972	0.959,0.956,1.0	-0.04
13819	gene:Solyc10g083280.1	NA	10	+	63106777	63106939	63106819	63106939	63106302	63106305	13819	13,16,7	521,904,451	14,3,9	832,567,619	191	149	1.2710516699754276e-06	1.75810067272e-05	0.019,0.014,0.012	0.013,0.004,0.011	0.006
22882	gene:Solyc02g081640.2	NA	2	+	45515181	45515254	45515196	45515254	45514916	45515098	22882	1,4,4	27,80,45	3,0,0	54,17,17	164	149	1.2752122201010493e-06	1.76281547761e-05	0.033,0.043,0.075	0.048,0.0,0.0	0.034
9895	gene:Solyc01g107580.2	NA	1	+	95083754	95083881	95083769	95083881	95083035	95083137	9895	5,3,0	19,40,9	3,4,2	14,7,5	164	149	1.2839638882710942e-06	1.77386761111e-05	0.193,0.064,0.0	0.163,0.342,0.267	-0.172
14415	gene:Solyc07g055280.2	NA	7	+	63369386	63369501	63369401	63369501	63369003	63369140	14415	11,22,10	0,12,0	9,5,10	0,0,0	164	149	1.3109518081175827e-06	1.81004442317e-05	1.0,0.625,1.0	1.0,1.0,1.0	-0.125
4771	gene:Solyc05g053190.2	NA	5	-	63313896	63313982	63313896	63313975	63314057	63314236	4771	1,0,2	2,2,2	0,0,2	2,7,0	156	149	1.3116935273913047e-06	1.81004442317e-05	0.323,0.0,0.489	0.0,0.0,1.0	-0.063
20158	gene:Solyc09g020140.2	NA	9	-	18643105	18643251	18643105	18643211	18643736	18643791	20158	0,10,0	3,4,0	5,0,0	0,0,1	189	149	1.3145138503167826e-06	1.81286924828e-05	0.0,0.663,NA	1.0,NA,0.0	-0.168
22410	gene:Solyc04g071660.2	NA	4	-	58649172	58649250	58649172	58649244	58649317	58650421	22410	0,0,8	0,6,2	3,0,0	8,10,9	155	149	1.358357737735531e-06	1.87223381312e-05	NA,0.0,0.794	0.265,0.0,0.0	0.309
24096	gene:Solyc11g062070.1	NA	11	-	48923612	48923753	48923612	48923704	48923840	48923975	24096	1,3,1	0,0,2	0,0,0	1,4,1	198	149	1.36554622653529e-06	1.88103591546e-05	1.0,1.0,0.273	0.0,0.0,0.0	0.758
21922	gene:Solyc06g068120.2	NA	6	+	42216317	42216431	42216361	42216431	42216141	42216246	21922	3,14,5	4,28,14	1,1,5	3,6,10	193	149	1.3734483893346868e-06	1.8908101872e-05	0.367,0.279,0.216	0.205,0.114,0.279	0.088
23454	gene:Solyc02g062920.2	NA	2	+	34864153	34864243	34864156	34864243	34863804	34863869	23454	2,19,1	0,3,0	2,0,5	6,0,4	152	149	1.3916009096943552e-06	1.91467625163e-05	1.0,0.861,1.0	0.246,NA,0.551	0.555
16530	gene:Solyc04g064560.2	NA	4	-	55739497	55739610	55739497	55739599	55739737	55739871	16530	18,18,19	0,5,1	20,16,15	2,5,2	160	149	1.4059996133083479e-06	1.93335254745e-05	1.0,0.77,0.947	0.903,0.749,0.875	0.063
20361	gene:Solyc04g009340.2	NA	4	-	2783561	2783764	2783561	2783754	2783832	2783949	20361	3,0,7	26,45,36	5,3,5	36,18,38	159	149	1.4205988744368574e-06	1.95228256806e-05	0.098,0.0,0.154	0.115,0.135,0.11	-0.036
2421	gene:Solyc03g007270.2	NA	3	+	1831186	1831314	1831191	1831314	1829885	1830159	2421	92,163,118	14,7,8	184,148,112	15,6,2	154	149	1.4349788486757717e-06	1.97088922714e-05	0.864,0.958,0.935	0.922,0.96,0.982	-0.036
6533	gene:Solyc06g071550.2	NA	6	+	44052427	44052648	44052529	44052648	44052220	44052280	6533	16,38,11	45,131,53	2,6,6	39,26,21	251	149	1.4958806588801442e-06	2.05333267257e-05	0.174,0.147,0.11	0.03,0.12,0.145	0.045
1987	gene:Solyc03g005920.2	NA	3	-	621577	621723	621577	621703	621843	621903	1987	8,28,11	2,10,2	9,0,6	0,4,0	169	149	1.5064839470719798e-06	2.06667736332e-05	0.779,0.712,0.829	1.0,0.0,1.0	0.107
1431	gene:Solyc09g091820.2	NA	9	+	71034597	71034687	71034600	71034687	71034423	71034503	1431	5,16,5	202,515,277	9,0,6	325,241,173	152	149	1.5496053027073338e-06	2.1241398362e-05	0.024,0.03,0.017	0.026,0.0,0.033	0.004
3560	gene:Solyc04g077560.2	NA	4	-	62528906	62528993	62528906	62528981	62529093	62529280	3560	2,6,0	49,132,68	1,0,2	54,26,37	161	149	1.5501826656997592e-06	2.1241398362e-05	0.036,0.04,0.0	0.017,0.0,0.048	0.004
7148	gene:Solyc09g064590.2	NA	9	+	61906526	61906633	61906529	61906633	61905572	61906027	7148	2,17,6	30,87,84	7,4,5	65,66,43	152	149	1.555939102656417e-06	2.13078225828e-05	0.061,0.161,0.065	0.095,0.056,0.102	0.011
11367	gene:Solyc01g095740.2	NA	1	-	86942503	86942588	86942503	86942559	86942823	86942930	11367	1,4,4	28,75,34	9,5,2	29,44,29	178	149	1.5898488308671367e-06	2.17594896904e-05	0.029,0.043,0.09	0.206,0.087,0.055	-0.062
17225	gene:Solyc08g014060.2	NA	8	-	3673674	3673761	3673674	3673741	3674775	3674844	17225	5,21,4	3,4,4	5,4,3	0,0,0	169	149	1.6316803101429094e-06	2.23189876729e-05	0.595,0.822,0.469	1.0,1.0,1.0	-0.371
16658	gene:Solyc04g008240.2	NA	4	+	1922972	1923124	1923004	1923124	1921386	1921504	16658	2,9,3	41,126,59	1,3,2	85,53,51	181	149	1.6633850090124899e-06	2.27393944818e-05	0.039,0.056,0.04	0.01,0.045,0.031	0.016
622	gene:Solyc07g009170.2	NA	7	-	4232064	4232248	4232064	4232220	4232859	4232924	622	4,7,0	8,1,0	4,2,0	0,0,0	177	149	1.6868568426322837e-06	2.3046829065e-05	0.296,0.855,NA	1.0,1.0,NA	-0.424
3510	gene:Solyc10g078920.1	NA	10	+	60571014	60571103	60571028	60571103	60569742	60570044	3510	2,7,4	55,161,85	0,2,0	45,43,20	163	149	1.6894520834485838e-06	2.30688433876e-05	0.032,0.038,0.041	0.0,0.041,0.0	0.023
15682	gene:Solyc09g072970.2	NA	9	-	65640149	65640208	65640149	65640205	65641475	65641538	15682	6,9,14	280,487,188	6,4,2	219,213,225	152	149	1.69163950686759e-06	2.30852667279e-05	0.021,0.018,0.068	0.026,0.018,0.009	0.018
6263	gene:Solyc01g104040.2	NA	1	-	92512545	92512734	92512545	92512680	92513726	92513852	6263	4,6,5	45,69,59	6,5,3	105,70,61	203	149	1.6969459241062033e-06	2.31442101167e-05	0.061,0.06,0.059	0.04,0.05,0.035	0.018
11238	gene:Solyc06g066550.2	NA	6	+	41806026	41806263	41806055	41806263	41805365	41805702	11238	3,24,14	0,0,0	9,1,0	7,0,0	178	149	1.7110171333166845e-06	2.33225562155e-05	1.0,1.0,1.0	0.518,1.0,NA	0.241
5701	gene:Solyc09g074870.2	NA	9	-	66686105	66686164	66686105	66686140	66686329	66686406	5701	23,25,12	0,0,13	20,11,13	0,0,0	173	149	1.7406813938721823e-06	2.37131175359e-05	1.0,1.0,0.443	1.0,1.0,1.0	-0.186
2977	gene:Solyc05g051060.2	NA	5	-	61243913	61244013	61243913	61244010	61246225	61246334	2977	14,40,6	0,0,0	9,8,26	3,4,4	152	149	1.7453223637177022e-06	2.37625335757e-05	1.0,1.0,1.0	0.746,0.662,0.864	0.243
21870	gene:Solyc10g083980.1	NA	10	-	63669723	63669963	63669723	63669875	63670413	63670622	21870	0,11,8	6,0,0	1,0,3	0,0,0	237	149	1.747513648691817e-06	2.37785591953e-05	0.0,1.0,1.0	1.0,NA,1.0	-0.333
265	gene:Solyc05g008540.2	NA	5	+	2868381	2868479	2868415	2868479	2868238	2868282	265	0,4,0	0,10,2	2,1,3	6,6,5	183	149	1.7765963033390782e-06	2.41602670138e-05	NA,0.246,0.0	0.213,0.119,0.328	-0.097
21395	gene:Solyc09g007200.2	NA	9	+	826076	826291	826083	826291	824315	824413	21395	1,8,4	5,9,1	0,0,0	0,3,3	156	149	1.8040369373774553e-06	2.45192150706e-05	0.16,0.459,0.793	NA,0.0,0.0	0.471
16076	gene:Solyc10g006220.2	NA	10	-	911416	911512	911416	911472	911585	911643	16076	15,54,16	3,4,0	12,21,17	4,3,8	189	149	1.8094439070540832e-06	2.45784544617e-05	0.798,0.914,1.0	0.703,0.847,0.626	0.179
11902	gene:Solyc01g105120.2	NA	1	-	93387304	93387434	93387304	93387321	93387780	93387993	11902	2,2,1	0,0,5	3,2,0	0,5,0	262	149	1.8345374630366452e-06	2.49048817724e-05	1.0,1.0,0.102	1.0,0.185,NA	0.108
16878	gene:Solyc01g005680.2	NA	1	+	476255	476415	476271	476415	474553	474624	16878	9,5,0	28,101,43	0,4,5	88,47,26	165	149	1.8443687566539709e-06	2.50238573494e-05	0.225,0.043,0.0	0.0,0.071,0.148	0.016
18224	gene:Solyc07g007810.2	NA	7	+	2469164	2469346	2469247	2469346	2467854	2467998	18224	2,15,1	0,2,0	0,2,3	2,0,2	232	149	1.8682203588057946e-06	2.53328087404e-05	1.0,0.828,1.0	0.0,1.0,0.491	0.446
664	gene:Solyc08g074760.2	NA	8	+	58909849	58909983	58909860	58909983	58909083	58909329	664	159,538,203	2,7,0	162,121,108	4,0,8	160	149	1.9006256750702145e-06	2.57573230937e-05	0.987,0.986,1.0	0.974,1.0,0.926	0.024
16619	gene:Solyc01g073740.2	NA	1	+	81115061	81115307	81115233	81115307	81114832	81114984	16619	16,95,26	5,4,1	26,13,4	5,0,0	321	149	1.9081159080910663e-06	2.58438922387e-05	0.598,0.917,0.923	0.707,1.0,1.0	-0.09
10571	gene:Solyc08g079110.2	NA	8	+	62753731	62753880	62753776	62753880	62753296	62753326	10571	0,0,0	0,1,2	1,0,6	0,0,0	194	149	1.91359609979165e-06	2.5903152748e-05	NA,0.0,0.0	1.0,NA,1.0	-1.0
22018	gene:Solyc02g086200.1	NA	2	+	48939658	48939789	48939668	48939789	48938201	48938676	22018	0,11,8	8,4,6	3,1,0	0,0,0	159	149	1.926532341555687e-06	2.60632145111e-05	0.0,0.72,0.555	1.0,1.0,NA	-0.575
9246	gene:Solyc02g087130.2	NA	2	+	49633498	49633606	49633513	49633606	49632564	49632663	9246	98,183,111	37,124,32	100,83,61	42,25,32	164	149	1.9379759477812786e-06	2.62029100898e-05	0.706,0.573,0.759	0.684,0.751,0.634	-0.01
8230	gene:Solyc06g009650.2	NA	6	+	3597393	3597470	3597430	3597470	3596395	3596533	8230	5,15,18	0,0,6	23,13,17	0,0,1	186	149	1.9639087271798225e-06	2.65382363739e-05	1.0,1.0,0.706	1.0,1.0,0.932	-0.075
17374	gene:Solyc09g091190.2	NA	9	-	70510909	70510993	70510909	70510973	70511842	70512022	17374	5,21,10	53,158,44	3,7,6	54,55,31	169	149	1.9889375205650835e-06	2.68609678397e-05	0.077,0.105,0.167	0.047,0.101,0.146	0.018
10392	gene:Solyc01g105210.2	NA	1	+	93459367	93459440	93459386	93459440	93459225	93459297	10392	5,13,7	43,119,52	7,0,4	208,142,129	168	149	1.9935244767872607e-06	2.69074158654e-05	0.093,0.088,0.107	0.029,0.0,0.027	0.077
22938	gene:Solyc02g089490.2	NA	2	+	51304654	51304900	51304720	51304900	51304543	51304567	22938	3,10,3	8,29,7	1,0,1	0,0,0	215	149	2.0027421462232352e-06	2.70162771106e-05	0.206,0.193,0.229	1.0,NA,1.0	-0.791
1050	gene:Solyc08g014450.2	NA	8	-	4510444	4510570	4510444	4510550	4510672	4510735	1050	0,1,3	0,0,0	4,0,0	1,0,4	169	149	2.0497110922668718e-06	2.76339715688e-05	NA,1.0,1.0	0.779,NA,0.0	0.611
10745	gene:Solyc04g057940.2	NA	4	+	55058530	55058650	55058534	55058650	55058328	55058453	10745	49,74,49	5,12,10	30,24,16	0,1,0	153	149	2.0793396225385504e-06	2.80173088795e-05	0.905,0.857,0.827	1.0,0.959,1.0	-0.123
11034	gene:Solyc11g073220.1	NA	11	+	56256520	56256636	56256532	56256636	56256353	56256433	11034	17,33,14	2,8,4	18,10,7	0,0,0	161	149	2.090527628647493e-06	2.81357177116e-05	0.887,0.792,0.764	1.0,1.0,1.0	-0.186
20106	gene:Solyc01g090940.2	NA	1	+	84639629	84639803	84639644	84639803	84638075	84638191	20106	0,2,3	0,0,0	0,0,0	0,0,4	164	149	2.090493547014877e-06	2.81357177116e-05	NA,1.0,1.0	NA,NA,0.0	1.0
16491	gene:Solyc02g090690.1	NA	2	-	52225436	52225615	52225436	52225611	52225693	52225819	16491	6,3,7	13,18,12	5,0,3	12,16,12	153	149	2.1001980878772387e-06	2.82496524213e-05	0.31,0.14,0.362	0.289,0.0,0.196	0.109
5287	gene:Solyc01g007930.2	NA	1	-	2118832	2119035	2118832	2119015	2119114	2119248	5287	3,5,2	49,174,52	7,1,0	46,38,21	169	149	2.102253792221387e-06	2.82610895405e-05	0.051,0.025,0.033	0.118,0.023,0.0	-0.011
3513	gene:Solyc01g087470.2	NA	1	+	82428551	82428693	82428556	82428693	82428204	82428396	3513	2,1,4	0,2,1	0,3,0	0,0,4	154	149	2.1050605348730718e-06	2.82664056358e-05	1.0,0.326,0.795	NA,1.0,0.0	0.207
8803	gene:Solyc04g076810.2	NA	4	-	61680940	61681072	61680940	61681060	61681306	61681426	8803	0,7,2	163,471,169	3,5,0	127,79,72	161	149	2.104827411375898e-06	2.82664056358e-05	0.0,0.014,0.011	0.021,0.055,0.0	-0.017
8756	gene:Solyc08g008040.2	NA	8	+	2535285	2535588	2535422	2535588	2534286	2534407	8756	192,414,211	12,33,12	110,116,99	5,5,0	286	149	2.1411049194608065e-06	2.87339466724e-05	0.893,0.867,0.902	0.92,0.924,1.0	-0.061
4309	gene:Solyc07g065590.2	NA	7	-	67290782	67290856	67290782	67290850	67291409	67291494	4309	12,86,14	0,17,2	28,9,11	0,0,0	155	149	2.1501691105430486e-06	2.88390816915e-05	1.0,0.829,0.871	1.0,1.0,1.0	-0.1
4148	gene:Solyc03g114950.2	NA	3	+	64814764	64814908	64814767	64814908	64814529	64814640	4148	0,3,3	0,0,4	1,0,0	0,4,0	152	149	2.1829100545065047e-06	2.92614786895e-05	NA,1.0,0.424	1.0,0.0,NA	0.212
8929	gene:Solyc06g009340.2	NA	6	+	3290399	3290515	3290484	3290515	3289984	3290077	8929	6,20,10	56,164,39	1,3,5	32,28,31	234	149	2.2015615734089467e-06	2.94946349078e-05	0.064,0.072,0.14	0.02,0.064,0.093	0.033
7503	gene:Solyc01g094860.2	NA	1	-	86260237	86260371	86260237	86260317	86260846	86260911	7503	5,13,8	4,18,15	0,4,2	17,11,14	203	149	2.2112303147903793e-06	2.96072499887e-05	0.478,0.346,0.281	0.0,0.211,0.095	0.266
11013	gene:Solyc01g057090.2	NA	1	-	58350675	58350827	58350675	58350823	58353265	58353432	11013	0,3,0	3,1,0	4,0,0	0,0,0	153	149	2.2309662666946646e-06	2.98406668681e-05	0.0,0.745,NA	1.0,NA,NA	-0.627
15709	gene:Solyc02g086800.2	NA	2	+	49420383	49420517	49420391	49420517	49420055	49420265	15709	1,3,0	17,7,8	0,3,0	7,4,16	157	149	2.2312087447109333e-06	2.98406668681e-05	0.053,0.289,0.0	0.0,0.416,0.0	-0.025
17822	gene:Solyc06g082890.2	NA	6	-	48527083	48527110	48527083	48527101	48527203	48527305	17822	4,0,1	0,9,0	0,0,0	3,0,0	158	149	2.2601879678255484e-06	3.02110073579e-05	1.0,0.0,1.0	0.0,NA,NA	0.667
18382	gene:Solyc03g078690.2	NA	3	+	51378023	51378170	51378038	51378170	51376589	51377223	18382	16,17,11	0,6,6	8,7,4	0,0,0	164	149	2.282761255851349e-06	3.04953490846e-05	1.0,0.72,0.625	1.0,1.0,1.0	-0.218
19329	gene:Solyc05g014050.2	NA	5	-	7620139	7620226	7620139	7620211	7620376	7620487	19329	0,0,0	0,3,0	0,4,0	0,0,2	164	149	2.289681113921515e-06	3.05703722756e-05	NA,0.0,NA	NA,1.0,0.0	-0.5
10195	gene:Solyc03g083420.2	NA	3	+	53292510	53292617	53292514	53292617	53291844	53291931	10195	98,158,141	8,10,3	47,44,30	2,0,0	153	149	2.351271400451284e-06	3.13748195695e-05	0.923,0.939,0.979	0.958,1.0,1.0	-0.039
19793	gene:Solyc01g105970.2	NA	1	-	93971762	93971876	93971762	93971865	93973783	93973955	19793	105,149,89	0,0,8	56,48,38	7,3,0	160	149	2.355279240284479e-06	3.14104219502e-05	1.0,1.0,0.912	0.882,0.937,1.0	0.031
9906	gene:Solyc05g055330.2	NA	5	+	65014641	65014869	65014738	65014869	65014417	65014551	9906	16,76,32	0,0,0	0,0,2	4,0,0	246	149	2.3671387724627678e-06	3.15506358842e-05	1.0,1.0,1.0	0.0,NA,1.0	0.5
9827	gene:Solyc03g121250.2	NA	3	-	69415570	69415709	69415570	69415700	69416053	69416270	9827	5,13,1	8,34,9	0,0,0	2,1,6	158	149	2.400127238443491e-06	3.19721494917e-05	0.371,0.265,0.095	0.0,0.0,0.0	0.244
19970	gene:Solyc01g079390.2	NA	1	+	78478462	78478550	78478495	78478550	78478257	78478389	19970	169,279,202	4,8,1	112,80,116	0,2,0	182	149	2.4053989083778903e-06	3.2024177971e-05	0.972,0.966,0.994	1.0,0.97,1.0	-0.013
11739	gene:Solyc02g067290.2	NA	2	-	37462968	37462982	37462968	37462975	37463858	37463989	11739	0,5,1	0,0,0	5,0,0	2,2,0	156	149	2.4338594967459596e-06	3.23846968792e-05	NA,1.0,1.0	0.705,0.0,NA	0.647
11900	gene:Solyc01g105120.2	NA	1	-	93387304	93387321	93387304	93387313	93387780	93387993	11900	0,0,5	0,0,0	0,5,0	3,0,2	157	149	2.454843940404439e-06	3.26453863771e-05	NA,NA,1.0	0.0,1.0,0.0	0.667
14901	gene:Solyc01g011200.2	NA	1	-	8127468	8127580	8127468	8127569	8127661	8127735	14901	1,5,0	0,0,0	0,0,0	0,2,0	160	149	2.5170897434999135e-06	3.34541774583e-05	1.0,1.0,NA	NA,0.0,NA	1.0
10602	gene:Solyc05g012200.2	NA	5	+	5466433	5466608	5466493	5466608	5466229	5466327	10602	3,11,5	41,89,40	4,1,2	26,29,20	209	149	2.528914950431377e-06	3.35923008571e-05	0.05,0.081,0.082	0.099,0.024,0.067	0.008
2349	gene:Solyc03g093520.2	NA	3	+	54874039	54874099	54874045	54874099	54873763	54873922	2349	2,6,9	29,85,51	2,0,0	51,39,36	155	149	2.5405514322625216e-06	3.37086747761e-05	0.062,0.064,0.145	0.036,0.0,0.0	0.078
7439	gene:Solyc07g016150.2	NA	7	+	6358484	6358590	6358508	6358590	6358240	6358367	7439	86,265,80	0,14,15	67,49,46	0,0,0	173	149	2.539572178895654e-06	3.37086747761e-05	1.0,0.942,0.821	1.0,1.0,1.0	-0.079
14734	gene:Solyc12g099400.1	NA	12	-	66562760	66562944	66562760	66562926	66563018	66563115	14734	7,15,0	72,164,50	6,2,6	44,20,40	167	149	2.544003647411137e-06	3.37186607124e-05	0.08,0.075,0.0	0.108,0.082,0.118	-0.051
14887	gene:Solyc06g084550.2	NA	6	-	49635519	49635706	49635519	49635595	49635803	49635855	14887	92,256,119	4,15,5	75,48,89	5,8,3	260	149	2.544180456399002e-06	3.37186607124e-05	0.929,0.907,0.932	0.896,0.775,0.944	0.051
1034	gene:Solyc01g105280.2	NA	1	+	93508009	93508144	93508022	93508144	93507870	93507882	1034	2,6,2	39,83,103	3,0,2	76,46,32	162	149	2.5507827935808032e-06	3.37870636133e-05	0.045,0.062,0.018	0.035,0.0,0.054	0.012
13468	gene:Solyc06g068010.2	NA	6	+	42156853	42156948	42156862	42156948	42156074	42156251	13468	33,54,41	0,2,1	48,15,32	2,0,3	158	149	2.5527539132369146e-06	3.3794079896e-05	1.0,0.962,0.975	0.958,1.0,0.91	0.023
2407	gene:Solyc06g011540.2	NA	6	+	8024527	8024658	8024584	8024658	8024322	8024437	2407	67,394,145	0,5,4	69,51,34	1,2,3	206	149	2.5741677150362383e-06	3.40583307444e-05	1.0,0.983,0.963	0.98,0.949,0.891	0.042
16983	gene:Solyc05g055010.2	NA	5	-	64787052	64787172	64787052	64787164	64787263	64787496	16983	0,9,2	0,0,0	1,0,0	0,2,0	157	149	2.6942330301078545e-06	3.56267870225e-05	NA,1.0,1.0	1.0,0.0,NA	0.5
11063	gene:Solyc12g098430.1	NA	12	+	65934260	65934500	65934434	65934500	65933542	65933545	11063	8,20,8	72,149,75	7,6,4	75,65,38	323	149	2.7139119717547477e-06	3.58667791307e-05	0.049,0.058,0.047	0.041,0.041,0.046	0.009
20362	gene:Solyc04g009340.2	NA	4	-	2783832	2783963	2783832	2783949	2784959	2785611	20362	1,2,2	2,13,9	2,0,2	17,12,6	163	149	2.719905490777682e-06	3.59257375951e-05	0.314,0.123,0.169	0.097,0.0,0.234	0.092
17606	gene:Solyc12g008490.1	NA	12	-	1898652	1898847	1898652	1898827	1898959	1899015	17606	5,6,3	25,55,30	3,2,0	39,20,39	169	149	2.734800889095545e-06	3.61021434937e-05	0.15,0.088,0.081	0.064,0.081,0.0	0.058
18169	gene:Solyc03g096810.2	NA	3	-	59167209	59167288	59167209	59167264	59167417	59167522	18169	17,26,14	2,4,2	15,12,6	2,0,0	173	149	2.7598832465604652e-06	3.64127533571e-05	0.88,0.848,0.858	0.866,1.0,1.0	-0.093
10482	gene:Solyc12g008570.1	NA	12	+	1958252	1958333	1958256	1958333	1956455	1956564	10482	52,98,107	5,23,26	126,87,52	25,24,17	153	149	2.768967372834177e-06	3.65120585242e-05	0.91,0.806,0.8	0.831,0.779,0.749	0.052
19221	gene:Solyc12g049410.1	NA	12	-	36900872	36900955	36900872	36900947	36901142	36901310	19221	0,0,0	10,0,2	2,0,0	0,8,0	157	149	2.7945772659772155e-06	3.68290410348e-05	0.0,NA,0.0	1.0,0.0,NA	-0.5
7176	gene:Solyc03g026310.2	NA	3	+	3745707	3745858	3745721	3745858	3745057	3745245	7176	0,3,8	0,0,0	1,0,0	1,0,2	163	149	2.8691451265654802e-06	3.77905098272e-05	NA,1.0,1.0	0.478,NA,0.0	0.761
18783	gene:Solyc04g076830.2	NA	4	-	61707702	61707748	61707702	61707728	61709090	61709236	18783	1,7,2	7,10,9	0,0,0	7,5,5	169	149	2.906728825419232e-06	3.82640411634e-05	0.112,0.382,0.164	0.0,0.0,0.0	0.219
3599	gene:Solyc10g083520.1	NA	10	+	63316082	63316210	63316129	63316210	63315802	63315913	3599	11,44,7	223,698,330	5,2,3	363,228,219	196	149	2.9302992975983682e-06	3.85526751022e-05	0.036,0.046,0.016	0.01,0.007,0.01	0.024
22870	gene:Solyc04g025880.2	NA	4	-	20520760	20521021	20520760	20520951	20522657	20522709	22870	108,232,161	4,9,9	50,19,16	2,0,0	219	149	2.946857780886517e-06	3.87487833275e-05	0.948,0.946,0.924	0.944,1.0,1.0	-0.042
16753	gene:Solyc10g005490.2	NA	10	-	407552	407676	407552	407672	408374	408451	16753	1,2,2	0,0,0	3,5,0	8,0,0	153	149	2.9951610745773137e-06	3.93618561623e-05	1.0,1.0,1.0	0.268,1.0,NA	0.366
23262	gene:Solyc12g027580.1	NA	12	-	24493853	24493997	24493853	24493990	24494808	24494940	23262	16,32,29	0,0,2	6,4,6	2,2,2	156	149	2.9984621904525646e-06	3.93831630561e-05	1.0,1.0,0.933	0.741,0.656,0.741	0.265
13719	gene:Solyc01g108620.2	NA	1	+	95875880	95876046	95875982	95876046	95875696	95875777	13719	3,14,1	82,216,188	1,0,2	50,42,27	251	149	3.0109126036667593e-06	3.95245498281e-05	0.021,0.037,0.003	0.012,0.0,0.042	0.002
4956	gene:Solyc12g006880.1	NA	12	-	1323810	1323950	1323810	1323947	1324776	1324857	4956	94,182,115	13,28,13	117,85,92	5,5,9	152	149	3.055387492829313e-06	4.00859316001e-05	0.876,0.864,0.897	0.958,0.943,0.909	-0.058
4835	gene:Solyc02g091030.2	NA	2	+	52471388	52471487	52471397	52471487	52471178	52471271	4835	2,6,3	0,3,4	0,1,0	6,0,1	158	149	3.101443225376788e-06	4.06674141046e-05	1.0,0.654,0.414	0.0,1.0,0.0	0.356
11971	gene:Solyc12g055940.1	NA	12	-	61933232	61933336	61933232	61933314	61933622	61933702	11971	0,3,1	2,2,0	0,0,4	0,1,2	171	149	3.112971555428717e-06	4.07957619436e-05	0.0,0.567,1.0	NA,0.0,0.635	0.205
17488	gene:Solyc02g081890.2	NA	2	-	45664084	45664252	45664084	45664200	45664368	45664447	17488	0,4,6	5,4,5	0,0,0	0,7,2	201	149	3.1498267784393474e-06	4.12556920785e-05	0.0,0.426,0.471	NA,0.0,0.0	0.299
22763	gene:Solyc10g084810.1	NA	10	-	64216384	64216553	64216384	64216525	64216655	64216674	22763	0,2,0	0,0,0	1,0,0	0,10,1	177	149	3.176877445690858e-06	4.15867625428e-05	NA,1.0,NA	1.0,0.0,0.0	0.667
15336	gene:Solyc05g054460.2	NA	5	+	64388617	64388740	64388636	64388740	64388387	64388522	15336	3,9,2	11,19,20	0,0,0	11,8,3	168	149	3.2611449876285165e-06	4.26660403097e-05	0.195,0.296,0.081	0.0,0.0,0.0	0.191
12791	gene:Solyc06g060730.2	NA	6	-	38746904	38746921	38746904	38746918	38747015	38748468	12791	7,25,14	0,12,0	3,5,10	0,0,0	152	149	3.3052026967243717e-06	4.32183364332e-05	1.0,0.671,1.0	1.0,1.0,1.0	-0.11
9581	gene:Solyc07g049180.2	NA	7	-	59443557	59443694	59443557	59443686	59443958	59447380	9581	0,0,0	0,1,5	2,0,2	0,0,0	157	149	3.310954749830686e-06	4.32694170066e-05	NA,0.0,0.0	1.0,NA,1.0	-1.0
4032	gene:Solyc01g097210.2	NA	1	+	88149036	88149107	88149046	88149107	88148007	88148123	4032	6,10,5	0,0,0	0,0,0	2,0,0	159	149	3.337838828795469e-06	4.35964520006e-05	1.0,1.0,1.0	0.0,NA,NA	1.0
9394	gene:Solyc02g070220.2	NA	2	-	39983140	39983218	39983140	39983192	39983305	39983422	9394	0,5,0	8,11,7	1,2,2	3,0,1	175	149	3.3964263610505196e-06	4.43369799748e-05	0.0,0.279,0.0	0.221,1.0,0.63	-0.524
11485	gene:Solyc03g031970.2	NA	3	+	4460297	4460362	4460309	4460362	4460109	4460208	11485	7,10,27	0,9,3	36,30,31	0,2,2	161	149	3.418355408440684e-06	4.45984098781e-05	1.0,0.507,0.893	1.0,0.933,0.935	-0.156
9029	gene:Solyc10g076590.1	NA	10	+	59557966	59558069	59557983	59558069	59557749	59557848	9029	4,10,6	14,15,8	6,3,0	0,4,5	166	149	3.4352858576674546e-06	4.47943698181e-05	0.204,0.374,0.402	1.0,0.402,0.0	-0.141
21238	gene:Solyc04g005730.2	NA	4	+	474280	474379	474305	474379	474001	474208	21238	39,85,51	4,11,12	21,25,6	8,4,6	174	149	3.478764483589706e-06	4.53109073988e-05	0.893,0.869,0.784	0.692,0.843,0.461	0.183
6465	gene:Solyc07g064110.2	NA	7	-	66382519	66382546	66382519	66382543	66382650	66382876	6465	7,69,19	5,52,15	12,7,17	9,6,5	152	149	3.4784456228210986e-06	4.53109073988e-05	0.578,0.565,0.554	0.567,0.534,0.769	-0.058
14742	gene:Solyc10g055670.1	NA	10	+	57177556	57177700	57177644	57177700	57176294	57176325	14742	4,6,3	200,351,337	9,5,5	281,274,210	237	149	3.5310454285863516e-06	4.59663298574e-05	0.012,0.011,0.006	0.02,0.011,0.015	-0.006
21154	gene:Solyc05g007970.2	NA	5	+	2390994	2391122	2391022	2391122	2390361	2390422	21154	0,0,0	8,0,0	2,1,0	0,1,0	177	149	3.5332099434580874e-06	4.59689828659e-05	0.0,NA,NA	1.0,0.457,NA	-0.729
7336	gene:Solyc05g007030.2	NA	5	+	1617868	1618115	1617875	1618115	1617322	1617430	7336	1,0,6	0,0,0	0,1,0	0,0,2	156	149	3.545172989404841e-06	4.60990464429e-05	1.0,NA,1.0	NA,1.0,0.0	0.5
14108	gene:Solyc01g104060.2	NA	1	-	92534683	92534849	92534683	92534773	92535918	92536162	14108	23,33,12	1,4,0	20,24,20	1,2,0	225	149	3.5586599112385747e-06	4.62487702988e-05	0.938,0.845,1.0	0.93,0.888,1.0	-0.012
3262	gene:Solyc12g005900.1	NA	12	-	534223	534390	534223	534353	535676	536159	3262	1,2,1	0,1,0	3,1,0	0,0,6	186	149	3.566217619245312e-06	4.63213141735e-05	1.0,0.616,1.0	1.0,1.0,0.0	0.205
8257	gene:Solyc07g026650.2	NA	7	-	30140957	30141193	30140957	30141158	30141255	30141385	8257	14,71,24	6,9,0	524,364,364	77,59,61	184	149	3.5750998187763686e-06	4.64109718999e-05	0.654,0.865,1.0	0.846,0.833,0.829	0.004
463	gene:Solyc04g080900.2	NA	4	+	64945320	64945396	64945325	64945396	64945100	64945248	463	6,58,15	3,12,0	26,4,8	1,0,0	154	149	3.6226525221744164e-06	4.70022625248e-05	0.659,0.824,1.0	0.962,1.0,1.0	-0.16
9955	gene:Solyc02g094560.2	NA	2	+	55097880	55098006	55097918	55098006	55097696	55097752	9955	3,17,6	161,340,145	2,2,2	175,89,63	187	149	3.6342885267137898e-06	4.71271540425e-05	0.015,0.038,0.032	0.009,0.018,0.025	0.011
9534	gene:Solyc02g093200.2	NA	2	+	54137777	54137915	54137838	54137915	54137334	54137555	9534	8,41,34	3,1,8	6,10,10	0,3,1	210	149	3.6410214442637362e-06	4.7188362499e-05	0.654,0.967,0.751	1.0,0.703,0.876	-0.069
17491	gene:Solyc05g012060.2	NA	5	+	5287923	5288092	5287955	5288092	5286125	5287694	17491	0,0,2	0,0,0	0,0,0	1,0,4	181	149	3.646506488937934e-06	4.72333395763e-05	NA,NA,1.0	0.0,NA,0.0	1.0
12846	gene:Solyc08g074980.2	NA	8	-	59108992	59109055	59108992	59109034	59110001	59110440	12846	11,36,9	321,865,539	11,5,7	231,154,123	170	149	3.6493212027251135e-06	4.72436971827e-05	0.029,0.035,0.014	0.04,0.028,0.048	-0.013
11102	gene:Solyc01g106880.2	NA	1	+	94596767	94596910	94596772	94596910	94596211	94596285	11102	0,4,8	0,9,1	10,4,2	6,0,0	154	149	3.6531836650871973e-06	4.72675999051e-05	NA,0.301,0.886	0.617,1.0,1.0	-0.279
24128	gene:Solyc07g056150.2	NA	7	-	63995449	63995600	63995449	63995544	63996406	63996475	24128	0,2,1	2,2,0	2,1,0	0,0,0	205	149	3.6618999114519482e-06	4.73542434771e-05	0.0,0.421,1.0	1.0,1.0,NA	-0.526
21840	gene:Solyc10g086060.1	NA	10	-	65025538	65025765	65025538	65025760	65025937	65026249	21840	1,0,2	46,128,90	2,1,4	83,72,76	154	149	3.70307700453045e-06	4.78603309654e-05	0.021,0.0,0.021	0.023,0.013,0.048	-0.014
15308	gene:Solyc03g117210.2	NA	3	-	66409731	66409800	66409731	66409782	66411823	66412338	15308	37,97,44	2,2,1	41,36,42	2,0,0	167	149	3.708033583260511e-06	4.78905480642e-05	0.943,0.977,0.975	0.948,1.0,1.0	-0.018
6893	gene:Solyc12g019750.1	NA	12	-	11308739	11308809	11308739	11308789	11308892	11308957	6893	0,10,1	100,259,141	0,4,0	113,103,94	169	149	3.709500332032916e-06	4.78905480642e-05	0.0,0.033,0.006	0.0,0.033,0.0	0.002
12594	gene:Solyc10g079370.1	NA	10	-	60914784	60914927	60914784	60914924	60915133	60915213	12594	53,168,60	70,143,89	80,49,49	79,66,23	152	149	3.712321626280489e-06	4.78906086991e-05	0.426,0.535,0.398	0.498,0.421,0.676	-0.079
19560	gene:Solyc01g066740.2	NA	1	-	74897677	74897822	74897677	74897797	74898540	74898662	19560	0,3,0	30,24,10	9,5,5	47,20,35	174	149	3.7135903866502447e-06	4.78906086991e-05	0.0,0.097,0.0	0.141,0.176,0.109	-0.11
81	gene:Solyc10g061940.1	NA	10	+	23449676	23449801	23449682	23449801	23448866	23449061	81	2,10,2	2,0,0	2,1,1	3,2,0	155	149	3.7371571999248023e-06	4.81680321892e-05	0.49,1.0,1.0	0.391,0.325,1.0	0.258
13726	gene:Solyc07g064830.2	NA	7	+	66830069	66830350	66830140	66830350	66829874	66829954	13726	17,39,15	3,20,1	2,2,3	4,2,4	220	149	3.793966632905734e-06	4.88733778618e-05	0.793,0.569,0.91	0.253,0.404,0.337	0.426
23229	gene:Solyc01g021640.2	NA	1	+	32510374	32510602	32510433	32510602	32502608	32502739	23229	22,31,32	2,11,5	31,21,19	4,1,4	208	149	3.796327451308027e-06	4.88769341548e-05	0.887,0.669,0.821	0.847,0.938,0.773	-0.06
14413	gene:Solyc03g118830.2	NA	3	-	67629794	67629969	67629794	67629963	67630061	67630178	14413	4,30,3	7,42,14	3,2,0	9,12,12	155	149	3.8053556293805227e-06	4.89662803133e-05	0.355,0.407,0.171	0.243,0.138,0.0	0.184
3677	gene:Solyc07g007840.1	NA	7	-	2504067	2504168	2504067	2504140	2504228	2504353	3677	0,0,0	0,7,0	4,2,0	2,0,0	177	149	3.863717076536861e-06	4.96899873063e-05	NA,0.0,NA	0.627,1.0,NA	-0.814
19863	gene:Solyc02g071830.1	NA	2	-	41199259	41199374	41199259	41199369	41200373	41200535	19863	16,16,9	2,18,2	3,6,10	0,0,2	154	149	3.875003689172556e-06	4.98016598169e-05	0.886,0.462,0.813	1.0,1.0,0.829	-0.223
20650	gene:Solyc02g032970.2	NA	2	+	29571812	29571943	29571835	29571943	29571577	29571636	20650	0,1,0	4,0,0	2,0,0	0,0,2	172	149	3.876648716817902e-06	4.98016598169e-05	0.0,1.0,NA	1.0,NA,0.0	0.0
16233	gene:Solyc08g065890.2	NA	8	-	54228536	54228703	54228536	54228688	54229420	54229572	16233	46,57,36	6,24,2	36,19,18	15,9,6	164	149	3.880913337021e-06	4.98291419422e-05	0.874,0.683,0.942	0.686,0.657,0.732	0.141
12800	gene:Solyc02g070550.2	NA	2	+	40295039	40295207	40295141	40295207	40294647	40294741	12800	3,13,3	5,2,3	2,5,4	7,2,3	251	149	3.917482951433593e-06	5.02711482191e-05	0.263,0.794,0.372	0.145,0.597,0.442	0.082
455	gene:Solyc10g084770.1	NA	10	+	64194190	64194645	64194420	64194645	64193775	64193899	455	212,498,255	0,5,0	200,125,171	2,4,4	379	149	3.951936379056018e-06	5.06855297631e-05	1.0,0.975,1.0	0.975,0.925,0.944	0.044
15287	gene:Solyc07g006690.2	NA	7	-	1548420	1548591	1548420	1548527	1548809	1548906	15287	2,1,3	18,29,16	5,0,3	13,15,6	213	149	3.990469311455754e-06	5.11326779394e-05	0.072,0.024,0.116	0.212,0.0,0.259	-0.086
9052	gene:Solyc11g012760.1	NA	11	-	5519963	5520188	5519963	5520178	5521686	5522046	9052	37,86,39	6,0,0	47,27,36	0,4,3	159	149	3.991162321566105e-06	5.11326779394e-05	0.852,1.0,1.0	1.0,0.863,0.918	0.024
12223	gene:Solyc03g119570.1	NA	3	+	68133024	68133162	68133080	68133162	68132896	68132943	12223	8,5,0	6,14,10	0,0,0	2,2,1	205	149	4.001944520101559e-06	5.1242812274e-05	0.492,0.206,0.0	0.0,0.0,0.0	0.233
19230	gene:Solyc09g016940.2	NA	9	+	11839249	11839398	11839257	11839398	11838657	11838717	19230	15,8,3	53,111,101	17,3,6	69,48,39	157	149	4.073603059247484e-06	5.21318906791e-05	0.212,0.064,0.027	0.19,0.056,0.127	-0.023
22553	gene:Solyc03g098030.2	NA	3	+	60383402	60383568	60383462	60383568	60382784	60382969	22553	0,2,2	8,11,3	2,0,0	0,0,0	209	149	4.1091339801676145e-06	5.2557908437e-05	0.0,0.115,0.322	1.0,NA,NA	-0.854
14468	gene:Solyc01g111880.2	NA	1	-	98046326	98046544	98046326	98046503	98047545	98047644	14468	4,5,1	0,2,2	0,1,0	1,0,3	190	149	4.164988785126231e-06	5.32432726648e-05	1.0,0.662,0.282	0.0,1.0,0.0	0.315
11087	gene:Solyc01g009500.2	NA	1	+	3742350	3742569	3742357	3742569	3741105	3741372	11087	17,62,32	59,123,93	4,0,14	29,39,21	156	149	4.168379337088376e-06	5.32575768709e-05	0.216,0.325,0.247	0.116,0.0,0.389	0.094
5162	gene:Solyc06g034330.2	NA	6	+	24068441	24068600	24068522	24068600	24061457	24061855	5162	0,5,0	24,90,84	2,0,2	55,25,18	230	149	4.18796958555691e-06	5.34787292665e-05	0.0,0.035,0.0	0.023,0.0,0.067	-0.018
8663	gene:Solyc08g077980.2	NA	8	-	61868127	61868291	61868127	61868283	61868391	61868578	8663	27,58,22	327,1286,383	40,23,28	429,296,258	157	149	4.228783662856238e-06	5.39705133237e-05	0.073,0.041,0.052	0.081,0.069,0.093	-0.026
14937	gene:Solyc01g060260.2	NA	1	+	69893812	69894044	69893818	69894044	69893483	69893677	14937	8,10,5	34,79,58	1,0,0	33,20,32	155	149	4.284081529599727e-06	5.46465133087e-05	0.184,0.108,0.077	0.028,0.0,0.0	0.114
6675	gene:Solyc01g100170.2	NA	1	+	90239735	90239801	90239748	90239801	90239574	90239652	6675	122,206,87	0,0,0	80,35,32	0,13,0	162	149	4.303800943671594e-06	5.486819637e-05	1.0,1.0,1.0	1.0,0.712,1.0	0.096
17938	gene:Solyc03g093510.2	NA	3	+	54858200	54858286	54858204	54858286	54856652	54856908	17938	14,35,26	0,1,0	20,11,13	5,0,3	153	149	4.317569795594983e-06	5.5013817314e-05	1.0,0.971,1.0	0.796,1.0,0.808	0.122
8523	gene:Solyc01g106040.2	NA	1	+	94018775	94018835	94018786	94018835	94017323	94017425	8523	2,6,11	8,0,0	6,3,4	0,0,0	160	149	4.367229670568653e-06	5.5616349607e-05	0.189,1.0,1.0	1.0,1.0,1.0	-0.27
4465	gene:Solyc12g097030.1	NA	12	+	65696120	65696356	65696143	65696356	65695956	65696039	4465	3,2,0	0,2,0	0,0,0	3,0,2	172	149	4.371057867491091e-06	5.56348814893e-05	1.0,0.464,NA	0.0,NA,0.0	0.732
20155	gene:Solyc09g020140.2	NA	9	-	18643105	18643228	18643105	18643211	18643736	18643791	20155	0,4,0	3,4,0	3,0,0	0,0,1	166	149	4.398869748039915e-06	5.59584922641e-05	0.0,0.473,NA	1.0,NA,0.0	-0.264
24009	gene:Solyc01g099930.2	NA	1	-	90042135	90042254	90042135	90042151	90042485	90042545	24009	393,1040,370	17,64,53	196,126,154	33,20,25	252	149	4.402443383119325e-06	5.59735819508e-05	0.932,0.906,0.805	0.778,0.788,0.785	0.097
3742	gene:Solyc11g069930.1	NA	11	+	54532809	54532865	54532812	54532865	54529076	54529287	3742	0,3,2	4,9,3	1,1,5	0,3,1	152	149	4.414440956448594e-06	5.60653132307e-05	0.0,0.246,0.395	1.0,0.246,0.831	-0.479
5229	gene:Solyc05g047520.2	NA	5	+	59009924	59010073	59009983	59010073	59008894	59009053	5229	3,9,9	55,142,106	5,0,0	82,60,32	208	149	4.413429292606968e-06	5.60653132307e-05	0.038,0.043,0.057	0.042,0.0,0.0	0.032
4768	gene:Solyc08g006060.2	NA	8	-	821847	821954	821847	821951	823575	823843	4768	2,3,0	0,0,0	0,0,0	4,0,0	152	149	4.428567319905747e-06	5.62142722335e-05	1.0,1.0,NA	0.0,NA,NA	1.0
5660	gene:Solyc01g091580.2	NA	1	-	85177368	85177481	85177368	85177442	85177671	85177776	5660	4,7,3	3,34,8	0,0,1	12,13,16	188	149	4.560466736320881e-06	5.78572200395e-05	0.514,0.14,0.229	0.0,0.0,0.047	0.279
21297	gene:Solyc05g007560.2	NA	5	-	2102967	2103046	2102967	2103027	2103227	2103376	21297	0,1,1	0,18,0	0,3,0	0,0,0	168	149	4.566211314741079e-06	5.78987692126e-05	NA,0.047,1.0	NA,1.0,NA	-0.477
11305	gene:Solyc07g017510.2	NA	7	+	7416610	7416774	7416612	7416774	7416406	7416530	11305	0,4,2	0,0,0	0,0,0	0,2,0	151	149	4.573158723915968e-06	5.79555169093e-05	NA,1.0,1.0	NA,0.0,NA	1.0
1795	gene:Solyc01g111780.2	NA	1	+	97959857	97959903	97959873	97959903	97959721	97959778	1795	0,5,4	117,138,127	10,2,1	130,130,123	165	149	4.612000222485393e-06	5.84161778585e-05	0.0,0.032,0.028	0.065,0.014,0.007	-0.009
3231	gene:Solyc04g054190.2	NA	4	+	51914183	51914270	51914187	51914270	51913994	51914085	3231	0,7,4	0,0,0	1,0,0	0,0,2	153	149	4.6296376314443886e-06	5.86079126724e-05	NA,1.0,1.0	1.0,NA,0.0	0.5
11419	gene:Solyc04g049010.2	NA	4	-	39180339	39180582	39180339	39180577	39187046	39187136	11419	3,0,4	0,3,0	0,0,0	0,0,2	154	149	4.657435494845955e-06	5.88962109906e-05	1.0,0.0,1.0	NA,NA,0.0	0.667
22114	gene:Solyc02g030230.2	NA	2	-	25326247	25326341	25326247	25326336	25326804	25326899	22114	0,3,4	0,0,0	1,0,0	0,0,2	154	149	4.657435494845955e-06	5.88962109906e-05	NA,1.0,1.0	1.0,NA,0.0	0.5
11643	gene:Solyc02g080590.2	NA	2	+	44788907	44789014	44788956	44789014	44788665	44788817	11643	7,19,8	0,9,0	12,4,5	0,0,0	198	149	4.673548851542104e-06	5.90681147301e-05	1.0,0.614,1.0	1.0,1.0,1.0	-0.129
10138	gene:Solyc09g064240.2	NA	9	-	61386757	61386903	61386757	61386884	61388513	61388624	10138	1,9,3	22,51,22	1,2,0	23,4,19	168	149	4.704516544988385e-06	5.9395471404e-05	0.039,0.135,0.108	0.037,0.307,0.0	-0.021
7556	gene:Solyc06g005190.2	NA	6	+	207107	207246	207113	207246	206729	206821	7556	29,24,54	3,5,10	47,37,28	13,8,4	155	149	4.704122963653998e-06	5.9395471404e-05	0.903,0.822,0.838	0.777,0.816,0.871	0.033
16390	gene:Solyc09g007640.2	NA	9	+	1210770	1210947	1210780	1210947	1208267	1209722	16390	0,4,5	2,4,0	4,0,0	0,0,0	159	149	4.792033193794456e-06	6.04678246655e-05	0.0,0.484,1.0	1.0,NA,NA	-0.505
22116	gene:Solyc02g030230.2	NA	2	-	25326247	25326377	25326247	25326341	25326804	25326899	22116	36,104,46	0,3,4	33,41,32	1,0,0	185	149	4.850542181348605e-06	6.11731906626e-05	1.0,0.965,0.903	0.964,1.0,1.0	-0.032
11517	gene:Solyc03g120350.2	NA	3	+	68785756	68785885	68785790	68785885	68785292	68785523	11517	36,98,76	0,3,7	91,58,39	2,0,0	183	149	4.8580532308413215e-06	6.12349774178e-05	1.0,0.964,0.898	0.974,1.0,1.0	-0.037
18601	gene:Solyc07g026670.2	NA	7	+	30207576	30207632	30207588	30207632	30206941	30207255	18601	1,0,5	12,31,42	4,15,4	59,44,37	161	149	4.9092289791458656e-06	6.18467885094e-05	0.072,0.0,0.099	0.059,0.24,0.091	-0.073
16061	gene:Solyc03g044370.2	NA	3	-	8902461	8902608	8902461	8902589	8902714	8902799	16061	16,36,15	11,11,12	20,12,7	8,18,5	168	149	4.927343779412437e-06	6.2041662142e-05	0.563,0.744,0.526	0.689,0.372,0.554	0.073
2227	gene:Solyc06g068030.2	NA	6	-	42165067	42165192	42165067	42165170	42165318	42165443	2227	8,18,2	52,72,43	5,5,5	36,49,31	171	149	4.9657259778943425e-06	6.24913824754e-05	0.118,0.179,0.039	0.108,0.082,0.123	0.008
13676	gene:Solyc01g017860.2	NA	1	+	25792394	25792446	25792425	25792446	25791985	25792166	13676	0,1,0	17,22,19	2,0,7	5,6,9	180	149	4.978342373853636e-06	6.26165434308e-05	0.0,0.036,0.0	0.249,0.0,0.392	-0.202
18779	gene:Solyc04g076830.2	NA	4	-	61706858	61707060	61706858	61706924	61709090	61709236	18779	9,20,11	158,228,169	3,2,4	100,79,104	285	149	5.012324392195373e-06	6.3010158378e-05	0.029,0.044,0.033	0.015,0.013,0.02	0.019
13110	gene:Solyc10g050860.1	NA	10	-	50975994	50976077	50975994	50976065	50976529	50977025	13110	437,896,473	69,118,47	354,280,258	45,57,51	161	149	5.040707452780382e-06	6.32990820731e-05	0.854,0.875,0.903	0.879,0.82,0.824	0.036
8743	gene:Solyc12g043160.1	NA	12	-	38979650	38979719	38979650	38979665	38979809	38979851	8743	423,1651,502	0,33,28	304,247,143	0,0,0	203	149	5.038872079406453e-06	6.32990820731e-05	1.0,0.973,0.929	1.0,1.0,1.0	-0.033
6063	gene:Solyc02g088200.2	NA	2	-	50367582	50367636	50367582	50367620	50368221	50368295	6063	10,19,8	181,526,208	0,2,0	33,43,37	165	149	5.125447533959318e-06	6.43287566561e-05	0.048,0.032,0.034	0.0,0.04,0.0	0.025
16918	gene:Solyc08g008520.2	NA	8	-	2921923	2922069	2921923	2922007	2922150	2922211	16918	21,98,44	0,1,3	18,16,15	2,2,0	211	149	5.148007907026959e-06	6.45773383522e-05	1.0,0.986,0.912	0.864,0.85,1.0	0.061
17351	gene:Solyc02g068180.2	NA	2	+	38202156	38202308	38202166	38202308	38201863	38201943	17351	3,3,0	4,0,1	2,0,1	0,0,0	159	149	5.154345593870237e-06	6.46222633413e-05	0.413,1.0,0.0	1.0,NA,1.0	-0.529
2527	gene:Solyc11g027830.1	NA	11	+	19003089	19003249	19003114	19003249	19002354	19002429	2527	0,9,1	5,5,1	3,2,0	5,5,0	174	149	5.1617273535169735e-06	6.46802233048e-05	0.0,0.607,0.461	0.339,0.255,NA	0.059
20147	gene:Solyc09g020140.2	NA	9	-	18643105	18643295	18643105	18643171	18643736	18643791	20147	13,52,22	6,5,0	31,9,16	0,0,0	273	149	5.17764271489487e-06	6.48449965014e-05	0.542,0.85,1.0	1.0,1.0,1.0	-0.203
11436	gene:Solyc08g007330.2	NA	8	-	1895321	1895554	1895321	1895420	1895813	1895970	11436	0,0,0	0,0,3	0,0,2	0,0,0	283	149	5.188898632912756e-06	6.49234082183e-05	NA,NA,0.0	NA,NA,1.0	-1.0
3571	gene:Solyc06g061000.2	NA	6	+	38975193	38975303	38975208	38975303	38973421	38973637	3571	751,1049,527	489,892,455	278,270,247	186,199,184	164	149	5.189441970618833e-06	6.49234082183e-05	0.583,0.517,0.513	0.576,0.552,0.549	-0.021
3370	gene:Solyc12g009020.1	NA	12	-	2321959	2322183	2321959	2322179	2322596	2322769	3370	149,576,214	1,7,2	241,199,135	5,2,4	153	149	5.200188564229616e-06	6.50231578071e-05	0.993,0.988,0.99	0.979,0.99,0.97	0.011
4025	gene:Solyc07g042510.2	NA	7	-	55782158	55782361	55782158	55782203	55782447	55782561	4025	239,834,294	0,13,3	224,196,150	2,0,0	307	149	5.282932002019432e-06	6.60225697161e-05	1.0,0.969,0.979	0.982,1.0,1.0	-0.011
4845	gene:Solyc06g009270.2	NA	6	-	3228496	3228584	3228496	3228551	3230329	3230400	4845	0,0,0	0,0,2	0,0,4	0,0,0	182	149	5.319950207079105e-06	6.64497776265e-05	NA,NA,0.0	NA,NA,1.0	-1.0
18737	gene:Solyc04g078400.2	NA	4	+	63146976	63147110	63146993	63147110	63146428	63146574	18737	0,4,0	21,88,57	5,2,6	88,34,71	166	149	5.359570942426476e-06	6.69090206311e-05	0.0,0.039,0.0	0.049,0.05,0.071	-0.044
15990	gene:Solyc03g118640.2	NA	3	+	67510325	67510403	67510354	67510403	67510170	67510245	15990	0,3,1	19,38,41	0,0,1	41,46,21	178	149	5.4099611921672845e-06	6.75021501599e-05	0.0,0.062,0.02	0.0,0.0,0.038	0.015
24194	gene:Solyc02g094640.2	NA	2	+	55234515	55234757	55234668	55234757	55233896	55233979	24194	0,2,1	0,1,4	4,2,0	0,0,3	302	149	5.4479273314789185e-06	6.79397107907e-05	NA,0.497,0.11	1.0,1.0,0.0	-0.363
[truncated: 21,565 more rows]
