# Supplementary material for: High transcriptome plasticity drives phosphate starvation responses in tomato
Source: Stress Biol. 2022 Mar 18;2(1):18. doi: 10.1007/s44154-022-00035-4 (PMC10441952; doi:10.1007/s44154-022-00035-4)
Supplement: Supplementary file 3 — Additional file 3. [file 44154_2022_35_MOESM3_ESM.zip › rmats_9r/A5SS.MATS.ReadsOnTargetAndJunctionCounts.txt]

ID	GeneID	geneSymbol	chr	strand	longExonStart_0base	longExonEnd	shortES	shortEE	flankingES	flankingEE	ID	IC_SAMPLE_1	SC_SAMPLE_1	IC_SAMPLE_2	SC_SAMPLE_2	IncFormLen	SkipFormLen	PValue	FDR	IncLevel1	IncLevel2	IncLevelDifference
10958	gene:Solyc01g109660.2	NA	1	+	96560712	96560945	96560712	96560882	96561203	96561995	10958	5408,21684,8574	31557,85094,31632	3211,2391,2078	31412,25840,23063	212	149	0.0	0.0	0.107,0.152,0.16	0.067,0.061,0.06	0.077
10962	gene:Solyc01g109660.2	NA	1	+	96560712	96560952	96560712	96560882	96561203	96561995	10962	5491,21993,8648	31557,85094,31632	3234,2407,2096	31412,25840,23063	219	149	0.0	0.0	0.106,0.15,0.157	0.065,0.06,0.058	0.077
12152	gene:Solyc05g055160.2	NA	5	-	64924568	64924727	64924628	64924727	64924311	64924473	12152	1562,2178,1487	0,880,1155	837,1079,994	179,0,0	209	149	0.0	0.0	1.0,0.638,0.479	0.769,1.0,1.0	-0.217
5186	gene:Solyc06g005310.2	NA	6	-	332175	332382	332208	332382	331944	332074	5186	936,1731,1201	119,198,165	196,123,118	117,87,66	182	149	0.0	0.0	0.866,0.877,0.856	0.578,0.536,0.594	0.297
8017	gene:Solyc10g051380.1	NA	10	+	52040563	52040805	52040563	52040674	52040947	52041176	8017	323,1159,372	1277,3102,1304	111,102,83	860,688,624	280	149	0.0	0.0	0.119,0.166,0.132	0.064,0.073,0.066	0.071
4447	gene:Solyc04g079070.2	NA	4	-	63652467	63652591	63652549	63652591	63652099	63652145	4447	119,417,149	51,76,20	45,25,44	2,0,0	231	149	4.6383183955531715e-258	1.02661447155e-254	0.601,0.78,0.828	0.936,1.0,1.0	-0.242
1849	gene:Solyc06g005330.2	NA	6	-	352614	352825	352623	352825	352362	352492	1849	23,74,35	27,66,39	3,1,2	26,17,11	158	149	7.929286261402639e-249	1.50429887931e-245	0.445,0.514,0.458	0.098,0.053,0.146	0.373
5115	gene:Solyc05g018810.2	NA	5	+	23878101	23878227	23878101	23878189	23879263	23879625	5115	261,596,214	5,16,6	186,115,118	28,8,14	187	149	1.2197110180637081e-226	2.02472028999e-223	0.977,0.967,0.966	0.841,0.92,0.87	0.093
12531	gene:Solyc05g007020.2	NA	5	-	1610630	1610835	1610655	1610835	1610233	1610313	12531	49,178,77	15,28,11	38,13,21	24,12,19	174	149	4.5251119631789646e-210	6.67705409678e-207	0.737,0.845,0.857	0.576,0.481,0.486	0.299
2959	gene:Solyc04g051410.2	NA	4	+	50536083	50536322	50536083	50536314	50537022	50537091	2959	3,1,2	0,1,0	0,1,0	2,0,2	157	149	1.5415826091505162e-179	2.04722170495e-176	1.0,0.487,1.0	0.0,1.0,0.0	0.496
11893	gene:Solyc07g066650.2	NA	7	-	68010436	68010527	68010440	68010527	68009259	68009318	11893	71,236,55	479,1164,628	27,24,12	345,260,321	153	149	1.136345806339677e-159	1.37187930074e-156	0.126,0.165,0.079	0.071,0.082,0.035	0.061
1804	gene:Solyc06g065900.2	NA	6	+	41300003	41300134	41300003	41300107	41300365	41300413	1804	21,108,13	2,9,5	7,7,5	8,3,8	176	149	6.514126669018743e-158	7.20896684705e-155	0.899,0.91,0.688	0.426,0.664,0.346	0.354
8933	gene:Solyc03g120270.2	NA	3	+	68723869	68724090	68723869	68724084	68724524	68724567	8933	228,542,141	9,23,11	123,101,85	16,13,20	155	149	3.8719133101034005e-153	3.95530836601e-150	0.961,0.958,0.925	0.881,0.882,0.803	0.093
12149	gene:Solyc05g055160.2	NA	5	-	64924625	64924734	64924628	64924734	64924311	64924473	12149	32,55,43	0,880,1155	29,27,21	179,0,0	152	149	1.3436251758871338e-152	1.27452445256e-149	1.0,0.058,0.035	0.137,1.0,1.0	-0.348
12053	gene:Solyc11g006460.1	NA	11	-	1150772	1150880	1150787	1150880	1150509	1150708	12053	323,344,287	11539,19305,9638	234,146,186	5408,4099,4502	164	149	3.4361548360433325e-151	3.04214241484e-148	0.025,0.016,0.026	0.038,0.031,0.036	-0.013
11891	gene:Solyc07g066650.2	NA	7	-	68010431	68010505	68010440	68010505	68009259	68009318	11891	94,350,57	479,1164,628	29,24,12	345,260,321	158	149	9.062458434342011e-148	7.5218405005e-145	0.156,0.221,0.079	0.073,0.08,0.034	0.09
1402	gene:Solyc04g078750.2	NA	4	+	63415044	63415165	63415044	63415128	63415484	63416058	1402	23,54,31	0,16,10	26,20,21	2,0,0	186	149	4.802621301624644e-144	3.75169475798e-141	1.0,0.73,0.713	0.912,1.0,1.0	-0.156
11030	gene:Solyc01g095040.2	NA	1	-	86415029	86415180	86415049	86415180	86412563	86413352	11030	19,30,27	167,182,212	4,9,6	160,153,132	169	149	3.1319570327056026e-138	2.31068829969e-135	0.091,0.127,0.101	0.022,0.049,0.039	0.07
9365	gene:Solyc01g097870.2	NA	1	+	88570859	88571017	88570859	88570903	88571467	88571509	9365	9,6,3	1,1,0	0,0,4	2,6,0	263	149	9.179133620406888e-138	6.41573128837e-135	0.836,0.773,1.0	0.0,0.0,1.0	0.536
2941	gene:Solyc01g094150.2	NA	1	+	85701122	85701238	85701122	85701234	85701319	85701400	2941	10,36,13	21,41,18	42,27,15	16,11,6	153	149	3.0846061558911156e-133	2.04817848751e-130	0.317,0.461,0.413	0.719,0.705,0.709	-0.314
5680	gene:Solyc03g117420.2	NA	3	-	66569094	66569270	66569239	66569270	66567192	66567487	5680	2,9,5	2,5,7	2,6,0	23,25,19	294	149	8.432483204830871e-125	5.33254176001e-122	0.336,0.477,0.266	0.042,0.108,0.0	0.31
8937	gene:Solyc05g056040.2	NA	5	-	65425207	65425422	65425316	65425422	65424924	65425015	8937	1,11,16	131,204,182	21,8,8	70,54,72	258	149	1.1997441063750445e-120	7.24209169666e-118	0.004,0.03,0.048	0.148,0.079,0.06	-0.068
11615	gene:Solyc02g063170.2	NA	2	+	35241298	35241448	35241298	35241334	35242311	35242546	11615	4,4,4	131,225,134	8,2,11	53,55,51	263	149	4.023884187993188e-118	2.32335573985e-115	0.017,0.01,0.017	0.079,0.02,0.109	-0.055
3874	gene:Solyc05g005840.2	NA	5	+	659405	659622	659405	659584	659813	659972	3874	52,270,100	8,52,29	34,50,27	1,1,4	187	149	6.387365760873016e-114	3.53434238768e-111	0.838,0.805,0.733	0.964,0.976,0.843	-0.136
10107	gene:Solyc06g049090.2	NA	6	-	32370674	32370771	32370703	32370771	32369643	32369844	10107	5,3,2	0,2,2	2,0,0	4,2,1	178	149	2.1275795037215075e-111	1.13017023238e-108	1.0,0.557,0.456	0.295,0.0,0.0	0.573
3185	gene:Solyc08g083290.2	NA	8	+	65801501	65801648	65801501	65801624	65802599	65803194	3185	5,8,6	95,149,87	13,11,6	43,50,42	173	149	8.419167852229691e-111	4.3002518876e-108	0.043,0.044,0.056	0.207,0.159,0.11	-0.111
3321	gene:Solyc01g111840.2	NA	1	+	98010503	98010752	98010503	98010545	98010837	98010908	3321	12,50,15	23,109,25	1,0,4	10,7,26	356	149	4.903217758041754e-110	2.41165673433e-107	0.179,0.161,0.201	0.04,0.0,0.06	0.147
10228	gene:Solyc12g096600.1	NA	12	+	65447778	65447882	65447778	65447839	65448219	65448263	10228	17,14,27	12,6,7	27,24,10	3,2,0	192	149	3.2929198683588723e-105	1.56178485185e-102	0.524,0.644,0.75	0.875,0.903,1.0	-0.287
241	gene:Solyc02g023980.2	NA	2	+	24668813	24669014	24668813	24669005	24671317	24671446	241	1,13,10	58,92,41	2,1,0	55,31,36	158	149	1.870103424657849e-104	8.56378395843e-102	0.016,0.118,0.187	0.033,0.03,0.0	0.086
1404	gene:Solyc04g078750.2	NA	4	+	63415044	63415144	63415044	63415128	63415484	63416058	1404	12,14,12	0,16,10	6,4,5	2,0,0	165	149	8.027153639165267e-101	3.55335334427e-98	1.0,0.441,0.52	0.73,1.0,1.0	-0.256
12042	gene:Solyc11g006460.1	NA	11	-	1151428	1151597	1151447	1151597	1151185	1151326	12042	304,792,446	0,0,0	144,97,73	62,52,67	168	149	3.0688813808105847e-99	1.31466918507e-96	1.0,1.0,1.0	0.673,0.623,0.491	0.404
270	gene:Solyc04g080900.2	NA	4	+	64945679	64945771	64945679	64945766	64946400	64946452	270	33,80,36	12,13,7	17,18,28	0,2,1	154	149	2.741044841456711e-98	1.1375336092e-95	0.727,0.856,0.833	1.0,0.897,0.964	-0.148
12043	gene:Solyc11g006460.1	NA	11	-	1151429	1151597	1151447	1151597	1151185	1151326	12043	295,823,443	0,0,0	158,96,72	62,52,67	167	149	3.4218452534041876e-98	1.37703348379e-95	1.0,1.0,1.0	0.695,0.622,0.489	0.398
5427	gene:Solyc02g064800.2	NA	2	+	35951013	35951168	35951013	35951150	35951254	35951920	5427	13,7,8	29,30,36	2,0,0	13,7,8	167	149	7.517030429147202e-98	2.93606364997e-95	0.286,0.172,0.165	0.121,0.0,0.0	0.167
9475	gene:Solyc11g012900.1	NA	11	-	5693099	5693265	5693106	5693265	5692411	5692445	9475	0,11,5	0,3,4	1,0,2	0,7,4	156	149	1.0599818353513003e-97	4.02187393528e-95	NA,0.778,0.544	1.0,0.0,0.323	0.22
11923	gene:Solyc09g074650.2	NA	9	+	66469260	66469314	66469260	66469310	66469647	66469713	11923	3,9,5	2,13,13	7,3,7	2,2,0	153	149	1.2476064334170705e-96	4.60228150994e-94	0.594,0.403,0.272	0.773,0.594,1.0	-0.366
5535	gene:Solyc03g120540.2	NA	3	+	68909200	68909422	68909200	68909260	68909662	68909798	5535	3,7,4	0,0,2	2,0,0	5,0,9	311	149	3.9911287229930665e-95	1.43249160652e-92	1.0,1.0,0.489	0.161,NA,0.0	0.749
6992	gene:Solyc03g123520.2	NA	3	+	70345350	70345536	70345350	70345516	70346069	70346292	6992	3,13,9	67,116,120	1,2,0	68,53,50	169	149	2.836356626527497e-92	9.91232000008e-90	0.038,0.09,0.062	0.013,0.032,0.0	0.048
7945	gene:Solyc09g005910.2	NA	9	-	637945	638022	637949	638022	636165	637713	7945	0,3,6	10,37,45	3,14,11	28,29,10	153	149	1.0575895577864746e-91	3.60122803267e-89	0.0,0.073,0.115	0.094,0.32,0.517	-0.248
12477	gene:Solyc01g094330.2	NA	1	-	85850967	85851079	85851050	85851079	85850706	85850820	12477	0,4,4	6,0,4	0,0,1	3,1,1	232	149	4.023702139950159e-91	1.33586911046e-88	0.0,1.0,0.391	0.0,0.0,0.391	0.333
12167	gene:Solyc04g074630.2	NA	4	+	60565289	60565401	60565289	60565382	60565779	60565959	12167	1,11,2	11,31,28	0,2,0	26,13,13	168	149	4.836581041718128e-90	1.56658039595e-87	0.075,0.239,0.06	0.0,0.12,0.0	0.085
5468	gene:Solyc10g009330.2	NA	10	+	3408044	3408097	3408044	3408054	3408178	3408291	5468	32,52,29	2,10,6	19,14,18	2,0,0	192	149	1.2954791158851734e-88	4.09618158547e-86	0.925,0.801,0.79	0.881,1.0,1.0	-0.122
6618	gene:Solyc04g079840.2	NA	4	+	64163675	64163882	64163675	64163734	64164263	64164806	6618	10,12,7	51,91,51	4,1,1	55,41,57	297	149	1.21465240070825e-87	3.75129857707e-85	0.09,0.062,0.064	0.035,0.012,0.009	0.053
936	gene:Solyc12g021170.1	NA	12	+	14513438	14513536	14513438	14513519	14513611	14513724	936	47,79,60	1,12,6	60,50,43	0,2,0	166	149	3.1007893140894675e-86	9.3587459298e-84	0.977,0.855,0.9	1.0,0.957,1.0	-0.075
5147	gene:Solyc09g064430.2	NA	9	+	61655149	61655348	61655149	61655290	61656033	61656103	5147	12,32,17	22,54,29	8,1,1	28,15,13	207	149	3.236499429147173e-86	9.55126942646e-84	0.282,0.299,0.297	0.171,0.046,0.052	0.203
1395	gene:Solyc04g078750.2	NA	4	+	63415044	63415239	63415044	63415128	63415484	63416058	1395	164,312,169	0,16,10	99,55,76	2,0,0	260	149	4.318204246128589e-85	1.24664679106e-82	1.0,0.918,0.906	0.966,1.0,1.0	-0.047
4398	gene:Solyc05g007660.2	NA	5	-	2162513	2162583	2162518	2162583	2161884	2162041	4398	35,34,23	92,175,91	53,32,28	79,80,61	154	149	2.2894125775492584e-84	6.46880830422e-82	0.269,0.158,0.196	0.394,0.279,0.308	-0.119
2301	gene:Solyc04g081690.1	NA	4	-	65620906	65621009	65621001	65621009	65620675	65620777	2301	20,28,29	4,4,4	26,9,16	2,0,0	244	149	1.0363097005070709e-82	2.86712350474e-80	0.753,0.81,0.816	0.888,1.0,1.0	-0.17
5303	gene:Solyc03g019680.2	NA	3	+	61460274	61460333	61460274	61460324	61461588	61461695	5303	116,247,151	11,4,8	112,87,79	0,2,0	158	149	1.8394256365549654e-82	4.98521886805e-80	0.909,0.983,0.947	1.0,0.976,1.0	-0.046
2162	gene:Solyc11g005790.1	NA	11	+	645679	645918	645679	645838	646524	646833	2162	2,13,0	9,10,5	1,2,0	12,3,13	229	149	6.436542337666847e-82	1.70954564488e-79	0.126,0.458,0.0	0.051,0.303,0.0	0.077
13784	gene:Solyc02g071880.2	NA	2	-	41250901	41250949	41250912	41250949	41250714	41250758	13784	10,38,35	7,4,8	30,11,14	0,2,0	160	149	1.8187923394011285e-80	4.73599260142e-78	0.571,0.898,0.803	1.0,0.837,1.0	-0.188
12707	gene:Solyc02g078440.2	NA	2	+	43117608	43117772	43117608	43117694	43118042	43118133	12707	6,6,5	16,41,32	3,0,0	44,8,15	227	149	8.564188662674969e-79	2.1871620277e-76	0.198,0.088,0.093	0.043,0.0,0.0	0.112
4433	gene:Solyc06g084380.2	NA	6	+	49520591	49520782	49520591	49520709	49521163	49521274	4433	2,0,3	8,16,23	12,2,6	24,9,8	222	149	1.4955547713291057e-78	3.74735233269e-76	0.144,0.0,0.08	0.251,0.13,0.335	-0.164
3027	gene:Solyc06g074460.2	NA	6	-	46078145	46078219	46078161	46078219	46077617	46077834	3027	3,14,7	11,23,13	0,2,0	27,29,10	165	149	3.70033579701874e-78	9.10008507119e-76	0.198,0.355,0.327	0.0,0.059,0.0	0.274
8055	gene:Solyc04g057960.2	NA	4	-	55086509	55086609	55086513	55086609	55085516	55086002	8055	2,4,9	6,11,14	6,9,5	4,4,0	153	149	1.3017337045012635e-77	3.14309519923e-75	0.245,0.262,0.385	0.594,0.687,1.0	-0.463
78	gene:Solyc02g081840.2	NA	2	+	45635855	45636012	45635855	45635933	45636255	45636384	78	1,5,7	6,22,18	1,1,0	13,11,8	228	149	2.4445659742574068e-77	5.7971135961e-75	0.098,0.129,0.203	0.048,0.056,0.0	0.109
2937	gene:Solyc01g109960.2	NA	1	-	96785283	96785377	96785287	96785377	96782506	96782590	2937	4,4,4	10,38,25	0,2,0	38,33,24	153	149	4.1091529978477086e-77	9.57360558095e-75	0.28,0.093,0.135	0.0,0.056,0.0	0.151
12456	gene:Solyc08g008380.2	NA	8	+	2810795	2810912	2810795	2810909	2811038	2811111	12456	13,16,14	115,294,202	1,1,0	47,30,17	152	149	4.2218539780235126e-76	9.66658979796e-74	0.1,0.051,0.064	0.02,0.032,0.0	0.054
1815	gene:Solyc02g067270.1	NA	2	-	37456218	37456373	37456312	37456373	37456051	37456128	1815	10,17,7	3,15,7	2,1,0	10,0,1	243	149	2.8052038099473926e-75	6.31408586375e-73	0.671,0.41,0.38	0.109,1.0,0.0	0.117
1904	gene:Solyc02g071780.2	NA	2	-	41132206	41132427	41132231	41132427	41131910	41132094	1904	4,15,19	70,151,70	0,3,7	90,73,61	174	149	2.590151035548524e-74	5.73286762535e-72	0.047,0.078,0.189	0.0,0.034,0.089	0.064
8467	gene:Solyc09g007160.2	NA	9	+	781899	782138	781899	782085	782516	782630	8467	1,7,8	5,10,8	2,1,0	9,6,6	202	149	2.400552549322335e-73	5.22612095984e-71	0.129,0.341,0.425	0.141,0.109,0.0	0.215
2476	gene:Solyc02g024020.2	NA	2	-	24802182	24802376	24802334	24802376	24801409	24801486	2476	6,6,0	1,3,2	3,2,6	1,0,0	301	149	2.548825827421832e-73	5.45942048196e-71	0.748,0.497,0.0	0.598,1.0,1.0	-0.451
6059	gene:Solyc05g007610.2	NA	5	+	2141368	2141547	2141368	2141542	2141643	2142478	6059	4,10,1	4,6,5	0,0,1	1,5,2	154	149	2.901300130514137e-73	6.11575646559e-71	0.492,0.617,0.162	0.0,0.0,0.326	0.315
9944	gene:Solyc06g075590.2	NA	6	+	46987258	46987450	46987258	46987345	46987951	46988371	9944	129,222,143	21,46,33	142,83,82	38,38,36	254	149	3.9501457077407416e-73	8.19655234356e-71	0.783,0.739,0.718	0.687,0.562,0.572	0.14
10144	gene:Solyc01g099980.2	NA	1	-	90068126	90068301	90068135	90068301	90067183	90068044	10144	26,48,20	309,458,327	7,2,5	164,128,88	158	149	5.771761243930397e-73	1.1792152203e-70	0.074,0.09,0.055	0.039,0.015,0.051	0.038
12301	gene:Solyc02g076950.2	NA	2	+	42049739	42049931	42049739	42049916	42051866	42051983	12301	1,0,0	4,2,0	3,1,0	0,2,0	164	149	7.16530781712687e-73	1.44174678502e-70	0.185,0.0,NA	1.0,0.312,NA	-0.564
10993	gene:Solyc05g010280.2	NA	5	+	4445309	4445482	4445309	4445465	4445987	4446173	10993	2,14,7	54,144,61	2,0,1	50,40,27	166	149	3.890937299137525e-72	7.71218616904e-70	0.032,0.08,0.093	0.035,0.0,0.032	0.046
561	gene:Solyc05g055170.2	NA	5	-	64928954	64929064	64928981	64929064	64928731	64928803	561	0,0,2	14,28,27	4,4,0	13,16,5	176	149	6.486908468173335e-72	1.26685506555e-69	0.0,0.0,0.059	0.207,0.175,0.0	-0.108
131	gene:Solyc06g052080.2	NA	6	+	35761881	35762116	35761881	35761930	35763506	35763733	131	0,1,2	3,0,2	4,0,5	0,0,2	335	149	8.326915752050708e-72	1.60262958242e-69	0.0,1.0,0.308	1.0,NA,0.527	-0.328
8612	gene:Solyc08g076420.2	NA	8	-	60437318	60437504	60437335	60437504	60435829	60435948	8612	6,14,9	263,453,527	22,12,12	377,276,189	166	149	1.7573596175221184e-71	3.33396224581e-69	0.02,0.027,0.015	0.05,0.038,0.054	-0.027
12310	gene:Solyc02g062000.2	NA	2	-	33582143	33582311	33582167	33582311	33581985	33582051	12310	11,5,7	7,10,0	1,1,0	3,0,2	173	149	2.5229250432603825e-71	4.71893585556e-69	0.575,0.301,1.0	0.223,1.0,0.0	0.218
12312	gene:Solyc02g062000.2	NA	2	-	33582143	33582311	33582146	33582311	33581985	33582051	12312	5,3,4	2,2,0	0,1,0	4,0,0	152	149	9.246338244981872e-71	1.68207358758e-68	0.71,0.595,1.0	0.0,1.0,NA	0.268
13066	gene:Solyc03g007570.2	NA	3	-	2127673	2127909	2127676	2127909	2127419	2127496	13066	34,28,42	0,7,7	22,13,15	2,0,0	152	149	9.163217076124419e-71	1.68207358758e-68	1.0,0.797,0.855	0.915,1.0,1.0	-0.088
7602	gene:Solyc01g080930.2	NA	1	-	80272943	80273044	80272960	80273044	80272562	80272604	7602	1,4,2	46,141,69	1,7,6	64,21,24	166	149	2.0137578958915326e-70	3.61387903479e-68	0.019,0.025,0.025	0.014,0.23,0.183	-0.119
6023	gene:Solyc05g054100.2	NA	5	-	64075309	64075461	64075399	64075461	64075167	64075226	6023	18,30,15	354,548,264	9,6,6	301,270,292	239	149	8.272868399136169e-69	1.46484923121e-66	0.031,0.033,0.034	0.018,0.014,0.013	0.018
79	gene:Solyc02g081840.2	NA	2	+	45635855	45635933	45635855	45635895	45636255	45636384	79	9,37,35	0,1,8	23,19,11	1,0,0	187	149	1.6062058774899626e-68	2.80663342804e-66	1.0,0.967,0.777	0.948,1.0,1.0	-0.068
333	gene:Solyc06g060670.2	NA	6	+	38689751	38689920	38689751	38689877	38691036	38691201	333	2,5,8	0,3,1	1,10,0	6,4,6	192	149	8.974508991975354e-68	1.54781142095e-65	1.0,0.564,0.861	0.115,0.66,0.0	0.55
10898	gene:Solyc08g048250.2	NA	8	+	14488121	14488300	14488121	14488282	14488419	14488544	10898	0,4,1	29,41,61	5,9,0	24,16,18	167	149	1.4434579528753832e-67	2.45757969413e-65	0.0,0.08,0.014	0.157,0.334,0.0	-0.132
3816	gene:Solyc06g053620.2	NA	6	-	36453871	36453935	36453876	36453935	36453349	36453788	3816	3,3,3	15,8,13	0,1,0	3,0,7	154	149	9.664573102585899e-67	1.62462697218e-64	0.162,0.266,0.183	0.0,1.0,0.0	-0.13
9162	gene:Solyc09g064840.2	NA	9	+	62314663	62314728	62314663	62314723	62314809	62314982	9162	2,22,3	136,312,153	2,0,1	116,74,61	154	149	9.846657883489355e-67	1.63454520866e-64	0.014,0.064,0.019	0.016,0.0,0.016	0.022
4449	gene:Solyc04g079070.2	NA	4	-	63652549	63652792	63652721	63652792	63651691	63651958	4449	16,40,24	4,10,11	6,6,3	0,0,2	321	149	1.2144737812109109e-66	1.99113726105e-64	0.65,0.65,0.503	1.0,1.0,0.41	-0.202
394	gene:Solyc01g079410.2	NA	1	-	78486775	78486844	78486793	78486844	78485863	78486627	394	0,11,7	0,2,0	0,4,0	2,2,3	167	149	1.740407677993803e-66	2.81861145899e-64	NA,0.831,1.0	0.0,0.641,0.0	0.702
4222	gene:Solyc03g043660.2	NA	3	-	7161297	7161404	7161304	7161404	7161036	7161144	4222	0,0,4	2,1,3	2,2,0	0,0,2	156	149	1.2866880599736352e-65	2.05870089596e-63	0.0,0.0,0.56	1.0,1.0,0.0	-0.48
10335	gene:Solyc06g009170.2	NA	6	+	3110985	3111055	3110985	3111029	3111951	3112193	10335	0,1,1	2,0,1	2,0,1	0,1,0	175	149	2.2850403882036e-65	3.6125400423e-63	0.0,1.0,0.46	1.0,0.0,1.0	-0.18
4934	gene:Solyc05g053130.2	NA	5	+	63240448	63240593	63240448	63240565	63240881	63240966	4934	1,0,0	35,28,20	8,0,2	32,42,22	177	149	3.901191741751214e-65	6.09503839182e-63	0.023,0.0,0.0	0.174,0.0,0.071	-0.074
11784	gene:Solyc09g098440.2	NA	9	+	72247579	72247753	72247579	72247627	72248737	72249110	11784	5,4,8	119,214,92	15,12,9	110,78,124	275	149	5.887196829031518e-64	9.09092719646e-62	0.022,0.01,0.045	0.069,0.077,0.038	-0.036
8022	gene:Solyc11g011070.1	NA	11	-	4152147	4152191	4152154	4152191	4151925	4152090	8022	5,9,5	0,7,5	0,1,0	3,0,0	156	149	3.372518998366449e-63	5.14793704578e-61	1.0,0.551,0.489	0.0,1.0,NA	0.18
2915	gene:Solyc06g082200.2	NA	6	+	48114030	48114083	48114030	48114072	48115143	48115362	2915	6,43,24	0,1,0	26,6,4	13,0,2	160	149	4.432520711431187e-62	6.68907670998e-60	1.0,0.976,1.0	0.651,1.0,0.651	0.225
3838	gene:Solyc11g065030.1	NA	11	+	50341273	50341387	50341273	50341343	50341814	50341963	3838	5,7,7	10,6,5	3,0,0	6,4,2	193	149	6.510111267153236e-62	9.7139637784e-60	0.279,0.474,0.519	0.279,0.0,0.0	0.331
13396	gene:Solyc05g008180.2	NA	5	+	2572571	2572809	2572571	2572635	2573404	2573488	13396	11,9,15	0,0,6	5,13,0	0,0,1	323	149	6.966321209496962e-62	1.02791939625e-59	1.0,1.0,0.536	1.0,1.0,0.0	0.179
6035	gene:Solyc02g069380.2	NA	2	-	39296253	39296427	39296263	39296427	39294640	39294708	6035	22,35,17	29,86,37	4,9,7	34,32,27	159	149	2.5240720485500303e-61	3.68348096755e-59	0.416,0.276,0.301	0.099,0.209,0.195	0.163
9225	gene:Solyc08g007860.2	NA	8	-	2383631	2384003	2383843	2384003	2381560	2381616	9225	168,378,271	2,11,6	238,211,135	0,4,0	361	149	4.604250982195176e-61	6.64613620039e-59	0.972,0.934,0.949	1.0,0.956,1.0	-0.034
11383	gene:Solyc03g111070.2	NA	3	+	61745069	61745243	61745069	61745094	61745466	61745598	11383	6,8,3	0,7,0	0,0,1	0,3,0	298	149	7.697979672282547e-61	1.09923838761e-58	1.0,0.364,1.0	NA,0.0,1.0	0.288
13218	gene:Solyc02g031980.2	NA	2	+	27241092	27241267	27241092	27241263	27241616	27241991	13218	3,18,1	83,212,110	0,3,0	51,69,60	153	149	8.283311119137235e-61	1.17023799641e-58	0.034,0.076,0.009	0.0,0.041,0.0	0.026
8721	gene:Solyc01g102680.2	NA	1	+	91418466	91418553	91418466	91418541	91419176	91419248	8721	9,5,7	62,70,128	4,0,0	58,49,49	161	149	8.727588948093924e-61	1.22002506559e-58	0.118,0.062,0.048	0.06,0.0,0.0	0.056
5337	gene:Solyc09g074110.2	NA	9	+	65804817	65804902	65804817	65804889	65807927	65808143	5337	2,1,4	3,0,3	7,0,4	0,2,0	162	149	1.3663319316617356e-60	1.89009250547e-58	0.38,1.0,0.551	1.0,0.0,1.0	-0.023
13775	gene:Solyc09g011020.2	NA	9	-	4361943	4362189	4361952	4362189	4361660	4361865	13775	3,4,0	2,0,1	3,0,2	4,7,3	158	149	3.423285839150594e-60	4.68672535504e-58	0.586,1.0,0.0	0.414,0.0,0.386	0.262
10348	gene:Solyc08g067610.2	NA	8	+	56622690	56622945	56622690	56622791	56623033	56623386	10348	1486,2410,1309	6,22,9	667,575,499	15,3,12	303	149	4.5730274373361506e-60	6.19691881304e-58	0.992,0.982,0.986	0.956,0.99,0.953	0.02
5866	gene:Solyc03g083420.2	NA	3	+	53292706	53292939	53292706	53292794	53293743	53293820	5866	0,12,12	4,1,0	2,4,2	1,0,0	294	149	1.8692024031264417e-59	2.50737453672e-57	0.0,0.859,1.0	0.503,1.0,1.0	-0.215
4895	gene:Solyc02g005180.2	NA	2	+	7138985	7139206	7138985	7139051	7139300	7139358	4895	74,153,95	9,11,1	33,15,16	4,0,12	304	149	2.571497150345105e-59	3.41494821566e-57	0.801,0.872,0.979	0.802,1.0,0.395	0.152
805	gene:Solyc02g092130.2	NA	2	+	53328445	53328490	53328445	53328478	53330693	53331094	805	5,2,1	4,5,2	1,2,1	2,0,0	161	149	3.8315408548668147e-59	5.03790718343e-57	0.536,0.27,0.316	0.316,1.0,1.0	-0.398
1838	gene:Solyc02g085610.2	NA	2	-	48436682	48436740	48436691	48436740	48436403	48436609	1838	8,11,6	49,77,55	1,2,4	53,53,46	158	149	4.270337025833843e-59	5.55981134344e-57	0.133,0.119,0.093	0.017,0.034,0.076	0.073
8499	gene:Solyc01g098920.2	NA	1	+	89287858	89288087	89287858	89287991	89288167	89288317	8499	16,20,15	118,208,214	6,7,7	198,158,109	245	149	5.787979217688412e-59	7.46255961271e-57	0.076,0.055,0.041	0.018,0.026,0.038	0.03
3115	gene:Solyc06g011530.2	NA	6	+	8020128	8020327	8020128	8020292	8020684	8020772	3115	0,6,8	12,52,40	0,0,2	14,14,10	184	149	1.01455022713887e-58	1.29550259773e-56	0.0,0.085,0.139	0.0,0.0,0.139	0.028
3720	gene:Solyc01g097810.2	NA	1	-	88519324	88519371	88519328	88519371	88519070	88519227	3720	9,8,15	150,358,237	0,2,1	73,62,62	153	149	7.522450271113677e-58	9.51410853337e-56	0.055,0.021,0.058	0.0,0.03,0.015	0.03
3002	gene:Solyc07g062950.2	NA	7	+	65586838	65586982	65586838	65586978	65587150	65587256	3002	0,1,0	0,9,7	0,0,4	10,3,2	153	149	8.333016280743347e-58	1.04398543593e-55	NA,0.098,0.0	0.0,0.0,0.661	-0.171
11369	gene:Solyc07g042850.2	NA	7	-	56393539	56393745	56393629	56393745	56393144	56393408	11369	2,21,3	2,1,0	1,3,0	0,6,0	239	149	1.3423467985972683e-57	1.66601546592e-55	0.384,0.929,1.0	1.0,0.238,NA	0.152
8909	gene:Solyc04g048950.2	NA	4	+	38695667	38695909	38695667	38695850	38696371	38696558	8909	2,4,2	3,4,7	1,0,1	4,9,0	208	149	3.4755152918731e-57	4.27359658112e-55	0.323,0.417,0.17	0.152,0.0,1.0	-0.081
3881	gene:Solyc05g005840.2	NA	5	+	659405	659609	659405	659584	660258	660410	3881	6,36,7	21,37,16	2,1,1	10,6,4	174	149	2.2016052274920923e-56	2.68232269918e-54	0.197,0.454,0.273	0.146,0.125,0.176	0.159
4854	gene:Solyc10g085980.1	NA	10	+	64973720	64973828	64973720	64973801	64973935	64973992	4854	2,7,0	8,24,9	0,1,0	7,0,3	176	149	3.491799456903725e-56	4.21555425343e-54	0.175,0.198,0.0	0.0,1.0,0.0	-0.209
10902	gene:Solyc11g073120.1	NA	11	+	56213650	56213883	56213650	56213768	56213965	56214095	10902	124,431,370	55,242,126	66,57,43	49,48,23	264	149	5.493797619335636e-56	6.5727596743e-54	0.56,0.501,0.624	0.432,0.401,0.513	0.113
2279	gene:Solyc01g080220.2	NA	1	+	79433337	79433512	79433337	79433457	79434137	79434271	2279	18,111,48	7,29,10	31,26,14	5,2,0	204	149	2.406664294504895e-55	2.85361623491e-53	0.653,0.737,0.778	0.819,0.905,1.0	-0.185
3057	gene:Solyc01g109930.2	NA	1	+	96763483	96763533	96763483	96763525	96764347	96764472	3057	51,123,55	5,5,1	60,39,33	13,5,2	157	149	6.573039513140316e-55	7.72477564022e-53	0.906,0.959,0.981	0.814,0.881,0.94	0.07
10216	gene:Solyc09g089810.1	NA	9	+	69470198	69470520	69470198	69470380	69470589	69470829	10216	28,89,60	0,10,7	13,10,10	2,0,0	289	149	7.516029379704375e-55	8.75551492653e-53	1.0,0.821,0.815	0.77,1.0,1.0	-0.045
6702	gene:Solyc10g080130.1	NA	10	+	61518778	61518876	61518778	61518826	61519775	61519849	6702	49,181,47	71,189,76	16,12,9	38,26,23	199	149	7.891591226571195e-55	9.11307230338e-53	0.341,0.418,0.316	0.24,0.257,0.227	0.117
4198	gene:Solyc11g068650.1	NA	11	+	53293940	53294094	53293940	53294090	53294200	53294327	4198	17,12,12	64,106,72	2,5,4	79,39,39	153	149	1.718601643821531e-54	1.96750257155e-52	0.206,0.099,0.14	0.024,0.111,0.091	0.073
11597	gene:Solyc09g065330.2	NA	9	+	63396723	63396806	63396723	63396802	63396893	63396935	11597	21,60,29	1583,3121,1498	26,17,7	1921,1639,1434	153	149	2.727599790424811e-54	3.09594232623e-52	0.013,0.018,0.019	0.013,0.01,0.005	0.007
2143	gene:Solyc05g046300.2	NA	5	+	58518426	58518647	58518426	58518643	58519249	58519422	2143	73,212,118	8,34,12	74,36,49	4,4,1	153	149	3.432599142588539e-54	3.86312852657e-52	0.899,0.859,0.905	0.947,0.898,0.979	-0.054
10541	gene:Solyc12g100270.1	NA	12	+	67043810	67044050	67043810	67044046	67044128	67044510	10541	5,5,12	276,511,442	22,13,17	625,431,354	153	149	6.479104896002027e-54	7.2304632789e-52	0.017,0.009,0.026	0.033,0.029,0.045	-0.018
10007	gene:Solyc04g015300.2	NA	4	-	5506277	5506363	5506281	5506363	5506069	5506173	10007	1,8,1	4,6,9	2,0,2	10,16,12	153	149	1.6499189147451117e-53	1.82591026565e-51	0.196,0.565,0.098	0.163,0.0,0.14	0.185
12132	gene:Solyc07g066600.2	NA	7	-	67982659	67982884	67982677	67982884	67982382	67982577	12132	42,168,62	2020,3776,1757	83,55,62	3034,2642,2721	167	149	1.6696448215292965e-53	1.83246968842e-51	0.018,0.038,0.031	0.024,0.018,0.02	0.008
1205	gene:Solyc03g120580.2	NA	3	-	68950585	68950745	68950589	68950745	68949074	68949255	1205	2,8,0	3,0,0	2,0,0	4,1,0	153	149	2.1511967715260983e-53	2.34163058409e-51	0.394,1.0,NA	0.327,0.0,NA	0.534
5636	gene:Solyc06g072580.2	NA	6	-	44768056	44768305	44768175	44768305	44767886	44767968	5636	17,36,17	80,298,183	54,45,49	198,166,92	268	149	2.172059303238166e-53	2.34511768675e-51	0.106,0.063,0.049	0.132,0.131,0.228	-0.091
1852	gene:Solyc03g120200.1	NA	3	-	68656651	68656739	68656679	68656739	68656457	68656573	1852	3,4,8	3,5,3	3,3,6	12,14,11	177	149	5.677972822268191e-53	6.08092573224e-51	0.457,0.402,0.692	0.174,0.153,0.315	0.303
1848	gene:Solyc06g005330.2	NA	6	-	352590	352825	352623	352825	352362	352492	1848	355,985,515	27,66,39	39,46,25	26,17,11	182	149	9.496541526582132e-53	1.00891257178e-50	0.915,0.924,0.915	0.551,0.689,0.65	0.288
6514	gene:Solyc06g005840.2	NA	6	-	868629	868789	868736	868789	868404	868513	6514	5,57,19	23,65,15	16,10,8	31,32,30	256	149	1.1467027089106283e-52	1.20858825193e-50	0.112,0.338,0.424	0.231,0.154,0.134	0.118
12560	gene:Solyc01g095970.2	NA	1	-	87087690	87087913	87087822	87087913	87086598	87086663	12560	3,32,14	74,118,128	3,13,3	97,98,73	281	149	4.9740284425985824e-52	5.20118879667e-50	0.021,0.126,0.055	0.016,0.066,0.021	0.033
13785	gene:Solyc02g071880.2	NA	2	-	41250710	41250758	41250714	41250758	41249766	41250155	13785	13,7,6	7,30,32	4,2,0	29,18,13	153	149	7.107317949620718e-52	7.37384237273e-50	0.644,0.185,0.154	0.118,0.098,0.0	0.256
10579	gene:Solyc05g055260.2	NA	5	-	64978593	64978747	64978613	64978747	64978461	64978484	10579	0,6,3	3,3,3	2,0,0	1,5,3	169	149	1.151175055327767e-51	1.18508563835e-49	0.0,0.638,0.469	0.638,0.0,0.0	0.156
8772	gene:Solyc09g014410.2	NA	9	-	6034451	6034605	6034456	6034605	6033539	6033564	8772	2,26,20	7,5,2	2,2,5	2,0,0	154	149	1.362405782616063e-51	1.39174990716e-49	0.217,0.834,0.906	0.492,1.0,1.0	-0.178
11648	gene:Solyc05g006410.2	NA	5	-	1047103	1047222	1047122	1047222	1046529	1046630	11648	0,6,2	0,10,7	0,9,5	8,5,1	168	149	3.390341635216147e-51	3.43692648211e-49	NA,0.347,0.202	0.0,0.615,0.816	-0.203
12649	gene:Solyc07g006350.2	NA	7	-	1171492	1171585	1171513	1171585	1171180	1171356	12649	0,3,1	44,113,72	6,1,4	59,52,38	170	149	3.9606810414320767e-51	3.98468516896e-49	0.0,0.023,0.012	0.082,0.017,0.084	-0.049
7721	gene:Solyc06g071050.2	NA	6	-	43654263	43654511	43654414	43654511	43653834	43654181	7721	14,54,25	717,1870,1061	17,15,10	382,243,229	300	149	1.4047845451870527e-50	1.40003357735e-48	0.01,0.014,0.012	0.022,0.03,0.021	-0.012
8770	gene:Solyc09g014410.2	NA	9	-	6034453	6034605	6034456	6034605	6033539	6033564	8770	0,6,2	7,5,2	0,2,1	2,0,0	152	149	1.4126844831687983e-50	1.40003357735e-48	0.0,0.541,0.495	0.0,1.0,1.0	-0.321
8360	gene:Solyc01g103110.2	NA	1	+	91775450	91775533	91775450	91775508	91775640	91775839	8360	10,18,15	0,6,5	8,6,0	1,0,0	174	149	1.8553284470509545e-50	1.82509346495e-48	1.0,0.72,0.72	0.873,1.0,NA	-0.123
2351	gene:Solyc10g007500.2	NA	10	-	1833893	1834136	1834034	1834136	1833580	1833750	2351	5,26,16	213,501,283	7,0,2	167,123,158	290	149	8.558642562547724e-50	8.35726273755e-48	0.012,0.026,0.028	0.021,0.0,0.006	0.013
8244	gene:Solyc01g111880.2	NA	1	-	98046130	98046260	98046139	98046260	98045869	98045946	8244	15,31,24	749,1529,814	2,3,5	339,308,305	158	149	9.981963589734312e-50	9.67594718771e-48	0.019,0.019,0.027	0.006,0.009,0.015	0.012
12116	gene:Solyc02g090570.2	NA	2	+	52115799	52115960	52115799	52115928	52116040	52116153	12116	2,0,0	6,4,0	0,2,1	1,0,0	181	149	1.2935525149500268e-49	1.24480995642e-47	0.215,0.0,NA	0.0,1.0,1.0	-0.559
9516	gene:Solyc05g006640.2	NA	5	-	1296515	1296680	1296540	1296680	1295763	1295985	9516	9,21,13	0,1,2	4,10,9	3,4,1	174	149	2.5730292584783244e-49	2.45826104695e-47	1.0,0.947,0.848	0.533,0.682,0.885	0.232
11307	gene:Solyc01g007880.2	NA	1	-	2051937	2052006	2051941	2052006	2050478	2050613	11307	8,6,1	5,6,5	2,2,0	6,9,1	153	149	1.0799903715947308e-48	1.02444800963e-46	0.609,0.493,0.163	0.245,0.178,0.0	0.281
4513	gene:Solyc06g051730.2	NA	6	-	35286783	35287020	35286804	35287020	35286537	35286663	4513	3,15,13	17,54,41	0,3,6	46,20,17	170	149	1.853910522752681e-48	1.7460944498e-46	0.134,0.196,0.217	0.0,0.116,0.236	0.065
10535	gene:Solyc08g061220.2	NA	8	-	48209704	48209866	48209827	48209866	48208388	48208546	10535	57,76,83	8,0,2	92,71,80	2,1,0	272	149	1.9187927118153318e-48	1.79447656429e-46	0.796,1.0,0.958	0.962,0.975,1.0	-0.061
13290	gene:Solyc08g081920.2	NA	8	+	64834297	64834421	64834297	64834393	64835346	64835434	13290	115,268,125	9,12,2	113,99,77	3,2,0	177	149	1.937798750035333e-48	1.79957813989e-46	0.915,0.949,0.981	0.969,0.977,1.0	-0.034
6646	gene:Solyc03g097260.2	NA	3	-	59564830	59564920	59564880	59564920	59563953	59564031	6646	0,3,1	0,3,0	2,0,1	0,2,0	199	149	1.9530992179648508e-48	1.80119150101e-46	NA,0.428,1.0	1.0,0.0,1.0	0.047
3708	gene:Solyc04g015350.2	NA	4	+	5556267	5556414	5556267	5556403	5556506	5556628	3708	6,12,10	33,74,28	2,1,5	29,33,36	160	149	3.134488380971754e-48	2.87075901375e-46	0.145,0.131,0.25	0.06,0.027,0.115	0.108
12464	gene:Solyc10g076400.1	NA	10	-	59366578	59366805	59366608	59366805	59366282	59366444	12464	0,0,2	9,24,9	6,1,10	78,65,47	179	149	3.911339311213209e-48	3.55771137349e-46	0.0,0.0,0.156	0.06,0.013,0.15	-0.022
10905	gene:Solyc11g073120.1	NA	11	+	56213650	56213830	56213650	56213768	56213965	56214095	10905	82,272,267	55,242,126	47,39,27	49,48,23	211	149	4.1221697807474216e-48	3.72397378832e-46	0.513,0.442,0.599	0.404,0.365,0.453	0.111
793	gene:Solyc03g097630.2	NA	3	+	59965814	59966003	59965814	59965858	59968631	59968928	793	8,31,12	0,12,4	1,5,1	8,0,2	294	149	6.228112275598611e-48	5.58846831216e-46	1.0,0.567,0.603	0.06,1.0,0.202	0.303
6237	gene:Solyc04g079000.2	NA	4	-	63615110	63615305	63615120	63615305	63614774	63615038	6237	9,17,15	29,79,32	3,4,0	23,16,18	159	149	9.319960298123161e-48	8.30664917846e-46	0.225,0.168,0.305	0.109,0.19,0.0	0.133
12229	gene:Solyc06g059990.2	NA	6	-	37925802	37926241	37926165	37926241	37925412	37925468	12229	60,198,99	0,10,2	5,0,4	0,1,0	512	149	2.6664731677784717e-47	2.36071757787e-45	1.0,0.852,0.935	1.0,0.0,1.0	0.262
8455	gene:Solyc07g006790.2	NA	7	+	1639343	1639417	1639343	1639395	1639528	1639569	8455	27,54,62	1,11,4	34,28,41	0,4,0	171	149	2.912292532564859e-47	2.56127449222e-45	0.959,0.811,0.931	1.0,0.859,1.0	-0.053
696	gene:Solyc01g005640.2	NA	1	+	453615	453845	453615	453841	454199	454457	696	47,135,47	23,88,35	26,28,17	13,6,4	153	149	4.807933620944655e-47	4.20061568988e-45	0.666,0.599,0.567	0.661,0.82,0.805	-0.151
1635	gene:Solyc04g015950.1	NA	4	+	6489763	6489913	6489763	6489869	6490837	6491947	1635	4,0,2	0,0,2	0,1,4	5,0,5	193	149	5.620656601221591e-47	4.87858298459e-45	1.0,NA,0.436	0.0,1.0,0.382	0.257
13855	gene:Solyc04g080930.2	NA	4	-	64979911	64980062	64979921	64980062	64979173	64979243	13855	29,119,39	6,20,10	31,26,19	0,2,0	159	149	6.499622652794391e-47	5.5716508971e-45	0.819,0.848,0.785	1.0,0.924,1.0	-0.157
4578	gene:Solyc01g101240.2	NA	1	+	91059384	91059488	91059384	91059464	91059596	91059691	4578	1,5,1	3,9,6	0,2,0	1,5,4	173	149	6.503056393449346e-47	5.5716508971e-45	0.223,0.324,0.126	0.0,0.256,0.0	0.139
2506	gene:Solyc07g007550.2	NA	7	+	2224131	2224292	2224131	2224280	2224525	2224756	2506	8,7,3	26,84,51	8,0,0	102,61,38	161	149	2.1559922359884583e-46	1.8353574932e-44	0.222,0.072,0.052	0.068,0.0,0.0	0.093
13676	gene:Solyc09g018670.2	NA	9	+	16609592	16609820	16609592	16609604	16610257	16610336	13676	51,185,110	7,28,0	102,66,45	5,4,0	365	149	2.1694987901087756e-45	1.83509197023e-43	0.748,0.73,1.0	0.893,0.871,1.0	-0.095
1199	gene:Solyc02g091510.2	NA	2	-	52785331	52785465	52785361	52785465	52783439	52784067	1199	1,1,4	0,1,0	3,3,0	4,0,0	179	149	2.44125906297842e-45	2.05189369344e-43	1.0,0.454,1.0	0.384,1.0,NA	0.126
4211	gene:Solyc03g043750.2	NA	3	+	7302313	7302428	7302313	7302407	7302520	7302733	4211	18,12,5	15,32,20	8,0,1	20,14,11	170	149	2.5304976222236513e-45	2.11352254234e-43	0.513,0.247,0.18	0.26,0.0,0.074	0.202
13220	gene:Solyc02g031980.2	NA	2	+	27234079	27234178	27234079	27234109	27234257	27234323	13220	58,97,75	0,0,4	43,38,14	2,2,4	218	149	2.841438209197009e-45	2.35839371363e-43	1.0,1.0,0.928	0.936,0.929,0.705	0.119
9795	gene:Solyc08g029110.2	NA	8	+	38215285	38215500	38215285	38215491	38217197	38217282	9795	2,7,3	42,125,95	1,0,0	72,52,33	158	149	3.0532847773339194e-45	2.51848582876e-43	0.043,0.05,0.029	0.013,0.0,0.0	0.036
5184	gene:Solyc06g005310.2	NA	6	-	332199	332382	332208	332382	331944	332074	5184	292,513,379	119,198,165	63,42,28	117,87,66	158	149	3.4960871585425004e-45	2.86592823861e-43	0.698,0.71,0.684	0.337,0.313,0.286	0.385
8774	gene:Solyc09g014410.2	NA	9	-	6034428	6034605	6034456	6034605	6033539	6033564	8774	7,30,13	7,5,2	4,1,1	2,0,0	177	149	7.339488877026247e-45	5.97965719552e-43	0.457,0.835,0.845	0.627,1.0,1.0	-0.163
1124	gene:Solyc07g066520.2	NA	7	-	67927201	67927267	67927207	67927267	67926798	67927110	1124	7,30,8	0,2,0	19,4,6	4,0,2	155	149	1.2894428619225765e-44	1.0441342199e-42	1.0,0.935,1.0	0.82,1.0,0.743	0.124
14039	gene:Solyc01g111890.2	NA	1	-	98064289	98064438	98064323	98064438	98063512	98063723	14039	0,8,4	5,5,4	5,3,0	2,0,0	183	149	1.2977376955257333e-44	1.04448221797e-42	0.0,0.566,0.449	0.671,1.0,NA	-0.497
13554	gene:Solyc02g062920.2	NA	2	+	34864156	34864306	34864156	34864243	34864473	34864544	13554	0,9,5	33,138,39	6,4,3	16,13,17	212	149	2.085106518050153e-44	1.66808521444e-42	0.0,0.044,0.083	0.209,0.178,0.11	-0.123
8492	gene:Solyc06g050320.2	NA	6	-	32943056	32943144	32943061	32943144	32942691	32942912	8492	85,264,136	8,16,1	182,111,136	4,5,0	154	149	2.4730817534504606e-44	1.96661830454e-42	0.911,0.941,0.992	0.978,0.956,1.0	-0.03
9555	gene:Solyc08g078390.2	NA	8	+	62208233	62208440	62208233	62208432	62210356	62210554	9555	3,11,16	228,411,254	4,2,1	161,147,169	157	149	3.2802757874466795e-44	2.59297990817e-42	0.012,0.025,0.056	0.023,0.013,0.006	0.017
5114	gene:Solyc05g018810.2	NA	5	+	23878104	23878189	23878104	23878138	23879263	23879625	5114	133,325,140	2,2,5	122,72,89	6,8,0	200	149	3.6136093889119523e-44	2.83956998135e-42	0.98,0.992,0.954	0.938,0.87,1.0	0.039
2455	gene:Solyc01g009120.2	NA	1	-	3136733	3136826	3136767	3136826	3136169	3136241	2455	2,5,4	0,1,5	0,0,2	1,0,0	183	149	3.8087012057185086e-44	2.97526776541e-42	1.0,0.803,0.394	0.0,NA,1.0	0.232
5719	gene:Solyc11g007010.1	NA	11	+	1501741	1501865	1501741	1501861	1502180	1502446	5719	11,39,17	4,8,0	32,28,20	1,2,0	153	149	4.029856498339506e-44	3.12961954959e-42	0.728,0.826,1.0	0.969,0.932,1.0	-0.116
3790	gene:Solyc04g014510.2	NA	4	+	4779959	4780045	4779959	4780033	4780629	4780669	3790	9,42,26	632,1589,1170	53,22,23	1120,995,612	161	149	5.155968543680569e-44	3.9808873407e-42	0.013,0.024,0.02	0.042,0.02,0.034	-0.013
2844	gene:Solyc01g090480.2	NA	1	-	84162916	84163002	84162943	84163002	84162744	84162836	2844	1,3,0	38,142,58	3,4,3	56,39,49	176	149	1.2058935291023098e-43	9.2568011945e-42	0.022,0.018,0.0	0.043,0.08,0.049	-0.044
3986	gene:Solyc03g098470.2	NA	3	-	60756180	60756271	60756225	60756271	60755784	60756032	3986	12,37,25	120,471,164	8,3,11	149,131,119	194	149	2.0580361258766474e-43	1.57073102021e-41	0.071,0.057,0.105	0.04,0.017,0.066	0.037
13759	gene:Solyc01g109010.2	NA	1	-	96101972	96102136	96102003	96102136	96101419	96101485	13759	0,6,5	0,5,0	1,0,2	6,6,0	180	149	2.1812158983493428e-43	1.65523126458e-41	NA,0.498,1.0	0.121,0.0,1.0	0.375
4347	gene:Solyc02g068720.2	NA	2	-	38652090	38652261	38652176	38652261	38651310	38651436	4347	0,2,1	8,15,12	5,5,4	36,11,13	235	149	2.530813239805944e-43	1.9096136264e-41	0.0,0.078,0.05	0.081,0.224,0.163	-0.113
5076	gene:Solyc11g062240.1	NA	11	+	49146202	49146362	49146202	49146347	49146449	49148482	5076	36,55,81	2,2,10	44,35,27	9,1,12	164	149	2.7463166089594093e-43	2.06051325237e-41	0.942,0.962,0.88	0.816,0.97,0.672	0.109
8469	gene:Solyc09g007160.2	NA	9	+	781899	782134	781899	782085	782516	782630	8469	2,11,11	5,10,8	5,2,0	9,6,6	198	149	4.138219708213235e-43	3.08739088343e-41	0.231,0.453,0.509	0.295,0.201,0.0	0.232
8500	gene:Solyc01g098920.2	NA	1	+	89287984	89288084	89287984	89287991	89288167	89288317	8500	10,13,4	118,208,214	5,5,0	198,158,109	242	149	4.609250285600828e-43	3.41960021189e-41	0.05,0.037,0.011	0.015,0.019,0.0	0.021
10447	gene:Solyc11g017230.1	NA	11	-	8036457	8036703	8036461	8036703	8034998	8035221	10447	6,3,3	4,4,12	2,1,0	9,6,0	153	149	9.807150521342895e-43	7.23549771797e-41	0.594,0.422,0.196	0.178,0.14,NA	0.245
11531	gene:Solyc06g005470.2	NA	6	+	483122	483303	483122	483200	483897	484366	11531	32,75,16	16,16,19	2,2,1	11,4,4	252	149	1.1553534061558955e-42	8.47684709047e-41	0.542,0.735,0.332	0.097,0.228,0.129	0.385
6010	gene:Solyc03g007140.2	NA	3	+	1732387	1732551	1732387	1732507	1733057	1733932	6010	10,32,17	0,2,2	8,9,0	0,5,0	193	149	1.3921574196765902e-42	1.01581596337e-40	1.0,0.925,0.868	1.0,0.582,NA	0.14
11316	gene:Solyc06g060810.2	NA	6	-	38840326	38840517	38840434	38840517	38839756	38840015	11316	5,9,10	115,234,85	1,0,2	52,46,48	257	149	1.5962335466321865e-42	1.15835964477e-40	0.025,0.022,0.064	0.011,0.0,0.024	0.025
11560	gene:Solyc09g014300.2	NA	9	-	5792678	5792762	5792688	5792762	5792439	5792527	11560	273,603,331	12,49,19	45,43,63	3,0,2	159	149	1.6074306603342964e-42	1.16014560702e-40	0.955,0.92,0.942	0.934,1.0,0.967	-0.028
149	gene:Solyc02g068280.2	NA	2	+	38264545	38264652	38264545	38264640	38264734	38264977	149	7,14,15	5,6,3	7,5,12	10,7,9	161	149	3.203772474685302e-42	2.29978910615e-40	0.564,0.683,0.822	0.393,0.398,0.552	0.242
11498	gene:Solyc01g102540.2	NA	1	-	91324426	91324566	91324465	91324566	91324230	91324338	11498	25,24,12	0,1,0	6,12,0	4,0,0	188	149	3.254420031553731e-42	2.323585915e-40	1.0,0.95,1.0	0.543,1.0,NA	0.212
11189	gene:Solyc03g097460.2	NA	3	-	59791853	59792029	59791937	59792029	59791634	59791752	11189	30,60,42	25,90,30	3,6,4	17,8,14	233	149	7.334329845201039e-42	5.20855082055e-40	0.434,0.299,0.472	0.101,0.324,0.154	0.209
5464	gene:Solyc04g082590.2	NA	4	+	66225339	66225419	66225339	66225388	66226362	66226435	5464	59,174,71	11,9,0	83,67,62	3,2,0	180	149	1.191989364923697e-41	8.42000998201e-40	0.816,0.941,1.0	0.958,0.965,1.0	-0.055
3867	gene:Solyc08g074610.1	NA	8	-	58707560	58707670	58707632	58707670	58705250	58705303	3867	1,0,2	0,0,4	0,0,2	1,0,0	221	149	1.2916152838733843e-41	9.07547670362e-40	1.0,NA,0.252	0.0,NA,1.0	0.126
8962	gene:Solyc03g114720.2	NA	3	+	64628247	64628383	64628247	64628372	64628455	64628564	8962	4,2,8	78,71,54	2,2,2	94,98,72	160	149	1.329186504054835e-41	9.2903140915e-40	0.046,0.026,0.121	0.019,0.019,0.025	0.043
2477	gene:Solyc02g024020.2	NA	2	-	24802223	24802376	24802334	24802376	24801409	24801486	2477	32,40,22	1,3,2	20,16,34	1,0,0	260	149	1.934395020242424e-41	1.34496156381e-39	0.948,0.884,0.863	0.92,1.0,1.0	-0.075
11566	gene:Solyc01g008060.2	NA	1	+	2208748	2208908	2208748	2208889	2208976	2209108	11566	4,3,3	2,2,0	0,1,2	1,4,0	168	149	3.1453859213960676e-41	2.17555859563e-39	0.639,0.571,1.0	0.0,0.181,1.0	0.343
2077	gene:Solyc05g009390.2	NA	5	-	3545013	3545116	3545017	3545116	3544525	3544925	2077	4,1,5	45,99,56	1,0,0	53,24,36	153	149	5.2135256512412e-41	3.58733785743e-39	0.08,0.01,0.08	0.018,0.0,0.0	0.051
244	gene:Solyc06g009790.2	NA	6	-	3813940	3814061	3813944	3814061	3812197	3812515	244	14,10,4	14,26,18	36,16,18	29,21,20	153	149	5.651725383630254e-41	3.86880995333e-39	0.493,0.272,0.178	0.547,0.426,0.467	-0.166
2184	gene:Solyc01g080510.2	NA	1	+	79760750	79760992	79760750	79760805	79761549	79761628	2184	24,37,18	90,198,67	3,10,7	60,43,58	336	149	1.170269702102676e-40	7.96983674047e-39	0.106,0.077,0.106	0.022,0.093,0.051	0.041
5895	gene:Solyc12g038550.1	NA	12	-	47329899	47330050	47329956	47330050	47324061	47324170	5895	8,14,3	3,17,16	21,17,19	17,11,6	206	149	1.4123524848014162e-40	9.56940867253e-39	0.659,0.373,0.119	0.472,0.528,0.696	-0.182
5216	gene:Solyc01g011000.2	NA	1	-	6849337	6849462	6849339	6849462	6849176	6849233	5216	116,103,97	2213,3967,1762	117,91,107	1605,1408,1562	151	149	2.97392067457962e-40	2.00475464764e-38	0.049,0.025,0.052	0.067,0.06,0.063	-0.021
1984	gene:Solyc01g098160.2	NA	1	-	88732115	88732240	88732125	88732240	88730992	88731613	1984	9,12,8	274,326,291	1,5,0	273,204,257	159	149	3.3251986655011705e-40	2.23023425646e-38	0.03,0.033,0.025	0.003,0.022,0.0	0.021
10783	gene:Solyc04g082400.2	NA	4	-	66073930	66074004	66073934	66074004	66073520	66073790	10783	3,2,2	6,37,29	2,0,0	36,19,32	153	149	3.39682740239363e-40	2.26682753285e-38	0.327,0.05,0.063	0.051,0.0,0.0	0.13
8415	gene:Solyc09g020130.2	NA	9	+	18614189	18614261	18614189	18614237	18614341	18614433	8415	137,303,254	6,13,13	243,197,160	4,2,7	173	149	4.682000582855532e-40	3.10884838702e-38	0.952,0.953,0.944	0.981,0.988,0.952	-0.024
2537	gene:Solyc01g087380.2	NA	1	-	82334574	82334692	82334632	82334692	82334114	82334193	2537	3,18,8	15,34,16	0,2,3	10,6,14	207	149	1.49802349548245e-39	9.89738906468e-38	0.126,0.276,0.265	0.0,0.194,0.134	0.113
11775	gene:Solyc01g109990.2	NA	1	+	96816980	96817208	96816980	96817194	96817288	96817359	11775	8,13,6	27,65,44	4,2,1	32,28,22	163	149	2.160415510513977e-39	1.42031277127e-37	0.213,0.155,0.111	0.103,0.061,0.04	0.092
2481	gene:Solyc03g059150.2	NA	3	+	27835088	27835298	27835088	27835293	27835402	27835623	2481	1,4,1	2,10,9	4,0,5	3,1,3	154	149	2.4855011618034143e-39	1.62598302605e-37	0.326,0.279,0.097	0.563,0.0,0.617	-0.159
9	gene:Solyc06g075390.2	NA	6	-	46797145	46797222	46797152	46797222	46796961	46797067	9	5,26,12	377,525,276	11,17,18	310,179,218	156	149	3.811483589861315e-39	2.48120108203e-37	0.013,0.045,0.04	0.033,0.083,0.073	-0.03
7004	gene:Solyc03g119570.1	NA	3	+	68131931	68132130	68131931	68131984	68132206	68132288	7004	0,5,1	0,10,3	2,0,1	3,6,0	295	149	4.4327079503381567e-39	2.87152983319e-37	NA,0.202,0.144	0.252,0.0,1.0	-0.244
9913	gene:Solyc04g079090.2	NA	4	-	63676383	63676625	63676581	63676625	63675894	63676023	9913	12,43,22	39,167,81	8,0,2	38,12,21	347	149	5.7107644406753515e-39	3.68150251321e-37	0.117,0.1,0.104	0.083,0.0,0.039	0.066
6268	gene:Solyc02g094360.2	NA	2	-	54913813	54914017	54913889	54914017	54912527	54912667	6268	7,42,25	4,6,8	21,22,14	15,9,8	225	149	6.616712586671892e-39	4.2449247899e-37	0.537,0.823,0.674	0.481,0.618,0.537	0.133
4318	gene:Solyc08g083040.2	NA	8	-	65626672	65626876	65626781	65626876	65626530	65626590	4318	1,5,3	2,10,12	0,1,0	7,0,2	258	149	9.466067402169815e-39	6.04371995677e-37	0.224,0.224,0.126	0.0,1.0,0.0	-0.142
13225	gene:Solyc02g081640.2	NA	2	+	45514916	45515098	45514916	45515077	45515196	45515254	13225	30,82,47	4,3,2	67,19,18	2,0,0	170	149	1.3541318323050955e-38	8.60424436986e-37	0.868,0.96,0.954	0.967,1.0,1.0	-0.062
12247	gene:Solyc10g085200.1	NA	10	+	64471972	64472052	64471972	64472050	64472131	64472255	12247	2,7,3	66,149,65	1,7,2	18,23,16	151	149	1.83175815750426e-38	1.15836896817e-36	0.029,0.044,0.044	0.052,0.231,0.11	-0.092
9507	gene:Solyc11g007070.1	NA	11	+	1541324	1541429	1541324	1541400	1541655	1541751	9507	0,5,6	32,63,42	2,1,0	38,33,32	178	149	2.209511161749212e-38	1.39063072171e-36	0.0,0.062,0.107	0.042,0.025,0.0	0.034
11783	gene:Solyc08g014470.2	NA	8	-	4541487	4541700	4541576	4541700	4540136	4540331	11783	6,6,9	64,96,123	0,4,0	45,43,33	238	149	2.532705305810022e-38	1.58652483307e-36	0.055,0.038,0.044	0.0,0.055,0.0	0.027
8691	gene:Solyc07g017530.2	NA	7	-	7472831	7472987	7472836	7472987	7471524	7471642	8691	6,2,1	4,4,3	2,0,7	2,0,0	154	149	2.623909814244436e-38	1.63594001564e-36	0.592,0.326,0.244	0.492,NA,1.0	-0.359
12823	gene:Solyc02g088110.2	NA	2	-	50297702	50297826	50297749	50297826	50296847	50297522	12823	124,142,64	20,22,13	49,81,72	4,5,9	196	149	2.983823883741498e-38	1.85164398019e-36	0.825,0.831,0.789	0.903,0.925,0.859	-0.081
299	gene:Solyc05g026380.1	NA	5	-	41077718	41077884	41077815	41077884	41076123	41076201	299	2,6,7	20,43,22	0,1,3	28,12,20	246	149	3.135262543879888e-38	1.93657146896e-36	0.057,0.078,0.162	0.0,0.048,0.083	0.055
4549	gene:Solyc07g019530.2	NA	7	+	11877505	11877591	11877505	11877583	11877706	11877826	4549	6,4,3	136,250,110	12,3,10	142,104,174	157	149	3.2305260298561706e-38	1.9861752628e-36	0.04,0.015,0.025	0.074,0.027,0.052	-0.024
8932	gene:Solyc03g120270.2	NA	3	+	68723869	68724086	68723869	68724084	68724524	68724567	8932	3,13,1	9,23,11	1,0,4	16,13,20	151	149	3.5700805374621704e-38	2.18482348099e-36	0.248,0.358,0.082	0.058,0.0,0.165	0.155
13145	gene:Solyc09g098580.2	NA	9	+	72370512	72370610	72370512	72370609	72372419	72372480	13145	6,16,13	4,1,0	10,5,3	8,2,0	150	149	5.047375377735364e-38	3.07473142277e-36	0.598,0.941,1.0	0.554,0.713,1.0	0.091
11425	gene:Solyc03g005800.2	NA	3	+	548356	548496	548356	548491	549500	549647	11425	51,70,42	4,8,5	48,40,30	4,1,0	154	149	6.503642246451694e-38	3.94376114305e-36	0.925,0.894,0.89	0.921,0.975,1.0	-0.062
141	gene:Solyc11g066550.1	NA	11	-	52299571	52299735	52299615	52299735	52299427	52299459	141	2,6,1	15,35,30	1,2,0	41,21,21	193	149	6.700725045224851e-38	4.04480130003e-36	0.093,0.117,0.025	0.018,0.068,0.0	0.05
12176	gene:Solyc04g005730.2	NA	4	+	473802	474012	473802	473911	474115	474208	12176	27,89,72	0,4,0	39,28,20	2,6,0	250	149	1.9822211347993176e-37	1.19112654616e-35	1.0,0.93,1.0	0.921,0.736,1.0	0.091
9474	gene:Solyc11g012900.1	NA	11	-	5693098	5693265	5693099	5693265	5692411	5692445	9474	0,2,2	0,6,4	0,1,0	1,0,2	150	149	2.2397004653126013e-37	1.33978478285e-35	NA,0.249,0.332	0.0,1.0,0.0	-0.043
4874	gene:Solyc09g055590.2	NA	9	-	42260640	42260820	42260664	42260820	42260107	42260568	4874	236,596,226	2,17,4	130,79,63	8,3,5	173	149	3.190147511444425e-37	1.89978291264e-35	0.99,0.968,0.98	0.933,0.958,0.916	0.044
8751	gene:Solyc11g062020.1	NA	11	+	48797410	48797658	48797410	48797500	48799307	48799363	8751	0,3,3	2,4,1	3,3,1	0,0,2	307	149	4.465710840374877e-37	2.64752856965e-35	0.0,0.267,0.593	1.0,1.0,0.195	-0.445
3830	gene:Solyc03g116810.2	NA	3	+	66076408	66076557	66076408	66076553	66077301	66077402	3830	177,362,177	7,9,3	206,114,143	4,0,0	153	149	6.0640713543916086e-37	3.5791496705e-35	0.961,0.975,0.983	0.98,1.0,1.0	-0.02
7175	gene:Solyc07g007500.2	NA	7	+	2194732	2194952	2194732	2194949	2197948	2198061	7175	71,381,143	8,26,11	117,82,57	3,5,2	152	149	9.56827955461345e-37	5.62242267634e-35	0.897,0.935,0.927	0.975,0.941,0.965	-0.041
9691	gene:Solyc05g055010.2	NA	5	-	64786667	64786898	64786801	64786898	64786420	64786569	9691	15,34,17	4,12,0	10,11,3	5,2,9	283	149	1.5399090694827977e-36	9.00880724349e-35	0.664,0.599,1.0	0.513,0.743,0.149	0.286
5487	gene:Solyc04g077030.2	NA	4	-	61996801	61996925	61996836	61996925	61995791	61996026	5487	4,17,4	4,7,5	1,2,0	0,0,7	184	149	2.895678526119261e-36	1.68660573802e-34	0.447,0.663,0.393	1.0,1.0,0.0	-0.166
11171	gene:Solyc10g083350.1	NA	10	-	63191773	63191875	63191778	63191875	63191570	63191675	11171	3,1,2	5,12,5	6,8,0	3,13,0	154	149	4.857227004889116e-36	2.81676745087e-34	0.367,0.075,0.279	0.659,0.373,NA	-0.276
9282	gene:Solyc01g006960.2	NA	1	-	1530622	1530742	1530627	1530742	1530422	1530551	9282	19,18,63	2,2,13	33,34,31	0,2,4	154	149	9.004181945830477e-36	5.19893635829e-34	0.902,0.897,0.824	1.0,0.943,0.882	-0.067
8224	gene:Solyc10g083960.1	NA	10	+	63657925	63657985	63657925	63657956	63658145	63658403	8224	23,16,11	3,10,2	17,8,18	1,3,0	178	149	9.234115080872873e-36	5.3086168084e-34	0.865,0.573,0.822	0.934,0.691,1.0	-0.122
4131	gene:Solyc07g054830.2	NA	7	-	63009275	63009461	63009332	63009461	63008943	63009029	4131	6,9,8	35,140,63	2,3,1	69,30,38	206	149	1.0011861449140191e-35	5.73092758813e-34	0.11,0.044,0.084	0.021,0.067,0.019	0.044
8735	gene:Solyc07g066300.2	NA	7	+	67783108	67783293	67783108	67783282	67783496	67783877	8735	37,87,17	4,23,5	13,6,7	1,1,1	160	149	1.1053058880177622e-35	6.29976918149e-34	0.896,0.779,0.76	0.924,0.848,0.867	-0.068
4142	gene:Solyc09g009650.2	NA	9	-	3059695	3059804	3059698	3059804	3059339	3059598	4142	175,611,175	4,17,4	123,131,124	0,4,0	152	149	1.6025637343962926e-35	9.09489162085e-34	0.977,0.972,0.977	1.0,0.97,1.0	-0.015
7650	gene:Solyc09g075800.2	NA	9	+	67428144	67428191	67428144	67428186	67428973	67429405	7650	32,119,57	43,140,28	59,23,47	29,22,15	154	149	2.657633189800054e-35	1.50184547917e-33	0.419,0.451,0.663	0.663,0.503,0.752	-0.128
8550	gene:Solyc02g081520.2	NA	2	-	45456037	45456216	45456071	45456216	45454809	45454863	8550	4,39,23	0,0,2	27,10,15	0,0,6	183	149	3.7835909118623195e-35	2.12907149617e-33	1.0,1.0,0.904	1.0,1.0,0.671	0.078
2027	gene:Solyc03g116890.2	NA	3	-	66140955	66141204	66141091	66141204	66139860	66140583	2027	3,26,13	326,643,447	14,7,8	224,142,129	285	149	4.004166499952078e-35	2.24368485736e-33	0.005,0.021,0.015	0.032,0.025,0.031	-0.016
7839	gene:Solyc01g108620.2	NA	1	+	95875880	95876046	95875880	95876018	95876144	95876384	7839	13,14,27	107,289,198	2,2,0	65,44,39	177	149	5.452815432317634e-35	3.04257936728e-33	0.093,0.039,0.103	0.025,0.037,0.0	0.058
7861	gene:Solyc09g074420.2	NA	9	+	66230547	66230774	66230547	66230651	66231049	66231137	7861	10,13,10	10,16,15	7,0,0	17,12,13	272	149	5.89731947542718e-35	3.27683693028e-33	0.354,0.308,0.268	0.184,0.0,0.0	0.249
4409	gene:Solyc10g018250.1	NA	10	+	7305960	7306037	7305960	7306033	7309875	7310014	4409	16,37,15	392,827,293	14,6,7	427,262,312	153	149	6.800111480137381e-35	3.76272835234e-33	0.038,0.042,0.047	0.031,0.022,0.021	0.018
7643	gene:Solyc02g068430.2	NA	2	-	38384102	38384144	38384106	38384144	38383652	38383808	7643	584,1401,726	24,43,16	277,227,167	7,4,1	153	149	8.380669385930136e-35	4.6180618027e-33	0.96,0.969,0.978	0.975,0.982,0.994	-0.015
10340	gene:Solyc02g093900.2	NA	2	-	54600818	54600898	54600832	54600898	54600256	54600745	10340	35,104,34	213,959,313	46,43,48	337,207,176	163	149	9.25639098836535e-35	5.07954017874e-33	0.131,0.09,0.09	0.111,0.16,0.2	-0.053
4260	gene:Solyc12g088900.1	NA	12	-	64095942	64096093	64095945	64096093	64094706	64095017	4260	64,137,88	2,18,15	92,48,43	4,3,4	152	149	1.4014886558120516e-34	7.65916434123e-33	0.969,0.882,0.852	0.958,0.94,0.913	-0.036
1503	gene:Solyc12g095890.1	NA	12	+	64996527	64996546	64996527	64996530	64997509	64997639	1503	0,4,0	20,40,43	4,5,1	46,21,19	165	149	1.4242844861398014e-34	7.75184343276e-33	0.0,0.083,0.0	0.073,0.177,0.045	-0.071
9822	gene:Solyc07g007970.2	NA	7	+	2665034	2665213	2665034	2665190	2666238	2666474	9822	1,2,0	12,33,22	3,0,4	19,7,14	172	149	2.1873417714600824e-34	1.18562851939e-32	0.067,0.05,0.0	0.12,0.0,0.198	-0.067
11979	gene:Solyc08g065330.2	NA	8	+	53239315	53239375	53239315	53239352	53239945	53240054	11979	7,26,13	0,0,4	9,4,7	4,2,1	172	149	2.2436372626307505e-34	1.21119930275e-32	1.0,1.0,0.738	0.661,0.634,0.858	0.195
7981	gene:Solyc10g006190.2	NA	10	-	905520	905588	905561	905588	903486	903758	7981	2,6,4	4,7,4	1,5,2	2,1,0	190	149	2.981519755570659e-34	1.6030195285e-32	0.282,0.402,0.44	0.282,0.797,1.0	-0.318
2039	gene:Solyc01g103540.2	NA	1	+	92132031	92132183	92132031	92132163	92132372	92132541	2039	59,190,63	5,31,6	23,13,19	3,11,4	169	149	6.035663651331682e-34	3.23200053587e-32	0.912,0.844,0.903	0.871,0.51,0.807	0.157
5363	gene:Solyc09g031750.2	NA	9	-	28024222	28024359	28024226	28024359	28023612	28024112	5363	5,12,4	4,13,5	0,1,2	3,3,2	153	149	7.4155564964672595e-34	3.95496346478e-32	0.549,0.473,0.438	0.0,0.245,0.493	0.241
7282	gene:Solyc02g068930.2	NA	2	-	38826462	38826530	38826466	38826530	38825920	38826387	7282	0,3,0	8,45,15	0,6,0	7,6,15	153	149	9.82522908101305e-34	5.21916168783e-32	0.0,0.061,0.0	0.0,0.493,0.0	-0.144
2475	gene:Solyc01g105200.2	NA	1	+	93458723	93458865	93458723	93458825	93459093	93459440	2475	0,4,0	23,47,33	11,5,9	120,112,113	189	149	1.2814017880419977e-33	6.77968754789e-32	0.0,0.063,0.0	0.067,0.034,0.059	-0.032
172	gene:Solyc03g114580.2	NA	3	-	64522273	64522451	64522277	64522451	64521216	64521271	172	7,19,8	0,4,2	2,12,1	2,0,0	153	149	1.3944479254269835e-33	7.34851922606e-32	1.0,0.822,0.796	0.493,1.0,1.0	0.042
8291	gene:Solyc04g058200.2	NA	4	-	55298060	55298245	55298213	55298245	55297418	55297505	8291	2,3,0	38,73,55	4,4,0	12,21,28	302	149	1.4285130506038054e-33	7.49828194151e-32	0.025,0.02,0.0	0.141,0.086,0.0	-0.061
8777	gene:Solyc10g081540.1	NA	10	-	62581725	62581822	62581754	62581822	62581508	62581624	8777	0,2,0	10,37,16	1,4,1	16,16,17	178	149	1.6042336943533057e-33	8.38748955158e-32	0.0,0.043,0.0	0.05,0.173,0.047	-0.076
7576	gene:Solyc08g006120.2	NA	8	-	859559	859792	859704	859792	859053	859184	7576	0,11,13	67,263,132	1,0,3	71,53,60	294	149	1.838757540783904e-33	9.57596083985e-32	0.0,0.021,0.048	0.007,0.0,0.025	0.012
11143	gene:Solyc12g042110.1	NA	12	-	40737441	40737658	40737594	40737658	40737228	40737358	11143	9,4,0	3,5,3	2,0,0	1,3,0	302	149	1.8851960581004403e-33	9.7794545514e-32	0.597,0.283,0.0	0.497,0.0,NA	0.045
1731	gene:Solyc09g061420.2	NA	9	-	59097802	59098025	59097957	59098025	59095611	59095806	1731	10,25,6	0,13,7	2,7,6	9,6,4	304	149	2.0032686611509738e-33	1.03515205526e-31	1.0,0.485,0.296	0.098,0.364,0.424	0.298
3526	gene:Solyc09g091850.2	NA	9	-	71061896	71062073	71062034	71062073	71060895	71061034	3526	10,15,15	28,35,51	29,15,14	44,18,30	287	149	2.144408218826737e-33	1.10378841651e-31	0.156,0.182,0.132	0.255,0.302,0.195	-0.094
358	gene:Solyc03g093640.2	NA	3	-	55206068	55206176	55206098	55206176	55205803	55205972	358	6,4,4	87,133,146	8,6,5	65,81,65	179	149	3.5039737553419346e-33	1.79663210313e-31	0.054,0.024,0.022	0.093,0.058,0.06	-0.037
12532	gene:Solyc05g007020.2	NA	5	-	1610630	1610838	1610742	1610838	1610233	1610313	12532	397,859,464	18,44,8	213,99,197	14,18,4	261	149	3.8851010534949265e-33	1.98439007655e-31	0.926,0.918,0.971	0.897,0.758,0.966	0.065
2936	gene:Solyc06g034330.2	NA	6	+	24073117	24073301	24073117	24073275	24073398	24073536	2936	0,5,7	74,126,83	7,5,1	41,28,37	175	149	4.898514320228088e-33	2.49242414455e-31	0.0,0.033,0.067	0.127,0.132,0.022	-0.06
9598	gene:Solyc03g120240.2	NA	3	+	68693857	68694031	68693857	68693983	68694106	68694376	9598	3,12,7	16,64,42	0,7,0	40,17,28	197	149	5.6365541508311426e-33	2.85700149325e-31	0.124,0.124,0.112	0.0,0.237,0.0	0.041
10774	gene:Solyc09g074100.2	NA	9	-	65777391	65777494	65777396	65777494	65777132	65777216	10774	8,29,12	20,72,28	7,2,0	23,14,9	154	149	5.774743955322131e-33	2.91591633942e-31	0.279,0.28,0.293	0.227,0.121,0.0	0.168
6137	gene:Solyc04g015970.2	NA	4	+	6528123	6528359	6528123	6528208	6528766	6528850	6137	3,4,9	67,89,133	2,0,3	128,87,77	300	149	6.459256589469708e-33	3.24920179955e-31	0.022,0.022,0.033	0.008,0.0,0.019	0.017
9181	gene:Solyc06g062660.2	NA	6	-	39545543	39545594	39545545	39545594	39544284	39544472	9181	6,4,4	30,115,64	3,0,1	60,44,33	151	149	9.265360651169903e-33	4.64316941311e-31	0.165,0.033,0.058	0.047,0.0,0.029	0.06
2235	gene:Solyc01g111410.2	NA	1	+	97668633	97668757	97668633	97668718	97668888	97668982	2235	16,61,44	6,1,4	22,23,21	2,0,0	188	149	9.383359365549119e-33	4.68462452536e-31	0.679,0.98,0.897	0.897,1.0,1.0	-0.114
9099	gene:Solyc12g019740.1	NA	12	+	11253585	11253728	11253585	11253660	11253812	11254118	9099	0,8,4	0,2,1	1,3,0	0,0,1	217	149	9.775956123819698e-33	4.86234821439e-31	NA,0.733,0.733	1.0,1.0,0.0	0.066
6919	gene:Solyc01g096800.2	NA	1	+	87798666	87798763	87798666	87798759	87798843	87799031	6919	2,3,0	11,60,28	1,4,6	40,22,12	153	149	1.290571698760763e-32	6.39507170132e-31	0.15,0.046,0.0	0.024,0.15,0.327	-0.102
5893	gene:Solyc12g038550.1	NA	12	-	47329899	47330050	47329977	47330050	47324061	47324170	5893	8,14,4	7,3,5	21,17,19	3,5,0	227	149	1.59682491058343e-32	7.88320996749e-31	0.429,0.754,0.344	0.821,0.691,1.0	-0.328
5117	gene:Solyc05g018810.2	NA	5	+	23877984	23878227	23877984	23878002	23879263	23879625	5117	34,47,26	86,186,71	16,24,9	97,109,72	374	149	1.7685613778864144e-32	8.69870188827e-31	0.136,0.091,0.127	0.062,0.081,0.047	0.055
2567	gene:Solyc11g005200.1	NA	11	-	176572	176818	176770	176818	175118	175184	2567	1,5,8	4,45,18	5,3,0	55,22,28	347	149	2.0508157262629934e-32	1.00497538173e-30	0.097,0.046,0.16	0.038,0.055,0.0	0.07
7096	gene:Solyc01g058260.2	NA	1	-	65873191	65873299	65873237	65873299	65872753	65872816	7096	19,64,50	18,15,20	37,9,15	3,6,3	195	149	2.639650133395496e-32	1.28877035925e-30	0.446,0.765,0.656	0.904,0.534,0.793	-0.121
13857	gene:Solyc03g121230.2	NA	3	+	69384773	69384963	69384773	69384938	69385051	69385506	13857	292,860,374	1,6,5	167,155,148	2,5,8	174	149	3.5491977232347955e-32	1.72649618185e-30	0.996,0.992,0.985	0.986,0.964,0.941	0.027
2350	gene:Solyc05g026140.2	NA	5	+	39844097	39844208	39844097	39844197	39845994	39846083	2350	8,37,28	0,1,1	11,16,9	0,4,1	160	149	3.8287299062141466e-32	1.8556763925e-30	1.0,0.972,0.963	1.0,0.788,0.893	0.085
10187	gene:Solyc06g062360.2	NA	6	-	39329908	39330033	39329912	39330033	39329644	39329729	10187	1,8,5	99,206,124	2,0,0	68,58,64	153	149	5.342525234940682e-32	2.57995400436e-30	0.01,0.036,0.038	0.028,0.0,0.0	0.019
8597	gene:Solyc02g005350.2	NA	2	-	8038669	8038786	8038704	8038786	8037966	8038335	8597	16,29,16	201,505,263	13,5,4	213,174,191	184	149	7.267702313809598e-32	3.49692343215e-30	0.061,0.044,0.047	0.047,0.023,0.017	0.022
6384	gene:Solyc03g093840.1	NA	3	-	55519201	55519326	55519238	55519326	55518212	55518275	6384	2,5,3	8,5,9	3,7,2	0,7,1	186	149	1.4562994149381878e-31	6.98182535393e-30	0.167,0.445,0.211	1.0,0.445,0.616	-0.413
11320	gene:Solyc01g066520.2	NA	1	-	74530719	74530842	74530753	74530842	74528935	74529163	11320	2,15,4	89,297,121	4,0,2	134,93,85	183	149	1.5577331911007393e-31	7.44125783375e-30	0.018,0.039,0.026	0.024,0.0,0.019	0.013
3883	gene:Solyc05g005840.2	NA	5	+	659405	659622	659405	659584	660258	660410	3883	30,107,30	21,37,16	11,4,5	10,6,4	187	149	1.823761631060118e-31	8.68084389264e-30	0.532,0.697,0.599	0.467,0.347,0.499	0.172
7033	gene:Solyc12g014350.1	NA	12	-	5162091	5162164	5162095	5162164	5161920	5161986	7033	0,7,0	24,37,31	8,0,12	42,35,41	153	149	2.3859881091846574e-31	1.13164007464e-29	0.0,0.156,0.0	0.156,0.0,0.222	-0.074
2251	gene:Solyc01g108920.2	NA	1	+	96051206	96051341	96051206	96051328	96051421	96051561	2251	0,0,9	1,0,8	0,1,2	5,5,2	162	149	6.7433970198811125e-31	3.18691503288e-29	0.0,NA,0.509	0.0,0.155,0.479	0.043
10514	gene:Solyc07g014640.2	NA	7	+	5029183	5029269	5029183	5029212	5029358	5029428	10514	1,7,2	6,34,20	1,1,1	16,9,18	206	149	9.940178693228272e-31	4.68104868958e-29	0.108,0.13,0.067	0.043,0.074,0.039	0.05
12759	gene:Solyc06g010220.1	NA	6	-	5423689	5423771	5423716	5423771	5422937	5423077	12759	0,0,5	0,5,5	4,21,5	13,8,7	176	149	1.0219225210477762e-30	4.79545267827e-29	NA,0.0,0.458	0.207,0.69,0.377	-0.196
8454	gene:Solyc07g006790.2	NA	7	+	1639343	1639426	1639343	1639395	1639528	1639569	8454	145,300,308	1,11,4	287,238,178	0,4,0	180	149	1.0498239488761644e-30	4.90903592996e-29	0.992,0.958,0.985	1.0,0.98,1.0	-0.015
8696	gene:Solyc02g063450.2	NA	2	-	35544518	35544762	35544641	35544762	35543729	35543885	8696	1640,2904,2525	13,32,32	2523,2070,1733	61,24,17	272	149	1.4368102945569246e-30	6.69503182867e-29	0.986,0.98,0.977	0.958,0.979,0.982	0.008
6406	gene:Solyc08g060840.1	NA	8	-	45606485	45606729	45606489	45606729	45606369	45606414	6406	4,0,2	40,102,43	5,0,3	25,15,20	153	149	3.7120851912127014e-30	1.72365354333e-28	0.089,0.0,0.043	0.163,0.0,0.127	-0.053
10013	gene:Solyc03g118620.2	NA	3	-	67469279	67469365	67469291	67469365	67469087	67469164	10013	3,9,0	39,116,63	0,0,2	22,13,25	161	149	3.900882699087038e-30	1.80500774369e-28	0.066,0.067,0.0	0.0,0.0,0.069	0.021
3985	gene:Solyc04g071710.2	NA	4	-	58683190	58683407	58683354	58683407	58682996	58683106	3985	2,11,7	74,211,108	3,0,1	86,73,53	313	149	5.530248812410693e-30	2.55005917461e-28	0.013,0.024,0.03	0.016,0.0,0.009	0.014
3522	gene:Solyc09g091850.2	NA	9	-	71061978	71062073	71062034	71062073	71060895	71061034	3522	9,12,8	28,35,51	21,15,7	44,18,30	205	149	5.655955888502712e-30	2.59899979928e-28	0.189,0.199,0.102	0.258,0.377,0.145	-0.097
10719	gene:Solyc10g049280.1	NA	10	-	44854396	44854472	44854407	44854472	44853951	44854011	10719	88,171,119	5,8,3	111,50,38	12,7,0	160	149	5.8920777706723946e-30	2.69816526878e-28	0.942,0.952,0.974	0.896,0.869,1.0	0.034
13787	gene:Solyc09g092450.2	NA	9	-	71541465	71541691	71541479	71541691	71540512	71540631	13787	2,10,7	26,36,34	3,0,1	15,15,10	163	149	6.394228229017136e-30	2.91805329489e-28	0.066,0.203,0.158	0.155,0.0,0.084	0.063
13435	gene:Solyc07g007560.2	NA	7	-	2233224	2233324	2233279	2233324	2232963	2233016	13435	4,15,3	2,2,0	1,1,0	0,0,1	204	149	7.818021069551683e-30	3.55559314396e-28	0.594,0.846,1.0	1.0,1.0,0.0	0.147
4719	gene:Solyc03g082560.2	NA	3	+	52496909	52497033	52496909	52497023	52497121	52497223	4719	0,19,14	2,13,11	2,1,1	0,1,0	159	149	8.617938668864984e-30	3.90601452295e-28	0.0,0.578,0.544	1.0,0.484,1.0	-0.454
1397	gene:Solyc04g078750.2	NA	4	+	63415044	63415165	63415044	63415122	63415484	63416058	1397	23,54,31	0,6,1	26,20,21	0,2,0	192	149	9.225018906182233e-30	4.16694731545e-28	1.0,0.875,0.96	1.0,0.886,1.0	-0.017
2902	gene:Solyc07g052670.2	NA	7	-	61118917	61118989	61118926	61118989	61116909	61116987	2902	204,507,216	2086,4730,2734	55,35,24	787,522,580	158	149	1.0467916036274809e-29	4.71233643938e-28	0.084,0.092,0.069	0.062,0.059,0.038	0.029
137	gene:Solyc10g044450.1	NA	10	+	26425851	26425950	26425851	26425893	26427631	26427741	137	105,145,122	23,33,16	71,51,83	2,4,2	206	149	1.760094425359726e-29	7.89663985432e-28	0.768,0.761,0.847	0.963,0.902,0.968	-0.152
8405	gene:Solyc08g048550.2	NA	8	+	12221938	12222001	12221938	12221996	12222111	12222201	8405	45,55,34	0,3,1	31,17,33	0,4,4	154	149	2.221790515903092e-29	9.93447072431e-28	1.0,0.947,0.97	1.0,0.804,0.889	0.075
3726	gene:Solyc09g057870.2	NA	9	-	51564772	51565231	51565027	51565231	51563806	51564255	3726	22,48,22	29,41,17	34,7,22	16,4,13	404	149	2.558167775038786e-29	1.14001570646e-27	0.219,0.302,0.323	0.439,0.392,0.384	-0.124
12282	gene:Solyc09g065210.2	NA	9	-	63187915	63187991	63187920	63187991	63187686	63187794	12282	84,163,157	13,17,8	114,90,80	4,2,9	154	149	2.720091706243411e-29	1.20812099863e-27	0.862,0.903,0.95	0.965,0.978,0.896	-0.041
4132	gene:Solyc07g054830.2	NA	7	-	63006143	63006229	63006146	63006229	63004828	63004896	4132	2,7,2	35,204,79	0,1,0	60,58,42	152	149	4.7194782474618317e-29	2.08915570421e-27	0.053,0.033,0.024	0.0,0.017,0.0	0.031
8538	gene:Solyc06g064880.2	NA	6	+	40444470	40444580	40444470	40444570	40444960	40445035	8538	4,4,0	19,38,24	1,2,5	14,9,0	159	149	6.178348829640541e-29	2.72586287235e-27	0.165,0.09,0.0	0.063,0.172,1.0	-0.327
7878	gene:Solyc07g056310.2	NA	7	+	64158302	64158389	64158302	64158333	64158492	64158916	7878	0,5,1	32,57,13	3,5,3	33,13,22	205	149	6.476435777063936e-29	2.84791612978e-27	0.0,0.06,0.053	0.062,0.218,0.09	-0.086
7372	gene:Solyc04g016130.2	NA	4	-	6862557	6862710	6862647	6862710	6858545	6858727	7372	52,118,64	10,24,11	53,50,46	5,7,4	239	149	1.7155207082223222e-28	7.5188498367e-27	0.764,0.754,0.784	0.869,0.817,0.878	-0.087
2935	gene:Solyc06g034330.2	NA	6	+	24073117	24073289	24073117	24073275	24073398	24073536	2935	1,11,20	74,126,83	12,9,3	41,28,37	163	149	4.006224626835669e-28	1.75008760014e-26	0.012,0.074,0.181	0.211,0.227,0.069	-0.08
11025	gene:Solyc09g098550.2	NA	9	+	72345917	72346010	72345917	72345983	72346100	72346168	11025	4,12,6	47,132,96	4,0,4	90,67,46	176	149	4.667945836304975e-28	2.03246953135e-26	0.067,0.071,0.05	0.036,0.0,0.069	0.028
10697	gene:Solyc05g055550.2	NA	5	-	65149483	65149595	65149493	65149595	65149038	65149080	10697	6,46,18	11,25,21	7,9,4	16,8,9	159	149	4.740515946935613e-28	2.05732195344e-26	0.338,0.633,0.445	0.291,0.513,0.294	0.106
7857	gene:Solyc07g041930.2	NA	7	+	54619346	54619523	54619346	54619440	54620052	54620123	7857	5,16,4	51,118,30	7,2,3	78,68,45	232	149	5.328772299489374e-28	2.30508456473e-26	0.059,0.08,0.079	0.054,0.019,0.041	0.035
12537	gene:Solyc05g007020.2	NA	5	-	1610395	1610526	1610461	1610526	1610233	1610313	12537	22,66,35	611,1652,627	12,6,3	353,242,225	215	149	5.7005036970054215e-28	2.45787951611e-26	0.024,0.027,0.037	0.023,0.017,0.009	0.013
221	gene:Solyc02g089340.2	NA	2	+	51192763	51192974	51192763	51192838	51193792	51193882	221	0,3,4	7,30,8	0,0,2	10,2,9	285	149	6.519883216707688e-28	2.80207278699e-26	0.0,0.05,0.207	0.0,0.0,0.104	0.051
8427	gene:Solyc01g056850.2	NA	1	-	56989880	56990125	56990039	56990125	56989075	56989178	8427	1,3,1	16,50,23	7,7,2	62,41,31	308	149	1.106620064250306e-27	4.74061756556e-26	0.029,0.028,0.021	0.052,0.076,0.03	-0.027
7874	gene:Solyc02g062570.2	NA	2	+	34298080	34298318	34298080	34298314	34299299	34299525	7874	3,2,0	20,59,26	9,1,5	17,10,17	153	149	1.1452620489361386e-27	4.8903794244e-26	0.127,0.032,0.0	0.34,0.089,0.223	-0.164
13645	gene:Solyc02g093770.2	NA	2	-	54493897	54494043	54493901	54494043	54493511	54493688	13645	14,44,22	7,1,0	40,25,20	0,2,1	153	149	1.2266843853611637e-27	5.22127199923e-26	0.661,0.977,1.0	1.0,0.924,0.951	-0.079
5113	gene:Solyc05g018810.2	NA	5	+	23878104	23878227	23878104	23878138	23879263	23879625	5113	385,905,348	2,2,5	280,179,193	6,8,0	238	149	1.3088173916297189e-27	5.5530654827e-26	0.992,0.996,0.978	0.967,0.933,1.0	0.022
8902	gene:Solyc04g016070.2	NA	4	-	6741966	6742009	6741970	6742009	6741771	6741824	8902	22,48,30	35,109,52	93,32,62	103,78,68	153	149	2.008094673521099e-27	8.49283352368e-26	0.38,0.3,0.36	0.468,0.285,0.47	-0.061
13028	gene:Solyc05g012290.2	NA	5	+	5570352	5570432	5570352	5570416	5570961	5571037	13028	0,1,4	30,70,34	2,1,6	31,30,20	165	149	2.2415849285865836e-27	9.45023741322e-26	0.0,0.013,0.096	0.055,0.029,0.213	-0.063
12535	gene:Solyc05g007020.2	NA	5	-	1610401	1610526	1610461	1610526	1610233	1610313	12535	24,66,34	611,1652,627	13,8,3	353,242,225	209	149	2.4000234949987606e-27	1.00861746878e-25	0.027,0.028,0.037	0.026,0.023,0.009	0.011
7819	gene:Solyc05g016030.2	NA	5	+	13614010	13614101	13614010	13614079	13614184	13614256	7819	8,7,8	28,35,66	0,2,12	70,38,50	171	149	3.916142573491236e-27	1.64057960177e-25	0.199,0.148,0.096	0.0,0.044,0.173	0.075
7397	gene:Solyc06g082670.2	NA	6	+	48424599	48424685	48424599	48424681	48424807	48424919	7397	14,43,15	1295,1944,856	18,1,13	1014,882,969	153	149	4.0949985479449514e-27	1.71011260115e-25	0.01,0.021,0.017	0.017,0.001,0.013	0.006
10942	gene:Solyc06g065840.2	NA	6	+	41267479	41267699	41267479	41267686	41267803	41267986	10942	1,5,11	3,27,24	2,2,0	10,7,7	162	149	4.638953747033316e-27	1.93120080754e-25	0.235,0.146,0.297	0.155,0.208,0.0	0.105
13022	gene:Solyc06g071430.2	NA	6	+	43949457	43949564	43949457	43949527	43949638	43949720	13022	61,148,128	0,8,2	64,77,61	0,2,0	186	149	4.660788226076858e-27	1.93422711382e-25	1.0,0.937,0.981	1.0,0.969,1.0	-0.017
12509	gene:Solyc12g055750.1	NA	12	-	61741439	61741678	61741481	61741678	61741109	61741322	12509	1,9,4	21,74,23	3,0,1	33,16,22	191	149	4.801092627449807e-27	1.98624642033e-25	0.036,0.087,0.119	0.066,0.0,0.034	0.047
2011	gene:Solyc03g114730.2	NA	3	-	64636549	64636617	64636556	64636617	64636333	64636422	2011	11,41,32	2,4,0	37,26,21	0,0,1	156	149	5.015822344544489e-27	2.06863728992e-25	0.84,0.907,1.0	1.0,1.0,0.953	-0.069
5759	gene:Solyc05g052020.2	NA	5	+	62366679	62366798	62366679	62366780	62366900	62367145	5759	6,62,23	21,76,19	8,5,0	12,12,8	167	149	7.255203917850092e-27	2.98294452102e-25	0.203,0.421,0.519	0.373,0.271,0.0	0.166
7315	gene:Solyc03g046450.2	NA	3	-	12840477	12840523	12840493	12840523	12840218	12840367	7315	0,1,3	1,0,3	4,0,0	2,3,2	165	149	8.458216023050013e-27	3.46682434525e-25	0.0,1.0,0.475	0.644,0.0,0.0	0.277
10407	gene:Solyc11g006930.1	NA	11	+	1444611	1444780	1444611	1444769	1445040	1445054	10407	3,3,2	6,3,2	3,0,1	5,6,5	160	149	9.695012906033209e-27	3.96153142745e-25	0.318,0.482,0.482	0.358,0.0,0.157	0.256
10031	gene:Solyc06g082900.2	NA	6	+	48532650	48532841	48532650	48532681	48532984	48533274	10031	2,12,6	33,84,56	2,1,2	34,28,31	309	149	9.973372328004868e-27	4.05058525308e-25	0.028,0.064,0.049	0.028,0.017,0.03	0.022
4262	gene:Solyc01g006100.2	NA	1	-	761064	761277	761157	761277	760666	760766	4262	0,1,1	1,9,10	6,0,0	6,10,13	242	149	9.973956157821951e-27	4.05058525308e-25	0.0,0.064,0.058	0.381,0.0,0.0	-0.086
4644	gene:Solyc01g103250.2	NA	1	+	91898791	91899031	91898791	91898880	91899494	91899619	4644	4,8,9	14,8,19	9,14,8	15,8,6	300	149	1.0657268004488458e-26	4.31489387499e-25	0.124,0.332,0.19	0.23,0.465,0.398	-0.149
2644	gene:Solyc07g053860.2	NA	7	+	62276244	62276412	62276244	62276272	62276945	62277058	2644	1,8,2	47,239,62	4,2,4	24,37,38	289	149	1.0806114740842497e-26	4.36186029661e-25	0.011,0.017,0.016	0.079,0.027,0.051	-0.038
10896	gene:Solyc12g099750.1	NA	12	-	66769655	66769872	66769818	66769872	66768593	66768680	10896	4,6,4	6,10,21	3,0,4	27,17,19	312	149	1.0849559494095044e-26	4.36612576005e-25	0.241,0.223,0.083	0.05,0.0,0.091	0.135
13989	gene:Solyc03g119400.2	NA	3	+	68030710	68030893	68030710	68030888	68031024	68031604	13989	4,2,0	28,83,60	1,7,6	83,42,48	154	149	1.1468504798174913e-26	4.60126113957e-25	0.121,0.023,0.0	0.012,0.139,0.108	-0.038
9676	gene:Solyc01g096530.2	NA	1	+	87606068	87606174	87606068	87606166	87606289	87606389	9676	7,19,11	52,141,41	4,2,7	62,55,30	157	149	1.1760874902838983e-26	4.70434996114e-25	0.113,0.113,0.203	0.058,0.033,0.181	0.052
9939	gene:Solyc09g098250.2	NA	9	+	72111415	72111467	72111415	72111462	72111553	72111628	9939	12,9,26	0,0,2	21,22,15	0,0,6	154	149	1.5039117739739185e-26	5.9975820896e-25	1.0,1.0,0.926	1.0,1.0,0.708	0.073
6115	gene:Solyc05g012200.2	NA	5	+	5464911	5465115	5464911	5465102	5465203	5465339	6115	1,24,14	3,38,26	4,2,4	17,1,18	162	149	1.7290912672798153e-26	6.87494970942e-25	0.235,0.367,0.331	0.178,0.648,0.17	-0.021
1894	gene:Solyc08g075690.2	NA	8	-	59820930	59821052	59820934	59821052	59820782	59820845	1894	312,369,231	7676,9964,5576	218,183,226	4407,4057,4468	153	149	1.9679209052638437e-26	7.80119093191e-25	0.038,0.035,0.039	0.046,0.042,0.047	-0.008
7035	gene:Solyc12g014350.1	NA	12	-	5162826	5162894	5162851	5162894	5162091	5162164	7035	5,9,12	0,0,2	10,7,5	1,1,2	174	149	2.0648228956281096e-26	8.16096668272e-25	1.0,1.0,0.837	0.895,0.857,0.682	0.134
9530	gene:Solyc03g114790.2	NA	3	+	64682328	64682552	64682328	64682549	64683272	64683506	9530	77,71,71	13,10,10	64,47,63	0,4,9	152	149	3.2845482263479965e-26	1.29432642273e-24	0.853,0.874,0.874	1.0,0.92,0.873	-0.064
5310	gene:Solyc06g083630.2	NA	6	-	48978913	48979128	48979069	48979128	48978054	48978243	5310	9,21,16	11,27,20	23,19,6	17,6,9	305	149	5.382623017527527e-26	2.1148293986e-24	0.286,0.275,0.281	0.398,0.607,0.246	-0.136
169	gene:Solyc02g069100.2	NA	2	-	39064517	39064649	39064535	39064649	39063877	39064193	169	1,9,3	1,0,0	2,4,0	0,2,2	167	149	5.517223955088848e-26	2.16131959067e-24	0.472,1.0,1.0	1.0,0.641,0.0	0.277
2901	gene:Solyc06g082160.2	NA	6	-	48072935	48073064	48072996	48073064	48071806	48071918	2901	7,16,10	10,74,46	5,1,0	22,8,10	210	149	7.160490077383842e-26	2.79680318317e-24	0.332,0.133,0.134	0.139,0.081,0.0	0.126
13036	gene:Solyc10g084950.1	NA	10	-	64299761	64299979	64299764	64299979	64299091	64299636	13036	11,15,26	0,9,1	25,22,6	2,0,2	152	149	7.444929042572179e-26	2.89937412567e-24	1.0,0.62,0.962	0.925,1.0,0.746	-0.03
2600	gene:Solyc04g055190.2	NA	4	+	53805051	53805103	53805051	53805096	53805590	53805653	2600	6,25,11	2,21,3	13,2,4	0,5,0	156	149	7.966809471779214e-26	3.09354473056e-24	0.741,0.532,0.778	1.0,0.276,1.0	-0.075
2889	gene:Solyc09g074370.2	NA	9	-	66168111	66168192	66168115	66168192	66167955	66168021	2889	0,1,0	7,30,7	3,0,0	2,6,0	153	149	9.594529430109666e-26	3.7147332604e-24	0.0,0.031,0.0	0.594,0.0,NA	-0.287
4091	gene:Solyc04g071320.2	NA	4	-	58247944	58248076	58247988	58248076	58246768	58247839	4091	9,3,9	106,124,95	4,1,3	107,62,74	193	149	1.434388609879067e-25	5.53740719163e-24	0.062,0.018,0.068	0.028,0.012,0.03	0.026
8752	gene:Solyc02g072310.2	NA	2	+	41597223	41597295	41597223	41597282	41597377	41597437	8752	5,11,2	0,2,1	6,12,4	6,2,0	162	149	1.708112058371519e-25	6.57499366237e-24	1.0,0.835,0.648	0.479,0.847,1.0	0.052
4949	gene:Solyc07g063120.2	NA	7	-	65691765	65691958	65691811	65691958	65691370	65691682	4949	1,4,0	2,0,0	0,6,2	4,6,1	195	149	1.7921409076406719e-25	6.87850614262e-24	0.276,1.0,NA	0.0,0.433,0.604	0.292
5065	gene:Solyc04g054320.2	NA	4	-	52300601	52300781	52300717	52300781	52298859	52299131	5065	20,63,18	115,356,159	33,30,35	153,158,125	265	149	4.211567800542958e-25	1.61180462223e-23	0.089,0.09,0.06	0.108,0.096,0.136	-0.034
3456	gene:Solyc07g007220.2	NA	7	-	1959100	1959301	1959126	1959301	1958198	1958410	3456	74,154,129	28,50,31	49,32,31	8,3,11	175	149	6.1348900327033955e-25	2.34113044926e-23	0.692,0.724,0.78	0.839,0.901,0.706	-0.083
12104	gene:Solyc10g005850.2	NA	10	-	657660	657840	657719	657840	656825	657093	12104	0,2,1	25,139,48	3,0,4	29,15,15	208	149	6.813634622568704e-25	2.59269535208e-23	0.0,0.01,0.015	0.069,0.0,0.16	-0.068
7057	gene:Solyc12g098680.1	NA	12	+	66107568	66107671	66107568	66107668	66108133	66108200	7057	3,8,3	0,5,0	3,0,1	0,2,0	152	149	6.906429765307677e-25	2.62049677952e-23	1.0,0.611,1.0	1.0,0.0,1.0	0.204
580	gene:Solyc10g074990.1	NA	10	-	58695306	58695335	58695311	58695335	58694832	58694901	580	2,1,0	41,232,80	6,0,0	22,32,14	154	149	7.228901533123266e-25	2.73503738917e-23	0.045,0.004,0.0	0.209,0.0,0.0	-0.053
13776	gene:Solyc09g011020.2	NA	9	-	4361934	4361979	4361952	4361979	4361660	4361865	13776	74,107,75	2,0,1	48,33,26	4,7,3	167	149	7.635233254987464e-25	2.88056527347e-23	0.971,1.0,0.985	0.915,0.808,0.885	0.116
10135	gene:Solyc05g048810.2	NA	5	-	59499297	59499378	59499305	59499378	59499097	59499217	10135	17,24,13	10,18,8	3,2,3	0,2,1	157	149	1.2976809186299268e-24	4.88192708198e-23	0.617,0.559,0.607	1.0,0.487,0.74	-0.148
12219	gene:Solyc04g082410.2	NA	4	-	66081371	66081425	66081399	66081425	66081130	66081292	12219	6,17,3	43,150,63	0,0,5	27,20,30	177	149	1.4282812554593969e-24	5.35807205438e-23	0.105,0.087,0.039	0.0,0.0,0.123	0.036
10517	gene:Solyc03g115650.2	NA	3	+	65287613	65287895	65287613	65287860	65289140	65289263	10517	13157,24853,11234	685,0,597	7468,6182,5421	0,0,264	184	149	1.48685486902724e-24	5.56209370723e-23	0.94,1.0,0.938	1.0,1.0,0.943	-0.022
8035	gene:Solyc06g084480.2	NA	6	+	49580247	49580361	49580247	49580335	49580675	49580726	8035	23,33,12	7,6,1	16,20,13	5,0,0	175	149	2.9032024026188926e-24	1.08299235693e-22	0.737,0.824,0.911	0.732,1.0,1.0	-0.087
10963	gene:Solyc01g109660.2	NA	1	+	96560712	96560894	96560712	96560882	96561203	96561995	10963	2733,11868,4632	31557,85094,31632	1988,1660,1346	31412,25840,23063	161	149	3.903712491843663e-24	1.45213730789e-22	0.074,0.114,0.119	0.055,0.056,0.051	0.048
10354	gene:Solyc03g096810.2	NA	3	-	59166891	59167007	59166916	59167007	59166693	59166801	10354	9,9,8	371,482,304	3,6,0	269,294,284	174	149	4.709186681666493e-24	1.74687148415e-22	0.02,0.016,0.022	0.009,0.017,0.0	0.011
7222	gene:Solyc12g100000.1	NA	12	+	66914655	66914788	66914655	66914772	66914925	66916932	7222	0,9,7	11,63,39	3,0,1	32,13,16	165	149	4.731958744817298e-24	1.75042930728e-22	0.0,0.114,0.139	0.078,0.0,0.053	0.041
6657	gene:Solyc02g070290.2	NA	2	-	40076637	40076791	40076644	40076791	40074530	40074609	6657	0,1,0	7,28,24	0,1,4	16,14,12	156	149	4.995899022236602e-24	1.84293163931e-22	0.0,0.033,0.0	0.0,0.064,0.241	-0.091
8004	gene:Solyc07g008950.2	NA	7	-	3976239	3976318	3976252	3976318	3975952	3976081	8004	4,7,11	82,249,120	9,12,4	107,96,69	162	149	5.398731846398668e-24	1.98601548255e-22	0.043,0.025,0.078	0.072,0.103,0.051	-0.027
8593	gene:Solyc02g005350.2	NA	2	-	8038670	8038786	8038704	8038786	8037966	8038335	8593	17,31,19	201,505,263	10,5,6	213,174,191	183	149	5.607679997357266e-24	2.05718205428e-22	0.064,0.048,0.056	0.037,0.023,0.025	0.028
6090	gene:Solyc07g009350.2	NA	7	-	4402555	4402691	4402572	4402691	4401084	4401208	6090	33,39,93	0,11,10	52,48,30	5,0,0	166	149	5.998283118316847e-24	2.19441321794e-22	1.0,0.761,0.893	0.903,1.0,1.0	-0.083
11793	gene:Solyc07g026810.2	NA	7	-	31750998	31751216	31751086	31751216	31749948	31750397	11793	8,21,4	32,65,63	4,6,0	49,19,17	237	149	7.634804084789202e-24	2.78544500676e-22	0.136,0.169,0.038	0.049,0.166,0.0	0.043
6362	gene:Solyc10g006320.2	NA	10	-	962267	962378	962271	962378	961831	961990	6362	17,36,15	23,31,8	16,11,12	9,3,4	153	149	7.669364472456346e-24	2.79038795053e-22	0.419,0.531,0.646	0.634,0.781,0.745	-0.188
8887	gene:Solyc05g015860.2	NA	5	+	12530269	12530324	12530269	12530320	12530429	12530511	8887	6,3,6	42,193,94	1,11,1	52,25,35	153	149	9.627713811729806e-24	3.49333441038e-22	0.122,0.015,0.059	0.018,0.3,0.027	-0.05
2802	gene:Solyc10g007600.2	NA	10	-	1901258	1901455	1901359	1901455	1900648	1900816	2802	69,67,63	96,182,164	24,12,22	11,36,35	250	149	1.2260407356764011e-23	4.4364634795e-22	0.3,0.18,0.186	0.565,0.166,0.273	-0.113
11674	gene:Solyc12g095850.1	NA	12	+	64967405	64967541	64967405	64967528	64968582	64968654	11674	0,13,4	9,11,7	1,2,2	14,11,11	162	149	1.5477813056964314e-23	5.58547166838e-22	0.0,0.521,0.345	0.062,0.143,0.143	0.173
9926	gene:Solyc10g074800.1	NA	10	+	58513382	58513513	58513382	58513508	58513799	58513964	9926	0,3,7	0,7,6	6,2,0	0,3,3	154	149	1.956456915341107e-23	7.04112407472e-22	NA,0.293,0.53	1.0,0.392,0.0	-0.052
10130	gene:Solyc05g048810.2	NA	5	-	59503081	59503261	59503085	59503261	59502844	59502979	10130	32,36,27	54,142,96	12,1,3	37,20,20	153	149	1.9956553738010394e-23	7.16278469299e-22	0.366,0.198,0.215	0.24,0.046,0.127	0.122
13040	gene:Solyc06g007590.2	NA	6	-	1595515	1595592	1595520	1595592	1594830	1594888	13040	1,10,5	29,81,22	5,6,6	33,22,10	154	149	2.2269997657675625e-23	7.97157867639e-22	0.032,0.107,0.18	0.128,0.209,0.367	-0.128
11672	gene:Solyc10g081170.1	NA	10	-	62303708	62303815	62303739	62303815	62302431	62302805	11672	834,3300,1345	13213,26327,12308	387,204,218	3898,2993,2867	180	149	2.412262061587547e-23	8.61151617685e-22	0.05,0.094,0.083	0.076,0.053,0.059	0.013
8881	gene:Solyc07g064930.2	NA	7	+	66894844	66895027	66894844	66895012	66897235	66897364	8881	4,7,5	31,108,49	0,3,1	32,25,25	164	149	2.438476324744494e-23	8.6817602125e-22	0.105,0.056,0.085	0.0,0.098,0.035	0.038
4492	gene:Solyc06g065020.2	NA	6	-	40543059	40543261	40543063	40543261	40542747	40542813	4492	5,11,11	0,4,1	1,4,1	0,2,0	153	149	2.768557957272443e-23	9.83060151673e-22	1.0,0.728,0.915	1.0,0.661,1.0	-0.006
10322	gene:Solyc03g007830.2	NA	3	-	2381661	2381786	2381685	2381786	2381464	2381572	10322	108,298,129	4,3,1	120,88,120	9,2,1	173	149	4.372354824122059e-23	1.54839658838e-21	0.959,0.988,0.991	0.92,0.974,0.99	0.018
7833	gene:Solyc10g006930.2	NA	10	-	1366766	1366842	1366781	1366842	1366578	1366657	7833	5,4,7	50,104,74	2,3,1	65,48,54	164	149	4.5912785378742406e-23	1.62160050487e-21	0.083,0.034,0.079	0.027,0.054,0.017	0.033
9020	gene:Solyc02g082210.2	NA	2	-	45906563	45906770	45906607	45906770	45905988	45906189	9020	0,1,5	2,1,1	1,4,2	1,0,0	193	149	6.489692296679248e-23	2.28602423607e-21	0.0,0.436,0.794	0.436,1.0,1.0	-0.402
9489	gene:Solyc01g073740.2	NA	1	+	81109999	81110100	81109999	81110065	81110175	81110293	9489	9,12,14	250,615,365	20,11,11	386,326,207	184	149	1.2373770447853215e-22	4.34718707798e-21	0.028,0.016,0.03	0.04,0.027,0.041	-0.011
12625	gene:Solyc08g082420.2	NA	8	+	65234686	65234807	65234686	65234780	65235973	65236051	12625	59,258,98	2,7,3	62,66,20	7,3,5	176	149	1.2716752602931289e-22	4.45589642657e-21	0.962,0.969,0.965	0.882,0.949,0.772	0.098
14033	gene:Solyc07g062400.2	NA	7	-	65162132	65162361	65162277	65162361	65161484	65161567	14033	43,101,41	333,634,406	2,5,6	410,272,293	294	149	1.376761735544323e-22	4.81141996001e-21	0.061,0.075,0.049	0.002,0.009,0.01	0.055
10389	gene:Solyc07g007810.2	NA	7	+	2468887	2469112	2468887	2469022	2469247	2469346	10389	2,3,3	22,29,26	4,4,6	40,15,6	239	149	1.4278832162731216e-22	4.97697876958e-21	0.054,0.061,0.067	0.059,0.143,0.384	-0.135
8572	gene:Solyc04g078700.2	NA	4	+	63393021	63393171	63393021	63393151	63393251	63393461	8572	2,6,2	135,364,161	4,5,0	75,52,49	169	149	1.5232458444111695e-22	5.29547246434e-21	0.013,0.014,0.011	0.045,0.078,0.0	-0.028
5896	gene:Solyc12g038550.1	NA	12	-	47329809	47330050	47329956	47330050	47324061	47324170	5896	3,38,35	3,17,16	34,47,41	17,11,6	296	149	1.9155958030503566e-22	6.64206586541e-21	0.335,0.529,0.524	0.502,0.683,0.775	-0.191
11602	gene:Solyc08g067070.2	NA	8	+	55991686	55991918	55991686	55991807	55992702	55992768	11602	2,10,3	4,3,2	2,0,1	2,1,0	260	149	1.982916092713166e-22	6.85758482063e-21	0.223,0.656,0.462	0.364,0.0,1.0	-0.008
7568	gene:Solyc05g052200.2	NA	5	+	62482901	62483058	62482901	62482976	62483135	62483277	7568	6,1,2	37,127,88	2,9,3	74,72,29	231	149	2.0077794510471978e-22	6.92553535322e-21	0.095,0.005,0.014	0.017,0.075,0.063	-0.014
6679	gene:Solyc06g074970.1	NA	6	-	46469360	46469514	46469385	46469514	46468000	46468192	6679	2,3,3	32,79,56	0,0,1	62,40,15	174	149	2.0416514573395625e-22	7.02412729364e-21	0.051,0.031,0.044	0.0,0.0,0.054	0.024
10597	gene:Solyc01g108400.2	NA	1	+	95740041	95740154	95740041	95740137	95741009	95741117	10597	39,95,77	3,20,5	48,33,28	2,0,4	166	149	2.321448557737772e-22	7.96610771234e-21	0.921,0.81,0.933	0.956,1.0,0.863	-0.052
1377	gene:Solyc01g056340.2	DET1	1	+	53603005	53603188	53603005	53603183	53603925	53604006	1377	7,48,24	0,6,2	5,9,3	0,2,0	154	149	2.3919919590706197e-22	8.18702402486e-21	1.0,0.886,0.921	1.0,0.813,1.0	-0.002
2928	gene:Solyc07g042910.2	NA	7	-	56470020	56470083	56470024	56470083	56464696	56464798	2928	9,18,32	0,3,3	45,20,23	3,0,0	153	149	2.4628136940607876e-22	8.40775471906e-21	1.0,0.854,0.912	0.936,1.0,1.0	-0.057
9413	gene:Solyc01g111120.2	NA	1	-	97495081	97495218	97495085	97495218	97494548	97494722	9413	1,7,1	115,402,155	2,9,1	168,87,120	153	149	2.5409573359255566e-22	8.65228549259e-21	0.008,0.017,0.006	0.011,0.092,0.008	-0.027
11415	gene:Solyc03g123900.2	NA	3	-	70597736	70597815	70597749	70597815	70597463	70597635	11415	1,3,2	59,139,85	6,4,4	82,96,56	162	149	2.7411871252346813e-22	9.31022123353e-21	0.015,0.019,0.021	0.063,0.037,0.062	-0.036
3671	gene:Solyc04g007880.2	NA	4	+	1562119	1562341	1562119	1562334	1562474	1562625	3671	73,100,46	1,6,0	55,42,39	7,2,4	156	149	3.0512925525619174e-22	1.03370319128e-20	0.986,0.941,1.0	0.882,0.953,0.903	0.063
5830	gene:Solyc06g068090.2	NA	6	+	42197586	42197746	42197586	42197603	42197942	42198045	5830	47,134,181	13,24,45	125,76,57	10,11,6	292	149	3.0732964596245626e-22	1.0385083202e-20	0.648,0.74,0.672	0.864,0.779,0.829	-0.137
595	gene:Solyc12g056640.1	NA	12	+	62624253	62624454	62624253	62624450	62625467	62625629	595	35,85,29	0,2,0	66,42,36	2,4,1	153	149	3.570734752284703e-22	1.20353699265e-20	1.0,0.976,1.0	0.97,0.911,0.972	0.041
6383	gene:Solyc03g093840.1	NA	3	-	55519150	55519326	55519238	55519326	55518212	55518275	6383	12,23,20	8,5,9	19,11,11	0,7,1	237	149	4.258682972382901e-22	1.43177999679e-20	0.485,0.743,0.583	1.0,0.497,0.874	-0.187
9914	gene:Solyc04g079090.2	NA	4	-	63676462	63676625	63676581	63676625	63675894	63676023	9914	10,17,9	39,167,81	4,0,2	38,12,21	268	149	5.397828774958625e-22	1.81018096292e-20	0.125,0.054,0.058	0.055,0.0,0.05	0.044
11972	gene:Solyc04g081750.2	NA	4	+	65680117	65680280	65680117	65680275	65680560	65680653	11972	469,733,384	17,22,14	316,282,263	5,12,2	154	149	7.066886605185169e-22	2.36393587196e-20	0.964,0.97,0.964	0.984,0.958,0.992	-0.012
5057	gene:Solyc02g067210.2	NA	2	-	37397763	37397897	37397815	37397897	37397565	37397635	5057	6,9,2	111,278,119	1,1,2	98,55,73	201	149	1.2378502182824529e-21	4.13031429618e-20	0.039,0.023,0.012	0.008,0.013,0.02	0.011
3851	gene:Solyc03g118200.2	NA	3	-	67138359	67138494	67138364	67138494	67137651	67137713	3851	135,416,212	10,5,2	112,99,61	8,3,3	154	149	1.304373013034306e-21	4.34137183286e-20	0.929,0.988,0.99	0.931,0.97,0.952	0.018
1286	gene:Solyc09g091570.2	NA	9	+	70827302	70827457	70827302	70827450	70827545	70828145	1286	56,97,93	6,7,4	54,34,44	11,4,4	156	149	1.322834326961663e-21	4.39180996551e-20	0.899,0.93,0.957	0.824,0.89,0.913	0.053
7479	gene:Solyc02g086970.2	NA	2	-	49539281	49539485	49539380	49539485	49538714	49538928	7479	25,27,24	3,3,4	44,22,27	13,10,6	248	149	1.493584340790898e-21	4.94633417599e-20	0.834,0.844,0.783	0.67,0.569,0.73	0.164
4089	gene:Solyc09g066010.2	NA	9	+	64286230	64286405	64286230	64286356	64286746	64287144	4089	14,12,10	190,423,189	4,12,7	106,89,79	198	149	1.5490489886772715e-21	5.11725636061e-20	0.053,0.021,0.038	0.028,0.092,0.063	-0.024
551	gene:Solyc02g085000.2	NA	2	-	48037415	48037779	48037546	48037779	48036274	48037061	551	17,34,48	24,12,17	21,16,28	26,12,19	280	149	1.940925692248878e-21	6.39590401813e-20	0.274,0.601,0.6	0.301,0.415,0.44	0.106
3462	gene:Solyc01g060080.2	NA	1	-	69469087	69469195	69469117	69469195	69468909	69469000	3462	3,2,7	17,23,25	0,2,0	26,22,11	179	149	1.9506344927121596e-21	6.41198664931e-20	0.128,0.067,0.189	0.0,0.07,0.0	0.105
4893	gene:Solyc02g092260.2	NA	2	+	53398766	53398941	53398766	53398918	53399758	53400179	4893	7,22,8	34,48,31	3,0,0	19,34,26	172	149	2.1543793772310524e-21	7.06423657522e-20	0.151,0.284,0.183	0.12,0.0,0.0	0.166
12414	gene:Solyc01g091900.2	NA	1	+	85433574	85433649	85433574	85433632	85433973	85434193	12414	4,22,8	21,42,30	2,4,2	13,14,12	166	149	3.006983910300611e-21	9.83565180512e-20	0.146,0.32,0.193	0.121,0.204,0.13	0.068
3448	gene:Solyc02g094440.2	NA	2	+	54969201	54969283	54969201	54969231	54969531	54969680	3448	13,26,18	154,544,205	10,0,10	193,141,133	201	149	3.0412477076354737e-21	9.92328490354e-20	0.059,0.034,0.061	0.037,0.0,0.053	0.021
13484	gene:Solyc02g080500.2	NA	2	-	44706093	44706311	44706131	44706311	44705347	44705953	13484	1,0,2	8,33,23	2,4,1	18,30,18	187	149	3.52677992952687e-21	1.14793229079e-19	0.091,0.0,0.065	0.081,0.096,0.042	-0.021
9777	gene:Solyc12g008840.1	NA	12	+	2185445	2185512	2185445	2185477	2186013	2186106	9777	48,109,135	36,119,109	46,42,22	8,3,1	184	149	3.679557717749833e-21	1.19473169906e-19	0.519,0.426,0.501	0.823,0.919,0.947	-0.414
2832	gene:Solyc06g007180.2	NA	6	-	1238733	1238874	1238787	1238874	1238535	1238643	2832	26,46,12	852,1399,869	1,0,1	40,28,28	203	149	3.778830597991314e-21	1.22397244735e-19	0.022,0.024,0.01	0.018,0.0,0.026	0.004
1047	gene:Solyc06g083090.2	NA	6	-	48638624	48638726	48638656	48638726	48638386	48638444	1047	1,4,2	21,75,20	2,0,0	28,16,20	181	149	3.99982651565632e-21	1.29240136564e-19	0.038,0.042,0.076	0.056,0.0,0.0	0.033
11513	gene:Solyc08g015630.2	NA	8	+	4895570	4895656	4895570	4895639	4896665	4896779	11513	0,3,2	5,27,11	2,0,0	9,7,5	166	149	4.064094386963116e-21	1.30997993832e-19	0.0,0.091,0.14	0.166,0.0,0.0	0.022
2589	gene:Solyc04g077650.2	NA	4	+	62592170	62592413	62592170	62592242	62592525	62592639	2589	3,14,19	4,7,7	0,0,2	2,0,0	320	149	4.4135112172614955e-21	1.41916292894e-19	0.259,0.482,0.558	0.0,NA,1.0	-0.067
8840	gene:Solyc01g086750.2	NA	1	-	81715940	81716079	81715995	81716079	81715275	81715495	8840	0,0,6	10,27,35	8,5,12	67,87,37	204	149	4.5899199094009e-21	1.47232213519e-19	0.0,0.0,0.111	0.08,0.04,0.192	-0.067
7989	gene:Solyc02g067120.2	NA	2	-	37342815	37343004	37342897	37343004	37342435	37342741	7989	19,62,17	6,5,0	14,9,5	0,3,6	231	149	6.3160238661040476e-21	2.02112763715e-19	0.671,0.889,1.0	1.0,0.659,0.35	0.184
9239	gene:Solyc06g068920.2	NA	6	-	42728078	42728285	42728179	42728285	42727435	42727487	9239	7,4,5	0,5,2	2,2,5	2,0,0	250	149	7.046216922981891e-21	2.24936924849e-19	1.0,0.323,0.598	0.373,1.0,1.0	-0.151
12530	gene:Solyc05g007020.2	NA	5	-	1610655	1610835	1610742	1610835	1610233	1610313	12530	363,709,398	18,44,8	199,98,195	14,18,4	236	149	8.022468678777242e-21	2.55487731545e-19	0.927,0.911,0.969	0.9,0.775,0.969	0.054
10280	gene:Solyc03g083020.2	NA	3	+	52859889	52860102	52859889	52859962	52860746	52861035	10280	26,38,5	6,4,4	14,6,3	8,0,4	289	149	8.380706070861013e-21	2.66257838806e-19	0.691,0.83,0.392	0.474,1.0,0.279	0.053
9861	gene:Solyc05g005860.1	NA	5	+	666343	666395	666343	666364	666972	667201	9861	16,14,22	2,3,0	22,12,12	0,0,10	180	149	8.775671463845605e-21	2.7814061346e-19	0.869,0.794,1.0	1.0,1.0,0.498	0.055
11830	gene:Solyc01g106740.2	NA	1	-	94480501	94480713	94480646	94480713	94479680	94479779	11830	2,7,9	37,89,55	5,4,13	50,27,41	294	149	9.848220041822832e-21	3.11391338465e-19	0.027,0.038,0.077	0.048,0.07,0.138	-0.038
4435	gene:Solyc04g049710.2	NA	4	-	43145074	43145104	43145078	43145104	43144845	43145002	4435	8,10,4	131,353,97	0,2,0	63,55,65	153	149	1.3153613424402364e-20	4.1491683201e-19	0.056,0.027,0.039	0.0,0.034,0.0	0.029
4428	gene:Solyc06g009530.2	NA	6	-	3521793	3522035	3521866	3522035	3519661	3519777	4428	2,1,3	17,52,80	7,2,4	67,52,38	222	149	1.3681683452134182e-20	4.30551555081e-19	0.073,0.013,0.025	0.066,0.025,0.066	-0.015
8020	gene:Solyc11g011070.1	NA	11	-	4152150	4152191	4152154	4152191	4151925	4152090	8020	40,116,39	0,7,5	31,22,23	3,0,0	153	149	1.380047890253024e-20	4.33263261999e-19	1.0,0.942,0.884	0.91,1.0,1.0	-0.028
11091	gene:Solyc08g078820.2	NA	8	+	62535680	62535801	62535680	62535799	62535905	62536300	11091	23,59,27	368,1117,423	26,15,20	311,218,208	151	149	1.5601631454928425e-20	4.88654871985e-19	0.058,0.05,0.059	0.076,0.064,0.087	-0.02
6301	gene:Solyc10g081270.1	NA	10	-	62395420	62395523	62395425	62395523	62394661	62394771	6301	48,120,63	0,3,0	42,34,22	4,0,2	154	149	1.6539476496025826e-20	5.16809994982e-19	1.0,0.975,1.0	0.91,1.0,0.914	0.05
13227	gene:Solyc02g081640.2	NA	2	+	45514916	45515109	45514916	45515077	45515196	45515254	13227	3,6,2	4,3,2	13,2,1	2,0,0	181	149	1.9403100238050402e-20	6.0486659897e-19	0.382,0.622,0.452	0.843,1.0,1.0	-0.462
7747	gene:Solyc08g081010.2	NA	8	-	64148275	64148398	64148319	64148398	64147837	64148175	7747	3,2,4	7,10,2	2,0,0	4,0,1	193	149	2.0513575511941457e-20	6.3798661077e-19	0.249,0.134,0.607	0.279,NA,0.0	0.191
7709	gene:Solyc11g006960.1	NA	11	-	1468486	1468709	1468513	1468709	1467135	1467410	7709	29,40,48	0,0,1	69,36,30	2,5,2	176	149	2.2604172576769082e-20	7.01363111728e-19	1.0,1.0,0.976	0.967,0.859,0.927	0.074
3981	gene:Solyc12g019440.1	NA	12	+	10283105	10283243	10283105	10283142	10283425	10283598	3981	4,6,1	3,5,1	2,0,0	0,3,0	250	149	2.9098760662832655e-20	9.00772824248e-19	0.443,0.417,0.373	1.0,0.0,NA	-0.089
11130	gene:Solyc06g059740.2	NA	6	+	37607698	37607785	37607698	37607781	37607868	37607937	11130	5,27,5	2,11,1	53,70,40	8,9,10	153	149	3.3851803354184473e-20	1.04546964778e-18	0.709,0.705,0.83	0.866,0.883,0.796	-0.1
12498	gene:Solyc09g009960.2	NA	9	-	3416374	3416452	3416426	3416452	3416154	3416264	12498	3,30,11	9,13,3	8,3,8	0,1,3	201	149	3.882843065723861e-20	1.19365359414e-18	0.198,0.631,0.731	1.0,0.69,0.664	-0.265
5144	gene:Solyc10g076590.1	NA	10	+	59558746	59558837	59558746	59558833	59559177	59559244	5144	2,11,1	154,280,138	0,2,0	98,76,75	153	149	3.882969523091413e-20	1.19365359414e-18	0.012,0.037,0.007	0.0,0.025,0.0	0.01
11182	gene:Solyc03g026260.2	NA	3	-	3703336	3703438	3703363	3703438	3702977	3703085	11182	3,18,7	10,8,2	3,0,4	0,4,9	176	149	3.9092664273699914e-20	1.19896208211e-18	0.203,0.656,0.748	1.0,0.0,0.273	0.111
3832	gene:Solyc05g010050.2	NA	5	-	4246535	4246601	4246560	4246601	4246285	4246429	3832	15,78,21	2,2,2	14,11,15	0,2,0	174	149	3.94335343076204e-20	1.20662980554e-18	0.865,0.971,0.9	1.0,0.825,1.0	-0.03
1618	gene:Solyc04g051690.2	NA	4	+	51015641	51015887	51015641	51015883	51015986	51016127	1618	0,0,3	22,64,22	3,4,0	52,31,34	153	149	6.42064233986277e-20	1.96014092582e-18	0.0,0.0,0.117	0.053,0.112,0.0	-0.016
10151	gene:Solyc06g082890.2	NA	6	-	48527200	48527305	48527203	48527305	48527083	48527087	10151	2,3,2	11,18,5	2,3,0	7,0,0	152	149	6.719099901401663e-20	2.0465515296e-18	0.151,0.14,0.282	0.219,1.0,NA	-0.419
5285	gene:Solyc01g106350.2	NA	1	+	94283772	94283829	94283772	94283824	94284089	94284170	5285	4,2,1	30,73,49	1,0,0	25,35,14	154	149	7.313939572629801e-20	2.2226342683e-18	0.114,0.026,0.019	0.037,0.0,0.0	0.041
10282	gene:Solyc03g083020.2	NA	3	+	52859858	52860104	52859858	52859962	52860746	52861035	10282	217,615,156	6,4,4	134,118,98	8,0,4	291	149	7.472531193692446e-20	2.26564416101e-18	0.949,0.987,0.952	0.896,1.0,0.926	0.022
1264	gene:Solyc02g094430.2	NA	2	-	54958815	54958927	54958820	54958927	54958378	54958500	1264	1,11,3	21,36,21	2,0,0	21,27,21	154	149	1.0015985668594965e-19	3.02989270339e-18	0.044,0.228,0.121	0.084,0.0,0.0	0.103
5834	gene:Solyc06g068090.2	NA	6	+	42197586	42197817	42197586	42197603	42197942	42198045	5834	45,117,139	13,24,45	58,52,39	10,11,6	363	149	1.1824903301510968e-19	3.56897081464e-18	0.587,0.667,0.559	0.704,0.66,0.727	-0.093
5054	gene:Solyc03g046350.2	NA	3	-	12325016	12325118	12325038	12325118	12324100	12324202	5054	7,7,5	27,56,43	2,2,0	41,70,36	171	149	1.2400939980141648e-19	3.7343420167e-18	0.184,0.098,0.092	0.041,0.024,0.0	0.103
9856	gene:Solyc11g018820.1	NA	11	-	9646317	9646448	9646351	9646448	9644128	9644246	9856	3,3,10	3,2,4	2,0,0	0,4,4	183	149	1.329268597285692e-19	3.99382058189e-18	0.449,0.55,0.671	1.0,0.0,0.0	0.223
8141	gene:Solyc02g083320.2	NA	2	-	46770615	46770840	46770628	46770840	46770075	46770166	8141	17,42,14	95,242,101	8,5,1	74,67,57	162	149	1.3927531741554897e-19	4.17511561011e-18	0.141,0.138,0.113	0.09,0.064,0.016	0.074
14037	gene:Solyc01g111890.2	NA	1	-	98064219	98064438	98064323	98064438	98063512	98063723	14037	22,51,85	5,5,4	34,18,17	2,0,0	253	149	1.8075870380975673e-19	5.40647654638e-18	0.722,0.857,0.926	0.909,1.0,1.0	-0.135
3244	gene:Solyc12g014090.1	NA	12	-	4907891	4908070	4908029	4908070	4907344	4907478	3244	3,20,12	3,8,10	1,1,0	1,2,0	287	149	1.8746279847213258e-19	5.59439542407e-18	0.342,0.565,0.384	0.342,0.206,NA	0.156
2442	gene:Solyc12g088670.1	NA	12	-	63950397	63950555	63950414	63950555	63949771	63950221	2442	45,78,60	3094,3738,2977	28,15,13	1372,1244,1309	166	149	2.5993564617617607e-19	7.73978785027e-18	0.013,0.018,0.018	0.018,0.011,0.009	0.004
13379	gene:Solyc02g088940.2	NA	2	+	50860085	50860174	50860085	50860162	50860284	50860333	13379	19,72,33	6,15,3	15,9,15	3,2,0	161	149	3.1971466262720143e-19	9.49845798588e-18	0.746,0.816,0.911	0.822,0.806,1.0	-0.052
7107	gene:Solyc02g071800.2	NA	2	+	41151719	41151901	41151719	41151791	41152064	41152128	7107	6,5,8	55,84,135	4,1,1	63,50,30	259	149	5.180629085979699e-19	1.53568647906e-17	0.059,0.033,0.033	0.035,0.011,0.019	0.02
6854	gene:Solyc03g121640.2	NA	3	+	69741338	69741442	69741338	69741438	69741507	69741611	6854	2,5,6	73,201,130	3,2,1	133,98,130	153	149	6.375281625162981e-19	1.88560668112e-17	0.026,0.024,0.043	0.021,0.019,0.007	0.015
315	gene:Solyc04g045630.2	NA	4	-	34501139	34501199	34501195	34501199	34499331	34499524	315	1,7,1	2,70,33	4,7,2	20,21,12	205	149	6.5888222301191125e-19	1.94443464924e-17	0.267,0.068,0.022	0.127,0.195,0.108	-0.024
7153	gene:Solyc12g009100.1	NA	12	-	2427726	2427818	2427730	2427818	2427533	2427638	7153	2,27,9	2,2,7	10,3,4	7,1,4	153	149	6.653745940949314e-19	1.95924048993e-17	0.493,0.929,0.556	0.582,0.745,0.493	0.053
1929	gene:Solyc11g011930.1	NA	11	-	4860914	4861161	4861018	4861161	4860683	4860806	1929	2,10,1	231,359,208	10,4,6	191,170,150	253	149	6.865185748103078e-19	2.01702802511e-17	0.005,0.016,0.003	0.03,0.014,0.023	-0.014
12460	gene:Solyc08g008380.2	NA	8	+	2810111	2810213	2810111	2810202	2810304	2810469	12460	8,13,5	97,278,208	1,0,3	62,33,29	160	149	7.658360375260414e-19	2.24509990692e-17	0.071,0.042,0.022	0.015,0.0,0.088	0.011
10408	gene:Solyc11g006930.1	NA	11	+	1443714	1443959	1443714	1443946	1444611	1444780	10408	5,42,13	0,5,2	19,17,6	0,2,0	162	149	8.391740922565182e-19	2.45387607278e-17	1.0,0.885,0.857	1.0,0.887,1.0	-0.048
7457	gene:Solyc06g005380.2	NA	6	+	392668	392870	392668	392739	393025	393112	7457	4,3,6	22,25,20	1,4,0	22,20,15	280	149	8.407482026483763e-19	2.45387607278e-17	0.088,0.06,0.138	0.024,0.096,0.0	0.055
12870	gene:Solyc01g108300.2	NA	1	+	95662108	95662344	95662108	95662341	95662449	95662849	12870	91,189,123	71,171,100	29,12,19	25,23,23	152	149	8.966201807644964e-19	2.61120964924e-17	0.557,0.52,0.547	0.532,0.338,0.447	0.102
7504	gene:Solyc08g008550.2	NA	8	-	2937883	2938099	2938033	2938099	2937445	2937518	7504	4,8,7	32,72,42	3,1,5	46,31,46	299	149	9.85480606238658e-19	2.8637160724e-17	0.059,0.052,0.077	0.031,0.016,0.051	0.03
754	gene:Solyc06g083920.2	NA	6	+	49219478	49219695	49219478	49219605	49220081	49220221	754	6,4,0	0,1,0	2,0,0	0,2,0	239	149	9.980103328496692e-19	2.89379415289e-17	1.0,0.714,NA	1.0,0.0,NA	0.357
14038	gene:Solyc01g111890.2	NA	1	-	98064219	98064438	98064289	98064438	98063512	98063723	14038	22,48,82	0,5,1	29,17,17	0,2,0	219	149	1.1382961210436745e-18	3.2933709123e-17	1.0,0.867,0.982	1.0,0.853,1.0	-0.001
5240	gene:Solyc05g025650.2	NA	5	-	35399101	35399198	35399127	35399198	35398979	35399026	5240	1,2,2	0,5,4	0,2,3	2,0,1	175	149	1.29996002275953e-18	3.75292806571e-17	1.0,0.254,0.299	0.0,1.0,0.719	-0.055
12604	gene:Solyc02g069580.2	NA	2	-	39431847	39431878	39431856	39431878	39431088	39431253	12604	22,33,64	66,130,94	32,22,23	110,101,48	158	149	1.3465660083377758e-18	3.87904481361e-17	0.239,0.193,0.391	0.215,0.17,0.311	0.042
6254	gene:Solyc03g083580.2	NA	3	-	53542978	53543177	53543134	53543177	53542029	53542168	6254	3,5,12	2,1,1	14,9,0	2,0,0	305	149	1.3630865205615631e-18	3.91813614568e-17	0.423,0.71,0.854	0.774,1.0,NA	-0.225
8704	gene:Solyc01g094570.2	NA	1	+	85994122	85994195	85994122	85994181	85995371	85995500	8704	7,23,8	29,56,48	0,0,2	9,7,14	163	149	1.5255624765932665e-18	4.37569539723e-17	0.181,0.273,0.132	0.0,0.0,0.116	0.157
9650	gene:Solyc01g010920.1	NA	1	-	6444586	6444834	6444590	6444834	6444242	6444507	9650	11,16,16	8,2,0	18,18,15	4,0,1	153	149	1.5426153433326733e-18	4.41507149988e-17	0.572,0.886,1.0	0.814,1.0,0.936	-0.097
12040	gene:Solyc01g014490.2	NA	1	-	13989160	13989319	13989216	13989319	13988998	13989084	12040	5,2,4	24,47,37	1,1,0	30,22,19	205	149	1.5759447450211496e-18	4.50076262664e-17	0.132,0.03,0.073	0.024,0.032,0.0	0.06
5349	gene:Solyc01g080840.2	NA	1	-	80135452	80135560	80135456	80135560	80135156	80135336	5349	0,5,5	10,10,9	0,2,2	9,9,4	153	149	1.7032282616215509e-18	4.85383504599e-17	0.0,0.327,0.351	0.0,0.178,0.327	0.058
10492	gene:Solyc03g111060.2	NA	3	+	61744743	61744962	61744743	61744825	61745040	61745047	10492	2,2,1	3,12,0	4,0,2	0,4,0	286	149	1.7281966917350494e-18	4.91444369727e-17	0.258,0.08,1.0	1.0,0.0,1.0	-0.221
6448	gene:Solyc07g022830.2	NA	7	-	22388795	22388893	22388797	22388893	22388398	22388512	6448	25,85,42	46,187,88	29,7,19	57,49,51	151	149	1.7545007276793334e-18	4.97858326145e-17	0.349,0.31,0.32	0.334,0.124,0.269	0.084
4101	gene:Solyc09g064590.2	NA	9	+	61909605	61909825	61909605	61909749	61910012	61910156	4101	5,12,9	2,2,1	0,5,1	0,0,4	225	149	1.7596389671116717e-18	4.98251716061e-17	0.623,0.799,0.856	NA,1.0,0.142	0.188
2729	gene:Solyc08g062910.2	NA	8	-	52325746	52325894	52325837	52325894	52324944	52325076	2729	19,22,25	228,496,536	7,15,7	476,432,358	240	149	1.9111988172153746e-18	5.40015325375e-17	0.049,0.027,0.028	0.009,0.021,0.012	0.021
13656	gene:Solyc09g090520.2	NA	9	-	70024355	70024494	70024403	70024494	70022666	70024239	13656	6,2,5	2,2,1	3,0,2	5,0,0	197	149	2.531531214828307e-18	7.13773556962e-17	0.694,0.431,0.791	0.312,NA,1.0	-0.017
4168	gene:Solyc03g095240.2	NA	3	+	56216398	56216588	56216398	56216533	56217270	56217390	4168	4,12,15	8,4,8	10,4,1	3,12,5	204	149	2.5977628501618566e-18	7.30895988351e-17	0.268,0.687,0.578	0.709,0.196,0.127	0.167
1995	gene:Solyc05g056280.2	NA	5	+	65632720	65632959	65632720	65632779	65633118	65633200	1995	8,57,15	75,189,97	10,6,7	64,50,40	329	149	2.6411937004368075e-18	7.41544446973e-17	0.046,0.12,0.065	0.066,0.052,0.073	0.013
2531	gene:Solyc06g060140.2	NA	6	-	38095691	38095767	38095707	38095767	38093746	38093825	2531	0,2,0	7,10,13	2,0,2	10,9,8	165	149	2.847268383601739e-18	7.97715699034e-17	0.0,0.153,0.0	0.153,0.0,0.184	-0.061
1805	gene:Solyc06g065900.2	NA	6	+	41300003	41300134	41300003	41300126	41300365	41300413	1805	3,19,4	4,8,3	0,4,1	6,0,2	157	149	3.4587699927746528e-18	9.66999273769e-17	0.416,0.693,0.559	0.0,1.0,0.322	0.115
8677	gene:Solyc09g008520.2	NA	9	-	2008110	2008187	2008114	2008187	2007950	2008032	8677	5,3,6	52,116,91	0,3,0	35,21,16	153	149	3.511188455991021e-18	9.79592073436e-17	0.086,0.025,0.06	0.0,0.122,0.0	0.016
2051	gene:Solyc01g103540.2	NA	1	+	92128349	92128400	92128349	92128379	92129120	92129182	2051	282,1076,1246	12,50,88	620,463,269	15,14,6	170	149	3.592536524505376e-18	1.0001862693e-16	0.954,0.95,0.925	0.973,0.967,0.975	-0.029
9416	gene:Solyc06g051160.2	NA	6	-	34325320	34325380	34325325	34325380	34324979	34324984	9416	12,9,1	2,5,2	5,8,5	0,2,2	154	149	3.614759805236333e-18	1.0042679961e-16	0.853,0.635,0.326	1.0,0.795,0.708	-0.23
13043	gene:Solyc01g101060.2	SAM1	1	+	90918018	90918152	90918018	90918068	90919098	90920622	13043	6,14,18	0,3,3	9,0,1	4,0,0	233	149	3.726817537623888e-18	1.03323876617e-16	1.0,0.749,0.793	0.59,NA,1.0	0.052
12840	gene:Solyc01g112140.2	NA	1	-	98227396	98227591	98227443	98227591	98226947	98227315	12840	87,258,142	2,22,7	68,46,31	16,15,3	196	149	3.973895934996264e-18	1.09944454202e-16	0.971,0.899,0.939	0.764,0.7,0.887	0.153
4415	gene:Solyc03g121950.2	NA	3	-	69946683	69946845	69946698	69946845	69945758	69945880	4415	19,30,15	430,674,357	7,9,5	250,217,219	164	149	4.391382653221504e-18	1.21242331881e-16	0.039,0.039,0.037	0.025,0.036,0.02	0.011
313	gene:Solyc12g087990.1	NA	12	-	63488888	63489150	63488910	63489150	63487177	63487733	313	19,40,19	2,2,3	25,21,17	0,1,0	171	149	6.947701153828812e-18	1.91422139674e-16	0.892,0.946,0.847	1.0,0.948,1.0	-0.088
414	gene:Solyc07g064590.2	NA	7	+	66670470	66670674	66670470	66670538	66671134	66671253	414	7,15,12	0,4,0	8,4,1	0,2,0	285	149	7.275205155937886e-18	2.00030485447e-16	1.0,0.662,1.0	1.0,0.511,1.0	0.05
1257	gene:Solyc08g006610.2	NA	8	+	1212474	1212608	1212474	1212568	1213269	1213487	1257	1,4,0	5,7,0	2,0,1	10,2,0	189	149	7.631526970649632e-18	2.09393963162e-16	0.136,0.311,NA	0.136,0.0,1.0	-0.155
1012	gene:Solyc06g007980.2	NA	6	+	1840971	1841049	1840971	1841035	1841168	1841226	1012	3,11,7	196,421,257	1,4,5	300,178,239	163	149	7.685394965446618e-18	2.10437206477e-16	0.014,0.023,0.024	0.003,0.02,0.019	0.006
8548	gene:Solyc08g014120.2	NA	8	+	3780846	3781087	3780846	3780908	3781598	3781646	8548	105,282,153	921,1372,860	91,55,53	517,480,443	328	149	8.383708201019954e-18	2.29085689114e-16	0.049,0.085,0.075	0.074,0.049,0.052	0.011
265	gene:Solyc12g098440.1	NA	12	+	65939910	65940040	65939910	65939916	65942902	65943613	265	5,8,2	18,84,37	6,0,0	39,22,35	273	149	1.0216667022400472e-17	2.78598230097e-16	0.132,0.049,0.029	0.077,0.0,0.0	0.044
3973	gene:Solyc04g071090.2	NA	4	-	58004493	58004629	58004554	58004629	58004130	58004283	3973	782,435,703	0,0,153	267,237,262	0,0,0	210	149	1.0433423083683476e-17	2.83925939654e-16	1.0,1.0,0.765	1.0,1.0,1.0	-0.078
4722	gene:Solyc04g012030.2	NA	4	+	4361228	4361431	4361228	4361273	4362924	4363110	4722	2,0,0	6,3,3	0,3,2	11,15,7	307	149	1.065689972799063e-17	2.89414372981e-16	0.139,0.0,0.0	0.0,0.088,0.122	-0.024
10622	gene:Solyc01g067300.2	NA	1	-	75718385	75718572	75718445	75718572	75717698	75718170	10622	17,50,9	943,1471,702	5,2,7	302,240,279	209	149	1.2315923223419861e-17	3.33786653892e-16	0.013,0.024,0.009	0.012,0.006,0.018	0.003
8799	gene:Solyc09g010150.2	NA	9	+	3524030	3524239	3524030	3524232	3524904	3525023	8799	5,22,12	0,1,0	10,1,4	0,2,2	156	149	1.2699980398868425e-17	3.43494378202e-16	1.0,0.955,1.0	1.0,0.323,0.656	0.325
11355	gene:Solyc04g081920.2	NA	4	+	65778990	65779193	65778990	65779189	65779370	65779449	11355	25,71,32	4,6,5	30,16,25	0,4,1	153	149	1.3161603453070697e-17	3.55256288327e-16	0.859,0.92,0.862	1.0,0.796,0.961	-0.039
7267	gene:Solyc07g039510.2	NA	7	-	47623055	47623232	47623059	47623232	47621489	47621572	7267	2,0,1	4,7,4	5,1,1	11,7,3	153	149	1.4276342432327635e-17	3.84563544627e-16	0.327,0.0,0.196	0.307,0.122,0.245	-0.05
7266	gene:Solyc12g098320.1	NA	12	-	65877124	65877188	65877125	65877188	65876050	65876107	7266	1,3,0	0,2,0	1,1,4	2,1,2	150	149	1.4524261293320035e-17	3.90449777278e-16	1.0,0.598,NA	0.332,0.498,0.665	0.301
11039	gene:Solyc03g119250.2	NA	3	-	67890868	67891003	67890906	67891003	67890015	67890526	11039	6,13,0	41,129,78	7,7,3	144,132,139	187	149	1.562493657016856e-17	4.19190217478e-16	0.104,0.074,0.0	0.037,0.041,0.017	0.028
13806	gene:Solyc09g059310.2	NA	9	+	54215891	54216061	54215891	54216047	54216376	54216569	13806	9,12,9	0,2,0	14,11,13	2,0,2	163	149	2.0329442621726058e-17	5.44304431485e-16	1.0,0.846,1.0	0.865,1.0,0.856	0.042
7343	gene:Solyc06g073500.2	NA	6	+	45300928	45301052	45300928	45301045	45302003	45302235	7343	67,88,51	0,6,2	41,37,52	7,1,3	156	149	2.0621602262602647e-17	5.51015851202e-16	1.0,0.933,0.961	0.848,0.972,0.943	0.044
7313	gene:Solyc06g053310.2	NA	6	+	36053588	36053792	36053588	36053779	36054920	36055044	7313	355,597,371	3,12,7	656,518,524	2,5,5	162	149	2.4657844102419375e-17	6.57542509398e-16	0.991,0.979,0.98	0.997,0.99,0.99	-0.009
7244	gene:Solyc03g082380.2	NA	3	-	52319707	52319767	52319710	52319767	52319073	52319177	7244	57,130,68	1356,2869,1599	36,28,26	1069,732,786	152	149	2.47092761404764e-17	6.57593561414e-16	0.04,0.043,0.04	0.032,0.036,0.031	0.008
11000	gene:Solyc02g094570.2	NA	2	-	55103103	55103216	55103144	55103216	55102750	55102937	11000	5,9,3	17,11,12	1,0,2	13,5,2	190	149	2.4934642806684223e-17	6.62264112946e-16	0.187,0.391,0.164	0.057,0.0,0.44	0.082
2247	gene:Solyc12g096070.1	NA	12	+	65145891	65146069	65145891	65146049	65147432	65147817	2247	10,13,3	0,3,2	6,7,3	0,1,1	169	149	2.63660580620174e-17	6.98884732662e-16	1.0,0.793,0.569	1.0,0.861,0.726	-0.075
9668	gene:Solyc01g090230.2	NA	1	-	83891403	83891556	83891454	83891556	83891229	83891316	9668	1,2,1	24,140,76	4,0,3	38,54,27	200	149	3.886139794109557e-17	1.02804654314e-15	0.03,0.011,0.01	0.073,0.0,0.076	-0.033
123	gene:Solyc03g063600.2	NA	3	+	35186438	35186539	35186438	35186530	35186656	35187019	123	0,14,5	0,6,1	8,4,1	0,6,0	158	149	3.9812757824074755e-17	1.05112012705e-15	NA,0.688,0.825	1.0,0.386,1.0	-0.039
4031	gene:Solyc01g059880.2	NA	1	-	68875997	68876211	68876141	68876211	68875337	68875459	4031	3,4,7	43,117,73	2,0,2	72,29,22	293	149	4.1343815240117027e-17	1.08937671903e-15	0.034,0.017,0.046	0.014,0.0,0.044	0.013
2372	gene:Solyc06g074720.2	NA	6	+	46249144	46249242	46249144	46249200	46249317	46249424	2372	22,68,37	163,502,315	16,10,3	164,97,69	191	149	4.2120364025781776e-17	1.10764046389e-15	0.095,0.096,0.084	0.071,0.074,0.033	0.032
2053	gene:Solyc01g103540.2	NA	1	+	92129759	92129891	92129759	92129846	92130647	92130697	2053	1306,2675,3191	147,227,359	1567,1248,962	118,104,52	194	149	4.3381868723494734e-17	1.1385597167e-15	0.872,0.901,0.872	0.911,0.902,0.934	-0.034
7288	gene:Solyc08g066540.2	NA	8	-	55285728	55285881	55285868	55285881	55285200	55285278	7288	9,11,19	90,136,100	2,3,7	78,58,44	289	149	4.8755647875727877e-17	1.27707101339e-15	0.049,0.04,0.089	0.013,0.026,0.076	0.021
9533	gene:Solyc06g048940.2	NA	6	+	32006427	32006622	32006427	32006534	32007142	32007183	9533	6,5,6	39,89,77	1,3,2	49,35,35	237	149	5.266863057239274e-17	1.37684924016e-15	0.088,0.034,0.047	0.013,0.051,0.035	0.023
5905	gene:Solyc01g009450.2	NA	1	-	3678685	3678830	3678798	3678830	3678520	3678604	5905	221,402,197	6,0,0	137,122,122	0,3,6	262	149	5.949899641600327e-17	1.55235102634e-15	0.954,1.0,1.0	1.0,0.959,0.92	0.025
6269	gene:Solyc02g062640.2	NA	2	+	34384732	34384874	34384732	34384830	34384971	34385043	6269	139,417,164	12,59,4	110,79,73	18,6,15	193	149	6.075809755440049e-17	1.58209320691e-15	0.899,0.845,0.969	0.825,0.91,0.79	0.063
13761	gene:Solyc01g109010.2	NA	1	-	96101554	96102136	96102003	96102136	96101419	96101485	13761	38,157,42	0,5,0	37,26,16	6,6,0	598	149	6.864842758619713e-17	1.78405306917e-15	1.0,0.887,1.0	0.606,0.519,1.0	0.254
3037	gene:Solyc03g098110.2	NA	3	-	60453843	60454058	60453869	60454058	60453635	60453720	3037	1,4,1	7,72,57	0,4,9	31,42,14	175	149	7.019776370492517e-17	1.8207544961e-15	0.108,0.045,0.015	0.0,0.075,0.354	-0.087
6782	gene:Solyc12g010840.1	NA	12	+	3776872	3777040	3776872	3776996	3777526	3777682	6782	341,595,341	7,6,3	440,364,331	19,5,11	193	149	7.567141678016223e-17	1.95890139345e-15	0.974,0.987,0.989	0.947,0.983,0.959	0.02
12084	gene:Solyc06g070980.2	NA	6	-	43590328	43590445	43590332	43590445	43589771	43589858	12084	46,79,27	7,50,13	9,6,10	3,0,3	153	149	8.090496796385332e-17	2.0903073435e-15	0.865,0.606,0.669	0.745,1.0,0.764	-0.123
3969	gene:Solyc04g071090.2	NA	4	-	58004421	58004599	58004554	58004599	58004130	58004283	3969	782,435,702	0,0,153	267,237,262	0,0,0	282	149	8.106327998147493e-17	2.09033079253e-15	1.0,1.0,0.708	1.0,1.0,1.0	-0.097
10563	gene:Solyc08g066440.2	NA	8	-	55069921	55069990	55069925	55069990	55069612	55069702	10563	19,26,20	147,244,143	18,16,21	96,94,88	153	149	9.464768626920533e-17	2.43589394119e-15	0.112,0.094,0.12	0.154,0.142,0.189	-0.053
3953	gene:Solyc04g071090.2	NA	4	-	58004412	58004629	58004554	58004629	58004130	58004283	3953	782,435,703	0,0,153	267,237,262	0,0,0	291	149	1.0573266726451575e-16	2.71591841639e-15	1.0,1.0,0.702	1.0,1.0,1.0	-0.099
2183	gene:Solyc01g080510.2	NA	1	+	79760750	79760831	79760750	79760805	79761549	79761628	2183	10,4,3	90,198,67	1,2,2	60,43,58	175	149	1.0742197166993216e-16	2.75398413857e-15	0.086,0.017,0.037	0.014,0.038,0.029	0.02
6804	gene:Solyc04g080430.2	NA	4	+	64604515	64604758	64604515	64604608	64605077	64605161	6804	0,5,1	8,24,22	1,2,0	28,23,17	299	149	1.3173000976977281e-16	3.3706638338e-15	0.0,0.094,0.022	0.017,0.042,0.0	0.019
736	gene:Solyc03g121730.2	NA	3	+	69807635	69807833	69807635	69807788	69808401	69808512	736	3,6,8	106,345,158	4,1,8	77,73,65	194	149	1.3392520641676124e-16	3.4202437331e-15	0.021,0.013,0.037	0.038,0.01,0.086	-0.021
8553	gene:Solyc12g035500.1	NA	12	-	57594920	57595145	57595045	57595145	57592928	57593089	8553	71,126,78	5,0,2	74,46,51	2,0,0	274	149	1.3577783236916486e-16	3.46090137018e-15	0.885,1.0,0.955	0.953,1.0,1.0	-0.038
1840	gene:Solyc03g082850.2	NA	3	-	52700792	52700996	52700867	52700996	52698092	52698383	1840	79,178,83	0,4,1	75,64,38	5,0,2	224	149	1.4224345988997327e-16	3.61876081866e-15	1.0,0.967,0.982	0.909,1.0,0.927	0.038
3694	gene:Solyc09g092030.2	NA	9	-	71204530	71204677	71204565	71204677	71203752	71203980	3694	5,7,7	1,7,0	2,3,5	0,3,0	184	149	1.4349787929409472e-16	3.64369376104e-15	0.802,0.447,1.0	1.0,0.447,1.0	-0.066
10586	gene:Solyc07g008260.2	NA	7	-	3024821	3024992	3024947	3024992	3024579	3024730	10586	0,10,11	6,9,6	9,6,4	7,1,1	275	149	1.4763895152292195e-16	3.74168945844e-15	0.0,0.376,0.498	0.411,0.765,0.684	-0.329
10148	gene:Solyc01g079880.2	NA	1	-	79027552	79027767	79027646	79027767	79027357	79027467	10148	16,62,31	741,2242,820	28,24,31	1469,1154,1164	243	149	1.5137904627121704e-16	3.82916901806e-15	0.013,0.017,0.023	0.012,0.013,0.016	0.004
3962	gene:Solyc04g071090.2	NA	4	-	58004391	58004599	58004554	58004599	58004130	58004283	3962	782,435,705	0,0,153	267,237,262	0,0,0	312	149	1.9589108150985593e-16	4.94569118337e-15	1.0,1.0,0.688	1.0,1.0,1.0	-0.104
769	gene:Solyc05g055780.2	NA	5	-	65285038	65285229	65285056	65285229	65284792	65284939	769	0,1,1	8,42,34	3,0,4	65,36,36	167	149	2.540572643952429e-16	6.40205022992e-15	0.0,0.021,0.026	0.04,0.0,0.09	-0.028
1733	gene:Solyc09g061420.2	NA	9	-	59097841	59098025	59097957	59098025	59095611	59095806	1733	11,5,9	0,13,7	2,8,3	9,6,4	265	149	2.6810421841613867e-16	6.74322731168e-15	1.0,0.178,0.42	0.111,0.428,0.297	0.254
6264	gene:Solyc04g072230.2	NA	4	-	59229627	59229784	59229693	59229784	59228892	59228934	6264	1,1,1	4,27,9	0,6,0	11,4,10	215	149	3.0743484354968023e-16	7.71783501387e-15	0.148,0.025,0.071	0.0,0.51,0.0	-0.089
11449	gene:Solyc12g099830.1	NA	12	-	66814721	66814926	66814812	66814926	66814375	66814621	11449	19,20,7	49,109,62	6,5,5	49,41,45	240	149	3.7207177094701477e-16	9.32285493996e-15	0.194,0.102,0.066	0.071,0.07,0.065	0.052
9188	gene:Solyc02g070560.2	NA	2	+	40300791	40300898	40300791	40300856	40301552	40301746	9188	47,164,63	9,35,14	10,6,10	8,2,2	191	149	3.8531812255786493e-16	9.63658129486e-15	0.803,0.785,0.778	0.494,0.701,0.796	0.125
6519	gene:Solyc10g079010.1	NA	10	+	60662429	60662558	60662429	60662554	60662661	60664884	6519	27,38,60	0,2,0	52,38,35	0,6,0	153	149	4.133296247789791e-16	1.03177019118e-14	1.0,0.949,1.0	1.0,0.86,1.0	0.03
7880	gene:Solyc06g009060.2	NA	6	-	2988285	2988416	2988289	2988416	2988161	2988208	7880	27,26,21	279,385,348	14,6,10	302,223,271	153	149	4.26578455105102e-16	1.06284463111e-14	0.086,0.062,0.056	0.043,0.026,0.035	0.033
3950	gene:Solyc04g071090.2	NA	4	-	58004367	58004599	58004554	58004599	58004130	58004283	3950	787,536,853	0,0,153	296,237,264	0,0,0	336	149	4.3462963483937637e-16	1.08087669488e-14	1.0,1.0,0.712	1.0,1.0,1.0	-0.096
10253	gene:Solyc10g076800.1	NA	10	-	59762007	59762111	59762042	59762111	59761731	59761925	10253	27,48,20	27,37,23	4,20,6	29,24,13	184	149	4.522058002647244e-16	1.12248467804e-14	0.447,0.512,0.413	0.1,0.403,0.272	0.199
2135	gene:Solyc12g037970.1	NA	12	-	49639703	49639806	49639711	49639806	49639566	49639617	2135	20,64,41	2,13,6	20,12,9	3,0,2	157	149	4.650087947876943e-16	1.15211134231e-14	0.905,0.824,0.866	0.864,1.0,0.81	-0.026
7388	gene:Solyc05g009220.2	NA	5	+	3364769	3365016	3364769	3364825	3365871	3365962	7388	5,18,12	44,96,93	5,9,4	91,59,39	340	149	4.671433860230628e-16	1.15524472372e-14	0.047,0.076,0.054	0.024,0.063,0.043	0.016
1256	gene:Solyc08g006610.2	NA	8	+	1212474	1212643	1212474	1212568	1213269	1213487	1256	3,5,6	5,7,0	3,0,3	10,2,0	224	149	4.789898891647919e-16	1.18233935467e-14	0.285,0.322,1.0	0.166,0.0,1.0	0.147
2254	gene:Solyc01g108920.2	NA	1	+	96051213	96051339	96051213	96051328	96051421	96051561	2254	19,26,27	1,0,8	11,16,18	5,5,2	160	149	5.089183482386151e-16	1.25388416783e-14	0.947,1.0,0.759	0.672,0.749,0.893	0.131
4976	gene:Solyc08g080260.2	NA	8	-	63576778	63576930	63576807	63576930	63576234	63576322	4976	50,97,31	0,3,1	52,53,34	2,3,2	178	149	5.437915174856981e-16	1.33732432448e-14	1.0,0.964,0.963	0.956,0.937,0.934	0.033
9529	gene:Solyc03g114790.2	NA	3	+	64684150	64684235	64684150	64684206	64684383	64685041	9529	1,0,4	0,7,3	2,0,0	1,0,2	178	149	5.449848943253098e-16	1.33778177387e-14	1.0,0.0,0.527	0.626,NA,0.0	0.196
4795	gene:Solyc09g090120.2	NA	9	+	69657644	69657838	69657644	69657708	69657904	69657965	4795	9,16,5	122,364,164	1,0,6	117,102,105	279	149	5.676538071090175e-16	1.39085656059e-14	0.038,0.023,0.016	0.005,0.0,0.03	0.014
8773	gene:Solyc09g014410.2	NA	9	-	6034428	6034605	6034451	6034605	6033539	6033564	8773	7,21,10	2,17,17	3,1,0	1,2,4	172	149	6.694002022347448e-16	1.63713345961e-14	0.752,0.517,0.338	0.722,0.302,0.0	0.194
6622	gene:Solyc03g114700.1	NA	3	+	64600641	64600828	64600641	64600750	64601298	64601351	6622	0,7,7	0,4,3	3,7,3	1,11,1	227	149	7.464580822952243e-16	1.82223590678e-14	NA,0.535,0.605	0.663,0.295,0.663	0.03
12521	gene:Solyc05g007020.2	NA	5	-	1610630	1610845	1610655	1610845	1610395	1610526	12521	433,1356,571	117,249,144	297,218,209	44,38,25	174	149	8.380773354062133e-16	2.04214073655e-14	0.76,0.823,0.772	0.853,0.831,0.877	-0.069
5601	gene:Solyc04g009920.2	NA	4	-	3243840	3244060	3243902	3244060	3243484	3243648	5601	14,41,21	2,4,1	22,14,18	1,2,0	211	149	1.0276438209223525e-15	2.49947068532e-14	0.832,0.879,0.937	0.94,0.832,1.0	-0.041
13449	gene:Solyc11g070100.1	NA	11	+	54637506	54637750	54637506	54637734	54637901	54637953	13449	5,13,6	1,21,7	3,2,2	3,8,5	165	149	1.093833779131712e-15	2.65559645098e-14	0.819,0.359,0.436	0.475,0.184,0.265	0.23
10387	gene:Solyc01g006740.2	NA	1	-	1338532	1338661	1338559	1338661	1338241	1338436	10387	14,16,9	6,8,11	9,4,1	5,4,8	176	149	1.2536633142730232e-15	3.03807460101e-14	0.664,0.629,0.409	0.604,0.458,0.096	0.181
6833	gene:Solyc09g092680.2	NA	9	-	71652088	71652239	71652163	71652239	71651843	71652016	6833	3,15,5	23,75,56	4,4,0	38,18,33	224	149	1.2752495825563916e-15	3.08475673158e-14	0.08,0.117,0.056	0.065,0.129,0.0	0.02
2980	gene:Solyc06g068980.2	NA	6	-	42796495	42796667	42796566	42796667	42795423	42795688	2980	2,5,0	18,29,27	0,3,0	39,25,30	220	149	1.3519034887359223e-15	3.26423242371e-14	0.07,0.105,0.0	0.0,0.075,0.0	0.033
10577	gene:Solyc05g055260.2	NA	5	-	64978592	64978747	64978613	64978747	64978461	64978484	10577	0,8,3	3,3,3	3,0,0	1,5,3	170	149	1.4774043209292753e-15	3.56078573175e-14	0.0,0.7,0.467	0.724,0.0,0.0	0.148
9331	gene:Solyc09g090020.2	NA	9	-	69588396	69589323	69589239	69589323	69587607	69588125	9331	49,210,109	85,168,86	58,47,38	9,11,3	992	149	1.6108631421774239e-15	3.87540987828e-14	0.08,0.158,0.16	0.492,0.391,0.655	-0.38
9321	gene:Solyc04g076110.2	NA	4	-	61067509	61067626	61067519	61067626	61067268	61067429	9321	0,0,0	6,9,2	1,1,4	0,0,0	159	149	1.8806165256028996e-15	4.51620026402e-14	0.0,0.0,0.0	1.0,1.0,1.0	-1.0
964	gene:Solyc07g005880.2	NA	7	-	714328	714450	714332	714450	714045	714258	964	40,81,59	0,3,4	79,38,40	2,0,1	153	149	2.109706899647411e-15	5.05720354284e-14	1.0,0.963,0.935	0.975,1.0,0.975	-0.017
11423	gene:Solyc12g077420.1	NA	12	+	19343944	19344119	19343944	19344115	19345331	19345427	11423	31,95,48	4,19,3	25,37,22	0,0,4	153	149	2.1428877733730123e-15	5.12748641989e-14	0.883,0.83,0.94	1.0,1.0,0.843	-0.063
627	gene:Solyc09g011930.2	NA	9	-	5201255	5201392	5201266	5201392	5201096	5201159	627	0,8,5	31,78,57	1,9,4	34,36,22	160	149	2.454446688732841e-15	5.8624194292e-14	0.0,0.087,0.076	0.027,0.189,0.145	-0.066
11730	gene:Solyc11g072940.1	NA	11	+	56101233	56101314	56101233	56101275	56101469	56101614	11730	2,13,6	89,191,87	11,1,6	76,49,47	188	149	2.852359841416346e-15	6.80059940646e-14	0.017,0.051,0.052	0.103,0.016,0.092	-0.03
2024	gene:Solyc03g116890.2	NA	3	-	66141983	66142044	66141987	66142044	66141519	66141888	2024	6,16,9	152,423,354	9,5,10	199,141,100	153	149	2.9289091300338424e-15	6.97059377184e-14	0.037,0.036,0.024	0.042,0.033,0.089	-0.022
296	gene:Solyc05g014970.2	NA	5	-	9179561	9179670	9179572	9179670	9177711	9177879	296	4,0,2	0,17,2	3,0,0	1,0,2	160	149	2.9986810205623374e-15	7.12387906137e-14	1.0,0.0,0.482	0.736,NA,0.0	0.126
5940	gene:Solyc06g084530.2	NA	6	+	49626794	49626983	49626794	49626979	49627113	49627252	5940	8,13,5	103,299,136	0,3,5	116,71,61	153	149	3.412576365669306e-15	8.09268109573e-14	0.07,0.041,0.035	0.0,0.04,0.074	0.011
4329	gene:Solyc04g058130.2	NA	4	+	55237132	55237249	55237132	55237234	55237510	55237824	4329	21,49,44	8,19,10	38,29,9	4,4,1	164	149	4.007794566899453e-15	9.48725701398e-14	0.705,0.701,0.8	0.896,0.868,0.891	-0.15
7831	gene:Solyc12g095800.1	NA	12	-	64920422	64920624	64920477	64920624	64919211	64919307	7831	13,18,15	558,1183,552	2,5,4	332,246,309	204	149	4.152153455933327e-15	9.81149428733e-14	0.017,0.011,0.019	0.004,0.015,0.009	0.006
2818	gene:Solyc02g091560.2	NA	2	+	52828216	52828394	52828216	52828368	52828739	52828941	2818	4,7,25	8,23,17	3,4,16	2,8,7	175	149	4.675996969447389e-15	1.10297051073e-13	0.299,0.206,0.556	0.561,0.299,0.661	-0.153
1645	gene:Solyc12g013890.1	NA	12	+	4683340	4683405	4683340	4683391	4683925	4684024	1645	118,144,62	4,9,4	65,46,67	0,4,2	163	149	5.9144794376033e-15	1.39262920091e-13	0.964,0.936,0.934	1.0,0.913,0.968	-0.016
9679	gene:Solyc06g083030.2	NA	6	-	48587288	48587402	48587312	48587402	48587161	48587207	9679	148,286,166	0,10,2	102,97,102	0,2,0	173	149	6.1262811318748175e-15	1.43994714038e-13	1.0,0.961,0.986	1.0,0.977,1.0	-0.01
5627	gene:Solyc02g021000.2	NA	2	-	21271066	21271185	21271150	21271185	21269750	21270434	5627	3,0,4	26,74,36	1,8,0	37,11,24	233	149	6.3256577590332264e-15	1.48418259788e-13	0.069,0.0,0.066	0.017,0.317,0.0	-0.066
5146	gene:Solyc09g064430.2	NA	9	+	61655149	61655348	61655149	61655261	61656033	61656103	5146	12,32,17	26,32,12	8,1,1	6,3,9	236	149	6.473855922037761e-15	1.51627524946e-13	0.226,0.387,0.472	0.457,0.174,0.066	0.129
11340	gene:Solyc01g100420.2	NA	1	+	90453377	90453521	90453377	90453495	90453858	90454163	11340	3,11,7	4,10,13	3,2,10	4,5,0	175	149	7.427081462105384e-15	1.7364725672e-13	0.39,0.484,0.314	0.39,0.254,1.0	-0.152
1803	gene:Solyc06g065900.2	NA	6	+	41300003	41300126	41300003	41300107	41300365	41300413	1803	22,97,12	2,9,5	13,3,6	8,3,8	168	149	7.525241575752125e-15	1.75633054703e-13	0.907,0.905,0.68	0.59,0.47,0.399	0.344
5319	gene:Solyc08g080570.2	NA	8	-	63830434	63830653	63830438	63830653	63830067	63830149	5319	15,22,17	1075,1647,959	0,2,3	252,212,192	153	149	8.155584050389992e-15	1.90010800332e-13	0.013,0.013,0.017	0.0,0.009,0.015	0.006
10284	gene:Solyc04g051860.2	SK	4	+	51170497	51170589	51170497	51170579	51171263	51171346	10284	8,23,8	78,227,111	3,1,10	104,74,41	159	149	8.480345155871376e-15	1.97231144781e-13	0.088,0.087,0.063	0.026,0.013,0.186	0.004
11753	gene:Solyc06g069280.2	NA	6	-	43041211	43041277	43041214	43041277	43040998	43041064	11753	8,17,11	5,6,8	27,16,12	2,0,7	152	149	8.689277033861458e-15	2.01737061206e-13	0.611,0.735,0.574	0.93,1.0,0.627	-0.212
1401	gene:Solyc04g078750.2	NA	4	+	63415044	63415165	63415044	63415144	63415484	63416058	1401	23,53,31	12,13,12	26,20,21	6,4,5	170	149	9.30141310132508e-15	2.15572017427e-13	0.627,0.781,0.694	0.792,0.814,0.786	-0.097
7466	gene:Solyc03g120000.2	NA	3	-	68513661	68513813	68513704	68513813	68513476	68513591	7466	2,4,1	10,33,19	1,0,2	14,7,20	192	149	1.0906459179233698e-14	2.5233062352e-13	0.134,0.086,0.039	0.053,0.0,0.072	0.045
5701	gene:Solyc01g090720.2	NA	1	+	84357697	84357874	84357697	84357741	84358355	84358646	5701	42,84,42	18,37,16	43,25,28	12,2,14	282	149	1.4358456037896602e-14	3.31617906406e-13	0.552,0.545,0.581	0.654,0.869,0.514	-0.12
1726	gene:Solyc03g111340.2	NA	3	+	61946748	61946879	61946748	61946877	61947083	61947152	1726	2,9,7	47,148,97	2,3,3	103,54,55	151	149	1.4394607522788935e-14	3.31875673442e-13	0.04,0.057,0.066	0.019,0.052,0.051	0.014
1830	gene:Solyc02g061810.2	NA	2	-	33321093	33321207	33321097	33321207	33319361	33319448	1830	1,0,4	28,59,32	1,0,6	28,17,14	153	149	1.4592016307679773e-14	3.35843980184e-13	0.034,0.0,0.109	0.034,0.0,0.294	-0.062
9614	gene:Solyc04g008950.2	NA	4	+	2554941	2555084	2554941	2555016	2555455	2555730	9614	9,36,7	150,388,259	19,9,13	177,163,102	217	149	1.4772183499471868e-14	3.39402416735e-13	0.04,0.06,0.018	0.069,0.037,0.08	-0.023
1559	gene:Solyc12g056660.1	NA	12	-	62662529	62662637	62662550	62662637	62662153	62662226	1559	2,0,0	7,11,3	0,0,5	13,0,5	170	149	1.5250350078227267e-14	3.49783504385e-13	0.2,0.0,0.0	0.0,NA,0.467	-0.167
7024	gene:Solyc07g025160.2	NA	7	-	26161020	26161170	26161030	26161170	26160866	26160946	7024	0,2,3	24,45,9	0,0,2	11,15,15	159	149	1.5631462978764344e-14	3.57906600617e-13	0.0,0.04,0.238	0.0,0.0,0.111	0.056
4141	gene:Solyc09g009650.2	NA	9	-	3059661	3059804	3059698	3059804	3059339	3059598	4141	8,0,0	4,17,4	6,0,0	0,4,0	186	149	1.6194160602581043e-14	3.70152242345e-13	0.616,0.0,0.0	1.0,0.0,NA	-0.295
2157	gene:Solyc01g010470.2	NA	1	+	5362876	5363015	5362876	5363010	5363098	5363216	2157	3,5,9	0,4,0	2,0,6	1,1,0	154	149	1.7412058376994264e-14	3.97306074307e-13	1.0,0.547,1.0	0.659,0.0,1.0	0.296
12220	gene:Solyc06g084250.2	NA	6	+	49451114	49451254	49451114	49451222	49452700	49452829	12220	0,1,0	5,28,17	5,0,0	16,29,8	181	149	1.852515755469891e-14	4.21979575174e-13	0.0,0.029,0.0	0.205,0.0,0.0	-0.059
12392	gene:Solyc02g062520.2	NA	2	-	34216429	34216523	34216434	34216523	34214277	34214433	12392	3,2,1	30,39,42	2,0,0	18,12,15	154	149	1.8593066208414157e-14	4.22801231589e-13	0.088,0.047,0.023	0.097,0.0,0.0	0.02
10318	gene:Solyc08g074550.2	NA	8	+	58657586	58657799	58657586	58657718	58658047	58658119	10318	0,7,8	0,6,1	0,0,2	0,2,0	230	149	2.3404984262403813e-14	5.31313147017e-13	NA,0.43,0.838	NA,0.0,1.0	0.134
12421	gene:Solyc01g096850.2	NA	1	-	87846464	87846579	87846468	87846579	87844787	87844957	12421	9,15,7	4,1,0	11,5,3	2,0,0	153	149	2.5569935616491583e-14	5.79468848101e-13	0.687,0.936,1.0	0.843,1.0,1.0	-0.073
4610	gene:Solyc02g075630.1	NA	2	-	41780979	41781050	41780985	41781050	41780587	41780692	4610	284,681,298	3,13,0	141,137,117	6,0,5	155	149	2.6340373306158167e-14	5.95911682293e-13	0.989,0.981,1.0	0.958,1.0,0.957	0.018
13309	gene:Solyc02g081320.2	NA	2	-	45329561	45329721	45329684	45329721	45329298	45329439	13309	44,33,42	4,0,0	20,14,10	0,2,3	272	149	3.0695466466664155e-14	6.93258154213e-13	0.858,1.0,1.0	1.0,0.793,0.646	0.14
6526	gene:Solyc01g107690.2	NA	1	+	95150911	95151120	95150911	95151116	95152133	95152250	6526	2,4,2	0,4,5	2,1,0	2,0,3	153	149	3.3908950427485293e-14	7.6453456991e-13	1.0,0.493,0.28	0.493,1.0,0.0	0.093
6817	gene:Solyc08g068180.2	NA	8	+	57296414	57296536	57296414	57296535	57298260	57298362	6817	18,7,8	2,3,1	15,9,11	1,2,0	150	149	3.525961532479773e-14	7.93640155107e-13	0.899,0.699,0.888	0.937,0.817,1.0	-0.089
2281	gene:Solyc01g080220.2	NA	1	+	79433337	79433512	79433337	79433457	79433642	79433664	2281	310,1033,479	20,47,14	293,219,161	10,6,4	204	149	3.559425078958808e-14	7.99816667489e-13	0.919,0.941,0.962	0.955,0.964,0.967	-0.021
14013	gene:Solyc10g076270.1	NA	10	+	59189825	59190032	59189825	59190004	59190146	59190485	14013	3,5,5	0,10,6	0,4,1	6,4,1	177	149	6.502574084887706e-14	1.45868553796e-12	1.0,0.296,0.412	0.0,0.457,0.457	0.265
5314	gene:Solyc04g049360.2	ADCS	4	-	41630439	41630624	41630559	41630624	41629187	41629554	5314	3,21,13	0,4,3	11,13,10	6,8,7	269	149	9.055533680613387e-14	2.02795088159e-12	1.0,0.744,0.706	0.504,0.474,0.442	0.343
625	gene:Solyc09g011930.2	NA	9	-	5201230	5201392	5201255	5201392	5201096	5201159	625	0,8,3	0,5,3	0,1,7	0,9,4	174	149	9.708842928950231e-14	2.17059653361e-12	NA,0.578,0.461	NA,0.087,0.6	0.176
2122	gene:Solyc10g085710.1	NA	10	-	64801771	64801967	64801794	64801967	64801512	64801596	2122	55,92,58	0,2,4	63,33,27	3,2,3	172	149	9.731084789253814e-14	2.1719127059e-12	1.0,0.976,0.926	0.948,0.935,0.886	0.044
9919	gene:Solyc01g106440.2	NA	1	+	94336907	94337075	94336907	94337071	94337217	94337356	9919	1,14,8	21,32,13	7,0,2	17,11,15	153	149	1.217889710228019e-13	2.71368713957e-12	0.044,0.299,0.375	0.286,0.0,0.115	0.106
5128	gene:Solyc02g084700.2	NA	2	-	47803420	47803528	47803445	47803528	47803181	47803331	5128	133,183,166	5,0,0	113,86,86	2,5,3	174	149	1.2619797299730597e-13	2.8072178918e-12	0.958,1.0,1.0	0.98,0.936,0.961	0.027
2104	gene:Solyc07g044990.2	NA	7	+	58055956	58056167	58055956	58056097	58056260	58056336	2104	121,309,141	0,1,2	82,69,56	3,8,0	219	149	1.6407491372736103e-13	3.64367032492e-12	1.0,0.995,0.98	0.949,0.854,1.0	0.057
10391	gene:Solyc07g007810.2	NA	7	+	2465061	2465141	2465061	2465136	2467500	2467776	10391	11,31,37	2,15,12	29,17,9	8,1,4	154	149	1.7494900783335474e-13	3.87220470671e-12	0.842,0.667,0.749	0.778,0.943,0.685	-0.049
8609	gene:Solyc08g076420.2	NA	8	-	60431438	60431629	60431546	60431629	60430977	60431157	8609	45,132,47	13,40,12	18,17,8	8,7,9	257	149	1.7478240492265836e-13	3.87220470671e-12	0.667,0.657,0.694	0.566,0.585,0.34	0.176
11069	gene:Solyc01g089980.2	NA	1	-	83691481	83691529	83691482	83691529	83691153	83691247	11069	0,3,1	0,1,0	0,6,0	0,0,2	150	149	1.7960955482320033e-13	3.96874357413e-12	NA,0.749,1.0	NA,1.0,0.0	0.375
3192	gene:Solyc12g014440.1	NA	12	-	5415426	5415538	5415439	5415538	5415122	5415348	3192	4,6,3	80,169,92	8,2,2	70,40,46	162	149	2.0656350667537984e-13	4.55674978181e-12	0.044,0.032,0.029	0.095,0.044,0.038	-0.024
10555	gene:Solyc02g091780.1	NA	2	+	52999323	52999466	52999323	52999440	52999587	52999676	10555	0,1,0	4,3,1	0,0,2	0,3,0	175	149	2.3476515919749297e-13	5.17028410306e-12	0.0,0.221,0.0	NA,0.0,1.0	-0.426
10150	gene:Solyc01g079880.2	NA	1	-	79027618	79027767	79027646	79027767	79027357	79027467	10150	16,57,32	741,2242,820	28,24,31	1469,1154,1164	177	149	2.9502555811950863e-13	6.48665465534e-12	0.018,0.021,0.032	0.016,0.017,0.022	0.005
5066	gene:Solyc04g054320.2	NA	4	-	52303767	52303894	52303789	52303894	52302155	52302348	5066	0,0,0	0,8,2	7,6,4	1,0,0	171	149	3.4519937253916633e-13	7.5772688716e-12	NA,0.0,0.0	0.859,1.0,1.0	-0.953
12408	gene:Solyc01g104920.2	NA	1	-	93248872	93248942	93248876	93248942	93248672	93248751	12408	0,5,3	0,1,1	7,4,4	5,0,6	153	149	3.4711657066350734e-13	7.60677897428e-12	NA,0.83,0.745	0.577,1.0,0.394	0.13
5658	gene:Solyc09g075460.2	NA	9	+	67167055	67167155	67167055	67167151	67168229	67168547	5658	15,40,29	35,56,60	30,46,19	85,83,58	153	149	3.646091838420149e-13	7.9769521605e-12	0.294,0.41,0.32	0.256,0.351,0.242	0.058
7216	gene:Solyc01g105570.2	NA	1	-	93706914	93707092	93706930	93707092	93705985	93706032	7216	3,7,4	18,60,34	0,0,3	12,13,8	165	149	4.100291380888373e-13	8.9558995951e-12	0.131,0.095,0.096	0.0,0.0,0.253	0.023
5682	gene:Solyc03g117420.2	NA	3	-	66556617	66556843	66556771	66556843	66556206	66556353	5682	13,32,18	459,1274,535	0,1,5	137,125,132	303	149	4.1546677737750323e-13	9.05976815037e-12	0.014,0.012,0.016	0.0,0.004,0.018	0.007
12074	gene:Solyc09g075990.2	NA	9	-	67669692	67669913	67669713	67669913	67669148	67669234	12074	4,15,4	0,1,0	4,4,2	2,0,1	170	149	4.254243021211979e-13	9.26169628225e-12	1.0,0.929,1.0	0.637,1.0,0.637	0.218
10132	gene:Solyc05g048810.2	NA	5	-	59500743	59500857	59500756	59500857	59499461	59499631	10132	95,294,140	23,50,22	48,36,20	18,14,13	162	149	4.504241174907834e-13	9.78990553237e-12	0.792,0.844,0.854	0.71,0.703,0.586	0.164
408	gene:Solyc03g113670.2	NA	3	+	63742429	63742597	63742429	63742588	63743701	63744009	408	9,28,13	27,104,41	12,7,14	24,23,28	158	149	4.5352039449917123e-13	9.84109614207e-12	0.239,0.202,0.23	0.32,0.223,0.32	-0.064
7813	gene:Solyc08g006760.2	NA	8	-	1331093	1331296	1331106	1331296	1330545	1331018	7813	2,13,8	25,50,24	6,3,0	21,25,15	162	149	4.587598631240276e-13	9.93854972641e-12	0.069,0.193,0.235	0.208,0.099,0.0	0.063
2075	gene:Solyc01g107750.2	NA	1	-	95197078	95197318	95197093	95197318	95195185	95195639	2075	31,100,80	3,7,9	58,38,21	8,8,2	164	149	5.198525667748214e-13	1.12437167537e-11	0.904,0.928,0.89	0.868,0.812,0.905	0.046
1705	gene:Solyc09g056350.2	NA	9	-	48789663	48789744	48789676	48789744	48784531	48785068	1705	2,8,0	89,177,88	0,2,0	34,23,25	162	149	5.695037795793773e-13	1.22975775493e-11	0.02,0.04,0.0	0.0,0.074,0.0	-0.005
6529	gene:Solyc04g076120.2	NA	4	+	61075741	61075963	61075741	61075855	61076056	61076143	6529	15,23,19	7,22,2	7,9,22	7,16,8	257	149	6.158728684148248e-13	1.32772592412e-11	0.554,0.377,0.846	0.367,0.246,0.615	0.183
6878	gene:Solyc09g055910.2	NA	9	-	46074129	46074319	46074144	46074319	46072196	46072355	6878	108,224,99	0,10,3	81,91,74	2,0,0	164	149	6.281035166840552e-13	1.35189865503e-11	1.0,0.953,0.968	0.974,1.0,1.0	-0.018
8350	gene:Solyc11g065020.1	NA	11	+	50340513	50340653	50340513	50340643	50340739	50340803	8350	18,149,46	6,12,3	19,17,12	0,2,2	159	149	6.554754382230715e-13	1.40852974427e-11	0.738,0.921,0.935	1.0,0.888,0.849	-0.048
10969	gene:Solyc08g005230.2	NA	8	+	148528	148618	148528	148606	149374	149416	10969	27,51,27	871,2037,987	13,19,10	819,599,625	161	149	6.658098090806483e-13	1.42842556779e-11	0.028,0.023,0.025	0.014,0.029,0.015	0.006
2712	gene:Solyc03g121710.2	NA	3	+	69790964	69791150	69790964	69791138	69791264	69791398	2712	6,29,13	76,119,123	20,9,11	88,48,50	161	149	6.710949020387691e-13	1.43744198372e-11	0.068,0.184,0.089	0.174,0.148,0.169	-0.05
10154	gene:Solyc06g082890.2	NA	6	-	48523113	48523277	48523196	48523277	48522778	48523016	10154	5,36,9	19,112,29	3,2,1	17,21,9	232	149	7.05949127517867e-13	1.50966254645e-11	0.145,0.171,0.166	0.102,0.058,0.067	0.085
9447	gene:Solyc08g065160.2	NA	8	-	52923949	52924163	52924108	52924163	52923765	52923855	9447	7,12,2	0,11,0	0,4,2	1,0,0	308	149	7.376957509968538e-13	1.57501600856e-11	1.0,0.345,1.0	0.0,1.0,1.0	0.115
12023	gene:Solyc03g006350.2	NA	3	+	943897	944125	943897	944099	944242	944463	12023	0,4,11	27,23,60	8,3,2	18,14,17	175	149	7.564175827933457e-13	1.61239574631e-11	0.0,0.129,0.135	0.275,0.154,0.091	-0.085
4692	gene:Solyc12g043000.1	NA	12	+	39282881	39283108	39282881	39283104	39283718	39283738	4692	2,10,4	18,50,15	2,1,0	22,21,41	153	149	8.308855589672994e-13	1.76829490755e-11	0.098,0.163,0.206	0.081,0.044,0.0	0.114
10052	gene:Solyc06g066090.2	NA	6	+	41431373	41431456	41431373	41431443	41432712	41432805	10052	2,6,1	6,19,11	2,6,0	7,3,0	162	149	9.40672672402479e-13	1.99874129432e-11	0.235,0.225,0.077	0.208,0.648,NA	-0.249
7506	gene:Solyc08g008550.2	NA	8	-	2937445	2937518	2937449	2937518	2937272	2937344	7506	3,4,1	34,73,48	1,0,2	46,28,41	153	149	9.690901136303196e-13	2.0558333401e-11	0.079,0.051,0.02	0.021,0.0,0.045	0.028
9200	gene:Solyc06g066730.2	NA	6	+	41928466	41928684	41928466	41928608	41929418	41929473	9200	104,214,97	22,27,15	128,104,123	32,15,26	225	149	9.991594527763417e-13	2.11624203076e-11	0.758,0.84,0.811	0.726,0.821,0.758	0.035
9494	gene:Solyc01g106570.2	NA	1	-	94397268	94397367	94397290	94397367	94397111	94397195	9494	3,17,0	101,127,85	3,2,4	71,60,82	171	149	1.0553206975019775e-12	2.23163357688e-11	0.025,0.104,0.0	0.036,0.028,0.041	0.008
8449	gene:Solyc10g081410.1	NA	10	+	62482547	62482772	62482547	62482713	62483639	62483866	8449	0,9,10	8,26,15	1,0,2	10,12,1	208	149	1.337060187617069e-12	2.82291880629e-11	0.0,0.199,0.323	0.067,0.0,0.589	-0.045
9422	gene:Solyc04g080610.2	NA	4	-	64722295	64722443	64722303	64722443	64721652	64721784	9422	20,33,20	98,169,97	15,28,14	149,114,111	157	149	1.4115070153026598e-12	2.97536716876e-11	0.162,0.156,0.164	0.087,0.189,0.107	0.033
2584	gene:Solyc07g047750.2	NA	7	-	58955762	58957030	58956896	58957030	58954696	58954978	2584	162,450,196	16,54,16	70,54,69	6,2,6	1283	149	1.4181989165325424e-12	2.98473559613e-11	0.54,0.492,0.587	0.575,0.758,0.572	-0.095
5405	gene:Solyc01g101000.2	NA	1	-	90868600	90868703	90868691	90868703	90867304	90867466	5405	0,2,2	5,16,17	1,4,2	12,17,7	240	149	1.4839925658258318e-12	3.11826285984e-11	0.0,0.072,0.068	0.049,0.127,0.151	-0.062
7512	gene:Solyc08g080240.2	NA	8	+	63562098	63562344	63562098	63562340	63564911	63565334	7512	2,14,3	634,1064,405	12,12,6	568,398,525	153	149	1.5441108648514215e-12	3.23946165643e-11	0.003,0.013,0.007	0.02,0.029,0.011	-0.012
110	gene:Solyc04g071990.2	NA	4	-	59014730	59014871	59014802	59014871	59014187	59014406	110	72,65,71	746,821,721	45,26,52	719,597,539	221	149	1.739453077920137e-12	3.64352316637e-11	0.061,0.051,0.062	0.04,0.029,0.061	0.015
4699	gene:Solyc10g081710.1	NA	10	+	62725841	62725973	62725841	62725963	62726053	62726100	4699	2,2,2	8,17,13	3,0,0	4,8,7	159	149	1.8548431285933687e-12	3.87910499964e-11	0.19,0.099,0.126	0.413,0.0,0.0	0.001
5036	gene:Solyc09g083120.2	NA	9	-	68802268	68802430	68802331	68802430	68801689	68801848	5036	3,1,3	1,16,24	4,1,2	5,6,3	212	149	1.9458615430749805e-12	4.06305680692e-11	0.678,0.042,0.081	0.36,0.105,0.319	0.006
13307	gene:Solyc02g081320.2	NA	2	-	45329589	45329721	45329684	45329721	45329298	45329439	13307	24,32,32	4,0,0	14,12,11	0,2,3	244	149	1.954792295789927e-12	4.0752969683e-11	0.786,1.0,1.0	1.0,0.786,0.691	0.103
12298	gene:Solyc03g115580.2	NA	3	-	65239354	65239528	65239427	65239528	65239078	65239178	12298	10,23,4	9,19,6	3,2,0	11,7,2	222	149	2.5596724720760934e-12	5.3279702867e-11	0.427,0.448,0.309	0.155,0.161,0.0	0.289
1317	gene:Solyc09g097870.2	NA	9	-	71862227	71862330	71862242	71862330	71862048	71862086	1317	7,44,13	207,946,329	5,10,4	229,212,144	164	149	3.0156009063530318e-12	6.26716432494e-11	0.03,0.041,0.035	0.019,0.041,0.025	0.007
11540	gene:Solyc03g118890.2	NA	3	+	67674883	67674992	67674883	67674984	67675151	67675193	11540	23,69,16	71,184,62	12,13,4	26,14,9	157	149	3.1058551406261262e-12	6.4446494168e-11	0.235,0.262,0.197	0.305,0.468,0.297	-0.125
13074	gene:Solyc03g007570.2	NA	3	-	2126658	2126791	2126729	2126791	2126404	2126544	13074	3,11,11	207,419,371	5,0,3	168,172,154	220	149	3.280124079947913e-12	6.79563927952e-11	0.01,0.017,0.02	0.02,0.0,0.013	0.005
12802	gene:Solyc01g058280.2	NA	1	-	65890736	65890852	65890771	65890852	65890201	65890267	12802	324,724,295	2,9,9	386,295,258	1,2,6	184	149	3.5325877206902346e-12	7.30728425713e-11	0.992,0.985,0.964	0.997,0.992,0.972	-0.007
13549	gene:Solyc05g018130.2	NA	5	+	20050623	20050845	20050623	20050631	20052211	20052322	13549	0,4,1	0,4,0	0,0,3	2,1,4	363	149	4.0688575467440974e-12	8.40348805922e-11	NA,0.291,1.0	0.0,0.0,0.235	0.567
12621	gene:Solyc04g008690.2	NA	4	-	2341877	2341946	2341889	2341946	2339352	2339467	12621	31,52,24	24,48,28	26,32,20	22,13,7	161	149	4.3237059618222516e-12	8.91596508898e-11	0.545,0.501,0.442	0.522,0.695,0.726	-0.152
5381	gene:Solyc08g076100.2	NA	8	-	60140820	60140865	60140828	60140865	60140452	60140742	5381	16,20,12	153,250,133	13,5,9	159,110,139	157	149	4.334813686244724e-12	8.9250117447e-11	0.09,0.071,0.079	0.072,0.041,0.058	0.023
7879	gene:Solyc10g083280.1	NA	10	+	63107850	63107995	63107850	63107936	63108720	63108850	7879	16,27,7	676,1577,661	20,16,16	888,694,672	208	149	4.560886510856461e-12	9.37594007185e-11	0.017,0.012,0.008	0.016,0.016,0.017	-0.004
10907	gene:Solyc04g015680.2	NA	4	+	5962510	5962626	5962510	5962623	5962875	5963038	10907	0,3,12	203,264,294	0,1,3	170,179,117	152	149	4.9264217020065585e-12	1.01117280066e-10	0.0,0.011,0.038	0.0,0.005,0.025	0.006
3025	gene:Solyc05g005800.2	NA	5	+	622931	623113	622931	623003	624077	624149	3025	3,10,2	127,303,113	4,7,4	110,108,93	259	149	4.99617327028157e-12	1.02390711465e-10	0.013,0.019,0.01	0.02,0.036,0.024	-0.013
3712	gene:Solyc05g051630.2	NA	5	+	62005954	62006029	62005954	62006018	62007362	62007434	3712	14,23,20	9,11,3	15,17,12	4,5,2	160	149	5.4355831883825245e-12	1.11224260003e-10	0.592,0.661,0.861	0.777,0.76,0.848	-0.09
4888	gene:Solyc01g087650.2	NA	1	+	82592996	82593164	82592996	82593145	82593874	82593952	4888	5,19,10	62,74,73	6,3,6	69,55,56	168	149	5.770652864800304e-12	1.17898876992e-10	0.067,0.185,0.108	0.072,0.046,0.087	0.052
2601	gene:Solyc09g007500.2	NA	9	-	1077561	1077700	1077564	1077700	1075062	1075534	2601	318,874,356	7,13,6	365,308,301	7,9,9	152	149	5.899180130854944e-12	1.20339649981e-10	0.978,0.985,0.983	0.981,0.971,0.97	0.008
12520	gene:Solyc05g007020.2	NA	5	-	1612350	1612548	1612488	1612548	1611530	1612207	12520	12,19,50	54,136,137	8,5,12	60,52,23	287	149	6.434431633491861e-12	1.31057135112e-10	0.103,0.068,0.159	0.065,0.048,0.213	0.001
9168	gene:Solyc10g062180.1	NA	10	+	25206277	25206354	25206277	25206325	25206443	25206448	9168	98,197,100	11,44,17	60,43,44	5,9,2	178	149	6.645249911446922e-12	1.35143826683e-10	0.882,0.789,0.831	0.909,0.8,0.948	-0.052
10663	gene:Solyc06g074400.2	NA	6	-	46026440	46026629	46026456	46026629	46025992	46026113	10663	1,3,1	40,120,78	3,4,0	61,52,38	165	149	7.657785903119483e-12	1.55497548614e-10	0.022,0.022,0.011	0.043,0.065,0.0	-0.018
5690	gene:Solyc07g045420.2	NA	7	-	58515308	58515434	58515313	58515434	58514977	58515065	5690	3,6,8	0,8,9	6,4,15	2,1,1	154	149	7.772055026714236e-12	1.5757693245e-10	1.0,0.421,0.462	0.744,0.795,0.936	-0.197
11208	gene:Solyc03g110940.2	NA	3	+	61662536	61662665	61662536	61662648	61663171	61663366	11208	11,10,5	0,1,2	11,15,4	0,1,0	166	149	8.65169924198412e-12	1.75144155387e-10	1.0,0.9,0.692	1.0,0.931,1.0	-0.113
7741	gene:Solyc10g077110.1	NA	10	+	59993450	59993538	59993450	59993534	59993778	59994064	7741	39,75,23	7,8,13	19,38,17	6,8,10	153	149	9.523781835989474e-12	1.92505057507e-10	0.844,0.901,0.633	0.755,0.822,0.623	0.059
3062	gene:Solyc07g008760.2	NA	7	-	3738492	3738687	3738551	3738687	3737464	3737549	3062	2,2,7	1,3,2	0,2,0	1,3,0	208	149	9.64151429953607e-12	1.94588616866e-10	0.589,0.323,0.715	0.0,0.323,NA	0.381
12966	gene:Solyc12g089180.1	NA	12	-	64297260	64297429	64297344	64297429	64297034	64297081	12966	7,14,3	25,119,22	3,2,1	22,25,8	233	149	1.0751319975841789e-11	2.16657859301e-10	0.152,0.07,0.08	0.08,0.049,0.074	0.033
5519	gene:Solyc05g052920.2	NA	5	-	63097672	63097837	63097770	63097837	63097283	63097583	5519	90,159,111	5,10,3	147,87,120	1,4,1	247	149	1.0999594686500632e-11	2.21325177934e-10	0.916,0.906,0.957	0.989,0.929,0.986	-0.042
2797	gene:Solyc06g068320.2	NA	6	-	42323976	42324050	42323983	42324050	42322508	42322631	2797	4,7,8	309,629,405	5,5,9	343,257,197	156	149	1.1972374163076036e-11	2.4053423432e-10	0.012,0.011,0.019	0.014,0.018,0.042	-0.011
4921	gene:Solyc12g041880.1	NXD1	12	-	42386555	42386732	42386685	42386732	42385561	42385616	4921	2,2,12	4,23,19	1,7,0	15,13,10	279	149	1.327092494657618e-11	2.66220367508e-10	0.211,0.044,0.252	0.034,0.223,0.0	0.083
8486	gene:Solyc09g083250.2	NA	9	+	68904608	68904734	68904608	68904693	68904809	68904908	8486	2,1,5	8,7,12	0,2,0	19,20,5	190	149	1.3549711770812646e-11	2.71402974836e-10	0.164,0.101,0.246	0.0,0.073,0.0	0.146
2661	gene:Solyc09g055570.2	NA	9	+	42208617	42208823	42208617	42208761	42208918	42208990	2661	8,4,10	57,101,170	8,1,1	92,63,57	211	149	1.614231144641702e-11	3.22846228928e-10	0.09,0.027,0.04	0.058,0.011,0.012	0.025
360	gene:Solyc03g093640.2	NA	3	-	55208267	55208511	55208331	55208511	55206068	55206181	360	7,8,8	71,114,133	2,3,3	52,56,46	213	149	1.8388081800998295e-11	3.67208611003e-10	0.065,0.047,0.04	0.026,0.036,0.044	0.015
11082	gene:Solyc07g064910.2	NA	7	+	66886834	66887049	66886834	66886914	66887408	66887535	11082	2,6,1	25,72,36	7,0,4	34,12,10	284	149	1.8900362013726296e-11	3.76872083397e-10	0.04,0.042,0.014	0.097,0.0,0.173	-0.058
9258	gene:Solyc06g053750.2	NA	6	+	36608306	36608418	36608306	36608401	36609237	36609326	9258	16,13,28	0,0,6	14,8,4	0,2,5	166	149	1.9077499321278796e-11	3.79833869545e-10	1.0,1.0,0.807	1.0,0.782,0.418	0.202
5469	gene:Solyc02g093200.2	NA	2	+	54147701	54147749	54147701	54147745	54147836	54147900	5469	47,68,62	4,9,1	13,15,18	3,0,6	153	149	1.9579986905510833e-11	3.89254829499e-10	0.92,0.88,0.984	0.808,1.0,0.745	0.077
2045	gene:Solyc01g103540.2	NA	1	+	92132022	92132217	92132022	92132163	92132372	92132541	2045	995,2436,948	5,31,6	450,337,353	3,11,4	203	149	2.276718357997798e-11	4.51940505145e-10	0.993,0.983,0.991	0.991,0.957,0.985	0.011
12931	gene:Solyc01g102290.2	NA	1	-	91102874	91102978	91102886	91102978	91102510	91102745	12931	3261,13866,4395	0,357,128	1706,1198,951	0,0,0	161	149	2.4617070943020763e-11	4.87932391229e-10	1.0,0.973,0.969	1.0,1.0,1.0	-0.019
2399	gene:Solyc10g079710.1	NA	10	+	61215118	61215362	61215118	61215208	61215565	61215603	2399	36,105,33	27,85,37	34,20,17	45,32,33	303	149	2.4828707868638556e-11	4.91393801037e-10	0.396,0.378,0.305	0.271,0.235,0.202	0.124
7873	gene:Solyc02g062570.2	NA	2	+	34298080	34298322	34298080	34298318	34299299	34299525	7873	2,5,3	3,0,0	0,2,0	6,0,4	153	149	2.6650217186262087e-11	5.26659053919e-10	0.394,1.0,1.0	0.0,1.0,0.0	0.465
7303	gene:Solyc02g090860.2	NA	2	-	52333453	52333544	52333479	52333544	52333293	52333331	7303	67,136,142	4,21,4	141,93,66	0,9,2	175	149	2.7646301938663405e-11	5.45531782683e-10	0.934,0.846,0.968	1.0,0.898,0.966	-0.039
7768	gene:Solyc07g006240.2	NA	7	+	1052663	1052769	1052663	1052751	1053166	1053251	7768	11,2,12	33,77,28	3,8,0	32,29,27	167	149	2.805231803316198e-11	5.52722230683e-10	0.229,0.023,0.277	0.077,0.198,0.0	0.085
10321	gene:Solyc02g065170.2	NA	2	+	36334796	36334929	36334796	36334893	36335029	36335375	10321	2,6,1	15,45,38	6,7,3	41,48,22	185	149	2.880024532786896e-11	5.66618159932e-10	0.097,0.097,0.021	0.105,0.105,0.099	-0.031
1461	gene:Solyc03g007900.2	NA	3	+	2418537	2418623	2418537	2418602	2419362	2419426	1461	8,26,11	29,143,70	5,3,4	42,19,26	170	149	3.04467599123958e-11	5.98125697687e-10	0.195,0.137,0.121	0.094,0.122,0.119	0.039
11158	gene:Solyc12g010860.1	TFT8	12	-	3784084	3784182	3784152	3784182	3783277	3783584	11158	18,85,58	4,4,0	56,31,48	3,0,0	217	149	3.0638440084240514e-11	6.01002192494e-10	0.755,0.936,1.0	0.928,1.0,1.0	-0.079
81	gene:Solyc06g064980.2	NA	6	+	40525171	40525309	40525171	40525293	40525377	40525596	81	4,2,0	6,20,16	3,0,0	15,13,3	165	149	3.0890962764572594e-11	6.05061925536e-10	0.376,0.083,0.0	0.153,0.0,0.0	0.102
650	gene:Solyc08g076890.2	NA	8	+	60822030	60822265	60822030	60822241	60822625	60822769	650	163,143,186	46,0,0	128,107,106	0,0,0	173	149	3.6387878919856306e-11	7.1063387067e-10	0.753,1.0,1.0	1.0,1.0,1.0	-0.082
7333	gene:Solyc12g088050.1	NA	12	-	63545933	63546095	63546053	63546095	63545624	63545746	7333	0,0,1	0,11,10	1,3,0	12,3,13	269	149	3.634878795619788e-11	7.1063387067e-10	NA,0.0,0.052	0.044,0.356,0.0	-0.107
9030	gene:Solyc06g051900.2	NA	6	+	35581527	35581678	35581527	35581594	35581929	35581992	9030	11,16,23	0,4,2	33,11,12	2,0,0	233	149	3.9237273670437565e-11	7.65155645145e-10	1.0,0.719,0.88	0.913,1.0,1.0	-0.105
391	gene:Solyc12g055760.1	NA	12	-	61747475	61747663	61747479	61747663	61744723	61744752	391	223,341,217	885,2940,921	328,219,286	1102,727,739	153	149	4.660431026873466e-11	9.0748568969e-10	0.197,0.101,0.187	0.225,0.227,0.274	-0.08
8479	gene:Solyc06g084550.2	NA	6	-	49635519	49635585	49635561	49635585	49634494	49634562	8479	16,46,19	26,133,58	13,13,15	43,20,15	191	149	4.8509713657778836e-11	9.43204974195e-10	0.324,0.212,0.204	0.191,0.336,0.438	-0.075
1462	gene:Solyc03g007900.2	NA	3	+	2420529	2420663	2420529	2420647	2420745	2420843	1462	22,72,24	59,123,72	17,24,10	59,33,52	165	149	5.2102272406253395e-11	1.01157628298e-09	0.252,0.346,0.231	0.206,0.396,0.148	0.026
8708	gene:Solyc11g017040.1	NA	11	+	7825451	7825741	7825451	7825663	7825830	7826063	8708	67,106,136	4,3,6	147,96,109	6,0,3	227	149	5.3427161494307656e-11	1.03578497028e-09	0.917,0.959,0.937	0.941,1.0,0.96	-0.029
10806	gene:Solyc08g016060.1	NA	8	-	6630208	6630350	6630223	6630350	6626947	6627141	10806	1,0,3	16,32,32	2,6,0	31,36,22	164	149	5.841374581447859e-11	1.13080837378e-09	0.054,0.0,0.078	0.055,0.132,0.0	-0.018
2008	gene:Solyc01g058530.2	NA	1	-	66808300	66808441	66808309	66808441	66807334	66807378	2008	3,5,0	2,2,0	5,2,0	2,0,0	158	149	5.877427133458861e-11	1.136131475e-09	0.586,0.702,NA	0.702,1.0,NA	-0.207
12044	gene:Solyc11g006460.1	NA	11	-	1151426	1151597	1151447	1151597	1151185	1151326	12044	5880,11940,8378	0,0,0	3954,2771,2765	62,52,67	170	149	5.892414009914118e-11	1.1373729368e-09	1.0,1.0,1.0	0.982,0.979,0.973	0.022
4891	gene:Solyc04g049140.2	NA	4	-	39820846	39820912	39820850	39820912	39819945	39820221	4891	1,8,5	70,207,92	3,1,1	98,62,32	153	149	5.949727825411845e-11	1.14676902063e-09	0.014,0.036,0.05	0.029,0.015,0.03	0.009
12431	gene:Solyc03g123760.2	PDS	3	+	70506448	70506494	70506448	70506489	70507115	70507303	12431	87,185,115	6,15,5	39,23,30	2,0,12	154	149	6.078354473446364e-11	1.1698630059e-09	0.933,0.923,0.957	0.95,1.0,0.708	0.052
4788	gene:Solyc03g112910.2	NA	3	+	63190481	63190707	63190481	63190663	63190809	63190868	4788	0,2,1	26,62,65	6,3,2	66,47,22	193	149	6.260126904790537e-11	1.20310398402e-09	0.0,0.024,0.012	0.066,0.047,0.066	-0.048
9797	gene:Solyc08g008170.2	NA	8	-	2639347	2639544	2639376	2639544	2638810	2638938	9797	4,18,6	83,171,93	2,1,0	73,51,55	178	149	6.474513277062912e-11	1.24250775028e-09	0.039,0.081,0.051	0.022,0.016,0.0	0.044
1837	gene:Solyc02g085610.2	NA	2	-	48437502	48437597	48437505	48437597	48437300	48437390	1837	6,2,0	27,33,33	4,0,0	23,25,29	152	149	6.65508381368023e-11	1.27531764857e-09	0.179,0.056,0.0	0.146,0.0,0.0	0.03
4309	gene:Solyc04g080240.2	NA	4	-	64485120	64485204	64485144	64485204	64483942	64484728	4309	1,5,3	25,40,47	6,5,3	40,50,18	173	149	6.736471646129195e-11	1.28905394035e-09	0.033,0.097,0.052	0.114,0.079,0.126	-0.046
716	gene:Solyc01g068210.2	NA	1	+	77314332	77314553	77314332	77314388	77315514	77315600	716	14,11,10	90,156,98	8,2,4	67,47,80	314	149	6.832697061646924e-11	1.30558585581e-09	0.069,0.032,0.046	0.054,0.02,0.023	0.017
7876	gene:Solyc11g010600.1	NA	11	+	3665228	3665295	3665228	3665291	3665393	3665475	7876	1,3,0	110,148,188	8,6,9	207,179,150	153	149	6.853364151581472e-11	1.30765338984e-09	0.009,0.019,0.0	0.036,0.032,0.055	-0.032
8804	gene:Solyc08g061800.2	NA	8	+	49532143	49532176	49532143	49532155	49532323	49532363	8804	2,4,4	1,5,1	0,0,3	4,2,6	170	149	7.203059360314403e-11	1.3724049972e-09	0.637,0.412,0.778	0.0,0.0,0.305	0.507
1388	gene:Solyc04g078750.2	NA	4	+	63415044	63415230	63415044	63415165	63415484	63416058	1388	345,694,373	22,53,30	263,185,161	26,20,21	214	149	7.458264601140284e-11	1.41872716761e-09	0.916,0.901,0.896	0.876,0.866,0.842	0.043
3518	gene:Solyc01g094030.2	NA	1	-	85609997	85610093	85610010	85610093	85609771	85609907	3518	2,1,0	7,20,13	1,0,8	21,9,7	162	149	7.467547365660291e-11	1.41872716761e-09	0.208,0.044,0.0	0.042,0.0,0.512	-0.101
11616	gene:Solyc02g063170.2	NA	2	+	35241298	35241461	35241298	35241334	35242311	35242546	11616	0,3,4	131,225,134	8,0,9	53,55,51	276	149	7.639396671353918e-11	1.44930268279e-09	0.0,0.007,0.016	0.075,0.0,0.087	-0.046
11354	gene:Solyc08g074360.2	NA	8	-	58484451	58484610	58484457	58484610	58484212	58484273	11354	11,44,24	4,36,13	16,16,21	3,1,1	155	149	8.053679035992108e-11	1.52571836802e-09	0.726,0.54,0.64	0.837,0.939,0.953	-0.274
9744	gene:Solyc12g035360.1	NA	12	-	58909555	58909693	58909651	58909693	58904202	58904267	9744	71,168,82	6,6,2	108,63,46	1,0,1	245	149	8.864116361009357e-11	1.67685847969e-09	0.878,0.945,0.961	0.985,1.0,0.965	-0.055
928	gene:Solyc10g005690.2	NA	10	-	561539	561734	561562	561734	560294	560749	928	6,10,7	0,2,1	13,3,0	2,2,0	172	149	9.899264971615922e-11	1.87001762195e-09	1.0,0.812,0.858	0.849,0.565,NA	0.183
3506	gene:Solyc11g072260.1	NA	11	-	55469719	55469831	55469758	55469831	55469111	55469250	3506	11,20,17	372,659,362	27,33,21	471,439,423	188	149	1.0140580297591259e-10	1.9128821925e-09	0.023,0.023,0.036	0.043,0.056,0.038	-0.018
3910	gene:Solyc01g095150.2	NA	1	+	86525344	86525557	86525344	86525551	86526265	86526880	3910	151,380,148	4012,8735,4081	36,33,24	761,580,581	155	149	1.044283593289879e-10	1.96710441403e-09	0.035,0.04,0.034	0.043,0.052,0.038	-0.008
5434	gene:Solyc09g009690.2	NA	9	+	3084488	3084617	3084488	3084593	3085117	3085214	5434	5,13,3	79,297,95	7,6,8	115,98,93	173	149	1.0822048568544067e-10	2.0356487959e-09	0.052,0.036,0.026	0.05,0.05,0.069	-0.018
912	gene:Solyc07g008320.2	NA	7	-	3091481	3091574	3091503	3091574	3091304	3091388	912	1,7,0	136,164,187	8,3,5	169,168,126	171	149	1.1066761205130545e-10	2.07873534376e-09	0.006,0.036,0.0	0.04,0.015,0.033	-0.015
11159	gene:Solyc12g010860.1	TFT8	12	-	3784103	3784182	3784152	3784182	3783277	3783584	11159	17,84,59	4,4,0	55,31,46	3,0,0	198	149	1.1237933315966805e-10	2.1079061361e-09	0.762,0.94,1.0	0.932,1.0,1.0	-0.077
6572	gene:Solyc03g123600.2	NA	3	-	70408555	70408634	70408575	70408634	70408367	70408472	6572	13,38,26	0,1,0	34,23,13	3,0,3	169	149	1.1488464094668252e-10	2.15185900109e-09	1.0,0.971,1.0	0.909,1.0,0.793	0.09
5711	gene:Solyc10g081300.1	NA	10	-	62405219	62405491	62405318	62405491	62403928	62404554	5711	9,24,22	0,0,1	37,27,15	1,0,2	248	149	1.20407883698678e-10	2.25213619087e-09	1.0,1.0,0.93	0.957,1.0,0.818	0.052
11436	gene:Solyc04g076380.2	NA	4	-	61282149	61282333	61282181	61282333	61281960	61282057	11436	15,17,9	646,1258,752	5,12,8	433,349,292	181	149	1.2803749774153485e-10	2.39147393813e-09	0.019,0.011,0.01	0.009,0.028,0.022	-0.006
5043	gene:Solyc04g005290.2	NA	4	-	215291	215410	215362	215410	214045	215055	5043	8,13,0	16,20,18	0,0,0	33,39,26	220	149	1.3483618932569855e-10	2.51492218293e-09	0.253,0.306,0.0	0.0,0.0,0.0	0.186
10879	gene:Solyc09g059270.2	NA	9	+	54161048	54161287	54161048	54161271	54162490	54162615	10879	8,17,6	2,10,3	11,2,6	4,0,0	165	149	1.4941765265872544e-10	2.78298236649e-09	0.783,0.606,0.644	0.713,1.0,1.0	-0.227
6749	gene:Solyc07g007210.2	NA	7	+	1950539	1950662	1950539	1950633	1950907	1951661	6749	15,32,36	32,20,53	20,29,19	58,52,36	178	149	1.557997665145678e-10	2.89778837439e-09	0.282,0.573,0.362	0.224,0.318,0.306	0.123
5179	gene:Solyc02g085250.2	NA	2	-	48217373	48217501	48217413	48217501	48216901	48216943	5179	0,5,1	34,40,28	7,0,2	24,15,18	189	149	1.567767905322186e-10	2.91188220737e-09	0.0,0.09,0.027	0.187,0.0,0.081	-0.05
8372	gene:Solyc01g104170.2	NA	1	-	92635228	92635405	92635256	92635405	92634607	92634827	8372	50,126,46	1841,3396,2051	48,32,60	1408,1209,1090	177	149	1.6567340097905897e-10	3.07282509078e-09	0.022,0.03,0.019	0.028,0.022,0.044	-0.008
578	gene:Solyc02g078260.2	RPB2	2	+	43008445	43008570	43008445	43008566	43008653	43008698	578	0,4,8	37,82,76	0,2,2	85,60,50	153	149	1.6605608359959793e-10	3.07562732246e-09	0.0,0.045,0.093	0.0,0.031,0.037	0.023
1971	gene:Solyc05g013560.2	NA	5	+	6839792	6839968	6839792	6839927	6840362	6840648	1971	74,276,81	9,18,4	61,50,38	0,4,2	190	149	1.721835645732283e-10	3.18467651467e-09	0.866,0.923,0.941	1.0,0.907,0.937	-0.038
3599	gene:Solyc08g005070.2	NA	8	+	52777	53210	52777	52977	53349	53607	3599	146,400,315	0,5,0	348,239,154	4,0,5	382	149	1.8516885468513624e-10	3.4200867736e-09	1.0,0.969,1.0	0.971,1.0,0.923	0.025
11206	gene:Solyc03g110940.2	NA	3	+	61666731	61666967	61666731	61666842	61667061	61667174	11206	6,6,1	10,37,33	1,0,4	25,9,24	274	149	2.004811631440152e-10	3.69776367577e-09	0.246,0.081,0.016	0.021,0.0,0.083	0.08
3843	gene:Solyc11g065030.1	NA	11	+	50342572	50342675	50342572	50342671	50345035	50345190	3843	27,114,37	148,466,203	25,12,14	80,41,40	153	149	2.0280248551186176e-10	3.73539113398e-09	0.151,0.192,0.151	0.233,0.222,0.254	-0.072
12268	gene:Solyc06g065590.2	NA	6	-	40979346	40979441	40979363	40979441	40979178	40979271	12268	0,0,4	6,2,1	2,2,0	0,0,0	166	149	2.102678866663159e-10	3.86753121181e-09	0.0,0.0,0.782	1.0,1.0,NA	-0.739
6421	gene:Solyc03g113960.2	NA	3	+	64014389	64014560	64014389	64014536	64014654	64014931	6421	6,29,3	41,159,46	11,16,7	49,53,57	173	149	2.1277823089557978e-10	3.90829170995e-09	0.112,0.136,0.053	0.162,0.206,0.096	-0.054
2763	gene:Solyc12g096810.1	NA	12	+	65578864	65579069	65578864	65579065	65579147	65579195	2763	3,12,5	2,12,8	0,0,0	10,4,12	153	149	2.1644876783975237e-10	3.97022049297e-09	0.594,0.493,0.378	0.0,0.0,0.0	0.488
1976	gene:Solyc05g013560.2	NA	5	+	6839796	6840006	6839796	6839972	6840362	6840648	1976	13,34,7	196,458,144	9,8,19	84,60,68	183	149	2.2214257987456197e-10	4.06903925619e-09	0.051,0.057,0.038	0.08,0.098,0.185	-0.072
7609	gene:Solyc05g018700.2	NA	5	-	22832424	22832513	22832478	22832513	22832261	22832292	7609	2,0,0	1,0,10	2,1,1	7,2,1	203	149	2.256652906998322e-10	4.12787198415e-09	0.595,NA,0.0	0.173,0.268,0.423	0.01
9093	gene:Solyc06g065320.2	NA	6	+	40731995	40732284	40731995	40732168	40733537	40733641	9093	81,186,153	0,5,6	134,66,85	4,14,8	265	149	2.4733255333876715e-10	4.51798666897e-09	1.0,0.954,0.935	0.95,0.726,0.857	0.119
5473	gene:Solyc09g010770.2	NA	9	+	4062683	4062891	4062683	4062829	4063303	4063446	5473	38,100,18	0,9,0	31,21,14	0,1,0	211	149	2.4935567836067924e-10	4.54868600087e-09	1.0,0.887,1.0	1.0,0.937,1.0	-0.017
2348	gene:Solyc01g081070.2	NA	1	+	80411361	80411449	80411361	80411443	80415281	80415359	2348	1,16,1	32,77,71	6,4,10	36,41,17	155	149	2.5669102247995346e-10	4.67607239854e-09	0.029,0.166,0.013	0.138,0.086,0.361	-0.126
10100	gene:Solyc01g101090.2	NA	1	+	90939382	90939586	90939382	90939472	90940226	90940286	10100	17,41,28	23,51,70	11,22,8	35,22,41	263	149	2.7791053038232154e-10	5.05568745682e-09	0.295,0.313,0.185	0.151,0.362,0.1	0.06
5870	gene:Solyc03g083420.2	NA	3	+	53291568	53291786	53291568	53291751	53291844	53291931	5870	1,3,1	31,121,72	0,2,7	22,22,13	184	149	2.797764275697794e-10	5.08266888937e-09	0.025,0.02,0.011	0.0,0.069,0.304	-0.106
2861	gene:Solyc09g075430.2	NA	9	+	67133465	67133512	67133465	67133508	67133584	67133768	2861	78,67,59	1820,3305,1699	86,57,70	2110,1902,1879	153	149	2.9385425829365133e-10	5.33112643462e-09	0.04,0.019,0.033	0.038,0.028,0.035	-0.003
1574	gene:Solyc07g008860.2	NA	7	+	3836049	3836133	3836049	3836126	3836700	3836816	1574	69,185,65	2,6,12	84,70,53	0,2,0	156	149	2.967971772119565e-10	5.37717123243e-09	0.971,0.967,0.838	1.0,0.971,1.0	-0.065
7894	gene:Solyc01g090690.2	NA	1	+	84334329	84334404	84334329	84334399	84334506	84334575	7894	205,522,306	10,33,9	221,146,137	5,3,0	154	149	3.145112552544641e-10	5.69033987708e-09	0.952,0.939,0.97	0.977,0.979,1.0	-0.032
4779	gene:Solyc09g091020.2	NA	9	-	70373377	70373510	70373401	70373510	70373235	70373303	4779	5,9,1	102,120,117	3,3,0	69,54,70	173	149	3.231567218392241e-10	5.83880444357e-09	0.041,0.061,0.007	0.036,0.046,0.0	0.009
1879	gene:Solyc12g013840.1	NA	12	+	4633730	4633923	4633730	4633877	4634005	4634317	1879	0,9,7	0,0,2	1,2,1	2,0,1	195	149	3.5176429342966977e-10	6.34705138145e-09	NA,1.0,0.728	0.276,1.0,0.433	0.294
5681	gene:Solyc03g117420.2	NA	3	-	66569080	66569270	66569239	66569270	66567192	66567487	5681	6,7,1	2,5,7	0,0,0	23,25,19	308	149	3.5487300928388566e-10	6.39445530976e-09	0.592,0.404,0.065	0.0,0.0,0.0	0.354
2380	gene:Solyc06g074720.2	NA	6	+	46249144	46249228	46249144	46249215	46249317	46249424	2380	308,857,530	29,60,50	224,159,159	15,13,9	162	149	3.663382962469123e-10	6.59210375902e-09	0.907,0.929,0.907	0.932,0.918,0.942	-0.016
8649	gene:Solyc01g066480.2	NA	1	-	74485643	74485719	74485656	74485719	74485475	74485526	8649	10,12,4	160,307,133	5,0,2	115,89,114	162	149	3.8561094464294743e-10	6.92951738141e-09	0.054,0.035,0.027	0.038,0.0,0.016	0.021
7842	gene:Solyc07g064830.2	NA	7	+	66820618	66820745	66820618	66820694	66822139	66822247	7842	0,2,0	4,22,9	0,2,0	11,0,2	200	149	4.2624516522009164e-10	7.64099466479e-09	0.0,0.063,0.0	0.0,1.0,0.0	-0.312
8706	gene:Solyc01g094570.2	NA	1	+	85993835	85993957	85993835	85993912	85994122	85994181	8706	2,7,1	0,4,0	0,2,0	0,0,2	194	149	4.263536932690218e-10	7.64099466479e-09	1.0,0.573,1.0	NA,1.0,0.0	0.358
2716	gene:Solyc09g074920.2	NA	9	-	66716913	66716971	66716939	66716971	66715637	66715830	2716	5,5,10	3,7,2	3,2,1	3,2,9	175	149	4.3947360413815805e-10	7.8655114056e-09	0.587,0.378,0.81	0.46,0.46,0.086	0.256
11466	gene:Solyc02g067900.2	NA	2	-	37988905	37988995	37988914	37988995	37988748	37988807	11466	31,79,31	2,5,0	12,17,13	1,2,4	158	149	4.455382678788012e-10	7.96332193463e-09	0.936,0.937,1.0	0.919,0.889,0.754	0.104
4446	gene:Solyc04g079070.2	NA	4	-	63652549	63652793	63652721	63652793	63652099	63652145	4446	65,106,42	52,84,44	8,4,2	4,0,16	321	149	4.537111600834241e-10	8.09850027676e-09	0.367,0.369,0.307	0.481,1.0,0.055	-0.164
7290	gene:Solyc08g066540.2	NA	8	-	55285695	55285905	55285868	55285905	55285200	55285278	7290	8,10,16	90,136,100	4,3,7	78,58,44	322	149	4.632310877469449e-10	8.2573273091e-09	0.04,0.033,0.069	0.023,0.023,0.069	0.009
7455	gene:Solyc12g005770.1	NA	12	-	422665	422884	422668	422884	422342	422373	7455	56,134,114	10,16,3	57,64,62	4,6,2	152	149	4.821551362476878e-10	8.58313700988e-09	0.846,0.891,0.974	0.933,0.913,0.968	-0.034
7318	gene:Solyc11g040170.1	NA	11	-	39243658	39243753	39243669	39243753	39243463	39243562	7318	0,2,0	31,66,43	7,2,2	53,30,22	160	149	4.91560933107497e-10	8.73886103302e-09	0.0,0.027,0.0	0.11,0.058,0.078	-0.073
1258	gene:Solyc08g006610.2	NA	8	+	1212474	1212618	1212474	1212568	1213269	1213487	1258	10,53,34	5,7,0	32,6,14	10,2,0	199	149	4.924737274656489e-10	8.74338382452e-09	0.6,0.85,1.0	0.706,0.692,1.0	0.017
7275	gene:Solyc05g023770.2	NA	5	-	29323930	29323985	29323936	29323985	29323803	29323831	7275	2,4,1	29,46,32	3,6,1	34,22,31	155	149	5.032136187567014e-10	8.92213198543e-09	0.062,0.077,0.029	0.078,0.208,0.03	-0.049
2642	gene:Solyc07g053860.2	NA	7	+	62273458	62273672	62273458	62273626	62274333	62274400	2642	0,4,4	46,108,66	2,0,1	48,25,36	195	149	5.183236986011147e-10	9.17778495656e-09	0.0,0.028,0.044	0.031,0.0,0.021	0.007
7454	gene:Solyc05g018870.1	NA	5	-	24433913	24434108	24433978	24434108	24433210	24433346	7454	0,10,4	2,9,1	14,6,9	6,4,0	214	149	5.409051206672517e-10	9.56487350527e-09	0.0,0.436,0.736	0.619,0.511,1.0	-0.319
4743	gene:Solyc12g010450.1	NA	12	-	3473371	3473572	3473397	3473572	3472470	3472575	4743	27,54,29	0,3,0	50,36,24	4,5,0	175	149	5.664776803739053e-10	1.00037547811e-08	1.0,0.939,1.0	0.914,0.86,1.0	0.055
1589	gene:Solyc01g102640.2	NA	1	+	91394988	91395161	91394988	91395123	91396192	91396238	1589	35,65,37	14,42,20	13,13,11	12,8,9	187	149	5.721680209033035e-10	1.0090825123e-08	0.666,0.552,0.596	0.463,0.564,0.493	0.098
7908	gene:Solyc12g098310.1	NA	12	+	65870929	65871138	65870929	65871133	65871219	65871289	7908	24,38,25	480,962,582	3,6,0	274,154,195	154	149	5.779620264097521e-10	1.01794903325e-08	0.046,0.037,0.04	0.01,0.036,0.0	0.026
5497	gene:Solyc02g069780.2	NA	2	+	39612863	39613096	39612863	39612946	39614741	39614883	5497	11,5,3	48,60,31	0,2,0	31,35,25	299	149	6.137696860747765e-10	1.07958429551e-08	0.102,0.04,0.046	0.0,0.028,0.0	0.053
9082	gene:Solyc04g009720.1	NA	4	+	3054231	3054351	3054231	3054340	3054752	3054893	9082	4,17,9	0,1,0	18,4,11	4,2,0	160	149	6.262840540172822e-10	1.10013918483e-08	1.0,0.941,1.0	0.807,0.651,1.0	0.161
10828	gene:Solyc10g006890.2	NA	10	+	1328395	1328574	1328395	1328519	1328649	1328701	10828	3,1,4	44,61,62	1,7,1	27,39,27	204	149	6.372947529181468e-10	1.11800189151e-08	0.047,0.012,0.045	0.026,0.116,0.026	-0.021
6597	gene:Solyc03g005270.2	NA	3	-	156117	156229	156121	156229	155119	155573	6597	7,21,9	604,1202,616	5,15,14	503,457,505	153	149	6.386368706932395e-10	1.11887831699e-08	0.011,0.017,0.014	0.01,0.031,0.026	-0.008
2717	gene:Solyc09g074920.2	NA	9	-	66716905	66716971	66716939	66716971	66715637	66715830	2717	4,8,6	3,7,2	0,0,0	3,2,9	183	149	6.598168671426777e-10	1.15446218652e-08	0.521,0.482,0.71	0.0,0.0,0.0	0.571
2609	gene:Solyc11g011380.1	NA	11	+	4459389	4459451	4459389	4459433	4459585	4459623	2609	112,168,97	1952,3815,2018	112,99,97	2837,2208,2154	167	149	6.798460340621207e-10	1.1879414911e-08	0.049,0.038,0.041	0.034,0.038,0.039	0.006
1647	gene:Solyc06g073360.2	NA	6	+	45204805	45204875	45204805	45204871	45206054	45206157	1647	13,25,15	432,1221,440	8,10,6	444,408,346	153	149	7.358382808129497e-10	1.2840909815e-08	0.028,0.02,0.032	0.017,0.023,0.017	0.008
10241	gene:Solyc05g053930.2	NA	5	+	63955899	63955999	63955899	63955933	63956069	63956193	10241	16,38,15	22,110,43	7,8,8	40,20,16	215	149	7.480046174697274e-10	1.30360909711e-08	0.335,0.193,0.195	0.108,0.217,0.257	0.047
9304	gene:Solyc09g098370.2	NA	9	+	72204908	72205007	72204908	72204983	72205081	72205197	9304	2,1,0	1,10,3	10,4,1	5,1,3	173	149	7.955664036281717e-10	1.38468176149e-08	0.633,0.079,0.0	0.633,0.775,0.223	-0.306
3853	gene:Solyc03g118200.2	NA	3	-	67141210	67141359	67141212	67141359	67141087	67141136	3853	100,297,200	7,7,3	90,68,58	1,2,2	151	149	8.984925912238445e-10	1.56177769783e-08	0.934,0.977,0.985	0.989,0.971,0.966	-0.01
13488	gene:Solyc01g103020.2	NA	1	+	91690985	91691214	91690985	91691040	91691313	91691430	13488	8,30,33	7,13,7	11,10,4	4,2,0	323	149	1.088096344101087e-09	1.88887835943e-08	0.345,0.516,0.685	0.559,0.698,1.0	-0.237
11747	gene:Solyc06g062590.2	NA	6	-	39506245	39506358	39506249	39506358	39506047	39506160	11747	5,5,6	92,299,164	2,4,1	149,106,77	153	149	1.1052775690075637e-09	1.91619923191e-08	0.05,0.016,0.034	0.013,0.035,0.012	0.013
356	gene:Solyc05g014760.2	NA	5	+	8919870	8920022	8919870	8919916	8920109	8920227	356	14,84,44	72,287,197	8,11,8	99,63,51	255	149	1.111840814847726e-09	1.9250646703e-08	0.102,0.146,0.115	0.045,0.093,0.084	0.047
9177	gene:Solyc06g062660.2	NA	6	-	39540012	39540082	39540016	39540082	39539294	39539741	9177	0,10,3	46,219,89	1,2,1	62,26,47	153	149	1.1581356192196639e-09	2.00260950823e-08	0.0,0.043,0.032	0.015,0.07,0.02	-0.01
6855	gene:Solyc11g013770.1	NA	11	+	7149380	7149544	7149380	7149430	7150744	7150815	6855	5,5,16	24,70,25	10,13,7	34,19,42	263	149	1.216509523591539e-09	2.10081228521e-08	0.106,0.039,0.266	0.143,0.279,0.086	-0.032
2903	gene:Solyc07g052670.2	NA	7	-	61117582	61117729	61117681	61117729	61116909	61116987	2903	33,63,56	18,44,24	13,10,8	5,3,4	248	149	1.2482402307020696e-09	2.15280912516e-08	0.524,0.462,0.584	0.61,0.667,0.546	-0.084
12668	gene:Solyc06g071120.2	NA	6	+	43710504	43710650	43710504	43710633	43710765	43710957	12668	1,1,7	29,28,63	3,2,0	47,59,30	166	149	1.2512904084960259e-09	2.15527063876e-08	0.03,0.031,0.091	0.054,0.03,0.0	0.023
8555	gene:Solyc12g035500.1	NA	12	-	57612081	57612245	57612105	57612245	57611834	57611997	8555	7,14,18	2,31,26	14,2,5	17,19,8	173	149	1.2655755887624384e-09	2.17705230813e-08	0.751,0.28,0.374	0.415,0.083,0.35	0.186
8351	gene:Solyc11g065020.1	NA	11	+	50340513	50340647	50340513	50340643	50340739	50340803	8351	2,20,4	6,12,3	7,4,1	0,2,2	153	149	1.2728081710280757e-09	2.18666138567e-08	0.245,0.619,0.565	1.0,0.661,0.327	-0.186
9712	gene:Solyc07g066220.2	NA	7	-	67700129	67700296	67700151	67700296	67698702	67699200	9712	1,5,5	75,144,149	3,5,4	101,77,55	171	149	1.3454858083192139e-09	2.30853378998e-08	0.011,0.029,0.028	0.025,0.054,0.06	-0.024
1140	gene:Solyc02g080940.2	NA	2	+	45030734	45030873	45030734	45030833	45031804	45032169	1140	5,15,4	160,449,156	3,4,2	147,106,132	189	149	1.3947244416831496e-09	2.38992781749e-08	0.024,0.026,0.02	0.016,0.029,0.012	0.004
314	gene:Solyc03g098250.2	NA	3	+	60605897	60605992	60605897	60605988	60606075	60606175	314	18,17,3	0,8,5	8,12,7	5,1,0	153	149	1.5754279597244618e-09	2.69609320943e-08	1.0,0.674,0.369	0.609,0.921,1.0	-0.162
2082	gene:Solyc04g072450.2	NA	4	-	59458715	59458777	59458755	59458777	59457977	59458645	2082	112,247,103	118,143,99	6,4,5	0,0,0	189	149	1.6589597615445836e-09	2.8353906864e-08	0.428,0.577,0.451	1.0,1.0,1.0	-0.515
11800	gene:Solyc07g025380.2	NA	7	-	27599052	27599218	27599089	27599218	27598905	27598955	11800	0,0,1	2,23,9	2,1,0	19,10,8	186	149	1.9385901450768084e-09	3.30905875663e-08	0.0,0.0,0.082	0.078,0.074,0.0	-0.023
7370	gene:Solyc04g016130.2	NA	4	-	6866189	6866407	6866299	6866407	6863692	6863785	7370	1,4,5	25,61,26	2,2,0	25,21,11	259	149	1.94929472809616e-09	3.32305956215e-08	0.022,0.036,0.1	0.044,0.052,0.0	0.021
517	gene:Solyc08g007370.2	NA	8	+	1936494	1936569	1936494	1936553	1936654	1936719	517	2,9,4	1,8,0	2,1,0	0,5,0	165	149	2.0420657053361434e-09	3.47674776498e-08	0.644,0.504,1.0	1.0,0.153,NA	0.14
10146	gene:Solyc09g057920.2	NA	9	+	52258223	52258460	52258223	52258264	52265996	52266260	10146	0,1,2	8,38,36	6,2,0	40,18,17	345	149	2.0478616615992317e-09	3.48215145532e-08	0.0,0.011,0.023	0.061,0.046,0.0	-0.024
2572	gene:Solyc07g049720.2	NA	7	-	60065872	60066010	60065929	60066010	60065725	60065797	2572	0,3,6	1,5,4	1,1,2	0,0,0	206	149	2.0663641753023763e-09	3.50911972481e-08	0.0,0.303,0.52	1.0,1.0,1.0	-0.726
11677	gene:Solyc02g021620.2	NA	2	+	23290990	23291130	23290990	23291123	23291551	23291630	11677	3,3,1	6,19,22	4,2,4	20,7,12	156	149	2.140366307987792e-09	3.63014873181e-08	0.323,0.131,0.042	0.16,0.214,0.241	-0.04
7679	gene:Solyc03g121450.2	NA	3	-	69559833	69559924	69559861	69559924	69559300	69559382	7679	2,8,1	49,116,50	2,0,2	52,28,22	177	149	2.1702957794626846e-09	3.67621529991e-08	0.033,0.055,0.017	0.031,0.0,0.071	0.001
12590	gene:Solyc02g064750.2	NA	2	+	35854116	35854236	35854116	35854222	35854608	35854863	12590	127,277,107	9,15,2	87,82,84	18,6,0	163	149	2.174749584929289e-09	3.67906681374e-08	0.928,0.944,0.98	0.815,0.926,1.0	0.037
12101	gene:Solyc06g060710.2	NA	6	+	38731970	38732172	38731970	38732109	38732258	38732406	12101	120,310,129	0,6,0	91,60,66	0,6,0	212	149	2.2305858360600626e-09	3.76872517848e-08	1.0,0.973,1.0	1.0,0.875,1.0	0.033
13710	gene:Solyc03g115950.2	NA	3	+	65526869	65526944	65526869	65526940	65527028	65527423	13710	14,47,29	783,2033,899	34,15,14	539,389,322	153	149	2.330681190942344e-09	3.9328394175e-08	0.017,0.022,0.03	0.058,0.036,0.041	-0.022
10442	gene:Solyc03g114400.2	NA	3	-	64393264	64393494	64393424	64393494	64393054	64393123	10442	2,9,6	2,2,0	0,0,4	0,1,0	309	149	2.3635221191654104e-09	3.98319463738e-08	0.325,0.685,1.0	NA,0.0,1.0	0.17
11822	gene:Solyc01g110130.2	NA	1	-	96906419	96906519	96906422	96906519	96906170	96906332	11822	0,2,4	32,76,49	1,0,3	83,58,66	152	149	2.8076305612173726e-09	4.72564434131e-08	0.0,0.025,0.074	0.012,0.0,0.043	0.015
4479	gene:Solyc01g080760.2	NA	1	-	79981261	79981503	79981317	79981503	79980198	79980402	4479	21,13,19	3,14,6	14,3,6	8,6,2	205	149	2.8564740826339496e-09	4.80176909081e-08	0.836,0.403,0.697	0.56,0.267,0.686	0.141
10176	gene:Solyc01g101040.2	NA	1	+	90901018	90901184	90901018	90901180	90901340	90901421	10176	13,11,7	257,525,281	8,2,4	266,178,182	153	149	2.9587447964527827e-09	4.9673996077e-08	0.047,0.02,0.024	0.028,0.011,0.021	0.01
5287	gene:Solyc01g106350.2	NA	1	+	94284252	94284390	94284252	94284336	94284508	94284612	5287	2,9,2	35,51,44	1,4,0	22,21,27	203	149	2.9927881199725126e-09	5.01821038298e-08	0.04,0.115,0.032	0.032,0.123,0.0	0.011
3174	gene:Solyc02g091340.2	NA	2	-	52670733	52670876	52670782	52670876	52670551	52670656	3174	33,85,35	65,127,84	19,19,12	50,53,64	198	149	3.0158470490627266e-09	5.05049795858e-08	0.276,0.335,0.239	0.222,0.212,0.124	0.097
7234	gene:Solyc04g071350.2	NA	4	+	58278783	58278915	58278783	58278911	58279034	58279193	7234	2,7,1	57,106,147	4,3,7	89,114,76	153	149	3.0647945301578044e-09	5.12600394968e-08	0.033,0.06,0.007	0.042,0.025,0.082	-0.016
908	gene:Solyc07g008320.2	NA	7	-	3083670	3083840	3083723	3083840	3083224	3083323	908	23,10,14	381,460,436	14,4,7	308,255,300	202	149	3.1239856700414153e-09	5.21843140857e-08	0.043,0.016,0.023	0.032,0.011,0.017	0.007
9325	gene:Solyc06g073630.2	NA	6	+	45428186	45428379	45428186	45428244	45428787	45428858	9325	14,17,4	72,186,122	4,4,4	64,56,49	284	149	3.2184280757553497e-09	5.36943779473e-08	0.093,0.046,0.017	0.032,0.036,0.041	0.016
5432	gene:Solyc07g055020.2	NA	7	+	63166955	63168156	63166955	63167119	63172125	63172188	5432	127,231,141	1,4,7	50,42,38	2,5,5	1186	149	3.4376690802060906e-09	5.72801071332e-08	0.941,0.879,0.717	0.759,0.513,0.488	0.259
11203	gene:Solyc03g110940.2	NA	3	+	61665030	61665160	61665030	61665150	61666731	61666842	11203	6,6,9	43,60,42	6,9,3	29,28,22	159	149	4.090909149302845e-09	6.80792901037e-08	0.116,0.086,0.167	0.162,0.231,0.113	-0.046
1244	gene:Solyc09g061380.2	NA	9	-	58974632	58974773	58974643	58974773	58974474	58974533	1244	15,53,25	0,6,2	18,21,13	2,0,0	160	149	4.181214683403236e-09	6.94950325352e-08	1.0,0.892,0.921	0.893,1.0,1.0	-0.027
3061	gene:Solyc08g014150.2	NA	8	-	3861630	3861775	3861699	3861775	3861408	3861537	3061	0,4,1	28,28,17	3,6,5	36,20,13	218	149	4.220044179704753e-09	7.00527333831e-08	0.0,0.089,0.039	0.054,0.17,0.208	-0.101
2494	gene:Solyc08g065980.2	NA	8	+	54423929	54424055	54423929	54424028	54424540	54424596	2494	64,104,156	0,6,6	154,88,100	0,2,0	176	149	4.3708930194138294e-09	7.24662413206e-08	1.0,0.936,0.957	1.0,0.974,1.0	-0.027
8451	gene:Solyc02g088010.2	NA	2	-	50243706	50243835	50243717	50243835	50243056	50243108	8451	15,44,25	16,73,34	8,12,17	20,2,9	160	149	4.425053312587201e-09	7.32727032309e-08	0.466,0.36,0.406	0.271,0.848,0.638	-0.175
857	gene:Solyc12g044820.1	NA	12	+	37719026	37719264	37719026	37719116	37719427	37719733	857	37,59,60	0,1,0	46,28,61	1,3,0	297	149	4.527610149118426e-09	7.4877537709e-08	1.0,0.967,1.0	0.958,0.824,1.0	0.062
10754	gene:Solyc04g081510.2	NA	4	+	65462386	65462598	65462386	65462442	65462794	65463089	10754	0,9,6	60,163,170	2,2,2	91,82,59	305	149	4.551078749414845e-09	7.51720470053e-08	0.0,0.026,0.017	0.011,0.012,0.016	0.001
9464	gene:Solyc03g005430.2	NA	3	-	316773	316988	316778	316988	314953	315065	9464	18,10,14	71,97,128	6,5,1	139,99,89	154	149	4.621332423566406e-09	7.62376330248e-08	0.197,0.091,0.096	0.04,0.047,0.011	0.095
2016	gene:Solyc06g071990.2	NA	6	+	44352613	44352794	44352613	44352773	44353209	44353259	2016	156,231,185	0,0,0	591,572,570	52,23,0	170	149	4.718984786180257e-09	7.77520073951e-08	1.0,1.0,1.0	0.909,0.956,1.0	0.045
13353	gene:Solyc05g018300.2	NA	5	-	20363481	20363645	20363491	20363645	20362722	20363264	13353	0,0,2	26,88,30	1,1,1	22,16,6	159	149	4.73780013668954e-09	7.79652860164e-08	0.0,0.0,0.059	0.041,0.055,0.135	-0.057
23	gene:Solyc01g110460.2	NA	1	-	97159870	97161306	97161143	97161306	97158468	97158626	23	16,18,4	4,9,11	12,8,10	16,16,4	1422	149	4.809964280606146e-09	7.90548584733e-08	0.295,0.173,0.037	0.073,0.05,0.208	0.058
1386	gene:Solyc04g078750.2	NA	4	+	63415044	63415239	63415044	63415230	63415484	63416058	1386	14,41,21	196,424,226	7,3,5	171,133,90	158	149	5.66754654360739e-09	9.30346330026e-08	0.063,0.084,0.081	0.037,0.021,0.05	0.04
4524	gene:Solyc08g006960.2	NA	8	-	1540373	1540469	1540378	1540469	1540206	1540296	4524	2,13,3	80,203,85	5,5,3	59,38,46	154	149	5.932600476354373e-09	9.72653510197e-08	0.024,0.058,0.033	0.076,0.113,0.059	-0.044
13411	gene:Solyc02g084490.1	NA	2	+	47584673	47584763	47584673	47584755	47584886	47584937	13411	4,5,10	0,0,0	0,0,0	0,0,6	157	149	5.956599491362242e-09	9.75383985762e-08	1.0,1.0,1.0	NA,NA,0.0	1.0
12761	gene:Solyc01g103390.2	NA	1	-	92000614	92000824	92000713	92000824	91999710	92000531	12761	148,374,188	2785,5672,3265	47,47,32	1046,670,710	248	149	6.7166616363820035e-09	1.09848850408e-07	0.031,0.038,0.033	0.026,0.04,0.026	0.003
11347	gene:Solyc09g018750.2	NA	9	-	16844843	16844969	16844905	16844969	16844216	16844477	11347	462,1015,575	19,16,25	398,330,312	6,0,0	211	149	6.75515057420913e-09	1.10342434964e-07	0.945,0.978,0.942	0.979,1.0,1.0	-0.038
7407	gene:Solyc09g009460.2	NA	9	+	2894302	2894408	2894302	2894358	2895104	2895222	7407	14,12,7	14,18,9	11,3,7	1,2,0	199	149	6.8768025725998085e-09	1.12191570226e-07	0.428,0.333,0.368	0.892,0.529,1.0	-0.431
2092	gene:Solyc03g019790.2	NA	3	+	61373891	61373977	61373891	61373967	61374120	61374179	2092	1,2,0	9,31,21	2,5,1	31,30,26	159	149	6.908282810560172e-09	1.12566865919e-07	0.094,0.057,0.0	0.057,0.135,0.035	-0.025
3316	gene:Solyc03g053080.1	NA	3	+	22018139	22018233	22018139	22018150	22018315	22018560	3316	8,0,1	2,1,0	0,0,0	7,7,5	232	149	7.294472103712264e-09	1.18713957766e-07	0.72,0.0,1.0	0.0,0.0,0.0	0.573
1096	gene:Solyc11g005110.1	NA	11	-	93660	93740	93688	93740	92573	92726	1096	0,5,0	31,122,28	1,4,0	27,22,10	177	149	7.411391537380768e-09	1.20469130497e-07	0.0,0.033,0.0	0.03,0.133,0.0	-0.043
8080	gene:Solyc12g044410.1	NA	12	-	38530070	38530177	38530079	38530177	38529794	38529987	8080	30,81,60	0,1,0	36,29,28	0,1,4	158	149	7.847028703025064e-09	1.27394304616e-07	1.0,0.987,1.0	1.0,0.965,0.868	0.051
3143	gene:Solyc08g062560.2	NA	8	-	51393841	51394024	51393965	51394024	51393193	51393227	3143	17,36,16	1,7,6	5,7,7	7,1,0	273	149	7.90191963122069e-09	1.28128806719e-07	0.903,0.737,0.593	0.28,0.793,1.0	0.053
12164	gene:Solyc04g055250.2	NA	4	-	53883546	53883645	53883551	53883645	53881215	53881485	12164	0,5,0	33,82,30	19,11,29	186,125,111	154	149	8.056034315958086e-09	1.30309544112e-07	0.0,0.056,0.0	0.09,0.078,0.202	-0.105
13963	gene:Solyc09g072620.2	NA	9	-	65244324	65244449	65244395	65244449	65243802	65244207	13963	14,67,12	25,68,23	22,11,17	33,23,26	220	149	8.04760496791386e-09	1.30309544112e-07	0.275,0.4,0.261	0.311,0.245,0.307	0.024
12808	gene:Solyc01g102820.2	NA	1	-	91523430	91523511	91523434	91523511	91523138	91523200	12808	0,7,0	33,82,36	0,2,1	42,18,37	153	149	8.230015825226618e-09	1.32961812846e-07	0.0,0.077,0.0	0.0,0.098,0.026	-0.016
6475	gene:Solyc02g070100.2	NA	2	+	39939271	39939393	39939271	39939367	39939743	39939881	6475	2,5,2	67,185,81	2,9,1	113,70,70	175	149	8.365061783953876e-09	1.34979368762e-07	0.025,0.022,0.021	0.015,0.099,0.012	-0.019
3783	gene:Solyc01g110060.2	NA	1	-	96858322	96858547	96858326	96858547	96858110	96858232	3783	18,63,33	631,1777,715	2,0,10	38,30,59	153	149	8.895536224979511e-09	1.43364952752e-07	0.027,0.033,0.043	0.049,0.0,0.142	-0.029
1321	gene:Solyc02g082480.2	NA	2	-	46186118	46186606	46186514	46186606	46185639	46185939	1321	3,3,8	2,3,2	9,4,3	0,0,0	545	149	9.162297693135139e-09	1.47485228321e-07	0.291,0.215,0.522	1.0,1.0,1.0	-0.657
1558	gene:Solyc12g056660.1	NA	12	-	62660971	62661191	62660975	62661191	62660776	62660866	1558	1,2,0	0,13,0	0,1,0	7,9,14	153	149	9.283713991412233e-09	1.49258743106e-07	1.0,0.13,NA	0.0,0.098,0.0	0.532
3683	gene:Solyc10g084800.1	NA	10	+	64210775	64210898	64210775	64210894	64211016	64211138	3683	8,7,8	333,514,386	3,6,3	321,290,261	153	149	9.307808204615191e-09	1.49465166817e-07	0.023,0.013,0.02	0.009,0.02,0.011	0.005
3795	gene:Solyc03g082600.2	NA	3	-	52527540	52527749	52527656	52527749	52525591	52525658	3795	32,81,39	1384,2254,1382	39,24,27	1306,1234,1022	265	149	9.503227308825303e-09	1.52418911427e-07	0.013,0.02,0.016	0.017,0.011,0.015	0.002
13489	gene:Solyc01g103020.2	NA	1	+	91690985	91691222	91690985	91691040	91691313	91691430	13489	9,35,33	7,13,7	11,11,4	4,2,0	331	149	1.1374713919419818e-08	1.82214958806e-07	0.367,0.548,0.68	0.553,0.712,1.0	-0.223
10077	gene:Solyc11g071820.1	NA	11	+	55176950	55177049	55176950	55177033	55178199	55178458	10077	0,0,0	0,1,1	1,1,2	0,0,0	165	149	1.1586491383574851e-08	1.85383862137e-07	NA,0.0,0.0	1.0,1.0,1.0	-1.0
2842	gene:Solyc02g078920.2	NA	2	-	43545910	43545972	43545924	43545972	43545772	43545846	2842	45,115,50	2,6,0	35,32,12	3,2,2	163	149	1.199481760766236e-08	1.91686134573e-07	0.954,0.946,1.0	0.914,0.936,0.846	0.068
2469	gene:Solyc12g056280.1	NA	12	+	62230458	62230656	62230458	62230597	62231863	62231868	2469	5,6,6	5,17,4	1,2,4	0,5,0	208	149	1.2589137961263222e-08	2.00942009766e-07	0.417,0.202,0.518	1.0,0.223,1.0	-0.362
6568	gene:Solyc09g010100.2	NA	9	-	3490350	3490439	3490353	3490439	3489213	3489343	6568	24,41,16	1366,2872,1284	26,12,13	1635,1229,1377	152	149	1.2711765569556175e-08	2.0265575842e-07	0.017,0.014,0.012	0.015,0.009,0.009	0.003
11817	gene:Solyc01g008700.2	NA	1	-	2749146	2749227	2749182	2749227	2748317	2748449	11817	3,7,3	7,28,4	3,7,5	9,5,13	185	149	1.314342725513505e-08	2.09286227756e-07	0.257,0.168,0.377	0.212,0.53,0.237	-0.059
5343	gene:Solyc06g063030.2	NA	6	-	39797540	39797715	39797646	39797715	39796965	39797174	5343	1,5,5	8,18,12	4,2,1	14,8,17	255	149	1.453114395627933e-08	2.31106097891e-07	0.068,0.14,0.196	0.143,0.127,0.033	0.034
8634	gene:Solyc06g065270.2	NA	6	-	40706193	40706346	40706271	40706346	40705358	40705659	8634	4,3,7	60,98,32	2,0,2	37,37,37	227	149	1.5056130396396154e-08	2.39169152708e-07	0.042,0.02,0.126	0.034,0.0,0.034	0.04
9444	gene:Solyc08g065160.2	NA	8	-	52923987	52924163	52924108	52924163	52923765	52923855	9444	3,11,2	0,11,0	0,2,2	1,0,0	270	149	1.5278750782183136e-08	2.42415544071e-07	1.0,0.356,1.0	0.0,1.0,1.0	0.119
4182	gene:Solyc07g053660.2	NA	7	+	62113138	62113229	62113138	62113203	62113341	62113451	4182	0,9,11	110,274,131	2,1,3	123,97,76	175	149	1.5734623927640362e-08	2.49350603531e-07	0.0,0.027,0.067	0.014,0.009,0.033	0.013
1915	gene:Solyc01g087470.2	NA	1	+	82428204	82428436	82428204	82428396	82428551	82428693	1915	1,5,0	2,0,4	0,1,3	0,2,0	189	149	1.5804564129158394e-08	2.5016044295e-07	0.283,1.0,0.0	NA,0.283,1.0	-0.214
11994	gene:Solyc09g009100.2	NA	9	-	2446711	2446917	2446859	2446917	2445340	2446609	11994	28,50,37	38,38,47	5,8,14	42,36,34	297	149	1.585006959085221e-08	2.50582052579e-07	0.27,0.398,0.283	0.056,0.1,0.171	0.208
10795	gene:Solyc02g082430.2	NA	2	-	46118492	46118554	46118509	46118554	46118357	46118398	10795	4,20,10	118,289,179	16,3,5	227,169,155	166	149	1.598515232654761e-08	2.52417149699e-07	0.03,0.058,0.048	0.06,0.016,0.028	0.011
10444	gene:Solyc09g011880.2	NA	9	-	5157084	5157210	5157127	5157210	5155739	5156368	10444	253,519,247	22,31,21	271,227,261	23,30,16	192	149	1.6116509529636656e-08	2.54189128923e-07	0.899,0.929,0.901	0.901,0.854,0.927	0.016
2428	gene:Solyc09g007340.2	NA	9	+	944887	945032	944887	945029	945167	945817	2428	0,0,0	2,5,5	2,12,0	10,5,2	152	149	1.666442433706855e-08	2.6251904531e-07	0.0,0.0,0.0	0.164,0.702,0.0	-0.289
13450	gene:Solyc11g070100.1	NA	11	+	54637506	54637738	54637506	54637734	54637901	54637953	13450	5,7,5	1,21,7	2,2,2	3,8,5	153	149	1.689112965815694e-08	2.65775120688e-07	0.83,0.245,0.41	0.394,0.196,0.28	0.205
6017	gene:Solyc08g078860.2	NA	8	+	62552818	62553067	62552818	62553064	62553181	62553268	6017	64,81,47	889,1532,738	53,61,48	867,674,726	152	149	1.6919029773335708e-08	2.65899071467e-07	0.066,0.049,0.059	0.057,0.081,0.061	-0.008
9977	gene:Solyc01g081470.2	NA	1	-	80676621	80676859	80676750	80676859	80675667	80676013	9977	3,3,2	43,88,19	0,1,0	24,18,25	278	149	1.7684504681479944e-08	2.77600735426e-07	0.036,0.018,0.053	0.0,0.029,0.0	0.026
4450	gene:Solyc04g079070.2	NA	4	-	63657078	63657258	63657109	63657258	63656246	63656392	4450	7,22,18	123,393,147	16,6,4	57,32,43	180	149	1.8290598555431362e-08	2.86775854564e-07	0.045,0.044,0.092	0.189,0.134,0.071	-0.071
4629	gene:Solyc02g094520.2	NA	2	-	55037675	55037878	55037695	55037878	55037203	55037434	4629	4,2,0	22,34,12	8,0,0	19,5,33	169	149	2.0074814784414594e-08	3.14379174926e-07	0.138,0.049,0.0	0.271,0.0,0.0	-0.028
398	gene:Solyc07g045480.2	NA	7	+	58611075	58613527	58611075	58611209	58614293	58615110	398	126,136,136	4,0,1	96,102,72	4,0,2	2467	149	2.2734845653754926e-08	3.5561690257e-07	0.655,1.0,0.891	0.592,1.0,0.685	0.09
362	gene:Solyc03g093640.2	NA	3	-	55208267	55208511	55208327	55208511	55206068	55206181	362	4,6,5	10,27,20	1,3,3	16,4,17	209	149	2.3098621094790113e-08	3.60881986046e-07	0.222,0.137,0.151	0.043,0.348,0.112	0.002
10843	gene:Solyc09g066460.2	NA	9	-	64874347	64874489	64874357	64874489	64874144	64874258	10843	11,18,5	37,64,30	0,3,5	26,21,14	159	149	2.3300547323255006e-08	3.63609011108e-07	0.218,0.209,0.135	0.0,0.118,0.251	0.064
7717	gene:Solyc06g074320.2	NA	6	+	45943501	45943692	45943501	45943590	45943787	45944018	7717	7,13,13	117,267,265	16,6,3	174,101,64	251	149	2.3747420650579847e-08	3.70147589483e-07	0.034,0.028,0.028	0.052,0.034,0.027	-0.008
239	gene:Solyc07g053310.2	NA	7	+	61783738	61783949	61783738	61783829	61784216	61784328	239	1,14,2	85,198,98	3,1,2	76,61,42	269	149	2.4231403034060207e-08	3.77248572441e-07	0.006,0.038,0.011	0.021,0.009,0.026	-0.0
2957	gene:Solyc04g009050.2	NA	4	-	2613665	2613868	2613705	2613868	2613262	2613481	2957	4,12,8	15,62,22	13,4,13	9,9,14	189	149	2.4420319685521025e-08	3.79744549676e-07	0.174,0.132,0.223	0.532,0.259,0.423	-0.228
2742	gene:Solyc03g098590.2	NA	3	+	60898052	60898291	60898052	60898271	60900368	60900673	2742	36,89,33	17,50,5	25,34,13	12,15,15	169	149	2.520596505902154e-08	3.91503176589e-07	0.651,0.611,0.853	0.647,0.666,0.433	0.123
7779	gene:Solyc03g110900.2	NA	3	-	61624000	61624094	61624006	61624094	61623839	61623909	7779	1,4,3	48,153,92	3,1,0	114,51,40	155	149	2.530309345558264e-08	3.92552664825e-07	0.02,0.025,0.03	0.025,0.019,0.0	0.01
617	gene:Solyc09g011930.2	NA	9	-	5194424	5194617	5194454	5194617	5194194	5194332	617	5,8,1	121,348,171	0,1,2	94,72,81	179	149	2.5488549875502144e-08	3.94968427476e-07	0.033,0.019,0.005	0.0,0.011,0.02	0.009
3117	gene:Solyc11g069950.1	NA	11	+	54551075	54551330	54551075	54551321	54551412	54551537	3117	10,7,14	37,89,58	12,6,9	37,44,32	158	149	2.6428064737707613e-08	4.0904976657e-07	0.203,0.069,0.185	0.234,0.114,0.21	-0.034
4052	gene:Solyc01g005240.2	NA	1	+	190241	190364	190241	190358	190570	190687	4052	27,76,27	31,134,51	23,21,17	37,23,19	155	149	2.650343609130416e-08	4.09738802436e-07	0.456,0.353,0.337	0.374,0.467,0.462	-0.052
1288	gene:Solyc09g091570.2	NA	9	+	70827365	70827454	70827365	70827441	70827545	70828145	1288	2,5,1	1,1,2	3,1,4	0,2,0	162	149	2.6636486078905024e-08	4.11316901311e-07	0.648,0.821,0.315	1.0,0.315,1.0	-0.177
3833	gene:Solyc05g013340.2	NA	5	-	6436134	6436315	6436138	6436315	6435966	6436070	3833	7,11,6	211,423,312	2,4,5	243,208,207	153	149	2.7984288096818417e-08	4.31627579472e-07	0.031,0.025,0.018	0.008,0.018,0.023	0.008
4693	gene:Solyc12g043000.1	NA	12	+	39282881	39283104	39282881	39283058	39283718	39283738	4693	53,119,58	80,193,55	65,48,73	83,68,68	195	149	3.000364996313734e-08	4.62237205929e-07	0.336,0.32,0.446	0.374,0.35,0.451	-0.024
1379	gene:Solyc02g067570.2	NA	2	+	37733822	37734038	37733822	37733998	37734177	37734397	1379	17,40,15	101,300,121	9,11,9	61,34,35	189	149	3.069813224730623e-08	4.72388408162e-07	0.117,0.095,0.089	0.104,0.203,0.169	-0.058
13836	gene:Solyc06g066320.2	NA	6	-	41602163	41602362	41602250	41602362	41601715	41602091	13836	6,11,4	6,22,4	0,4,3	2,0,0	236	149	3.188199800285193e-08	4.90038117451e-07	0.387,0.24,0.387	0.0,1.0,1.0	-0.329
1068	gene:Solyc11g069360.1	NA	11	+	53964775	53964871	53964775	53964848	53965483	53965721	1068	7,46,18	11,38,25	17,2,6	6,3,3	172	149	3.4862401332277145e-08	5.35228542997e-07	0.355,0.512,0.384	0.711,0.366,0.634	-0.153
9460	gene:Solyc02g088620.2	NA	2	-	50652349	50652442	50652353	50652442	50652085	50652281	9460	6,10,9	129,341,129	7,3,8	104,83,92	153	149	3.581395392346828e-08	5.492024343e-07	0.043,0.028,0.064	0.062,0.034,0.078	-0.013
5577	gene:Solyc12g062870.1	NA	12	+	35518642	35518814	35518642	35518704	35519461	35519564	5577	9,4,2	2,8,0	0,4,2	0,0,0	259	149	3.736136002372307e-08	5.71936841058e-07	0.721,0.223,1.0	NA,1.0,1.0	-0.352
941	gene:Solyc10g085720.1	NA	10	+	64807701	64807929	64807701	64807925	64808311	64809241	941	22,35,45	0,3,4	40,23,26	4,0,0	153	149	3.738261882817646e-08	5.71936841058e-07	1.0,0.919,0.916	0.907,1.0,1.0	-0.024
9535	gene:Solyc06g048940.2	NA	6	+	32008266	32008423	32008266	32008412	32008526	32009011	9535	80,249,114	0,4,3	85,75,48	0,2,6	160	149	3.922512670945498e-08	5.99435768356e-07	1.0,0.983,0.973	1.0,0.972,0.882	0.034
3016	gene:Solyc09g098450.2	NA	9	+	72251941	72252161	72251941	72252105	72252251	72252352	3016	20,25,50	0,1,0	24,14,11	6,4,4	205	149	4.08350106018416e-08	6.23320621601e-07	1.0,0.948,1.0	0.744,0.718,0.667	0.273
9436	gene:Solyc01g087390.2	NA	1	-	82340959	82341071	82340964	82341071	82339564	82339880	9436	0,2,0	12,17,25	0,4,0	17,4,4	154	149	4.333759999343293e-08	6.60761570508e-07	0.0,0.102,0.0	0.0,0.492,0.0	-0.13
1493	gene:Solyc10g006830.2	NA	10	+	1276400	1276495	1276400	1276482	1276616	1276715	1493	3,1,8	6,18,4	2,3,2	5,19,3	162	149	4.402273129417989e-08	6.70437926132e-07	0.315,0.049,0.648	0.269,0.127,0.38	0.079
4700	gene:Solyc10g081710.1	NA	10	+	62725841	62725973	62725841	62725943	62726053	62726100	4700	3,15,14	38,79,71	9,2,7	44,32,64	179	149	4.4726141811113934e-08	6.80370175546e-07	0.062,0.136,0.141	0.145,0.049,0.083	0.021
11795	gene:Solyc06g060780.2	NA	6	-	38804517	38804634	38804524	38804634	38804166	38804420	11795	0,14,6	10,34,20	4,6,1	9,9,1	156	149	4.668895510163727e-08	7.09415702231e-07	0.0,0.282,0.223	0.298,0.389,0.489	-0.224
10520	gene:Solyc03g115650.2	NA	3	+	65289361	65289427	65289361	65289418	65289513	65289592	10520	157,444,113	9849,20940,7761	68,45,55	3944,3626,3514	158	149	4.717047569662021e-08	7.15913048287e-07	0.015,0.02,0.014	0.016,0.012,0.015	0.002
1142	gene:Solyc06g074430.2	NA	6	+	46068772	46068867	46068772	46068827	46068956	46069054	1142	701,1954,739	10,36,15	1137,928,882	22,21,22	189	149	4.9796303016090726e-08	7.54902858509e-07	0.982,0.977,0.975	0.976,0.972,0.969	0.006
13268	gene:Solyc07g026960.2	NA	7	+	32804500	32804644	32804500	32804604	32804793	32805228	13268	281,925,303	46,155,36	168,119,115	38,27,11	189	149	5.030565135499054e-08	7.61754903072e-07	0.828,0.825,0.869	0.777,0.777,0.892	0.025
5455	gene:Solyc01g108030.2	NA	1	-	95404437	95404670	95404447	95404670	95404173	95404338	5455	90,245,108	25,57,40	86,94,48	14,10,28	159	149	5.1064547833417586e-08	7.72365826e-07	0.771,0.801,0.717	0.852,0.898,0.616	-0.026
8210	gene:Solyc07g063240.2	NA	7	-	65758329	65758434	65758335	65758434	65758190	65758258	8210	2,15,2	0,2,2	0,1,3	2,0,0	155	149	5.1693472702029724e-08	7.80988984622e-07	1.0,0.878,0.49	0.0,1.0,1.0	0.123
12911	gene:Solyc02g071450.2	NA	2	-	40892373	40892621	40892445	40892621	40891840	40892165	12911	164,280,164	4,3,4	163,109,133	0,9,3	221	149	5.315854222811773e-08	8.0221072817e-07	0.965,0.984,0.965	1.0,0.891,0.968	0.018
689	gene:Solyc01g011340.2	NA	1	+	8683299	8683512	8683299	8683491	8683620	8684080	689	2,7,1	240,481,149	7,7,2	188,139,133	170	149	5.44595125475562e-08	8.20910699922e-07	0.007,0.013,0.006	0.032,0.042,0.013	-0.02
73	gene:Solyc06g084160.2	NA	6	+	49374505	49374634	49374505	49374630	49374713	49374992	73	5,25,6	225,601,238	4,1,5	183,123,141	153	149	5.488054819777004e-08	8.26319365155e-07	0.021,0.039,0.024	0.021,0.008,0.033	0.007
7847	gene:Solyc03g119650.2	NA	3	+	68221112	68221330	68221112	68221273	68221407	68221449	7847	12,12,5	371,806,325	11,3,8	242,176,198	206	149	5.5739246657681054e-08	8.38298069778e-07	0.023,0.011,0.011	0.032,0.012,0.028	-0.009
11548	gene:Solyc01g007070.2	NA	1	-	1604201	1604398	1604337	1604398	1602911	1604126	11548	2,11,10	166,373,234	2,0,0	83,77,56	285	149	5.7159974995427933e-08	8.58692837035e-07	0.006,0.015,0.022	0.012,0.0,0.0	0.01
13962	gene:Solyc08g074270.2	CRYD	8	-	58371938	58372068	58371942	58372068	58371776	58371851	13962	0,0,0	0,7,1	0,4,2	5,0,2	153	149	6.067217152779835e-08	9.10425353547e-07	NA,0.0,0.0	0.0,1.0,0.493	-0.498
2614	gene:Solyc01g073750.2	NA	1	+	81134128	81134244	81134128	81134215	81134637	81134772	2614	0,2,6	33,39,88	2,0,1	72,35,39	178	149	6.105871916884903e-08	9.15191637204e-07	0.0,0.041,0.054	0.023,0.0,0.021	0.017
12121	gene:Solyc03g097060.2	NA	3	-	59414664	59414840	59414666	59414840	59413564	59413722	12121	8,22,4	3,13,20	15,3,3	25,5,12	151	149	6.137350971042559e-08	9.18872839858e-07	0.725,0.625,0.165	0.372,0.372,0.198	0.191
5662	gene:Solyc04g082560.2	NA	4	+	66201267	66201364	66201267	66201342	66201495	66201567	5662	18,8,1	41,151,111	1,5,2	79,63,46	171	149	6.299511876533579e-08	9.42089163518e-07	0.277,0.044,0.008	0.011,0.065,0.037	0.072
12947	gene:Solyc02g021140.2	NA	2	-	21773841	21774005	21773848	21774005	21773696	21773762	12947	0,0,2	6,4,2	2,0,2	2,2,0	156	149	6.351494028138648e-08	9.48794608478e-07	0.0,0.0,0.489	0.489,0.0,1.0	-0.333
8321	gene:Solyc03g013030.2	NA	3	+	47811256	47811488	47811256	47811476	47813234	47813405	8321	5,5,5	100,292,96	1,4,1	100,74,65	161	149	6.555271477852708e-08	9.78134890178e-07	0.044,0.016,0.046	0.009,0.048,0.014	0.012
5148	gene:Solyc09g064430.2	NA	9	+	61655149	61655290	61655149	61655261	61656033	61656103	5148	22,54,29	26,32,12	28,15,13	6,3,9	178	149	6.65092627236334e-08	9.91294061695e-07	0.415,0.586,0.669	0.796,0.807,0.547	-0.16
5796	gene:Solyc07g007040.2	NA	7	-	1827431	1827662	1827434	1827662	1827175	1827333	5796	0,3,2	9,58,85	2,4,2	39,39,13	152	149	6.65994515739637e-08	9.91525467379e-07	0.0,0.048,0.023	0.048,0.091,0.131	-0.066
3696	gene:Solyc09g092030.2	NA	9	-	71204534	71204677	71204565	71204677	71203752	71203980	3696	52,90,45	1,7,0	35,31,23	0,3,0	180	149	6.825958295639734e-08	1.01510331653e-06	0.977,0.914,1.0	1.0,0.895,1.0	-0.001
3840	gene:Solyc11g065030.1	NA	11	+	50341273	50341517	50341273	50341343	50341814	50341944	3840	37,59,32	10,6,5	12,10,6	6,4,2	323	149	6.834214878860513e-08	1.01519433547e-06	0.631,0.819,0.747	0.48,0.536,0.581	0.2
6528	gene:Solyc04g076120.2	NA	4	+	61075741	61075859	61075741	61075855	61075917	61075963	6528	2,2,1	13,12,9	2,1,6	17,11,9	153	149	6.90811488419044e-08	1.02502531466e-06	0.13,0.14,0.098	0.103,0.081,0.394	-0.07
5275	gene:Solyc10g076600.1	NA	10	-	59562043	59562123	59562046	59562123	59561289	59561461	5275	4,9,4	167,519,206	4,1,1	211,101,69	152	149	6.93552586685414e-08	1.02794401241e-06	0.023,0.017,0.019	0.018,0.01,0.014	0.006
692	gene:Solyc01g011340.2	NA	1	+	8680070	8680177	8680070	8680127	8680396	8680511	692	0,4,2	1,3,3	3,1,2	0,0,0	199	149	7.066739521691406e-08	1.04622408972e-06	0.0,0.5,0.333	1.0,1.0,1.0	-0.722
3762	gene:Solyc10g006600.2	NA	10	+	1134192	1134473	1134192	1134369	1134939	1135307	3762	49,78,32	2,15,14	25,32,16	1,0,2	253	149	7.243572341093473e-08	1.07120980724e-06	0.935,0.754,0.574	0.936,1.0,0.825	-0.166
3920	gene:Solyc11g065240.1	NA	11	+	50616526	50616693	50616526	50616650	50617110	50617212	3920	2,6,0	10,33,25	0,2,0	3,6,4	192	149	7.286538761462399e-08	1.0763652364e-06	0.134,0.124,0.0	0.0,0.206,0.0	0.017
11717	gene:Solyc11g020060.1	NA	11	-	10033900	10034028	10033908	10034028	10033363	10033435	11717	21,38,39	1,6,2	17,30,4	2,0,2	157	149	7.416458483835662e-08	1.09433965184e-06	0.952,0.857,0.949	0.89,1.0,0.655	0.071
2718	gene:Solyc09g074920.2	NA	9	-	66716905	66716971	66716913	66716971	66715637	66715830	2718	2,5,4	3,2,8	0,0,0	3,2,1	157	149	7.474086181646293e-08	1.10161891778e-06	0.388,0.703,0.322	0.0,0.0,0.0	0.471
12398	gene:Solyc06g050710.2	NA	6	-	33473898	33474045	33473931	33474045	33473738	33473823	12398	12,27,2	117,216,89	5,2,10	89,55,77	182	149	7.54286461717316e-08	1.11052374852e-06	0.077,0.093,0.018	0.044,0.029,0.096	0.006
5149	gene:Solyc09g064430.2	NA	9	+	61656033	61656103	61656033	61656093	61657220	61657385	5149	5,8,6	156,274,110	1,1,4	68,63,67	159	149	7.699825815137055e-08	1.13237748422e-06	0.029,0.027,0.049	0.014,0.015,0.053	0.008
6385	gene:Solyc02g093610.2	NA	2	-	54408363	54408649	54408480	54408649	54407573	54408073	6385	215,566,249	1,6,7	236,168,118	3,4,5	266	149	7.783170003109838e-08	1.14336833674e-06	0.992,0.981,0.952	0.978,0.959,0.93	0.019
139	gene:Solyc10g044450.1	NA	10	+	26423256	26423428	26423256	26423330	26424220	26424313	139	0,2,6	40,79,65	0,0,2	41,41,27	247	149	8.069476380667602e-08	1.18281066595e-06	0.0,0.015,0.053	0.0,0.0,0.043	0.008
4038	gene:Solyc02g005290.2	NA	2	-	7633882	7634066	7634011	7634066	7633700	7633782	4038	44,100,25	4,13,8	22,13,16	0,2,4	278	149	8.062338002443871e-08	1.18281066595e-06	0.855,0.805,0.626	1.0,0.777,0.682	-0.058
11534	gene:Solyc06g005470.2	NA	6	+	483131	483207	483131	483200	483897	484366	11534	10,14,1	16,16,19	0,0,0	11,4,4	156	149	8.128117745118038e-08	1.19009265331e-06	0.374,0.455,0.048	0.0,0.0,0.0	0.292
5482	gene:Solyc03g080150.2	NA	3	+	52050346	52050582	52050346	52050578	52050653	52050845	5482	2,6,1	67,159,83	0,7,0	148,133,130	153	149	8.29937825194696e-08	1.21382977077e-06	0.028,0.035,0.012	0.0,0.049,0.0	0.009
11604	gene:Solyc02g089980.2	NA	2	+	51671584	51671763	51671584	51671671	51671916	51672045	11604	4,2,5	54,139,77	6,1,6	73,82,47	241	149	8.459376456576586e-08	1.23586929971e-06	0.044,0.009,0.039	0.048,0.007,0.073	-0.012
3821	gene:Solyc01g088720.2	NA	1	+	83482443	83482513	83482443	83482509	83483236	83483297	3821	7,26,28	3,6,2	36,31,21	3,2,1	153	149	8.608161060450172e-08	1.25622394377e-06	0.694,0.808,0.932	0.921,0.938,0.953	-0.126
4657	gene:Solyc12g014190.1	NA	12	-	5037607	5037830	5037763	5037830	5036904	5036999	4657	38,78,56	0,2,0	18,16,26	2,3,0	305	149	8.676922985519693e-08	1.26486868549e-06	1.0,0.95,1.0	0.815,0.723,1.0	0.137
4046	gene:Solyc12g042070.1	ARF2B	12	+	40782602	40782700	40782602	40782644	40782827	40782884	4046	9,19,29	2,0,2	4,3,5	2,0,2	205	149	8.766266232777952e-08	1.27649139881e-06	0.766,1.0,0.913	0.592,1.0,0.645	0.147
566	gene:Solyc12g088940.1	NA	12	-	64126920	64127146	64127044	64127146	64126581	64126641	566	4,14,6	3,0,6	2,1,4	0,0,0	273	149	8.783111012985078e-08	1.27754342007e-06	0.421,1.0,0.353	1.0,1.0,1.0	-0.409
9167	gene:Solyc02g063270.2	NA	2	-	35331083	35331184	35331096	35331184	35330945	35331005	9167	6,3,2	5,23,4	0,2,0	3,2,0	162	149	8.959208144895486e-08	1.30173177423e-06	0.525,0.107,0.315	0.0,0.479,NA	0.076
1887	gene:Solyc12g013970.1	NA	12	+	4810920	4811108	4810920	4811040	4811178	4811268	1887	0,0,3	0,5,5	0,2,2	2,4,2	217	149	9.070199560168557e-08	1.31641803453e-06	NA,0.0,0.292	0.0,0.256,0.407	-0.075
4566	gene:Solyc10g051390.1	NA	10	+	52082526	52082701	52082526	52082683	52082821	52082910	4566	165,243,112	0,0,0	141,74,173	0,23,0	167	149	9.358091724131807e-08	1.35671897485e-06	1.0,1.0,1.0	1.0,0.742,1.0	0.086
5705	gene:Solyc02g078880.2	NA	2	-	43522869	43523004	43522898	43523004	43522664	43522778	5705	2,4,3	73,120,96	3,0,1	45,55,61	178	149	9.405239933716782e-08	1.36206746259e-06	0.022,0.027,0.025	0.053,0.0,0.014	0.002
13897	gene:Solyc03g043760.2	NA	3	+	7315350	7315584	7315350	7315571	7316019	7316137	13897	2,4,3	63,134,150	1,2,0	56,52,40	162	149	9.57114530640933e-08	1.38458398332e-06	0.028,0.027,0.018	0.016,0.034,0.0	0.008
2046	gene:Solyc01g103540.2	NA	1	+	92132022	92132246	92132022	92132177	92132372	92132541	2046	2407,4629,2306	21,73,27	981,786,834	13,26,6	218	149	9.613047693258388e-08	1.38913246318e-06	0.987,0.977,0.983	0.981,0.954,0.99	0.007
8025	gene:Solyc01g095460.2	NA	1	+	86707880	86708124	86707880	86708104	86708254	86708332	8025	4,6,8	307,618,349	10,5,8	212,212,174	169	149	1.0255841644823189e-07	1.48040844612e-06	0.011,0.008,0.02	0.04,0.02,0.039	-0.02
9249	gene:Solyc12g006160.1	NA	12	-	706278	706517	706324	706517	705506	705637	9249	2,19,19	200,543,186	3,3,4	116,82,78	195	149	1.0746450708583968e-07	1.54954251259e-06	0.008,0.026,0.072	0.019,0.027,0.038	0.007
3001	gene:Solyc07g062950.2	NA	7	+	65586838	65586990	65586838	65586967	65587150	65587256	3001	0,4,1	15,64,21	8,3,16	33,14,15	172	149	1.0783204755760002e-07	1.55315573922e-06	0.0,0.051,0.04	0.174,0.157,0.48	-0.24
6748	gene:Solyc07g007210.2	NA	7	+	1950539	1950662	1950539	1950657	1950907	1951661	6748	15,32,36	25,31,29	19,29,19	40,29,19	154	149	1.0834990657581742e-07	1.5589238996e-06	0.367,0.5,0.546	0.315,0.492,0.492	0.038
12461	gene:Solyc08g008380.2	NA	8	+	2809492	2809580	2809492	2809549	2809659	2809812	12461	2,14,10	152,256,308	2,1,0	62,36,41	180	149	1.0980133399270261e-07	1.57809709461e-06	0.011,0.043,0.026	0.026,0.022,0.0	0.011
11503	gene:Solyc09g055920.2	NA	9	-	46175810	46175900	46175843	46175900	46175478	46175694	11503	2,0,1	1,4,0	5,2,0	0,0,0	182	149	1.1526140633202226e-07	1.65477997415e-06	0.621,0.0,1.0	1.0,1.0,NA	-0.46
9661	gene:Solyc02g094120.2	NA	2	-	54755036	54755163	54755044	54755163	54754812	54754908	9661	22,46,36	828,1429,948	20,10,6	548,359,392	157	149	1.1544831147050095e-07	1.65567340856e-06	0.025,0.03,0.035	0.033,0.026,0.014	0.006
13640	gene:Solyc08g075520.2	NA	8	-	59675650	59675820	59675692	59675820	59675407	59675485	13640	2,6,11	42,132,83	2,1,0	27,16,10	191	149	1.161765705977427e-07	1.66432023467e-06	0.036,0.034,0.094	0.055,0.046,0.0	0.021
12018	gene:Solyc12g056770.1	NA	12	+	62856707	62856826	62856707	62856821	62857599	62857682	12018	8,14,7	128,338,160	11,3,3	85,89,61	154	149	1.1771721064669045e-07	1.6845738765e-06	0.057,0.039,0.041	0.111,0.032,0.045	-0.017
5452	gene:Solyc06g071800.2	NA	6	-	44215715	44215866	44215719	44215866	44215480	44215618	5452	0,2,4	0,10,3	0,2,4	1,0,0	153	149	1.207921105750245e-07	1.72671606936e-06	NA,0.163,0.565	0.0,1.0,1.0	-0.303
1675	gene:Solyc05g007190.2	NA	5	-	1805370	1805514	1805396	1805514	1804972	1805206	1675	40,97,25	9,17,6	30,22,33	5,3,5	175	149	1.2278405139313938e-07	1.75330344355e-06	0.791,0.829,0.78	0.836,0.862,0.849	-0.049
11970	gene:Solyc07g042590.2	NA	7	-	56056959	56057135	56056999	56057135	56056530	56056667	11970	3,8,13	39,132,62	9,8,5	60,49,39	189	149	1.2571369154352553e-07	1.79320926283e-06	0.057,0.046,0.142	0.106,0.114,0.092	-0.022
13732	gene:Solyc02g093520.2	NA	2	+	54365262	54365419	54365262	54365390	54365509	54365774	13732	5,15,10	164,344,238	9,11,12	243,178,180	178	149	1.2785938373286357e-07	1.82185903001e-06	0.025,0.035,0.034	0.03,0.049,0.053	-0.013
9763	gene:Solyc02g071860.2	NA	2	-	41211721	41211902	41211830	41211902	41211475	41211544	9763	4,11,1	34,94,112	2,1,4	38,51,46	258	149	1.284219012780581e-07	1.82791302141e-06	0.064,0.063,0.005	0.029,0.011,0.048	0.015
13383	gene:Solyc07g045310.2	NA	7	+	58410338	58410419	58410338	58410411	58413410	58413583	13383	7,36,13	0,4,2	1,1,4	4,0,0	157	149	1.3218710454775791e-07	1.8794911653e-06	1.0,0.895,0.861	0.192,1.0,1.0	0.188
11110	gene:Solyc01g108280.2	NA	1	-	95634742	95634958	95634750	95634958	95634584	95634659	11110	298,512,376	9,12,11	317,282,154	10,2,4	157	149	1.3488491908534654e-07	1.91579863685e-06	0.969,0.976,0.97	0.968,0.993,0.973	-0.006
5964	gene:Solyc01g091300.2	NA	1	+	84946370	84946582	84946370	84946547	84946835	84946926	5964	18,44,4	0,2,0	1,1,7	6,2,0	184	149	1.35702893547248e-07	1.92535729306e-06	1.0,0.947,1.0	0.119,0.288,1.0	0.513
11118	gene:Solyc03g096960.2	NA	3	+	59337440	59337530	59337440	59337516	59338598	59338685	11118	49,66,51	160,479,248	50,21,29	192,108,129	163	149	1.375474500948066e-07	1.94944518384e-06	0.219,0.112,0.158	0.192,0.151,0.17	-0.008
359	gene:Solyc03g093640.2	NA	3	-	55208327	55208511	55208331	55208511	55205803	55205972	359	8,8,9	41,54,58	10,4,0	38,49,32	153	149	1.4062419797885454e-07	1.99092681147e-06	0.16,0.126,0.131	0.204,0.074,0.0	0.046
1134	gene:Solyc08g078610.2	NA	8	-	62381947	62382050	62382044	62382050	62381520	62381819	1134	3,15,16	0,9,2	3,3,5	0,0,0	246	149	1.4527192740789986e-07	2.05453801488e-06	1.0,0.502,0.829	1.0,1.0,1.0	-0.223
13260	gene:Solyc03g118350.2	NA	3	-	67257681	67257858	67257698	67257858	67257427	67257588	13260	2,1,21	0,0,0	1,19,12	7,1,4	166	149	1.4714283535862837e-07	2.07795071479e-06	1.0,1.0,1.0	0.114,0.945,0.729	0.404
2282	gene:Solyc04g079940.2	NA	4	-	64261677	64261727	64261682	64261727	64261273	64261500	2282	11,24,22	5,19,6	4,7,2	0,0,0	154	149	1.472403330285933e-07	2.07795071479e-06	0.68,0.55,0.78	1.0,1.0,1.0	-0.33
8922	gene:Solyc03g120270.2	NA	3	+	68723869	68724084	68723869	68724055	68724524	68724567	8922	28,93,33	4,3,0	30,17,28	0,1,2	178	149	1.50148740365194e-07	2.1167465733e-06	0.854,0.963,1.0	1.0,0.934,0.921	-0.013
2336	gene:Solyc01g074010.2	NA	1	-	81332290	81332516	81332333	81332516	81332100	81332200	2336	20,31,41	13,22,35	36,16,18	57,24,29	192	149	1.5757293042284964e-07	2.21905462992e-06	0.544,0.522,0.476	0.329,0.341,0.325	0.182
12992	gene:Solyc05g005200.2	NA	5	-	173967	174044	173996	174044	173411	173853	12992	7,11,4	238,607,272	10,5,0	179,150,145	178	149	1.5862971712735896e-07	2.23157059688e-06	0.024,0.015,0.012	0.045,0.027,0.0	-0.007
427	gene:Solyc07g049360.2	NA	7	-	59634956	59635166	59635016	59635166	59634522	59634876	427	19,72,20	540,1502,524	12,8,10	436,330,307	209	149	1.5976228350765397e-07	2.24512499998e-06	0.024,0.033,0.026	0.019,0.017,0.023	0.008
13180	gene:Solyc02g093140.2	NA	2	-	54060756	54060958	54060893	54060958	54059916	54059965	13180	6,2,0	15,53,34	4,2,0	7,3,5	286	149	1.6207784626228007e-07	2.27525771497e-06	0.172,0.019,0.0	0.229,0.258,0.0	-0.099
1393	gene:Solyc04g078750.2	NA	4	+	63415044	63415239	63415044	63415165	63415484	63416058	1393	163,311,168	22,53,30	99,55,76	26,20,21	223	149	1.6447206089936132e-07	2.30642974524e-06	0.832,0.797,0.789	0.718,0.648,0.707	0.115
6119	gene:Solyc11g065980.1	NA	11	+	51599475	51599700	51599475	51599667	51599781	51599879	6119	0,0,4	0,3,1	0,1,2	0,0,2	182	149	1.7159807143129043e-07	2.40382108503e-06	NA,0.0,0.766	NA,1.0,0.45	-0.342
13617	gene:Solyc04g048900.2	NA	4	+	38566180	38566310	38566180	38566295	38566433	38566490	13617	7,5,2	264,430,340	11,10,4	215,147,167	164	149	1.7184614570811498e-07	2.40475955216e-06	0.024,0.01,0.005	0.044,0.058,0.021	-0.028
3004	gene:Solyc07g062950.2	NA	7	+	65586838	65586990	65586838	65586978	65587150	65587256	3004	0,0,0	0,9,7	1,0,9	10,3,2	161	149	1.7219937542579407e-07	2.40716600595e-06	NA,0.0,0.0	0.085,0.0,0.806	-0.297
10153	gene:Solyc06g082890.2	NA	6	-	48523137	48523277	48523196	48523277	48522778	48523016	10153	1,28,5	19,112,29	1,1,1	17,21,9	208	149	1.731840093140556e-07	2.41838448338e-06	0.036,0.152,0.11	0.04,0.033,0.074	0.05
13119	gene:Solyc05g053780.2	NA	5	+	63811677	63811806	63811677	63811737	63811918	63812011	13119	18,30,8	3,13,1	7,10,7	0,0,0	218	149	1.9273336438310525e-07	2.68854945274e-06	0.804,0.612,0.845	1.0,1.0,1.0	-0.246
4831	gene:Solyc11g009060.1	NA	11	-	3185714	3185801	3185726	3185801	3185517	3185615	4831	4,1,2	26,40,36	4,0,0	23,35,18	161	149	1.9792309800823449e-07	2.75804694811e-06	0.125,0.023,0.049	0.139,0.0,0.0	0.019
5921	gene:Solyc01g099970.2	NA	1	-	90061137	90061327	90061147	90061327	90060927	90061065	5921	12,21,9	4,11,8	11,8,4	0,2,1	159	149	2.0391396313154846e-07	2.8385507656e-06	0.738,0.641,0.513	1.0,0.789,0.789	-0.229
13827	gene:Solyc10g045310.1	NA	10	-	32668066	32668126	32668070	32668126	32667773	32667895	13827	35,53,29	16,4,1	18,32,20	0,0,0	153	149	2.2912666939886853e-07	3.18284745776e-06	0.681,0.928,0.966	1.0,1.0,1.0	-0.142
8341	gene:Solyc08g013890.2	NA	8	+	3356410	3356582	3356410	3356458	3359080	3359512	8341	3,12,5	72,262,65	3,0,1	68,45,45	273	149	2.289436058027342e-07	3.18284745776e-06	0.022,0.024,0.04	0.024,0.0,0.012	0.017
5035	gene:Solyc09g083120.2	NA	9	-	68798063	68798247	68798124	68798247	68797772	68797970	5035	3,4,1	28,64,27	3,3,1	7,4,7	210	149	2.45463242324793e-07	3.40621928743e-06	0.071,0.042,0.026	0.233,0.347,0.092	-0.178
3425	gene:Solyc04g008030.1	NA	4	-	1685313	1685418	1685359	1685418	1684961	1685103	3425	2,10,7	2,2,5	6,9,4	0,0,0	195	149	2.4822668330627015e-07	3.44097114228e-06	0.433,0.793,0.517	1.0,1.0,1.0	-0.419
12791	gene:Solyc04g056280.2	NA	4	+	53971848	53971988	53971848	53971985	53972076	53972134	12791	71,225,103	0,4,0	71,51,37	0,6,0	152	149	2.55695018864535e-07	3.539390769e-06	1.0,0.982,1.0	1.0,0.893,1.0	0.03
2854	gene:Solyc06g084140.2	NA	6	+	49366320	49366456	49366320	49366434	49366744	49366861	2854	0,7,2	107,152,79	0,3,1	102,94,100	171	149	2.5585957366244107e-07	3.539390769e-06	0.0,0.039,0.022	0.0,0.027,0.009	0.008
612	gene:Solyc02g080370.2	NA	2	+	44607436	44607524	44607436	44607487	44607602	44607774	612	9,3,4	2,4,0	1,0,0	1,2,4	186	149	2.5775616250521074e-07	3.56191658488e-06	0.783,0.375,1.0	0.445,0.0,0.0	0.571
8926	gene:Solyc03g120270.2	NA	3	+	68723869	68724088	68723869	68724084	68724524	68724567	8926	6,22,4	9,23,11	3,1,2	16,13,20	153	149	2.642417491365475e-07	3.64774472821e-06	0.394,0.482,0.262	0.154,0.07,0.089	0.275
7051	gene:Solyc10g086020.1	NA	10	-	65007258	65007417	65007262	65007417	65007036	65007163	7051	142,222,111	1472,3227,1331	224,188,183	1891,1497,1648	153	149	2.6602384803257607e-07	3.6685324007e-06	0.086,0.063,0.075	0.103,0.109,0.098	-0.029
156	gene:Solyc09g009020.2	PGH1	9	+	2373374	2373456	2373374	2373452	2373559	2373754	156	48,68,58	2222,5181,2394	65,87,75	3112,2334,2280	153	149	2.705808031191143e-07	3.7275031799e-06	0.021,0.013,0.023	0.02,0.035,0.031	-0.01
10422	gene:Solyc09g008310.2	NA	9	-	1770511	1770742	1770572	1770742	1770320	1770438	10422	0,1,8	4,31,19	0,1,3	8,11,10	210	149	2.818901701862892e-07	3.878404249e-06	0.0,0.022,0.23	0.0,0.061,0.176	0.005
13115	gene:Solyc05g053780.2	NA	5	+	63811677	63811807	63811677	63811737	63811918	63812011	13115	22,33,8	3,13,1	7,12,8	0,0,0	219	149	2.8211886329336493e-07	3.878404249e-06	0.833,0.633,0.845	1.0,1.0,1.0	-0.23
9068	gene:Solyc09g030360.1	NA	9	-	32210312	32210382	32210316	32210382	32209582	32209639	9068	1,4,0	6,3,4	0,2,1	0,0,0	153	149	2.855323849857732e-07	3.92127205027e-06	0.14,0.565,0.0	NA,1.0,1.0	-0.765
10522	gene:Solyc05g006850.2	NA	5	-	1478215	1478448	1478291	1478448	1477857	1477977	10522	175,354,143	4,11,5	532,317,321	7,10,7	225	149	2.8893753000251704e-07	3.96393636202e-06	0.967,0.955,0.95	0.981,0.955,0.968	-0.011
11978	gene:Solyc05g051230.2	NA	5	+	61493174	61493283	61493174	61493272	61494634	61494847	11978	3,4,6	2,0,0	0,0,0	0,0,4	160	149	2.917461566570089e-07	3.99833742044e-06	0.583,1.0,1.0	NA,NA,0.0	0.861
3427	gene:Solyc07g054740.2	NA	7	-	62965589	62965768	62965631	62965768	62964920	62965002	3427	8,7,5	18,67,50	0,2,0	25,25,12	191	149	2.978268533008303e-07	4.07746454828e-06	0.257,0.075,0.072	0.0,0.059,0.0	0.115
7473	gene:Solyc02g086970.2	NA	2	-	49538714	49538928	49538774	49538928	49538404	49538634	7473	7,23,19	1,17,8	17,21,5	15,8,8	209	149	3.149585722102031e-07	4.3075693501e-06	0.833,0.491,0.629	0.447,0.652,0.308	0.182
5710	gene:Solyc10g044840.1	NA	10	-	28283420	28283561	28283436	28283561	28283176	28283337	5710	2,2,0	0,0,1	0,0,0	4,15,2	165	149	3.1931312590835535e-07	4.3626320083e-06	1.0,1.0,0.0	0.0,0.0,0.0	0.667
2106	gene:Solyc07g007430.2	NA	7	-	2147869	2148008	2147879	2148008	2147673	2147773	2106	112,240,149	0,5,6	129,79,95	6,3,2	159	149	3.2721475868851685e-07	4.46599382876e-06	1.0,0.978,0.959	0.953,0.961,0.978	0.015
8292	gene:Solyc12g021290.1	NA	12	-	15395020	15395124	15395029	15395124	15394797	15394949	8292	6,24,20	9,21,10	12,6,10	20,17,7	158	149	3.4111603507686664e-07	4.65094552959e-06	0.386,0.519,0.654	0.361,0.25,0.574	0.125
9908	gene:Solyc01g020520.2	NA	1	+	31172720	31172880	31172720	31172848	31172947	31173049	9908	0,5,0	0,8,4	1,2,0	2,2,2	181	149	3.5364991551993053e-07	4.81689320831e-06	NA,0.34,0.0	0.292,0.452,0.0	-0.078
8075	gene:Solyc02g085630.2	NA	2	+	48463075	48463167	48463075	48463163	48463293	48463616	8075	0,0,2	57,102,102	2,1,0	34,19,16	153	149	3.545626056250551e-07	4.82437643719e-06	0.0,0.0,0.019	0.054,0.049,0.0	-0.028
13788	gene:Solyc04g050180.2	NA	4	-	45765381	45765612	45765397	45765612	45761709	45761787	13788	3,3,5	34,72,12	9,9,4	11,23,19	165	149	3.6007501206903455e-07	4.89436659189e-06	0.074,0.036,0.273	0.425,0.261,0.16	-0.154
9849	gene:Solyc11g040050.1	NA	11	+	40024446	40024582	40024446	40024566	40024707	40025072	9849	25,44,20	51,94,59	12,6,18	36,56,41	165	149	3.630531813174632e-07	4.92980188946e-06	0.307,0.297,0.234	0.231,0.088,0.284	0.078
2083	gene:Solyc04g072450.2	NA	4	-	59458727	59458777	59458755	59458777	59457977	59458645	2083	613,926,606	118,143,99	9,7,20	0,0,0	177	149	3.643126032766672e-07	4.94185022627e-06	0.814,0.845,0.837	1.0,1.0,1.0	-0.168
1535	gene:Solyc01g098500.2	NA	1	+	89006445	89006538	89006445	89006493	89006908	89007056	1535	17,30,16	1,0,0	23,10,7	3,0,0	194	149	3.6607036046920223e-07	4.96062692554e-06	0.929,1.0,1.0	0.855,1.0,1.0	0.025
2109	gene:Solyc08g077430.2	NA	8	+	61307974	61308090	61307974	61308071	61309324	61309366	2109	63,52,97	0,0,2	55,51,40	10,2,2	168	149	3.779870980407603e-07	5.11688956369e-06	1.0,1.0,0.977	0.83,0.958,0.947	0.081
13738	gene:Solyc07g062830.1	NA	7	-	65476006	65476164	65476086	65476164	65475746	65475773	13738	2,22,12	0,4,6	14,15,12	0,0,0	229	149	3.871222332250586e-07	5.23521716622e-06	1.0,0.782,0.565	1.0,1.0,1.0	-0.218
5527	gene:Solyc11g045370.1	NA	11	-	30710930	30711045	30710954	30711045	30709877	30709938	5527	18,68,42	0,3,0	18,29,21	0,4,0	173	149	3.8839129134954045e-07	5.24703596045e-06	1.0,0.951,1.0	1.0,0.862,1.0	0.03
12314	gene:Solyc02g062000.2	NA	2	-	33582143	33582311	33582179	33582311	33581985	33582051	12314	12,11,13	98,309,129	2,1,1	77,58,54	185	149	3.9196947016703613e-07	5.28999447543e-06	0.09,0.028,0.075	0.02,0.014,0.015	0.048
8707	gene:Solyc12g036300.1	NA	12	-	52644530	52644590	52644553	52644590	52638258	52638361	8707	14,19,31	0,0,16	41,37,27	0,4,6	172	149	4.093402811370775e-07	5.51882125228e-06	1.0,1.0,0.627	1.0,0.889,0.796	-0.019
10372	gene:Solyc04g049840.2	NA	4	-	43643504	43643643	43643510	43643643	43642215	43643239	10372	6,7,8	4,8,9	0,4,4	3,3,10	155	149	4.154115072448096e-07	5.59499474261e-06	0.59,0.457,0.461	0.0,0.562,0.278	0.223
7742	gene:Solyc08g080630.2	NA	8	-	63881015	63881116	63881020	63881116	63880193	63880558	7742	71,211,83	2560,7812,2651	36,25,31	1437,1174,1048	154	149	4.277146532356261e-07	5.75486382469e-06	0.026,0.025,0.029	0.024,0.02,0.028	0.003
12175	gene:Solyc07g066660.2	NA	7	+	68029674	68029887	68029674	68029744	68029965	68030023	12175	11,15,9	20,26,40	2,9,2	40,40,29	292	149	4.2868703278914835e-07	5.7621091047e-06	0.219,0.227,0.103	0.025,0.103,0.034	0.129
8180	gene:Solyc12g096230.1	NA	12	+	65247854	65247990	65247854	65247956	65248083	65248170	8180	7,7,8	6,21,26	1,0,2	27,8,16	183	149	4.4260015623366176e-07	5.93710108564e-06	0.487,0.213,0.2	0.029,0.0,0.092	0.26
9103	gene:Solyc05g009540.2	NA	5	+	3750783	3750970	3750783	3750852	3751440	3751513	9103	3,2,13	27,63,41	3,1,0	35,28,52	267	149	4.424995611918001e-07	5.93710108564e-06	0.058,0.017,0.15	0.046,0.02,0.0	0.053
8968	gene:Solyc02g084320.1	NA	2	+	47449439	47449531	47449439	47449496	47449608	47449703	8968	2,12,7	0,0,0	2,4,2	0,2,5	184	149	4.609907774938913e-07	6.17755552484e-06	1.0,1.0,1.0	1.0,0.618,0.245	0.379
5983	gene:Solyc08g075700.2	NA	8	-	59825983	59826165	59826051	59826165	59825071	59825184	5983	0,5,1	0,0,0	0,4,3	0,5,5	217	149	4.718079229842448e-07	6.31613832382e-06	NA,1.0,1.0	NA,0.355,0.292	0.676
1825	gene:Solyc06g050130.2	NA	6	-	32490221	32490398	32490325	32490398	32489738	32489797	1825	2,6,2	22,82,64	0,3,0	75,54,29	253	149	4.821493075182425e-07	6.44807935936e-06	0.051,0.041,0.018	0.0,0.032,0.0	0.026
8300	gene:Solyc10g047240.1	NA	10	-	40222698	40222795	40222722	40222795	40221974	40222342	8300	0,0,2	84,132,67	8,4,1	185,161,164	173	149	4.831317064301367e-07	6.45084173102e-06	0.0,0.0,0.025	0.036,0.021,0.005	-0.012
8648	gene:Solyc01g066480.2	NA	1	-	74485627	74485719	74485656	74485719	74485475	74485526	8648	3,8,2	160,307,133	2,0,2	115,89,114	178	149	4.833273736718609e-07	6.45084173102e-06	0.015,0.021,0.012	0.014,0.0,0.014	0.007
3774	gene:Solyc09g065830.2	NA	9	-	64106920	64107059	64106937	64107059	64106737	64106784	3774	11,10,11	484,980,462	4,6,4	346,335,353	166	149	4.917427538856721e-07	6.55657005181e-06	0.02,0.009,0.021	0.01,0.016,0.01	0.005
10462	gene:Solyc08g005400.2	NA	8	+	302657	302749	302657	302744	302847	302935	10462	6,14,6	38,108,39	10,5,6	72,74,54	154	149	5.207277474325157e-07	6.93607270402e-06	0.133,0.111,0.13	0.118,0.061,0.097	0.033
7735	gene:Solyc10g038000.1	NA	10	+	18504926	18505014	18504926	18504976	18505100	18505888	7735	129,307,154	6,8,11	111,88,90	4,2,4	187	149	5.46881925132429e-07	7.27714625828e-06	0.945,0.968,0.918	0.957,0.972,0.947	-0.015
5897	gene:Solyc12g038550.1	NA	12	-	47329809	47330050	47329899	47330050	47324061	47324170	5897	3,24,32	8,0,0	13,31,22	0,1,0	239	149	5.517547070701106e-07	7.33463714704e-06	0.189,1.0,1.0	1.0,0.951,1.0	-0.254
9220	gene:Solyc04g049620.2	NA	4	+	42581126	42581301	42581126	42581283	42581560	42581628	9220	11,22,11	3,7,7	10,3,1	0,0,0	167	149	5.523769659907421e-07	7.33556610836e-06	0.766,0.737,0.584	1.0,1.0,1.0	-0.304
9175	gene:Solyc10g006220.2	NA	10	-	911388	911512	911416	911512	911136	911327	9175	0,4,2	22,100,26	0,4,3	36,36,22	177	149	5.729584748857417e-07	7.60128725922e-06	0.0,0.033,0.061	0.0,0.086,0.103	-0.032
3941	gene:Solyc04g071090.2	NA	4	-	58004659	58004832	58004816	58004832	58004367	58004599	3941	456,326,353	40,0,0	155,111,119	0,0,0	306	149	5.741944384422398e-07	7.61008197856e-06	0.847,1.0,1.0	1.0,1.0,1.0	-0.051
3088	gene:Solyc01g103410.2	NA	1	-	92020715	92020902	92020742	92020902	92019572	92019658	3088	0,9,0	2,3,5	0,0,0	5,2,4	176	149	5.764054423648905e-07	7.6317689677e-06	0.0,0.717,0.0	0.0,0.0,0.0	0.239
7706	gene:Solyc02g090180.2	NA	2	+	51807899	51808028	51807899	51808024	51808132	51808542	7706	0,0,0	14,26,26	4,7,2	23,18,14	153	149	5.80591245491703e-07	7.67953360571e-06	0.0,0.0,0.0	0.145,0.275,0.122	-0.181
2660	gene:Solyc09g055570.2	NA	9	+	42208617	42208823	42208617	42208715	42208918	42208990	2660	23,37,57	3,12,14	36,14,17	8,9,6	257	149	5.82141856863393e-07	7.6923819494e-06	0.816,0.641,0.702	0.723,0.474,0.622	0.113
12749	gene:Solyc05g006470.2	NA	5	+	1104316	1104398	1104316	1104394	1104604	1104693	12749	47,86,39	4,8,10	40,43,18	4,2,0	153	149	5.917537282265082e-07	7.8116197921e-06	0.92,0.913,0.792	0.907,0.954,1.0	-0.079
3922	gene:Solyc04g071090.2	NA	4	-	58004662	58004832	58004816	58004832	58004412	58004599	3922	456,326,352	40,0,0	155,111,119	0,0,0	303	149	5.933970899724851e-07	7.82553461255e-06	0.849,1.0,1.0	1.0,1.0,1.0	-0.05
5189	gene:Solyc10g079550.1	NA	10	-	61066764	61066913	61066774	61066913	61066106	61066228	5189	9,6,0	19,40,13	0,3,2	11,14,15	159	149	5.94169337967182e-07	7.82794524623e-06	0.307,0.123,0.0	0.0,0.167,0.111	0.051
12213	gene:Solyc01g100050.2	NA	1	+	90150691	90150871	90150691	90150753	90150972	90151086	12213	61,121,143	1,2,0	158,100,57	3,6,4	267	149	6.013145886449374e-07	7.91422967017e-06	0.971,0.971,1.0	0.967,0.903,0.888	0.061
3373	gene:Solyc01g097190.2	NA	1	+	88136494	88136733	88136494	88136566	88137306	88137408	3373	8,15,17	105,279,152	8,4,5	155,96,88	316	149	6.260970395247319e-07	8.22410354588e-06	0.035,0.025,0.05	0.024,0.019,0.026	0.014
4099	gene:Solyc09g064590.2	NA	9	+	61909661	61909906	61909661	61909825	61910012	61910156	4099	3,10,11	0,2,0	1,4,0	0,1,0	230	149	6.257326092987704e-07	8.22410354588e-06	1.0,0.764,1.0	1.0,0.722,NA	0.06
8282	gene:Solyc06g067950.2	NA	6	+	42119815	42119995	42119815	42119921	42120558	42120673	8282	7,23,8	0,5,6	1,3,1	0,0,0	223	149	6.306216590667825e-07	8.27535141542e-06	1.0,0.755,0.471	1.0,1.0,1.0	-0.258
9829	gene:Solyc11g013280.1	NA	11	-	6194783	6194995	6194787	6194995	6190199	6190372	9829	0,6,2	61,134,47	1,2,0	106,55,64	153	149	6.348220919601246e-07	8.32224815521e-06	0.0,0.042,0.04	0.009,0.034,0.0	0.013
10982	gene:Solyc09g010500.2	NA	9	+	3881887	3882136	3881887	3881939	3882219	3882611	10982	9,16,14	0,0,0	6,5,6	7,0,0	346	149	6.553105451282806e-07	8.58237084744e-06	1.0,1.0,1.0	0.27,1.0,1.0	0.243
9448	gene:Solyc08g065160.2	NA	8	-	52923977	52924163	52924108	52924163	52923765	52923855	9448	3,13,3	0,11,0	0,2,2	1,0,0	280	149	6.723856198518809e-07	8.79732121343e-06	1.0,0.386,1.0	0.0,1.0,1.0	0.129
2107	gene:Solyc07g007430.2	NA	7	-	2147281	2147462	2147404	2147462	2147090	2147168	2107	0,11,5	130,219,102	7,4,6	83,78,72	272	149	6.768041695342283e-07	8.84641670415e-06	0.0,0.027,0.026	0.044,0.027,0.044	-0.021
10459	gene:Solyc01g099460.1	NA	1	+	89710313	89710405	89710313	89710401	89710496	89710589	10459	0,6,5	11,11,2	0,0,0	2,2,1	153	149	6.816599007556733e-07	8.90112436778e-06	0.0,0.347,0.709	0.0,0.0,0.0	0.352
1672	gene:Solyc10g076350.1	NA	10	+	59298900	59299105	59298900	59299101	59299181	59299240	1672	9,38,4	1,20,5	10,7,6	9,0,0	153	149	6.841849845591457e-07	8.92532082018e-06	0.898,0.649,0.438	0.52,1.0,1.0	-0.178
665	gene:Solyc06g036420.1	NA	6	+	25976002	25976068	25976002	25976063	25976284	25976423	665	12,31,16	0,0,0	34,13,17	6,0,8	154	149	6.901855344403508e-07	8.9947633929e-06	1.0,1.0,1.0	0.846,1.0,0.673	0.16
9355	gene:Solyc06g082800.2	NA	6	-	48471892	48472079	48472013	48472079	48470857	48470959	9355	3,10,5	107,215,129	4,2,2	161,153,133	270	149	7.301379484784071e-07	9.50610976058e-06	0.015,0.025,0.021	0.014,0.007,0.008	0.011
10513	gene:Solyc06g048470.2	NA	6	-	31118017	31118138	31118026	31118138	31117902	31117936	10513	0,0,2	3,7,5	2,2,1	10,0,8	158	149	7.331711157096048e-07	9.53625114263e-06	0.0,0.0,0.274	0.159,1.0,0.105	-0.33
1934	gene:Solyc01g106360.2	NA	1	+	94290498	94290648	94290498	94290637	94290729	94290830	1934	6,29,18	4,12,11	25,27,20	19,16,25	160	149	7.676865801327513e-07	9.9754185755e-06	0.583,0.692,0.604	0.551,0.611,0.427	0.097
3386	gene:Solyc02g088200.2	NA	2	-	50368221	50368322	50368254	50368322	50367582	50367620	3386	192,583,226	5,17,5	36,49,43	6,2,4	182	149	7.724019569262437e-07	1.00268797536e-05	0.969,0.966,0.974	0.831,0.953,0.898	0.076
13126	gene:Solyc05g053780.2	NA	5	+	63811677	63811803	63811677	63811737	63811918	63812011	13126	7,4,2	3,13,1	1,5,0	0,0,0	215	149	7.888434112590963e-07	1.02303129898e-05	0.618,0.176,0.581	1.0,1.0,NA	-0.542
6416	gene:Solyc05g052450.2	NA	5	-	62666425	62666597	62666451	62666597	62665395	62665554	6416	9,26,19	3,10,5	6,8,1	0,0,0	175	149	8.089084165107483e-07	1.04802963622e-05	0.719,0.689,0.764	1.0,1.0,1.0	-0.276
10039	gene:Solyc08g079500.2	NA	8	-	63006305	63006516	63006440	63006516	63004923	63005489	10039	22,38,11	0,6,0	7,12,17	1,5,6	284	149	8.397123888662437e-07	1.08687919339e-05	1.0,0.769,1.0	0.786,0.557,0.598	0.276
6081	gene:Solyc05g052640.2	NA	5	-	62852321	62852538	62852347	62852538	62852130	62852199	6081	161,517,208	2,16,22	67,50,53	1,3,0	175	149	8.512791372767604e-07	1.1007776965e-05	0.986,0.965,0.89	0.983,0.934,1.0	-0.025
6849	gene:Solyc01g006120.2	NA	1	+	782920	783081	782920	783078	783626	783815	6849	11,12,0	792,1061,620	11,7,14	532,435,382	152	149	8.544744770625685e-07	1.10383473301e-05	0.013,0.011,0.0	0.02,0.016,0.035	-0.016
1819	gene:Solyc09g008010.2	NA	9	+	1486899	1486922	1486899	1486902	1487819	1488230	1819	3,15,13	13,36,51	24,9,16	60,38,27	169	149	8.782849187616135e-07	1.13349112936e-05	0.169,0.269,0.183	0.261,0.173,0.343	-0.052
11301	gene:Solyc02g084540.2	NA	2	+	47631539	47631780	47631539	47631692	47632022	47632120	11301	0,0,4	0,3,0	0,0,0	1,0,4	237	149	8.934878727286956e-07	1.15199213105e-05	NA,0.0,1.0	0.0,NA,0.0	0.5
2678	gene:Solyc09g008940.2	NA	9	+	2336479	2336645	2336479	2336641	2336897	2337481	2678	12,23,14	191,543,244	0,6,5	178,91,122	153	149	8.966727109046803e-07	1.15497707088e-05	0.058,0.04,0.053	0.0,0.06,0.038	0.018
4010	gene:Solyc08g077750.2	NA	8	-	61647657	61647873	61647776	61647873	61647293	61647418	4010	89,192,119	2,0,1	141,65,83	0,4,2	268	149	8.980549497312665e-07	1.15563660198e-05	0.961,1.0,0.985	1.0,0.9,0.958	0.029
11996	gene:Solyc09g009100.2	NA	9	-	2446729	2446917	2446859	2446917	2445340	2446609	11996	20,45,34	38,38,47	6,7,14	42,36,34	279	149	9.066899201277402e-07	1.16561879374e-05	0.219,0.387,0.279	0.071,0.094,0.18	0.18
13352	gene:Solyc03g123700.2	NA	3	+	70458132	70458195	70458132	70458185	70459986	70460024	13352	0,0,0	14,14,12	0,4,6	11,5,11	159	149	9.329423786046674e-07	1.19820839341e-05	0.0,0.0,0.0	0.0,0.428,0.338	-0.255
8584	gene:Solyc08g077440.2	NA	8	-	61335700	61335886	61335792	61335886	61335395	61335471	8584	7,15,9	110,176,183	25,19,5	177,129,131	241	149	9.81202821411035e-07	1.25897328197e-05	0.038,0.05,0.03	0.08,0.083,0.023	-0.023
5679	gene:Solyc03g117420.2	NA	3	-	66569080	66569138	66569094	66569138	66567192	66567487	5679	6,6,1	2,8,5	0,0,0	2,6,0	163	149	9.837468190506425e-07	1.26101908851e-05	0.733,0.407,0.155	0.0,0.0,NA	0.432
10425	gene:Solyc09g008310.2	NA	9	-	1762087	1762271	1762199	1762271	1760713	1760776	10425	5,10,5	20,57,22	5,2,3	29,30,35	261	149	9.953666874588574e-07	1.27468366533e-05	0.125,0.091,0.115	0.09,0.037,0.047	0.052
12486	gene:Solyc09g009960.2	NA	9	-	3413794	3414003	3413811	3414003	3413189	3413309	12486	1,5,2	5,11,11	0,2,0	4,0,0	166	149	1.0219754326237052e-06	1.30749843403e-05	0.152,0.29,0.14	0.0,1.0,NA	-0.306
4952	gene:Solyc03g119280.2	NA	3	-	67913731	67913879	67913761	67913879	67912817	67912960	4952	0,8,7	10,27,23	0,2,0	15,11,4	179	149	1.0319612549566342e-06	1.31900341346e-05	0.0,0.198,0.202	0.0,0.131,0.0	0.09
4942	gene:Solyc01g057310.2	NA	1	-	60475867	60475942	60475873	60475942	60475743	60475802	4942	5,25,10	0,13,0	25,18,16	0,1,0	155	149	1.0350391437461545e-06	1.32166536817e-05	1.0,0.649,1.0	1.0,0.945,1.0	-0.099
4857	gene:Solyc01g106040.2	NA	1	+	94016777	94016925	94016777	94016914	94017323	94017429	4857	3,0,0	12,30,15	1,0,0	11,6,6	160	149	1.0479537833745937e-06	1.33687091674e-05	0.189,0.0,0.0	0.078,0.0,0.0	0.037
3519	gene:Solyc01g094030.2	NA	1	-	85609997	85610093	85610006	85610093	85609771	85609907	3519	2,1,0	13,48,37	1,0,8	38,37,19	158	149	1.0516257244088166e-06	1.34026771786e-05	0.127,0.019,0.0	0.024,0.0,0.284	-0.054
1139	gene:Solyc02g080940.2	NA	2	+	45030306	45030407	45030306	45030394	45030506	45030640	1139	2,23,3	79,196,99	3,0,0	76,51,43	162	149	1.0552123473074417e-06	1.34354937414e-05	0.023,0.097,0.027	0.035,0.0,0.0	0.037
508	gene:Solyc07g049570.2	NA	7	+	59910543	59910695	59910543	59910691	59910808	59910889	508	13,27,25	0,10,3	27,16,27	0,0,0	153	149	1.0722388374463898e-06	1.36392066679e-05	1.0,0.724,0.89	1.0,1.0,1.0	-0.129
12651	gene:Solyc08g016080.2	NA	8	+	6695329	6695378	6695329	6695373	6695452	6695518	12651	0,2,1	45,120,30	10,2,2	31,16,24	154	149	1.0732942441629012e-06	1.36395670454e-05	0.0,0.016,0.031	0.238,0.108,0.075	-0.125
13106	gene:Solyc10g081580.1	NA	10	+	62620711	62620772	62620711	62620758	62620879	62620905	13106	498,1016,658	16,23,19	410,370,334	7,4,8	163	149	1.1339218793179458e-06	1.43962548349e-05	0.966,0.976,0.969	0.982,0.988,0.974	-0.011
13124	gene:Solyc05g053780.2	NA	5	+	63811677	63811803	63811677	63811781	63811918	63812011	13124	6,3,1	0,10,0	1,5,0	0,0,0	171	149	1.2428502028665556e-06	1.57641362885e-05	1.0,0.207,1.0	1.0,1.0,NA	-0.264
1941	gene:Solyc01g097030.2	NA	1	-	88007748	88007784	88007752	88007784	88005126	88007650	1941	0,0,2	0,4,2	0,1,0	2,6,2	153	149	1.2449085718751354e-06	1.5775177323e-05	NA,0.0,0.493	0.0,0.14,0.0	0.2
3382	gene:Solyc06g084410.2	NA	6	+	49534489	49534560	49534489	49534556	49536426	49536497	3382	20,68,9	0,0,18	24,19,12	0,0,0	153	149	1.2651815444969764e-06	1.6016788285e-05	1.0,1.0,0.327	1.0,1.0,1.0	-0.224
2969	gene:Solyc07g006780.2	NA	7	-	1631192	1631301	1631270	1631301	1630967	1631084	2969	77,149,129	6,1,0	122,102,99	2,0,0	227	149	1.272192874761157e-06	1.6073383221e-05	0.894,0.99,1.0	0.976,1.0,1.0	-0.031
3376	gene:Solyc08g078530.2	NA	8	+	62309845	62309882	62309845	62309855	62311283	62313088	3376	4,1,19	0,0,18	34,33,13	4,13,17	176	149	1.2732830684075448e-06	1.6073383221e-05	1.0,1.0,0.472	0.878,0.682,0.393	0.173
8196	gene:Solyc12g036140.1	NA	12	-	53677830	53677923	53677832	53677923	53677129	53677462	8196	2,4,0	8,32,23	1,0,2	8,6,0	151	149	1.271013902350676e-06	1.6073383221e-05	0.198,0.11,0.0	0.11,0.0,1.0	-0.267
7422	gene:Solyc06g062860.2	NA	6	-	39665516	39665650	39665545	39665650	39665178	39665280	7422	43,91,82	3,13,8	78,67,52	2,2,0	178	149	1.296947210105047e-06	1.63565612063e-05	0.923,0.854,0.896	0.97,0.966,1.0	-0.088
13987	gene:Solyc01g006930.2	NA	1	+	1509209	1509328	1509209	1509317	1509411	1509535	13987	270,490,296	4,10,7	31,28,23	4,1,2	160	149	1.332259584851108e-06	1.67859651678e-05	0.984,0.979,0.975	0.878,0.963,0.915	0.061
1293	gene:Solyc04g079930.2	NA	4	-	64252207	64252414	64252345	64252414	64251666	64251994	1293	2,8,5	32,99,47	2,2,3	43,29,34	287	149	1.3430138234071604e-06	1.69054251894e-05	0.031,0.04,0.052	0.024,0.035,0.044	0.007
6690	gene:Solyc10g080130.1	NA	10	+	61519775	61519849	61519775	61519842	61520179	61520255	6690	14,27,7	150,465,164	4,7,8	54,38,61	156	149	1.352526641458849e-06	1.70090471577e-05	0.082,0.053,0.039	0.066,0.15,0.111	-0.051
13772	gene:Solyc03g122090.2	NA	3	+	70057187	70057303	70057187	70057290	70057854	70057931	13772	1,4,0	0,15,2	0,1,2	0,8,3	162	149	1.3631147730655974e-06	1.71259831469e-05	1.0,0.197,0.0	NA,0.103,0.38	0.158
4533	gene:Solyc09g098240.2	NA	9	-	72095248	72095460	72095280	72095460	72094123	72094263	4533	8,6,4	229,440,259	5,1,3	316,248,285	181	149	1.3790275087416804e-06	1.73095324349e-05	0.028,0.011,0.013	0.013,0.003,0.009	0.009
7488	gene:Solyc06g073520.2	NA	6	-	45317398	45317593	45317446	45317593	45317035	45317112	7488	460,904,486	4,15,6	226,199,152	6,2,5	197	149	1.4289271947011527e-06	1.7918935926e-05	0.989,0.979,0.984	0.966,0.987,0.958	0.014
3362	gene:Solyc03g005080.2	NA	3	-	56686	56803	56762	56803	56432	56565	3362	27,50,14	46,137,92	19,13,13	43,34,20	225	149	1.435334044950791e-06	1.79822982235e-05	0.28,0.195,0.092	0.226,0.202,0.301	-0.054
13395	gene:Solyc05g008180.2	NA	5	+	2572715	2572809	2572715	2572793	2573404	2573488	13395	11,19,16	126,244,105	8,14,2	128,87,96	165	149	1.6031825555509565e-06	2.0066224635e-05	0.073,0.066,0.121	0.053,0.127,0.018	0.021
13317	gene:Solyc02g032120.2	NA	2	+	27601361	27601480	27601361	27601462	27601589	27601884	13317	9,39,23	0,10,7	13,4,5	0,0,0	167	149	1.6180137698143822e-06	2.023278989e-05	1.0,0.777,0.746	1.0,1.0,1.0	-0.159
2007	gene:Solyc05g041540.2	NA	5	+	52115811	52115925	52115811	52115900	52116014	52116165	2007	0,1,1	19,72,32	3,0,0	26,9,12	174	149	1.7025507251528205e-06	2.12698717122e-05	0.0,0.012,0.026	0.09,0.0,0.0	-0.017
5313	gene:Solyc04g049360.2	ADCS	4	-	41630418	41630624	41630439	41630624	41629187	41629554	5313	0,1,2	1,18,10	0,1,4	10,10,7	170	149	1.7333754468616678e-06	2.16346108405e-05	0.0,0.046,0.149	0.0,0.081,0.334	-0.073
8976	gene:Solyc08g079540.2	NA	8	-	63053808	63054000	63053813	63054000	63052807	63052909	8976	0,3,2	0,0,0	1,4,0	0,4,2	154	149	1.7372382293518805e-06	2.16624635547e-05	NA,1.0,1.0	1.0,0.492,0.0	0.503
12814	gene:Solyc06g036050.2	NA	6	-	25431392	25431549	25431474	25431549	25431077	25431181	12814	0,0,8	0,0,0	0,0,0	0,0,2	231	149	1.7550259299275704e-06	2.18637376636e-05	NA,NA,1.0	NA,NA,0.0	1.0
1343	gene:Solyc09g005500.2	NA	9	+	339411	339635	339411	339626	339969	340474	1343	12,66,31	6,9,6	20,9,5	0,0,0	158	149	1.7981626788611552e-06	2.23801315607e-05	0.654,0.874,0.83	1.0,1.0,1.0	-0.214
8268	gene:Solyc03g034160.2	NA	3	-	5862292	5862364	5862329	5862364	5854429	5854507	8268	6,4,4	2,1,0	4,4,0	2,0,4	186	149	1.8313538321566193e-06	2.27718903474e-05	0.706,0.762,1.0	0.616,1.0,0.0	0.284
13928	gene:Solyc03g034250.2	NA	3	-	5936347	5936457	5936351	5936457	5936184	5936249	13928	11,27,30	43,201,56	13,18,9	44,27,27	153	149	1.8379985588913045e-06	2.28117951982e-05	0.199,0.116,0.343	0.223,0.394,0.245	-0.068
4400	gene:Solyc06g068570.2	NA	6	+	42501014	42501103	42501014	42501077	42501242	42501316	4400	6,42,8	6,3,2	25,0,2	0,0,0	175	149	1.8365948392398843e-06	2.28117951982e-05	0.46,0.923,0.773	1.0,NA,1.0	-0.281
6990	gene:Solyc12g049570.1	NA	12	+	36672761	36672876	36672761	36672860	36673116	36673217	6990	1,23,3	220,287,173	4,0,1	140,108,94	165	149	1.8601113738709206e-06	2.30646863165e-05	0.004,0.067,0.015	0.025,0.0,0.01	0.017
12813	gene:Solyc06g036050.2	NA	6	-	25431392	25431549	25431468	25431549	25431077	25431181	12813	0,0,8	0,0,0	0,0,0	0,0,2	225	149	1.873791056230071e-06	2.32126354727e-05	NA,NA,1.0	NA,NA,0.0	1.0
13938	gene:Solyc09g065660.2	NA	9	+	63878278	63878330	63878278	63878302	63878415	63878476	13938	0,3,0	0,3,2	6,1,2	1,0,0	177	149	1.8971092981613793e-06	2.34796006333e-05	NA,0.457,0.0	0.835,1.0,1.0	-0.716
4801	gene:Solyc07g045160.2	NA	7	+	58258508	58258723	58258508	58258548	58258862	58258925	4801	6,28,31	233,357,288	0,1,3	16,9,18	324	149	1.9048203705284475e-06	2.35530861458e-05	0.012,0.035,0.047	0.0,0.049,0.071	-0.009
1396	gene:Solyc04g078750.2	NA	4	+	63415044	63415239	63415044	63415167	63415484	63416058	1396	163,311,168	267,511,411	99,55,76	217,158,144	221	149	1.926108190982139e-06	2.37941551407e-05	0.292,0.291,0.216	0.235,0.19,0.262	0.037
12239	gene:Solyc05g053570.2	NA	5	-	63650292	63650625	63650396	63650625	63649900	63650191	12239	1,5,1	4,0,0	2,0,4	0,0,0	253	149	2.03111538841628e-06	2.50680412251e-05	0.128,1.0,1.0	1.0,NA,1.0	-0.291
9825	gene:Solyc12g096050.1	NA	12	-	65131296	65131358	65131299	65131358	65131078	65131182	9825	0,0,1	22,52,20	2,2,1	39,35,17	152	149	2.0879082346104494e-06	2.57450523265e-05	0.0,0.0,0.047	0.048,0.053,0.055	-0.036
9793	gene:Solyc06g072050.2	NA	6	-	44404545	44404654	44404568	44404654	44404371	44404461	9793	9,15,3	265,412,250	0,4,0	104,122,82	172	149	2.091775641658912e-06	2.57688130995e-05	0.029,0.031,0.01	0.0,0.028,0.0	0.014
8949	gene:Solyc04g071470.2	NA	4	+	58450891	58451126	58450891	58450989	58451700	58451774	8949	4,12,5	10,20,18	0,0,0	6,6,3	286	149	2.140113444071771e-06	2.63398577732e-05	0.172,0.238,0.126	0.0,0.0,0.0	0.179
7677	gene:Solyc03g121450.2	NA	3	-	69562442	69562466	69562447	69562466	69561996	69562277	7677	3,0,0	0,4,0	0,3,8	0,0,0	154	149	2.1681846989433055e-06	2.66606414833e-05	1.0,0.0,NA	NA,1.0,1.0	-0.5
8162	gene:Solyc05g054810.2	NA	5	+	64629265	64629401	64629265	64629276	64629998	64630022	8162	0,4,1	0,0,4	0,0,0	0,3,0	274	149	2.1810684729862184e-06	2.67942546913e-05	NA,1.0,0.12	NA,0.0,NA	0.56
10671	gene:Solyc01g010830.2	NA	1	-	6232411	6232495	6232419	6232495	6232247	6232320	10671	10,9,0	23,50,33	1,2,0	24,25,16	157	149	2.1940319729085746e-06	2.69285994457e-05	0.292,0.146,0.0	0.038,0.071,0.0	0.11
7988	gene:Solyc02g067120.2	NA	2	-	37342811	37343004	37342897	37343004	37342435	37342741	7988	79,218,67	6,5,0	62,56,48	0,3,6	235	149	2.275103360091399e-06	2.78978509899e-05	0.893,0.965,1.0	1.0,0.922,0.835	0.034
7255	gene:Solyc02g086250.2	NA	2	-	48969566	48969698	48969632	48969698	48967601	48967993	7255	6,19,2	2,0,1	12,11,10	2,0,2	215	149	2.304166137629394e-06	2.82281608005e-05	0.675,1.0,0.581	0.806,1.0,0.776	-0.109
5920	gene:Solyc01g099970.2	NA	1	-	90060369	90060504	90060374	90060504	90060000	90060295	5920	3,1,0	57,92,45	2,5,3	21,30,27	154	149	2.3755909565921395e-06	2.90763575148e-05	0.048,0.01,0.0	0.084,0.139,0.097	-0.087
7262	gene:Solyc12g098320.1	NA	12	-	65877119	65877188	65877125	65877188	65876050	65876107	7262	64,79,50	0,2,0	43,38,45	2,1,2	155	149	2.4335786802279226e-06	2.97586785207e-05	1.0,0.974,1.0	0.954,0.973,0.956	0.03
9508	gene:Solyc11g072540.1	NA	11	+	55731666	55731822	55731666	55731810	55731889	55732576	9508	0,0,1	42,176,70	0,0,6	62,42,47	161	149	2.5313716287755984e-06	3.09260489698e-05	0.0,0.0,0.013	0.0,0.0,0.106	-0.031
8280	gene:Solyc06g067950.2	NA	6	+	42119815	42119995	42119815	42119990	42120558	42120673	8280	0,9,4	8,26,4	0,0,0	2,3,3	154	149	2.5675005772395094e-06	3.13386099869e-05	0.0,0.251,0.492	0.0,0.0,0.0	0.248
7992	gene:Solyc05g050360.2	NA	5	+	60472259	60472463	60472259	60472371	60472647	60472884	7992	23,70,33	18,17,13	58,24,28	13,27,13	241	149	2.5992789773341733e-06	3.16973597971e-05	0.441,0.718,0.611	0.734,0.355,0.571	0.037
4869	gene:Solyc09g097880.2	NA	9	+	71880104	71880345	71880104	71880337	71880951	71881114	4869	19,37,25	0,3,0	34,15,13	2,0,2	157	149	2.6054836761869545e-06	3.17438745135e-05	1.0,0.921,1.0	0.942,1.0,0.861	0.039
10064	gene:Solyc04g077110.2	NA	4	+	62065005	62065083	62065005	62065074	62065568	62065619	10064	0,0,0	11,1,6	2,0,0	0,0,0	158	149	2.699586951646095e-06	3.28602334719e-05	0.0,0.0,0.0	1.0,NA,NA	-1.0
11086	gene:Solyc01g087260.2	NA	1	-	82200224	82200350	82200229	82200350	82200050	82200152	11086	3,10,1	114,200,144	2,4,1	110,110,80	154	149	2.713319947208518e-06	3.29971510063e-05	0.025,0.046,0.007	0.017,0.034,0.012	0.005
7292	gene:Solyc08g066540.2	NA	8	-	55282464	55282534	55282494	55282534	55281552	55281847	7292	3,4,3	75,163,79	3,0,2	65,62,70	179	149	2.873597212311105e-06	3.49143375842e-05	0.032,0.02,0.031	0.037,0.0,0.023	0.008
5355	gene:Solyc01g104840.2	NA	1	-	93171327	93171576	93171330	93171576	93171065	93171216	5355	17,38,18	0,0,0	14,24,24	12,0,0	152	149	2.9210975509054224e-06	3.54590269433e-05	1.0,1.0,1.0	0.534,1.0,1.0	0.155
10614	gene:Solyc01g090650.1	NA	1	-	84297780	84297879	84297871	84297879	84296299	84296378	10614	5,11,2	11,4,9	4,7,4	6,19,6	240	149	3.013339853451215e-06	3.65453454373e-05	0.22,0.631,0.121	0.293,0.186,0.293	0.067
9527	gene:Solyc08g077810.1	NA	8	+	61724200	61724329	61724200	61724315	61725203	61725775	9527	0,2,0	0,0,0	3,0,0	2,9,2	163	149	3.063933854430915e-06	3.71250379442e-05	NA,1.0,NA	0.578,0.0,0.0	0.807
3107	gene:Solyc04g081570.2	NA	4	-	65519955	65520077	65519959	65520077	65519468	65519668	3107	2,8,11	322,436,579	10,3,4	748,593,497	153	149	3.070288733933187e-06	3.71681261501e-05	0.006,0.018,0.018	0.013,0.005,0.008	0.005
12249	gene:Solyc02g088540.2	NA	2	+	50594190	50594256	50594190	50594252	50594590	50594729	12249	7,13,5	26,37,12	1,5,9	23,12,26	153	149	3.0855763329405224e-06	3.72513215468e-05	0.208,0.255,0.289	0.041,0.289,0.252	0.057
1735	gene:Solyc09g061420.2	NA	9	-	59095920	59096061	59095993	59096061	59095611	59095806	1735	7,4,6	0,1,4	11,8,8	2,0,0	222	149	3.0829291276036105e-06	3.72513215468e-05	1.0,0.729,0.502	0.787,1.0,1.0	-0.185
2480	gene:Solyc03g059150.2	NA	3	+	27835088	27835298	27835088	27835267	27835402	27835623	2480	3,9,2	32,74,32	5,1,6	33,19,23	180	149	3.0816017824183138e-06	3.72513215468e-05	0.072,0.091,0.049	0.111,0.042,0.178	-0.04
8675	gene:Solyc09g008520.2	NA	9	-	2008297	2008394	2008301	2008394	2008115	2008207	8675	16,3,1	17,40,45	0,0,0	16,13,4	153	149	3.1726221690053513e-06	3.8267413628e-05	0.478,0.068,0.021	0.0,0.0,0.0	0.189
8335	gene:Solyc04g008460.2	NA	4	+	2078715	2078910	2078715	2078882	2079265	2079463	8335	72,41,56	2881,2703,2230	94,85,82	3495,2987,3268	177	149	3.1857934620379397e-06	3.83914130452e-05	0.021,0.013,0.021	0.022,0.023,0.021	-0.004
3223	gene:Solyc04g051370.2	NA	4	-	50441125	50441205	50441127	50441205	50439886	50440550	3223	14,15,14	316,955,440	9,16,17	297,235,219	151	149	3.3948813957891627e-06	4.08740026619e-05	0.042,0.015,0.03	0.029,0.063,0.071	-0.025
13619	gene:Solyc05g052210.2	NA	5	-	62493664	62493809	62493764	62493809	62492972	62493018	13619	25,40,37	0,1,0	18,12,5	6,0,0	249	149	3.4543355069219136e-06	4.15237313831e-05	1.0,0.96,1.0	0.642,1.0,1.0	0.106
7182	gene:Solyc01g008030.2	NA	1	+	2194759	2194810	2194759	2194800	2195169	2195208	7182	0,1,0	0,1,5	1,0,2	5,0,0	159	149	3.455099636922548e-06	4.15237313831e-05	NA,0.484,0.0	0.158,NA,1.0	-0.337
12478	gene:Solyc01g094330.2	NA	1	-	85850936	85851079	85851018	85851079	85850706	85850820	12478	0,3,2	0,5,0	0,1,1	1,0,0	231	149	3.5839177484172613e-06	4.29984106975e-05	NA,0.279,1.0	0.0,1.0,1.0	-0.027
4962	gene:Solyc02g071890.2	NA	2	+	41269426	41269528	41269426	41269517	41270442	41271108	4962	5,15,4	63,225,113	3,0,6	70,48,58	160	149	3.5842801688353877e-06	4.29984106975e-05	0.069,0.058,0.032	0.038,0.0,0.088	0.011
6956	gene:Solyc02g081050.2	NA	2	-	45111881	45112064	45111905	45112064	45111406	45111601	6956	2,9,4	8,38,35	0,0,0	25,21,5	173	149	3.677277718898024e-06	4.40742311435e-05	0.177,0.169,0.09	0.0,0.0,0.0	0.145
8406	gene:Solyc08g048550.2	NA	8	+	12223332	12223483	12223332	12223392	12223937	12224025	8406	0,0,0	4,3,1	0,3,0	0,0,0	240	149	3.779500608070293e-06	4.52585825745e-05	0.0,0.0,0.0	NA,1.0,NA	-1.0
5869	gene:Solyc03g083420.2	NA	3	+	53291568	53291786	53291568	53291760	53291844	53291931	5869	0,0,0	0,4,0	0,2,7	0,0,0	175	149	3.798596660919316e-06	4.54462735649e-05	NA,0.0,NA	NA,1.0,1.0	-1.0
10518	gene:Solyc03g115650.2	NA	3	+	65289362	65289427	65289362	65289422	65289513	65289592	10518	13,43,11	26,38,22	0,3,3	13,7,7	154	149	3.8916489266009554e-06	4.65176397347e-05	0.326,0.523,0.326	0.0,0.293,0.293	0.196
10416	gene:Solyc08g076030.2	NA	8	-	60086766	60086862	60086780	60086862	60086339	60086525	10416	99,251,125	1,16,7	136,127,96	0,0,0	163	149	3.930546985086156e-06	4.68644925691e-05	0.989,0.935,0.942	1.0,1.0,1.0	-0.045
2137	gene:Solyc01g074030.2	NA	1	+	81359597	81359703	81359597	81359700	81360157	81360413	2137	0,1,1	0,2,3	1,2,3	0,0,0	152	149	3.931253367616238e-06	4.68644925691e-05	NA,0.329,0.246	1.0,1.0,1.0	-0.713
8293	gene:Solyc12g021290.1	NA	12	-	15394731	15394952	15394737	15394952	15394594	15394653	8293	9,10,5	44,76,47	6,8,7	90,53,52	155	149	3.9299582680975505e-06	4.68644925691e-05	0.164,0.112,0.093	0.06,0.127,0.115	0.022
8493	gene:Solyc01g110410.2	NA	1	-	97118132	97118169	97118136	97118169	97117898	97118020	8493	7,28,10	177,670,297	20,7,12	257,228,167	153	149	3.988250056589474e-06	4.7501310091e-05	0.037,0.039,0.032	0.07,0.029,0.065	-0.019
2423	gene:Solyc08g066180.2	NA	8	-	54579084	54579274	54579097	54579274	54578430	54578619	2423	1,2,2	0,0,0	4,1,0	0,6,0	162	149	4.0094088103617005e-06	4.77105277792e-05	1.0,1.0,1.0	1.0,0.133,NA	0.433
5058	gene:Solyc05g008810.2	NA	5	-	3047735	3047831	3047764	3047831	3046262	3046500	5058	6,17,9	17,8,15	12,11,10	8,14,9	178	149	4.142643573623132e-06	4.92518412334e-05	0.228,0.64,0.334	0.557,0.397,0.482	-0.078
10676	gene:Solyc02g068360.2	NA	2	-	38322542	38322690	38322562	38322690	38321305	38321391	10676	18,53,38	12,26,14	9,16,4	18,12,15	169	149	4.153358641629514e-06	4.93350650813e-05	0.569,0.643,0.705	0.306,0.54,0.19	0.294
9438	gene:Solyc03g043950.2	NA	3	+	7746451	7746626	7746451	7746603	7748363	7748781	9438	2,5,4	24,43,19	3,0,0	17,4,5	172	149	4.228472649148437e-06	5.01824099917e-05	0.067,0.092,0.154	0.133,0.0,0.0	0.06
7587	gene:Solyc02g091530.2	NA	2	+	52801861	52802063	52801861	52802059	52802185	52802339	7587	11,12,5	19,49,13	1,0,2	18,12,11	153	149	4.278895237992828e-06	5.07354721076e-05	0.361,0.193,0.272	0.051,0.0,0.15	0.208
7402	gene:Solyc10g086620.1	NA	10	+	65390210	65390407	65390210	65390311	65391830	65392050	7402	15,63,26	5,13,7	32,21,23	2,3,3	245	149	4.351700713067403e-06	5.1552707823e-05	0.646,0.747,0.693	0.907,0.81,0.823	-0.151
10599	gene:Solyc08g079490.2	NA	8	-	63002255	63002320	63002260	63002320	63002094	63002177	10599	0,4,1	31,78,59	2,6,0	70,61,62	154	149	4.774004542092365e-06	5.65051517995e-05	0.0,0.047,0.016	0.027,0.087,0.0	-0.017
13868	gene:Solyc12g099970.1	NA	12	+	66903211	66903336	66903211	66903275	66903427	66903606	13868	0,9,6	17,25,12	1,0,0	23,18,8	210	149	4.809079143486413e-06	5.68696091055e-05	0.0,0.203,0.262	0.03,0.0,0.0	0.145
962	gene:Solyc07g005880.2	NA	7	-	714045	714258	714050	714258	713602	713656	962	1,3,1	71,137,67	1,4,1	76,71,35	154	149	4.914863289195572e-06	5.80688474026e-05	0.013,0.021,0.014	0.013,0.052,0.027	-0.015
2057	gene:Solyc12g010110.1	NA	12	+	3239321	3240702	3239321	3239513	3240798	3240925	2057	71,128,211	0,0,5	101,111,62	4,3,3	1338	149	4.935210564581494e-06	5.82574189312e-05	1.0,1.0,0.825	0.738,0.805,0.697	0.195
5339	gene:Solyc02g087550.2	NA	2	-	49959480	49959601	49959485	49959601	49956732	49957679	5339	4,9,4	23,95,30	0,0,0	30,24,42	154	149	4.966417048122059e-06	5.8573728596e-05	0.144,0.084,0.114	0.0,0.0,0.0	0.114
490	gene:Solyc09g063030.2	NA	9	-	60979942	60980046	60979944	60980046	60979111	60979502	490	7,24,6	191,482,165	5,1,2	134,113,121	151	149	5.008560880010773e-06	5.90183571309e-05	0.035,0.047,0.035	0.036,0.009,0.016	0.019
4978	gene:Solyc06g009830.2	NA	6	+	3870748	3871015	3870748	3870781	3873656	3873755	4978	44,160,42	4,12,8	12,18,16	11,6,5	383	149	5.0640926728056e-06	5.96198144458e-05	0.811,0.838,0.671	0.298,0.539,0.555	0.309
13979	gene:Solyc01g109640.2	NA	1	+	96528200	96528266	96528200	96528241	96528476	96528573	13979	0,4,0	0,0,0	0,0,0	0,2,0	174	149	5.152852932777579e-06	6.06110601836e-05	NA,1.0,NA	NA,0.0,NA	1.0
3706	gene:Solyc12g098660.1	NA	12	+	66092767	66092888	66092767	66092860	66093554	66093766	3706	0,3,2	2,0,2	4,0,0	0,0,0	177	149	5.217518596791144e-06	6.1317386695e-05	0.0,1.0,0.457	1.0,NA,NA	-0.514
7117	gene:Solyc05g047690.2	NA	5	+	59173974	59174105	59173974	59174085	59175269	59175365	7117	11,17,5	546,1101,508	3,1,5	469,383,366	169	149	5.2403216882918346e-06	6.15309213267e-05	0.017,0.013,0.009	0.006,0.002,0.012	0.006
7659	gene:Solyc07g045370.2	NA	7	-	58479752	58479886	58479783	58479886	58479416	58479576	7659	0,1,0	2,0,0	4,0,1	0,0,0	180	149	5.279770248994719e-06	6.19393541578e-05	0.0,1.0,NA	1.0,NA,1.0	-0.5
3615	gene:Solyc09g009660.2	NA	9	+	3065651	3065846	3065651	3065830	3066048	3066125	3615	10,36,16	4,8,0	16,10,16	0,0,0	165	149	5.2943040742953575e-06	6.20550380465e-05	0.693,0.803,1.0	1.0,1.0,1.0	-0.168
8656	gene:Solyc11g065040.1	NA	11	-	50349691	50349770	50349696	50349770	50349563	50349621	8656	6,3,2	9,30,8	0,0,0	12,17,5	154	149	5.3605997632179645e-06	6.27766885851e-05	0.392,0.088,0.195	0.0,0.0,0.0	0.225
7777	gene:Solyc03g110900.2	NA	3	-	61635301	61635385	61635315	61635385	61635054	61635209	7777	4,6,15	4,1,1	7,8,8	9,0,0	163	149	5.4372124701862405e-06	6.3617781149e-05	0.478,0.846,0.932	0.416,1.0,1.0	-0.053
2464	gene:Solyc10g050840.1	NA	10	+	50920428	50920511	50920428	50920500	50920615	50920763	2464	0,4,10	51,115,140	3,7,9	108,87,89	160	149	5.509239075058062e-06	6.44037807366e-05	0.0,0.031,0.062	0.025,0.07,0.086	-0.029
8105	gene:Solyc07g032740.2	NA	7	-	40985722	40985865	40985802	40985865	40985558	40985620	8105	0,1,0	2,0,0	2,0,0	5,4,2	229	149	5.534719010777189e-06	6.46447391936e-05	0.0,1.0,NA	0.207,0.0,0.0	0.431
4431	gene:Solyc01g010810.2	NA	1	-	6212244	6212367	6212313	6212367	6211408	6211495	4431	2,1,0	1,2,0	1,1,1	2,3,2	218	149	5.647521015368711e-06	6.59042874201e-05	0.578,0.255,NA	0.255,0.186,0.255	0.184
9299	gene:Solyc01g103340.2	NA	1	+	91970055	91970194	91970055	91970126	91970876	91970936	9299	0,0,0	0,4,1	0,2,0	0,0,0	217	149	5.6865843626198855e-06	6.63018791357e-05	NA,0.0,0.0	NA,1.0,NA	-1.0
8205	gene:Solyc08g083300.2	NA	8	+	65811393	65811542	65811393	65811530	65811981	65812545	8205	107,159,101	14,34,4	75,110,49	9,10,8	161	149	5.750851154663639e-06	6.69923713456e-05	0.876,0.812,0.959	0.885,0.911,0.85	0.0
11374	gene:Solyc01g108050.2	NA	1	+	95431334	95431428	95431334	95431393	95431529	95431623	11374	2,2,3	9,38,12	9,2,2	2,3,4	184	149	5.800143990474619e-06	6.74644339971e-05	0.153,0.041,0.168	0.785,0.351,0.288	-0.354
6424	gene:Solyc11g044330.1	NA	11	-	32954415	32954527	32954417	32954527	32954322	32954327	6424	16,31,8	8,15,6	4,4,6	3,5,4	151	149	5.8015349114951614e-06	6.74644339971e-05	0.664,0.671,0.568	0.568,0.441,0.597	0.099
3628	gene:Solyc02g077850.2	NA	2	-	42696501	42696639	42696562	42696639	42696242	42696314	3628	2,2,0	48,103,54	3,1,2	42,29,36	210	149	6.140117454683695e-06	7.13392474175e-05	0.029,0.014,0.0	0.048,0.024,0.038	-0.022
4424	gene:Solyc08g041870.2	NA	8	+	25452229	25452273	25452229	25452264	25452350	25452440	4424	8,3,6	178,320,197	6,0,1	167,120,113	158	149	6.180642519175283e-06	7.17473187541e-05	0.041,0.009,0.028	0.033,0.0,0.008	0.012
11649	gene:Solyc05g006410.2	NA	5	-	1047103	1047222	1047122	1047222	1046713	1046760	11649	3,15,4	2,6,0	13,3,11	0,0,0	168	149	6.352303149486717e-06	7.3675620808e-05	0.571,0.689,1.0	1.0,1.0,1.0	-0.247
11862	gene:Solyc03g111270.2	NA	3	+	61884226	61884344	61884226	61884305	61887125	61887223	11862	1,0,2	0,0,2	2,0,3	6,2,0	188	149	6.528606854624275e-06	7.56543621548e-05	1.0,NA,0.442	0.209,0.0,1.0	0.318
12288	gene:Solyc06g063410.2	NA	6	-	40082484	40082568	40082488	40082568	40081572	40081623	12288	6,6,4	43,42,33	3,1,3	31,30,14	153	149	6.683117601209758e-06	7.73773336914e-05	0.12,0.122,0.106	0.086,0.031,0.173	0.019
13861	gene:Solyc04g011570.2	NA	4	+	3993940	3994091	3993940	3994087	3994189	3994318	13861	3,9,8	19,68,33	1,0,0	19,14,6	153	149	6.750221493394793e-06	7.80182257896e-05	0.133,0.114,0.191	0.049,0.0,0.0	0.13
9936	gene:Solyc08g061560.2	NA	8	-	48994459	48995007	48994978	48995007	48994122	48994261	9936	0,2,0	0,0,0	1,0,0	0,2,0	668	149	6.746752800192399e-06	7.80182257896e-05	NA,1.0,NA	1.0,0.0,NA	0.5
8042	gene:Solyc11g013490.1	NA	11	+	6548134	6548345	6548134	6548339	6548450	6548576	8042	2,8,1	125,285,149	2,3,0	147,105,99	155	149	6.760957012555058e-06	7.80743557624e-05	0.015,0.026,0.006	0.013,0.027,0.0	0.002
5493	gene:Solyc02g086830.2	NA	2	+	49441230	49441443	49441230	49441402	49442126	49442164	5493	5,18,11	62,147,62	9,5,1	65,41,36	190	149	6.859209933328236e-06	7.91401458858e-05	0.059,0.088,0.122	0.098,0.087,0.021	0.021
1933	gene:Solyc01g106360.2	NA	1	+	94290498	94290648	94290498	94290634	94290729	94290830	1933	6,29,18	0,0,2	25,27,20	0,0,4	163	149	6.947750744928988e-06	8.00921266429e-05	1.0,1.0,0.892	1.0,1.0,0.82	0.024
12302	gene:Solyc03g115410.2	NA	3	+	65138398	65138533	65138398	65138524	65139080	65139337	12302	39,235,73	2,7,1	35,27,22	0,0,3	158	149	7.11023650664074e-06	8.18941377348e-05	0.948,0.969,0.986	1.0,1.0,0.874	0.01
11997	gene:Solyc09g009100.2	NA	9	-	2446846	2446917	2446859	2446917	2445340	2446609	11997	2,8,5	38,38,47	2,6,0	42,36,34	162	149	7.151199479977613e-06	8.22945659394e-05	0.046,0.162,0.089	0.042,0.133,0.0	0.041
1732	gene:Solyc09g061420.2	NA	9	-	59097802	59098025	59097841	59098025	59095611	59095806	1732	1,20,2	2,0,5	0,3,3	0,4,0	188	149	7.410507381625377e-06	8.52047948294e-05	0.284,1.0,0.241	NA,0.373,1.0	-0.178
9959	gene:Solyc10g086690.1	NA	10	+	65458566	65458656	65458566	65458642	65459300	65459387	9959	64,135,66	11,21,22	9,4,0	6,8,2	163	149	7.448375749860437e-06	8.55661158807e-05	0.842,0.855,0.733	0.578,0.314,0.0	0.513
13378	gene:Solyc02g088940.2	NA	2	+	50859576	50859632	50859576	50859628	50859741	50859967	13378	5,2,4	3,7,10	2,0,2	3,0,0	153	149	7.457472538644153e-06	8.55965733044e-05	0.619,0.218,0.28	0.394,NA,1.0	-0.325
7026	gene:Solyc06g034220.2	NA	6	+	23959507	23959715	23959507	23959589	23959901	23960028	7026	4,2,2	0,2,4	4,3,2	4,0,0	275	149	7.593566220120162e-06	8.70833846314e-05	1.0,0.351,0.213	0.351,1.0,1.0	-0.262
13050	gene:Solyc09g075160.2	NA	9	+	66950442	66950606	66950442	66950602	66950690	66950950	13050	14,9,22	814,817,752	8,8,23	907,813,806	153	149	7.726122833867076e-06	8.85271020136e-05	0.016,0.011,0.028	0.009,0.009,0.027	0.003
7461	gene:Solyc07g062550.2	NA	7	-	65240941	65241102	65240951	65241102	65240562	65240847	7461	0,0,0	1,2,6	4,0,5	13,0,1	159	149	7.857079109597467e-06	8.99500091168e-05	0.0,0.0,0.0	0.224,NA,0.824	-0.524
3676	gene:Solyc06g054140.2	NA	6	+	36965177	36965257	36965177	36965243	36965487	36965575	3676	1,6,4	2,10,3	0,2,0	3,3,1	163	149	7.989935533708425e-06	9.1392199731e-05	0.314,0.354,0.549	0.0,0.379,0.0	0.279
6011	gene:Solyc08g065350.2	NA	8	+	53262209	53262343	53262209	53262265	53262894	53262957	6011	6,6,2	0,3,0	2,2,2	0,2,0	227	149	8.077426922983142e-06	9.23134505484e-05	1.0,0.568,1.0	1.0,0.396,1.0	0.057
11586	gene:Solyc07g008190.2	NA	7	-	2936935	2937082	2936962	2937082	2934652	2934700	11586	0,0,1	0,3,0	0,2,0	0,0,0	176	149	8.192114995892893e-06	9.35436690847e-05	NA,0.0,1.0	NA,1.0,NA	-0.5
8281	gene:Solyc06g067950.2	NA	6	+	42119815	42119990	42119815	42119921	42120558	42120673	8281	15,40,8	0,5,6	3,6,4	0,0,0	218	149	8.293222085332192e-06	9.46168292897e-05	1.0,0.845,0.477	1.0,1.0,1.0	-0.226
293	gene:Solyc05g014970.2	NA	5	-	9179748	9179914	9179755	9179914	9179572	9179639	293	1,3,2	4,28,6	1,1,0	3,2,0	156	149	8.322436562512653e-06	9.48686330903e-05	0.193,0.093,0.241	0.241,0.323,NA	-0.106
3540	gene:Solyc01g108500.2	NA	1	-	95808641	95808811	95808713	95808811	95808000	95808478	3540	3,9,1	1,6,2	3,5,0	0,0,0	221	149	8.386587402675094e-06	9.55037298688e-05	0.669,0.503,0.252	1.0,1.0,NA	-0.525
8104	gene:Solyc07g032740.2	NA	7	-	40985743	40985865	40985802	40985865	40985558	40985620	8104	0,1,0	2,0,0	2,0,0	5,4,2	208	149	8.392534093141685e-06	9.55037298688e-05	0.0,1.0,NA	0.223,0.0,0.0	0.426
5980	gene:Solyc08g075700.2	NA	8	-	59825993	59826165	59826051	59826165	59825071	59825184	5980	4,1,0	0,0,0	6,0,0	0,5,5	207	149	8.524926819827596e-06	9.69272501432e-05	1.0,1.0,NA	1.0,0.0,0.0	0.667
9037	gene:Solyc08g077900.2	NA	8	+	61805318	61805466	61805318	61805460	61805747	61805854	9037	119,563,269	6327,20929,11518	57,60,38	3183,2441,1697	155	149	8.554812273972811e-06	9.71838383219e-05	0.018,0.025,0.022	0.017,0.023,0.021	0.001
8456	gene:Solyc07g006790.2	NA	7	+	1639343	1639426	1639343	1639417	1639528	1639569	8456	124,268,270	6,22,24	261,216,150	8,6,13	158	149	8.862714283217713e-06	0.000100595594599	0.951,0.92,0.914	0.969,0.971,0.916	-0.024
7361	gene:Solyc03g005870.2	NA	3	+	592042	592218	592042	592179	592318	592444	7361	11,24,7	0,9,0	11,6,7	2,0,0	188	149	9.08975558824802e-06	0.000103084504024	1.0,0.679,1.0	0.813,1.0,1.0	-0.045
9301	gene:Solyc04g071510.2	NA	4	-	58491625	58491863	58491833	58491863	58491475	58491538	9301	2,3,0	4,7,8	1,2,0	1,0,8	357	149	9.199140173614221e-06	0.000104235991046	0.173,0.152,0.0	0.294,1.0,0.0	-0.323
5392	gene:Solyc11g011910.1	NA	11	-	4843521	4843686	4843529	4843686	4841644	4842129	5392	1,6,2	55,149,58	0,4,0	66,36,26	157	149	9.401018224384499e-06	0.000106432670094	0.017,0.037,0.032	0.0,0.095,0.0	-0.003
7489	gene:Solyc06g073520.2	NA	6	-	45317380	45317593	45317395	45317593	45317035	45317112	7489	4,0,3	0,0,0	0,0,0	0,0,2	164	149	9.412262872228441e-06	0.00010646920864	1.0,NA,1.0	NA,NA,0.0	1.0
8637	gene:Solyc04g015580.2	NA	4	+	5872592	5872767	5872592	5872650	5872851	5873048	8637	0,1,0	4,10,18	7,3,5	22,12,7	266	149	9.645164507732037e-06	0.000109010880564	0.0,0.053,0.0	0.151,0.123,0.286	-0.169
11298	gene:Solyc10g007060.2	NA	10	+	1444225	1444300	1444225	1444263	1444410	1444449	11298	1,3,1	23,90,73	5,5,3	65,31,26	186	149	9.730004715502653e-06	0.000109876243726	0.034,0.026,0.011	0.058,0.114,0.085	-0.062
6913	gene:Solyc07g005620.2	NA	7	-	496832	496933	496872	496933	496669	496752	6913	2,0,0	0,0,2	0,0,3	0,0,0	189	149	9.803981558474312e-06	0.000110617565927	1.0,NA,0.0	NA,NA,1.0	-0.5
6245	gene:Solyc02g090040.1	NA	2	+	51702128	51702177	51702128	51702130	51703872	51704012	6245	0,3,0	0,0,2	0,0,3	0,0,0	196	149	9.868974160674256e-06	0.000111256347074	NA,1.0,0.0	NA,NA,1.0	-0.5
5390	gene:Solyc09g007180.2	NA	9	-	802985	803155	803074	803155	802624	802897	5390	4,12,2	0,3,7	0,0,6	0,0,0	238	149	1.0182372826104685e-05	0.000114692036582	1.0,0.715,0.152	NA,NA,1.0	-0.378
6737	gene:Solyc03g111610.2	NA	3	-	62249854	62249935	62249868	62249935	62249257	62249353	6737	1,2,0	13,20,1	1,0,2	0,0,1	163	149	1.0222516569736652e-05	0.000115046627158	0.066,0.084,0.0	1.0,NA,0.646	-0.773
9127	gene:Solyc09g010550.2	NA	9	-	3916903	3917039	3916960	3917039	3916735	3916824	9127	7,17,56	0,0,4	7,5,2	0,0,2	206	149	1.0283073935586989e-05	0.000115630162459	1.0,1.0,0.91	1.0,1.0,0.42	0.163
4736	gene:Solyc03g112050.2	NA	3	+	62589829	62589913	62589829	62589909	62590023	62590126	4736	24,15,23	830,2052,868	14,13,9	481,410,353	153	149	1.0331793521426788e-05	0.00011607971063	0.027,0.007,0.025	0.028,0.03,0.024	-0.008
9619	gene:Solyc05g012610.2	NA	5	+	5823700	5823796	5823700	5823785	5824018	5824337	9619	0,0,0	0,1,0	1,4,0	0,0,0	160	149	1.0360246122507787e-05	0.000116300987749	NA,0.0,NA	1.0,1.0,NA	-1.0
11949	gene:Solyc09g074860.2	NA	9	-	66673559	66673649	66673561	66673649	66673281	66673475	11949	137,424,121	0,11,3	158,117,119	6,7,10	151	149	1.0463378902738591e-05	0.000117359520125	1.0,0.974,0.975	0.963,0.943,0.922	0.04
12585	gene:Solyc06g008960.2	NA	6	+	2890097	2890263	2890097	2890259	2890883	2891541	12585	6,7,7	22,27,22	7,5,2	16,8,9	153	149	1.0481771815935197e-05	0.000117466607355	0.21,0.202,0.237	0.299,0.378,0.178	-0.069
4339	gene:Solyc08g077780.2	NA	8	+	61692318	61692466	61692318	61692452	61692548	61692602	4339	0,4,0	0,0,0	0,0,1	0,1,0	163	149	1.0626333641244474e-05	0.000118986265393	NA,1.0,NA	NA,0.0,1.0	0.5
5933	gene:Solyc07g064640.2	NA	7	-	66701079	66701190	66701130	66701190	66700180	66700223	5933	0,8,2	17,73,41	0,0,1	29,32,15	200	149	1.0985827049594475e-05	0.000122907989232	0.0,0.075,0.035	0.0,0.0,0.047	0.021
12231	gene:Solyc02g082540.2	NA	2	-	46206557	46206709	46206634	46206709	46206396	46206468	12231	2,6,2	43,82,163	2,2,0	86,49,49	226	149	1.1131156314869268e-05	0.000124429087425	0.03,0.046,0.008	0.015,0.026,0.0	0.014
6171	gene:Solyc04g016010.2	NA	4	+	6616117	6616246	6616117	6616218	6619404	6619584	6171	3,3,6	0,9,0	7,5,4	2,0,0	177	149	1.1140974973929666e-05	0.000124434102316	1.0,0.219,1.0	0.747,1.0,1.0	-0.176
6049	gene:Solyc10g039280.1	NA	10	+	21035409	21035542	21035409	21035529	21035669	21035752	6049	1,2,0	2,3,0	1,3,1	0,0,0	162	149	1.1246227704222579e-05	0.000125504120935	0.315,0.38,NA	1.0,1.0,1.0	-0.652
3334	gene:Solyc11g007200.1	NA	11	+	1623215	1623282	1623215	1623260	1623709	1623714	3334	0,0,0	0,0,1	0,4,4	0,0,0	171	149	1.1323209175443214e-05	0.000126257109866	NA,NA,0.0	NA,1.0,1.0	-1.0
12631	gene:Solyc01g107870.2	NA	1	+	95261704	95261859	95261704	95261783	95262425	95262544	12631	0,0,0	0,0,3	0,2,1	0,0,0	225	149	1.1433682548820191e-05	0.000127381966651	NA,NA,0.0	NA,1.0,1.0	-1.0
8270	gene:Solyc03g115720.2	NA	3	-	65357691	65357882	65357798	65357882	65357500	65357605	8270	4,3,7	21,63,51	2,2,2	36,55,48	256	149	1.1580800904742252e-05	0.000128912855	0.1,0.027,0.074	0.031,0.021,0.024	0.042
12669	gene:Solyc01g094620.2	NA	1	-	86049425	86049548	86049434	86049548	86048967	86049161	12669	0,0,6	1,0,5	0,0,0	1,9,1	158	149	1.1679602956430335e-05	0.00012980081125	0.0,NA,0.531	0.0,0.0,0.0	0.266
5799	gene:Solyc12g099660.1	NA	12	+	66721784	66721974	66721784	66721872	66722126	66722178	5799	4,9,3	0,6,2	1,2,0	0,0,0	251	149	1.1680118180973474e-05	0.00012980081125	1.0,0.471,0.471	1.0,1.0,NA	-0.353
9183	gene:Solyc06g062660.2	NA	6	-	39545545	39545730	39545669	39545730	39544284	39544472	9183	30,119,72	16,23,8	65,46,33	13,15,11	273	149	1.1695365268701061e-05	0.00012986158091	0.506,0.738,0.831	0.732,0.626,0.621	0.032
10184	gene:Solyc06g062360.2	NA	6	-	39329505	39329729	39329644	39329729	39329038	39329196	10184	4,7,2	0,4,2	2,2,2	0,0,0	288	149	1.1947057182413306e-05	0.000132545463143	1.0,0.475,0.341	1.0,1.0,1.0	-0.395
492	gene:Solyc01g006490.2	NA	1	-	1085117	1085232	1085122	1085232	1084984	1085041	492	0,5,0	32,48,20	0,0,1	19,6,13	154	149	1.2215274910724431e-05	0.000135408055772	0.0,0.092,0.0	0.0,0.0,0.069	0.008
11026	gene:Solyc03g118070.2	NA	3	+	67054003	67054088	67054003	67054067	67054183	67054253	11026	6,14,7	15,48,15	4,1,4	7,0,7	170	149	1.2389050803573343e-05	0.000137219845431	0.26,0.204,0.29	0.334,1.0,0.334	-0.305
3212	gene:Solyc09g074870.2	NA	9	-	66686254	66686406	66686329	66686406	66686105	66686152	3212	28,98,25	1230,1963,923	44,31,34	1248,1193,1138	224	149	1.2686619172645203e-05	0.000140398585511	0.015,0.032,0.018	0.023,0.017,0.019	0.002
4654	gene:Solyc06g005950.2	NA	6	-	932866	932993	932889	932993	931902	932028	4654	13,4,4	127,162,93	4,2,3	57,80,61	172	149	1.2852810208844397e-05	0.000142119333533	0.081,0.021,0.036	0.057,0.021,0.041	0.006
1188	gene:Solyc08g079760.2	NA	8	+	63248338	63248447	63248338	63248438	63248952	63249003	1188	1,0,0	2,21,13	4,0,1	7,8,8	158	149	1.3017044861577675e-05	0.000143815603795	0.32,0.0,0.0	0.35,0.0,0.105	-0.045
9293	gene:Solyc07g018290.2	NA	7	-	10028082	10028265	10028129	10028265	10027601	10027835	9293	1,3,3	0,7,2	0,0,0	1,3,11	196	149	1.3180618005795262e-05	0.000145501751552	1.0,0.246,0.533	0.0,0.0,0.0	0.593
3361	gene:Solyc03g005080.2	NA	3	-	56655	56803	56762	56803	56432	56565	3361	19,63,18	46,137,92	23,7,15	43,34,20	256	149	1.3631730694895773e-05	0.00015035663092	0.194,0.211,0.102	0.237,0.107,0.304	-0.047
5327	gene:Solyc11g066310.1	NA	11	+	52035110	52035169	52035110	52035144	52035427	52035643	5327	0,4,6	5,6,0	0,0,0	2,0,2	174	149	1.4127539968577821e-05	0.000155696042143	0.0,0.363,1.0	0.0,NA,0.0	0.454
2871	gene:Solyc09g091440.2	NA	9	-	70724373	70724596	70724528	70724596	70723809	70723878	2871	2,12,1	0,0,1	0,0,0	2,0,0	304	149	1.4363044637169138e-05	0.000158160226187	1.0,1.0,0.329	0.0,NA,NA	0.776
1260	gene:Solyc08g006610.2	NA	8	+	1212474	1212643	1212474	1212618	1213269	1213487	1260	3,5,6	10,53,34	3,0,3	32,6,14	174	149	1.4643025102794211e-05	0.000161109671388	0.204,0.075,0.131	0.074,0.0,0.155	0.06
9780	gene:Solyc02g089930.2	NA	2	-	51607248	51607286	51607256	51607286	51606117	51606406	9780	2,11,2	2,9,5	0,1,0	2,2,2	157	149	1.4688829267865222e-05	0.000161479844931	0.487,0.537,0.275	0.0,0.322,0.0	0.326
8695	gene:Solyc02g063450.2	NA	2	-	35548304	35548538	35548434	35548538	35547673	35547858	8695	0,2,0	0,0,0	1,0,0	1,2,0	279	149	1.5156142065448993e-05	0.000166479376864	NA,1.0,NA	0.348,0.0,NA	0.826
1790	gene:Solyc09g008600.2	NA	9	+	2071735	2071963	2071735	2071914	2072486	2072649	1790	26,42,25	2,17,1	31,17,15	1,0,4	198	149	1.5225990248128858e-05	0.000167108388839	0.907,0.65,0.95	0.959,1.0,0.738	-0.063
8737	gene:Solyc05g013490.2	NA	5	+	6711503	6711684	6711503	6711557	6716180	6716255	8737	7,10,12	108,124,128	7,4,3	60,77,73	276	149	1.5272223281620575e-05	0.000167477394864	0.034,0.042,0.048	0.059,0.027,0.022	0.005
8472	gene:Solyc07g053650.2	NA	7	+	62105669	62105787	62105669	62105783	62105868	62105954	8472	7,12,6	360,664,326	13,7,5	316,326,284	153	149	1.5440228104428766e-05	0.000169180057118	0.019,0.017,0.018	0.039,0.02,0.017	-0.007
12228	gene:Solyc06g059990.2	NA	6	-	37925802	37926241	37926120	37926241	37925412	37925468	12228	60,196,97	28,57,33	5,0,4	0,0,0	467	149	1.5680143097139033e-05	0.00017166718906	0.406,0.523,0.484	1.0,NA,1.0	-0.529
4390	gene:Solyc08g061020.1	NA	8	-	46402795	46402996	46402903	46402996	46402375	46402593	4390	2,2,0	0,2,0	0,0,0	2,0,0	257	149	1.586008646862571e-05	0.000173494191354	1.0,0.367,NA	0.0,NA,NA	0.683
12490	gene:Solyc09g009960.2	NA	9	-	3414311	3414413	3414323	3414413	3414082	3414238	12490	50,60,48	4,2,0	18,31,25	0,0,2	161	149	1.591982560083854e-05	0.000173861253272	0.92,0.965,1.0	1.0,1.0,0.92	-0.012
3299	gene:Solyc05g051490.2	NA	5	-	61843306	61843417	61843310	61843417	61841459	61842331	3299	10,22,13	117,186,149	2,2,5	84,85,71	153	149	1.591685913862009e-05	0.000173861253272	0.077,0.103,0.078	0.023,0.022,0.064	0.05
11812	gene:Solyc07g064850.2	NA	7	-	66840975	66841120	66841027	66841120	66840814	66840866	11812	2,6,7	7,55,41	2,0,1	27,10,13	201	149	1.6186841443844605e-05	0.000176632090694	0.175,0.075,0.112	0.052,0.0,0.054	0.085
12825	gene:Solyc02g088110.2	NA	2	-	50297607	50297826	50297749	50297826	50296847	50297522	12825	36,66,33	20,22,13	34,13,22	4,5,9	291	149	1.657598427767197e-05	0.000180581682697	0.48,0.606,0.565	0.813,0.571,0.556	-0.096
8865	gene:Solyc11g030380.1	NA	11	-	21603634	21603898	21603734	21603898	21603326	21603444	8865	375,889,403	8,42,35	274,202,205	19,14,10	249	149	1.656324485994008e-05	0.000180581682697	0.966,0.927,0.873	0.896,0.896,0.925	0.016
8164	gene:Solyc05g054810.2	NA	5	+	64629265	64629401	64629265	64629320	64630006	64630151	8164	2,0,0	0,2,0	0,2,0	0,0,0	230	149	1.6701526901638048e-05	0.000181800227257	1.0,0.0,NA	NA,1.0,NA	-0.5
13090	gene:Solyc09g059020.2	NA	9	-	53004833	53005002	53004910	53005002	53003784	53004537	13090	0,0,2	0,0,0	1,0,0	0,0,2	226	149	1.682113411640663e-05	0.000182952220365	NA,NA,1.0	1.0,NA,0.0	0.5
53	gene:Solyc01g090200.2	NA	1	+	83828797	83828902	83828797	83828872	83829251	83829322	53	3,3,13	18,16,23	6,5,3	16,21,23	179	149	1.6940392505220638e-05	0.000184098537209	0.122,0.135,0.32	0.238,0.165,0.098	0.025
7783	gene:Solyc11g069480.1	NA	11	-	54074708	54074855	54074722	54074855	54073566	54073758	7783	7,6,8	117,316,119	2,1,3	111,68,98	163	149	1.709541271473102e-05	0.000185631300778	0.052,0.017,0.058	0.016,0.013,0.027	0.024
12467	gene:Solyc09g074400.2	NA	9	-	66201635	66201715	66201697	66201715	66201396	66201543	12467	0,0,0	4,0,2	0,0,2	0,0,0	211	149	1.7249983684234596e-05	0.000187156685724	0.0,NA,0.0	NA,NA,1.0	-1.0
1408	gene:Solyc11g069300.1	NA	11	+	53923391	53923508	53923391	53923449	53923600	53923641	1408	0,2,0	0,0,0	0,0,0	0,2,0	208	149	1.733111067572509e-05	0.00018788338757	NA,1.0,NA	NA,0.0,NA	1.0
529	gene:Solyc09g075040.2	NA	9	-	66834624	66834822	66834667	66834822	66834114	66834173	529	2,0,0	0,0,0	0,0,0	2,0,0	192	149	1.772814178017812e-05	0.000192030769038	1.0,NA,NA	0.0,NA,NA	1.0
9135	gene:Solyc02g092200.2	NA	2	+	53361709	53361785	53361709	53361767	53361854	53362097	9135	0,8,10	32,46,13	1,2,0	18,6,23	167	149	1.7747318241320972e-05	0.00019208181438	0.0,0.134,0.407	0.047,0.229,0.0	0.088
5501	gene:Solyc03g006730.1	NA	3	+	1287856	1288067	1287856	1287973	1288140	1288334	5501	0,1,3	11,32,21	2,0,3	15,8,5	243	149	1.778162410448142e-05	0.000192296390967	0.0,0.019,0.081	0.076,0.0,0.269	-0.082
2999	gene:Solyc07g062950.2	NA	7	+	65586838	65586982	65586838	65586967	65587150	65587256	2999	0,5,1	15,64,21	7,3,11	33,14,15	164	149	1.797632606257952e-05	0.000194243783654	0.0,0.066,0.041	0.162,0.163,0.4	-0.206
9308	gene:Solyc09g010110.2	NA	9	-	3495166	3495254	3495194	3495254	3494963	3495081	9308	0,0,0	0,2,0	0,2,1	0,0,0	177	149	1.8027597811462753e-05	0.000194639430029	NA,0.0,NA	NA,1.0,1.0	-1.0
6765	gene:Solyc03g112810.2	NA	3	+	63128117	63128187	63128117	63128162	63128988	63129244	6765	2,1,2	0,0,0	0,0,0	2,0,0	174	149	1.8076534546159823e-05	0.00019500924352	1.0,1.0,1.0	0.0,NA,NA	1.0
8278	gene:Solyc06g067950.2	NA	6	+	42119815	42119995	42119815	42119909	42120558	42120673	8278	8,23,8	39,114,52	1,3,1	32,15,13	235	149	1.811323916158725e-05	0.00019524660395	0.115,0.113,0.089	0.019,0.113,0.047	0.046
2066	gene:Solyc08g066580.2	NA	8	-	55305697	55305805	55305701	55305805	55305236	55305307	2066	2,1,0	2,4,3	0,0,1	0,0,0	153	149	1.8138775234359063e-05	0.000195363288818	0.493,0.196,0.0	NA,NA,1.0	-0.77
11120	gene:Solyc08g006220.2	NA	8	+	912848	912937	912848	912920	914581	914706	11120	0,4,2	0,0,0	1,0,0	0,0,2	166	149	1.818542114956844e-05	0.000195389628621	NA,1.0,1.0	1.0,NA,0.0	0.5
13341	gene:Solyc10g006440.2	NA	10	+	1048829	1049025	1048829	1049011	1049145	1049223	13341	0,0,0	0,9,7	0,3,2	4,1,3	163	149	1.8215921261144524e-05	0.000195389628621	NA,0.0,0.0	0.0,0.733,0.379	-0.371
2615	gene:Solyc01g073750.2	NA	1	+	81134128	81134257	81134128	81134244	81134637	81134772	2615	0,0,0	0,2,6	0,2,0	0,0,0	162	149	1.822672653044579e-05	0.000195389628621	NA,0.0,0.0	NA,1.0,NA	-1.0
3189	gene:Solyc12g014440.1	NA	12	-	5415425	5415517	5415426	5415517	5415122	5415348	3189	0,0,2	2,0,0	0,0,0	0,0,2	150	149	1.8288351534327074e-05	0.000195389628621	0.0,NA,1.0	NA,NA,0.0	0.5
3287	gene:Solyc06g007800.2	NA	6	+	1741350	1741477	1741350	1741463	1741569	1741674	3287	2,0,0	0,1,2	0,0,2	0,0,0	163	149	1.821728706750817e-05	0.000195389628621	1.0,0.0,0.0	NA,NA,1.0	-0.667
782	gene:Solyc11g045110.1	NA	11	+	31773511	31773752	31773511	31773570	31773889	31774729	782	1,4,2	15,43,28	1,3,3	17,7,23	331	149	1.8218436997056513e-05	0.000195389628621	0.029,0.04,0.031	0.026,0.162,0.055	-0.048
831	gene:Solyc11g072800.1	NA	11	-	55997400	55997527	55997404	55997527	55997170	55997295	831	2,1,0	0,0,0	0,0,0	2,0,0	153	149	1.8282517087551012e-05	0.000195389628621	1.0,1.0,NA	0.0,NA,NA	1.0
867	gene:Solyc08g008220.2	NA	8	+	2669011	2669094	2669011	2669092	2670190	2670318	867	2,7,0	0,0,0	0,0,0	2,0,2	151	149	1.828717001738084e-05	0.000195389628621	1.0,1.0,NA	0.0,NA,0.0	1.0
9333	gene:Solyc09g007030.2	NA	9	+	700125	700340	700125	700336	700431	700533	9333	0,0,2	2,0,0	2,0,0	0,0,0	153	149	1.8282517087551012e-05	0.000195389628621	0.0,NA,1.0	1.0,NA,NA	-0.5
9987	gene:Solyc05g053800.2	NA	5	+	63845080	63845217	63845080	63845206	63845635	63845786	9987	2,5,0	0,0,1	0,0,0	2,0,0	160	149	1.824375532373137e-05	0.000195389628621	1.0,1.0,0.0	0.0,NA,NA	0.667
4973	gene:Solyc02g081330.2	NA	2	+	45335357	45335521	45335357	45335475	45335628	45336338	4973	1,2,7	0,0,0	0,0,0	0,0,1	195	149	1.8707040074374892e-05	0.000199702164138	1.0,1.0,1.0	NA,NA,0.0	1.0
6590	gene:Solyc10g054280.1	NA	10	-	55189726	55189787	55189727	55189787	55189427	55189486	6590	1,0,3	0,0,0	0,1,0	0,0,1	150	149	1.8748470163459303e-05	0.000199983681744	1.0,NA,1.0	NA,1.0,0.0	0.5
6718	gene:Solyc11g072640.1	NA	11	-	55867249	55867398	55867279	55867398	55866934	55867028	6718	5,16,3	107,239,90	3,0,1	58,52,45	179	149	1.88103682170774e-05	0.000200482897209	0.037,0.053,0.027	0.041,0.0,0.018	0.019
3397	gene:Solyc02g088200.2	NA	2	-	50368872	50368955	50368894	50368955	50368424	50368521	3397	2,16,20	4,3,2	2,2,4	0,0,0	171	149	1.885211945327975e-05	0.000200766757289	0.303,0.823,0.897	1.0,1.0,1.0	-0.326
11981	gene:Solyc01g109370.2	NA	1	+	96347600	96347743	96347600	96347740	96347855	96348603	11981	0,1,0	1,1,0	3,0,4	0,0,0	152	149	1.8991898851148285e-05	0.000202093282647	0.0,0.495,NA	1.0,NA,1.0	-0.752
7854	gene:Solyc09g008100.2	NA	9	-	1575258	1575323	1575275	1575323	1575047	1575157	7854	5,1,6	5,14,27	2,5,1	21,18,5	166	149	1.917409558322029e-05	0.000203868686425	0.473,0.06,0.166	0.079,0.2,0.152	0.089
10464	gene:Solyc01g102990.2	NA	1	+	91645968	91646052	91645968	91646048	91648213	91648264	10464	10,15,25	22,68,38	4,1,1	28,20,15	153	149	1.929518385416651e-05	0.000204992033267	0.307,0.177,0.391	0.122,0.046,0.061	0.215
9683	gene:Solyc01g087610.2	NA	1	-	82572331	82572570	82572477	82572570	82572121	82572243	9683	0,0,0	1,1,0	0,4,0	0,0,0	295	149	1.9339755509087924e-05	0.000205301321471	0.0,0.0,NA	NA,1.0,NA	-1.0
13118	gene:Solyc05g053780.2	NA	5	+	63811677	63811806	63811677	63811781	63811918	63812011	13118	17,29,7	0,10,0	7,10,7	0,0,0	174	149	1.9522218978570547e-05	0.000207072738047	1.0,0.713,1.0	1.0,1.0,1.0	-0.096
3137	gene:Solyc06g071140.2	NA	6	+	43734524	43734716	43734524	43734594	43734808	43734890	3137	5,4,10	48,169,120	1,0,4	105,83,67	271	149	1.9558905318249188e-05	0.000207296298984	0.054,0.013,0.044	0.005,0.0,0.032	0.025
9267	gene:Solyc12g049620.1	NA	12	-	36586530	36586566	36586553	36586566	36583727	36583786	9267	10,17,9	4,12,3	2,4,3	0,4,0	172	149	2.0287665986617387e-05	0.000214848647769	0.684,0.551,0.722	1.0,0.464,1.0	-0.169
6166	gene:Solyc01g094660.2	NA	1	+	86106582	86106814	86106582	86106704	86109149	86109576	6166	3,7,16	3,3,8	1,2,0	6,6,1	259	149	2.0342215061848297e-05	0.000215254674121	0.365,0.573,0.535	0.087,0.161,0.0	0.408
10474	gene:Solyc01g099890.2	NA	1	+	90018636	90018830	90018636	90018785	90020547	90020629	10474	10,16,7	64,166,149	15,7,6	178,110,121	194	149	2.0591869691114887e-05	0.000217722953422	0.107,0.069,0.035	0.061,0.047,0.037	0.022
2429	gene:Solyc10g008470.2	NA	10	+	2590896	2590989	2590896	2590961	2591624	2591734	2429	0,5,12	1,17,3	7,6,3	3,1,9	177	149	2.089219123665478e-05	0.000220722593176	0.0,0.198,0.771	0.663,0.835,0.219	-0.249
2864	gene:Solyc10g083870.1	NA	10	-	63600033	63600152	63600071	63600152	63599859	63599954	2864	12,8,11	81,121,67	0,1,3	56,46,53	187	149	2.0910227691699484e-05	0.000220737538749	0.106,0.05,0.116	0.0,0.017,0.043	0.071
9324	gene:Solyc06g073630.2	NA	6	+	45428186	45428383	45428186	45428244	45428789	45428858	9324	11,7,4	2,12,7	0,2,1	6,3,0	288	149	2.094142513538602e-05	0.000220891283398	0.74,0.232,0.228	0.0,0.256,1.0	-0.019
10667	gene:Solyc09g009560.1	NA	9	+	2970362	2970403	2970362	2970382	2970917	2971135	10667	10,18,11	0,0,0	0,0,0	1,0,0	170	149	2.1110948249919385e-05	0.000222502692666	1.0,1.0,1.0	0.0,NA,NA	1.0
10977	gene:Solyc03g019840.2	NA	3	-	61343793	61343978	61343818	61343978	61340707	61341044	10977	0,0,0	0,1,0	2,3,0	0,0,0	174	149	2.1455633410915126e-05	0.000225956234494	NA,0.0,NA	1.0,1.0,NA	-1.0
12444	gene:Solyc02g090390.2	NA	2	-	51943556	51943690	51943591	51943690	51942561	51943150	12444	47,75,42	557,1611,654	34,28,20	396,258,274	184	149	2.1741429350197628e-05	0.00022878461313	0.064,0.036,0.049	0.065,0.081,0.056	-0.018
11338	gene:Solyc01g100420.2	NA	1	+	90453377	90453515	90453377	90453495	90453858	90454163	11338	15,16,22	4,10,13	35,23,24	4,5,0	169	149	2.186900491080543e-05	0.000229944881406	0.768,0.585,0.599	0.885,0.802,1.0	-0.245
3052	gene:Solyc11g072600.1	NA	11	-	55774303	55774541	55774479	55774541	55773864	55774143	3052	78,239,86	735,1643,586	11,11,10	152,112,143	325	149	2.214107103213727e-05	0.000232621379198	0.046,0.063,0.063	0.032,0.043,0.031	0.022
13922	gene:Solyc03g117540.2	NA	3	+	66678195	66678359	66678195	66678327	66678477	66678572	13922	3,0,0	0,0,0	0,1,0	1,0,0	181	149	2.2159393967562084e-05	0.000232629843391	1.0,NA,NA	0.0,1.0,NA	0.5
12996	gene:Solyc08g023470.2	NA	8	-	27663983	27664063	27663987	27664063	27662293	27662426	12996	3,0,1	0,0,0	0,0,0	0,0,8	153	149	2.243704492837523e-05	0.000235172815035	1.0,NA,1.0	NA,NA,0.0	1.0
3409	gene:Solyc01g094530.2	NA	1	-	85967695	85967778	85967700	85967778	85967353	85967400	3409	4,3,0	27,57,44	2,2,0	44,38,28	154	149	2.2436463789316512e-05	0.000235172815035	0.125,0.048,0.0	0.042,0.048,0.0	0.028
9287	gene:Solyc08g007400.2	NA	8	+	1972944	1973181	1972944	1972997	1973406	1973525	9287	30,99,47	569,1153,531	7,5,9	240,174,142	333	149	2.255693913511845e-05	0.000236243021857	0.023,0.037,0.038	0.013,0.013,0.028	0.015
1835	gene:Solyc02g085310.2	NA	2	-	48242640	48242693	48242645	48242693	48242365	48242535	1835	242,441,220	56,106,61	121,109,155	38,35,36	154	149	2.2813664000283278e-05	0.000238743465661	0.807,0.801,0.777	0.755,0.751,0.806	0.024
6314	gene:Solyc01g008270.2	NA	1	+	2388422	2388504	2388422	2388500	2389446	2389530	6314	0,0,0	2,5,0	0,1,0	0,0,0	153	149	2.2891956552676936e-05	0.000239374159858	0.0,0.0,NA	NA,1.0,NA	-1.0
8495	gene:Solyc01g110410.2	NA	1	-	97118795	97118925	97118847	97118925	97118132	97118283	8495	25,37,40	307,795,372	33,27,31	407,386,314	201	149	2.307968717268008e-05	0.000241147321521	0.057,0.033,0.074	0.057,0.049,0.068	-0.003
5947	gene:Solyc12g040790.1	NA	12	+	42657561	42657807	42657561	42657791	42657893	42658055	5947	4,9,1	38,102,62	22,25,16	223,177,168	165	149	2.3706867411626213e-05	0.000247505659769	0.087,0.074,0.014	0.082,0.113,0.079	-0.033
13670	gene:Solyc07g065950.2	NA	7	+	67534488	67534656	67534488	67534614	67535052	67535688	13670	4,5,4	177,305,143	5,1,5	112,103,118	191	149	2.3817489139118765e-05	0.000248465244122	0.017,0.013,0.021	0.034,0.008,0.032	-0.008
1028	gene:Solyc12g007030.1	NA	12	-	1464411	1464598	1464460	1464598	1464168	1464230	1028	22,79,31	652,1822,808	9,8,8	577,447,378	198	149	2.4056541790915877e-05	0.000250762068276	0.025,0.032,0.028	0.012,0.013,0.016	0.015
4218	gene:Solyc03g043660.2	NA	3	-	7150460	7150669	7150498	7150669	7150302	7150382	4218	14,13,22	260,456,316	6,4,2	189,128,156	187	149	2.440029077586429e-05	0.000254024704284	0.041,0.022,0.053	0.025,0.024,0.01	0.019
5449	gene:Solyc03g031600.2	NA	3	-	4089923	4090028	4089929	4090028	4088279	4088381	5449	6,12,2	182,554,263	2,2,4	214,107,161	155	149	2.44077953815441e-05	0.000254024704284	0.031,0.02,0.007	0.009,0.018,0.023	0.003
4153	gene:Solyc08g067040.2	NA	8	+	55958474	55958722	55958474	55958711	55960561	55960863	4153	8,17,8	226,412,188	4,7,6	188,132,193	160	149	2.4754318618209887e-05	0.000257068112397	0.032,0.037,0.038	0.019,0.047,0.028	0.004
7130	gene:Solyc03g031690.2	NA	3	-	4155336	4155517	4155419	4155517	4155145	4155228	7130	11,55,37	139,292,162	30,11,3	117,80,93	232	149	2.4738322298304672e-05	0.000257068112397	0.048,0.108,0.128	0.141,0.081,0.02	0.014
7223	gene:Solyc01g100530.2	NA	1	-	90537859	90538021	90537871	90538021	90537609	90537688	7223	8,3,0	64,93,105	4,1,1	80,60,45	161	149	2.4758291849031273e-05	0.000257068112397	0.104,0.029,0.0	0.044,0.015,0.02	0.018
1808	gene:Solyc08g076470.2	NA	8	+	60476992	60477054	60476992	60477032	60477644	60477742	1808	5,0,0	0,0,4	0,0,1	0,2,0	171	149	2.5705721601230028e-05	0.00026612741489	1.0,NA,0.0	NA,0.0,1.0	0.0
3436	gene:Solyc12g098740.1	NA	12	+	66153329	66153479	66153329	66153457	66153640	66154598	3436	0,0,0	0,4,0	3,1,5	2,0,0	171	149	2.5705721601230028e-05	0.00026612741489	NA,0.0,NA	0.567,1.0,1.0	-0.856
6154	gene:Solyc01g079760.2	NA	1	+	78912709	78912914	78912709	78912816	78913309	78913904	6154	49,196,109	0,13,6	72,49,16	0,0,0	247	149	2.571095431504371e-05	0.00026612741489	1.0,0.901,0.916	1.0,1.0,1.0	-0.061
664	gene:Solyc12g088250.1	NA	12	+	63713847	63713978	63713847	63713956	63714061	63714175	664	0,0,0	0,4,0	0,1,8	0,0,0	171	149	2.5705721601230028e-05	0.00026612741489	NA,0.0,NA	NA,1.0,1.0	-1.0
6111	gene:Solyc11g005020.1	NA	11	-	42542	42634	42565	42634	42291	42357	6111	12,26,19	0,0,0	14,17,2	0,6,2	172	149	2.592733459594582e-05	0.000268158102363	1.0,1.0,1.0	1.0,0.711,0.464	0.275
11854	gene:Solyc02g094400.2	NA	2	+	54933030	54933231	54933030	54933227	54933302	54933814	11854	238,575,216	16911,30121,14259	13,5,15	742,618,841	153	149	2.647556812673101e-05	0.000273483546928	0.014,0.018,0.015	0.017,0.008,0.017	0.002
9742	gene:Solyc03g114070.2	NA	3	-	64111889	64111987	64111892	64111987	64110441	64110708	9742	9,10,7	46,143,28	8,0,3	52,50,53	152	149	2.6483421788328525e-05	0.000273483546928	0.161,0.064,0.197	0.131,0.0,0.053	0.079
9182	gene:Solyc06g062660.2	NA	6	-	39545543	39545730	39545669	39545730	39544284	39544472	9182	2,4,10	16,23,8	5,2,0	13,15,11	275	149	2.6899604635101973e-05	0.000277565461969	0.063,0.086,0.404	0.172,0.067,0.0	0.105
5011	gene:Solyc11g016940.1	NA	11	-	7602934	7603105	7602944	7603105	7602721	7602849	5011	0,3,0	19,43,35	0,3,0	18,12,15	159	149	2.7240666349390105e-05	0.000280866497764	0.0,0.061,0.0	0.0,0.19,0.0	-0.043
13844	gene:Solyc06g066320.2	NA	6	-	41602661	41602819	41602665	41602819	41601715	41602091	13844	3,14,7	266,692,353	2,4,0	391,249,192	153	149	2.729739999810213e-05	0.000281233104713	0.011,0.019,0.019	0.005,0.015,0.0	0.01
3541	gene:Solyc10g009360.2	NA	10	-	3425333	3425481	3425440	3425481	3424645	3425243	3541	0,5,1	5,7,0	1,0,0	0,0,0	256	149	2.7346566371020157e-05	0.000281521241401	0.0,0.294,1.0	1.0,NA,NA	-0.569
10327	gene:Solyc09g072890.1	NA	9	-	65583213	65583258	65583225	65583258	65582649	65583115	10327	15,16,14	0,7,2	21,16,19	0,0,0	161	149	2.818799130548169e-05	0.000289958578262	1.0,0.679,0.866	1.0,1.0,1.0	-0.152
13114	gene:Solyc05g053780.2	NA	5	+	63811677	63811807	63811677	63811781	63811918	63812011	13114	21,32,7	0,10,0	7,12,8	0,0,0	175	149	2.8423080220793694e-05	0.000292150545923	1.0,0.732,1.0	1.0,1.0,1.0	-0.089
11173	gene:Solyc05g052800.2	NA	5	-	62985523	62985745	62985650	62985745	62985171	62985400	11173	0,1,0	0,0,1	1,0,3	0,0,0	276	149	2.8554909348091067e-05	0.00029327857397	NA,1.0,0.0	1.0,NA,1.0	-0.5
5079	gene:Solyc07g062410.2	NA	7	-	65167117	65167308	65167253	65167308	65166340	65166445	5079	17,36,25	0,1,6	25,10,10	6,2,0	285	149	2.8728250680250165e-05	0.00029483088797	1.0,0.95,0.685	0.685,0.723,1.0	0.076
10623	gene:Solyc02g088720.2	NA	2	+	50709231	50709396	50709231	50709378	50710381	50710489	10623	41,140,67	7,16,2	30,25,22	1,0,0	167	149	2.881587578393548e-05	0.000295501799545	0.839,0.886,0.968	0.964,1.0,1.0	-0.09
9595	gene:Solyc03g120240.2	NA	3	+	68696438	68696661	68696438	68696527	68697771	68698353	9595	2,13,3	0,0,0	0,0,0	0,0,1	283	149	2.8840154089162482e-05	0.000295522566593	1.0,1.0,1.0	NA,NA,0.0	1.0
13062	gene:Solyc03g007570.2	NA	3	-	2126628	2126816	2126729	2126816	2126446	2126544	13062	2,11,11	207,419,371	5,0,3	168,172,154	250	149	2.8892923061253762e-05	0.000295835017929	0.006,0.015,0.017	0.017,0.0,0.011	0.003
5526	gene:Solyc04g074120.2	NA	4	-	60130574	60130696	60130646	60130696	60130175	60130383	5526	0,0,2	0,2,4	0,1,0	0,0,0	221	149	2.9094181709924647e-05	0.000297666204243	NA,0.0,0.252	NA,1.0,NA	-0.874
13679	gene:Solyc09g018670.2	NA	9	+	16610257	16610485	16610257	16610336	16610597	16610719	13679	0,0,3	0,1,0	0,3,0	0,0,0	298	149	2.9386388858875716e-05	0.000300424360312	NA,0.0,1.0	NA,1.0,NA	-0.5
6560	gene:Solyc10g005840.2	NA	10	+	651367	651596	651367	651450	653547	653643	6560	3,1,1	0,1,2	0,1,1	0,0,0	295	149	2.9457616189161252e-05	0.000300920879225	1.0,0.336,0.202	NA,1.0,1.0	-0.487
8137	gene:Solyc02g083320.2	NA	2	-	46770613	46770852	46770628	46770852	46770075	46770166	8137	14,35,13	95,242,101	5,3,2	74,67,57	164	149	2.9569172745244085e-05	0.000301828296739	0.118,0.116,0.105	0.058,0.039,0.031	0.07
3407	gene:Solyc02g088200.2	NA	2	-	50368873	50368955	50368894	50368955	50368424	50368521	3407	4,16,24	4,3,2	2,2,4	0,0,0	170	149	2.969343361377603e-05	0.000302863900454	0.467,0.824,0.913	1.0,1.0,1.0	-0.265
4183	gene:Solyc07g053660.2	NA	7	+	62113007	62113229	62113007	62113068	62113341	62113451	4183	0,4,3	0,1,0	0,0,0	0,0,1	310	149	2.976457718903303e-05	0.000303356550323	NA,0.658,1.0	NA,NA,0.0	0.829
1299	gene:Solyc03g123890.2	NA	3	-	70581104	70581201	70581126	70581201	70580682	70580742	1299	1,4,1	0,4,0	0,0,0	3,1,0	171	149	3.034337259770557e-05	0.000308598769163	1.0,0.466,1.0	0.0,0.0,NA	0.822
5613	gene:Solyc07g017650.2	NA	7	+	7723039	7723130	7723039	7723088	7723222	7723309	5613	2,2,5	0,0,0	0,2,1	0,2,2	191	149	3.0323030166747082e-05	0.000308598769163	1.0,1.0,1.0	NA,0.438,0.281	0.64
9069	gene:Solyc09g030360.1	NA	9	-	32210269	32210382	32210316	32210382	32209582	32209639	9069	33,60,27	6,3,4	18,10,16	0,0,0	196	149	3.034864401558383e-05	0.000308598769163	0.807,0.938,0.837	1.0,1.0,1.0	-0.139
11579	gene:Solyc03g071590.2	NA	3	-	18254685	18254798	18254744	18254798	18254318	18254618	11579	0,0,0	0,7,2	0,0,1	2,0,0	208	149	3.0474267687182394e-05	0.000309639077954	NA,0.0,0.0	0.0,NA,1.0	-0.5
11490	gene:Solyc01g100360.2	NA	1	-	90417270	90417495	90417429	90417495	90416684	90417062	11490	0,0,0	0,3,0	6,1,0	0,0,0	308	149	3.0618044511213783e-05	0.000310862103294	NA,0.0,NA	1.0,1.0,NA	-1.0
9513	gene:Solyc11g072540.1	NA	11	+	55731666	55731814	55731666	55731718	55731889	55732576	9513	1,6,1	0,2,0	0,0,0	3,0,0	245	149	3.071888256855014e-05	0.000311647639809	1.0,0.646,1.0	0.0,NA,NA	0.882
12658	gene:Solyc12g042060.1	NA	12	-	40792670	40792817	40792701	40792817	40792457	40792580	12658	12,10,13	333,429,408	6,9,2	328,303,251	180	149	3.094879481267309e-05	0.000313740454284	0.029,0.019,0.026	0.015,0.024,0.007	0.009
1209	gene:Solyc09g009190.2	NA	9	+	2551394	2551551	2551394	2551523	2552377	2552481	1209	4,1,2	47,90,102	2,0,1	55,29,53	177	149	3.1100690924389354e-05	0.000315039798227	0.067,0.009,0.016	0.03,0.0,0.016	0.015
731	gene:Solyc03g058880.2	NA	3	+	26427934	26428039	26427934	26428035	26428169	26428241	731	9,54,17	0,15,3	16,11,11	8,3,9	153	149	3.127003412703367e-05	0.000316513760066	1.0,0.778,0.847	0.661,0.781,0.543	0.213
2951	gene:Solyc01g009050.2	NA	1	-	3048380	3048606	3048549	3048606	3045560	3045924	2951	1,5,5	125,289,128	15,1,0	79,58,68	318	149	3.1516250450710695e-05	0.000318520400293	0.004,0.008,0.018	0.082,0.008,0.0	-0.02
8247	gene:Solyc09g064850.2	NA	9	+	62318070	62318155	62318070	62318132	62318320	62318439	8247	5,40,8	63,177,62	8,8,3	64,36,29	172	149	3.1507300212179296e-05	0.000318520400293	0.064,0.164,0.101	0.098,0.161,0.082	-0.004
11247	gene:Solyc01g010940.2	NA	1	+	6501756	6501844	6501756	6501795	6503519	6503596	11247	0,0,0	2,5,3	1,0,0	0,0,0	198	149	3.1583097532598106e-05	0.000318731692312	0.0,0.0,0.0	1.0,NA,NA	-1.0
720	gene:Solyc01g005480.2	NA	1	+	334785	335031	334785	334970	335733	336980	720	0,0,3	16,40,35	2,3,0	30,34,30	210	149	3.15851586659021e-05	0.000318731692312	0.0,0.0,0.057	0.045,0.059,0.0	-0.016
1617	gene:Solyc08g067150.2	NA	8	+	56073993	56074127	56073993	56074071	56074973	56075128	1617	1,0,5	0,23,32	2,0,2	46,29,24	205	149	3.17445991016381e-05	0.000320097400205	1.0,0.0,0.102	0.031,0.0,0.057	0.338
6498	gene:Solyc08g007910.2	NA	8	+	2419323	2419404	2419323	2419402	2419510	2419609	6498	0,6,3	46,154,116	2,0,0	44,24,14	151	149	3.186459718239927e-05	0.000321063619562	0.0,0.037,0.025	0.043,0.0,0.0	0.006
3828	gene:Solyc03g116810.2	NA	3	+	66080894	66081009	66080894	66080974	66081110	66081438	3828	244,544,348	0,32,0	277,217,170	0,0,0	184	149	3.20462124144521e-05	0.000322648749707	1.0,0.932,1.0	1.0,1.0,1.0	-0.023
2404	gene:Solyc04g074800.2	NA	4	-	60710494	60710548	60710495	60710548	60710130	60710220	2404	8,19,17	75,102,98	6,11,7	71,69,42	150	149	3.212764651930445e-05	0.000323223595285	0.096,0.156,0.147	0.077,0.137,0.142	0.014
9280	gene:Solyc01g006960.2	NA	1	-	1533314	1533415	1533352	1533415	1533153	1533234	9280	2,5,10	5,12,11	0,5,0	23,9,3	187	149	3.2169747026791415e-05	0.000323402150277	0.242,0.249,0.42	0.0,0.307,0.0	0.201
3453	gene:Solyc07g056260.2	NA	7	-	64098065	64098179	64098069	64098179	64097856	64097976	3453	1,1,0	22,73,89	1,0,3	75,38,27	153	149	3.219465288727658e-05	0.000323407708278	0.042,0.013,0.0	0.013,0.0,0.098	-0.019
11253	gene:Solyc04g007970.2	NA	4	-	1623325	1623455	1623329	1623455	1623107	1623245	11253	30,66,20	12,1,5	11,3,4	0,0,0	153	149	3.242918313075811e-05	0.000325517424018	0.709,0.985,0.796	1.0,1.0,1.0	-0.17
4043	gene:Solyc10g009130.2	NA	10	-	3137575	3137758	3137634	3137758	3137256	3137381	4043	14,70,15	9,6,4	49,29,32	2,3,4	208	149	3.277093602694769e-05	0.00032869941876	0.527,0.893,0.729	0.946,0.874,0.851	-0.174
11811	gene:Solyc07g064850.2	NA	7	-	66840952	66841115	66841027	66841115	66840814	66840866	11811	4,3,15	7,55,41	3,0,1	27,10,13	224	149	3.288304495225925e-05	0.000329574971295	0.275,0.035,0.196	0.069,0.0,0.049	0.129
4443	gene:Solyc04g079070.2	NA	4	-	63653839	63653926	63653870	63653926	63653555	63653684	4443	596,930,664	21,62,23	160,141,128	6,7,2	180	149	3.296841511694144e-05	0.000330181412333	0.959,0.925,0.96	0.957,0.943,0.981	-0.012
1962	gene:Solyc02g093400.1	NA	2	-	54276926	54277050	54276960	54277050	54276603	54276770	1962	0,8,1	2,1,0	1,0,0	0,0,0	183	149	3.331938839130886e-05	0.000333193883913	0.0,0.867,1.0	1.0,NA,NA	-0.378
4927	gene:Solyc06g065230.2	NA	6	+	40678615	40678679	40678615	40678645	40678954	40679087	4927	0,4,1	2,4,0	0,0,0	0,0,2	183	149	3.331938839130886e-05	0.000333193883913	0.0,0.449,1.0	NA,NA,0.0	0.483
10310	gene:Solyc08g074550.2	NA	8	+	58654336	58654437	58654336	58654405	58655065	58655160	10310	0,2,0	0,0,2	0,0,1	0,0,0	181	149	3.355706535375491e-05	0.000335066036013	NA,1.0,0.0	NA,NA,1.0	-0.5
8134	gene:Solyc04g015480.2	NA	4	+	5687271	5687454	5687271	5687337	5688033	5688116	8134	38,50,34	8,1,2	31,30,30	0,0,1	266	149	3.354513477342805e-05	0.000335066036013	0.727,0.966,0.905	1.0,1.0,0.944	-0.115
13491	gene:Solyc01g103020.2	NA	1	+	91690985	91691232	91690985	91691040	91691313	91691430	13491	21,48,42	7,13,7	18,16,4	4,2,0	341	149	3.3683777777626845e-05	0.000336078564152	0.567,0.617,0.724	0.663,0.778,1.0	-0.178
11495	gene:Solyc10g051200.1	NA	10	-	51721542	51721762	51721553	51721762	51721348	51721460	11495	23,22,32	3,6,2	22,15,24	0,0,0	160	149	3.442997865221801e-05	0.000343265853229	0.877,0.773,0.937	1.0,1.0,1.0	-0.138
8920	gene:Solyc03g120270.2	NA	3	+	68723869	68724088	68723869	68724055	68724524	68724567	8920	25,92,26	4,3,0	17,5,10	0,1,2	182	149	3.4579555084347684e-05	0.000344498493263	0.837,0.962,1.0	1.0,0.804,0.804	0.064
60	gene:Solyc01g090200.2	NA	1	+	83825971	83826056	83825971	83826034	83826888	83826970	60	0,0,0	0,2,0	1,1,0	0,0,0	171	149	3.4764773022005126e-05	0.000346084097251	NA,0.0,NA	1.0,1.0,NA	-1.0
4602	gene:Solyc08g075890.2	NA	8	+	59982080	59982328	59982080	59982307	59982387	59982501	4602	0,3,3	2,0,0	1,0,0	0,0,0	170	149	3.4887170361213594e-05	0.00034704241378	0.0,1.0,1.0	1.0,NA,NA	-0.333
5373	gene:Solyc08g076100.2	NA	8	-	60148130	60148238	60148150	60148238	60147559	60147675	5373	0,0,0	0,0,2	1,0,1	0,0,0	169	149	3.5009835564144306e-05	0.000348001958302	NA,NA,0.0	1.0,NA,1.0	-1.0
10365	gene:Solyc01g097980.2	NA	1	+	88635376	88635473	88635376	88635456	88635569	88635619	10365	1,0,0	0,0,0	0,2,0	2,0,0	166	149	3.537935801441789e-05	0.000351412022761	1.0,NA,NA	0.0,1.0,NA	0.5
6586	gene:Solyc06g033870.1	NA	6	-	23327303	23327492	23327315	23327492	23326625	23327091	6586	0,0,1	0,0,0	0,0,0	0,1,2	161	149	3.5999788212477904e-05	0.000357307314994	NA,NA,1.0	NA,0.0,0.0	1.0
5311	gene:Solyc09g008610.2	NA	9	-	2079616	2079836	2079722	2079836	2077573	2078111	5311	10,22,1	402,622,316	2,5,6	306,205,292	255	149	3.6495857926483506e-05	0.000361960413192	0.014,0.02,0.002	0.004,0.014,0.012	0.002
1131	gene:Solyc09g007410.2	NA	9	-	987668	987742	987674	987742	987237	987564	1131	0,4,0	2,1,1	1,0,0	0,0,0	155	149	3.67502635232146e-05	0.000363939969864	0.0,0.794,0.0	1.0,NA,NA	-0.735
9315	gene:Solyc04g076110.2	NA	4	-	61067509	61067626	61067515	61067626	61067268	61067429	9315	0,0,0	0,2,0	1,1,4	0,0,0	155	149	3.67502635232146e-05	0.000363939969864	NA,0.0,NA	1.0,1.0,1.0	-1.0
3747	gene:Solyc09g018060.2	NA	9	-	12714818	12715748	12715540	12715748	12714167	12714300	3747	210,443,458	3,8,0	176,203,145	2,0,2	871	149	3.722944771161187e-05	0.000368410630112	0.923,0.905,1.0	0.938,1.0,0.925	-0.012
12203	gene:Solyc02g077880.2	NA	2	+	42713671	42713807	42713671	42713806	42713984	42714212	12203	1,5,0	0,4,0	0,0,0	2,0,2	150	149	3.737885856553669e-05	0.000369613731758	1.0,0.554,NA	0.0,NA,0.0	0.777
5133	gene:Solyc02g084700.2	NA	2	-	47811200	47811236	47811201	47811236	47808901	47808991	5133	0,0,0	0,1,0	0,2,0	0,0,0	150	149	3.7629844130242134e-05	0.000371818697954	NA,0.0,NA	NA,1.0,NA	-1.0
10855	gene:Solyc06g074690.2	NA	6	-	46223544	46223730	46223548	46223730	46223386	46223452	10855	0,2,0	0,0,0	2,0,0	0,1,0	153	149	3.799526937701785e-05	0.000375150317715	NA,1.0,NA	1.0,0.0,NA	0.5
12588	gene:Solyc04g077500.2	NA	4	-	62449925	62450069	62449941	62450069	62449421	62449534	12588	12,14,8	72,197,84	2,1,3	76,79,58	165	149	3.8076676637109426e-05	0.000375674788812	0.131,0.06,0.079	0.023,0.011,0.045	0.064
6256	gene:Solyc03g083580.2	NA	3	-	53532665	53532903	53532835	53532903	53532410	53532546	6256	4,2,0	3,10,3	0,0,2	3,3,2	319	149	3.8219446766220686e-05	0.000376803454384	0.384,0.085,0.0	0.0,0.0,0.318	0.05
7944	gene:Solyc09g005910.2	NA	9	-	632588	632696	632597	632696	631211	631284	7944	2,1,0	0,0,0	0,0,0	1,0,0	158	149	3.857252048376288e-05	0.00038000227895	1.0,1.0,NA	0.0,NA,NA	1.0
9647	gene:Solyc04g016560.1	NA	4	-	7385647	7385752	7385657	7385752	7385269	7385294	9647	0,0,1	0,1,0	2,2,0	2,0,0	159	149	3.8683345814181336e-05	0.000380811588149	NA,0.0,1.0	0.484,1.0,NA	-0.242
2118	gene:Solyc07g042680.2	NA	7	+	56221174	56221247	56221174	56221236	56225080	56225679	2118	2,0,0	0,4,0	0,0,0	1,0,0	160	149	3.879266607852121e-05	0.00038160489298	1.0,0.0,NA	0.0,NA,NA	0.5
8327	gene:Solyc01g111080.2	NA	1	-	97466021	97466164	97466025	97466164	97465726	97465766	8327	0,4,1	30,35,9	2,0,0	7,5,7	153	149	3.934753046784648e-05	0.000386776613333	0.0,0.1,0.098	0.218,0.0,0.0	-0.007
13813	gene:Solyc11g069840.1	NA	11	+	54474692	54474788	54474692	54474770	54474902	54474968	13813	0,0,2	0,0,0	1,0,0	1,0,1	167	149	3.9517046037104116e-05	0.000388155600128	NA,NA,1.0	0.472,NA,0.0	0.764
13246	gene:Solyc02g067860.2	NA	2	+	37964220	37964422	37964220	37964401	37964629	37964686	13246	0,2,0	1,2,0	2,0,1	0,0,0	170	149	3.9806421680393665e-05	0.000390709002155	0.0,0.467,NA	1.0,NA,1.0	-0.766
7287	gene:Solyc08g066540.2	NA	8	-	55285695	55285881	55285728	55285881	55285200	55285278	7287	0,2,0	1,3,3	2,0,0	0,0,0	182	149	4.0846817463335624e-05	0.00040062462032	0.0,0.353,0.0	1.0,NA,NA	-0.882
2575	gene:Solyc02g080630.2	NA	2	-	44819617	44819801	44819654	44819801	44819386	44819507	2575	0,0,2	0,0,0	0,0,0	0,0,1	186	149	4.115467797587266e-05	0.00040334621662	NA,NA,1.0	NA,NA,0.0	1.0
7607	gene:Solyc01g080930.2	NA	1	-	80272943	80273044	80272960	80273044	80271615	80271701	7607	1,5,2	13,6,0	1,6,6	0,1,4	166	149	4.2769320655484725e-05	0.000418861783411	0.065,0.428,1.0	1.0,0.843,0.574	-0.308
8719	gene:Solyc01g102680.2	NA	1	+	91418466	91418557	91418466	91418553	91419176	91419248	8719	2,0,1	6,2,1	5,0,0	0,0,0	153	149	4.30903495939083e-05	0.000421694799268	0.245,0.0,0.493	1.0,NA,NA	-0.754
1039	gene:Solyc03g119780.2	NA	3	-	68351802	68352031	68351878	68352031	68351391	68351460	1039	0,0,0	0,0,1	3,0,2	0,0,0	225	149	4.331438541723535e-05	0.00042357513869	NA,NA,0.0	1.0,NA,1.0	-1.0
5031	gene:Solyc06g062450.2	NA	6	+	39404898	39405131	39404898	39404977	39405279	39405521	5031	17,23,20	206,360,344	13,7,8	428,314,254	303	149	4.3401799579347916e-05	0.000424117658877	0.039,0.03,0.028	0.015,0.011,0.015	0.019
6477	gene:Solyc03g119460.2	NA	3	-	68069943	68070120	68069946	68070120	68069377	68069838	6477	418,748,396	4,9,4	240,212,218	4,6,2	152	149	4.356625639624487e-05	0.000425411680105	0.99,0.988,0.99	0.983,0.972,0.991	0.007
7662	gene:Solyc03g121980.2	NA	3	-	69996416	69996578	69996502	69996578	69995790	69995875	7662	0,2,0	0,0,0	0,0,0	0,1,0	235	149	4.366475479109018e-05	0.000426060208395	NA,1.0,NA	NA,0.0,NA	1.0
2317	gene:Solyc04g054180.2	NA	4	-	51887121	51887214	51887211	51887214	51886511	51886570	2317	0,0,0	0,1,0	0,2,2	1,0,0	239	149	4.378584413592112e-05	0.000426928054424	NA,0.0,NA	0.0,1.0,1.0	-0.667
146	gene:Solyc03g025890.1	NA	3	+	3293327	3293490	3293327	3293397	3294620	3294815	146	0,0,2	0,0,0	1,0,0	3,0,1	242	149	4.386994600335674e-05	0.000427434250128	NA,NA,1.0	0.17,NA,0.0	0.915
10369	gene:Solyc02g085290.2	NA	2	-	48233915	48234007	48233922	48234007	48233721	48233801	10369	5,9,3	0,7,0	3,7,5	0,0,0	156	149	4.448281941553681e-05	0.000433087860585	1.0,0.551,1.0	1.0,1.0,1.0	-0.15
11843	gene:Solyc10g083780.1	NA	10	+	63537244	63537493	63537244	63537337	63537912	63537952	11843	3,0,5	0,1,0	0,2,0	0,0,0	305	149	4.459275119765684e-05	0.000433840099564	1.0,0.0,1.0	NA,1.0,NA	-0.333
13995	gene:Solyc09g089870.2	NA	9	-	69492639	69492680	69492645	69492680	69492207	69492285	13995	6,27,15	5,0,4	3,6,2	0,0,0	155	149	4.5393697344963245e-05	0.000441309151348	0.536,1.0,0.783	1.0,1.0,1.0	-0.227
13276	gene:Solyc04g008340.2	NA	4	-	1998773	1998960	1998797	1998960	1998553	1998661	13276	8,37,14	1,7,2	21,7,3	0,0,0	173	149	4.6294294969605e-05	0.000449735360056	0.873,0.82,0.858	1.0,1.0,1.0	-0.15
10882	gene:Solyc09g059270.2	NA	9	+	54161048	54161287	54161048	54161271	54161362	54161431	10882	8,52,4	5,6,0	7,2,1	0,0,0	165	149	4.633610120116409e-05	0.000449812444409	0.591,0.887,1.0	1.0,1.0,1.0	-0.174
13468	gene:Solyc07g026680.2	NA	7	-	30226031	30226244	30226036	30226244	30225244	30225480	13468	2,5,1	0,14,4	0,0,0	2,4,0	154	149	4.7830920142200844e-05	0.000463984382387	1.0,0.257,0.195	0.0,0.0,NA	0.484
10061	gene:Solyc04g077110.2	NA	4	+	62064237	62064346	62064237	62064315	62065005	62065074	10061	2,4,0	8,1,5	0,0,0	3,2,0	180	149	4.8465674906664603e-05	0.000469798658949	0.171,0.768,0.0	0.0,0.0,NA	0.313
3134	gene:Solyc04g049630.2	NA	4	-	42633947	42634043	42633952	42634043	42633546	42633612	3134	3,5,1	22,33,14	2,2,0	11,11,9	154	149	4.9242038021156645e-05	0.00047697612321	0.117,0.128,0.065	0.15,0.15,0.0	0.003
13258	gene:Solyc03g118350.2	NA	3	-	67257696	67257858	67257698	67257858	67257427	67257588	13258	0,0,1	0,0,0	0,1,0	7,1,4	151	149	4.9961712531330736e-05	0.000483594418671	NA,NA,1.0	0.0,0.497,0.0	0.834
13242	gene:Solyc02g067860.2	NA	2	+	37962280	37962495	37962280	37962372	37962568	37962710	13242	6,18,9	1,12,13	11,19,5	4,0,7	272	149	5.0380250860320935e-05	0.000487290408904	0.767,0.451,0.275	0.601,1.0,0.281	-0.13
9922	gene:Solyc01g106440.2	NA	1	+	94337446	94337542	94337446	94337528	94338401	94338453	9922	1,4,0	0,0,0	0,1,2	0,4,0	163	149	5.057947854720687e-05	0.000488861335595	1.0,1.0,NA	NA,0.186,1.0	0.407
11977	gene:Solyc05g051230.2	NA	5	+	61493174	61493312	61493174	61493283	61494634	61494847	11977	29,64,52	3,4,6	39,29,26	0,0,0	178	149	5.131380341630037e-05	0.000495598043177	0.89,0.931,0.879	1.0,1.0,1.0	-0.1
2648	gene:Solyc09g074840.2	NA	9	+	66665528	66665679	66665528	66665673	66665757	66665879	2648	2,7,3	2,6,0	13,0,2	4,2,0	155	149	5.159569647365297e-05	0.000497596840356	0.49,0.529,1.0	0.758,0.0,1.0	0.087
6810	gene:Solyc09g066090.2	NA	9	-	64446005	64446106	64446060	64446106	64444643	64444830	6810	8,20,18	0,8,4	17,14,4	6,0,1	204	149	5.158047802513329e-05	0.000497596840356	1.0,0.646,0.767	0.674,1.0,0.745	-0.002
12309	gene:Solyc02g062000.2	NA	2	-	33582146	33582311	33582167	33582311	33581985	33582051	12309	8,4,3	7,10,0	5,0,0	3,0,2	170	149	5.2607616921471705e-05	0.000506987774105	0.5,0.26,1.0	0.594,NA,0.0	0.29
6172	gene:Solyc04g016010.2	NA	4	+	6616117	6616223	6616117	6616218	6619404	6619584	6172	8,4,10	0,9,0	5,4,5	2,0,0	154	149	5.309785147742425e-05	0.000511341165787	1.0,0.301,1.0	0.708,1.0,1.0	-0.136
12493	gene:Solyc09g009960.2	NA	9	-	3414311	3414413	3414329	3414413	3414082	3414238	12493	50,61,50	0,1,0	18,33,26	0,6,4	167	149	5.379548528196205e-05	0.00051768409025	1.0,0.982,1.0	1.0,0.831,0.853	0.099
3311	gene:Solyc02g083600.2	NA	2	+	46949092	46949150	46949092	46949140	46949502	46949582	3311	3,5,2	0,0,0	4,4,4	2,1,3	159	149	5.4808825551093714e-05	0.000527053731585	1.0,1.0,1.0	0.652,0.789,0.555	0.335
2269	gene:Solyc11g007610.1	NA	11	-	1863482	1863645	1863486	1863645	1862725	1862926	2269	0,0,0	0,0,4	0,0,1	0,0,0	153	149	5.4972417667059224e-05	0.000527862405364	NA,NA,0.0	NA,NA,1.0	-1.0
8065	gene:Solyc01g104060.2	NA	1	-	92536316	92536385	92536320	92536385	92536091	92536162	8065	0,0,0	0,0,4	0,0,1	0,0,0	153	149	5.4972417667059224e-05	0.000527862405364	NA,NA,0.0	NA,NA,1.0	-1.0
12248	gene:Solyc09g057670.2	NA	9	-	50132168	50132241	50132178	50132241	50131268	50131359	12248	16,48,26	611,1626,702	14,16,16	641,598,474	159	149	5.588000680386005e-05	0.000536189660661	0.024,0.027,0.034	0.02,0.024,0.031	0.003
14042	gene:Solyc01g111890.2	NA	1	-	98063239	98063432	98063252	98063432	98062936	98063030	14042	6,14,5	0,4,1	2,2,2	5,0,0	162	149	5.615186117019569e-05	0.00053802071886	1.0,0.763,0.821	0.269,1.0,1.0	0.105
6107	gene:Solyc11g005020.1	NA	11	-	28368	28574	28413	28574	28148	28190	6107	2,7,6	29,105,49	1,0,0	21,24,16	194	149	5.6140367170380195e-05	0.00053802071886	0.05,0.049,0.086	0.035,0.0,0.0	0.05
11006	gene:Solyc08g060920.2	NA	8	+	45778313	45778552	45778313	45778524	45778672	45779445	11006	68,197,56	12,23,12	1,1,3	0,0,0	177	149	5.632535426189823e-05	0.000539293947079	0.827,0.878,0.797	1.0,1.0,1.0	-0.166
1749	gene:Solyc10g009020.2	NA	10	+	3051587	3051822	3051587	3051757	3053006	3053583	1749	91,167,138	2,10,7	45,55,57	0,0,0	214	149	5.6993954187128326e-05	0.000545302385883	0.969,0.921,0.932	1.0,1.0,1.0	-0.059
5840	gene:Solyc01g109940.2	NA	1	-	96768672	96768829	96768691	96768829	96768064	96768256	5840	5,46,19	351,994,388	25,9,15	403,312,274	168	149	5.7231972689678275e-05	0.000547185455233	0.012,0.039,0.042	0.052,0.025,0.046	-0.01
7400	gene:Solyc06g054620.2	NA	6	-	37337881	37338082	37337941	37338082	37337611	37337677	7400	6,7,3	0,0,0	11,14,17	0,2,6	209	149	5.8188381492324966e-05	0.000555542391914	1.0,1.0,1.0	1.0,0.833,0.669	0.166
8468	gene:Solyc09g007160.2	NA	9	+	781899	782138	781899	782134	782516	782630	8468	0,6,1	1,10,4	0,0,0	3,1,0	153	149	5.8189718912088126e-05	0.000555542391914	0.0,0.369,0.196	0.0,0.0,NA	0.188
1226	gene:Solyc02g036290.2	NA	2	-	30488239	30488383	30488310	30488383	30485095	30485164	1226	5,7,2	10,48,22	0,0,0	9,3,16	220	149	5.9285158391954465e-05	0.000565594039831	0.253,0.09,0.058	0.0,0.0,0.0	0.134
5245	gene:Solyc05g013720.2	NA	5	-	7020962	7021029	7020967	7021029	7020620	7020784	5245	0,5,1	48,87,36	0,0,1	35,15,16	154	149	6.0155611504471465e-05	0.000573074979038	0.0,0.053,0.026	0.0,0.0,0.057	0.007
785	gene:Solyc01g006880.2	NA	1	+	1446554	1446686	1446554	1446683	1446770	1446902	785	0,0,7	0,2,3	0,2,3	0,0,0	152	149	6.012362122208001e-05	0.000573074979038	NA,0.0,0.696	NA,1.0,1.0	-0.652
10936	gene:Solyc06g069210.2	NA	6	+	42982035	42982114	42982035	42982108	42982453	42982546	10936	0,0,0	0,4,0	0,1,0	0,0,0	155	149	6.051699149212107e-05	0.000575691724223	NA,0.0,NA	NA,1.0,NA	-1.0
8854	gene:Solyc04g082880.2	NA	4	-	66386759	66386881	66386765	66386881	66386643	66386688	8854	0,0,0	0,4,0	1,1,0	0,0,0	155	149	6.051699149212107e-05	0.000575691724223	NA,0.0,NA	1.0,1.0,NA	-1.0
2711	gene:Solyc06g036300.2	NA	6	-	25814504	25814573	25814515	25814573	25812460	25812584	2711	0,2,6	20,49,42	1,0,0	40,8,11	160	149	6.0589032002641584e-05	0.000575964455974	0.0,0.037,0.117	0.023,0.0,0.0	0.044
11420	gene:Solyc01g097920.2	NA	1	+	88599479	88599617	88599479	88599537	88599837	88600101	11420	15,39,11	108,272,135	10,9,14	137,110,74	229	149	6.13862082598081e-05	0.000583125068448	0.083,0.085,0.05	0.045,0.051,0.11	0.004
788	gene:Solyc09g005640.2	NA	9	+	438632	438736	438632	438723	439430	439643	788	12,25,13	28,88,72	12,13,14	52,27,24	162	149	6.232402418846714e-05	0.000591610465492	0.283,0.207,0.142	0.175,0.307,0.349	-0.066
11711	gene:Solyc06g075550.2	NA	6	+	46913912	46914166	46913912	46914161	46914374	46914564	11711	143,286,175	0,20,12	81,77,60	0,1,2	154	149	6.293066099037281e-05	0.000596942269966	1.0,0.933,0.934	1.0,0.987,0.967	-0.029
6323	gene:Solyc03g033640.2	NA	3	+	5235265	5235336	5235265	5235302	5235438	5235574	6323	118,244,120	5,11,5	134,85,83	4,0,0	183	149	6.440131557923589e-05	0.000610456438895	0.951,0.948,0.951	0.965,1.0,1.0	-0.038
12980	gene:Solyc01g109350.2	NA	1	-	96314377	96314456	96314407	96314456	96314180	96314246	12980	21,46,12	0,15,3	16,13,15	0,1,2	179	149	6.629487320171712e-05	0.000627957144165	1.0,0.719,0.769	1.0,0.915,0.862	-0.096
5860	gene:Solyc04g080580.2	NA	4	+	64697406	64697604	64697406	64697550	64698820	64699084	5860	265,469,319	1,3,7	563,527,389	19,7,14	203	149	6.903479884956329e-05	0.000653444140215	0.995,0.991,0.971	0.956,0.982,0.953	0.022
12003	gene:Solyc03g113770.2	NA	3	-	63824462	63824676	63824587	63824676	63824300	63824391	12003	0,1,0	1,0,0	1,0,0	0,0,0	274	149	6.985528614248884e-05	0.00066073945867	0.0,1.0,NA	1.0,NA,NA	-0.5
3438	gene:Solyc05g052460.2	NA	5	-	62680867	62680924	62680881	62680924	62680414	62680468	3438	2,7,4	7,24,15	0,1,1	15,12,18	163	149	6.992891683943276e-05	0.000660965135678	0.207,0.21,0.196	0.0,0.071,0.048	0.165
485	gene:Solyc12g007210.1	NA	12	-	1635723	1635822	1635761	1635822	1635387	1635475	485	2,27,16	0,2,5	18,19,13	2,0,0	187	149	7.070430563499177e-05	0.000667818761616	1.0,0.915,0.718	0.878,1.0,1.0	-0.082
12665	gene:Solyc06g071120.2	NA	6	+	43716562	43716650	43716562	43716640	43716837	43716971	12665	2,10,7	0,6,1	1,1,1	0,0,0	159	149	7.090749921514556e-05	0.000668786640325	1.0,0.61,0.868	1.0,1.0,1.0	-0.174
3999	gene:Solyc04g011510.2	NA	4	+	3946074	3946304	3946074	3946193	3946481	3946566	3999	0,0,0	0,1,0	0,1,1	0,0,0	260	149	7.08957296836707e-05	0.000668786640325	NA,0.0,NA	NA,1.0,1.0	-1.0
1743	gene:Solyc09g005900.2	NA	9	-	626293	626444	626391	626444	626117	626214	1743	0,1,1	0,0,0	0,0,0	0,0,1	247	149	7.184064260063091e-05	0.000676626761515	NA,1.0,1.0	NA,NA,0.0	1.0
7911	gene:Solyc12g014380.1	NA	12	+	5270174	5270422	5270174	5270347	5271458	5271532	7911	6,3,4	6,13,1	3,7,10	3,8,7	224	149	7.180548131074157e-05	0.000676626761515	0.399,0.133,0.727	0.399,0.368,0.487	0.002
3333	gene:Solyc11g007200.1	NA	11	+	1623218	1623282	1623218	1623255	1623709	1623714	3333	0,0,0	0,0,1	0,5,5	3,0,0	176	149	7.205818669899834e-05	0.000678194698344	NA,NA,0.0	0.0,1.0,1.0	-0.667
11387	gene:Solyc03g111070.2	NA	3	+	61745069	61745211	61745069	61745135	61745466	61745598	11387	1,3,3	0,0,0	0,0,0	1,0,0	225	149	7.336025803514383e-05	0.000689960500501	1.0,1.0,1.0	0.0,NA,NA	1.0
7356	gene:Solyc01g080170.2	NA	1	+	79388523	79388642	79388523	79388604	79388734	79388898	7356	0,5,2	35,135,61	6,0,0	34,18,17	187	149	7.357777972672107e-05	0.000691516570963	0.0,0.029,0.025	0.123,0.0,0.0	-0.023
11391	gene:Solyc03g111070.2	NA	3	+	61745069	61745206	61745069	61745135	61745466	61745598	11391	1,1,3	0,0,0	0,0,0	1,0,0	220	149	7.368572032627748e-05	0.00069204127718	1.0,1.0,1.0	0.0,NA,NA	1.0
9974	gene:Solyc01g079490.2	NA	1	+	78532107	78532228	78532107	78532167	78532986	78533085	9974	1,0,0	0,0,0	0,0,0	1,0,0	210	149	7.430688048085828e-05	0.000697381888895	1.0,NA,NA	0.0,NA,NA	1.0
774	gene:Solyc06g007310.2	NA	6	-	1334924	1335061	1334980	1335061	1333788	1333899	774	0,1,2	1,8,3	1,0,0	0,0,0	205	149	7.460009134974606e-05	0.000699639274806	0.0,0.083,0.326	1.0,NA,NA	-0.864
10313	gene:Solyc08g074550.2	NA	8	+	58654336	58654458	58654336	58654437	58655065	58655160	10313	0,0,1	0,2,0	0,0,0	0,0,1	170	149	7.617768317627614e-05	0.000712994876816	NA,0.0,1.0	NA,NA,0.0	0.5
11184	gene:Solyc10g074890.1	NA	10	-	58596528	58596599	58596529	58596599	58595962	58596106	11184	0,0,0	1,0,0	1,0,0	0,0,0	150	149	7.650735688722168e-05	0.000712994876816	0.0,NA,NA	1.0,NA,NA	-1.0
12579	gene:Solyc09g072650.2	NA	9	+	65266784	65267037	65266784	65267029	65267642	65268761	12579	0,4,2	1,0,0	1,0,0	0,0,0	157	149	7.645607776257362e-05	0.000712994876816	0.0,1.0,1.0	1.0,NA,NA	-0.333
2405	gene:Solyc07g062250.2	NA	7	-	65031395	65031479	65031418	65031479	65031129	65031279	2405	0,10,5	1,2,0	1,0,0	0,0,0	172	149	7.611665681050644e-05	0.000712994876816	0.0,0.812,1.0	1.0,NA,NA	-0.396
263	gene:Solyc12g098440.1	NA	12	+	65939910	65940040	65939910	65939913	65942902	65943613	263	5,8,2	0,0,0	6,0,0	2,2,0	276	149	7.642125805812956e-05	0.000712994876816	1.0,1.0,1.0	0.618,0.0,NA	0.691
7113	gene:Solyc05g053940.2	NA	5	-	63961509	63961592	63961517	63961592	63961043	63961116	7113	0,0,0	1,0,0	1,0,0	0,0,0	157	149	7.645607776257362e-05	0.000712994876816	0.0,NA,NA	1.0,NA,NA	-1.0
7462	gene:Solyc03g083180.1	NA	3	+	53015931	53016165	53015931	53016155	53016246	53016342	7462	0,0,0	0,1,0	0,1,1	0,0,0	159	149	7.6427808210063e-05	0.000712994876816	NA,0.0,NA	NA,1.0,1.0	-1.0
9153	gene:Solyc07g064090.2	NA	7	-	66375403	66375473	66375408	66375473	66375263	66375323	9153	0,1,0	0,0,1	1,0,1	0,0,0	154	149	7.648744054252095e-05	0.000712994876816	NA,1.0,0.0	1.0,NA,1.0	-0.5
9206	gene:Solyc01g111860.2	NA	1	-	98018378	98018458	98018382	98018458	98017543	98018293	9206	1,1,3	0,2,0	0,0,0	1,0,0	153	149	7.649482938969241e-05	0.000712994876816	1.0,0.327,1.0	0.0,NA,NA	0.776
7760	gene:Solyc08g065480.2	NA	8	-	53593657	53594106	53594032	53594106	53592765	53593102	7760	45,134,127	1,1,5	110,71,60	1,3,0	524	149	7.809354749292453e-05	0.00072726669755	0.928,0.974,0.878	0.969,0.871,1.0	-0.02
10105	gene:Solyc08g077800.2	NA	8	+	61710588	61710669	61710588	61710665	61710886	61711051	10105	11,18,7	14,14,18	14,5,10	22,11,14	153	149	7.854863346562617e-05	0.000730992188103	0.433,0.556,0.275	0.383,0.307,0.41	0.055
8506	gene:Solyc03g083320.2	NA	3	+	53150911	53151043	53150911	53151007	53151170	53151323	8506	2,8,4	1,10,9	0,0,0	2,0,1	185	149	7.938553946532011e-05	0.000738263280182	0.617,0.392,0.264	0.0,NA,0.0	0.424
3188	gene:Solyc12g014440.1	NA	12	-	5415425	5415517	5415439	5415517	5415122	5415348	3188	2,6,5	80,169,92	8,2,0	70,40,46	163	149	8.029993409865618e-05	0.000746244314087	0.022,0.031,0.047	0.095,0.044,0.0	-0.013
10101	gene:Solyc01g101090.2	NA	1	+	90943727	90943920	90943727	90943826	90945344	90945694	10101	1,15,16	58,163,44	0,0,1	18,24,17	243	149	8.088865225051537e-05	0.000751189721599	0.01,0.053,0.182	0.0,0.0,0.035	0.07
6042	gene:Solyc04g076710.2	NA	4	-	61603589	61603685	61603600	61603685	61603337	61603424	6042	19,41,16	0,10,1	6,9,2	0,0,0	160	149	8.117820109403288e-05	0.000753351859209	1.0,0.792,0.937	1.0,1.0,1.0	-0.09
5202	gene:Solyc02g085570.2	NA	2	+	48403090	48403266	48403090	48403161	48403770	48403844	5202	1,15,2	47,85,78	3,3,3	71,67,88	254	149	8.207053086600692e-05	0.0007611010125	0.012,0.094,0.015	0.024,0.026,0.02	0.017
12877	gene:Solyc11g044880.1	NA	11	-	32111104	32111205	32111117	32111205	32110967	32111035	12877	0,0,1	0,0,0	2,1,0	1,2,4	162	149	8.241361195784815e-05	0.000763749313887	NA,NA,1.0	0.648,0.315,0.0	0.679
6494	gene:Solyc08g007910.2	NA	8	+	2417262	2417409	2417262	2417380	2418008	2418483	6494	1,0,1	53,104,68	1,6,6	51,36,46	178	149	8.312757982591614e-05	0.000769828633255	0.016,0.0,0.012	0.016,0.122,0.098	-0.069
19	gene:Solyc01g103980.2	NA	1	+	92456498	92456708	92456498	92456695	92457411	92457514	19	2,14,2	95,265,121	0,0,2	48,36,23	162	149	8.413997215301567e-05	0.000778661205709	0.019,0.046,0.015	0.0,0.0,0.074	0.002
7851	gene:Solyc09g008290.2	NA	9	-	1753036	1753066	1753040	1753066	1751434	1751815	7851	0,2,0	19,121,43	1,1,1	30,19,12	153	149	8.443331927583088e-05	0.000780831810573	0.0,0.016,0.0	0.031,0.049,0.075	-0.046
13219	gene:Solyc02g031980.2	NA	2	+	27239643	27239746	27239643	27239726	27239881	27240050	13219	54,101,69	8,20,18	26,19,23	13,5,15	169	149	8.583252510825882e-05	0.00079321916036	0.856,0.817,0.772	0.638,0.77,0.575	0.154
12443	gene:Solyc02g090390.2	NA	2	-	51943582	51943690	51943591	51943690	51942561	51943150	12443	46,74,38	557,1611,654	32,28,19	396,258,274	158	149	9.055088315884031e-05	0.000836241813873	0.072,0.042,0.052	0.071,0.093,0.061	-0.02
1588	gene:Solyc11g045160.1	NA	11	-	31563908	31564041	31563913	31564041	31563053	31563201	1588	0,2,0	6,7,3	2,0,1	3,7,2	154	149	9.214727562906944e-05	0.00085039320386	0.0,0.217,0.0	0.392,0.0,0.326	-0.167
297	gene:Solyc05g014970.2	NA	5	-	9179572	9179670	9179602	9179670	9177711	9177879	297	0,20,2	9,21,6	1,1,4	0,0,2	179	149	9.241851054118841e-05	0.000852304041658	0.0,0.442,0.217	1.0,1.0,0.625	-0.655
4307	gene:Solyc06g005110.2	NA	6	+	128904	129001	128904	128996	129158	129284	4307	2,1,6	5,0,6	4,2,0	4,4,0	154	149	9.256066476537238e-05	0.000853022642668	0.279,1.0,0.492	0.492,0.326,NA	0.181
6647	gene:Solyc03g097260.2	NA	3	-	59564473	59564920	59564880	59564920	59563953	59564031	6647	2,10,24	0,3,0	11,7,14	0,2,0	556	149	9.363089603505893e-05	0.000862287308839	1.0,0.472,1.0	1.0,0.484,1.0	-0.004
10109	gene:Solyc12g043050.1	NA	12	+	39154424	39154665	39154424	39154582	39155967	39155975	10109	13,30,21	4,9,8	0,4,1	0,0,0	232	149	9.457723843027021e-05	0.000870398978762	0.676,0.682,0.628	NA,1.0,1.0	-0.338
10279	gene:Solyc04g072640.2	NA	4	-	59606458	59606586	59606545	59606586	59605698	59605993	10279	2,6,1	0,2,3	2,0,1	0,1,0	236	149	9.743987358682366e-05	0.000896122937142	1.0,0.654,0.174	1.0,0.0,1.0	-0.057
12434	gene:Solyc03g123760.2	PDS	3	+	70501010	70501243	70501010	70501187	70501399	70501648	12434	0,0,2	14,29,29	7,0,0	6,10,1	205	149	9.946267948195841e-05	0.000914092998976	0.0,0.0,0.048	0.459,0.0,0.0	-0.137
1611	gene:Solyc02g069980.2	NA	2	-	39765720	39765815	39765724	39765815	39764420	39764468	1611	1,10,6	48,94,59	7,7,2	32,15,15	153	149	0.00010071839903591302	0.000924993318947	0.02,0.094,0.09	0.176,0.312,0.115	-0.133
9696	gene:Solyc04g077680.2	NA	4	+	62612099	62612406	62612099	62612339	62612485	62612549	9696	70,65,81	4,3,10	105,78,69	6,2,7	216	149	0.00010109426580981893	0.000927803628165	0.923,0.937,0.848	0.923,0.964,0.872	-0.017
13834	gene:Solyc06g066320.2	NA	6	-	41602201	41602362	41602250	41602362	41601715	41602091	13834	3,11,6	6,22,4	0,4,3	2,0,0	198	149	0.00010169046237779515	0.000932630759929	0.273,0.273,0.53	0.0,1.0,1.0	-0.308
550	gene:Solyc12g049310.1	NA	12	-	37082679	37082924	37082862	37082924	37081692	37081752	550	41,197,68	0,5,0	43,30,38	2,3,0	332	149	0.00010516313484461183	0.000963813961861	1.0,0.946,1.0	0.906,0.818,1.0	0.074
4954	gene:Solyc01g005090.2	NA	1	-	83829	84036	83838	84036	83547	83696	4954	2,4,7	0,4,5	0,4,3	2,2,9	158	149	0.00010655006935592469	0.000975851669687	1.0,0.485,0.569	0.0,0.654,0.239	0.387
5744	gene:Solyc12g008510.1	NA	12	-	1921797	1921980	1921800	1921980	1921178	1921253	5744	59,65,54	0,0,0	34,36,24	2,8,0	152	149	0.0001071819232375459	0.000980962054166	1.0,1.0,1.0	0.943,0.815,1.0	0.081
12125	gene:Solyc03g026240.2	NA	3	-	3678483	3678706	3678585	3678706	3678244	3678357	12125	2,3,1	17,24,25	2,2,8	22,2,15	251	149	0.00010767582874079752	0.000984803722919	0.065,0.069,0.023	0.051,0.372,0.24	-0.169
6105	gene:Solyc11g005020.1	NA	11	-	28347	28574	28368	28574	28148	28190	6105	2,2,1	1,5,4	0,4,0	0,0,0	170	149	0.00010991498144119378	0.00100459115866	0.637,0.26,0.18	NA,1.0,NA	-0.641
8955	gene:Solyc07g054300.2	NA	7	+	62656030	62656256	62656030	62656252	62658146	62658841	8955	1,3,1	47,158,59	2,0,1	42,24,21	153	149	0.0001117704143778175	0.00102084670078	0.02,0.018,0.016	0.044,0.0,0.044	-0.011
4342	gene:Solyc06g005190.2	NA	6	+	206729	206975	206729	206821	207107	207246	4342	1,5,13	24,23,49	5,4,6	44,33,27	303	149	0.00011437482493039399	0.00104391592789	0.02,0.097,0.115	0.053,0.056,0.099	0.008
12045	gene:Solyc11g006460.1	NA	11	-	1151428	1151597	1151429	1151597	1151185	1151326	12045	9,12,3	0,43,0	3,1,1	17,0,0	150	149	0.00011536784100871797	0.00105225613228	1.0,0.217,1.0	0.149,1.0,1.0	0.023
298	gene:Solyc05g014970.2	NA	5	-	9185259	9185402	9185276	9185402	9184622	9184733	298	22,51,55	6,2,4	68,37,28	1,0,0	166	149	0.00011566006082127434	0.00105419739719	0.767,0.958,0.925	0.984,1.0,1.0	-0.111
8255	gene:Solyc10g074580.1	NA	10	-	58138469	58138634	58138507	58138634	58137296	58137497	8255	43,70,19	1,10,1	28,9,10	0,0,0	187	149	0.00011744066252996997	0.00106969272867	0.972,0.848,0.938	1.0,1.0,1.0	-0.081
8923	gene:Solyc03g120270.2	NA	3	+	68723869	68724086	68723869	68724055	68724524	68724567	8923	22,83,23	4,3,0	15,4,12	0,1,2	180	149	0.00011873404314138237	0.00108073207191	0.82,0.958,1.0	1.0,0.768,0.832	0.059
8690	gene:Solyc07g017530.2	NA	7	-	7472738	7472914	7472831	7472914	7471524	7471973	8690	4,7,3	3,10,4	3,1,0	6,0,3	242	149	0.00012474897111875924	0.00113470297018	0.451,0.301,0.316	0.235,1.0,0.0	-0.056
13875	gene:Solyc01g008080.2	NA	1	-	2220837	2220959	2220849	2220959	2220731	2220760	13875	44,176,64	2593,5947,2154	80,44,44	2190,1809,1806	161	149	0.0001255678160829516	0.00114136933442	0.015,0.027,0.027	0.033,0.022,0.022	-0.003
7774	gene:Solyc03g110900.2	NA	3	-	61635306	61635413	61635315	61635413	61635054	61635209	7774	99,76,113	4,1,1	117,104,87	9,0,0	158	149	0.00012633212217847848	0.0011475311782	0.959,0.986,0.991	0.925,1.0,1.0	0.004
168	gene:Solyc02g069100.2	NA	2	-	39065727	39065888	39065731	39065888	39065448	39065523	168	1,4,2	0,1,5	2,1,3	1,0,0	153	149	0.00012683682245806925	0.00115132809449	1.0,0.796,0.28	0.661,1.0,1.0	-0.195
5063	gene:Solyc05g008810.2	NA	5	-	3046256	3046500	3046262	3046500	3045363	3045480	5063	2,1,0	0,4,0	0,2,2	0,0,0	155	149	0.00012798672839419199	0.00116097250893	1.0,0.194,NA	NA,1.0,1.0	-0.403
13155	gene:Solyc02g082700.2	NA	2	-	46355866	46355924	46355873	46355924	46355725	46355770	13155	49,112,52	0,15,0	48,35,23	0,0,0	156	149	0.0001286482184561298	0.00116617634205	1.0,0.877,1.0	1.0,1.0,1.0	-0.041
4876	gene:Solyc02g067360.2	NA	2	-	37562221	37562349	37562232	37562349	37561715	37561798	4876	0,0,1	0,0,4	0,0,2	0,0,0	160	149	0.0001292661698996736	0.00117097867413	NA,NA,0.189	NA,NA,1.0	-0.811
6101	gene:Solyc11g067140.1	NA	11	+	52885860	52886076	52885860	52886073	52886431	52886538	6101	0,1,0	5,15,18	0,3,0	12,18,15	152	149	0.00012977756030734284	0.00117480981655	0.0,0.061,0.0	0.0,0.14,0.0	-0.026
10904	gene:Solyc11g073120.1	NA	11	+	56213650	56213781	56213650	56213768	56213965	56214095	10904	0,18,9	55,242,126	1,2,2	49,48,23	162	149	0.00013394110200792427	0.00121084944497	0.0,0.064,0.062	0.018,0.037,0.074	-0.001
413	gene:Solyc07g064590.2	NA	7	+	66670470	66670674	66670470	66670533	66671134	66671253	413	9,20,15	107,287,144	9,7,2	114,70,64	290	149	0.00013385937266293744	0.00121084944497	0.041,0.035,0.051	0.039,0.049,0.016	0.008
4410	gene:Solyc06g066600.2	NA	6	-	41848824	41849076	41849064	41849076	41848541	41848710	4410	1,0,2	0,2,0	9,4,0	0,0,0	389	149	0.00013627057728369437	0.0012310702492	1.0,0.0,1.0	1.0,1.0,NA	-0.333
2485	gene:Solyc03g059150.2	NA	3	+	27835063	27835293	27835063	27835256	27835402	27835623	2485	12,29,13	0,0,0	6,3,6	2,0,4	186	149	0.00013644218376490614	0.00123178259714	1.0,1.0,1.0	0.706,1.0,0.546	0.249
10751	gene:Solyc04g076830.2	NA	4	-	61702130	61702260	61702142	61702260	61701989	61702032	10751	1,8,6	6,29,12	0,1,0	1,0,4	161	149	0.00013668015137130118	0.00123225553986	0.134,0.203,0.316	0.0,1.0,0.0	-0.116
2154	gene:Solyc06g062980.2	NA	6	+	39752165	39752234	39752165	39752207	39752311	39752329	2154	9,26,8	0,2,0	19,10,5	3,2,3	176	149	0.00013662465529964483	0.00123225553986	1.0,0.917,1.0	0.843,0.809,0.585	0.227
13455	gene:Solyc01g080210.2	NA	1	-	79423805	79423897	79423826	79423897	79422958	79423355	13455	0,4,6	24,64,20	0,1,2	3,4,5	170	149	0.0001378511424825464	0.00124196958763	0.0,0.052,0.208	0.0,0.18,0.26	-0.06
3701	gene:Solyc02g082230.2	NA	2	-	45925248	45925466	45925432	45925466	45924708	45924816	3701	9,11,8	1,2,5	15,3,1	2,0,2	333	149	0.00013857589637327153	0.00124765281616	0.801,0.711,0.417	0.77,1.0,0.183	-0.008
13469	gene:Solyc07g026680.2	NA	7	-	30226036	30226244	30226067	30226244	30225244	30225480	13469	39,99,31	2,3,11	5,12,3	0,0,0	180	149	0.00013903587282382447	0.00125094606443	0.942,0.965,0.7	1.0,1.0,1.0	-0.131
1960	gene:Solyc01g099350.2	NA	1	+	89633189	89633267	89633189	89633261	89633370	89633565	1960	1,1,2	37,53,45	0,1,5	69,29,24	155	149	0.00013917543809639958	0.00125135397286	0.025,0.018,0.041	0.0,0.032,0.167	-0.038
13470	gene:Solyc07g026680.2	NA	7	-	30226031	30226244	30226067	30226244	30225244	30225480	13470	41,90,28	2,3,11	3,8,3	0,0,0	185	149	0.00013973211623012166	0.00125550913636	0.943,0.96,0.672	1.0,1.0,1.0	-0.142
12407	gene:Solyc03g095820.2	NA	3	-	57463804	57463912	57463840	57463912	57463116	57463223	12407	2,1,1	0,0,0	2,1,2	3,2,0	185	149	0.0001401836981978822	0.00125786453518	1.0,1.0,1.0	0.349,0.287,1.0	0.455
3876	gene:Solyc05g005840.2	NA	5	+	659405	659626	659405	659622	659813	659972	3876	3,9,8	40,208,78	0,0,0	30,48,25	153	149	0.00014010797398019648	0.00125786453518	0.068,0.04,0.091	0.0,0.0,0.0	0.066
12313	gene:Solyc02g062000.2	NA	2	-	33582146	33582311	33582179	33582311	33581985	33582051	12313	9,10,9	98,309,129	6,0,1	77,58,54	182	149	0.00014325562325941048	0.00128456088919	0.07,0.026,0.054	0.06,0.0,0.015	0.025
2341	gene:Solyc11g073130.1	NA	11	+	56217925	56218074	56217925	56218001	56218161	56218215	2341	28,71,38	4,7,1	8,3,4	0,0,0	222	149	0.0001466823342551303	0.00131440040412	0.825,0.872,0.962	1.0,1.0,1.0	-0.114
11229	gene:Solyc01g105180.2	NA	1	+	93450682	93450852	93450682	93450768	93450947	93451033	11229	1,5,4	1,4,4	4,2,2	5,0,4	233	149	0.00014714317919200417	0.00131764087638	0.39,0.444,0.39	0.338,1.0,0.242	-0.119
2233	gene:Solyc01g111410.2	NA	1	+	97670694	97670782	97670694	97670760	97671796	97671865	2233	23,38,20	7,2,1	16,10,11	0,0,0	171	149	0.00014832148079638445	0.00132729734837	0.741,0.943,0.946	1.0,1.0,1.0	-0.123
10771	gene:Solyc02g085040.2	NA	2	-	48068823	48069022	48068878	48069022	48066604	48066730	10771	8,8,12	392,552,286	2,6,0	267,259,230	204	149	0.00015030063818619356	0.00134319816629	0.015,0.01,0.03	0.005,0.017,0.0	0.011
4548	gene:Solyc07g019530.2	NA	7	+	11877505	11877595	11877505	11877583	11877706	11877826	4548	4,1,1	136,250,110	4,2,4	142,104,174	161	149	0.00015023560236647173	0.00134319816629	0.026,0.004,0.008	0.025,0.017,0.021	-0.008
1366	gene:Solyc02g094130.2	NA	2	-	54765228	54765354	54765298	54765354	54763974	54764543	1366	19,58,39	678,1493,981	25,16,23	348,297,206	219	149	0.00015122272265961605	0.00135052976256	0.019,0.026,0.026	0.047,0.035,0.071	-0.027
592	gene:Solyc03g062830.2	NA	3	-	32325896	32326044	32325950	32326044	32323199	32323276	592	72,202,115	18,17,8	73,44,27	21,8,10	203	149	0.0001519730046624025	0.00135631821365	0.746,0.897,0.913	0.718,0.801,0.665	0.124
2907	gene:Solyc01g095570.2	NA	1	-	86778109	86778268	86778163	86778268	86776923	86777036	2907	1,3,3	4,4,0	4,0,1	0,0,0	203	149	0.00015386731478127821	0.00137230217616	0.155,0.355,1.0	1.0,NA,1.0	-0.497
10991	gene:Solyc04g008700.2	NA	4	+	2363297	2363465	2363297	2363461	2363806	2363844	10991	0,4,6	14,35,31	0,0,0	26,26,33	153	149	0.00015542946902742007	0.00138530426086	0.0,0.1,0.159	0.0,0.0,0.0	0.086
1054	gene:Solyc04g082340.2	NA	4	-	66048752	66048887	66048831	66048887	66048443	66048569	1054	2,8,5	21,80,38	4,0,1	25,30,29	228	149	0.0001565516772077339	0.00139437040464	0.059,0.061,0.079	0.095,0.0,0.022	0.027
4295	gene:Solyc01g008960.2	NA	1	+	2981941	2982093	2981941	2982079	2982272	2982403	4295	6,20,13	591,922,595	4,6,5	602,448,404	163	149	0.00015759684166936392	0.00140273864435	0.009,0.019,0.02	0.006,0.012,0.011	0.006
2983	gene:Solyc07g039340.2	NA	7	-	47178139	47178247	47178145	47178247	47177924	47178026	2983	4,1,2	17,17,15	8,7,7	12,11,9	155	149	0.00015827879068121614	0.00140786492984	0.184,0.054,0.114	0.391,0.38,0.428	-0.282
3905	gene:Solyc03g097010.2	NA	3	+	59372608	59372891	59372608	59372810	59373009	59373034	3905	37,102,30	4,13,0	30,26,27	2,1,0	230	149	0.00015860648056998435	0.00140983538284	0.857,0.836,1.0	0.907,0.944,1.0	-0.053
12075	gene:Solyc09g075990.2	NA	9	-	67669692	67669893	67669713	67669893	67669352	67669377	12075	9,60,10	42,101,54	8,8,5	20,8,12	170	149	0.0001621202459424468	0.00143925779658	0.158,0.342,0.14	0.26,0.467,0.268	-0.118
4256	gene:Solyc01g097200.1	NA	1	+	88142280	88142421	88142280	88142396	88143371	88143438	4256	0,0,8	13,18,5	0,0,0	11,7,1	174	149	0.0001621332578077033	0.00143925779658	0.0,0.0,0.578	0.0,0.0,0.0	0.193
12983	gene:Solyc01g109350.2	NA	1	-	96324981	96325171	96324985	96325171	96324494	96324556	12983	175,205,261	7,8,4	202,203,153	2,4,0	153	149	0.00016255772063332279	0.00144206181029	0.961,0.961,0.985	0.99,0.98,1.0	-0.021
11441	gene:Solyc05g014280.2	NA	5	-	8091116	8091221	8091128	8091221	8089579	8090057	11441	3,4,2	2,4,4	31,21,13	5,7,4	161	149	0.00016714791349426326	0.00148179191669	0.581,0.481,0.316	0.852,0.735,0.75	-0.32
13286	gene:Solyc04g007260.2	NA	4	-	981737	981994	981747	981994	980626	980727	13286	3,8,9	2,0,0	4,7,5	3,0,0	159	149	0.00016860570141167728	0.00149371828869	0.584,1.0,1.0	0.555,1.0,1.0	0.01
9906	gene:Solyc05g050530.2	NA	5	+	60667613	60667831	60667613	60667671	60668275	60668308	9906	3,8,1	58,154,69	1,2,0	25,26,24	309	149	0.00016881830579172028	0.00149460473394	0.024,0.024,0.007	0.019,0.036,0.0	0.0
680	gene:Solyc12g056290.1	NA	12	-	62239864	62240064	62239925	62240064	62239660	62239722	680	2,14,19	0,7,0	7,4,5	0,0,0	210	149	0.00017038363059534325	0.00150745810413	1.0,0.587,1.0	1.0,1.0,1.0	-0.138
1811	gene:Solyc08g076470.2	NA	8	+	60483237	60483428	60483237	60483309	60484482	60484602	1811	6,3,1	3,20,10	0,0,2	8,15,0	268	149	0.00017049719992780552	0.00150745859856	0.527,0.077,0.053	0.0,0.0,1.0	-0.114
6365	gene:Solyc07g041750.2	NA	7	-	54091835	54091921	54091845	54091921	54091672	54091761	6365	2,2,0	0,3,2	0,0,0	6,5,0	159	149	0.00017337712940272611	0.00153190171555	1.0,0.385,0.0	0.0,0.0,NA	0.462
12533	gene:Solyc05g007020.2	NA	5	-	1610395	1610526	1610401	1610526	1610233	1610313	12533	1,4,1	3,4,0	0,0,0	1,2,0	155	149	0.00017366737247154134	0.00153242704746	0.243,0.49,1.0	0.0,0.0,NA	0.578
8143	gene:Solyc02g083320.2	NA	2	-	46770615	46770855	46770660	46770855	46770075	46770166	8143	92,252,88	2,0,2	37,30,40	1,0,2	194	149	0.0001735682625441621	0.00153242704746	0.972,1.0,0.971	0.966,1.0,0.939	0.013
10546	gene:Solyc12g100270.1	NA	12	+	67045316	67045489	67045316	67045485	67045574	67045742	10546	8,27,8	6,2,0	12,7,3	0,0,0	153	149	0.00017604655629883327	0.00155238928795	0.565,0.929,1.0	1.0,1.0,1.0	-0.169
7612	gene:Solyc08g066030.2	NA	8	+	54497141	54497322	54497141	54497291	54497411	54497537	7612	90,271,116	1,23,16	107,68,50	17,13,2	180	149	0.00018025311162875784	0.00158842821661	0.987,0.907,0.857	0.839,0.812,0.954	0.049
1077	gene:Solyc03g007760.2	NA	3	-	2286108	2286237	2286143	2286237	2285483	2285526	1077	1,2,1	44,64,91	10,1,2	145,133,73	184	149	0.0001821244469719175	0.00160385454628	0.018,0.025,0.009	0.053,0.006,0.022	-0.01
13523	gene:Solyc12g044910.1	NA	12	+	37611420	37611640	37611420	37611617	37612414	37612499	13523	5,12,4	22,102,30	8,0,6	44,36,50	172	149	0.00018289964715593364	0.00160961385966	0.164,0.092,0.104	0.136,0.0,0.094	0.043
4075	gene:Solyc09g059670.2	NA	9	-	55065148	55065385	55065282	55065385	55063867	55063968	4075	0,4,8	2,7,2	2,0,1	0,0,0	283	149	0.00018707955344006018	0.00164530892032	0.0,0.231,0.678	1.0,NA,1.0	-0.697
2470	gene:Solyc12g056280.1	NA	12	+	62230458	62230656	62230458	62230634	62231863	62231868	2470	3,2,2	1,9,8	0,0,2	0,0,0	171	149	0.00018725536943152112	0.0016457652588	0.723,0.162,0.179	NA,NA,1.0	-0.645
8554	gene:Solyc12g035500.1	NA	12	-	57592179	57592356	57592192	57592356	57590804	57590887	8554	2,11,4	21,92,34	3,1,1	22,16,12	162	149	0.00018837079242886036	0.00165447362662	0.081,0.099,0.098	0.111,0.054,0.071	0.014
10347	gene:Solyc08g067610.2	NA	8	+	56622690	56622806	56622690	56622791	56623033	56623386	10347	24,47,24	6,22,9	9,0,14	15,3,12	164	149	0.0001897438495134485	0.00166543180538	0.784,0.66,0.708	0.353,0.0,0.515	0.428
11914	gene:Solyc08g081000.2	NA	8	-	64125006	64125126	64125009	64125126	64124721	64124929	11914	4,2,3	13,30,21	0,0,1	42,48,19	152	149	0.00019257235306325405	0.00168914190798	0.232,0.061,0.123	0.0,0.0,0.049	0.122
5616	gene:Solyc07g008080.2	NA	7	-	2785403	2785574	2785429	2785574	2785232	2785325	5616	3,3,0	32,51,43	1,0,3	37,31,42	175	149	0.00019363164478858197	0.00169731237148	0.074,0.048,0.0	0.022,0.0,0.057	0.014
7814	gene:Solyc05g013800.1	NA	5	-	7110833	7110985	7110900	7110985	7110487	7110655	7814	2,3,2	0,0,0	1,0,0	3,0,0	216	149	0.0001946136852420187	0.00170479534302	1.0,1.0,1.0	0.187,NA,NA	0.813
3797	gene:Solyc11g007090.1	NA	11	+	1557510	1557573	1557510	1557545	1557831	1558104	3797	7,6,1	4,16,5	1,2,0	15,7,3	177	149	0.00019519496566444198	0.00170876014768	0.596,0.24,0.144	0.053,0.194,0.0	0.244
1766	gene:Solyc05g054230.2	NA	5	-	64195063	64195154	64195084	64195154	64194711	64194944	1766	0,7,4	8,9,8	0,0,2	7,14,2	170	149	0.0002040215152478065	0.00178485225461	0.0,0.405,0.305	0.0,0.0,0.467	0.081
2482	gene:Solyc03g059150.2	NA	3	+	27835088	27835298	27835088	27835256	27835402	27835623	2482	11,23,5	0,0,0	7,2,8	2,0,4	191	149	0.0002061829016756164	0.00180257336027	1.0,1.0,1.0	0.732,1.0,0.609	0.22
13856	gene:Solyc01g099710.2	NA	1	+	89875144	89875317	89875144	89875250	89875393	89876070	13856	22,48,27	174,339,159	9,12,10	105,84,52	216	149	0.000213159734284803	0.00186234294165	0.08,0.089,0.105	0.056,0.09,0.117	0.004
8059	gene:Solyc12g056030.1	NA	12	+	61995729	61995749	61995729	61995743	61995833	61995892	8059	117,237,127	11,8,13	108,105,81	6,11,0	155	149	0.00021618569199739743	0.00188753845478	0.911,0.966,0.904	0.945,0.902,1.0	-0.022
3668	gene:Solyc12g009050.1	NA	12	-	2341897	2341983	2341951	2341983	2341750	2341822	3668	18,37,28	9,13,4	5,6,2	0,2,0	203	149	0.00022081258931136254	0.00192666963604	0.595,0.676,0.837	1.0,0.688,1.0	-0.193
6693	gene:Solyc10g080130.1	NA	10	+	61518622	61518826	61518622	61518692	61519775	61519849	6693	72,193,77	77,171,82	39,27,24	46,43,73	283	149	0.0002244303146699069	0.00195694982194	0.33,0.373,0.331	0.309,0.248,0.148	0.11
10070	gene:Solyc12g095880.1	NA	12	-	64993325	64993387	64993329	64993387	64993171	64993211	10070	4,4,3	147,191,192	6,3,7	196,126,128	153	149	0.0002250737583144337	0.00196127264463	0.026,0.02,0.015	0.029,0.023,0.051	-0.014
7471	gene:Solyc03g080050.2	NA	3	-	51929020	51929086	51929028	51929086	51928845	51928938	7471	7,26,20	118,236,145	10,13,16	159,154,120	157	149	0.00022688851482907416	0.00197578982094	0.053,0.095,0.116	0.056,0.074,0.112	0.007
11344	gene:Solyc01g106920.2	NA	1	-	94629060	94629192	94629081	94629192	94628877	94628964	11344	1,8,2	11,39,26	0,0,0	3,3,8	170	149	0.00022784430437577667	0.00198281281921	0.074,0.152,0.063	0.0,0.0,0.0	0.096
8835	gene:Solyc07g032220.2	NA	7	+	36210938	36211110	36210938	36211025	36219984	36220501	8835	21,67,29	2,8,0	12,11,14	0,0,0	234	149	0.0002280946288968341	0.0019836913371	0.87,0.842,1.0	1.0,1.0,1.0	-0.096
5654	gene:Solyc04g016050.2	NA	4	-	6727608	6727713	6727612	6727713	6727100	6727178	5654	13,26,7	4,7,5	6,3,2	3,8,0	153	149	0.00022856832805967758	0.00198651007633	0.76,0.783,0.577	0.661,0.268,1.0	0.064
5675	gene:Solyc03g117420.2	NA	3	-	66560437	66560525	66560453	66560525	66559651	66559723	5675	12,11,11	424,1017,677	1,6,1	256,178,150	165	149	0.00022953125793332622	0.00199357430043	0.025,0.01,0.014	0.004,0.03,0.006	0.003
10272	gene:Solyc11g045510.1	NA	11	-	30396191	30396419	30396327	30396419	30394073	30394203	10272	3,6,2	19,58,73	2,1,0	20,19,19	285	149	0.0002301010100153131	0.00199721660981	0.076,0.051,0.014	0.05,0.027,0.0	0.021
8177	gene:Solyc02g087090.2	NA	2	+	49612730	49612909	49612730	49612901	49612993	49613143	8177	0,2,4	82,83,83	10,1,2	132,100,109	157	149	0.00023139270503549187	0.00200711634414	0.0,0.022,0.044	0.067,0.009,0.017	-0.009
5004	gene:Solyc11g045100.1	NA	11	-	31778469	31778691	31778640	31778691	31777724	31777764	5004	2,3,7	25,26,10	0,0,0	9,13,17	320	149	0.00023310517682842454	0.00202065061898	0.036,0.051,0.246	0.0,0.0,0.0	0.111
1970	gene:Solyc05g013560.2	NA	5	+	6839792	6840006	6839792	6839927	6840362	6840648	1970	106,356,113	9,18,4	84,63,64	0,4,2	228	149	0.00023328489144537932	0.00202088934011	0.885,0.928,0.949	1.0,0.911,0.954	-0.034
2213	gene:Solyc11g065900.1	NA	11	+	51489452	51489629	51489452	51489537	51489821	51489904	2213	12,77,35	7,1,1	42,30,27	0,0,0	241	149	0.00023509186623325845	0.00203521511315	0.515,0.979,0.956	1.0,1.0,1.0	-0.183
8568	gene:Solyc11g008590.1	NA	11	+	2782438	2782487	2782438	2782470	2782574	2782616	8568	8,35,9	0,2,6	9,29,11	0,0,0	166	149	0.00023552959196766494	0.00203767620934	1.0,0.94,0.574	1.0,1.0,1.0	-0.162
13009	gene:Solyc05g051520.2	NA	5	+	61880430	61880479	61880430	61880451	61880588	61880674	13009	5,23,21	6,1,3	12,14,11	0,0,2	177	149	0.00023690301058320026	0.00204724796497	0.412,0.951,0.855	1.0,1.0,0.822	-0.201
7866	gene:Solyc11g072820.1	NA	11	-	56010818	56010974	56010822	56010974	56010462	56010684	7866	5,4,1	26,63,46	2,2,0	38,22,46	153	149	0.00023694428630663454	0.00204724796497	0.158,0.058,0.021	0.049,0.081,0.0	0.036
8978	gene:Solyc12g096630.1	NA	12	+	65466261	65466366	65466261	65466342	65466443	65466469	8978	25,86,39	0,9,0	14,22,14	2,0,3	173	149	0.00023717130969292817	0.0020478771084	1.0,0.892,1.0	0.858,1.0,0.801	0.078
13490	gene:Solyc01g103020.2	NA	1	+	91690985	91691232	91690985	91691222	91691313	91691430	13490	16,21,10	2,6,0	7,5,0	0,0,0	159	149	0.00023850826700744584	0.00205808303175	0.882,0.766,1.0	1.0,1.0,NA	-0.117
13730	gene:Solyc03g078020.2	NA	3	+	48957962	48958030	48957962	48958011	48958102	48958181	13730	5,5,5	9,43,30	7,5,6	12,8,4	168	149	0.00024384804324863342	0.00210279351581	0.33,0.093,0.129	0.341,0.357,0.571	-0.239
12862	gene:Solyc10g081610.1	NA	10	-	62642246	62642315	62642259	62642315	62641989	62642167	12862	1,1,1	62,172,113	3,7,1	107,59,55	162	149	0.0002475728768012341	0.00213352875011	0.015,0.005,0.008	0.025,0.098,0.016	-0.037
2746	gene:Solyc01g098110.2	NA	1	+	88715220	88715351	88715220	88715314	88715882	88716252	2746	27,48,18	4,3,0	25,31,26	0,0,4	186	149	0.0002478602861685499	0.00213462036337	0.844,0.928,1.0	1.0,1.0,0.839	-0.022
9217	gene:Solyc01g079090.2	NA	1	+	78158469	78158639	78158469	78158617	78158731	78158812	9217	4,5,7	57,103,63	3,1,0	52,24,47	171	149	0.00024860181145049516	0.00213961896051	0.058,0.041,0.088	0.048,0.035,0.0	0.035
476	gene:Solyc08g005290.2	NA	8	-	224061	224156	224101	224156	222810	222865	476	5,16,9	2,15,8	3,2,0	2,4,0	189	149	0.0002502888933411049	0.00215274384946	0.663,0.457,0.47	0.542,0.283,NA	0.118
4156	gene:Solyc12g096560.1	NA	12	+	65424834	65424976	65424834	65424963	65425056	65425113	4156	25,45,28	242,428,360	31,29,32	334,290,234	162	149	0.0002546163071056664	0.00218854663972	0.087,0.088,0.067	0.079,0.084,0.112	-0.011
7100	gene:Solyc12g094430.1	NA	12	+	64642194	64642371	64642194	64642228	64643030	64643494	7100	2,18,15	0,1,0	0,0,0	0,1,0	292	149	0.0002563753710238936	0.0022022412207	1.0,0.902,1.0	NA,0.0,NA	0.967
7101	gene:Solyc12g094430.1	NA	12	+	64642194	64642364	64642194	64642228	64643030	64643494	7101	2,15,5	0,1,0	0,0,0	0,1,0	285	149	0.00025834776537909444	0.00221774940157	1.0,0.887,1.0	NA,0.0,NA	0.962
9213	gene:Solyc06g069380.2	NA	6	-	43131280	43131393	43131325	43131393	43131110	43131199	9213	0,0,0	1,9,3	4,2,0	3,3,3	194	149	0.0002590995218429758	0.00222276592382	0.0,0.0,0.0	0.506,0.339,0.0	-0.282
13740	gene:Solyc11g072090.1	NA	11	+	55365751	55365808	55365751	55365801	55365926	55366014	13740	0,1,1	37,79,31	4,0,4	52,47,37	156	149	0.0002608174070025205	0.0022360588541	0.0,0.012,0.03	0.068,0.0,0.094	-0.04
7424	gene:Solyc05g055390.2	NA	5	+	65050502	65051053	65050502	65050567	65052041	65052139	7424	71,218,143	0,8,1	57,29,36	2,0,2	635	149	0.0002632616856556763	0.0022555581842	1.0,0.865,0.971	0.87,1.0,0.809	0.052
965	gene:Solyc07g005880.2	NA	7	-	712907	713085	712915	713085	711993	712084	965	0,2,1	45,120,99	0,3,2	56,62,61	157	149	0.0002634513555933007	0.00225572791894	0.0,0.016,0.009	0.0,0.044,0.03	-0.016
3921	gene:Solyc11g065240.1	NA	11	+	50613629	50613723	50613629	50613712	50613828	50613955	3921	8,11,7	9,7,6	3,0,4	3,10,1	160	149	0.00026494655282840616	0.00226706844173	0.453,0.594,0.521	0.482,0.0,0.788	0.099
6079	gene:Solyc05g052640.2	NA	5	-	62851493	62851595	62851540	62851595	62850979	62851413	6079	4,16,2	272,653,262	0,2,2	90,74,97	196	149	0.0002664966015353256	0.00227886340527	0.011,0.018,0.006	0.0,0.02,0.015	-0.0
9705	gene:Solyc02g092530.2	NA	2	-	53598445	53598681	53598468	53598681	53597469	53597713	9705	12,24,26	8,2,0	6,0,2	0,0,0	172	149	0.00026915607496753933	0.00230012398685	0.565,0.912,1.0	1.0,NA,1.0	-0.174
4677	gene:Solyc01g010720.2	NA	1	-	5750193	5750416	5750364	5750416	5749600	5750115	4677	11,29,34	2,3,2	18,12,14	1,0,1	320	149	0.00026971691123831465	0.00230343445739	0.719,0.818,0.888	0.893,1.0,0.867	-0.112
3674	gene:Solyc06g054140.2	NA	6	+	36965177	36965257	36965177	36965243	36967925	36968169	3674	2,1,3	2,0,5	0,0,0	2,0,2	163	149	0.00027089578779244223	0.00231201546394	0.478,1.0,0.354	0.0,NA,0.0	0.611
12415	gene:Solyc03g006870.2	NA	3	+	1385341	1385505	1385341	1385410	1385602	1385735	12415	0,1,1	0,0,3	2,1,1	0,0,0	244	149	0.0002793968923419803	0.00238150881277	NA,1.0,0.169	1.0,1.0,1.0	-0.415
8715	gene:Solyc06g054240.2	NA	6	+	37062429	37062521	37062429	37062516	37062597	37062751	8715	0,5,0	5,12,6	0,2,0	0,1,3	154	149	0.0002793406301379969	0.00238150881277	0.0,0.287,0.0	NA,0.659,0.0	-0.234
1079	gene:Solyc03g007760.2	NA	3	-	2283748	2283938	2283812	2283938	2282902	2283471	1079	2,5,1	98,177,179	3,8,3	226,193,124	213	149	0.00028665340587547927	0.00244179424633	0.014,0.019,0.004	0.009,0.028,0.017	-0.006
5369	gene:Solyc03g034020.2	NA	3	-	5727414	5727549	5727441	5727549	5726200	5727309	5369	5,1,5	11,43,44	0,1,0	36,30,37	176	149	0.0002922580755771586	0.00248794054081	0.278,0.019,0.088	0.0,0.027,0.0	0.119
11841	gene:Solyc01g079330.2	NA	1	-	78398901	78398996	78398932	78398996	78398524	78398751	11841	22,63,29	76,172,43	25,2,10	41,32,69	180	149	0.00029399813927425935	0.00249954884095	0.193,0.233,0.358	0.335,0.049,0.107	0.098
8763	gene:Solyc07g005050.2	NA	7	-	101597	101645	101601	101645	101156	101521	8763	2,5,1	17,29,5	0,0,0	22,16,14	153	149	0.00029398341028790065	0.00249954884095	0.103,0.144,0.163	0.0,0.0,0.0	0.137
11111	gene:Solyc01g108280.2	NA	1	-	95632654	95632849	95632744	95632849	95632567	95632578	11111	2,13,2	0,0,2	1,0,4	3,0,0	239	149	0.00029509002664131797	0.00250722684184	1.0,1.0,0.384	0.172,NA,1.0	0.209
8755	gene:Solyc03g032050.2	NA	3	+	4566421	4566495	4566421	4566482	4566597	4566733	8755	3,11,9	19,64,27	3,0,2	26,32,36	162	149	0.0003017455302049942	0.0025621359598	0.127,0.137,0.235	0.096,0.0,0.049	0.118
7633	gene:Solyc06g063420.2	NA	6	-	40089768	40089892	40089779	40089892	40089581	40089656	7633	13,30,32	0,5,0	19,16,12	4,2,2	160	149	0.00030328324232995363	0.0025735472576	1.0,0.848,1.0	0.816,0.882,0.848	0.101
1736	gene:Solyc09g061420.2	NA	9	-	59095993	59096061	59096008	59096061	59095611	59095806	1736	0,1,5	0,1,1	2,0,0	1,0,1	164	149	0.00030573036311590804	0.00259265595286	NA,0.476,0.82	0.645,NA,0.0	0.325
9212	gene:Solyc01g104310.2	NA	1	-	92726493	92726712	92726560	92726712	92726324	92726420	9212	4,27,6	0,6,0	4,4,0	0,0,0	216	149	0.0003071414818938704	0.00260296035708	1.0,0.756,1.0	1.0,1.0,NA	-0.081
3078	gene:Solyc09g074950.2	NA	9	+	66758399	66758576	66758399	66758572	66758683	66758822	3078	102,355,191	0,5,10	103,84,81	6,4,0	153	149	0.0003117915995637817	0.00263908116194	1.0,0.986,0.949	0.944,0.953,1.0	0.013
8699	gene:Solyc09g065940.2	NA	9	-	64221612	64221718	64221678	64221718	64221359	64221521	8699	0,3,6	13,13,16	0,0,0	5,17,4	215	149	0.00031180108005113754	0.00263908116194	0.0,0.138,0.206	0.0,0.0,0.0	0.115
10424	gene:Solyc09g008310.2	NA	9	-	1762473	1762522	1762487	1762522	1762199	1762271	10424	0,4,0	0,6,0	2,4,0	2,0,4	163	149	0.0003129464768507346	0.00264708867043	NA,0.379,NA	0.478,1.0,0.0	-0.114
11371	gene:Solyc03g025690.2	NA	3	-	3116997	3117049	3117015	3117049	3116562	3116821	11371	4,13,3	0,0,2	5,1,3	1,3,0	167	149	0.0003252661682732873	0.00274954469425	1.0,1.0,0.572	0.817,0.229,1.0	0.175
11871	gene:Solyc08g080520.2	NA	8	+	63798800	63798888	63798800	63798881	63801023	63801107	11871	1,1,4	14,42,32	1,1,1	14,22,11	156	149	0.000325787476997897	0.00275219955123	0.064,0.022,0.107	0.064,0.042,0.08	0.002
5734	gene:Solyc01g096120.2	NA	1	+	87235742	87235972	87235742	87235863	87236337	87236791	5734	1,4,1	24,112,64	2,0,3	28,24,17	258	149	0.000328431275461541	0.00277277008146	0.023,0.02,0.009	0.04,0.0,0.092	-0.027
6957	gene:Solyc11g010990.1	NA	11	-	4027166	4027320	4027218	4027320	4026526	4026729	6957	55,136,40	0,0,0	140,158,112	6,5,5	201	149	0.00033035414586262546	0.00278723192951	1.0,1.0,1.0	0.945,0.959,0.943	0.051
10172	gene:Solyc01g107600.2	NA	1	-	95096950	95097023	95096954	95097023	95096739	95096798	10172	0,5,1	20,74,57	3,0,3	41,23,26	153	149	0.0003356579956427191	0.00283018297278	0.0,0.062,0.017	0.067,0.0,0.101	-0.03
12710	gene:Solyc03g119340.2	NA	3	+	67985734	67985972	67985734	67985965	67986085	67986236	12710	8,40,27	14,39,18	35,20,12	8,13,3	156	149	0.00033807728801143636	0.0028487730868	0.353,0.495,0.589	0.807,0.595,0.793	-0.253
1093	gene:Solyc07g052040.1	NA	7	+	60576635	60576755	60576635	60576744	60577600	60577687	1093	1,5,3	4,4,6	1,0,0	0,0,0	160	149	0.00034449829122816826	0.00290103824192	0.189,0.538,0.318	1.0,NA,NA	-0.652
11373	gene:Solyc03g025690.2	NA	3	-	3116900	3117049	3117015	3117049	3116562	3116821	11373	43,163,42	0,0,2	30,48,40	1,3,0	264	149	0.00035459181924823774	0.00298414408087	1.0,1.0,0.922	0.944,0.9,1.0	0.026
13848	gene:Solyc11g012140.1	NA	11	-	5065385	5065473	5065389	5065473	5065055	5065268	13848	9,7,0	74,156,79	0,2,1	73,73,75	153	149	0.0003581182490742869	0.00301191282312	0.106,0.042,0.0	0.0,0.026,0.013	0.036
13890	gene:Solyc02g094500.2	NA	2	-	55018577	55018655	55018587	55018655	55018402	55018494	13890	31,102,55	0,3,3	66,64,80	2,0,0	159	149	0.00036326348938710366	0.00305325261966	1.0,0.97,0.945	0.969,1.0,1.0	-0.018
10277	gene:Solyc02g036450.2	NA	2	-	30793766	30793883	30793805	30793883	30793595	30793690	10277	2,10,7	228,527,270	2,4,2	235,234,161	188	149	0.0003638621521638255	0.00305635001944	0.007,0.015,0.02	0.007,0.013,0.01	0.004
2906	gene:Solyc01g095570.2	NA	1	-	86778163	86778268	86778168	86778268	86776923	86777036	2906	4,5,0	2,0,0	0,0,0	2,0,0	154	149	0.0003699041805248676	0.00310513749518	0.659,1.0,NA	0.0,NA,NA	0.83
2672	gene:Solyc05g055450.2	NA	5	+	65099279	65099491	65099279	65099374	65099580	65099676	2672	16,40,11	404,898,412	5,3,5	331,296,339	266	149	0.0003709860226881614	0.00311028685688	0.022,0.024,0.015	0.008,0.006,0.008	0.013
5524	gene:Solyc01g096820.2	NA	1	+	87820046	87820272	87820046	87820130	87820353	87820561	5524	79,255,119	2,13,0	58,60,38	0,0,0	291	149	0.0003709230607193105	0.00311028685688	0.953,0.909,1.0	1.0,1.0,1.0	-0.046
1098	gene:Solyc02g085430.2	NA	2	-	48334999	48335134	48335057	48335134	48334434	48334579	1098	2,0,0	2,4,4	2,0,1	1,0,0	207	149	0.00037267453070511926	0.00312247177777	0.419,0.0,0.0	0.59,NA,1.0	-0.655
2823	gene:Solyc06g062830.2	NA	6	+	39643129	39643293	39643129	39643247	39643529	39643878	2823	0,4,4	2,16,14	0,0,0	9,7,7	195	149	0.00037628895998028115	0.0031507675842	0.0,0.16,0.179	0.0,0.0,0.0	0.113
4365	gene:Solyc09g075070.2	NA	9	-	66887645	66887749	66887661	66887749	66887299	66887558	4365	11,28,3	127,262,190	4,10,3	160,109,100	165	149	0.0003779926254962263	0.00316303847926	0.073,0.088,0.014	0.022,0.077,0.026	0.017
10231	gene:Solyc07g049740.2	NA	7	+	60088012	60088137	60088012	60088118	60088218	60088439	10231	0,4,0	0,2,5	0,0,0	6,2,0	168	149	0.0003904027886444953	0.00326482936599	NA,0.639,0.0	0.0,0.0,NA	0.32
5279	gene:Solyc09g011830.2	NA	9	+	5104289	5104468	5104289	5104457	5105260	5105615	5279	40,66,49	0,8,1	44,23,40	2,0,0	160	149	0.00039523462582921056	0.00330315659598	1.0,0.885,0.979	0.953,1.0,1.0	-0.03
2353	gene:Solyc02g091620.1	NA	2	+	52873161	52873401	52873161	52873347	52873585	52873779	2353	6,10,2	2,4,4	0,0,0	2,0,0	203	149	0.0003982127657562351	0.00332595316305	0.688,0.647,0.268	0.0,NA,NA	0.534
3380	gene:Solyc06g084410.2	NA	6	+	49534489	49534560	49534489	49534558	49536426	49536497	3380	14,43,3	212,577,0	17,16,5	132,91,94	151	149	0.000401738494311869	0.00335132604582	0.061,0.068,1.0	0.113,0.148,0.05	0.273
7345	gene:Solyc02g082470.2	NA	2	+	46175755	46175984	46175755	46175875	46176745	46178139	7345	0,7,2	32,72,49	3,0,0	56,39,52	258	149	0.0004017553512762797	0.00335132604582	0.0,0.053,0.023	0.03,0.0,0.0	0.015
1844	gene:Solyc12g009020.1	NA	12	-	2322542	2322769	2322596	2322769	2321959	2322183	1844	43,69,30	148,560,209	55,46,49	240,195,135	203	149	0.0004038296458028468	0.00336651456137	0.176,0.083,0.095	0.144,0.148,0.21	-0.049
6496	gene:Solyc08g007910.2	NA	8	+	2419323	2419404	2419323	2419399	2419510	2419609	6496	0,10,10	0,0,0	3,4,0	0,0,4	154	149	0.0004043113948790899	0.00336841613801	NA,1.0,1.0	1.0,1.0,0.0	0.333
399	gene:Solyc07g045480.2	NA	7	+	58611075	58613527	58611075	58611218	58614293	58615110	399	126,136,136	6,3,1	95,102,72	6,7,3	2458	149	0.00040584457776641857	0.00337906958792	0.56,0.733,0.892	0.49,0.469,0.593	0.211
7067	gene:Solyc02g085230.2	NA	2	-	48195098	48195278	48195135	48195278	48194899	48194986	7067	0,10,0	14,46,18	0,0,0	15,20,23	186	149	0.000410337911128573	0.00341434051365	0.0,0.148,0.0	0.0,0.0,0.0	0.049
10950	gene:Solyc02g094250.2	NA	2	+	54842156	54842282	54842156	54842218	54843202	54843682	10950	2,4,1	6,13,5	0,0,0	10,5,4	213	149	0.00041253890280199055	0.0034305050903	0.189,0.177,0.123	0.0,0.0,0.0	0.163
6974	gene:Solyc12g020000.1	NA	12	-	12872006	12872133	12872010	12872133	12869248	12870055	6974	0,8,12	132,330,340	10,5,2	255,110,148	153	149	0.000413439538030872	0.00343584296937	0.0,0.023,0.033	0.037,0.042,0.013	-0.012
6340	gene:Solyc10g080070.1	NA	10	+	61467683	61467788	61467683	61467784	61468721	61468799	6340	21,34,23	2,4,3	15,19,19	0,0,0	153	149	0.0004176517276574736	0.00346867726285	0.911,0.892,0.882	1.0,1.0,1.0	-0.105
12573	gene:Solyc02g062970.2	NA	2	+	34966254	34966418	34966254	34966390	34966501	34966606	12573	3,8,0	4,7,10	2,1,0	7,6,4	177	149	0.00042004793020561815	0.00348639782071	0.387,0.49,0.0	0.194,0.123,0.0	0.187
7810	gene:Solyc02g078810.2	NA	2	+	43465836	43466075	43465836	43465850	43466146	43466201	7810	1,0,0	2,0,0	3,0,0	0,0,0	374	149	0.00042285169688243215	0.00350747691105	0.166,NA,NA	1.0,NA,NA	-0.834
3381	gene:Solyc06g084410.2	NA	6	+	49534489	49534558	49534489	49534556	49536426	49536497	3381	218,602,6	0,0,18	139,94,101	0,0,0	151	149	0.0004284399886213608	0.00355161239007	1.0,1.0,0.248	1.0,1.0,1.0	-0.251
7770	gene:Solyc11g068610.1	NA	11	+	53257831	53258062	53257831	53258039	53259701	53259745	7770	13,9,9	28,76,44	2,2,4	45,22,23	172	149	0.000431787534944874	0.00357712942238	0.287,0.093,0.151	0.037,0.073,0.131	0.097
13593	gene:Solyc01g087290.2	NA	1	-	82227366	82227498	82227371	82227498	82225751	82225879	13593	0,0,1	13,42,19	8,0,0	23,3,16	154	149	0.00043657361497896434	0.00361409633889	0.0,0.0,0.048	0.252,0.0,0.0	-0.068
7933	gene:Solyc12g055740.1	NA	12	-	61731230	61731409	61731255	61731409	61730934	61731032	7933	1,16,14	0,0,0	9,6,2	0,0,6	174	149	0.0004367940228854385	0.00361409633889	1.0,1.0,1.0	1.0,1.0,0.222	0.259
1737	gene:Solyc09g061420.2	NA	9	-	59097777	59098025	59097841	59098025	59095920	59096061	1737	1,12,1	0,0,0	0,3,3	0,4,0	213	149	0.0004402617074423302	0.00364052022094	1.0,1.0,1.0	NA,0.344,1.0	0.328
8118	gene:Solyc07g041870.2	NA	7	+	54414896	54415087	54414896	54415076	54415391	54415516	8118	16,30,27	0,2,2	50,25,31	1,0,0	160	149	0.0004428304690445884	0.00365948265645	1.0,0.933,0.926	0.979,1.0,1.0	-0.04
1488	gene:Solyc10g005100.2	NA	10	+	93350	93439	93350	93435	93624	94188	1488	23,52,30	686,3039,1364	5,8,8	652,340,287	153	149	0.0004481107848881185	0.00369851536564	0.032,0.016,0.021	0.007,0.022,0.026	0.005
5454	gene:Solyc06g071800.2	NA	6	-	44215682	44215866	44215719	44215866	44215480	44215618	5454	46,84,61	0,10,3	44,32,29	1,0,0	186	149	0.0004479373972621832	0.00369851536564	1.0,0.871,0.942	0.972,1.0,1.0	-0.053
1070	gene:Solyc03g124060.2	NA	3	-	70775800	70775947	70775881	70775947	70775566	70775711	1070	0,6,4	0,2,2	0,0,0	0,2,0	230	149	0.00045811123593348117	0.0037787063436	NA,0.66,0.564	NA,0.0,NA	0.612
9817	gene:Solyc03g059080.1	NA	3	+	27588982	27589088	27588982	27589082	27589213	27589473	9817	0,2,0	4,3,2	0,3,4	2,3,2	155	149	0.0004594691839100515	0.00378755478729	0.0,0.391,0.0	0.0,0.49,0.658	-0.252
3806	gene:Solyc03g062790.2	NA	3	-	32254870	32254997	32254875	32254997	32254713	32254797	3806	16,20,9	13,36,21	1,2,0	7,6,6	154	149	0.0004663183126550585	0.00384162977175	0.544,0.35,0.293	0.121,0.244,0.0	0.274
2413	gene:Solyc07g062250.2	NA	7	-	65030617	65030808	65030732	65030808	65030413	65030543	2413	8,44,7	0,9,0	7,4,2	0,1,0	264	149	0.0004680099574823909	0.00385317559539	1.0,0.734,1.0	1.0,0.693,1.0	0.014
2167	gene:Solyc07g061920.2	NA	7	+	64806310	64806397	64806310	64806392	64806463	64806604	2167	10,15,21	0,0,8	23,12,15	1,0,0	154	149	0.0004685039845746548	0.00385485310728	1.0,1.0,0.717	0.957,1.0,1.0	-0.08
366	gene:Solyc06g084350.2	NA	6	-	49496963	49497184	49497069	49497184	49496362	49496427	366	0,31,11	191,503,192	3,16,5	188,118,98	255	149	0.00047343758199186995	0.00389303472994	0.0,0.035,0.032	0.009,0.073,0.029	-0.015
4732	gene:Solyc08g077250.2	NA	8	-	61178784	61178909	61178794	61178909	61178635	61178716	4732	25,17,16	3,31,21	4,4,2	7,6,18	159	149	0.0004786880202451014	0.00393377283964	0.886,0.339,0.417	0.349,0.385,0.094	0.271
3122	gene:Solyc11g065000.1	NA	11	+	50327303	50327497	50327303	50327361	50327737	50327925	3122	3,14,0	0,2,0	5,0,1	5,0,0	285	149	0.0004859551090500443	0.00399102278799	1.0,0.785,NA	0.343,NA,1.0	0.221
3307	gene:Solyc04g024340.2	NA	4	+	31911260	31911412	31911260	31911410	31916659	31916850	3307	1,5,3	2,4,3	0,0,0	0,4,0	151	149	0.00048781137058265874	0.004003791719	0.33,0.552,0.497	NA,0.0,NA	0.46
2542	gene:Solyc01g106190.2	NA	1	+	94141943	94142098	94141943	94142083	94142204	94142374	2542	7,7,8	2,0,0	6,5,5	2,0,1	164	149	0.0004888539127306066	0.00400987026625	0.761,1.0,1.0	0.732,1.0,0.82	0.07
1069	gene:Solyc11g007030.1	NA	11	-	1518012	1518227	1518069	1518227	1517717	1517929	1069	19,36,3	0,0,0	9,5,8	0,0,6	206	149	0.000495579940356707	0.00406253185675	1.0,1.0,1.0	1.0,1.0,0.491	0.17
6380	gene:Solyc02g067440.2	NA	2	-	37629248	37629385	37629359	37629385	37627865	37627984	6380	0,0,4	0,0,0	9,12,5	7,4,4	260	149	0.0005005135936268427	0.00410044449313	NA,NA,1.0	0.424,0.632,0.417	0.509
4267	gene:Solyc01g100020.2	NA	1	+	90105059	90105258	90105059	90105162	90105399	90105546	4267	24,68,45	81,290,123	0,0,0	1,0,2	245	149	0.0005043211094169364	0.00412909021767	0.153,0.125,0.182	0.0,NA,0.0	0.153
586	gene:Solyc04g006970.2	NA	4	-	671194	671329	671197	671329	670364	670438	586	0,0,0	1,7,11	6,1,9	83,47,61	152	149	0.0005068904493376819	0.0041475694191	0.0,0.0,0.0	0.066,0.02,0.126	-0.071
10054	gene:Solyc12g005950.1	NA	12	-	577672	577798	577678	577798	576928	577108	10054	5,8,7	60,253,104	2,1,0	61,49,48	155	149	0.0005092817729777208	0.00416457016327	0.074,0.029,0.061	0.031,0.019,0.0	0.038
1926	gene:Solyc01g087470.2	NA	1	+	82428204	82428436	82428204	82428396	82428556	82428693	1926	1,3,2	0,2,1	0,1,3	0,0,4	189	149	0.0005157002815749881	0.00421446137804	1.0,0.542,0.612	NA,1.0,0.372	0.032
4539	gene:Solyc03g114280.2	NA	3	+	64297922	64297961	64297922	64297957	64298077	64298144	4539	18,54,33	1,0,0	19,28,9	7,1,0	153	149	0.0005173319004271057	0.00422519534912	0.946,1.0,1.0	0.726,0.965,1.0	0.085
4995	gene:Solyc12g017370.1	NA	12	+	6620090	6620259	6620090	6620242	6620356	6620433	4995	76,111,75	0,4,2	75,42,35	2,1,0	166	149	0.0005196280981401874	0.00424134059207	1.0,0.961,0.971	0.971,0.974,1.0	-0.004
5185	gene:Solyc06g005310.2	NA	6	-	332175	332382	332199	332382	331944	332074	5185	680,1303,868	36,85,46	139,86,91	6,5,1	173	149	0.0005264687125181671	0.00429453593504	0.942,0.93,0.942	0.952,0.937,0.987	-0.021
11833	gene:Solyc08g007340.2	NA	8	+	1915256	1915296	1915256	1915292	1915410	1915568	11833	0,1,3	0,4,0	0,3,2	0,0,0	153	149	0.0005377087538008143	0.00438353115437	NA,0.196,1.0	NA,1.0,1.0	-0.402
6443	gene:Solyc02g079270.2	NA	2	+	43872814	43872917	43872814	43872907	43873396	43873605	6443	1,20,5	1,5,3	3,0,2	0,0,0	159	149	0.0005393347601553957	0.00439408933427	0.484,0.789,0.61	1.0,NA,1.0	-0.372
11044	gene:Solyc05g014050.2	NA	5	-	7620372	7620487	7620376	7620487	7620139	7620211	11044	1,1,0	0,3,0	0,1,0	0,0,2	153	149	0.0005429357137345839	0.00442071506952	1.0,0.245,NA	NA,1.0,0.0	0.123
5476	gene:Solyc05g026510.2	NA	5	-	41699696	41699877	41699759	41699877	41695127	41695255	5476	25,41,60	0,0,0	76,48,67	9,0,2	212	149	0.000550765523455251	0.00448171945557	1.0,1.0,1.0	0.856,1.0,0.959	0.062
13919	gene:Solyc09g011210.2	NA	9	-	4554574	4554688	4554581	4554688	4553222	4553605	13919	3,34,2	44,93,43	5,0,0	19,16,22	156	149	0.0005610344097595848	0.00456248436106	0.061,0.259,0.043	0.201,0.0,0.0	0.054
5557	gene:Solyc01g034150.2	NA	1	-	36258536	36258668	36258554	36258668	36258096	36258312	5557	0,2,7	11,24,24	0,0,0	8,9,3	167	149	0.0005628950056768053	0.00457481375483	0.0,0.069,0.206	0.0,0.0,0.0	0.092
767	gene:Solyc09g009430.2	NA	9	-	2862540	2862695	2862563	2862695	2862255	2862463	767	3,31,12	10,78,23	1,3,2	20,6,12	172	149	0.0005742528063174928	0.00466426744214	0.206,0.256,0.311	0.042,0.302,0.126	0.101
3280	gene:Solyc03g031990.2	NA	3	-	4482046	4482132	4482052	4482132	4481823	4481948	3280	1,6,6	164,318,216	3,2,0	113,111,49	155	149	0.0005842726078760445	0.00474275075342	0.006,0.018,0.026	0.025,0.017,0.0	0.003
1193	gene:Solyc01g067750.2	NA	1	+	76694577	76694805	76694577	76694796	76699822	76700169	1193	66,90,66	224,424,261	35,46,55	279,168,208	158	149	0.0005954618417540226	0.00483062508155	0.217,0.167,0.193	0.106,0.205,0.2	0.022
8595	gene:Solyc02g005350.2	NA	2	-	8038693	8038786	8038704	8038786	8037966	8038335	8595	16,29,16	201,505,263	10,7,4	213,174,191	160	149	0.000601293151015719	0.00487495301922	0.069,0.051,0.054	0.042,0.036,0.019	0.026
3936	gene:Solyc04g071090.2	NA	4	-	58004707	58004832	58004737	58004832	58004412	58004629	3936	7,0,4	9,3,21	0,1,0	2,1,1	179	149	0.0006017013475073187	0.00487528608597	0.393,0.0,0.137	0.0,0.454,0.0	0.025
11402	gene:Solyc12g005220.1	NA	12	+	143765	143959	143765	143935	144054	144132	11402	0,8,9	42,142,123	3,3,3	89,69,44	173	149	0.000608638582125757	0.00492548468655	0.0,0.046,0.059	0.028,0.036,0.055	-0.005
13695	gene:Solyc06g054440.2	NA	6	+	37215785	37215936	37215785	37215921	37216252	37216894	13695	52,94,43	0,6,1	26,25,24	2,0,1	164	149	0.000608306782497566	0.00492548468655	1.0,0.934,0.975	0.922,1.0,0.956	0.01
7716	gene:Solyc06g074320.2	NA	6	+	45942798	45942959	45942798	45942941	45943045	45943140	7716	66,195,164	20,27,35	106,84,52	11,21,10	167	149	0.0006127905277999514	0.00495606468282	0.746,0.866,0.807	0.896,0.781,0.823	-0.027
5863	gene:Solyc04g080580.2	NA	4	+	64697406	64697587	64697406	64697550	64698820	64699084	5863	89,146,114	1,3,7	207,178,146	19,7,14	186	149	0.0006150051746847867	0.00497094870348	0.986,0.975,0.929	0.897,0.953,0.893	0.049
4124	gene:Solyc03g026310.2	NA	3	+	3751724	3751873	3751724	3751846	3751977	3752067	4124	81,178,78	5,9,5	28,34,35	1,0,0	176	149	0.0006166073525794111	0.00498086717899	0.932,0.944,0.93	0.96,1.0,1.0	-0.051
13603	gene:Solyc06g082390.2	NA	6	+	48221540	48221698	48221540	48221692	48221796	48221914	13603	7,17,12	236,602,387	4,2,7	244,117,125	155	149	0.0006180451859479262	0.00498944685069	0.028,0.026,0.029	0.016,0.016,0.051	0.0
6831	gene:Solyc02g090530.2	NA	2	+	52063778	52063843	52063778	52063840	52063961	52064013	6831	4,4,3	90,164,136	3,2,0	62,66,77	152	149	0.0006248282926287219	0.00504114199642	0.042,0.023,0.021	0.045,0.029,0.0	0.004
2352	gene:Solyc10g007500.2	NA	10	-	1833580	1833750	1833586	1833750	1832682	1833332	2352	154,393,229	121,297,133	129,98,91	59,57,41	155	149	0.0006336368858407814	0.00510910615906	0.55,0.56,0.623	0.678,0.623,0.681	-0.083
1938	gene:Solyc01g106360.2	NA	1	+	94292364	94292541	94292364	94292494	94292624	94292702	1938	2,1,3	17,39,34	4,3,2	28,13,24	196	149	0.0006359971727653275	0.00512502576112	0.082,0.019,0.063	0.098,0.149,0.06	-0.048
11485	gene:Solyc01g090940.2	NA	1	+	84639644	84639821	84639644	84639803	84640002	84640433	11485	0,0,2	1,0,10	0,0,1	0,0,0	167	149	0.0006409983659090729	0.00516219423849	0.0,NA,0.151	NA,NA,1.0	-0.924
2516	gene:Solyc04g081850.2	NA	4	-	65728011	65728073	65728024	65728073	65727803	65727909	2516	2,1,2	12,60,32	2,0,0	25,45,24	162	149	0.0006534315810332716	0.00525913417947	0.133,0.015,0.054	0.069,0.0,0.0	0.044
12217	gene:Solyc04g082410.2	NA	4	-	66081371	66081425	66081372	66081425	66081130	66081292	12217	5,4,0	3,3,1	0,0,0	0,2,0	150	149	0.0006637656269915149	0.00533520749211	0.623,0.57,0.0	NA,0.0,NA	0.398
1263	gene:Solyc02g094430.2	NA	2	-	54960012	54960100	54960018	54960100	54958815	54958927	1263	0,2,3	76,75,76	2,0,1	62,63,55	155	149	0.0006642140321113164	0.00533520749211	0.0,0.025,0.037	0.03,0.0,0.017	0.005
2406	gene:Solyc07g062250.2	NA	7	-	65031418	65031479	65031450	65031479	65031129	65031279	2406	2,9,6	0,3,1	0,1,1	1,0,0	181	149	0.0006644904512011129	0.00533520749211	1.0,0.712,0.832	0.0,1.0,1.0	0.181
4559	gene:Solyc06g008490.2	NA	6	+	2385841	2385953	2385841	2385913	2386064	2386142	4559	1,3,4	4,4,7	1,2,2	7,0,9	189	149	0.0006635081786132473	0.00533520749211	0.165,0.372,0.311	0.101,1.0,0.149	-0.134
5941	gene:Solyc06g084530.2	NA	6	+	49627939	49628123	49627939	49628094	49631012	49631388	5941	3,5,9	232,515,201	1,0,2	129,127,82	178	149	0.000667537766336746	0.00535643597399	0.011,0.008,0.036	0.006,0.0,0.02	0.01
3505	gene:Solyc04g006940.2	NA	4	-	628372	628483	628382	628483	628001	628278	3505	88,138,156	0,8,3	73,48,46	2,0,0	159	149	0.0006728041924535615	0.00539543458683	1.0,0.942,0.98	0.972,1.0,1.0	-0.017
9853	gene:Solyc01g104160.2	NA	1	-	92628371	92628384	92628377	92628384	92627938	92628158	9853	8,33,17	2,3,3	3,8,12	0,0,0	155	149	0.0006745448542000845	0.00540612894615	0.794,0.914,0.845	1.0,1.0,1.0	-0.149
8251	gene:Solyc11g020820.1	NA	11	-	12212673	12212791	12212729	12212791	12212394	12212587	8251	2,0,3	0,0,2	2,0,0	3,3,0	205	149	0.000675851838427009	0.00541333679995	1.0,NA,0.522	0.326,0.0,NA	0.598
1975	gene:Solyc05g013560.2	NA	5	+	6839796	6840006	6839796	6839968	6840362	6840648	1975	32,87,33	0,7,1	25,13,26	2,0,0	187	149	0.0006763120804373771	0.00541375794346	1.0,0.908,0.963	0.909,1.0,1.0	-0.013
13244	gene:Solyc02g067860.2	NA	2	+	37964193	37964422	37964193	37964299	37964629	37964686	13244	6,19,10	1,5,0	10,3,3	0,0,0	272	149	0.000677970658867749	0.00542376527094	0.767,0.675,1.0	1.0,1.0,1.0	-0.186
909	gene:Solyc07g008320.2	NA	7	-	3083698	3083840	3083723	3083840	3083224	3083323	909	23,8,14	381,460,436	14,4,9	308,255,300	174	149	0.0006834168827144177	0.00546404346926	0.049,0.015,0.027	0.037,0.013,0.025	0.005
3267	gene:Solyc06g084360.2	NA	6	+	49501136	49501198	49501136	49501191	49501320	49501458	3267	223,397,255	17,8,11	198,124,153	2,2,4	156	149	0.000685147353758655	0.005474582947	0.926,0.979,0.957	0.99,0.983,0.973	-0.028
2421	gene:Solyc04g049670.2	NA	4	-	42852808	42852996	42852812	42852996	42852616	42852685	2421	24,27,28	192,492,351	33,20,29	273,212,193	153	149	0.0006907334312252331	0.00551589895771	0.109,0.051,0.072	0.105,0.084,0.128	-0.028
3609	gene:Solyc08g062190.2	NA	8	-	50667059	50667144	50667063	50667144	50666832	50666915	3609	19,6,5	551,648,419	8,3,5	374,316,317	153	149	0.0006918396016786211	0.0055214122057	0.032,0.009,0.011	0.02,0.009,0.015	0.003
12938	gene:Solyc02g093220.2	NA	2	-	54158079	54158203	54158128	54158203	54157511	54157954	12938	3,11,7	102,196,68	2,3,0	92,70,70	198	149	0.0007148680943006867	0.00569834831471	0.022,0.041,0.072	0.016,0.031,0.0	0.029
1399	gene:Solyc04g078750.2	NA	4	+	63415044	63415128	63415044	63415122	63415484	63416058	1399	0,16,10	0,6,1	2,0,0	0,2,0	155	149	0.000714499204658669	0.00569834831471	NA,0.719,0.906	1.0,0.0,NA	0.313
5138	gene:Solyc02g084700.2	NA	2	-	47798785	47798856	47798813	47798856	47798405	47798709	5138	5,8,3	120,329,146	3,2,0	84,53,39	177	149	0.0007155821535747532	0.00570061847599	0.034,0.02,0.017	0.029,0.031,0.0	0.004
8812	gene:Solyc12g006480.1	NA	12	-	983430	983554	983480	983554	982612	982810	8812	21,27,25	2,1,5	39,36,23	3,2,0	199	149	0.0007250962573071064	0.00577294861933	0.887,0.953,0.789	0.907,0.931,1.0	-0.07
915	gene:Solyc02g036310.2	NA	2	-	30492973	30493062	30493016	30493062	30492521	30492612	915	3,15,13	1,6,1	0,0,0	0,2,0	192	149	0.0007265460765319351	0.00578102570182	0.7,0.66,0.91	NA,0.0,NA	0.757
10186	gene:Solyc06g062360.2	NA	6	-	39329902	39330033	39329912	39330033	39329644	39329729	10186	1,8,7	99,206,124	2,2,0	68,58,64	159	149	0.0007289768106656543	0.0057968934405	0.009,0.035,0.05	0.027,0.031,0.0	0.012
1669	gene:Solyc09g098070.2	NA	9	-	71979610	71979864	71979856	71979864	71979155	71979463	1669	0,5,7	0,3,0	1,2,0	0,0,0	395	149	0.0007303824394534333	0.00580459532971	NA,0.386,1.0	1.0,1.0,NA	-0.307
3254	gene:Solyc01g086740.2	NA	1	+	81686984	81687109	81686984	81687105	81687391	81687485	3254	1,0,0	0,0,0	2,1,2	4,0,0	153	149	0.000732746481690073	0.00581990028519	1.0,NA,NA	0.327,1.0,1.0	0.224
7210	gene:Solyc03g113640.2	NA	3	-	63720990	63721185	63720998	63721185	63720794	63720849	7210	27,49,36	2,9,6	38,34,26	1,1,2	157	149	0.0007340228798934431	0.00582655340406	0.928,0.838,0.851	0.973,0.97,0.925	-0.084
12578	gene:Solyc05g016690.2	NA	5	-	17846311	17846422	17846313	17846422	17845582	17845775	12578	2,0,0	0,7,6	0,1,4	14,12,24	151	149	0.000735856620704412	0.00583762002566	1.0,0.0,0.0	0.0,0.076,0.141	0.261
3118	gene:Solyc04g005410.1	NA	4	-	287835	288010	287868	288010	287610	287654	3118	0,13,4	0,0,0	5,1,0	1,2,0	182	149	0.0007375257717122138	0.00584736850647	NA,1.0,1.0	0.804,0.29,NA	0.453
11370	gene:Solyc07g042850.2	NA	7	-	56395033	56395104	56395087	56395104	56394536	56394692	11370	31,44,15	11,19,6	15,2,8	2,1,0	203	149	0.0007588759770432272	0.00601305070115	0.674,0.63,0.647	0.846,0.595,1.0	-0.163
11482	gene:Solyc01g090940.2	NA	1	+	84632996	84633195	84632996	84633157	84634894	84635085	11482	1,2,0	0,3,0	0,3,0	0,0,0	187	149	0.0007608248343626187	0.00602489791314	1.0,0.347,NA	NA,1.0,NA	-0.327
9364	gene:Solyc01g097870.2	NA	1	+	88570859	88571028	88570859	88571017	88571467	88571509	9364	42,111,36	8,2,2	70,67,65	0,0,2	160	149	0.0007733876267904708	0.00612073163515	0.83,0.981,0.944	1.0,1.0,0.968	-0.071
13539	gene:Solyc09g020190.2	NA	9	+	19187945	19188173	19187945	19188112	19188921	19189409	13539	0,15,3	0,3,2	4,1,1	0,0,0	210	149	0.0007782434583292557	0.00615549322609	NA,0.78,0.516	1.0,1.0,1.0	-0.352
9576	gene:Solyc06g083210.2	NA	6	+	48731868	48731914	48731868	48731911	48732327	48732403	9576	3,12,8	140,371,151	0,0,0	87,79,103	152	149	0.0007873450768146598	0.00622377536911	0.021,0.031,0.049	0.0,0.0,0.0	0.034
3184	gene:Solyc05g054740.2	NA	5	+	64596480	64596588	64596480	64596544	64596855	64596963	3184	19,60,27	4,5,2	11,9,1	6,6,0	193	149	0.0007989015130179281	0.00631136947821	0.786,0.903,0.912	0.586,0.537,1.0	0.159
5715	gene:Solyc06g036780.2	NA	6	+	27824256	27824391	27824256	27824386	27831716	27831809	5715	0,1,3	12,37,22	2,5,0	16,4,8	154	149	0.0008031774252510557	0.00634137705549	0.0,0.025,0.117	0.108,0.547,0.0	-0.171
8294	gene:Solyc12g021290.1	NA	12	-	15394731	15394952	15394749	15394952	15394594	15394653	8294	12,16,6	1,10,6	6,10,11	12,3,3	167	149	0.000804656739068856	0.00634928193395	0.915,0.588,0.472	0.308,0.748,0.766	0.051
2689	gene:Solyc08g059760.2	NA	8	-	45231811	45231954	45231832	45231954	45231391	45231458	2689	1,9,4	8,29,10	3,0,0	5,0,8	170	149	0.0008108568623230343	0.00639440566012	0.099,0.214,0.26	0.345,NA,0.0	0.018
11168	gene:Solyc05g041530.2	NA	5	+	52104975	52105068	52104975	52105046	52105145	52105215	11168	6,2,6	43,61,31	3,7,7	22,17,21	171	149	0.000813856575402259	0.00641425241623	0.108,0.028,0.144	0.106,0.264,0.225	-0.105
2231	gene:Solyc03g033320.2	NA	3	+	4901145	4901243	4901145	4901239	4902025	4902155	2231	35,51,33	10,0,0	27,28,28	0,0,0	153	149	0.0008217616784670378	0.00647271357654	0.773,1.0,1.0	1.0,1.0,1.0	-0.076
12612	gene:Solyc02g081040.2	NA	2	-	45104723	45104862	45104848	45104862	45104522	45104621	12612	52,191,90	2,9,5	29,21,30	0,1,0	274	149	0.0008268419534950107	0.00650886848987	0.934,0.92,0.907	1.0,0.919,1.0	-0.053
6197	gene:Solyc04g015450.2	NA	4	-	5649761	5649865	5649778	5649865	5649275	5649347	6197	2,5,8	39,119,75	1,0,0	51,17,63	166	149	0.0008284677936154445	0.00651780349479	0.044,0.036,0.087	0.017,0.0,0.0	0.05
12839	gene:Solyc01g112140.2	NA	1	-	98227437	98227591	98227443	98227591	98226947	98227315	12839	7,15,4	2,22,7	3,4,0	16,15,3	155	149	0.000836336870619101	0.00657581624738	0.771,0.396,0.355	0.153,0.204,0.0	0.388
11293	gene:Solyc10g007060.2	NA	10	+	1441363	1441481	1441363	1441478	1441610	1441703	11293	0,4,0	19,84,67	1,3,1	54,52,43	152	149	0.0008418162489221033	0.00661498212171	0.0,0.045,0.0	0.018,0.054,0.022	-0.016
6502	gene:Solyc06g076330.2	NA	6	-	47421380	47421515	47421386	47421515	47420337	47421294	6502	0,6,1	5,13,10	0,1,0	10,11,8	155	149	0.0008428949602374702	0.00661954173386	0.0,0.307,0.088	0.0,0.08,0.0	0.105
10226	gene:Solyc11g012910.1	NA	11	+	5703084	5703279	5703084	5703122	5704395	5704475	10226	21,72,18	5,9,5	28,14,21	5,2,21	306	149	0.0008457882862162404	0.00663833832208	0.672,0.796,0.637	0.732,0.773,0.327	0.091
11358	gene:Solyc04g079970.2	NA	4	+	64283560	64283674	64283560	64283670	64286202	64286311	11358	0,9,0	0,5,0	0,0,0	0,2,0	153	149	0.0008548076107778583	0.0067051654289	NA,0.637,NA	NA,0.0,NA	0.637
10633	gene:Solyc11g064830.1	NA	11	+	50052907	50053044	50052907	50053025	50055400	50055456	10633	218,536,249	11,10,3	124,88,101	0,0,1	168	149	0.0008567500713690824	0.00671643503411	0.946,0.979,0.987	1.0,1.0,0.989	-0.026
9032	gene:Solyc06g051900.2	NA	6	+	35583821	35583993	35583821	35583953	35584102	35584234	9032	2,7,1	14,25,16	0,0,1	12,3,10	189	149	0.0008588269190272428	0.00672874423875	0.101,0.181,0.047	0.0,0.0,0.073	0.085
5151	gene:Solyc02g069920.2	NA	2	+	39705167	39705291	39705167	39705266	39705727	39705825	5151	6,2,3	0,0,3	1,1,0	0,0,2	174	149	0.0008656372083849375	0.00677810266943	1.0,1.0,0.461	1.0,1.0,0.0	0.154
5686	gene:Solyc07g025170.2	NA	7	-	26186026	26186175	26186030	26186175	26183324	26183442	5686	9,18,28	2,2,0	13,12,7	0,0,4	153	149	0.0008688712369612022	0.00679941663338	0.814,0.898,1.0	1.0,1.0,0.63	0.027
13230	gene:Solyc02g081640.2	NA	2	+	45518738	45518867	45518738	45518848	45519175	45519573	13230	18,49,25	1,0,8	16,12,6	0,0,0	168	149	0.000875931282052835	0.00685062863702	0.941,1.0,0.735	1.0,1.0,1.0	-0.108
3807	gene:Solyc04g010080.2	NA	4	+	3384828	3384921	3384828	3384911	3384988	3385061	3807	2,5,6	30,36,34	5,2,0	37,9,17	159	149	0.0008766378039501784	0.00685211891493	0.059,0.115,0.142	0.112,0.172,0.0	0.011
4990	gene:Solyc03g114780.2	NA	3	+	64672343	64672482	64672343	64672475	64672605	64672685	4990	0,6,2	0,4,2	1,7,2	6,0,5	156	149	0.0008790837997841187	0.00686719580067	NA,0.589,0.489	0.137,1.0,0.276	0.068
1498	gene:Solyc05g018340.2	NA	5	+	20578360	20578589	20578360	20578545	20579065	20579911	1498	4,8,8	0,0,0	0,9,0	0,0,4	193	149	0.0008882500684059366	0.00693472128656	1.0,1.0,1.0	NA,1.0,0.0	0.5
8700	gene:Solyc09g065940.2	NA	9	-	64221619	64221718	64221678	64221718	64221359	64221521	8700	0,2,6	13,13,16	0,0,0	5,17,4	208	149	0.0009003438906598286	0.00702500991067	0.0,0.099,0.212	0.0,0.0,0.0	0.104
6357	gene:Solyc03g120910.2	NA	3	+	69147978	69148119	69147978	69148113	69148214	69148540	6357	9,19,17	272,523,269	6,1,5	213,151,137	155	149	0.0009080979205424649	0.0070813507838	0.031,0.034,0.057	0.026,0.006,0.034	0.019
12508	gene:Solyc10g008640.2	NA	10	-	2718152	2718308	2718186	2718308	2717792	2717878	12508	1,6,2	22,63,25	8,2,1	24,31,18	183	149	0.0009097164846799811	0.00708980922333	0.036,0.072,0.061	0.213,0.05,0.043	-0.046
1740	gene:Solyc12g019110.1	NA	12	+	9130267	9130398	9130267	9130385	9130485	9130602	1740	0,1,6	6,9,13	1,0,0	11,9,11	162	149	0.0009136772928744697	0.00711650114333	0.0,0.093,0.298	0.077,0.0,0.0	0.105
249	gene:Solyc11g012770.1	NA	11	+	5541787	5541874	5541787	5541865	5541947	5542523	249	0,0,2	87,95,158	5,2,6	73,76,88	158	149	0.0009171890222715981	0.00713966601159	0.0,0.0,0.012	0.061,0.024,0.06	-0.044
5664	gene:Solyc07g063300.2	NA	7	+	65801202	65801436	65801202	65801422	65802242	65802353	5664	1,2,0	39,116,80	7,0,1	60,41,46	163	149	0.0009253637197275882	0.00719908037374	0.023,0.016,0.0	0.096,0.0,0.019	-0.025
8491	gene:Solyc06g050320.2	NA	6	-	32942691	32942912	32942822	32942912	32941701	32941746	8491	0,6,5	114,299,141	7,3,5	180,117,95	280	149	0.0009322183297026625	0.00724816125202	0.0,0.011,0.019	0.02,0.013,0.027	-0.01
13245	gene:Solyc02g067860.2	NA	2	+	37964193	37964401	37964193	37964299	37964629	37964686	13245	7,19,10	1,5,0	8,3,2	0,0,0	251	149	0.0009402888196916215	0.00730663284114	0.806,0.693,1.0	1.0,1.0,1.0	-0.167
2544	gene:Solyc01g106190.2	NA	1	+	94142204	94142384	94142204	94142374	94142581	94142716	2544	4,21,6	2,0,5	13,2,5	0,1,0	159	149	0.0009427351088775129	0.00732135803853	0.652,1.0,0.529	1.0,0.652,1.0	-0.157
10367	gene:Solyc07g008150.2	NA	7	-	2855138	2855337	2855142	2855337	2853467	2853737	10367	0,16,4	1,3,2	2,4,2	0,0,0	153	149	0.0009516536886796412	0.00738630098519	0.0,0.839,0.661	1.0,1.0,1.0	-0.5
8952	gene:Solyc04g071470.2	NA	4	+	58449703	58449769	58449703	58449764	58449844	58449920	8952	15,14,16	1,5,1	6,8,7	0,0,0	154	149	0.0009623080072415123	0.00746297392769	0.936,0.73,0.939	1.0,1.0,1.0	-0.132
9449	gene:Solyc08g065160.2	NA	8	-	52923949	52924163	52923977	52924163	52923765	52923855	9449	4,2,0	0,3,1	0,2,0	0,0,0	177	149	0.0009626562001602563	0.00746297392769	1.0,0.359,0.0	NA,1.0,NA	-0.547
3610	gene:Solyc08g062190.2	NA	8	-	50667900	50668000	50667921	50668000	50667577	50667723	3610	17,35,20	557,541,480	10,13,14	349,330,366	170	149	0.0009704196170842081	0.00751877042875	0.026,0.054,0.035	0.024,0.033,0.032	0.009
6813	gene:Solyc03g093830.2	NA	3	+	55511961	55512165	55511961	55512078	55512292	55512379	6813	8,22,6	113,359,132	2,1,6	74,43,36	236	149	0.0009720040278448041	0.00752665509608	0.043,0.037,0.028	0.017,0.014,0.095	-0.006
13559	gene:Solyc06g036640.2	NA	6	-	27001311	27001419	27001316	27001419	27001111	27001240	13559	5,5,2	44,106,54	1,1,2	42,42,45	154	149	0.0009792163700113423	0.00757808472829	0.099,0.044,0.035	0.023,0.023,0.041	0.03
12833	gene:Solyc01g067120.2	NA	1	-	75484432	75484618	75484532	75484618	75482597	75482859	12833	35,78,32	0,4,4	27,30,11	4,12,0	249	149	0.0009908846231165053	0.00766000154846	1.0,0.921,0.827	0.802,0.599,1.0	0.116
5513	gene:Solyc05g013770.2	NA	5	-	7078589	7078682	7078618	7078682	7078407	7078510	5513	42,51,31	0,2,1	19,17,17	0,4,0	178	149	0.0009909550195976219	0.00766000154846	1.0,0.955,0.963	1.0,0.781,1.0	0.046
3944	gene:Solyc04g071090.2	NA	4	-	58004707	58004832	58004786	58004832	58004367	58004599	3944	43,41,44	599,346,608	11,8,11	197,144,183	228	149	0.000993795910888687	0.00767749255183	0.045,0.072,0.045	0.035,0.035,0.038	0.018
9850	gene:Solyc12g099940.1	NA	12	+	66892182	66892317	66892182	66892234	66892713	66892870	9850	3,4,0	0,2,1	0,0,0	0,1,0	232	149	0.0009951040224019066	0.0076831287311	1.0,0.562,0.0	NA,0.0,NA	0.521
6463	gene:Solyc06g066550.2	NA	6	+	41808258	41808318	41808258	41808313	41808394	41808796	6463	52,206,75	0,4,0	29,30,33	2,0,2	154	149	0.0009960466141375399	0.00768593784762	1.0,0.98,1.0	0.933,1.0,0.941	0.035
2974	gene:Solyc05g047520.2	NA	5	+	59006881	59006986	59006881	59006972	59007072	59007141	2974	85,147,107	2,2,0	136,92,74	3,5,2	163	149	0.000999918642933452	0.00771133541124	0.975,0.985,1.0	0.976,0.944,0.971	0.023
8432	gene:Solyc11g020290.1	NA	11	-	10700508	10700575	10700528	10700575	10696860	10697013	8432	0,4,0	3,1,2	0,0,0	4,3,0	169	149	0.001003171475344085	0.00773193104618	0.0,0.779,0.0	0.0,0.0,NA	0.26
257	gene:Solyc05g015220.2	NA	5	-	10091038	10091156	10091059	10091156	10089349	10089432	257	0,0,2	11,30,32	7,0,0	20,19,14	170	149	0.0010189560730106836	0.00784903517957	0.0,0.0,0.052	0.235,0.0,0.0	-0.061
6392	gene:Solyc07g066370.2	NA	7	-	67829449	67829614	67829461	67829614	67829104	67829162	6392	50,171,46	0,2,2	54,39,50	0,1,4	161	149	0.0010303110476999736	0.00793190186287	1.0,0.988,0.955	1.0,0.973,0.92	0.017
11365	gene:Solyc10g084140.1	NA	10	-	63789809	63789895	63789853	63789895	63789014	63789351	11365	100,236,144	0,8,0	141,96,55	1,2,0	193	149	0.0010367834070777581	0.00797710524102	1.0,0.958,1.0	0.991,0.974,1.0	-0.002
9066	gene:Solyc09g030360.1	NA	9	-	32209582	32209639	32209602	32209639	32209148	32209152	9066	5,8,3	10,21,11	0,1,1	8,0,3	169	149	0.0010442636768103978	0.00803000673309	0.306,0.251,0.194	0.0,1.0,0.227	-0.159
9596	gene:Solyc03g120240.2	NA	3	+	68696438	68696661	68696438	68696523	68697771	68698353	9596	2,13,3	43,128,63	0,0,0	49,23,46	287	149	0.0010474310723217258	0.00804970175951	0.024,0.05,0.024	0.0,0.0,0.0	0.033
8086	gene:Solyc01g098870.2	NA	1	+	89254875	89255044	89254875	89255040	89255936	89256153	8086	0,5,8	40,94,76	1,2,0	41,43,46	153	149	0.0010513686201074027	0.00807528934357	0.0,0.049,0.093	0.023,0.043,0.0	0.025
2340	gene:Solyc11g073130.1	NA	11	+	56218386	56218522	56218386	56218504	56220377	56220445	2340	1,11,6	4,13,9	0,0,2	0,0,0	167	149	0.0010724111807143214	0.00823215056641	0.182,0.43,0.373	NA,NA,1.0	-0.672
9594	gene:Solyc03g120240.2	NA	3	+	68696438	68696657	68696438	68696523	68697771	68698353	9594	1,14,4	43,128,63	0,1,0	49,23,46	283	149	0.0010767242582793311	0.00826048419986	0.012,0.054,0.032	0.0,0.022,0.0	0.025
90	gene:Solyc09g061290.2	NA	9	-	58606142	58606391	58606270	58606391	58605135	58605213	90	105,215,212	0,5,6	177,189,157	0,0,5	277	149	0.0010889502387648883	0.00834945679607	1.0,0.959,0.95	1.0,1.0,0.944	-0.012
3606	gene:Solyc03g083250.2	NA	3	+	53104939	53105147	53104939	53105044	53105263	53105357	3606	6,17,6	145,365,129	0,0,0	94,80,91	252	149	0.0010945850386121921	0.00838781841475	0.024,0.027,0.027	0.0,0.0,0.0	0.026
7041	gene:Solyc04g079320.2	NA	4	+	63843313	63843426	63843313	63843394	63843535	63843787	7041	1,8,8	2,0,0	0,0,1	0,0,2	181	149	0.0010966079670004776	0.00839811645956	0.292,1.0,1.0	NA,NA,0.292	0.472
8008	gene:Solyc08g075370.2	NA	8	-	59509874	59509947	59509905	59509947	59509179	59509490	8008	3,11,18	7,38,23	6,4,1	5,1,1	180	149	0.0010971936790161066	0.00839811645956	0.262,0.193,0.393	0.498,0.768,0.453	-0.29
14012	gene:Solyc10g076270.1	NA	10	+	59189825	59190032	59189825	59189907	59190146	59190485	14012	6,33,16	27,54,49	4,5,5	8,20,10	274	149	0.0010984691577406445	0.00840303595322	0.108,0.249,0.151	0.214,0.12,0.214	-0.013
10866	gene:Solyc06g067890.2	NA	6	+	42082408	42082581	42082408	42082537	42083013	42083256	10866	2,2,1	45,95,49	2,0,0	35,25,37	193	149	0.0011064705459378306	0.00845937181926	0.033,0.016,0.016	0.042,0.0,0.0	0.008
9766	gene:Solyc02g071860.2	NA	2	-	41207548	41207790	41207552	41207790	41206984	41207135	9766	1,7,5	159,389,202	0,1,0	64,54,50	153	149	0.0011157456713158762	0.0085253754402	0.006,0.017,0.024	0.0,0.018,0.0	0.01
5643	gene:Solyc03g121250.2	NA	3	-	69420095	69420314	69420207	69420314	69419391	69419567	5643	0,2,1	14,17,8	2,0,2	6,6,7	261	149	0.0011208527827365942	0.00855947380951	0.0,0.063,0.067	0.16,0.0,0.14	-0.057
9758	gene:Solyc09g018830.2	NA	9	+	17564753	17564811	17564753	17564801	17564876	17565058	9758	3,11,6	0,6,0	3,4,3	0,0,0	159	149	0.0011235687799083663	0.0085752835616	1.0,0.632,1.0	1.0,1.0,1.0	-0.123
10721	gene:Solyc10g079440.1	NA	10	-	60968566	60968851	60968631	60968851	60967075	60967357	10721	0,7,7	0,2,2	4,8,12	1,0,0	214	149	0.0011324284351134915	0.00863297911499	NA,0.709,0.709	0.736,1.0,1.0	-0.203
717	gene:Solyc01g068210.2	NA	1	+	77314499	77314609	77314499	77314553	77315514	77315600	717	0,5,2	14,6,9	0,0,0	7,2,2	205	149	0.0011317838265737677	0.00863297911499	0.0,0.377,0.139	0.0,0.0,0.0	0.172
2346	gene:Solyc01g081070.2	NA	1	+	80402487	80402661	80402487	80402656	80404609	80404771	2346	39,75,50	4,6,2	69,51,49	0,4,0	154	149	0.0011334210705061085	0.00863558910862	0.904,0.924,0.96	1.0,0.925,1.0	-0.046
361	gene:Solyc03g093640.2	NA	3	-	55208327	55208511	55208331	55208511	55206068	55206181	361	13,29,23	71,114,133	17,4,17	52,56,46	153	149	0.0011369000907569655	0.00865712913145	0.151,0.199,0.144	0.241,0.065,0.265	-0.026
11704	gene:Solyc05g055090.2	NA	5	-	64879082	64879209	64879086	64879209	64878280	64878358	11704	1,1,0	44,103,56	7,3,2	70,63,49	153	149	0.001141009964261772	0.00868344545868	0.022,0.009,0.0	0.089,0.044,0.038	-0.047
7037	gene:Solyc12g014350.1	NA	12	-	5162825	5162894	5162851	5162894	5162091	5162164	7037	37,59,53	0,0,2	82,60,62	1,1,2	175	149	0.001142919050870129	0.00869299255186	1.0,1.0,0.958	0.986,0.981,0.963	0.009
13637	gene:Solyc03g082630.2	NA	3	+	52547765	52547928	52547765	52547924	52548097	52548393	13637	10,39,16	42,106,40	5,7,1	37,20,37	153	149	0.0011607676554041086	0.00882369459861	0.188,0.264,0.28	0.116,0.254,0.026	0.112
8217	gene:Solyc06g068220.2	NA	6	+	42265005	42265077	42265005	42265070	42265917	42265988	8217	9,13,4	2,5,0	2,4,5	1,0,0	156	149	0.0011621270744289311	0.00882897457003	0.811,0.713,1.0	0.656,1.0,1.0	-0.044
10134	gene:Solyc05g048810.2	NA	5	-	59499301	59499378	59499305	59499378	59499097	59499217	10134	155,328,183	10,18,8	47,29,55	0,2,1	153	149	0.0011632936512142443	0.00883278426994	0.938,0.947,0.957	1.0,0.934,0.982	-0.025
3728	gene:Solyc02g064580.2	NA	2	+	35693592	35693689	35693592	35693685	35694005	35694167	3728	3,10,8	11,39,13	2,8,1	11,20,12	153	149	0.0011644393571728546	0.00883463228251	0.21,0.2,0.375	0.15,0.28,0.075	0.093
9581	gene:Solyc10g084760.1	NA	10	-	64174153	64174246	64174179	64174246	64173997	64174075	9581	3,4,4	69,224,162	2,4,2	76,60,60	175	149	0.0011648675547196487	0.00883463228251	0.036,0.015,0.021	0.022,0.054,0.028	-0.011
6076	gene:Solyc06g043070.2	NA	6	-	29790936	29791109	29791008	29791109	29790103	29790582	6076	0,11,4	48,110,40	1,0,0	49,25,45	221	149	0.0011757652660809733	0.00891219334107	0.0,0.063,0.063	0.014,0.0,0.0	0.037
2996	gene:Solyc06g073810.2	NA	6	-	45560858	45560985	45560868	45560985	45560610	45560769	2996	4,5,4	5,36,35	0,4,0	31,24,4	159	149	0.0011845634774332247	0.00897376096994	0.428,0.115,0.097	0.0,0.135,0.0	0.168
11655	gene:Solyc02g085840.2	NA	2	-	48627353	48627473	48627366	48627473	48627109	48627188	11655	4,13,4	289,574,219	10,10,3	260,173,171	162	149	0.0011947078550551985	0.00904545057875	0.013,0.02,0.017	0.034,0.05,0.016	-0.017
6559	gene:Solyc10g005840.2	NA	10	+	651367	651601	651367	651450	653547	653643	6559	3,4,3	0,1,2	0,7,2	0,0,0	300	149	0.0011989972147811191	0.00906788987692	1.0,0.665,0.427	NA,1.0,1.0	-0.303
9664	gene:Solyc02g094120.2	NA	2	-	54757579	54757633	54757592	54757633	54757439	54757502	9664	15,21,7	211,574,382	7,6,5	150,125,77	162	149	0.001199037245773192	0.00906788987692	0.061,0.033,0.017	0.041,0.042,0.056	-0.009
12987	gene:Solyc06g074130.2	NA	6	+	45849365	45849427	45849365	45849409	45849831	45849891	12987	12,15,29	7,19,13	23,15,7	20,7,11	167	149	0.0012052852202379418	0.00910995317289	0.605,0.413,0.666	0.506,0.657,0.362	0.053
5862	gene:Solyc04g080580.2	NA	4	+	64697406	64697581	64697406	64697550	64698820	64699084	5862	71,120,87	1,3,7	149,144,120	19,7,14	180	149	0.001208952661592953	0.00913247516835	0.983,0.971,0.911	0.867,0.945,0.876	0.059
1518	gene:Solyc02g082800.2	NA	2	-	46446789	46446884	46446858	46446884	46444594	46444687	1518	15,14,7	405,641,372	18,8,15	335,267,286	218	149	0.0012118595184562899	0.00914922933775	0.025,0.015,0.013	0.035,0.02,0.035	-0.012
6325	gene:Solyc03g033640.2	NA	3	+	5234367	5234544	5234367	5234520	5234711	5234809	6325	0,0,0	57,113,68	4,4,2	53,40,34	173	149	0.0012142057140928858	0.00916173402452	0.0,0.0,0.0	0.061,0.079,0.048	-0.063
5932	gene:Solyc07g064640.2	NA	7	-	66703784	66703983	66703788	66703983	66702951	66703008	5932	2,17,9	7,58,16	5,0,0	26,14,7	153	149	0.0012188389423739296	0.00918915797173	0.218,0.222,0.354	0.158,0.0,0.0	0.212
7862	gene:Solyc09g074420.2	NA	9	+	66230547	66230761	66230547	66230651	66231049	66231137	7862	0,2,6	10,16,15	0,0,0	17,12,13	259	149	0.0012192241224542242	0.00918915797173	0.0,0.067,0.187	0.0,0.0,0.0	0.085
3135	gene:Solyc04g049630.2	NA	4	-	42632328	42632551	42632371	42632551	42632115	42632217	3135	63,106,66	8,12,3	62,38,47	3,3,6	192	149	0.0012199431133190822	0.009189361625	0.859,0.873,0.945	0.941,0.908,0.859	-0.01
6190	gene:Solyc07g032110.2	NA	7	-	35521712	35521792	35521717	35521792	35520875	35521194	6190	8,11,2	139,245,101	1,3,0	94,92,95	154	149	0.0012315541770863826	0.00927156432636	0.053,0.042,0.019	0.01,0.031,0.0	0.024
4606	gene:Solyc11g065100.1	NA	11	-	50417047	50417295	50417089	50417295	50416784	50416906	4606	7,6,0	4,5,6	1,1,4	3,0,0	191	149	0.0012340883547923903	0.00928537866949	0.577,0.484,0.0	0.206,1.0,1.0	-0.382
13940	gene:Solyc01g100610.2	NA	1	-	90594182	90594317	90594192	90594317	90593911	90594001	13940	0,6,2	11,34,25	0,0,0	28,29,30	159	149	0.0012399176541667875	0.00932395608569	0.0,0.142,0.07	0.0,0.0,0.0	0.071
12694	gene:Solyc08g080830.2	NA	8	-	64015184	64015334	64015195	64015334	64014519	64014545	12694	76,166,135	0,3,6	88,56,61	2,0,0	160	149	0.00124259359749692	0.00933350846989	1.0,0.981,0.954	0.976,1.0,1.0	-0.014
6103	gene:Solyc11g005020.1	NA	11	-	30565	30635	30580	30635	30298	30488	6103	7,35,19	9,11,17	12,12,7	13,4,7	164	149	0.001242030183181991	0.00933350846989	0.414,0.743,0.504	0.456,0.732,0.476	-0.001
11650	gene:Solyc05g006410.2	NA	5	-	1047103	1047222	1047122	1047222	1046218	1046306	11650	0,8,0	0,0,0	0,1,5	0,2,0	168	149	0.0012480384749215163	0.00936381409433	NA,1.0,NA	NA,0.307,1.0	0.347
1229	gene:Solyc08g008670.2	NA	8	-	3038033	3038225	3038103	3038225	3037716	3037836	1229	1,0,0	22,39,19	7,0,0	37,15,18	219	149	0.0012476211848489636	0.00936381409433	0.03,0.0,0.0	0.114,0.0,0.0	-0.028
8438	gene:Solyc12g005670.1	NA	12	+	358967	359196	358967	359117	359974	360197	8438	79,42,109	194,430,404	7,14,11	19,27,16	228	149	0.001250467697578797	0.00937674253182	0.21,0.06,0.15	0.194,0.253,0.31	-0.112
12183	gene:Solyc10g007410.2	NA	10	-	1775640	1775777	1775706	1775777	1774799	1774889	12183	8,22,20	34,140,80	12,0,6	56,45,46	215	149	0.0012538782280774206	0.00939583138782	0.14,0.098,0.148	0.129,0.0,0.083	0.058
176	gene:Solyc06g063300.2	NA	6	+	40008695	40008905	40008695	40008896	40008997	40009229	176	4,5,3	15,40,23	0,2,0	6,4,4	158	149	0.001254428392364971	0.00939583138782	0.201,0.105,0.11	0.0,0.32,0.0	0.032
8011	gene:Solyc03g118700.2	NA	3	-	67553850	67554086	67553984	67554086	67553662	67553728	8011	1,3,2	4,14,0	2,0,0	10,4,2	283	149	0.0012601568060585488	0.00943341735313	0.116,0.101,1.0	0.095,0.0,0.0	0.374
2665	gene:Solyc09g055570.2	NA	9	+	42210176	42210375	42210176	42210207	42210967	42211042	2665	42,57,86	2,7,2	42,29,22	2,0,0	317	149	0.0012776541637242323	0.00955901256015	0.908,0.793,0.953	0.908,1.0,1.0	-0.085
5448	gene:Solyc03g031600.2	NA	3	-	4087908	4087988	4087912	4087988	4087152	4087219	5448	5,20,6	2,3,1	5,4,1	0,0,0	153	149	0.0013001834070116567	0.00972209214252	0.709,0.867,0.854	1.0,1.0,1.0	-0.19
4729	gene:Solyc08g068340.2	NA	8	-	57438009	57438119	57438025	57438119	57437517	57437589	4729	3,28,9	203,532,259	2,4,5	233,228,173	165	149	0.001316019473036507	0.0098349682622	0.013,0.045,0.03	0.008,0.016,0.025	0.013
6028	gene:Solyc01g090860.2	NA	1	+	84574763	84574937	84574763	84574934	84575023	84575180	6028	5,1,1	10,10,28	0,0,0	27,27,30	152	149	0.0013258062273389945	0.00990253470138	0.329,0.089,0.034	0.0,0.0,0.0	0.151
6603	gene:Solyc01g096540.2	NA	1	-	87628973	87629113	87629071	87629113	87628657	87628831	6603	1,0,11	2,6,13	0,2,1	16,1,3	247	149	0.0013508349711161135	0.0100838046186	0.232,0.0,0.338	0.0,0.547,0.167	-0.048
8914	gene:Solyc03g120270.2	NA	3	+	68723869	68724064	68723869	68724055	68724524	68724567	8914	6,25,7	4,3,0	7,1,1	0,1,2	158	149	0.0013611242900062105	0.0101549048153	0.586,0.887,1.0	1.0,0.485,0.32	0.223
4304	gene:Solyc11g007810.1	NA	11	+	2040630	2040857	2040630	2040831	2041213	2041393	4304	1,12,4	89,159,72	1,0,0	80,45,33	175	149	0.0013642186672526216	0.0101722761938	0.009,0.06,0.045	0.011,0.0,0.0	0.034
12506	gene:Solyc10g008640.2	NA	10	-	2715366	2715513	2715430	2715513	2714655	2714723	12506	2,5,5	39,105,71	4,6,3	28,20,20	213	149	0.0013651027424785385	0.0101731562402	0.035,0.032,0.047	0.091,0.173,0.095	-0.082
9994	gene:Solyc10g044710.1	NA	10	-	27520626	27520859	27520631	27520859	27520482	27520549	9994	2,2,6	18,41,33	0,0,1	14,14,20	154	149	0.001382717903106459	0.0102986504505	0.097,0.045,0.15	0.0,0.0,0.046	0.082
10589	gene:Solyc01g094640.2	NA	1	-	86081019	86081264	86081208	86081264	86080401	86080625	10589	0,0,6	0,0,2	1,0,0	3,0,1	338	149	0.0013857937818101114	0.0103157743399	NA,NA,0.569	0.128,NA,0.0	0.505
12254	gene:Solyc09g009090.2	NA	9	+	2441862	2442065	2441862	2441992	2442287	2442527	12254	128,445,145	1,0,2	76,80,79	0,1,4	222	149	0.0013903331722465732	0.0103437672423	0.988,1.0,0.98	1.0,0.982,0.93	0.019
12597	gene:Solyc05g014110.2	NA	5	+	7800990	7801096	7800990	7801084	7801333	7801867	12597	10,15,6	125,399,143	6,1,1	61,56,46	161	149	0.001398363085153506	0.0103976829624	0.069,0.034,0.037	0.083,0.016,0.02	0.007
565	gene:Solyc12g088940.1	NA	12	-	64127462	64127570	64127485	64127570	64127244	64127320	565	8,12,15	187,287,229	4,4,5	96,109,80	172	149	0.0014053736065624616	0.0104439627841	0.036,0.035,0.054	0.035,0.031,0.051	0.003
4939	gene:Solyc06g008560.1	NA	6	+	2461427	2461532	2461427	2461527	2461699	2461759	4939	0,8,4	0,5,5	0,0,0	1,0,2	154	149	0.0014109385247490299	0.0104794539198	NA,0.608,0.436	0.0,NA,0.0	0.522
4669	gene:Solyc02g062950.2	NA	2	-	34896372	34896487	34896400	34896487	34896184	34896274	4669	1,4,5	97,190,151	0,0,2	90,52,65	177	149	0.0014126986119127882	0.0104866615798	0.009,0.017,0.027	0.0,0.0,0.025	0.009
2943	gene:Solyc06g065500.2	NA	6	-	40888864	40889046	40888904	40889046	40888010	40888131	2943	45,83,55	3,8,3	14,17,20	2,0,0	189	149	0.0014155537090366614	0.0105019850592	0.922,0.891,0.935	0.847,1.0,1.0	-0.033
11825	gene:Solyc11g008530.1	NA	11	+	2702757	2702918	2702757	2702910	2703152	2703368	11825	5,16,18	0,1,0	14,7,7	4,1,1	157	149	0.0014390125685800614	0.0106527201064	1.0,0.938,1.0	0.769,0.869,0.869	0.144
7018	gene:Solyc03g115390.2	NA	3	-	65120835	65120995	65120908	65120995	65120460	65120524	7018	4,0,1	0,4,0	0,0,1	4,2,0	222	149	0.001439881972213636	0.0106527201064	1.0,0.0,1.0	0.0,0.0,1.0	0.333
7399	gene:Solyc06g054620.2	NA	6	-	37337881	37338082	37337936	37338082	37337611	37337677	7399	2,0,0	59,56,40	5,4,7	235,154,207	204	149	0.0014396239795075056	0.0106527201064	0.024,0.0,0.0	0.015,0.019,0.024	-0.011
8689	gene:Solyc07g017530.2	NA	7	-	7472738	7472914	7472836	7472914	7471524	7471973	8689	4,8,3	6,12,7	5,1,0	10,2,0	247	149	0.0014386053527587852	0.0106527201064	0.287,0.287,0.205	0.232,0.232,NA	0.028
8817	gene:Solyc02g078630.2	NA	2	-	43278321	43278491	43278366	43278491	43278062	43278182	8817	4,5,0	4,9,5	1,0,0	0,0,0	194	149	0.0014398467948146824	0.0106527201064	0.434,0.299,0.0	1.0,NA,NA	-0.756
4769	gene:Solyc12g096710.1	NA	12	+	65522174	65522230	65522174	65522199	65522465	65522660	4769	5,25,24	0,7,0	5,10,0	0,0,2	180	149	0.001441224283949896	0.0106567140818	1.0,0.747,1.0	1.0,1.0,0.0	0.249
5088	gene:Solyc08g013710.2	NA	8	-	3182308	3182548	3182477	3182548	3181450	3181790	5088	1,6,8	47,77,56	6,3,7	50,36,24	318	149	0.0014569923281217377	0.0107673111394	0.01,0.035,0.063	0.053,0.038,0.12	-0.034
126	gene:Solyc11g006550.1	NA	11	-	1198283	1198514	1198458	1198514	1197791	1197883	126	29,75,52	171,371,176	23,24,21	189,167,168	324	149	0.0014584319315399667	0.0107719555344	0.072,0.085,0.12	0.053,0.062,0.054	0.036
11697	gene:Solyc05g009160.2	NA	5	+	3294501	3294610	3294501	3294567	3294720	3294869	11697	57,240,83	0,1,2	56,68,39	0,4,4	192	149	0.0014767894848894958	0.0109014810224	1.0,0.995,0.97	1.0,0.93,0.883	0.051
11496	gene:Solyc01g102540.2	NA	1	-	91324426	91324566	91324430	91324566	91324230	91324338	11496	5,6,0	20,76,50	0,1,0	51,20,23	153	149	0.0014793423224773784	0.0109142589125	0.196,0.071,0.0	0.0,0.046,0.0	0.074
2172	gene:Solyc04g072890.2	NA	4	+	59847318	59847416	59847318	59847375	59848947	59849082	2172	0,1,2	16,32,5	3,7,0	30,18,25	190	149	0.0014890068619031692	0.0109794620356	0.0,0.024,0.239	0.073,0.234,0.0	-0.015
8607	gene:Solyc08g076420.2	NA	8	-	60430796	60430892	60430801	60430892	60429206	60429323	8607	738,1825,803	15,79,18	442,349,369	9,22,3	154	149	0.0014899397994655615	0.0109802444711	0.979,0.957,0.977	0.979,0.939,0.992	0.001
7034	gene:Solyc12g014350.1	NA	12	-	5161916	5161986	5161920	5161986	5161663	5161723	7034	16,14,12	14,42,37	9,6,12	48,56,42	153	149	0.0014957539391680314	0.0110169785425	0.527,0.245,0.24	0.154,0.094,0.218	0.182
8138	gene:Solyc02g083320.2	NA	2	-	46770613	46770852	46770660	46770852	46770075	46770166	8138	89,245,87	2,0,2	34,28,41	1,0,2	196	149	0.0014989895023847942	0.0110346899067	0.971,1.0,0.971	0.963,1.0,0.94	0.013
8943	gene:Solyc05g051680.2	NA	5	+	62061752	62061866	62061752	62061796	62062989	62063095	8943	2,0,0	0,0,0	1,0,0	2,0,0	219	149	0.0015002625415255827	0.0110379426878	1.0,NA,NA	0.254,NA,NA	0.746
12670	gene:Solyc01g094620.2	NA	1	-	86049434	86049548	86049466	86049548	86048967	86049170	12670	0,2,3	0,0,0	3,0,1	1,2,0	181	149	0.001501154624079337	0.0110383905912	NA,1.0,1.0	0.712,0.0,1.0	0.429
6772	gene:Solyc07g066060.2	NA	7	-	67590531	67590628	67590549	67590628	67590282	67590415	6772	4,13,1	80,172,69	0,0,1	28,37,35	167	149	0.001506078605581201	0.0110684692209	0.043,0.063,0.013	0.0,0.0,0.025	0.031
2662	gene:Solyc09g055570.2	NA	9	+	42208617	42208761	42208617	42208715	42208918	42208990	2662	72,134,217	3,12,14	120,76,73	8,9,6	195	149	0.0015089720907172715	0.0110836003123	0.948,0.895,0.922	0.92,0.866,0.903	0.025
7261	gene:Solyc12g098320.1	NA	12	-	65877119	65877188	65877121	65877188	65876050	65876107	7261	24,31,22	829,1232,733	22,23,19	649,459,408	151	149	0.0015100454738523974	0.0110853531745	0.028,0.024,0.029	0.032,0.047,0.044	-0.014
7692	gene:Solyc02g084920.2	NA	2	-	47971454	47971596	47971461	47971596	47971253	47971340	7692	13,48,10	0,4,4	1,7,13	0,0,0	156	149	0.0015164402176808727	0.0111261470115	1.0,0.92,0.705	1.0,1.0,1.0	-0.125
5756	gene:Solyc02g080780.2	NA	2	-	44912215	44912344	44912238	44912344	44911984	44912143	5756	3,17,4	5,19,4	0,1,0	2,2,0	172	149	0.0015178414326878114	0.0111302784241	0.342,0.437,0.464	0.0,0.302,NA	0.263
13815	gene:Solyc03g111310.2	NA	3	+	61928758	61928911	61928758	61928907	61929269	61929433	13815	4,6,4	4,12,5	0,0,0	1,0,0	153	149	0.001532801773074733	0.0112337789991	0.493,0.327,0.438	0.0,NA,NA	0.419
13141	gene:Solyc05g018210.2	NA	5	-	20216683	20216936	20216687	20216936	20215833	20215973	13141	6,39,11	2,0,6	15,3,13	1,0,0	153	149	0.001543048833525313	0.0113026412075	0.745,1.0,0.641	0.936,1.0,1.0	-0.183
2044	gene:Solyc01g103540.2	NA	1	+	92132022	92132217	92132022	92132177	92132372	92132541	2044	994,2429,946	21,73,27	449,337,353	13,26,6	189	149	0.0015517503033555479	0.0113538534593	0.974,0.963,0.965	0.965,0.911,0.979	0.016
3144	gene:Solyc08g062560.2	NA	8	-	51393841	51394024	51393965	51394024	51393193	51393308	3144	17,32,17	3,8,12	5,7,6	5,5,4	273	149	0.0015513328327095832	0.0113538534593	0.756,0.686,0.436	0.353,0.433,0.45	0.214
12250	gene:Solyc02g088540.2	NA	2	+	50593927	50594117	50593927	50594066	50594190	50594256	12250	2,8,3	40,61,23	1,1,1	26,15,44	200	149	0.0015526878436092492	0.0113544573586	0.036,0.089,0.089	0.028,0.047,0.017	0.041
10598	gene:Solyc08g079490.2	NA	8	-	63002020	63002177	63002094	63002177	63001519	63001584	10598	0,12,5	21,84,41	12,7,7	56,38,42	223	149	0.001561781199387112	0.0114146694154	0.0,0.087,0.075	0.125,0.11,0.1	-0.058
2408	gene:Solyc07g062250.2	NA	7	-	65031395	65031479	65031450	65031479	65031129	65031279	2408	1,17,11	0,3,1	1,1,1	1,0,0	204	149	0.0015663656228787739	0.0114418786974	1.0,0.805,0.889	0.422,1.0,1.0	0.091
13765	gene:Solyc02g050280.2	NA	2	+	4887508	4888048	4887508	4887677	4893667	4893877	13765	174,475,199	0,5,8	142,130,78	0,0,0	520	149	0.001577229787818794	0.0115149046631	1.0,0.965,0.877	1.0,1.0,1.0	-0.053
2248	gene:Solyc03g096900.2	NA	3	-	59266381	59266474	59266395	59266474	59265942	59266146	2248	35,98,55	0,12,4	15,15,14	3,0,2	163	149	0.0015951081488743046	0.0116345106052	1.0,0.882,0.926	0.82,1.0,0.865	0.041
4116	gene:Solyc03g026310.2	NA	3	+	3746722	3746955	3746722	3746824	3747227	3747318	4116	3,12,1	11,26,17	2,0,0	5,3,6	280	149	0.0015953647448851535	0.0116345106052	0.127,0.197,0.03	0.176,0.0,0.0	0.059
1219	gene:Solyc07g066260.2	NA	7	-	67745120	67745287	67745169	67745287	67744902	67745050	1219	4,11,1	52,126,78	0,0,0	35,20,18	198	149	0.0016074347753852742	0.0117160997899	0.055,0.062,0.01	0.0,0.0,0.0	0.042
11922	gene:Solyc01g008330.2	NA	1	+	2455176	2455288	2455176	2455233	2456221	2456293	11922	3,7,4	111,219,123	13,7,10	200,135,124	204	149	0.0016125091755539026	0.0117466384264	0.019,0.023,0.023	0.045,0.036,0.056	-0.024
8173	gene:Solyc11g006370.1	NA	11	+	1083942	1084025	1083942	1084005	1084105	1084221	8173	2,9,0	4,5,0	0,1,1	1,2,0	169	149	0.0016262482517538865	0.0118402284996	0.306,0.613,NA	0.0,0.306,1.0	0.024
4980	gene:Solyc12g017690.1	NA	12	-	7211324	7211500	7211337	7211500	7208365	7208459	4980	0,3,2	2,0,2	0,0,2	0,2,0	162	149	0.0016334745924204404	0.0118798152176	0.0,1.0,0.479	NA,0.0,1.0	-0.007
8663	gene:Solyc09g066080.1	NA	9	-	64438893	64439041	64438919	64439041	64438568	64438734	8663	2,7,7	3,1,5	3,1,0	0,0,0	175	149	0.0016332529961059507	0.0118798152176	0.362,0.856,0.544	1.0,1.0,NA	-0.413
5534	gene:Solyc10g086550.1	NA	10	-	65345420	65345658	65345423	65345658	65345259	65345334	5534	10,25,29	2,1,9	48,26,9	10,5,4	152	149	0.0016457940972920454	0.0119563159803	0.831,0.961,0.76	0.825,0.836,0.688	0.068
5926	gene:Solyc03g007620.2	NA	3	+	2164224	2164342	2164224	2164281	2166601	2166782	5926	2,21,10	0,0,6	4,7,7	0,0,0	210	149	0.0016452081749291543	0.0119563159803	1.0,1.0,0.542	1.0,1.0,1.0	-0.153
8679	gene:Solyc09g008520.2	NA	9	-	2008729	2008826	2008733	2008826	2008526	2008619	8679	2,6,6	28,54,110	0,1,0	40,10,12	153	149	0.0016607105231084885	0.0120580840606	0.065,0.098,0.05	0.0,0.089,0.0	0.041
11122	gene:Solyc08g006220.2	NA	8	+	914807	915009	914807	914989	915516	915803	11122	2,4,2	3,1,6	3,0,7	0,1,2	169	149	0.001662709232130425	0.0120659992364	0.37,0.779,0.227	1.0,0.0,0.755	-0.126
6795	gene:Solyc05g008820.2	NA	5	+	3053869	3054100	3053869	3053952	3054240	3054429	6795	5,10,1	0,0,2	1,0,5	0,1,3	297	149	0.0016688216428480027	0.012103741899	1.0,1.0,0.201	1.0,0.0,0.455	0.249
7310	gene:Solyc04g014570.2	NA	4	-	4836010	4836258	4836014	4836258	4835343	4835929	7310	0,7,6	86,245,182	15,2,11	213,195,154	153	149	0.0016937835847588463	0.0122780818808	0.0,0.027,0.031	0.064,0.01,0.065	-0.027
8963	gene:Solyc11g045330.1	NA	11	-	30877840	30877924	30877890	30877924	30876434	30877289	8963	5,5,7	29,53,21	0,2,2	27,36,20	199	149	0.0017098994437917776	0.0123881421787	0.114,0.066,0.2	0.0,0.04,0.07	0.09
3743	gene:Solyc09g005350.2	NA	9	+	275561	275634	275561	275610	275726	276505	3743	1,6,2	0,2,0	1,0,0	0,0,2	173	149	0.001719270842304637	0.0124440474066	1.0,0.721,1.0	1.0,NA,0.0	0.407
5611	gene:Solyc07g017650.2	NA	7	+	7722361	7722576	7722361	7722449	7722946	7722984	5611	21,56,36	6,2,0	28,18,10	0,3,2	276	149	0.0017194899842754216	0.0124440474066	0.654,0.938,1.0	1.0,0.764,0.73	0.033
2527	gene:Solyc04g080700.2	NA	4	-	64791134	64791230	64791136	64791230	64790902	64790958	2527	2,3,1	0,2,1	0,1,1	0,0,0	151	149	0.0017214865976408534	0.0124517113381	1.0,0.597,0.497	NA,1.0,1.0	-0.302
5077	gene:Solyc07g062750.2	NA	7	+	65443445	65443664	65443445	65443650	65443792	65443995	5077	0,2,5	2,1,0	3,1,0	0,0,0	163	149	0.0017281582143052418	0.0124931633565	0.0,0.646,1.0	1.0,1.0,NA	-0.451
7137	gene:Solyc01g080540.2	NA	1	+	79788390	79788546	79788390	79788477	79788675	79788768	7137	180,537,161	114,350,130	133,99,120	93,73,58	218	149	0.0017447321654338167	0.0126061170604	0.519,0.512,0.458	0.494,0.481,0.586	-0.024
1390	gene:Solyc04g078750.2	NA	4	+	63415044	63415230	63415044	63415128	63415484	63416058	1390	346,695,374	0,16,10	263,185,161	2,0,0	251	149	0.0017918134579012158	0.0129392510717	1.0,0.963,0.957	0.987,1.0,1.0	-0.022
5624	gene:Solyc05g018520.2	NA	5	-	22140410	22140503	22140413	22140503	22140197	22140329	5624	0,5,1	100,312,130	2,3,1	111,77,98	152	149	0.0018107422981426368	0.013068835717	0.0,0.015,0.007	0.017,0.037,0.01	-0.014
9232	gene:Solyc08g065890.2	NA	8	-	54234704	54234829	54234722	54234829	54234395	54234617	9232	7,27,9	309,803,571	6,3,1	443,395,301	167	149	0.0018287026680991023	0.0131912935537	0.02,0.029,0.014	0.012,0.007,0.003	0.014
2790	gene:Solyc07g052570.2	NA	7	-	61060255	61060387	61060301	61060387	61059820	61060170	2790	4,5,15	12,22,25	11,5,2	30,15,21	195	149	0.0018306823105785541	0.0131984044975	0.203,0.148,0.314	0.219,0.203,0.068	0.058
2217	gene:Solyc11g008010.1	NA	11	-	2215630	2215762	2215669	2215762	2215282	2215541	2217	25,42,70	3,2,4	74,50,32	0,1,0	188	149	0.0018411172480643863	0.0132664335617	0.869,0.943,0.933	1.0,0.975,1.0	-0.077
992	gene:Solyc02g083290.2	NA	2	-	46737760	46737969	46737896	46737969	46736854	46737015	992	35,43,40	6,4,1	4,1,3	1,0,0	285	149	0.001849068047636447	0.0133164987379	0.753,0.849,0.954	0.677,1.0,1.0	-0.04
9674	gene:Solyc03g120480.2	NA	3	-	68866887	68867221	68867046	68867221	68866552	68866665	9674	85,215,114	2,8,4	49,43,37	0,0,1	308	149	0.0018615083950829828	0.013398824654	0.954,0.929,0.932	1.0,1.0,0.947	-0.044
2667	gene:Solyc09g055570.2	NA	9	+	42210176	42210390	42210176	42210207	42210967	42211042	2667	45,67,89	2,7,2	41,31,22	2,0,0	332	149	0.0018637250135792155	0.0134075125571	0.91,0.811,0.952	0.902,1.0,1.0	-0.076
11170	gene:Solyc05g041530.2	NA	5	+	52104180	52104277	52104180	52104267	52104631	52104685	11170	21,14,5	87,119,127	1,8,2	80,65,77	159	149	0.0018881164342355037	0.0135756287204	0.184,0.099,0.036	0.012,0.103,0.024	0.06
12879	gene:Solyc11g044880.1	NA	11	-	32111117	32111205	32111126	32111205	32110967	32111035	12879	0,0,0	20,33,44	3,2,5	47,56,40	158	149	0.001892577561712835	0.0136003409197	0.0,0.0,0.0	0.057,0.033,0.105	-0.065
2869	gene:Solyc09g091440.2	NA	9	-	70724119	70724262	70724166	70724262	70723809	70723878	2869	0,2,1	0,0,2	0,0,2	0,0,0	196	149	0.0018963110792866338	0.0136198005046	NA,1.0,0.275	NA,NA,1.0	-0.363
7844	gene:Solyc09g009670.2	NA	9	+	3069475	3069670	3069475	3069654	3069828	3069905	7844	2,2,1	0,2,1	1,0,2	0,2,3	165	149	0.0019057044697920428	0.0136798677615	1.0,0.475,0.475	1.0,0.0,0.376	0.191
8260	gene:Solyc01g079650.2	NA	1	+	78776888	78776953	78776888	78776945	78777052	78777136	8260	39,78,84	0,1,0	71,30,47	6,3,0	157	149	0.0019195004626107075	0.0137714565875	1.0,0.987,1.0	0.918,0.905,1.0	0.055
6339	gene:Solyc04g071330.2	NA	4	+	58265395	58265503	58265395	58265491	58265611	58265694	6339	0,7,0	0,7,0	0,0,0	0,2,2	161	149	0.0019274496197050556	0.0138210210311	NA,0.481,NA	NA,0.0,0.0	0.481
8155	gene:Solyc05g054410.2	NA	5	-	64340010	64340255	64340204	64340255	64339428	64339670	8155	2,2,2	2,0,0	1,0,0	0,0,0	343	149	0.0019298059748796832	0.0138304497282	0.303,1.0,1.0	1.0,NA,NA	-0.232
826	gene:Solyc05g005090.2	NA	5	-	92945	93057	92960	93057	87323	87553	826	11,11,15	0,0,2	6,4,7	0,4,2	164	149	0.0019344918519000295	0.0138565543653	1.0,1.0,0.872	1.0,0.476,0.761	0.212
12126	gene:Solyc03g026240.2	NA	3	-	3678505	3678706	3678585	3678706	3678244	3678357	12126	2,2,5	17,24,25	2,1,8	22,2,15	229	149	0.0019387322647386887	0.0138794417659	0.071,0.051,0.115	0.056,0.245,0.258	-0.107
10238	gene:Solyc06g076880.2	NA	6	+	47776692	47776937	47776692	47776933	47777743	47778195	10238	78,214,91	0,2,0	53,53,51	0,10,0	153	149	0.0019427005220017536	0.0139003571833	1.0,0.99,1.0	1.0,0.838,1.0	0.051
3750	gene:Solyc03g007470.2	NA	3	-	2045946	2046150	2046022	2046150	2044748	2044853	3750	43,160,56	344,1185,402	61,57,47	347,262,269	225	149	0.001951768739041176	0.0139577215156	0.076,0.082,0.084	0.104,0.126,0.104	-0.031
10128	gene:Solyc02g093170.2	NA	2	-	54110289	54110373	54110296	54110373	54109618	54109693	10128	2,3,0	0,0,4	7,1,4	0,1,0	156	149	0.0019594987559762404	0.0140054593538	1.0,1.0,0.0	1.0,0.489,1.0	-0.163
9873	gene:Solyc02g032300.2	NA	2	+	28120530	28120779	28120530	28120596	28120884	28120954	9873	10,36,25	2,4,0	19,5,3	0,0,0	332	149	0.00196714586766318	0.0140525535893	0.692,0.802,1.0	1.0,1.0,1.0	-0.169
13804	gene:Solyc09g059310.2	NA	9	+	54213869	54214007	54213869	54214003	54215516	54215805	13804	88,123,92	2,4,0	109,136,106	0,0,2	153	149	0.0019706812585442175	0.0140702403836	0.977,0.968,1.0	1.0,1.0,0.981	-0.012
13689	gene:Solyc04g007860.2	NA	4	+	1534262	1534383	1534262	1534379	1534476	1534604	13689	12,3,19	167,316,260	3,5,4	200,271,186	153	149	0.0019775105370471334	0.0141114131822	0.065,0.009,0.066	0.014,0.018,0.021	0.029
12184	gene:Solyc10g007410.2	NA	10	-	1775688	1775767	1775706	1775767	1774799	1774889	12184	3,7,4	34,140,80	0,0,1	56,45,46	167	149	0.001997773967616972	0.0142483556874	0.073,0.043,0.043	0.0,0.0,0.019	0.047
11617	gene:Solyc02g063170.2	NA	2	+	35241298	35241461	35241298	35241448	35242311	35242546	11617	0,1,2	4,2,2	0,0,0	0,2,2	162	149	0.0020010141151227926	0.0142638043204	0.0,0.315,0.479	NA,0.0,0.0	0.265
527	gene:Solyc05g007070.2	NA	5	+	1654248	1654379	1654248	1654369	1654812	1655162	527	0,2,0	35,58,104	7,0,0	75,64,38	159	149	0.0020129809914652378	0.0143414096388	0.0,0.031,0.0	0.08,0.0,0.0	-0.016
12919	gene:Solyc10g050230.1	NA	10	+	48183950	48184115	48183950	48184111	48185279	48185521	12919	22,21,20	22,62,51	33,18,19	48,42,39	153	149	0.002017995192057583	0.0143694242094	0.493,0.248,0.276	0.401,0.294,0.322	-0.0
5691	gene:Solyc06g064460.2	NA	6	-	40143168	40143289	40143172	40143289	40143007	40143100	5691	14,20,15	533,1242,521	4,4,2	511,399,404	153	149	0.0020207981738075394	0.0143816718908	0.025,0.015,0.027	0.008,0.01,0.005	0.015
12297	gene:Solyc05g007990.2	NA	5	-	2415858	2415931	2415862	2415931	2415607	2415751	12297	0,0,0	7,25,18	7,0,0	23,12,8	153	149	0.002030191518748502	0.0144407838077	0.0,0.0,0.0	0.229,0.0,0.0	-0.076
3814	gene:Solyc06g008230.2	NA	6	-	2102989	2103140	2102993	2103140	2101452	2102047	3814	19,40,15	0,0,0	17,3,5	2,0,4	153	149	0.002043588248764173	0.0145282933317	1.0,1.0,1.0	0.892,1.0,0.549	0.186
9392	gene:Solyc02g087140.2	NA	2	+	49641276	49641369	49641276	49641364	49641448	49641588	9392	76,128,95	2,2,0	80,42,46	0,2,2	154	149	0.002061087100644181	0.0146448564455	0.974,0.984,1.0	1.0,0.953,0.957	0.016
5243	gene:Solyc05g025650.2	NA	5	-	35398948	35399035	35398979	35399035	35398800	35398861	5243	0,1,3	30,83,34	0,0,1	23,22,21	180	149	0.0020640411380619572	0.0146580033762	0.0,0.01,0.068	0.0,0.0,0.038	0.013
2176	gene:Solyc01g098320.2	NA	1	+	88880194	88880638	88880194	88880413	88882086	88882263	2176	115,182,130	0,0,3	99,72,57	0,0,3	374	149	0.002090560388501791	0.0148304711321	1.0,1.0,0.945	1.0,1.0,0.883	0.021
2484	gene:Solyc03g059150.2	NA	3	+	27835063	27835293	27835063	27835267	27835402	27835623	2484	4,15,10	32,74,32	4,2,4	33,19,23	175	149	0.002090553310105665	0.0148304711321	0.096,0.147,0.21	0.094,0.082,0.129	0.049
8109	gene:Solyc07g032740.2	NA	7	-	40982969	40983129	40983034	40983129	40982762	40982883	8109	74,80,48	396,566,246	389,432,456	1868,1778,1746	214	149	0.0020924996466005936	0.0148363028867	0.115,0.09,0.12	0.127,0.145,0.154	-0.034
8206	gene:Solyc03g083200.2	NA	3	+	53043733	53043894	53043733	53043888	53043979	53044215	8206	1,3,4	11,27,16	0,0,0	0,4,6	155	149	0.002101510292560694	0.0148922394265	0.08,0.097,0.194	NA,0.0,0.0	0.124
3114	gene:Solyc06g011530.2	NA	6	+	8020684	8020821	8020684	8020772	8021721	8021813	3114	3,5,5	19,21,34	3,7,3	8,21,9	198	149	0.002110549618556588	0.0149403512444	0.106,0.152,0.1	0.22,0.201,0.201	-0.088
9739	gene:Solyc03g114070.2	NA	3	-	64118146	64118342	64118221	64118342	64117867	64118000	9739	3,29,9	9,20,4	21,20,4	7,3,3	224	149	0.0021104147894411003	0.0149403512444	0.181,0.491,0.599	0.666,0.816,0.47	-0.227
9587	gene:Solyc10g084760.1	NA	10	-	64174313	64174395	64174317	64174395	64174179	64174246	9587	102,287,171	0,8,5	97,78,73	8,7,2	153	149	0.0021172256994971455	0.0149796256203	1.0,0.972,0.971	0.922,0.916,0.973	0.044
64	gene:Solyc07g063390.2	NA	7	-	65864221	65864455	65864371	65864455	65864018	65864133	64	211,419,323	0,3,8	268,232,222	17,0,0	299	149	0.0021287083715712295	0.0150528472707	1.0,0.986,0.953	0.887,1.0,1.0	0.017
5876	gene:Solyc03g083420.2	NA	3	+	53295657	53295880	53295657	53295747	53296235	53297011	5876	3,2,2	1,2,0	0,0,0	2,0,0	282	149	0.0021374272283832462	0.0151064574736	0.613,0.346,1.0	0.0,NA,NA	0.653
2647	gene:Solyc07g008970.2	NA	7	-	3996899	3996996	3996933	3996996	3996737	3996800	2647	2,6,5	36,62,51	1,2,4	58,40,33	183	149	0.00213971511818934	0.0151145833881	0.043,0.073,0.074	0.014,0.039,0.09	0.016
3623	gene:Solyc01g006110.2	NA	1	-	767856	768005	767933	768005	767316	767597	3623	7,34,6	82,309,157	2,8,3	106,77,57	226	149	0.002166296842300983	0.0152942169409	0.053,0.068,0.025	0.012,0.064,0.034	0.012
6270	gene:Solyc02g062640.2	NA	2	+	34384732	34384854	34384732	34384830	34384971	34385043	6270	11,24,14	12,59,4	10,4,5	18,6,15	173	149	0.0021712133828045875	0.0153207830625	0.441,0.259,0.751	0.324,0.365,0.223	0.18
12227	gene:Solyc06g059990.2	NA	6	-	37926120	37926241	37926165	37926241	37925412	37925468	12227	28,59,35	0,10,2	0,0,0	0,1,0	194	149	0.0021766179929877585	0.0153507631157	1.0,0.819,0.931	NA,0.0,NA	0.917
13372	gene:Solyc03g120430.2	NA	3	-	68823369	68823508	68823439	68823508	68823119	68823194	13372	0,1,0	23,87,28	3,6,0	36,16,31	219	149	0.0021796287082169823	0.0153638371789	0.0,0.008,0.0	0.054,0.203,0.0	-0.083
2539	gene:Solyc01g087380.2	NA	1	-	82330187	82330334	82330207	82330334	82325821	82326024	2539	4,2,0	8,17,13	0,0,0	1,1,0	169	149	0.00219264334741277	0.0154473759436	0.306,0.094,0.0	0.0,0.0,NA	0.133
3232	gene:Solyc03g112900.2	NA	3	+	63187137	63187284	63187137	63187198	63187924	63188415	3232	6,1,0	7,6,7	0,0,0	3,0,0	235	149	0.002201040059276528	0.0154983096433	0.352,0.096,0.0	0.0,NA,NA	0.149
3577	gene:Solyc08g077680.2	NA	8	-	61588591	61588684	61588611	61588684	61588174	61588245	3577	101,131,209	2,9,2	81,87,44	3,0,1	169	149	0.0022033708419640337	0.0155064996191	0.978,0.928,0.989	0.96,1.0,0.975	-0.013
11325	gene:Solyc11g069030.1	NA	11	+	53603244	53603432	53603244	53603380	53603576	53603706	11325	6,8,3	113,360,217	1,0,3	194,141,140	201	149	0.0022081079186112075	0.0155151709837	0.038,0.016,0.01	0.004,0.0,0.016	0.015
11475	gene:Solyc02g083850.2	NA	2	-	47115657	47115808	47115696	47115808	47115539	47115581	11475	14,11,13	121,154,153	5,3,7	101,121,108	188	149	0.00220771733581051	0.0155151709837	0.084,0.054,0.063	0.038,0.019,0.049	0.032
8145	gene:Solyc04g011430.2	NA	4	-	3888167	3888373	3888270	3888373	3887237	3887335	8145	27,102,40	808,3480,1420	18,15,15	608,428,338	252	149	0.002206363099733754	0.0155151709837	0.019,0.017,0.016	0.017,0.02,0.026	-0.004
3569	gene:Solyc01g060090.1	NA	1	-	69487245	69487375	69487290	69487375	69487094	69487144	3569	0,17,6	26,22,21	5,3,1	29,24,18	194	149	0.0022183309390570428	0.015578759847	0.0,0.372,0.18	0.117,0.088,0.041	0.102
5992	gene:Solyc03g113820.1	NA	3	-	63863179	63863367	63863319	63863367	63862975	63863097	5992	2,5,0	11,10,3	0,0,0	7,1,3	289	149	0.0022232872364044147	0.0156053142175	0.086,0.205,0.0	0.0,0.0,0.0	0.097
6468	gene:Solyc04g054330.2	NA	4	+	52331531	52331682	52331531	52331678	52331785	52331894	6468	2,6,3	21,117,50	0,0,0	34,45,30	153	149	0.0022353004864737076	0.0156813473113	0.085,0.048,0.055	0.0,0.0,0.0	0.063
336	gene:Solyc09g089880.2	NA	9	-	69500148	69500334	69500239	69500334	69498981	69499401	336	17,48,18	223,392,259	7,11,6	124,105,75	240	149	0.002259485913076885	0.0158342865043	0.045,0.071,0.041	0.034,0.061,0.047	0.005
9150	gene:Solyc01g066310.2	NA	1	+	73964780	73964923	73964780	73964841	73966729	73966814	9150	214,436,305	8,26,7	212,156,106	2,3,4	231	149	0.0022586309841453596	0.0158342865043	0.945,0.915,0.966	0.986,0.971,0.945	-0.025
12577	gene:Solyc05g016690.2	NA	5	-	17848303	17848441	17848414	17848441	17848056	17848134	12577	1,4,1	0,0,0	21,26,13	4,1,1	260	149	0.0022677751334900633	0.0158839946059	1.0,1.0,1.0	0.751,0.937,0.882	0.143
6022	gene:Solyc05g054100.2	NA	5	-	64075374	64075461	64075399	64075461	64075167	64075226	6022	11,16,12	354,548,264	9,4,3	301,270,292	174	149	0.0022757982723404764	0.0159317875892	0.026,0.024,0.037	0.025,0.013,0.009	0.013
5358	gene:Solyc07g022770.1	NA	7	+	21549988	21550048	21549988	21550041	21550159	21550240	5358	16,16,19	0,6,0	33,17,25	2,0,0	156	149	0.002300549915509479	0.0160965768588	1.0,0.718,1.0	0.94,1.0,1.0	-0.074
12587	gene:Solyc04g077500.2	NA	4	-	62449930	62450069	62449941	62450069	62449421	62449534	12587	10,14,9	72,197,84	4,1,7	76,79,58	160	149	0.0023162800485899988	0.0161981037627	0.115,0.062,0.091	0.047,0.012,0.101	0.036
12243	gene:Solyc05g053440.2	NA	5	+	63518407	63518551	63518407	63518535	63519110	63519424	12243	110,241,90	4148,7863,3689	146,118,100	5868,4643,4763	165	149	0.0023191103014094205	0.0162093604225	0.023,0.027,0.022	0.022,0.022,0.019	0.003
[truncated: 11,380 more rows]
