# Supplementary material for: High transcriptome plasticity drives phosphate starvation responses in tomato
Source: Stress Biol. 2022 Mar 18;2(1):18. doi: 10.1007/s44154-022-00035-4 (PMC10441952; doi:10.1007/s44154-022-00035-4)
Supplement: Supplementary file 3 — Additional file 3. [file 44154_2022_35_MOESM3_ESM.zip › rmats_9r/MXE.MATS.ReadsOnTargetAndJunctionCounts.txt]

ID	GeneID	geneSymbol	chr	strand	1stExonStart_0base	1stExonEnd	2ndExonStart_0base	2ndExonEnd	upstreamES	upstreamEE	downstreamES	downstreamEE	ID	IC_SAMPLE_1	SC_SAMPLE_1	IC_SAMPLE_2	SC_SAMPLE_2	IncFormLen	SkipFormLen	PValue	FDR	IncLevel1	IncLevel2	IncLevelDifference
829	gene:Solyc05g054810.2	NA	5	+	64629994	64630022	64630022	64630151	64629233	64629401	64630745	64631087	829	781,1060,704	579,2071,780	1138,980,919	907,716,700	177	278	1.0342144636228452e-150	1.20072299227e-147	0.679,0.446,0.586	0.663,0.683,0.673	-0.103
933	gene:Solyc03g114170.2	NA	3	+	64182860	64182883	64183529	64183563	64182595	64182691	64185515	64186112	933	2,2,0	0,20,1	0,2,6	0,2,2	172	183	6.894868197811092e-116	4.00247098883e-113	1.0,0.096,0.0	NA,0.515,0.761	-0.273
268	gene:Solyc09g091440.2	NA	9	-	70723809	70723878	70724368	70724426	70723398	70723707	70724528	70724596	268	152,270,122	49,179,61	142,99,108	31,32,28	207	218	6.035612017969556e-111	2.33578185095e-108	0.766,0.614,0.678	0.828,0.765,0.802	-0.112
376	gene:Solyc07g053610.2	NA	7	+	62038655	62038866	62039396	62039585	62038001	62038081	62039693	62040101	376	0,5,0	0,0,2	2,0,1	1,3,7	360	338	2.8515611094871406e-102	8.27665612029e-100	NA,1.0,0.0	0.653,0.0,0.118	0.243
331	gene:Solyc03g007480.2	NA	3	+	2055189	2055236	2055289	2055508	2053632	2053951	2055819	2055919	331	0,11,3	0,33,22	4,4,3	9,1,1	196	368	5.290537077978878e-100	1.22846270951e-97	NA,0.385,0.204	0.455,0.882,0.849	-0.434
398	gene:Solyc01g104650.2	NA	1	+	93082547	93082619	93082998	93083028	93081544	93082436	93084628	93085085	398	200,215,152	66,79,82	73,63,73	17,12,10	221	179	2.5288988823478913e-99	4.19435943201e-97	0.711,0.688,0.6	0.777,0.81,0.855	-0.148
542	gene:Solyc10g084850.1	NA	10	-	64236638	64236812	64238020	64238122	64236452	64236526	64238276	64238420	542	3,3,1	2,3,0	0,0,1	10,0,0	251	323	2.436204200694576e-99	4.19435943201e-97	0.659,0.563,1.0	0.0,NA,1.0	0.241
184	gene:Solyc01g098160.2	NA	1	-	88732125	88732240	88734968	88735069	88730992	88731613	88737107	88737335	184	53,143,105	245,262,244	68,30,45	229,170,219	250	264	6.708175651534514e-92	9.73523991429e-90	0.186,0.366,0.312	0.239,0.157,0.178	0.097
5	gene:Solyc01g090200.2	NA	1	+	83832838	83832975	83834340	83834407	83832410	83832507	83835003	83835067	5	0,2,7	4,5,6	4,8,0	4,0,0	286	216	6.96897803553242e-89	8.98998166584e-87	0.0,0.232,0.468	0.43,1.0,NA	-0.482
327	gene:Solyc09g074870.2	NA	9	-	66681136	66681296	66682045	66682175	66680128	66680218	66683466	66683551	327	4,4,8	0,8,0	4,0,2	0,1,0	279	309	3.8181584548726385e-87	4.43288196611e-85	1.0,0.356,1.0	1.0,0.0,1.0	0.119
951	gene:Solyc11g045510.1	NA	11	-	30396191	30396419	30400686	30400778	30394073	30394203	30401272	30401345	951	13,30,22	3,4,5	21,18,8	0,1,0	241	377	1.781089008920348e-83	1.87985849032e-81	0.871,0.921,0.873	1.0,0.966,1.0	-0.1
659	gene:Solyc12g089350.1	NA	12	+	64484147	64484381	64485019	64485278	64483180	64483311	64485844	64486038	659	8,12,15	23,37,19	0,0,1	2,1,0	383	408	9.835251709852747e-82	9.51560602928e-80	0.27,0.257,0.457	0.0,0.0,1.0	-0.005
1218	gene:Solyc02g089490.2	NA	2	+	51304720	51304900	51305560	51305670	51304543	51304567	51306111	51306556	1218	26,42,17	3,7,5	2,0,0	1,4,0	329	259	4.146902321935139e-81	3.70350276597e-79	0.872,0.825,0.728	0.612,0.0,NA	0.502
677	gene:Solyc02g092910.2	NA	2	+	53860043	53860079	53862042	53862083	53859288	53859434	53862620	53862722	677	26,58,51	11,40,15	40,30,38	6,10,4	185	190	2.2467251169599497e-78	1.86317704342e-76	0.708,0.598,0.777	0.873,0.755,0.907	-0.151
682	gene:Solyc02g062640.2	NA	2	+	34389313	34389408	34389810	34389880	34388886	34388946	34389983	34390320	682	108,268,144	93,223,86	96,89,48	40,37,25	244	219	2.3085933558850824e-77	1.78685125746e-75	0.51,0.519,0.6	0.683,0.683,0.633	-0.123
1255	gene:Solyc03g096360.2	NA	3	-	58406449	58406478	58406483	58406492	58405274	58405571	58406631	58406860	1255	164,276,137	110,386,99	169,149,167	114,79,105	158	178	9.658350387174462e-76	7.00834049969e-74	0.627,0.446,0.609	0.625,0.68,0.642	-0.088
487	gene:Solyc01g102660.2	NA	1	+	91407880	91407956	91408891	91409089	91406776	91406959	91409525	91409585	487	40,72,51	0,11,4	67,49,43	1,0,1	225	347	3.561299335017899e-74	2.43215795762e-72	1.0,0.91,0.952	0.99,1.0,0.985	-0.038
824	gene:Solyc01g095460.2	NA	1	+	86707182	86707333	86707333	86707382	86706786	86706947	86707880	86708104	824	67,124,112	43,92,56	77,61,70	27,24,19	300	198	6.4985871281415575e-74	4.19158869765e-72	0.507,0.471,0.569	0.653,0.627,0.709	-0.147
675	gene:Solyc07g017610.2	NA	7	+	7673987	7674096	7674590	7674681	7673500	7673574	7674781	7675117	675	5,4,3	0,3,6	0,5,0	0,0,1	258	240	3.754381097293684e-68	2.29412444945e-66	1.0,0.554,0.317	NA,1.0,0.0	0.124
861	gene:Solyc05g056590.2	NA	5	+	65869100	65869211	65869299	65869378	65863618	65863655	65869612	65869692	861	4,9,8	0,7,9	3,1,3	2,0,0	260	228	9.502565106364077e-67	5.51623904424e-65	1.0,0.53,0.438	0.568,1.0,1.0	-0.2
89	gene:Solyc05g056350.2	NA	5	+	65693063	65693157	65693237	65693428	65692411	65692647	65693931	65694151	89	199,398,294	150,529,214	275,189,212	175,161,109	243	340	8.3717953373364e-62	4.62840685078e-60	0.65,0.513,0.658	0.687,0.622,0.731	-0.073
765	gene:Solyc04g049090.2	NA	4	-	39554174	39554215	39554935	39555030	39553907	39554081	39555128	39555203	765	65,171,104	39,139,52	111,47,75	36,23,25	244	190	3.814428665256247e-61	2.01297803653e-59	0.565,0.489,0.609	0.706,0.614,0.7	-0.119
344	gene:Solyc04g047750.2	NA	4	+	36994525	36994653	36995539	36995685	36993782	36993878	36995957	36996321	344	0,8,3	5,2,2	1,2,2	2,0,0	277	295	4.767338626082544e-58	2.40646962821e-56	0.0,0.81,0.615	0.347,1.0,1.0	-0.307
815	gene:Solyc05g050360.2	NA	5	+	60472259	60472370	60472371	60472463	60471548	60471844	60472647	60472884	815	2,6,3	9,58,27	23,8,1	42,34,19	260	241	1.356052437961216e-57	6.55990366864e-56	0.171,0.087,0.093	0.337,0.179,0.047	-0.071
12	gene:Solyc06g084160.2	NA	6	+	49374207	49374291	49374513	49374634	49373255	49373402	49374713	49374992	12	5,12,6	20,26,20	3,1,3	11,33,22	233	270	3.3589613163226844e-57	1.5599016353e-55	0.225,0.348,0.258	0.24,0.034,0.136	0.14
655	gene:Solyc09g082160.2	NA	9	-	67981577	67981622	67983901	67984007	67980098	67980207	67984389	67984562	655	12,23,11	9,19,6	21,20,10	5,3,5	255	194	2.7225655385155596e-55	1.21573022701e-53	0.504,0.479,0.582	0.762,0.835,0.603	-0.212
370	gene:Solyc01g108500.2	NA	1	-	95807251	95807456	95807753	95807846	95806892	95806975	95808000	95808478	370	2,2,3	5,9,8	4,11,1	3,4,4	242	354	4.4627814968538374e-54	1.88246209043e-52	0.369,0.245,0.354	0.661,0.801,0.268	-0.254
753	gene:Solyc08g075310.2	NA	8	+	59414304	59414540	59414712	59414822	59413756	59413873	59415152	59415230	753	0,2,3	0,1,2	2,4,1	0,0,1	385	259	4.539960252532549e-54	1.88246209043e-52	NA,0.574,0.502	1.0,1.0,0.402	-0.263
608	gene:Solyc02g072230.2	NA	2	+	41540545	41540616	41542470	41542532	41540217	41540313	41542932	41542989	608	6,1,1	23,23,26	1,0,0	22,14,6	220	211	2.746885055695779e-53	1.09970122402e-51	0.2,0.04,0.036	0.042,0.0,0.0	0.078
465	gene:Solyc05g015710.2	NA	5	-	11757559	11757649	11757799	11757853	11755996	11756260	11758143	11758617	465	13,39,10	4,14,6	4,2,1	0,0,2	203	239	3.085094594869754e-53	1.19393160821e-51	0.793,0.766,0.662	1.0,1.0,0.371	-0.05
1037	gene:Solyc11g013400.1	NA	11	+	6414684	6414893	6414938	6414986	6409787	6409882	6415105	6415189	1037	68,120,69	25,84,31	53,37,32	14,11,8	358	197	8.148894781685866e-53	3.05189252953e-51	0.599,0.44,0.551	0.676,0.649,0.688	-0.141
1222	gene:Solyc02g089490.2	NA	2	+	51304720	51304900	51305560	51305665	51304543	51304567	51306111	51306556	1222	26,42,17	5,5,9	2,0,0	0,4,0	329	254	1.4492789631536251e-52	5.25816523819e-51	0.801,0.866,0.593	1.0,0.0,NA	0.253
688	gene:Solyc03g116640.2	NA	3	+	65969703	65969797	65970935	65971149	65969627	65969634	65971604	65971674	688	4,4,0	0,9,3	2,0,0	10,0,1	243	363	4.4922075617775675e-51	1.58044029673e-49	1.0,0.399,0.0	0.23,NA,0.0	0.351
696	gene:Solyc01g009500.2	NA	1	+	3740073	3740175	3741105	3741372	3739771	3739911	3742357	3742569	696	22,76,68	129,301,214	12,9,7	73,63,62	251	416	6.380310671299129e-50	2.17868843805e-48	0.22,0.295,0.345	0.214,0.191,0.158	0.099
876	gene:Solyc04g071470.2	NA	4	+	58450891	58450989	58451700	58451774	58450369	58450447	58454130	58454218	876	16,16,19	31,45,31	3,4,1	25,6,11	247	223	3.3363587299709677e-47	1.106717853e-45	0.318,0.243,0.356	0.098,0.376,0.076	0.122
1228	gene:Solyc03g120430.2	NA	3	-	68823696	68823811	68823845	68823887	68823587	68823619	68823966	68824018	1228	6,30,11	19,48,17	1,7,2	20,14,12	191	264	4.852150137650672e-47	1.56193909503e-45	0.304,0.463,0.472	0.065,0.409,0.187	0.193
667	gene:Solyc05g018750.2	NA	5	+	23531697	23531877	23535858	23536252	23531119	23531544	23537629	23537918	667	15,25,27	76,138,93	32,12,34	82,62,58	329	543	4.97775594452833e-47	1.56193909503e-45	0.246,0.23,0.324	0.392,0.242,0.492	-0.109
393	gene:Solyc01g097810.2	NA	1	-	88521507	88521580	88521851	88521986	88521285	88521359	88522142	88522267	393	73,171,181	24,87,65	73,74,36	18,16,10	284	222	6.669638440276648e-47	2.03775006031e-45	0.704,0.606,0.685	0.76,0.783,0.738	-0.095
64	gene:Solyc05g055170.2	NA	5	-	64928981	64929064	64929511	64929605	64928731	64928803	64930322	64930474	64	201,321,200	12,15,25	237,185,193	8,12,3	243	232	2.8524178974983005e-46	8.49142866409e-45	0.941,0.953,0.884	0.966,0.936,0.984	-0.036
661	gene:Solyc12g008650.1	NA	12	-	2027284	2027489	2027940	2028022	2026864	2026977	2028150	2028292	661	161,409,243	414,1268,640	235,214,126	513,367,323	231	354	1.692512248100819e-44	4.91251680011e-43	0.373,0.331,0.368	0.412,0.472,0.374	-0.062
812	gene:Solyc10g006190.2	NA	10	-	904328	904379	905139	905293	903486	903758	905561	905588	812	1,10,3	4,7,10	2,0,0	5,4,0	303	200	1.9586271183449235e-44	5.54625874244e-43	0.142,0.485,0.165	0.209,0.0,NA	0.16
529	gene:Solyc12g096710.1	NA	12	+	65521537	65521604	65521683	65522079	65519709	65520601	65522150	65522230	529	0,3,4	31,53,48	1,0,0	0,9,6	216	545	9.290947671151795e-44	2.56828339195e-42	0.0,0.125,0.174	1.0,0.0,0.0	-0.234
1151	gene:Solyc02g090390.2	NA	2	-	51945956	51946021	51946939	51947081	51945810	51945875	51947634	51948136	1151	0,2,4	5,8,3	6,0,0	3,3,0	291	214	1.159704568377497e-43	3.13120233462e-42	0.0,0.155,0.495	0.595,0.0,NA	-0.081
29	gene:Solyc03g025890.1	NA	3	+	3293158	3293397	3294370	3294527	3291785	3292748	3294620	3294815	29	0,2,0	1,0,0	6,1,2	2,3,0	388	306	2.198368047429758e-43	5.8006938706e-42	0.0,1.0,NA	0.703,0.208,1.0	-0.137
698	gene:Solyc03g044080.2	NA	3	-	7931547	7931620	7931739	7931803	7928889	7928955	7935420	7935568	698	0,5,1	118,157,72	6,0,6	54,58,33	213	222	2.947319059240586e-41	7.60408317284e-40	0.0,0.032,0.014	0.104,0.0,0.159	-0.072
272	gene:Solyc09g075290.2	NA	9	+	67020273	67020443	67021404	67021587	67020096	67020186	67021813	67022292	272	509,689,459	1664,3706,1508	736,627,586	2292,1927,1835	319	332	2.3970289203243244e-40	6.0498925576e-39	0.241,0.162,0.241	0.25,0.253,0.249	-0.036
1229	gene:Solyc02g077680.2	NA	2	+	42576497	42576598	42577187	42577261	42575516	42575621	42577432	42577556	1229	0,7,3	18,58,19	2,0,0	9,16,12	250	223	3.431931023629536e-39	8.47759982646e-38	0.0,0.097,0.123	0.165,0.0,0.0	0.018
155	gene:Solyc02g088460.2	NA	2	-	50546244	50546464	50546774	50546889	50545927	50546020	50547091	50547235	155	9,4,4	34,30,26	9,9,2	22,16,3	264	369	3.6272514825290345e-39	8.77341452337e-38	0.27,0.157,0.177	0.364,0.44,0.482	-0.227
932	gene:Solyc01g067490.2	NA	1	-	76204056	76204107	76204308	76204377	76203726	76203864	76205035	76205215	932	13,29,23	15,31,22	23,18,21	9,7,17	218	200	9.04649754456803e-39	2.14346605087e-37	0.443,0.462,0.49	0.701,0.702,0.531	-0.18
1038	gene:Solyc11g013400.1	NA	11	+	6414690	6414893	6414938	6415027	6409787	6409882	6415105	6415189	1038	0,0,4	1,0,0	3,1,2	3,0,0	352	238	3.5250859216246407e-38	8.18524951001e-37	0.0,NA,1.0	0.403,1.0,1.0	-0.301
806	gene:Solyc01g100860.2	NA	1	-	90766596	90766758	90772164	90772325	90765534	90765605	90772963	90773122	806	1110,2893,1245	1629,3863,1545	1638,1285,1247	1686,1430,1404	310	311	1.2672530036249334e-37	2.8848641906e-36	0.406,0.429,0.447	0.494,0.474,0.471	-0.052
175	gene:Solyc08g075530.2	NA	8	+	59692779	59693077	59693189	59693248	59692250	59692429	59694797	59694935	175	39,92,177	2,7,12	133,147,68	22,14,9	447	208	1.5646129835845457e-37	3.49329937296e-36	0.901,0.859,0.873	0.738,0.83,0.779	0.095
1213	gene:Solyc02g089490.2	NA	2	+	51304686	51304900	51305560	51305670	51304543	51304567	51306111	51306556	1213	18,16,13	3,7,5	3,0,0	1,4,0	363	259	3.320727161918107e-37	7.27427214148e-36	0.811,0.62,0.65	0.682,0.0,NA	0.353
188	gene:Solyc09g011160.2	NA	9	+	4513101	4513225	4513595	4513686	4512609	4512653	4514127	4514171	188	3,14,4	6,14,4	3,0,3	12,9,13	273	240	9.1721973724683e-35	1.97202243508e-33	0.305,0.468,0.468	0.18,0.0,0.169	0.297
917	gene:Solyc09g018830.2	NA	9	+	17566840	17566929	17566929	17567142	17565973	17566068	17567551	17567592	917	7,32,7	13,47,14	5,5,3	19,12,15	238	362	2.066529654339067e-34	4.36225623398e-33	0.45,0.509,0.432	0.286,0.388,0.233	0.161
407	gene:Solyc05g005840.2	NA	5	+	658912	659026	659405	659609	658355	658425	659813	659972	407	5,36,14	30,136,50	2,9,5	8,12,5	263	353	7.272319029590341e-33	1.50770757024e-31	0.183,0.262,0.273	0.251,0.502,0.573	-0.203
764	gene:Solyc04g049090.2	NA	4	-	39554505	39554555	39554935	39555030	39554174	39554215	39555128	39555203	764	69,187,113	69,217,98	115,52,80	64,74,40	244	199	1.9209833050548534e-32	3.91273967924e-31	0.449,0.413,0.485	0.594,0.364,0.62	-0.077
71	gene:Solyc11g012550.1	NA	11	+	5361093	5361192	5363539	5363595	5360151	5360248	5364108	5365080	71	19,41,24	0,11,2	19,5,9	0,3,0	248	205	3.3626610478497494e-32	6.73111978716e-31	1.0,0.755,0.908	1.0,0.579,1.0	0.028
409	gene:Solyc05g005840.2	NA	5	+	658912	659026	659405	659584	658355	658425	659813	659972	409	5,36,14	32,150,72	2,9,5	6,13,8	263	328	9.241368915581442e-32	1.81851344254e-30	0.163,0.23,0.195	0.294,0.463,0.438	-0.202
48	gene:Solyc03g093640.2	NA	3	-	55198010	55198070	55198350	55198403	55197501	55197548	55199155	55199220	48	40,133,77	56,144,60	91,60,35	50,35,47	202	209	1.0230809280161028e-31	1.97966159571e-30	0.425,0.489,0.57	0.653,0.639,0.435	-0.081
123	gene:Solyc01g056520.2	NA	1	-	54533362	54533461	54537334	54537463	54532708	54532747	54537864	54538011	123	69,108,53	14,69,39	79,44,37	18,21,13	278	248	1.32216396275136e-31	2.47585864638e-30	0.815,0.583,0.548	0.797,0.651,0.717	-0.073
388	gene:Solyc06g054140.2	NA	6	+	36963987	36964025	36965487	36965596	36962408	36962514	36967925	36968169	388	6,1,7	8,5,8	2,2,0	2,0,0	187	258	1.305254012274843e-31	2.47585864638e-30	0.509,0.216,0.547	0.58,1.0,NA	-0.366
808	gene:Solyc01g100860.2	NA	1	-	90765534	90765605	90771064	90771135	90764992	90765112	90772164	90772325	808	483,989,610	1492,2479,1313	727,615,616	1419,1324,1351	220	220	3.522287787362631e-30	6.49107320814e-29	0.245,0.285,0.317	0.339,0.317,0.313	-0.041
265	gene:Solyc08g074290.2	NA	8	+	58409542	58409549	58409549	58409794	58408390	58408546	58409923	58410057	265	24,49,39	154,382,158	28,18,16	102,59,85	156	394	3.097156783180314e-29	5.61843597699e-28	0.282,0.245,0.384	0.409,0.435,0.322	-0.085
1041	gene:Solyc08g016010.2	NA	8	-	6577093	6577238	6577238	6577311	6576765	6576955	6577813	6577905	1041	58,125,48	49,258,62	57,58,53	64,52,50	222	294	1.718962099193974e-28	3.07033076487e-27	0.611,0.391,0.506	0.541,0.596,0.584	-0.071
505	gene:Solyc04g079070.2	NA	4	-	63652099	63652145	63652549	63652601	63651691	63651958	63652721	63652793	505	138,298,187	53,134,55	48,51,30	9,4,19	201	195	3.576078924790545e-28	6.29064792679e-27	0.716,0.683,0.767	0.838,0.925,0.605	-0.067
205	gene:Solyc01g091090.2	NA	1	-	84808818	84808995	84809480	84809583	84808134	84808323	84810093	84810641	205	2,5,0	5,7,5	1,6,1	46,41,39	252	326	5.433078730649724e-28	9.41463344222e-27	0.341,0.48,0.0	0.027,0.159,0.032	0.201
1291	gene:Solyc05g052630.2	NA	5	-	62847187	62847237	62847812	62847932	62846079	62846323	62849168	62849284	1291	20,10,12	25,47,44	8,6,7	51,24,29	269	199	2.7187737377283625e-27	4.6419063375e-26	0.372,0.136,0.168	0.104,0.156,0.152	0.088
1277	gene:Solyc03g122090.2	NA	3	+	70056935	70057036	70057190	70057303	70056626	70056759	70057854	70057931	1277	1,4,7	0,2,2	2,1,0	0,4,2	250	262	1.0783438432735756e-26	1.8144307276e-25	1.0,0.677,0.786	1.0,0.208,0.0	0.418
26	gene:Solyc08g061100.2	NA	8	-	46659908	46660035	46660053	46660259	46658542	46659454	46660372	46660569	26	990,1921,1036	476,1352,609	805,676,625	410,316,302	355	276	1.2756375599291446e-26	2.11573601011e-25	0.618,0.525,0.569	0.604,0.625,0.617	-0.045
1162	gene:Solyc01g095970.2	NA	1	-	87087491	87087615	87087690	87087724	87086598	87086663	87087822	87087913	1162	2,3,3	1,10,15	2,0,0	5,1,1	183	273	2.6737079337333125e-26	4.37207733953e-25	0.749,0.309,0.23	0.374,0.0,0.0	0.305
1214	gene:Solyc02g089490.2	NA	2	+	51304686	51304900	51305081	51305180	51304543	51304567	51306111	51306556	1214	18,16,13	3,1,0	3,0,0	0,1,0	363	248	1.6192385813179466e-25	2.61102221238e-24	0.804,0.916,1.0	1.0,0.0,NA	0.407
828	gene:Solyc05g054810.2	NA	5	+	64629994	64630022	64630043	64630151	64629265	64629401	64630745	64631087	828	781,1060,704	416,1407,520	1138,980,919	598,493,500	177	257	1.8503561060867493e-25	2.942826629e-24	0.732,0.522,0.663	0.734,0.743,0.727	-0.096
322	gene:Solyc01g099700.2	NA	1	+	89869857	89870026	89870150	89870214	89869514	89869610	89871267	89871360	322	4,56,20	4,9,7	5,2,9	2,4,5	318	213	1.5614643328605524e-24	2.44981093304e-23	0.401,0.806,0.657	0.626,0.251,0.547	0.147
178	gene:Solyc10g074900.1	NA	10	-	58607570	58607622	58608304	58608588	58606899	58607144	58609555	58609717	178	732,1201,1090	206,294,168	1113,898,866	209,168,146	433	201	8.224757688390008e-24	1.27319249016e-22	0.623,0.655,0.751	0.712,0.713,0.734	-0.043
1209	gene:Solyc02g089490.2	NA	2	+	51305081	51305180	51305560	51305670	51304543	51304567	51306111	51306556	1209	3,1,0	3,7,5	0,1,0	1,4,0	248	259	9.306090390248747e-24	1.42162775567e-22	0.511,0.13,0.0	0.0,0.207,NA	0.11
1290	gene:Solyc05g052630.2	NA	5	-	62847187	62847237	62847812	62847846	62846079	62846323	62849168	62849284	1290	5,1,4	25,47,44	1,2,1	51,24,29	183	199	2.773001397816833e-23	4.18110989983e-22	0.179,0.023,0.09	0.021,0.083,0.036	0.051
1296	gene:Solyc02g094640.2	NA	2	+	55233896	55233979	55234515	55234595	55230717	55230886	55234668	55234757	1296	8,32,34	29,53,48	9,8,12	44,22,17	232	229	1.0270037210062663e-22	1.52865553857e-21	0.214,0.373,0.411	0.168,0.264,0.411	0.052
1239	gene:Solyc12g027580.1	NA	12	-	24485428	24485625	24485885	24485996	24485188	24485258	24486078	24486156	1239	33,98,27	59,183,48	9,24,20	32,4,27	260	346	4.14720827963173e-22	6.09482128184e-21	0.427,0.416,0.428	0.272,0.889,0.496	-0.129
1153	gene:Solyc01g087190.2	NA	1	-	82124699	82124843	82125300	82125423	82124515	82124607	82125812	82126274	1153	2,1,1	2,15,0	0,5,0	4,2,0	272	293	4.430201593136063e-22	6.42933006204e-21	0.519,0.067,1.0	0.0,0.729,NA	0.164
1295	gene:Solyc02g094640.2	NA	2	+	55233896	55233979	55234493	55234595	55230717	55230886	55234668	55234757	1295	8,32,34	36,60,51	9,8,12	47,24,21	232	251	9.89299215603417e-22	1.41799554236e-20	0.194,0.366,0.419	0.172,0.265,0.382	0.053
72	gene:Solyc11g012550.1	NA	11	+	5361093	5361132	5363539	5363595	5360151	5360248	5364108	5365080	72	0,3,0	0,11,2	0,0,1	0,3,0	188	205	1.086608468440694e-21	1.53847857544e-20	NA,0.229,0.0	NA,0.0,1.0	-0.386
1217	gene:Solyc02g089490.2	NA	2	+	51304686	51304900	51305560	51305665	51304543	51304567	51306111	51306556	1217	18,16,13	5,5,9	3,0,0	0,4,0	363	254	1.143123484769179e-21	1.59899562147e-20	0.716,0.691,0.503	1.0,0.0,NA	0.137
1011	gene:Solyc11g072970.1	NA	11	-	56119416	56119499	56120379	56120454	56117176	56117325	56120535	56120616	1011	20,43,34	2,9,1	24,17,9	0,4,0	224	232	1.2266843067622846e-21	1.69545295256e-20	0.912,0.832,0.972	1.0,0.815,1.0	-0.033
404	gene:Solyc05g005840.2	NA	5	+	658912	659026	659405	659609	658355	658425	660258	660410	404	5,38,12	30,134,50	2,9,3	7,13,5	263	353	2.3697967205730296e-21	3.23686352069e-20	0.183,0.276,0.244	0.277,0.482,0.446	-0.167
333	gene:Solyc02g092920.2	NA	2	+	53874243	53874460	53875015	53875200	53872760	53872928	53875276	53875363	333	109,216,162	120,142,85	113,72,73	40,44,58	366	334	1.5069405002014425e-20	2.03436967527e-19	0.453,0.581,0.635	0.721,0.599,0.535	-0.062
718	gene:Solyc12g035670.1	NA	12	-	54493086	54493263	54493499	54493721	54488903	54489134	54493921	54494013	718	12,9,17	1,6,7	19,11,8	7,13,7	371	326	3.37162714552929e-20	4.49937829421e-19	0.913,0.569,0.681	0.705,0.426,0.501	0.177
488	gene:Solyc01g102660.2	NA	1	+	91407880	91407956	91408891	91408953	91406887	91406959	91409525	91409585	488	40,72,51	337,642,345	67,49,43	224,194,209	225	211	6.904256262178294e-20	9.10891081862e-19	0.1,0.095,0.122	0.219,0.192,0.162	-0.085
1014	gene:Solyc11g072970.1	NA	11	-	56119747	56119804	56120379	56120454	56119416	56119499	56120535	56120616	1014	20,46,33	21,73,34	21,17,10	42,26,23	224	206	8.444274601049848e-20	1.10155087773e-18	0.467,0.367,0.472	0.315,0.376,0.286	0.11
851	gene:Solyc02g091120.2	NA	2	-	52526733	52526926	52528849	52528899	52526478	52526640	52529244	52529352	851	8,19,5	24,30,16	7,12,7	13,8,11	199	342	2.140557974895453e-19	2.76131978762e-18	0.364,0.521,0.349	0.481,0.721,0.522	-0.163
538	gene:Solyc12g038430.1	NA	12	-	47767610	47767769	47767991	47768081	47767427	47767532	47768229	47768604	538	11,40,18	27,103,60	12,12,5	20,17,11	239	308	3.218265329020489e-19	4.10594071098e-18	0.344,0.334,0.279	0.436,0.476,0.369	-0.108
619	gene:Solyc03g117420.2	NA	3	-	66568342	66568413	66569094	66569138	66567192	66567487	66569239	66569270	619	1,26,21	144,242,307	2,7,0	138,75,59	193	220	1.514447342794801e-18	1.91116670107e-17	0.008,0.109,0.072	0.016,0.096,0.0	0.026
466	gene:Solyc05g015710.2	NA	5	-	11757559	11757649	11757799	11757856	11755996	11756260	11758143	11758617	466	5,20,4	4,14,6	3,0,1	0,0,2	206	239	1.5892679817943933e-18	1.98402164179e-17	0.592,0.624,0.436	1.0,NA,0.367	-0.133
1012	gene:Solyc11g072970.1	NA	11	-	56119416	56119499	56120379	56120447	56117176	56117325	56120535	56120616	1012	0,2,2	2,9,1	3,0,0	0,4,0	217	232	2.8441013645959424e-18	3.51276774925e-17	0.0,0.192,0.681	1.0,0.0,NA	-0.209
811	gene:Solyc02g091190.2	NA	2	+	52578475	52578579	52578873	52578925	52577821	52577918	52579250	52579682	811	257,560,261	167,385,156	213,210,161	116,93,102	253	201	3.0091628790435403e-18	3.67751379218e-17	0.55,0.536,0.571	0.593,0.642,0.556	-0.045
464	gene:Solyc05g015710.2	NA	5	-	11757559	11757649	11757799	11757841	11755996	11756260	11758143	11758617	464	5,23,5	4,14,6	3,0,1	0,0,2	191	239	3.3540474620624984e-18	4.05630114943e-17	0.61,0.673,0.51	1.0,NA,0.385	-0.095
921	gene:Solyc01g090880.2	NA	1	-	84592195	84592308	84592491	84592551	84591373	84591442	84592625	84592934	921	10,26,23	70,137,113	1,7,4	68,50,51	209	262	3.3952177446403142e-18	4.06376062013e-17	0.152,0.192,0.203	0.018,0.149,0.09	0.097
858	gene:Solyc05g052690.2	NA	5	-	62899090	62899320	62899779	62899859	62898701	62898823	62901677	62902011	858	32,77,44	122,282,146	59,55,58	177,170,136	229	379	5.8113408598269276e-18	6.884659937e-17	0.303,0.311,0.333	0.356,0.349,0.414	-0.057
891	gene:Solyc09g064790.2	NA	9	+	62205901	62205988	62206640	62206691	62203817	62204012	62207721	62207904	891	19,41,18	7,20,7	12,8,9	6,12,9	236	200	6.1911223928647026e-18	7.2604980789e-17	0.697,0.635,0.685	0.629,0.361,0.459	0.189
663	gene:Solyc12g008650.1	NA	12	-	2026864	2026977	2027284	2027489	2026343	2026536	2027940	2028022	663	243,814,456	135,751,316	353,227,164	195,171,92	354	262	8.392540268354733e-18	9.74373925156e-17	0.571,0.445,0.516	0.573,0.496,0.569	-0.035
454	gene:Solyc03g093390.2	NA	3	-	54655765	54655965	54656034	54656177	54655131	54655685	54656737	54656997	454	4,7,0	99,152,72	5,8,2	380,390,294	292	349	1.620645734160289e-17	1.86294029442e-16	0.046,0.052,0.0	0.015,0.024,0.008	0.017
218	gene:Solyc11g039950.1	NA	11	-	40563512	40563654	40567599	40567679	40563334	40563382	40569929	40570089	218	3,7,1	2,15,3	8,4,2	0,4,0	229	291	2.053118920657984e-17	2.33693241851e-16	0.656,0.372,0.298	1.0,0.56,1.0	-0.411
1154	gene:Solyc01g087190.2	NA	1	-	82124699	82124788	82125300	82125423	82124515	82124607	82125812	82126274	1154	2,1,1	2,10,0	0,5,0	4,1,0	272	238	2.1320119554942923e-17	2.4031707576e-16	0.467,0.08,1.0	0.0,0.814,NA	0.109
210	gene:Solyc07g042510.2	NA	7	-	55782158	55782203	55782230	55782361	55781671	55782041	55783087	55783484	210	8,7,5	3,18,3	1,2,1	5,4,0	280	194	3.191416494611671e-17	3.56272552908e-16	0.649,0.212,0.536	0.122,0.257,1.0	0.006
896	gene:Solyc05g048770.2	NA	5	+	59430391	59430518	59434015	59434179	59426318	59426400	59435748	59435912	896	9,29,26	42,85,27	25,16,12	29,26,29	276	313	6.276724622302189e-17	6.94026408237e-16	0.196,0.279,0.522	0.494,0.411,0.319	-0.076
24	gene:Solyc06g084160.2	NA	6	+	49374228	49374291	49374513	49374634	49373255	49373402	49374713	49374992	24	199,427,200	20,26,20	146,128,108	11,33,22	212	270	9.402955640024426e-17	1.02988976397e-15	0.927,0.954,0.927	0.944,0.832,0.862	0.057
402	gene:Solyc05g005840.2	NA	5	+	659405	659609	659813	659972	658912	659026	660258	660410	402	54,205,79	114,428,148	22,20,23	59,56,56	353	308	1.6702596683040302e-16	1.81230978963e-15	0.292,0.295,0.318	0.245,0.238,0.264	0.053
403	gene:Solyc05g005840.2	NA	5	+	659405	659622	659813	659972	658912	659026	660258	660410	403	78,276,102	114,428,148	31,23,27	59,56,56	366	308	1.7479432093767583e-16	1.87903895008e-15	0.365,0.352,0.367	0.307,0.257,0.289	0.077
483	gene:Solyc12g038400.1	NA	12	-	48113850	48114084	48114359	48114454	48111503	48111629	48115001	48115222	483	68,104,94	229,502,270	74,54,36	208,125,148	244	383	2.340534207985061e-16	2.47032746861e-15	0.318,0.245,0.353	0.358,0.404,0.276	-0.041
618	gene:Solyc03g117420.2	NA	3	-	66568342	66568413	66569080	66569138	66567192	66567487	66569239	66569270	618	6,22,17	144,242,307	0,1,0	138,75,59	207	220	2.327865018711567e-16	2.47032746861e-15	0.042,0.088,0.056	0.0,0.014,0.0	0.057
570	gene:Solyc05g052180.2	NA	5	-	62462894	62463021	62463170	62463246	62461711	62462070	62464162	62464388	570	43,144,58	93,181,62	78,37,30	58,46,49	225	276	2.89667357603806e-16	3.02976398359e-15	0.362,0.494,0.534	0.623,0.497,0.429	-0.053
500	gene:Solyc03g121950.2	NA	3	-	69946973	69947290	69948424	69948458	69946698	69946845	69948571	69948641	500	329,273,301	243,918,379	184,162,189	270,126,162	183	466	3.5707695268201085e-16	3.701485197e-15	0.775,0.431,0.669	0.634,0.766,0.748	-0.091
553	gene:Solyc04g025290.2	NA	4	-	24330164	24330351	24337434	24337627	24329325	24329705	24338391	24338595	553	12,50,22	124,282,92	4,7,12	66,54,67	342	336	2.4787603693182435e-15	2.54676175998e-14	0.087,0.148,0.19	0.056,0.113,0.15	0.035
1198	gene:Solyc11g008960.1	NA	11	-	3115365	3115422	3115891	3116115	3115079	3115223	3116214	3116358	1198	0,6,7	34,72,70	3,1,0	27,27,29	373	206	3.1773636911156356e-15	3.2358940749e-14	0.0,0.044,0.052	0.058,0.02,0.0	0.006
1219	gene:Solyc02g089490.2	NA	2	+	51304720	51304900	51305081	51305180	51304543	51304567	51306111	51306556	1219	26,42,17	3,1,0	2,0,0	0,1,0	329	248	7.905180909486151e-15	7.9807956834e-14	0.867,0.969,1.0	1.0,0.0,NA	0.445
1197	gene:Solyc11g008960.1	NA	11	-	3115365	3115430	3115891	3116115	3115079	3115223	3116214	3116358	1197	0,6,7	38,76,72	3,1,0	28,25,32	373	214	1.0108986526428464e-14	1.011770117e-13	0.0,0.043,0.053	0.058,0.022,0.0	0.005
674	gene:Solyc07g017610.2	NA	7	+	7673987	7674096	7674632	7674681	7673500	7673574	7674781	7675117	674	5,4,3	0,6,11	0,5,0	0,2,1	258	198	1.67765830714369e-14	1.66475324324e-13	1.0,0.338,0.173	NA,0.657,0.0	0.175
949	gene:Solyc11g045510.1	NA	11	-	30396327	30396419	30400686	30400778	30394073	30394203	30401272	30401345	949	13,30,22	18,40,66	21,18,8	15,17,16	241	241	2.2101632367469053e-14	2.1745758626e-13	0.419,0.429,0.25	0.583,0.514,0.333	-0.111
1179	gene:Solyc05g054600.2	NA	5	-	64477641	64477735	64478279	64478404	64476880	64476979	64478912	64479080	1179	1,21,11	12,29,15	4,12,7	7,11,5	274	243	3.34046267909089e-14	3.25905644573e-13	0.069,0.391,0.394	0.336,0.492,0.554	-0.176
408	gene:Solyc05g005840.2	NA	5	+	658912	659026	659405	659626	658355	658425	659813	659972	408	5,36,14	39,169,73	2,9,5	9,14,6	263	370	6.464561101923378e-14	6.25446286611e-13	0.153,0.231,0.212	0.238,0.475,0.54	-0.219
1232	gene:Solyc02g077680.2	NA	2	+	42576436	42576598	42577187	42577261	42575516	42575621	42577432	42577556	1232	36,71,41	18,58,19	41,26,33	9,16,12	311	223	1.3533897767754754e-13	1.29858308334e-12	0.589,0.467,0.607	0.766,0.538,0.664	-0.102
445	gene:Solyc10g081400.1	NA	10	+	62478112	62478154	62478501	62478745	62477284	62477360	62478988	62479005	445	41,50,21	8,13,8	22,7,3	7,4,5	191	393	2.1185623953282182e-13	2.01610732867e-12	0.913,0.888,0.844	0.866,0.783,0.552	0.148
681	gene:Solyc02g062640.2	NA	2	+	34389194	34389408	34389810	34389880	34388886	34388946	34389983	34390320	681	60,97,68	93,223,86	39,39,49	40,37,25	363	219	2.3356105370020533e-13	2.20458848249e-12	0.28,0.208,0.323	0.37,0.389,0.542	-0.163
992	gene:Solyc11g073050.1	NA	11	+	56167355	56167422	56167879	56167945	56167161	56167234	56168126	56168224	992	42,179,71	481,589,374	33,31,29	362,308,352	216	215	4.294983982034533e-13	4.02135193802e-12	0.08,0.232,0.159	0.083,0.091,0.076	0.074
259	gene:Solyc08g059760.2	NA	8	-	45231832	45231954	45232375	45232428	45231391	45231458	45234151	45234235	259	0,8,2	8,29,12	0,2,1	5,0,8	202	271	4.446093235443879e-13	4.09675733837e-12	0.0,0.27,0.183	0.0,1.0,0.144	-0.23
708	gene:Solyc05g009330.2	NA	5	-	3478319	3478422	3478483	3478525	3477307	3477790	3482222	3482473	708	34,70,28	16,68,15	45,57,63	36,18,31	191	252	4.419165975284611e-13	4.09675733837e-12	0.737,0.576,0.711	0.623,0.807,0.728	-0.045
1145	gene:Solyc09g057670.2	NA	9	-	50131268	50131359	50132178	50132241	50130352	50130457	50133260	50133310	1145	269,579,257	120,481,169	280,220,208	107,92,91	212	240	6.500406376510581e-13	5.94249748278e-12	0.717,0.577,0.633	0.748,0.73,0.721	-0.091
452	gene:Solyc03g093390.2	NA	3	-	54655765	54655965	54656034	54656150	54655131	54655685	54656737	54656997	452	0,4,0	99,152,72	8,2,7	380,390,294	265	349	1.013691270199268e-12	9.19449659923e-12	0.0,0.033,0.0	0.027,0.007,0.03	-0.01
1265	gene:Solyc01g087370.2	NA	1	-	82322601	82322699	82325821	82326024	82314087	82314163	82328213	82328315	1265	14,56,15	4,16,6	9,2,0	2,0,6	352	247	1.0866182817060603e-12	9.77956453535e-12	0.711,0.711,0.637	0.759,1.0,0.0	0.1
394	gene:Solyc01g094480.2	NA	1	+	85947336	85947390	85947541	85947619	85947132	85947210	85947696	85948054	394	183,461,261	445,692,361	119,107,107	251,199,206	203	227	1.9816676257841262e-12	1.7697816258e-11	0.315,0.427,0.447	0.346,0.375,0.367	0.034
1264	gene:Solyc01g087370.2	NA	1	-	82322628	82322699	82325821	82326024	82314087	82314163	82328213	82328315	1264	14,56,15	7,6,0	9,2,0	2,0,0	352	220	2.1821122121634004e-12	1.93391776971e-11	0.556,0.854,1.0	0.738,1.0,NA	-0.066
690	gene:Solyc12g098430.1	NA	12	+	65935703	65935731	65936658	65936733	65935216	65935269	65937149	65937254	690	36,73,47	30,86,37	43,41,19	35,20,21	177	224	2.385708672536648e-12	2.0983392188e-11	0.603,0.518,0.617	0.609,0.722,0.534	-0.042
958	gene:Solyc10g045540.1	NA	10	+	34550560	34550704	34557468	34557591	34549919	34550002	34561244	34561427	958	10,37,25	19,62,29	4,10,5	17,16,32	293	272	3.1628213520556186e-12	2.76092901484e-11	0.328,0.357,0.445	0.179,0.367,0.127	0.152
895	gene:Solyc05g048770.2	NA	5	+	59430391	59430518	59434012	59434179	59426318	59426400	59435748	59435912	895	9,29,26	42,83,27	25,16,12	29,26,34	276	316	3.264023563033076e-12	2.82800847514e-11	0.197,0.286,0.524	0.497,0.413,0.288	-0.064
946	gene:Solyc05g053930.2	NA	5	+	63955790	63955888	63955899	63955933	63955543	63955679	63956069	63956193	946	32,114,77	5,36,12	54,27,38	6,9,5	247	183	4.980939940511358e-12	4.28360834884e-11	0.826,0.701,0.826	0.87,0.69,0.849	-0.019
1104	gene:Solyc09g075990.2	NA	9	-	67671984	67672028	67672404	67672631	67670825	67670903	67673085	67673180	1104	5,10,8	4,31,17	7,6,0	6,9,0	376	193	5.8693851119125304e-12	5.01055596686e-11	0.391,0.142,0.195	0.375,0.255,NA	-0.072
842	gene:Solyc02g065080.2	NA	2	-	36248879	36249011	36255976	36256087	36248380	36248456	36256526	36256577	842	25,57,15	36,90,31	26,4,28	22,12,13	260	281	6.08792093685577e-12	5.15917971364e-11	0.429,0.406,0.343	0.561,0.265,0.7	-0.116
546	gene:Solyc02g005180.2	NA	2	+	7138493	7138553	7138836	7139051	7137531	7137561	7139300	7139365	546	2,6,2	15,13,6	2,0,1	6,3,4	209	364	8.591628574354517e-12	7.22817447451e-11	0.188,0.446,0.367	0.367,0.0,0.303	0.11
744	gene:Solyc04g074690.2	NA	4	-	60608331	60608412	60608611	60608726	60607980	60608154	60609698	60609869	744	3,6,1	4,9,3	0,1,0	7,0,2	264	230	8.805901711434986e-12	7.35514524243e-11	0.395,0.367,0.225	0.0,1.0,0.0	-0.004
653	gene:Solyc09g082160.2	NA	9	-	67980094	67980207	67981577	67981622	67977816	67978057	67983901	67984007	653	11,23,17	1,0,0	16,14,10	4,0,0	194	262	1.0030186325282794e-11	8.31789023118e-11	0.937,1.0,1.0	0.844,1.0,1.0	0.031
714	gene:Solyc01g044490.2	NA	1	+	44144265	44144386	44144633	44144673	44132200	44132268	44145059	44145127	714	70,206,101	37,71,34	106,95,77	44,24,18	270	189	3.436554592573483e-11	2.82967367516e-10	0.57,0.67,0.675	0.628,0.735,0.75	-0.066
743	gene:Solyc04g074690.2	NA	4	-	60608354	60608412	60608611	60608726	60607980	60608154	60609698	60609869	743	3,6,1	9,20,9	0,1,0	13,0,5	264	207	3.506052748690145e-11	2.86656847974e-10	0.207,0.19,0.08	0.0,1.0,0.0	-0.174
750	gene:Solyc02g071800.2	NA	2	+	41151557	41151791	41152064	41152128	41151230	41151449	41152971	41153052	750	5,13,7	0,0,0	1,2,0	0,1,6	383	213	3.7876419049022326e-11	3.07514143468e-10	1.0,1.0,1.0	1.0,0.527,0.0	0.491
1106	gene:Solyc09g075990.2	NA	9	-	67671790	67672028	67672404	67672631	67670825	67670903	67673085	67673180	1106	5,10,8	16,38,17	7,6,0	10,8,3	376	387	4.4169851203350985e-11	3.56119425327e-10	0.243,0.213,0.326	0.419,0.436,0.0	-0.024
679	gene:Solyc02g062640.2	NA	2	+	34389160	34389408	34389810	34389880	34388886	34388946	34389983	34390320	679	89,144,114	93,223,86	55,60,64	40,37,25	397	219	1.108983754632598e-10	8.87951820089e-10	0.346,0.263,0.422	0.431,0.472,0.585	-0.152
751	gene:Solyc02g071800.2	NA	2	+	41151719	41151791	41152064	41152128	41151230	41151449	41152971	41153052	751	0,3,1	0,0,0	0,0,0	0,1,6	221	213	1.6750682007382672e-10	1.33202341168e-09	NA,1.0,1.0	NA,0.0,0.0	1.0
1196	gene:Solyc06g007590.2	NA	6	-	1594830	1594888	1595515	1595592	1588187	1588254	1597400	1597766	1196	1,7,0	32,125,51	5,0,3	40,41,17	226	207	4.493499020486029e-10	3.54894718557e-09	0.028,0.049,0.0	0.103,0.0,0.139	-0.055
1124	gene:Solyc06g070980.2	NA	6	-	43589768	43589866	43590401	43590427	43589587	43589676	43590545	43590679	1124	5012,7659,4277	13714,27894,12996	1565,1275,1226	3754,3198,3086	175	247	5.983675367248579e-10	4.69395074417e-09	0.34,0.279,0.317	0.37,0.36,0.359	-0.051
662	gene:Solyc12g008650.1	NA	12	-	2026864	2026977	2027284	2027404	2026343	2026536	2027940	2028022	662	6,26,5	135,751,316	0,5,0	195,171,92	269	262	8.204596054282286e-10	6.39297719397e-09	0.041,0.033,0.015	0.0,0.028,0.0	0.02
156	gene:Solyc08g065860.2	NA	8	-	54201279	54201366	54201671	54201786	54199730	54200596	54203492	54204450	156	0,1,3	0,0,2	0,2,0	0,1,1	264	236	1.033845037445952e-09	8.00196058983e-09	NA,1.0,0.573	NA,0.641,0.0	0.466
458	gene:Solyc05g015710.2	NA	5	-	11757572	11757649	11757799	11757841	11755996	11756260	11758143	11758617	458	5,23,5	21,51,19	3,0,1	3,10,4	191	226	1.3584600669669138e-09	1.04448485944e-08	0.22,0.348,0.237	0.542,0.0,0.228	0.012
709	gene:Solyc05g009330.2	NA	5	-	3478319	3478422	3478422	3478525	3477307	3477790	3482222	3482473	709	90,140,71	16,68,15	116,108,107	36,18,31	252	252	1.8013526029485306e-09	1.37590156054e-08	0.849,0.673,0.826	0.763,0.857,0.775	-0.016
1274	gene:Solyc01g057340.2	NA	1	-	60510699	60510795	60510851	60510931	60510006	60510190	60511061	60511166	1274	0,1,0	5,8,3	0,0,2	0,1,1	229	245	2.1528907020861774e-09	1.63366412099e-08	0.0,0.118,0.0	NA,0.0,0.682	-0.302
1223	gene:Solyc02g089490.2	NA	2	+	51304654	51304900	51305560	51305670	51304543	51304567	51306111	51306556	1223	21,23,13	3,7,5	3,0,1	1,4,0	395	259	3.3889991522666208e-09	2.554953257e-08	0.821,0.683,0.63	0.663,0.0,1.0	0.157
1169	gene:Solyc01g067600.2	NA	1	+	76446426	76446587	76447871	76448026	76445709	76445867	76448240	76448706	1169	33,68,51	27,70,63	29,27,27	15,24,30	310	304	4.811120820521061e-09	3.60368469202e-08	0.545,0.488,0.443	0.655,0.525,0.469	-0.058
35	gene:Solyc03g124040.2	NA	3	-	70755662	70755845	70756164	70756278	70751020	70751238	70756798	70757044	35	17,26,19	30,87,40	17,8,14	27,23,22	263	332	5.669933297293301e-09	4.21973881933e-08	0.417,0.274,0.375	0.443,0.305,0.445	-0.042
1247	gene:Solyc01g103020.2	NA	1	+	91690985	91691040	91691163	91691232	91690652	91690721	91691313	91691430	1247	13,35,18	9,8,5	6,3,0	2,5,0	204	218	7.21077672648988e-09	5.33230049647e-08	0.607,0.824,0.794	0.762,0.391,NA	0.165
1280	gene:Solyc12g099970.1	NA	12	+	66902654	66902732	66903211	66903275	66901201	66901408	66903427	66903606	1280	17,14,19	12,21,8	2,3,6	28,15,7	227	213	7.64741600692769e-09	5.61939872408e-08	0.571,0.385,0.69	0.063,0.158,0.446	0.326
1201	gene:Solyc06g068060.2	NA	6	-	42177719	42177771	42179723	42179775	42177230	42177314	42180357	42180443	1201	6,55,16	58,78,47	8,8,6	20,5,12	201	201	9.442044324909792e-09	6.89447387498e-08	0.094,0.414,0.254	0.286,0.615,0.333	-0.157
128	gene:Solyc01g088370.2	NA	1	+	83139657	83139782	83139954	83140147	83139498	83139582	83140236	83140769	128	243,343,281	375,907,549	344,297,274	530,413,364	274	342	2.396456819507178e-08	1.72812817854e-07	0.447,0.321,0.39	0.448,0.473,0.484	-0.082
908	gene:Solyc05g005620.2	NA	5	-	437775	437841	438412	438472	437392	437646	439017	439585	908	0,1,2	3,3,3	4,1,1	9,2,2	209	215	2.390916559769713e-08	1.72812817854e-07	0.0,0.255,0.407	0.314,0.34,0.34	-0.111
1259	gene:Solyc02g062920.2	NA	2	+	34863943	34863976	34864156	34864278	34863804	34863869	34864473	34864544	1259	5,1,3	0,3,0	0,0,2	6,0,2	182	271	2.4319549190904223e-08	1.74290102535e-07	1.0,0.332,1.0	0.0,NA,0.598	0.478
83	gene:Solyc03g006190.2	NA	3	-	827859	827920	828092	828132	827674	827686	831890	832088	83	0,9,2	9,26,10	2,0,2	6,7,5	189	210	2.7052988359103337e-08	1.92690303588e-07	0.0,0.278,0.182	0.27,0.0,0.308	-0.039
614	gene:Solyc03g117420.2	NA	3	-	66560671	66560743	66560978	66561050	66560453	66560525	66562651	66562723	614	144,416,233	170,388,264	99,82,52	131,89,64	221	221	3.040185246775544e-08	2.15222870214e-07	0.459,0.517,0.469	0.43,0.48,0.448	0.029
602	gene:Solyc02g093440.2	NA	2	+	54317145	54317176	54317176	54317262	54316862	54317051	54317646	54317807	602	16,36,14	60,200,62	13,4,3	80,57,49	180	235	3.364298345448457e-08	2.36724265398e-07	0.258,0.19,0.228	0.175,0.084,0.074	0.114
954	gene:Solyc03g083020.2	NA	3	+	52859889	52859962	52859997	52860104	52859069	52859104	52860746	52861035	954	8,5,4	54,241,63	8,5,9	42,40,31	222	256	3.6035720527549685e-08	2.52032961039e-07	0.146,0.023,0.068	0.18,0.126,0.251	-0.107
678	gene:Solyc07g044810.2	NA	7	-	57845266	57845388	57845545	57845621	57844778	57844862	57853079	57853147	678	98,187,110	81,171,88	109,93,82	73,41,44	225	271	7.222691403380553e-08	5.00383630143e-07	0.593,0.568,0.601	0.643,0.732,0.692	-0.102
706	gene:Solyc02g094540.2	NA	2	+	55079134	55079230	55079351	55079444	55078929	55079025	55079560	55079656	706	34,66,69	27,74,63	58,21,59	35,33,14	245	242	7.240693356068078e-08	5.00383630143e-07	0.554,0.468,0.52	0.621,0.386,0.806	-0.09
1251	gene:Solyc09g020190.2	NA	9	+	19187945	19188173	19188200	19188369	19187669	19187846	19188921	19189409	1251	1,20,5	9,24,16	5,1,3	2,2,0	377	318	7.683471614099345e-08	5.2784086059e-07	0.086,0.413,0.209	0.678,0.297,1.0	-0.422
997	gene:Solyc08g008590.2	NA	8	+	2963403	2963454	2964628	2964756	2962909	2963012	2966465	2966532	997	4,0,0	0,0,0	0,0,0	8,0,0	200	277	1.1273750948592164e-07	7.69930873607e-07	1.0,NA,NA	0.0,NA,NA	1.0
1060	gene:Solyc06g005470.2	NA	6	+	483122	483200	483713	483798	482822	482884	483897	484366	1060	6,4,9	27,69,47	0,4,0	8,8,9	227	234	1.1832464408108874e-07	7.98691347547e-07	0.186,0.056,0.165	0.0,0.34,0.0	0.022
686	gene:Solyc02g062640.2	NA	2	+	34389197	34389408	34389810	34389880	34388886	34388946	34389983	34390320	686	60,94,68	93,223,86	36,44,48	40,37,25	360	219	1.1783907793987098e-07	7.98691347547e-07	0.282,0.204,0.325	0.354,0.42,0.539	-0.167
352	gene:Solyc01g073730.2	NA	1	-	81100576	81100640	81102147	81102178	81099868	81100489	81102664	81102912	352	0,0,1	1,0,3	2,0,0	1,0,3	180	213	1.67728632824856e-07	1.1256239463e-06	0.0,NA,0.283	0.703,NA,0.0	-0.21
833	gene:Solyc01g079820.2	NA	1	-	78950446	78950508	78950840	78951083	78949983	78950142	78951638	78951668	833	10,24,8	4,0,0	9,5,0	0,4,0	392	211	1.703505925505258e-07	1.1366496434e-06	0.574,1.0,1.0	1.0,0.402,NA	0.157
119	gene:Solyc02g091510.2	NA	2	-	52785331	52785465	52785675	52785807	52783439	52784067	52786168	52786435	119	1,2,0	3,5,12	2,0,0	3,4,0	281	283	1.7335385270554083e-07	1.15007898852e-06	0.251,0.287,0.0	0.402,0.0,NA	-0.022
717	gene:Solyc12g035670.1	NA	12	-	54493086	54493255	54493499	54493721	54488903	54489134	54493921	54494013	717	12,9,17	1,7,7	19,11,8	5,11,6	371	318	2.445231521923047e-07	1.61301920281e-06	0.911,0.524,0.675	0.765,0.462,0.533	0.117
591	gene:Solyc01g067720.2	NA	1	-	76662607	76662659	76663044	76663123	76662395	76662457	76663242	76663454	591	2,3,6	2,5,11	0,0,0	8,2,10	228	201	2.795946966667722e-07	1.83395165441e-06	0.469,0.346,0.325	0.0,0.0,0.0	0.38
991	gene:Solyc01g102370.2	NA	1	+	91204708	91204790	91205736	91205851	91204332	91204417	91205942	91205999	991	30,59,50	25,82,24	69,37,45	50,22,43	231	264	3.3647571995639315e-07	2.19465343185e-06	0.578,0.451,0.704	0.612,0.658,0.545	-0.027
560	gene:Solyc04g025290.2	NA	4	-	24330222	24330351	24337434	24337650	24329325	24329705	24338391	24338595	560	31,78,54	0,0,2	11,17,39	1,2,1	365	278	4.893991690147638e-07	3.17425941467e-06	1.0,1.0,0.954	0.893,0.866,0.967	0.076
90	gene:Solyc12g040810.1	NA	12	+	42548654	42548803	42549505	42549607	42548370	42548460	42549717	42549811	90	81,228,95	2,10,0	100,47,65	0,0,2	298	251	6.108796201271167e-07	3.94017354982e-06	0.972,0.951,1.0	1.0,1.0,0.965	-0.014
940	gene:Solyc12g005050.1	NA	12	-	26480	26813	27166	27292	26156	26256	27363	27411	940	17,37,15	70,133,43	14,10,15	80,53,39	275	482	8.096776239776143e-07	5.19356752176e-06	0.299,0.328,0.379	0.235,0.249,0.403	0.04
4	gene:Solyc01g103980.2	NA	1	+	92457414	92457510	92457789	92457841	92456498	92456695	92458159	92458612	4	0,22,7	34,109,28	5,0,3	6,6,3	245	201	9.006236047212761e-07	5.74518684111e-06	0.0,0.142,0.17	0.406,0.0,0.451	-0.182
741	gene:Solyc04g079320.2	NA	4	+	63831853	63831941	63838616	63838683	63830386	63830647	63839944	63840063	741	33,72,37	18,64,47	16,10,15	15,8,6	237	216	9.373119534549033e-07	5.94655288503e-06	0.626,0.506,0.418	0.493,0.533,0.695	-0.057
572	gene:Solyc04g008640.2	NA	4	+	2260240	2260329	2263164	2263384	2259625	2259718	2264721	2264808	572	16,57,25	42,101,72	34,36,18	74,46,43	238	369	1.0005770149779189e-06	6.31342344777e-06	0.371,0.467,0.35	0.416,0.548,0.394	-0.057
577	gene:Solyc12g035130.1	NA	12	-	60089869	60090139	60090656	60090725	60088930	60089281	60092140	60092245	577	1573,2018,1702	3178,7590,4801	784,719,610	2065,1676,1387	218	419	1.06648641527358e-06	6.69292285477e-06	0.488,0.338,0.405	0.422,0.452,0.458	-0.034
57	gene:Solyc10g086470.1	NA	10	+	65279348	65279403	65279563	65279618	65278402	65278447	65279785	65279843	57	4,0,0	0,0,1	0,0,0	4,0,0	204	204	1.088969548921916e-06	6.79727766827e-06	1.0,NA,0.0	0.0,NA,NA	0.5
799	gene:Solyc02g076810.2	NA	2	+	41924223	41924371	41924551	41924628	41921503	41922680	41924924	41925184	799	3,9,3	0,6,0	0,0,0	2,2,0	297	226	1.1079238355236163e-06	6.87860734248e-06	1.0,0.533,1.0	0.0,0.0,NA	0.844
1029	gene:Solyc12g096280.1	NA	12	-	65270496	65270610	65271085	65271150	65270172	65270301	65272144	65272184	1029	8,19,9	24,46,27	3,3,0	18,6,5	214	263	1.290194677643421e-06	7.96763840821e-06	0.291,0.337,0.291	0.17,0.381,0.0	0.123
802	gene:Solyc02g067180.2	NA	2	-	37365241	37365349	37365982	37366069	37364413	37364509	37366159	37366363	802	302,596,283	233,531,189	469,329,327	323,217,260	236	257	1.3678746937700445e-06	8.40265883316e-06	0.585,0.55,0.62	0.613,0.623,0.578	-0.02
365	gene:Solyc08g006600.2	NA	8	-	1192982	1193093	1194283	1194387	1190140	1190280	1194491	1194534	365	56,135,118	0,5,1	35,22,32	3,1,2	253	260	1.4337796717893663e-06	8.76114841551e-06	1.0,0.965,0.992	0.923,0.958,0.943	0.044
855	gene:Solyc02g030450.2	NA	2	-	25872438	25872471	25872486	25872535	25869829	25870315	25872610	25872705	855	5,22,14	8,12,7	9,5,1	1,3,3	198	182	1.4977382895475417e-06	9.10405316317e-06	0.365,0.628,0.648	0.892,0.605,0.235	-0.03
1131	gene:Solyc06g070980.2	NA	6	-	43589768	43589858	43590401	43590427	43589587	43589676	43590545	43590679	1131	5012,7659,4277	13569,27312,12826	1565,1275,1226	3691,3175,3093	175	239	1.5924347430369873e-06	9.6292538368e-06	0.335,0.277,0.313	0.367,0.354,0.351	-0.049
863	gene:Solyc01g086750.2	NA	1	-	81706761	81706902	81707097	81707206	81705909	81706032	81707594	81707713	863	12,34,45	59,155,124	34,43,48	133,97,80	258	290	2.0118304680132657e-06	1.21022547843e-05	0.186,0.198,0.29	0.223,0.333,0.403	-0.095
316	gene:Solyc03g113100.2	NA	3	-	63380663	63380762	63381689	63381758	63378294	63378783	63381861	63381950	316	4,2,2	0,4,2	0,0,0	3,0,0	218	248	2.0455419274094653e-06	1.22416194728e-05	1.0,0.363,0.532	0.0,NA,NA	0.632
209	gene:Solyc07g042510.2	NA	7	-	55782158	55782203	55782230	55782361	55781671	55782041	55782447	55782561	209	224,726,266	0,22,4	207,179,133	4,1,0	280	194	2.2285048561286314e-06	1.32681750665e-05	1.0,0.958,0.979	0.973,0.992,1.0	-0.009
798	gene:Solyc02g076810.2	NA	2	+	41924223	41924371	41924551	41924708	41921503	41922680	41924924	41925184	798	3,9,3	2,10,2	0,0,0	5,3,0	297	306	2.259971927930211e-06	1.33868745323e-05	0.607,0.481,0.607	0.0,0.0,NA	0.565
197	gene:Solyc06g007510.2	NA	6	-	1503194	1503322	1504032	1504139	1502684	1502789	1506254	1506397	197	12041,28443,13185	8104,24368,9602	6215,5091,4690	4455,3079,2866	256	277	2.2957011995098923e-06	1.35294877799e-05	0.617,0.558,0.598	0.602,0.641,0.639	-0.036
948	gene:Solyc09g059510.2	NA	9	-	54599682	54599857	54601571	54601656	54599303	54599425	54603145	54603276	948	34,56,35	52,178,129	46,25,21	85,55,72	234	324	2.418003496142235e-06	1.41782932274e-05	0.475,0.303,0.273	0.428,0.386,0.288	-0.017
1300	gene:Solyc07g062400.2	NA	7	-	65162720	65162962	65163000	65163235	65162277	65162361	65163432	65163695	1300	5,8,0	11,22,7	0,0,0	1,2,3	384	391	2.8465036160519487e-06	1.66069884333e-05	0.316,0.27,0.0	0.0,0.0,0.0	0.195
837	gene:Solyc01g100820.2	NA	1	-	90746643	90746853	90748156	90748404	90745817	90746025	90749334	90749424	837	63,170,65	74,165,97	100,76,67	114,54,80	397	359	3.395780483372223e-06	1.9712505706e-05	0.435,0.482,0.377	0.442,0.56,0.431	-0.046
601	gene:Solyc01g034150.2	NA	1	-	36255074	36255155	36255432	36255489	36251783	36251820	36256428	36256568	601	3,10,8	0,8,1	2,3,11	0,0,0	206	230	3.476255752775457e-06	2.00792683033e-05	1.0,0.583,0.899	1.0,1.0,1.0	-0.173
1024	gene:Solyc03g031450.2	NA	3	-	3994291	3994408	3994671	3994951	3993962	3994028	3995633	3995995	1024	89,242,165	40,196,96	39,29,23	18,21,10	429	266	3.5181460651045547e-06	2.01210225694e-05	0.58,0.434,0.516	0.573,0.461,0.588	-0.031
375	gene:Solyc07g053610.2	NA	7	+	62038655	62038866	62039396	62039491	62038001	62038081	62039693	62040101	375	0,5,0	0,0,0	2,0,1	1,2,6	360	244	3.514631576035133e-06	2.01210225694e-05	NA,1.0,NA	0.575,0.0,0.101	0.775
1053	gene:Solyc06g005470.2	NA	6	+	483122	483303	483713	483798	482822	482884	483897	484366	1053	9,40,12	27,69,47	2,2,1	8,8,9	330	234	3.822399724600207e-06	2.17539513738e-05	0.191,0.291,0.153	0.151,0.151,0.073	0.087
648	gene:Solyc06g084530.2	NA	6	+	49627388	49627482	49627989	49628123	49627113	49627252	49631012	49631388	648	0,0,0	0,3,3	0,3,0	0,0,0	243	283	4.36295287409849e-06	2.47092111553e-05	NA,0.0,0.0	NA,1.0,NA	-1.0
315	gene:Solyc03g113100.2	NA	3	-	63380709	63380762	63381689	63381758	63378294	63378783	63381861	63381950	315	4,2,2	0,8,3	0,0,0	2,0,0	218	202	4.838759251277329e-06	2.72708713142e-05	1.0,0.188,0.382	0.0,NA,NA	0.523
382	gene:Solyc06g054140.2	NA	6	+	36965177	36965243	36965487	36965596	36963980	36964025	36967925	36968169	382	6,17,9	12,11,14	4,9,3	6,2,1	215	258	5.119454737251337e-06	2.87134635263e-05	0.375,0.65,0.435	0.444,0.844,0.783	-0.204
599	gene:Solyc01g034150.2	NA	1	-	36255080	36255155	36255432	36255489	36251783	36251820	36256428	36256568	599	3,10,8	0,13,9	2,3,11	1,0,1	206	224	5.1550157939491485e-06	2.8773910273e-05	1.0,0.455,0.491	0.685,1.0,0.923	-0.221
340	gene:Solyc06g053430.2	NA	6	+	36208329	36208388	36209475	36209657	36204382	36204590	36210137	36210552	340	69,205,68	201,623,223	104,52,48	180,141,136	208	331	5.383295019078874e-06	2.99043326179e-05	0.353,0.344,0.327	0.479,0.37,0.36	-0.062
532	gene:Solyc01g073650.2	NA	1	-	81020899	81020966	81022076	81022117	81019784	81019976	81022877	81022949	532	76,200,82	122,494,214	77,57,57	188,91,108	190	216	5.4868422371075126e-06	3.03343992252e-05	0.415,0.315,0.303	0.318,0.416,0.375	-0.025
133	gene:Solyc12g019010.1	NA	12	-	8973881	8974091	8974323	8974429	8973129	8973229	8979428	8979493	133	0,2,0	3,8,4	6,0,0	2,5,5	255	359	5.869180669783335e-06	3.22944016949e-05	0.0,0.26,0.0	0.809,0.0,0.0	-0.183
115	gene:Solyc01g067750.2	NA	1	+	76694577	76694796	76699822	76700169	76694006	76694112	76700515	76700579	115	438,716,447	246,796,425	503,388,392	321,245,172	368	496	6.202463182668125e-06	3.39672629956e-05	0.706,0.548,0.586	0.679,0.681,0.754	-0.091
1301	gene:Solyc07g062400.2	NA	7	-	65162720	65162962	65163000	65163052	65162277	65162361	65163432	65163695	1301	2,4,3	11,22,7	0,0,0	1,2,3	201	391	6.806887698520124e-06	3.71023315398e-05	0.261,0.261,0.455	0.0,0.0,0.0	0.326
658	gene:Solyc08g065350.2	NA	8	+	53260392	53260448	53262209	53262327	53260067	53260319	53262894	53262957	658	31,26,32	64,83,48	25,18,13	19,17,22	205	267	7.15969711313659e-06	3.88430296652e-05	0.387,0.29,0.465	0.632,0.58,0.435	-0.168
94	gene:Solyc07g066670.2	NA	7	-	68042369	68042413	68042483	68042573	68041966	68042252	68042647	68042724	94	8,10,16	11,12,10	4,0,1	11,10,6	239	193	7.6026561379050756e-06	4.10543431447e-05	0.37,0.402,0.564	0.227,0.0,0.119	0.33
763	gene:Solyc01g097440.2	NA	1	+	88299076	88299136	88300662	88300750	88298938	88298994	88300837	88301599	763	8,28,22	18,86,56	6,11,5	24,30,20	209	237	7.954995081164581e-06	4.27580985613e-05	0.335,0.27,0.308	0.221,0.294,0.221	0.059
919	gene:Solyc09g018830.2	NA	9	+	17567092	17567142	17567551	17567592	17566840	17566929	17568055	17568214	919	6,24,7	9,43,8	3,5,4	11,10,12	199	190	8.453198090178597e-06	4.5226557524e-05	0.389,0.348,0.455	0.207,0.323,0.241	0.14
347	gene:Solyc03g123960.2	NA	3	+	70660827	70660881	70661461	70661516	70658555	70658765	70661678	70662047	347	26,59,23	91,137,63	17,19,13	63,54,40	203	204	9.238164659864111e-06	4.91995833491e-05	0.223,0.302,0.268	0.213,0.261,0.246	0.024
600	gene:Solyc01g034150.2	NA	1	-	36255074	36255155	36255432	36255498	36251783	36251820	36256428	36256568	600	9,12,5	0,8,1	5,1,3	0,0,0	215	230	9.734741030672366e-06	5.16074627242e-05	1.0,0.616,0.842	1.0,1.0,1.0	-0.181
392	gene:Solyc08g076510.2	NA	8	-	60502264	60502408	60502408	60502466	60500469	60501190	60503825	60504136	392	0,5,3	0,5,4	4,5,1	0,0,0	207	293	9.855601956946155e-06	5.20106994182e-05	NA,0.586,0.515	1.0,1.0,1.0	-0.45
1003	gene:Solyc11g072970.1	NA	11	-	56119416	56119474	56120379	56120447	56117178	56117325	56120535	56120616	1003	0,2,2	2,3,0	3,0,0	1,4,0	217	207	1.2048930196303068e-05	6.32977735652e-05	0.0,0.389,1.0	0.741,0.0,NA	0.093
54	gene:Solyc03g121530.2	NA	3	+	69613007	69613060	69613991	69614094	69612213	69612303	69614311	69614417	54	27,27,28	33,53,22	15,13,10	5,12,6	202	252	1.3252993745555389e-05	6.93095753991e-05	0.505,0.389,0.614	0.789,0.575,0.675	-0.177
623	gene:Solyc01g098520.2	NA	1	-	89017523	89017645	89017771	89017842	89016400	89016427	89017978	89018085	623	3,17,3	17,81,32	0,0,0	2,5,5	220	271	1.6743396584258318e-05	8.71707777324e-05	0.179,0.205,0.104	0.0,0.0,0.0	0.163
217	gene:Solyc11g039950.1	NA	11	-	40563512	40563698	40567599	40567679	40563334	40563382	40569929	40570089	217	3,7,1	19,80,27	8,4,2	4,16,3	229	335	1.8236618693207512e-05	9.45210459947e-05	0.188,0.113,0.051	0.745,0.268,0.494	-0.385
857	gene:Solyc12g036300.1	NA	12	-	52639409	52639478	52642682	52642723	52638258	52638361	52644530	52644590	857	1,2,2	0,0,0	0,0,0	3,0,0	190	218	2.1137965186768672e-05	0.000109071900364	1.0,1.0,1.0	0.0,NA,NA	1.0
229	gene:Solyc04g007020.2	NA	4	-	740830	740931	741004	741040	740449	740614	741507	742225	229	0,4,0	0,0,1	0,0,0	3,1,0	185	250	2.638008085299222e-05	0.000135518910931	NA,1.0,0.0	0.0,0.0,NA	0.5
288	gene:Solyc10g006240.2	NA	10	-	927329	927463	927948	928036	926486	926585	928344	928391	288	33,71,37	126,224,111	25,28,31	87,75,53	237	283	2.8153897463029978e-05	0.000143994162795	0.238,0.275,0.285	0.255,0.308,0.411	-0.059
1258	gene:Solyc02g062920.2	NA	2	+	34863943	34863976	34864156	34864306	34863804	34863869	34864473	34864544	1258	5,1,3	0,6,2	0,0,2	7,4,2	182	299	3.142912919766726e-05	0.000160040434204	1.0,0.215,0.711	0.0,0.0,0.622	0.435
117	gene:Solyc02g091510.2	NA	2	-	52785361	52785465	52785675	52785807	52783439	52784067	52786168	52786435	117	1,2,0	3,6,9	2,0,0	5,2,0	281	253	3.634897068331139e-05	0.000183483282449	0.231,0.231,0.0	0.265,0.0,NA	0.021
575	gene:Solyc08g074750.2	NA	8	-	58889587	58889654	58890761	58890842	58886839	58887148	58891282	58891524	575	0,0,0	0,2,4	2,1,0	0,0,0	230	216	3.629214099734472e-05	0.000183483282449	NA,0.0,0.0	1.0,1.0,NA	-1.0
977	gene:Solyc09g009560.1	NA	9	+	2970362	2970382	2970382	2970403	2969297	2969359	2970917	2971135	977	0,6,1	2,3,1	1,0,0	0,0,0	169	170	3.7615127603230104e-05	0.000189052654318	0.0,0.668,0.501	1.0,NA,NA	-0.61
3	gene:Solyc01g103980.2	NA	1	+	92457411	92457510	92457789	92457841	92456498	92456695	92458159	92458612	3	30,181,69	34,109,28	28,18,12	6,6,3	248	201	3.966678659972875e-05	0.000198504910527	0.417,0.574,0.666	0.791,0.709,0.764	-0.202
976	gene:Solyc03g098210.2	NA	3	-	60561631	60561737	60561742	60561878	60560752	60560915	60562806	60562936	976	48,193,132	84,183,65	109,67,52	58,59,49	285	255	4.0280300966962975e-05	0.000200709997522	0.338,0.485,0.645	0.627,0.504,0.487	-0.05
1234	gene:Solyc02g084490.1	NA	2	+	47584301	47584346	47584673	47584755	47584082	47584178	47584886	47584937	1234	0,2,1	0,0,0	0,0,0	0,0,2	194	231	4.0470830621511334e-05	0.000200797582699	NA,1.0,1.0	NA,NA,0.0	1.0
710	gene:Solyc05g044580.2	NA	5	-	57078644	57078719	57079445	57079482	57078267	57078323	57080482	57080651	710	35,61,8	2,22,16	5,2,7	4,8,12	186	224	4.318900662449236e-05	0.000213372071026	0.955,0.77,0.376	0.601,0.231,0.413	0.285
420	gene:Solyc05g005840.2	NA	5	+	658912	658995	659405	659609	658355	658418	660258	660410	420	14,40,17	26,131,52	12,3,1	11,15,6	232	353	4.44347257219737e-05	0.000218596256624	0.45,0.317,0.332	0.624,0.233,0.202	0.013
481	gene:Solyc07g064510.2	NA	7	-	66622527	66622583	66623591	66623672	66622321	66622452	66623969	66624435	481	12,56,25	712,1953,909	6,3,6	750,464,425	230	205	4.804386452455821e-05	0.000235354121152	0.015,0.025,0.024	0.007,0.006,0.012	0.013
405	gene:Solyc05g005840.2	NA	5	+	658912	659026	659405	659584	658355	658425	660258	660410	405	5,38,12	45,135,59	2,9,3	15,18,8	263	328	4.8900856949734314e-05	0.000238545776969	0.122,0.26,0.202	0.143,0.384,0.319	-0.087
206	gene:Solyc07g042510.2	NA	7	-	55782158	55782203	55782230	55782325	55781671	55782041	55782447	55782561	206	6,3,1	0,22,4	0,0,0	4,1,0	244	194	5.53270476763898e-05	0.000268764444989	1.0,0.098,0.166	0.0,0.0,NA	0.421
596	gene:Solyc10g011980.2	NA	10	+	4274122	4274249	4275026	4275128	4272368	4273262	4276207	4276978	596	0,2,0	5,7,5	1,0,4	1,0,4	276	251	5.9631806815333366e-05	0.000288468865469	0.0,0.206,0.0	0.476,NA,0.476	-0.407
260	gene:Solyc08g059760.2	NA	8	-	45231811	45231954	45232375	45232428	45231391	45231458	45234151	45234235	260	0,8,2	0,6,3	0,2,1	3,0,0	202	292	6.027081275941817e-05	0.000290350263957	NA,0.658,0.491	0.0,1.0,1.0	-0.092
1067	gene:Solyc03g118890.2	NA	3	+	67677476	67677617	67677845	67677919	67677212	67677296	67677993	67678243	1067	6,9,9	0,0,6	2,0,2	0,0,0	290	223	6.104481124853182e-05	0.000292863743221	1.0,1.0,0.536	1.0,NA,1.0	-0.155
670	gene:Solyc08g014420.2	NA	8	+	4454897	4455027	4456480	4456618	4454386	4454804	4462266	4462599	670	30,67,39	51,161,69	47,17,27	52,33,41	279	287	6.202487100132025e-05	0.00029634105034	0.377,0.3,0.368	0.482,0.346,0.404	-0.062
386	gene:Solyc06g054140.2	NA	6	+	36965177	36965257	36965487	36965596	36963980	36964025	36967925	36968169	386	6,18,7	12,11,14	2,9,1	6,2,1	229	258	6.375545133128554e-05	0.00030336097949	0.36,0.648,0.36	0.273,0.835,0.53	-0.09
183	gene:Solyc06g051780.2	NA	6	+	35452648	35452807	35455267	35455398	35443617	35443653	35455561	35455672	183	0,7,5	49,151,53	1,6,3	60,53,17	308	280	6.471772001778743e-05	0.000306682746697	0.0,0.04,0.079	0.015,0.093,0.138	-0.042
1078	gene:Solyc10g005800.2	NA	10	-	635186	635343	635447	635483	634457	634561	636088	636243	1078	0,0,0	1,5,4	1,0,0	0,0,0	185	306	7.187971720251319e-05	0.000339237201919	0.0,0.0,0.0	1.0,NA,NA	-1.0
1276	gene:Solyc01g087400.2	NA	1	-	82349856	82349876	82350562	82350624	82349327	82349408	82350761	82350842	1276	1,1,0	0,0,0	0,0,0	1,0,0	211	169	7.55765916742357e-05	0.000355240578679	1.0,1.0,NA	0.0,NA,NA	1.0
211	gene:Solyc07g042510.2	NA	7	-	55782158	55782203	55782230	55782325	55781671	55782041	55783087	55783484	211	4,5,1	3,18,3	0,0,0	5,4,0	244	194	8.396122322177031e-05	0.000393060403873	0.515,0.181,0.21	0.0,0.0,NA	0.302
461	gene:Solyc05g015710.2	NA	5	-	11757572	11757682	11757799	11757841	11755996	11756260	11758143	11758617	461	5,23,5	17,44,18	3,0,1	5,5,0	191	259	9.17167274390919e-05	0.000427643054445	0.285,0.415,0.274	0.449,0.0,1.0	-0.158
221	gene:Solyc11g039950.1	NA	11	-	40563539	40563698	40567599	40567679	40563334	40563382	40569929	40570089	221	3,7,1	10,27,10	8,4,2	0,8,2	229	308	0.00010378352540001209	0.000481970691958	0.287,0.259,0.119	1.0,0.402,0.574	-0.437
784	gene:Solyc04g016130.2	NA	4	-	6857535	6857586	6858132	6858365	6857257	6857376	6858545	6858727	784	12,8,12	6,4,0	5,3,1	0,1,0	382	200	0.00010993381515468577	0.000508498643006	0.512,0.512,1.0	1.0,0.611,1.0	-0.196
1079	gene:Solyc08g075160.2	NA	8	+	59305198	59305295	59305519	59305595	59304988	59305114	59306033	59306130	1079	25,48,36	26,31,21	64,88,61	23,31,27	246	225	0.00013563483554262124	0.00062488906375	0.468,0.586,0.611	0.718,0.722,0.674	-0.15
865	gene:Solyc11g030380.1	NA	11	-	21601867	21601955	21602636	21602827	21601637	21601766	21603326	21603444	865	69,197,91	2,4,1	36,48,41	1,0,0	340	237	0.00014023010635588523	0.000643506535491	0.96,0.972,0.984	0.962,1.0,1.0	-0.015
460	gene:Solyc05g015710.2	NA	5	-	11757572	11757649	11757799	11757856	11755996	11756260	11758143	11758617	460	5,20,4	21,51,19	3,0,1	3,10,4	206	226	0.00014168097489884716	0.000645585692588	0.207,0.301,0.188	0.523,0.0,0.215	-0.014
854	gene:Solyc08g076420.2	NA	8	-	60431708	60431839	60431900	60432023	60430977	60431157	60432212	60432310	854	2,14,4	11,48,23	0,0,2	6,1,0	272	280	0.00014179530715764343	0.000645585692588	0.158,0.231,0.152	0.0,0.0,1.0	-0.153
32	gene:Solyc03g124040.2	NA	3	-	70751020	70751238	70755662	70755845	70749854	70750471	70756164	70756278	32	31,120,59	48,163,55	24,16,24	42,54,41	332	367	0.0001465395983594521	0.000663073924855	0.417,0.449,0.543	0.387,0.247,0.393	0.127
870	gene:Solyc04g048950.2	NA	4	+	38695462	38695531	38696371	38696558	38694042	38694220	38697037	38697204	870	78,149,93	223,583,290	65,66,38	248,125,143	218	336	0.00014677863797402232	0.000663073924855	0.35,0.283,0.331	0.288,0.449,0.291	-0.021
777	gene:Solyc11g065640.1	NA	11	+	51160585	51160656	51165065	51165155	51159412	51159509	51165325	51165372	777	0,2,2	13,26,14	3,0,0	22,11,10	220	239	0.00016786460506653742	0.000755390722799	0.0,0.077,0.134	0.129,0.0,0.0	0.027
1096	gene:Solyc09g066210.2	NA	9	-	64643430	64643677	64644285	64644341	64641005	64641513	64644654	64645806	1096	2,2,6	14,39,19	0,0,4	11,15,5	205	396	0.00018111414788654588	0.00081186689458	0.216,0.09,0.379	0.0,0.0,0.607	0.026
200	gene:Solyc06g007510.2	NA	6	-	1503194	1503322	1504032	1504134	1502684	1502789	1506254	1506397	200	190,441,188	8104,24368,9602	107,82,92	4455,3079,2866	251	277	0.00018613264087079034	0.000831153830965	0.025,0.02,0.021	0.026,0.029,0.034	-0.008
517	gene:Solyc09g074230.2	NA	9	-	66006320	66006380	66006478	66006568	66006163	66006229	66007140	66007203	517	69,111,107	41,123,63	60,45,41	44,27,29	239	209	0.00019469047445723538	0.000866036938103	0.595,0.441,0.598	0.544,0.593,0.553	-0.019
216	gene:Solyc11g039950.1	NA	11	-	40563512	40563658	40567599	40567679	40563334	40563382	40569929	40570089	216	3,7,1	10,26,6	8,4,2	3,7,9	229	295	0.0001961192638498634	0.00086906284477	0.279,0.258,0.177	0.775,0.424,0.223	-0.236
98	gene:Solyc02g083290.2	NA	2	-	46737760	46737844	46737896	46737928	46736778	46737015	46738269	46738320	98	6,2,0	1,0,0	0,0,0	1,0,0	181	233	0.00019864734220559647	0.00087691849544	0.885,1.0,NA	0.0,NA,NA	0.943
1045	gene:Solyc05g050320.2	NA	5	+	60446816	60446982	60447030	60447118	60446594	60446692	60447533	60447885	1045	2,0,0	28,81,50	4,0,0	39,19,30	315	237	0.00023006610012000356	0.00101176796303	0.051,0.0,0.0	0.072,0.0,0.0	-0.007
1211	gene:Solyc02g089490.2	NA	2	+	51305081	51305180	51305641	51305670	51304543	51304567	51306111	51306556	1211	3,1,0	0,3,0	0,1,0	0,0,0	248	178	0.00024794726509752194	0.00108628971614	1.0,0.193,NA	NA,1.0,NA	-0.403
735	gene:Solyc07g025160.2	NA	7	-	26166334	26166552	26166748	26166823	26162406	26162580	26166903	26166984	735	7,9,15	0,0,1	13,7,12	2,3,2	224	367	0.0002506833404317598	0.00109414796331	1.0,1.0,0.961	0.914,0.793,0.908	0.115
606	gene:Solyc02g072230.2	NA	2	+	41540516	41540616	41542470	41542532	41540217	41540313	41542932	41542989	606	31,27,39	23,23,26	28,14,29	22,14,6	249	211	0.0002571944749113304	0.00111836249203	0.533,0.499,0.56	0.519,0.459,0.804	-0.063
100	gene:Solyc02g083290.2	NA	2	-	46737760	46737844	46737896	46738006	46736778	46737015	46738269	46738320	100	6,9,1	1,0,0	0,0,0	1,0,0	259	233	0.00026006491622625893	0.00112662450649	0.844,1.0,1.0	0.0,NA,NA	0.948
1260	gene:Solyc02g062920.2	NA	2	+	34863943	34863976	34864153	34864306	34863804	34863869	34864473	34864544	1260	5,1,3	2,6,3	0,0,2	2,4,4	182	302	0.00027166549529388217	0.00117250423805	0.806,0.217,0.624	0.0,0.0,0.453	0.398
1188	gene:Solyc08g023470.2	NA	8	-	27662812	27662901	27663987	27664059	27662293	27662426	27664225	27664311	1188	1,0,0	2,5,3	0,0,6	0,0,3	221	238	0.00028443019099779534	0.00122304982129	0.35,0.0,0.0	NA,NA,0.683	-0.566
1150	gene:Solyc01g009380.2	NA	1	+	3576927	3577027	3577498	3577565	3575911	3576015	3578931	3579024	1150	0,2,11	28,30,34	23,1,3	25,25,31	249	216	0.00030648234033159386	0.0013130110595	0.0,0.055,0.219	0.444,0.034,0.077	-0.094
237	gene:Solyc11g073130.1	NA	11	+	56218367	56218504	56219405	56219482	56218167	56218215	56220377	56220445	237	4,11,9	1,9,0	0,0,0	1,0,0	286	226	0.0003151268211998254	0.00134508176255	0.76,0.491,1.0	0.0,NA,NA	0.75
350	gene:Solyc06g076040.2	NA	6	-	47212926	47213090	47214373	47214433	47212648	47212765	47214537	47215110	350	0,0,1	0,0,4	0,0,1	1,8,0	209	313	0.0003546681532077551	0.00150831401419	NA,NA,0.272	0.0,0.0,1.0	-0.061
141	gene:Solyc03g083150.2	NA	3	+	52978131	52978206	52984003	52984115	52977244	52977397	52984905	52985205	141	0,7,2	3,1,3	0,2,1	2,0,2	224	261	0.00035801209294973813	0.00151697824786	0.0,0.891,0.437	0.0,1.0,0.368	-0.013
134	gene:Solyc12g019010.1	NA	12	-	8973881	8974091	8974313	8974429	8973129	8973229	8979428	8979493	134	0,2,4	3,8,4	1,0,0	2,5,5	265	359	0.00036931063519959016	0.00155916235442	0.0,0.253,0.575	0.404,0.0,0.0	0.141
772	gene:Solyc10g080530.1	NA	10	-	61773713	61773787	61774152	61774229	61772446	61773081	61774504	61774702	772	5,23,9	35,49,23	9,8,2	23,13,5	226	223	0.0004269459349657279	0.00179595735687	0.124,0.317,0.279	0.279,0.378,0.283	-0.073
906	gene:Solyc05g005620.2	NA	5	-	437775	437841	438412	438498	437392	437646	439017	439585	906	24,45,32	3,3,3	29,16,21	9,2,2	235	215	0.00043218546869544034	0.00181143440128	0.88,0.932,0.907	0.747,0.88,0.906	0.062
1144	gene:Solyc05g007560.2	NA	5	-	2101805	2101967	2102718	2102833	2101134	2101244	2102967	2103047	1144	0,1,2	0,3,2	0,5,0	0,0,0	264	311	0.00043760217198305913	0.00182754000602	NA,0.282,0.541	NA,1.0,NA	-0.589
1186	gene:Solyc04g009800.2	NA	4	-	3112530	3112596	3112610	3112674	3111366	3111519	3113215	3114299	1186	40,105,62	73,155,101	19,20,27	70,66,62	213	215	0.0004431941708208415	0.00184425961406	0.356,0.406,0.383	0.215,0.234,0.305	0.13
264	gene:Solyc06g068320.2	NA	6	-	42324914	42325031	42325229	42325322	42324291	42324479	42326798	42326920	264	88,333,191	129,295,201	175,120,104	185,82,114	242	266	0.00045241278052375464	0.00187589727924	0.429,0.554,0.511	0.51,0.617,0.501	-0.045
446	gene:Solyc10g081400.1	NA	10	+	62478101	62478154	62478501	62478745	62477284	62477360	62478988	62479005	446	198,369,178	8,13,8	217,134,125	7,4,5	202	393	0.00047392755243330756	0.00195811348176	0.98,0.982,0.977	0.984,0.985,0.98	-0.003
127	gene:Solyc11g072590.1	NA	11	+	55764854	55764993	55765076	55765205	55764293	55764385	55765321	55765401	127	58,108,204	5,1,16	149,137,101	2,6,3	288	278	0.0005104284216377497	0.00210144467206	0.918,0.99,0.925	0.986,0.957,0.97	-0.027
225	gene:Solyc04g007020.2	NA	4	-	740830	740946	741004	741040	740449	740614	741507	742225	225	0,4,0	0,2,1	0,0,0	3,1,0	185	265	0.0005186072488994166	0.0021275724946	NA,0.741,0.0	0.0,0.0,NA	0.37
181	gene:Solyc03g112640.2	NA	3	+	63020757	63020910	63021259	63021382	63020045	63020192	63021947	63022325	181	19,27,18	5,27,11	20,18,16	8,5,3	302	272	0.0005371600109509056	0.00219592525604	0.774,0.474,0.596	0.692,0.764,0.828	-0.147
893	gene:Solyc05g048770.2	NA	5	+	59430387	59430518	59434012	59434179	59426318	59426400	59435748	59435912	893	0,6,5	42,83,27	0,0,0	29,26,34	280	316	0.0005406211246684469	0.00220231973944	0.0,0.075,0.173	0.0,0.0,0.0	0.083
1010	gene:Solyc11g072970.1	NA	11	-	56119416	56119499	56119747	56119813	56118457	56118516	56120535	56120616	1010	0,5,1	22,67,25	3,1,2	24,24,17	215	232	0.0005524789469811193	0.00224275544561	0.0,0.075,0.041	0.119,0.043,0.113	-0.053
643	gene:Solyc03g083420.2	NA	3	+	53292706	53292794	53292866	53292939	53292510	53292617	53293743	53293820	643	50,49,40	4,11,1	21,9,14	2,0,0	237	222	0.0005741001426932964	0.00232240510685	0.921,0.807,0.974	0.908,1.0,1.0	-0.069
371	gene:Solyc01g108500.2	NA	1	-	95807251	95807456	95807753	95807856	95806892	95806975	95808000	95808478	371	2,2,2	5,9,8	6,11,1	3,4,4	252	354	0.000586554842259183	0.00236454920786	0.36,0.238,0.26	0.738,0.794,0.26	-0.311
346	gene:Solyc06g084360.2	NA	6	+	49501727	49501793	49502698	49502811	49501320	49501458	49503141	49503252	346	81,172,82	68,240,92	52,40,43	52,39,42	215	262	0.0005945300331317662	0.00238840611926	0.592,0.466,0.521	0.549,0.556,0.555	-0.027
385	gene:Solyc06g054140.2	NA	6	+	36965177	36965257	36965487	36965575	36963980	36964025	36967925	36968169	385	6,18,7	4,6,5	2,9,1	1,1,0	229	237	0.0006189431034259568	0.00247790670027	0.608,0.756,0.592	0.674,0.903,1.0	-0.207
894	gene:Solyc05g048770.2	NA	5	+	59430387	59430518	59434015	59434179	59426318	59426400	59435748	59435912	894	0,6,5	42,85,27	0,0,0	29,26,29	280	313	0.000635498175695991	0.0025354411752	0.0,0.073,0.172	0.0,0.0,0.0	0.082
1068	gene:Solyc03g118890.2	NA	3	+	67674883	67674984	67675151	67675188	67673642	67674088	67675314	67675359	1068	38,142,63	12,35,17	23,11,21	2,3,5	250	186	0.0006432728825767912	0.00255767060504	0.702,0.751,0.734	0.895,0.732,0.758	-0.066
267	gene:Solyc01g100270.2	NA	1	+	90339173	90339265	90340845	90340900	90338188	90338285	90344758	90344938	267	12,38,22	18,46,28	6,0,0	7,0,3	241	204	0.0006469922608664852	0.00256367923162	0.361,0.412,0.399	0.42,NA,0.0	0.181
419	gene:Solyc05g005840.2	NA	5	+	658912	658995	659405	659476	658355	658418	660258	660410	419	14,40,17	2,7,0	12,3,1	0,0,0	232	220	0.0006495921464313934	0.00256522612927	0.869,0.844,1.0	1.0,1.0,1.0	-0.096
1077	gene:Solyc04g082820.2	NA	4	-	66354355	66354445	66355211	66355257	66352873	66352996	66359260	66359313	1077	29,44,35	118,140,109	28,12,21	154,143,82	195	239	0.0006701732899062817	0.00263752945621	0.231,0.278,0.282	0.182,0.093,0.239	0.092
745	gene:Solyc08g077370.2	NA	8	-	61250754	61250808	61251144	61251318	61249975	61250623	61251534	61251604	745	16,42,27	4,2,2	16,2,5	0,0,0	323	203	0.0006876451113818368	0.00269714856187	0.715,0.93,0.895	1.0,1.0,1.0	-0.153
1185	gene:Solyc10g009040.2	NA	10	-	3066228	3066379	3068644	3068723	3065638	3065692	3069750	3069973	1185	0,0,1	0,2,0	0,0,2	1,0,6	228	300	0.0007539655653613213	0.00293742960196	NA,0.0,1.0	0.0,NA,0.305	0.348
918	gene:Solyc09g018830.2	NA	9	+	17564753	17564811	17564876	17565058	17564554	17564686	17565213	17565330	918	12,11,9	36,92,41	4,11,14	44,22,30	207	331	0.0007524196096054366	0.00293742960196	0.348,0.161,0.26	0.127,0.444,0.427	-0.076
66	gene:Solyc03g062830.2	NA	3	-	32320006	32320050	32320771	32320872	32319572	32319889	32322494	32322553	66	0,2,0	3,3,0	0,2,0	0,0,0	250	193	0.0007824250310294789	0.00303811190978	0.0,0.34,NA	NA,1.0,NA	-0.83
978	gene:Solyc01g087310.2	NA	1	-	82244708	82244783	82245898	82245973	82244287	82244362	82246317	82246392	978	0,5,2	5,16,12	0,0,0	2,5,2	224	224	0.0008194580463365555	0.00317130263932	0.0,0.238,0.143	0.0,0.0,0.0	0.127
411	gene:Solyc05g005840.2	NA	5	+	658912	659026	659405	659476	658355	658418	660258	660410	411	17,53,16	2,7,0	13,3,3	0,0,0	263	220	0.0008297366658991069	0.00320041285418	0.877,0.864,1.0	1.0,1.0,1.0	-0.086
330	gene:Solyc09g065950.2	NA	9	-	64228621	64228783	64229657	64229722	64228249	64228328	64231000	64231090	330	54,115,55	167,421,134	83,50,38	118,111,97	214	311	0.0008965959208838178	0.00344684723227	0.32,0.284,0.374	0.505,0.396,0.363	-0.095
137	gene:Solyc02g084170.1	NA	2	-	47348600	47348709	47349067	47349171	47348378	47348504	47349780	47349903	137	2,7,0	2,3,0	0,0,0	0,1,0	253	258	0.0009108284631908683	0.00347852580844	0.505,0.704,NA	NA,0.0,NA	0.605
785	gene:Solyc04g016130.2	NA	4	-	6857533	6857586	6858132	6858365	6857257	6857376	6858545	6858727	785	12,8,12	4,9,0	5,3,1	4,5,1	382	202	0.000909937905633194	0.00347852580844	0.613,0.32,1.0	0.398,0.241,0.346	0.316
1064	gene:Solyc06g005470.2	NA	6	+	483133	483303	483713	483798	482822	482884	483897	484366	1064	5,27,8	27,69,47	2,2,0	8,8,9	319	234	0.0009337995880902735	0.00354460841897	0.12,0.223,0.111	0.155,0.155,0.0	0.048
277	gene:Solyc11g005250.1	NA	11	-	203616	203715	205812	205966	202910	203027	206219	206388	277	7,6,3	0,6,0	3,0,0	1,1,0	303	248	0.0009342378778668815	0.00354460841897	1.0,0.45,1.0	0.711,0.0,NA	0.461
970	gene:Solyc06g071040.2	NA	6	-	43642469	43642566	43644019	43644075	43641883	43641934	43644562	43644632	970	21,44,29	18,18,17	26,23,22	4,4,7	205	246	0.0009428771438009387	0.00356573408454	0.583,0.746,0.672	0.886,0.873,0.79	-0.183
693	gene:Solyc03g093840.1	NA	3	-	55519150	55519201	55519238	55519335	55518212	55518275	55519443	55519537	693	10,6,6	12,23,16	0,6,1	7,6,11	246	200	0.00098285268466447	0.00370484404836	0.404,0.175,0.234	0.0,0.448,0.069	0.099
47	gene:Solyc03g093640.2	NA	3	-	55198151	55198205	55198350	55198403	55198010	55198070	55199155	55199220	47	42,133,77	59,150,98	91,59,35	48,33,50	202	203	0.0010131069759544153	0.00380652815237	0.417,0.471,0.441	0.656,0.642,0.413	-0.127
138	gene:Solyc02g084170.1	NA	2	-	47348600	47348674	47349067	47349171	47348378	47348504	47349780	47349903	138	2,7,0	0,3,1	0,0,0	0,1,0	253	223	0.0010245608669996313	0.00383714569867	1.0,0.673,0.0	NA,0.0,NA	0.558
332	gene:Solyc02g092920.2	NA	2	+	53874243	53874460	53875276	53875363	53872760	53872928	53875650	53876118	332	107,216,163	67,106,44	113,73,69	25,33,43	366	236	0.0010355879471423593	0.00386597301168	0.507,0.568,0.705	0.745,0.588,0.509	-0.021
652	gene:Solyc09g082160.2	NA	9	-	67980098	67980207	67981577	67981622	67977816	67978057	67983901	67984007	652	11,23,17	32,68,8	16,14,10	24,20,13	194	258	0.001039004516740634	0.00386629565364	0.314,0.31,0.739	0.47,0.482,0.506	-0.032
1240	gene:Solyc12g016210.1	NA	12	-	6354864	6354975	6355062	6355289	6354697	6354790	6355387	6355473	1240	6,3,1	10,40,29	0,0,0	19,3,11	376	260	0.001099279265329136	0.00407751829728	0.293,0.049,0.023	0.0,0.0,0.0	0.122
130	gene:Solyc12g019010.1	NA	12	-	8973895	8974091	8974323	8974429	8973129	8973229	8979428	8979493	130	0,2,0	8,28,11	6,0,0	8,13,13	255	345	0.001103364026351535	0.00407963577896	0.0,0.088,0.0	0.504,0.0,0.0	-0.139
723	gene:Solyc03g117510.2	NA	3	+	66652932	66653032	66653086	66653171	66652761	66652839	66653488	66653523	723	1,6,2	7,23,7	8,1,1	16,12,11	249	234	0.0011137864664471802	0.00410509869062	0.118,0.197,0.212	0.32,0.073,0.079	0.018
610	gene:Solyc01g109170.2	NA	1	+	96216548	96216656	96216762	96216833	96216076	96216469	96216918	96218022	610	1141,3033,1239	444,1231,461	206,129,133	64,54,42	257	220	0.001129417617666211	0.00414953751301	0.687,0.678,0.697	0.734,0.672,0.731	-0.025
754	gene:Solyc08g075310.2	NA	8	+	59414464	59414540	59414712	59414822	59413756	59413873	59415152	59415230	754	0,2,3	0,1,2	0,0,0	0,0,1	225	259	0.0011561530866048269	0.00423436509006	NA,0.697,0.633	NA,NA,0.0	0.665
543	gene:Solyc10g084850.1	NA	10	-	64236769	64236812	64238020	64238122	64236452	64236526	64238276	64238420	543	3,3,1	0,0,0	0,0,1	0,2,0	251	192	0.0011874981416384125	0.00433548849825	1.0,1.0,1.0	NA,0.0,1.0	0.5
866	gene:Solyc11g030380.1	NA	11	-	21601867	21601955	21602636	21602830	21601637	21601766	21603326	21603444	866	76,205,99	2,4,1	37,49,43	1,0,0	343	237	0.0012519627009454231	0.00455651628777	0.963,0.973,0.986	0.962,1.0,1.0	-0.013
88	gene:Solyc01g106050.2	NA	1	-	94028549	94028618	94030874	94030976	94027419	94027533	94031069	94031098	88	79,71,101	0,0,0	82,115,72	8,3,1	251	218	0.0013028225833542403	0.00472680318523	1.0,1.0,1.0	0.899,0.971,0.984	0.049
1165	gene:Solyc05g013480.2	NA	5	-	6686152	6686227	6688276	6688501	6685701	6686074	6688577	6688783	1165	0,6,0	0,4,1	0,2,0	0,0,0	374	224	0.0013077439513797932	0.00472987765593	NA,0.473,0.0	NA,1.0,NA	-0.764
749	gene:Solyc11g069530.1	NA	11	-	54143413	54143485	54143522	54143649	54143233	54143335	54143856	54144032	749	4,6,1	2,1,2	0,0,6	0,0,0	276	221	0.0013172456504320356	0.00474944782656	0.616,0.828,0.286	NA,NA,1.0	-0.423
852	gene:Solyc11g019950.1	NA	11	-	9819543	9819635	9820887	9820982	9818636	9818730	9821064	9821179	852	23,53,40	2,50,42	19,21,19	31,41,25	244	241	0.0013399869783069982	0.00481648570221	0.919,0.511,0.485	0.377,0.336,0.429	0.258
50	gene:Solyc11g032100.1	NA	11	+	24907552	24907721	24913483	24913661	24900058	24900120	24917861	24917961	50	0,2,0	1,9,5	1,2,4	12,12,1	318	327	0.0013480950888519786	0.00483067406839	0.0,0.186,0.0	0.079,0.146,0.804	-0.281
778	gene:Solyc11g065640.1	NA	11	+	51160585	51160656	51165065	51165133	51159412	51159509	51165325	51165372	778	0,2,2	38,73,44	3,0,0	58,30,31	220	217	0.0013825735398459887	0.00493897809157	0.0,0.026,0.043	0.049,0.0,0.0	0.007
835	gene:Solyc12g021290.1	NA	12	-	15380232	15380316	15380784	15380966	15379212	15379321	15382783	15382842	835	6,16,6	1,5,3	9,1,12	4,1,1	331	233	0.0014660133884980785	0.00522098633143	0.809,0.693,0.585	0.613,0.413,0.894	0.056
186	gene:Solyc09g011160.2	NA	9	+	4513036	4513225	4513595	4513686	4512609	4512653	4514127	4514171	186	14,33,11	6,14,4	14,17,16	12,9,13	338	240	0.0015038439368712092	0.00533933581256	0.624,0.626,0.661	0.453,0.573,0.466	0.14
397	gene:Solyc09g007190.2	NA	9	+	809788	809848	810509	810546	809300	809346	811152	811232	397	27,34,14	9,34,12	1,0,2	2,0,0	209	186	0.0015529575694337868	0.00549690164059	0.728,0.471,0.509	0.308,NA,1.0	-0.085
1187	gene:Solyc08g023470.2	NA	8	-	27662812	27662901	27663987	27664063	27662293	27662426	27664225	27664311	1187	1,6,2	2,5,3	2,1,6	0,0,3	225	238	0.0015658266123336083	0.00552560698152	0.346,0.559,0.414	1.0,1.0,0.679	-0.453
511	gene:Solyc04g079070.2	NA	4	-	63652099	63652145	63652549	63652793	63651691	63651958	63653555	63653684	511	189,352,193	2,50,18	79,40,53	5,4,3	393	195	0.0016171285018238353	0.00566466770651	0.979,0.777,0.842	0.887,0.832,0.898	-0.006
59	gene:Solyc01g105490.2	NA	1	-	93646351	93646594	93647024	93647209	93644767	93644846	93647630	93647777	59	7,9,18	19,39,42	15,6,10	21,35,14	334	392	0.0016198705241697157	0.00566466770651	0.302,0.213,0.335	0.456,0.167,0.456	-0.076
95	gene:Solyc07g066670.2	NA	7	-	68037435	68037664	68038979	68039083	68037100	68037346	68039238	68039380	95	0,4,2	17,16,13	0,0,0	11,2,14	253	378	0.0016188089996070538	0.00566466770651	0.0,0.272,0.187	0.0,0.0,0.0	0.153
25	gene:Solyc06g084160.2	NA	6	+	49374228	49374291	49374513	49374630	49373255	49373402	49374713	49374992	25	199,427,200	214,483,202	146,128,108	168,129,145	212	266	0.0016310935295993664	0.00568463822652	0.538,0.526,0.554	0.522,0.555,0.483	0.019
549	gene:Solyc03g118390.2	NA	3	-	67281948	67282062	67283773	67283834	67281709	67281828	67283944	67284055	549	183,272,192	239,392,262	193,153,158	198,158,129	210	263	0.0016353739600827519	0.00568463822652	0.49,0.465,0.479	0.55,0.548,0.605	-0.09
1022	gene:Solyc10g047300.1	NA	10	+	40483882	40483947	40483947	40484007	40483096	40483249	40484611	40484737	1022	15,19,10	10,16,5	11,15,9	12,6,12	214	209	0.0016435946435199435	0.00569615934665	0.594,0.537,0.661	0.472,0.709,0.423	0.063
207	gene:Solyc07g042510.2	NA	7	-	55782158	55782203	55782203	55782361	55781671	55782041	55782447	55782561	207	397,1428,489	0,22,4	369,308,276	4,1,0	307	194	0.001665854524955208	0.00575612233176	1.0,0.976,0.987	0.983,0.995,1.0	-0.005
1051	gene:Solyc06g005470.2	NA	6	+	483133	483200	483713	483798	482822	482884	483897	484366	1051	4,4,8	27,69,47	0,4,0	8,8,9	216	234	0.0017689444821824768	0.00608320747239	0.138,0.059,0.156	0.0,0.351,0.0	0.001
1210	gene:Solyc02g089490.2	NA	2	+	51305081	51305180	51305641	51305665	51304543	51304567	51306111	51306556	1210	3,1,0	0,2,0	0,1,0	0,0,0	248	173	0.001770994078955052	0.00608320747239	1.0,0.259,NA	NA,1.0,NA	-0.371
413	gene:Solyc05g005840.2	NA	5	+	658912	659026	659405	659609	658355	658418	659813	659972	413	17,51,18	26,133,52	13,3,5	12,14,6	263	353	0.0018125055161650314	0.00620743039607	0.467,0.34,0.317	0.593,0.223,0.528	-0.073
637	gene:Solyc09g092090.2	NA	9	+	71237686	71237785	71238320	71238375	71237551	71237587	71238821	71238893	637	2,2,0	0,6,2	0,0,0	4,4,0	248	204	0.0018364729368395528	0.00627101494021	1.0,0.215,0.0	0.0,0.0,NA	0.405
911	gene:Solyc05g005620.2	NA	5	-	437785	437841	438412	438472	437392	437646	439017	439585	911	0,1,2	1,2,1	4,1,1	0,0,0	209	205	0.0018518931748057184	0.00630512602918	0.0,0.329,0.662	1.0,1.0,1.0	-0.67
151	gene:Solyc07g047800.2	NA	7	-	59015015	59015192	59016423	59016439	59012351	59012581	59016576	59016715	151	1,8,4	143,457,237	4,1,0	158,140,88	165	326	0.0018835692722237076	0.00639422200308	0.014,0.033,0.032	0.048,0.014,0.0	0.006
283	gene:Solyc07g039340.2	NA	7	-	47178821	47178935	47179333	47179423	47177063	47177357	47180211	47180301	283	5,12,17	15,9,18	21,29,13	11,9,11	239	263	0.0018974390649331527	0.00642252698072	0.268,0.595,0.51	0.678,0.78,0.565	-0.217
467	gene:Solyc11g072010.1	NA	11	-	55307069	55307123	55307943	55308059	55304221	55304262	55308633	55308708	467	6,22,13	0,3,0	9,11,11	7,1,0	265	203	0.001960463416627969	0.00659857595643	1.0,0.849,1.0	0.496,0.894,1.0	0.153
834	gene:Solyc03g115720.2	NA	3	-	65357691	65357777	65357798	65357882	65357500	65357605	65357996	65358148	834	25,78,68	6,4,8	40,64,54	2,2,1	233	235	0.001960817144676803	0.00659857595643	0.808,0.952,0.896	0.953,0.97,0.982	-0.083
581	gene:Solyc01g090500.2	NA	1	+	84173562	84173686	84174724	84174799	84171507	84171826	84175560	84175928	581	3,1,0	0,1,0	1,0,0	2,0,0	273	224	0.001970034856324608	0.00661043487917	1.0,0.451,NA	0.291,NA,NA	0.435
672	gene:Solyc04g015450.2	NA	4	-	5652355	5652456	5652611	5652743	5651969	5652066	5653029	5653092	672	4,5,7	10,25,23	6,0,0	19,11,22	281	250	0.001978117291120803	0.00661842701727	0.262,0.151,0.213	0.219,0.0,0.0	0.136
1272	gene:Solyc10g079840.1	NA	10	+	61321523	61321673	61322683	61322855	61320637	61320838	61323989	61324267	1272	0,4,2	23,72,25	4,2,4	20,15,17	299	321	0.00200399624766649	0.00668574610213	0.0,0.056,0.079	0.177,0.125,0.202	-0.123
126	gene:Solyc11g072590.1	NA	11	+	55764860	55764993	55765076	55765205	55764293	55764385	55765321	55765401	126	29,63,116	5,1,16	91,77,49	2,6,3	282	278	0.002032525801555304	0.00676149700747	0.851,0.984,0.877	0.978,0.927,0.942	-0.045
91	gene:Solyc12g040810.1	NA	12	+	42548654	42548803	42549505	42549639	42548393	42548460	42549717	42549816	91	81,228,95	63,309,76	100,47,65	76,37,41	298	283	0.002042177150411083	0.00677419334751	0.55,0.412,0.543	0.555,0.547,0.601	-0.066
983	gene:Solyc04g076830.2	NA	4	-	61707004	61707060	61707702	61707728	61706862	61706924	61709090	61709236	983	34,29,35	2,24,3	15,22,12	4,3,2	175	205	0.0021373616248707046	0.00706973460534	0.952,0.586,0.932	0.815,0.896,0.875	-0.039
786	gene:Solyc04g008010.2	NA	4	-	1672119	1672185	1672499	1672613	1670841	1670931	1672773	1673137	786	12,26,18	13,12,14	15,23,7	10,8,7	263	215	0.0023597416352061354	0.0077831251093	0.43,0.639,0.512	0.551,0.702,0.45	-0.041
234	gene:Solyc11g073130.1	NA	11	+	56220548	56220753	56220761	56220796	56220377	56220445	56221278	56221383	234	163,225,127	2,7,5	37,32,32	0,0,0	354	184	0.0025125504798114914	0.00826365752709	0.977,0.944,0.93	1.0,1.0,1.0	-0.05
378	gene:Solyc08g005070.2	NA	8	+	53802	53869	54172	54274	53349	53607	54466	54589	378	0,2,1	0,4,2	0,0,0	0,2,2	216	251	0.002768641508692711	0.00908020562597	NA,0.367,0.367	NA,0.0,0.0	0.367
448	gene:Solyc10g076860.1	NA	10	+	59827751	59827886	59829374	59829530	59824327	59824437	59831384	59831468	448	136,139,114	40,70,29	149,128,127	47,29,12	284	305	0.002794709073769838	0.00913987953422	0.785,0.681,0.808	0.773,0.826,0.919	-0.081
230	gene:Solyc04g007020.2	NA	4	-	740696	740931	741004	741045	740449	740614	741507	742225	230	0,9,3	12,25,12	2,1,0	14,10,5	190	384	0.002816379786585812	0.00918487902311	0.0,0.421,0.336	0.224,0.168,0.0	0.122
943	gene:Solyc05g053930.2	NA	5	+	63955793	63955888	63955899	63955999	63955543	63955679	63956069	63956193	943	0,0,1	2,0,0	1,0,1	0,0,0	244	249	0.002959542259353357	0.00962472986865	0.0,NA,1.0	1.0,NA,1.0	-0.5
338	gene:Solyc06g053430.2	NA	6	+	36208329	36208383	36209475	36209657	36204382	36204590	36210137	36210552	338	59,189,65	201,623,223	98,42,46	180,141,136	203	331	0.0031447424745646	0.0101984525502	0.324,0.331,0.322	0.47,0.327,0.355	-0.058
401	gene:Solyc05g005840.2	NA	5	+	659405	659476	659813	659972	658912	659026	660258	660410	401	19,49,19	114,428,148	11,7,9	59,56,56	220	308	0.0032787834173166937	0.010603530773	0.189,0.138,0.152	0.207,0.149,0.184	-0.02
565	gene:Solyc04g008990.2	NA	4	-	2576797	2576877	2577923	2577991	2576161	2576214	2578072	2578353	565	0,1,0	2,0,0	1,2,0	0,0,0	217	229	0.003324309833125789	0.0107208992118	0.0,1.0,NA	1.0,1.0,NA	-0.5
36	gene:Solyc03g124040.2	NA	3	-	70755662	70755845	70756164	70756309	70751020	70751238	70756798	70757044	36	0,1,3	30,87,40	0,1,3	27,23,22	294	332	0.0034164844117467092	0.0109876410029	0.0,0.013,0.078	0.0,0.047,0.133	-0.03
190	gene:Solyc04g049690.2	NA	4	-	43055656	43055758	43059026	43059249	43055255	43055528	43059522	43059663	190	23,18,23	17,27,11	7,8,13	21,15,13	372	251	0.0035689462621120403	0.011414728954	0.477,0.31,0.585	0.184,0.265,0.403	0.173
208	gene:Solyc07g042510.2	NA	7	-	55782158	55782203	55782203	55782325	55781671	55782041	55782447	55782561	208	141,528,167	0,22,4	118,89,112	4,1,0	271	194	0.003567699691619867	0.011414728954	1.0,0.945,0.968	0.955,0.985,1.0	-0.009
738	gene:Solyc01g091510.2	NA	1	-	85137933	85138012	85138288	85138414	85137674	85137789	85139208	85139675	738	0,2,2	0,0,1	0,0,0	1,0,4	275	228	0.0035918217087064536	0.011456332428	NA,1.0,0.624	0.0,NA,0.0	0.812
534	gene:Solyc03g059160.1	NA	3	+	27836271	27836370	27836423	27836531	27835648	27835651	27836696	27836770	534	56,71,89	11,11,7	22,36,15	0,3,1	248	257	0.0038231877508624495	0.0121608793938	0.841,0.87,0.929	1.0,0.926,0.94	-0.075
669	gene:Solyc05g018750.2	NA	5	+	23531699	23531877	23535858	23536252	23531119	23531544	23537629	23537918	669	2,9,2	76,138,93	1,0,4	82,62,58	327	543	0.003853618444365495	0.0122241830981	0.042,0.098,0.034	0.02,0.0,0.103	0.017
642	gene:Solyc03g083420.2	NA	3	+	53292706	53292794	53292866	53292947	53292510	53292617	53293743	53293820	642	50,49,40	31,84,37	21,9,14	14,11,4	237	230	0.003989311296285991	0.0126201373705	0.61,0.361,0.512	0.593,0.443,0.773	-0.109
226	gene:Solyc04g007020.2	NA	4	-	740699	740931	741004	741045	740449	740614	741507	742225	226	0,9,3	10,25,13	2,1,0	17,10,3	190	381	0.0041823307593830215	0.0131947989447	0.0,0.419,0.316	0.191,0.167,0.0	0.126
222	gene:Solyc04g007020.2	NA	4	-	740699	740946	741004	741045	740449	740614	741507	742225	222	0,9,3	10,26,13	2,1,0	17,10,3	190	396	0.004205505253385194	0.0131961935113	0.0,0.419,0.325	0.197,0.172,0.0	0.125
903	gene:Solyc01g087610.2	NA	1	-	82567092	82567123	82569057	82569164	82566258	82566376	82570246	82570328	903	10,21,18	4,19,15	9,15,11	14,16,18	256	180	0.004203312731652348	0.0131961935113	0.637,0.437,0.458	0.311,0.397,0.301	0.174
721	gene:Solyc03g117510.2	NA	3	+	66652932	66653032	66653086	66653219	66652761	66652839	66653488	66653523	721	1,6,2	8,24,8	8,1,1	17,20,12	249	282	0.004565342129344702	0.0142866905988	0.124,0.221,0.221	0.348,0.054,0.086	0.026
925	gene:Solyc04g079090.2	NA	4	-	63676383	63676625	63676653	63676874	63675894	63676023	63677125	63677198	925	2,18,3	9,52,19	9,0,2	14,5,2	370	391	0.004908587597893188	0.0153195435515	0.19,0.268,0.143	0.405,0.0,0.514	-0.106
360	gene:Solyc08g006600.2	NA	8	-	1193044	1193090	1194283	1194376	1190140	1190280	1194491	1194534	360	17,47,23	18,6,21	17,7,14	4,6,6	242	195	0.005014715466630904	0.0156088060503	0.432,0.863,0.469	0.774,0.485,0.653	-0.049
1082	gene:Solyc02g085560.2	NA	2	+	48390388	48390495	48391505	48391577	48390097	48390133	48393936	48393985	1082	20,22,18	4,16,6	7,23,4	5,10,7	256	221	0.005134453073168102	0.0159387701015	0.812,0.543,0.721	0.547,0.665,0.33	0.178
892	gene:Solyc02g086610.2	NA	2	+	49270061	49270099	49270573	49270651	49269650	49269760	49271180	49271234	892	12,10,22	24,50,63	20,8,9	24,40,29	187	227	0.005245212162678786	0.0161959875555	0.378,0.195,0.298	0.503,0.195,0.274	-0.034
897	gene:Solyc11g012900.1	NA	11	-	5685825	5685986	5686761	5686878	5685619	5685719	5687380	5687447	897	1,2,0	2,29,11	4,0,1	1,2,4	266	310	0.005244894768620458	0.0161959875555	0.368,0.074,0.0	0.823,0.0,0.226	-0.202
125	gene:Solyc11g072590.1	NA	11	+	55764843	55764993	55765076	55765205	55764293	55764385	55765321	55765401	125	28,61,101	5,1,16	86,69,42	2,6,3	299	278	0.005309241382285694	0.0163502101985	0.839,0.983,0.854	0.976,0.914,0.929	-0.048
463	gene:Solyc05g015710.2	NA	5	-	11757572	11757682	11757799	11757856	11755996	11756260	11758143	11758617	463	5,20,4	17,44,18	3,0,1	5,5,0	206	259	0.0053774676131399584	0.016472928493	0.27,0.364,0.218	0.43,0.0,1.0	-0.193
980	gene:Solyc04g076830.2	NA	4	-	61707004	61707060	61707702	61707748	61706858	61706924	61709090	61709236	980	33,40,46	2,24,3	17,27,14	4,3,2	195	205	0.005377111395238726	0.016472928493	0.945,0.637,0.942	0.817,0.904,0.88	-0.026
191	gene:Solyc04g049690.2	NA	4	-	43055656	43055758	43059026	43059269	43055255	43055528	43059522	43059663	191	14,8,17	17,27,11	5,5,7	21,15,13	392	251	0.005430325869715999	0.0165910745651	0.345,0.159,0.497	0.132,0.176,0.256	0.146
942	gene:Solyc05g053930.2	NA	5	+	63955786	63955888	63955899	63955933	63955543	63955679	63956069	63956193	942	4,4,1	5,36,12	0,2,0	6,9,5	251	183	0.00546164302098011	0.0166429594419	0.368,0.075,0.057	0.0,0.139,0.0	0.12
293	gene:Solyc08g041780.2	NA	8	+	25828958	25829079	25829194	25829388	25825494	25825588	25829678	25829782	293	62,77,95	43,177,114	35,58,66	86,41,40	270	343	0.005491210749618169	0.0166892557076	0.647,0.356,0.514	0.341,0.642,0.677	-0.048
898	gene:Solyc08g005790.2	NA	8	+	617375	617500	617500	617548	616938	617025	618059	618120	898	9,7,3	1,2,1	23,14,12	0,0,0	274	197	0.00559986380269244	0.0169750440599	0.866,0.716,0.683	1.0,1.0,1.0	-0.245
683	gene:Solyc02g062640.2	NA	2	+	34389242	34389408	34389810	34389880	34388886	34388946	34389983	34390320	683	27,38,33	93,223,86	9,20,20	40,37,25	315	219	0.005710861100912564	0.0172664316098	0.168,0.106,0.211	0.135,0.273,0.357	-0.093
631	gene:Solyc05g054940.2	NA	5	-	64734640	64734648	64735068	64735205	64733328	64733387	64736697	64736918	631	44,120,62	0,0,1	41,35,20	3,1,2	286	157	0.005829365842975638	0.0175789447888	1.0,1.0,0.971	0.882,0.951,0.846	0.097
871	gene:Solyc04g048950.2	NA	4	+	38695299	38695531	38696371	38696433	38694042	38694220	38697037	38697204	871	0,12,10	0,4,0	3,6,3	0,0,0	381	211	0.005942776441889305	0.0178745167073	NA,0.624,1.0	1.0,1.0,1.0	-0.188
1279	gene:Solyc12g099970.1	NA	12	+	66902654	66902732	66903211	66903336	66901201	66901408	66903427	66903606	1279	17,14,19	0,7,0	2,3,6	6,3,0	227	274	0.0061905368249913825	0.018571610475	1.0,0.707,1.0	0.287,0.547,1.0	0.291
1285	gene:Solyc05g052630.2	NA	5	-	62847187	62847339	62847507	62847605	62846079	62846323	62849168	62849284	1285	5,0,2	33,41,57	0,1,2	37,27,24	247	301	0.006467831690366953	0.0193534860632	0.156,0.0,0.041	0.0,0.043,0.092	0.021
1001	gene:Solyc11g072970.1	NA	11	-	56118457	56118516	56119417	56119499	56117178	56117325	56119747	56119804	1001	25,77,41	11,30,18	38,37,28	16,5,5	231	208	0.007512847329456672	0.0224226625951	0.672,0.698,0.672	0.681,0.87,0.835	-0.115
1249	gene:Solyc03g124030.2	NA	3	-	70739909	70740120	70742109	70742278	70739225	70739297	70742900	70742963	1249	10,14,4	0,6,2	16,2,0	0,0,2	318	360	0.0077406291288051425	0.0230432574834	1.0,0.725,0.694	1.0,1.0,0.0	0.14
862	gene:Solyc05g056590.2	NA	5	+	65858042	65858144	65858308	65858402	65850116	65850140	65858739	65858782	862	21,39,20	34,70,42	18,8,6	23,12,30	251	243	0.008167916432668919	0.0242530715558	0.374,0.35,0.316	0.431,0.392,0.162	0.018
795	gene:Solyc02g068430.2	NA	2	-	38382539	38382609	38382609	38382771	38380699	38380798	38383288	38383369	795	2,5,3	12,37,7	0,0,0	4,2,0	311	219	0.008259873342907101	0.0244635534467	0.105,0.087,0.232	0.0,0.0,NA	0.141
831	gene:Solyc02g087090.2	NA	2	+	49612993	49613143	49613210	49613347	49612637	49612901	49613437	49613651	831	82,84,83	59,145,179	132,100,111	159,134,96	299	286	0.00829822035851932	0.0245145899141	0.571,0.357,0.307	0.443,0.417,0.525	-0.05
697	gene:Solyc07g021630.2	NA	7	-	20385027	20385086	20386919	20387121	20384698	20384856	20389318	20389446	697	22,54,34	111,331,219	1,2,1	16,11,20	351	208	0.008377459269857593	0.024685863483	0.105,0.088,0.084	0.036,0.097,0.029	0.038
722	gene:Solyc03g117510.2	NA	3	+	66652932	66653032	66653086	66653230	66652761	66652839	66653488	66653523	722	1,6,2	8,25,9	8,1,1	22,22,11	249	293	0.008506388020816859	0.0250023202333	0.128,0.22,0.207	0.3,0.051,0.097	0.036
535	gene:Solyc03g059160.1	NA	3	+	27836271	27836370	27836423	27836523	27835648	27835651	27836696	27836770	535	56,71,89	31,84,50	22,36,15	7,14,15	248	249	0.008583760517212059	0.0251660251527	0.645,0.459,0.641	0.759,0.721,0.501	-0.079
1178	gene:Solyc01g079220.2	NA	1	-	78306135	78306206	78307351	78307441	78305268	78305405	78309713	78310123	1178	2,2,0	2,1,0	0,0,2	4,0,0	239	220	0.008785720426226022	0.0256932529341	0.479,0.648,NA	0.0,NA,1.0	0.064
290	gene:Solyc02g022930.2	NA	2	-	24434767	24434927	24436190	24436281	24430060	24430145	24437102	24437185	290	13,50,25	4,10,4	13,15,5	2,3,0	240	309	0.00896664846138544	0.026156479557	0.807,0.866,0.889	0.893,0.866,1.0	-0.066
1241	gene:Solyc12g016210.1	NA	12	-	6354864	6354975	6355062	6355255	6354697	6354790	6355387	6355473	1241	0,7,1	10,40,29	0,0,0	19,3,11	342	260	0.009072800842436352	0.0263338044452	0.0,0.117,0.026	0.0,0.0,0.0	0.048
1270	gene:Solyc10g079840.1	NA	10	+	61321480	61321673	61322683	61322855	61320637	61320838	61323989	61324267	1270	38,60,39	23,72,25	23,30,15	20,15,17	342	321	0.00906712682352371	0.0263338044452	0.608,0.439,0.594	0.519,0.652,0.453	0.006
1231	gene:Solyc02g077680.2	NA	2	+	42576462	42576598	42577187	42577261	42575516	42575621	42577432	42577556	1231	0,2,0	18,58,19	4,2,0	9,16,12	285	223	0.009297686801937492	0.0268522745698	0.0,0.026,0.0	0.258,0.089,0.0	-0.107
1278	gene:Solyc03g122090.2	NA	3	+	70056935	70057036	70057190	70057290	70056626	70056759	70057854	70057931	1278	1,4,7	0,12,2	2,1,0	0,8,2	250	249	0.009287056871642786	0.0268522745698	1.0,0.249,0.777	1.0,0.111,0.0	0.305
399	gene:Solyc05g005840.2	NA	5	+	659813	659972	660258	660410	659405	659622	660955	661216	399	54,250,94	172,611,172	44,56,29	89,54,64	308	301	0.009667450770223634	0.0278508941544	0.235,0.286,0.348	0.326,0.503,0.307	-0.089
1043	gene:Solyc02g086790.2	NA	2	-	49403194	49403271	49403871	49403915	49402757	49402834	49403998	49404138	1043	0,0,0	80,145,88	5,1,3	77,56,56	193	226	0.010423234357381492	0.0298849255365	0.0,0.0,0.0	0.071,0.02,0.059	-0.05
1176	gene:Solyc01g096520.2	NA	1	+	87601177	87601201	87601363	87601451	87600468	87600732	87602984	87603077	1176	88,151,66	100,263,94	86,49,68	93,56,55	173	237	0.010424974024347337	0.0298849255365	0.547,0.44,0.49	0.559,0.545,0.629	-0.085
145	gene:Solyc02g084760.2	NA	2	+	47862363	47862466	47862747	47862811	47862029	47862133	47865663	47865752	145	159,457,157	223,434,201	172,114,117	167,183,166	252	213	0.011186804428731625	0.0319898520733	0.376,0.471,0.398	0.465,0.345,0.373	0.021
80	gene:Solyc03g006190.2	NA	3	-	827854	827920	828092	828132	827674	827686	831890	832088	80	0,9,2	0,4,2	2,0,2	2,0,0	189	215	0.011519651745860369	0.032860726479	NA,0.719,0.532	0.532,NA,1.0	-0.141
451	gene:Solyc12g014280.1	NA	12	+	5095691	5096064	5097114	5097516	5095093	5095179	5098825	5099206	451	46,85,60	49,131,64	54,37,45	63,30,42	522	551	0.011647111427712745	0.0331428832539	0.498,0.406,0.497	0.475,0.566,0.531	-0.057
1252	gene:Solyc09g020190.2	NA	9	+	19187942	19188173	19188200	19188369	19187669	19187846	19188921	19189409	1252	2,22,11	9,24,16	5,1,3	2,2,0	380	318	0.011807834189780443	0.0335180818932	0.157,0.434,0.365	0.677,0.295,1.0	-0.339
518	gene:Solyc02g062950.2	NA	2	-	34897262	34897334	34899445	34899516	34896777	34896916	34899847	34899997	518	17,29,18	0,2,5	16,12,17	0,0,5	220	221	0.012377147590365598	0.0350332184395	1.0,0.936,0.783	1.0,1.0,0.774	-0.018
720	gene:Solyc12g035670.1	NA	12	-	54493071	54493263	54493499	54493721	54488903	54489134	54493921	54494013	720	12,9,17	0,0,3	19,11,8	4,2,2	371	341	0.012401940377822466	0.0350332184395	1.0,1.0,0.839	0.814,0.835,0.786	0.135
1237	gene:Solyc03g117650.2	NA	3	+	66735043	66735143	66735516	66735565	66734785	66734978	66735924	66735992	1237	1,5,2	20,48,36	0,0,0	20,22,10	249	198	0.012689709910714666	0.0357591097241	0.038,0.076,0.042	0.0,0.0,0.0	0.052
1000	gene:Solyc11g072970.1	NA	11	-	56118457	56118516	56119416	56119499	56117176	56117325	56119747	56119804	1000	29,90,48	11,30,18	36,44,30	16,5,5	232	208	0.012815556575293005	0.0360262982661	0.703,0.729,0.705	0.669,0.888,0.843	-0.088
510	gene:Solyc04g079070.2	NA	4	-	63652099	63652145	63652721	63652793	63651691	63651958	63653555	63653684	510	180,333,184	2,50,18	73,36,53	5,4,3	221	195	0.013308175199596303	0.0373207521902	0.988,0.855,0.9	0.928,0.888,0.94	-0.004
2	gene:Solyc02g093370.2	NA	2	+	54258668	54258974	54259455	54259539	54258246	54258332	54263299	54263919	2	455,1103,489	103,286,116	299,257,200	97,51,50	455	233	0.013568955059954382	0.0379603778906	0.693,0.664,0.683	0.612,0.721,0.672	0.012
1159	gene:Solyc09g009960.2	NA	9	-	3414331	3414576	3415552	3415728	3414082	3414238	3416154	3416264	1159	24,33,17	2,2,0	12,8,13	6,0,0	325	394	0.013967962113445783	0.038982701956	0.936,0.952,1.0	0.708,1.0,1.0	0.06
1160	gene:Solyc09g009960.2	NA	9	-	3414329	3414576	3415552	3415728	3414082	3414238	3416154	3416264	1160	24,33,17	2,2,0	12,8,13	6,0,0	325	396	0.014008004378847121	0.0390007028389	0.936,0.953,1.0	0.709,1.0,1.0	0.06
379	gene:Solyc08g062190.2	NA	8	-	50677376	50677470	50678335	50678560	50677034	50677109	50679591	50679708	379	245,364,283	244,305,212	258,148,186	129,154,118	374	243	0.014109778073467931	0.0391900773763	0.395,0.437,0.464	0.565,0.384,0.506	-0.053
817	gene:Solyc02g078610.2	NA	2	+	43267843	43268031	43268453	43268529	43267673	43267755	43268617	43268687	817	58,164,56	250,373,226	51,38,27	176,132,195	337	225	0.014371088768639559	0.0398206063494	0.134,0.227,0.142	0.162,0.161,0.085	0.032
1039	gene:Solyc11g013400.1	NA	11	+	6414690	6414893	6414938	6414986	6409787	6409882	6415105	6415189	1039	0,0,4	25,84,31	3,1,2	14,11,8	352	197	0.014433428721957964	0.0398981208243	0.0,0.0,0.067	0.107,0.048,0.123	-0.07
266	gene:Solyc01g100270.2	NA	1	+	90339252	90339265	90340845	90340900	90338188	90338285	90344758	90344938	266	0,1,5	18,46,28	0,0,0	7,0,3	162	204	0.0144930060732552	0.0399676485773	0.0,0.027,0.184	0.0,NA,0.0	0.07
1242	gene:Solyc12g016210.1	NA	12	-	6354864	6354975	6355062	6355299	6354697	6354790	6355387	6355473	1242	8,9,17	10,40,29	6,7,0	19,3,11	386	260	0.015125818574290299	0.0416139226653	0.35,0.132,0.283	0.175,0.611,0.0	-0.007
620	gene:Solyc12g019060.1	NA	12	+	9074468	9074587	9074802	9074934	9073981	9074391	9075255	9076116	620	1,0,6	7,17,17	10,2,0	16,6,3	268	281	0.015185325428221876	0.04167887192	0.13,0.0,0.27	0.396,0.259,0.0	-0.085
249	gene:Solyc02g069160.2	NA	2	+	39108990	39109026	39109336	39109765	39108645	39108723	39110256	39110556	249	16,34,30	318,683,417	20,18,12	298,223,125	185	578	0.015248233814276957	0.0417528289113	0.136,0.135,0.184	0.173,0.201,0.231	-0.05
1174	gene:Solyc10g078520.1	NA	10	+	60314276	60314470	60315016	60315080	60313392	60313464	60315544	60315801	1174	156,345,136	71,102,44	154,119,125	38,40,46	343	213	0.01570686035965695	0.0429074467707	0.577,0.677,0.657	0.716,0.649,0.628	-0.027
1087	gene:Solyc05g007810.2	NA	5	-	2251949	2252141	2252358	2252408	2250598	2251197	2252536	2252564	1087	0,1,4	0,1,1	0,0,0	1,1,0	199	341	0.01602571036479613	0.0436757035998	NA,0.631,0.873	0.0,0.0,NA	0.752
1208	gene:Solyc04g008340.2	NA	4	-	2003451	2003563	2004112	2004198	2002940	2003024	2004341	2005002	1208	0,2,11	0,4,7	1,0,2	1,0,8	235	261	0.016887236283634983	0.0459158813239	NA,0.357,0.636	0.526,NA,0.217	0.125
1287	gene:Solyc05g052630.2	NA	5	-	62847187	62847339	62847812	62847932	62846079	62846323	62849168	62849284	1287	20,10,12	33,41,57	8,6,7	37,27,24	269	301	0.01809497626887306	0.0490847370284	0.404,0.214,0.191	0.195,0.199,0.246	0.056
1015	gene:Solyc11g072970.1	NA	11	-	56118457	56118515	56119417	56119499	56117178	56117325	56119747	56119804	1015	25,77,41	11,31,18	38,37,28	14,7,5	231	207	0.01821002446680868	0.049281674606	0.671,0.69,0.671	0.709,0.826,0.834	-0.112
65	gene:Solyc03g033650.2	NA	3	+	5240566	5240614	5240673	5240736	5238177	5238570	5241201	5241265	65	25,57,34	70,113,65	18,23,23	43,43,38	197	212	0.018340655294632312	0.0495197692955	0.278,0.352,0.36	0.311,0.365,0.394	-0.027
363	gene:Solyc08g006600.2	NA	8	-	1192982	1193093	1194283	1194376	1190140	1190280	1194491	1194534	363	17,47,23	0,5,1	17,7,14	3,1,2	242	260	0.01893255864718607	0.0509993053118	1.0,0.91,0.961	0.859,0.883,0.883	0.082
1016	gene:Solyc11g072970.1	NA	11	-	56118457	56118515	56119416	56119499	56117176	56117325	56119747	56119804	1016	29,90,48	11,31,18	36,44,30	14,7,5	232	207	0.020459542129505185	0.0548580332849	0.702,0.721,0.704	0.696,0.849,0.843	-0.087
416	gene:Solyc05g005840.2	NA	5	+	658912	659026	659405	659584	658355	658418	659813	659972	416	17,51,18	28,147,74	13,3,5	10,15,9	263	328	0.020426572818964265	0.0548580332849	0.431,0.302,0.233	0.619,0.2,0.409	-0.087
1190	gene:Solyc08g023470.2	NA	8	-	27662812	27662901	27663983	27664063	27662293	27662426	27664225	27664311	1190	4,6,3	2,5,3	2,1,2	0,0,3	229	238	0.02051398399857571	0.0548772705584	0.675,0.555,0.51	1.0,1.0,0.409	-0.223
400	gene:Solyc05g005840.2	NA	5	+	659813	659972	660258	660410	658912	659026	660955	661216	400	14,44,18	154,570,164	14,8,8	82,52,61	308	301	0.020746570002947724	0.0553643817721	0.082,0.07,0.097	0.143,0.131,0.114	-0.046
415	gene:Solyc05g005840.2	NA	5	+	658912	659026	659405	659626	658355	658418	659813	659972	415	17,51,18	35,166,75	13,3,5	13,16,7	263	370	0.02079144741829637	0.0553643817721	0.406,0.302,0.252	0.585,0.209,0.501	-0.112
902	gene:Solyc02g094120.2	NA	2	-	54757439	54757538	54757592	54757708	54757313	54757350	54757948	54758290	902	361,996,658	206,445,285	402,246,213	135,142,93	265	248	0.02113427661740277	0.0561485014938	0.621,0.677,0.684	0.736,0.619,0.682	-0.018
1112	gene:Solyc06g070980.2	NA	6	-	43589771	43589858	43590401	43590427	43589587	43589676	43590545	43590679	1112	5012,7659,4277	34,93,49	1565,1275,1226	33,13,35	175	236	0.021879369699320944	0.057955832373	0.995,0.991,0.992	0.985,0.992,0.979	0.007
568	gene:Solyc12g009500.1	NA	12	+	2765924	2765997	2766481	2766690	2765412	2765625	2766828	2766975	568	32,97,45	147,535,184	37,25,16	93,84,82	222	358	0.021914393119514722	0.057955832373	0.26,0.226,0.283	0.391,0.324,0.239	-0.062
664	gene:Solyc06g043070.2	NA	6	-	29791220	29791303	29793972	29794157	29791008	29791109	29795104	29795158	664	12,46,31	18,38,19	15,13,19	20,9,6	334	232	0.022099896675785397	0.0583135910013	0.317,0.457,0.531	0.343,0.501,0.687	-0.075
968	gene:Solyc01g096710.2	NA	1	-	87730030	87730096	87730791	87730882	87728267	87728375	87731292	87731386	968	7,20,14	18,37,21	8,2,5	17,21,13	240	215	0.022261761726986837	0.0586074951588	0.258,0.326,0.374	0.297,0.079,0.256	0.109
506	gene:Solyc04g079070.2	NA	4	-	63652099	63652145	63652549	63652591	63651691	63651958	63652721	63652793	506	1,5,4	53,134,55	0,0,0	9,4,19	191	195	0.02231995586056276	0.0586277573622	0.019,0.037,0.069	0.0,0.0,0.0	0.042
1173	gene:Solyc10g078520.1	NA	10	+	60314290	60314470	60315016	60315080	60313392	60313464	60315544	60315801	1173	23,46,16	71,102,44	29,22,21	38,40,46	329	213	0.02268520299952457	0.059452642624	0.173,0.226,0.191	0.331,0.263,0.228	-0.077
539	gene:Solyc07g022790.2	NA	7	+	21623932	21623986	21624616	21624662	21623718	21623824	21624764	21625035	539	40,104,22	63,86,35	29,11,35	17,15,35	203	195	0.023362534694838323	0.0610898711277	0.379,0.537,0.376	0.621,0.413,0.49	-0.077
51	gene:Solyc11g032100.1	NA	11	+	24907552	24907721	24913474	24913661	24900058	24900120	24917861	24917961	51	0,2,0	2,10,5	1,2,4	25,9,3	318	336	0.023499403855760184	0.0613096806214	0.0,0.174,0.0	0.041,0.19,0.585	-0.214
900	gene:Solyc01g112170.2	NA	1	-	98240129	98240186	98240502	98240531	98238824	98238901	98240839	98240871	900	36,81,29	34,79,26	18,10,21	15,18,9	178	206	0.023946912855807377	0.0623371431067	0.551,0.543,0.563	0.581,0.391,0.73	-0.015
1257	gene:Solyc02g062920.2	NA	2	+	34863943	34863976	34864156	34864243	34863804	34863869	34864473	34864544	1257	5,1,3	21,84,30	0,0,2	12,11,13	182	236	0.026305836516000717	0.0683245552463	0.236,0.015,0.115	0.0,0.0,0.166	0.067
1248	gene:Solyc01g103020.2	NA	1	+	91690985	91691040	91691163	91691222	91690652	91690721	91691313	91691430	1248	13,35,18	0,5,0	6,3,0	0,0,0	204	208	0.027719890901472935	0.0718365922692	1.0,0.877,1.0	1.0,1.0,NA	-0.041
482	gene:Solyc12g038400.1	NA	12	-	48113850	48114084	48114359	48114597	48111503	48111629	48115001	48115222	482	6,17,0	229,502,270	2,0,2	208,125,148	387	383	0.028542153523733522	0.0738027622295	0.025,0.032,0.0	0.009,0.0,0.013	0.012
1152	gene:Solyc02g090390.2	NA	2	-	51945944	51946021	51946939	51947081	51945810	51945875	51947634	51948136	1152	0,2,4	4,4,3	6,0,0	2,2,2	291	226	0.029265683165702525	0.0755054625675	0.0,0.28,0.509	0.7,0.0,0.0	0.03
170	gene:Solyc10g045430.1	NA	10	+	33397282	33397373	33397890	33397958	33394560	33395110	33399613	33400029	170	0,2,0	0,4,0	1,0,0	0,1,0	240	217	0.029674068404566756	0.0763893423896	NA,0.311,NA	1.0,0.0,NA	-0.189
982	gene:Solyc04g076830.2	NA	4	-	61707004	61707060	61707702	61707759	61706858	61706924	61709090	61709236	982	36,46,49	2,24,3	17,27,15	4,3,2	206	205	0.030917971988155393	0.0794154103501	0.947,0.656,0.942	0.809,0.9,0.882	-0.015
545	gene:Solyc02g005180.2	NA	2	+	7138319	7138553	7138836	7139051	7137531	7137561	7139300	7139365	545	13,38,18	15,13,6	9,4,2	6,3,4	383	364	0.031221124561453983	0.0800170543396	0.452,0.735,0.74	0.588,0.559,0.322	0.153
252	gene:Solyc12g097030.1	NA	12	+	65698077	65698153	65698223	65698265	65697479	65697598	65698689	65698798	252	18,28,17	15,15,3	21,29,11	5,7,15	225	191	0.03132387588537796	0.0801035680681	0.505,0.613,0.828	0.781,0.779,0.384	0.001
787	gene:Solyc03g061600.2	NA	3	+	30466716	30466782	30467650	30467770	30466408	30466623	30468185	30468262	787	19,67,42	52,116,62	34,19,21	31,53,62	215	269	0.03185927052161987	0.0812936551112	0.314,0.42,0.459	0.578,0.31,0.298	0.002
955	gene:Solyc03g083020.2	NA	3	+	52859889	52859962	52859997	52860102	52859069	52859104	52860746	52861035	955	8,5,4	0,5,0	8,5,9	0,0,2	222	254	0.03209243991811425	0.0817090411073	1.0,0.534,1.0	1.0,1.0,0.837	-0.101
396	gene:Solyc09g007190.2	NA	9	+	809113	809346	809788	809848	807027	807258	810509	810546	396	2,4,1	6,43,17	0,0,0	2,1,1	382	209	0.0347125548022662	0.0881865998368	0.154,0.048,0.031	0.0,0.0,0.0	0.078
494	gene:Solyc07g064980.2	NA	7	+	66924964	66925040	66925242	66925383	66924323	66924433	66926519	66927601	494	26,81,41	127,236,169	30,24,11	132,89,85	225	290	0.034789810519512306	0.0881898908584	0.209,0.307,0.238	0.227,0.258,0.143	0.042
880	gene:Solyc12g019740.1	NA	12	+	11253264	11253309	11253309	11253429	11252976	11253153	11253812	11254118	880	52,120,68	196,443,199	32,42,18	100,84,59	194	269	0.03799528674098306	0.096105725286	0.269,0.273,0.321	0.307,0.409,0.297	-0.05
704	gene:Solyc05g016260.2	NA	5	+	15423829	15423939	15424677	15424786	15423285	15423342	15425123	15425358	704	0,21,8	0,4,3	1,0,1	2,0,3	259	258	0.038236218204921096	0.0965048898607	NA,0.839,0.727	0.332,NA,0.249	0.492
762	gene:Solyc01g097440.2	NA	1	+	88299076	88299136	88300641	88300750	88298938	88298994	88300837	88301599	762	8,28,22	19,91,56	6,11,5	22,27,18	209	258	0.03931698409301699	0.0990173937787	0.342,0.275,0.327	0.252,0.335,0.255	0.034
1086	gene:Solyc05g007810.2	NA	5	-	2252113	2252141	2252358	2252564	2250598	2251197	2252676	2252833	1086	2,12,10	0,1,2	5,2,4	0,1,0	355	177	0.040657674929090316	0.102172209075	1.0,0.857,0.714	1.0,0.499,1.0	0.024
521	gene:Solyc01g010720.2	NA	1	-	5750193	5750279	5750364	5750457	5749600	5750115	5750522	5750618	521	8,18,11	5,12,14	12,11,20	3,8,8	242	235	0.041149660812043874	0.103185218581	0.608,0.593,0.433	0.795,0.572,0.708	-0.147
1032	gene:Solyc12g032950.1	NA	12	-	61042895	61043091	61045154	61045187	61042475	61042582	61045308	61045367	1032	1,0,0	3,7,4	0,0,4	3,2,7	182	345	0.04144173783695772	0.103693658683	0.387,0.0,0.0	0.0,0.0,0.52	-0.044
10	gene:Solyc06g084160.2	NA	6	+	49374207	49374291	49374505	49374630	49373255	49373402	49374713	49374992	10	5,12,6	196,483,188	3,1,3	166,103,124	233	274	0.04260773177532518	0.106381885142	0.029,0.028,0.036	0.021,0.011,0.028	0.011
1289	gene:Solyc05g052630.2	NA	5	-	62847187	62847237	62847507	62847605	62846079	62846323	62849168	62849284	1289	5,0,2	25,47,44	0,1,2	51,24,29	247	199	0.04342589910877674	0.108191993273	0.139,0.0,0.035	0.0,0.032,0.053	0.03
825	gene:Solyc01g010760.2	NA	1	+	5824417	5824559	5824559	5824626	5824252	5824339	5824991	5825600	825	275,641,250	195,425,167	175,132,127	109,98,133	291	216	0.043961946450892776	0.10929297608	0.511,0.528,0.526	0.544,0.5,0.415	0.035
1207	gene:Solyc07g026960.2	NA	7	+	32803820	32803889	32804500	32804604	32803609	32803715	32804793	32805228	1207	178,435,177	34,120,24	111,76,47	26,22,8	218	253	0.04423085235079555	0.109726537563	0.859,0.808,0.895	0.832,0.8,0.872	0.019
1224	gene:Solyc02g089490.2	NA	2	+	51304654	51304900	51305081	51305180	51304543	51304567	51306111	51306556	1224	21,23,13	3,1,0	3,0,1	0,1,0	395	248	0.04444227572611726	0.110015953343	0.815,0.935,1.0	1.0,0.0,1.0	0.25
232	gene:Solyc06g053560.2	NA	6	-	36376522	36376635	36376635	36376671	36376351	36376447	36376780	36376850	232	2,17,6	16,51,41	1,3,4	24,22,22	185	262	0.04482533717994583	0.11072812014	0.15,0.321,0.172	0.056,0.162,0.205	0.073
557	gene:Solyc04g025290.2	NA	4	-	24330165	24330351	24337434	24337650	24329325	24329705	24338391	24338595	557	31,78,54	6,38,15	11,17,39	8,2,6	365	335	0.045183354256547466	0.111139564178	0.826,0.653,0.768	0.558,0.886,0.856	-0.018
867	gene:Solyc04g048950.2	NA	4	+	38694042	38694220	38695462	38695531	38691826	38692065	38696371	38696558	867	86,164,198	47,146,80	107,79,56	64,26,20	327	218	0.04512771247146754	0.111139564178	0.55,0.428,0.623	0.527,0.669,0.651	-0.082
1142	gene:Solyc04g072880.2	NA	4	+	59836893	59837033	59837033	59837122	59835848	59835926	59837233	59837322	1142	37,55,20	3,17,7	5,4,11	1,2,4	289	238	0.04577602120474993	0.112359324775	0.91,0.727,0.702	0.805,0.622,0.694	0.073
328	gene:Solyc09g074870.2	NA	9	-	66681136	66681296	66682045	66682153	66680128	66680218	66683466	66683551	328	2,2,0	0,8,0	0,0,4	0,1,0	257	309	0.04654500863335294	0.113833059039	1.0,0.231,NA	NA,0.0,1.0	0.116
915	gene:Solyc12g035360.1	NA	12	-	58915017	58915117	58915561	58915628	58909765	58909882	58915705	58915815	915	26,29,18	25,49,8	37,34,25	33,20,12	216	249	0.046572526307869046	0.113833059039	0.545,0.406,0.722	0.564,0.662,0.706	-0.086
805	gene:Solyc05g054130.2	NA	5	+	64092363	64092457	64092896	64092956	64092044	64092119	64093776	64093845	805	112,330,146	208,465,223	68,43,48	85,100,74	243	209	0.04682700433664426	0.114214605115	0.317,0.379,0.36	0.408,0.27,0.358	0.007
558	gene:Solyc04g025290.2	NA	4	-	24330165	24330351	24337434	24337655	24329325	24329705	24338391	24338595	558	10,42,28	6,38,15	5,14,16	8,2,6	370	335	0.04837629438400992	0.11774607501	0.601,0.5,0.628	0.361,0.864,0.707	-0.068
578	gene:Solyc10g083710.1	NA	10	+	63474563	63474657	63475274	63475317	63473386	63473585	63475705	63475828	578	0,21,14	1,2,4	19,2,10	5,2,1	243	192	0.04939596721954703	0.119976397368	0.0,0.892,0.734	0.75,0.441,0.888	-0.151
1262	gene:Solyc02g062920.2	NA	2	+	34863943	34863976	34864153	34864243	34863804	34863869	34864473	34864544	1262	5,1,3	23,100,31	0,0,2	7,11,12	182	239	0.049525437440586864	0.12003973459	0.222,0.013,0.113	0.0,0.0,0.18	0.056
169	gene:Solyc10g045430.1	NA	10	+	33397282	33397373	33397876	33397958	33394560	33395110	33399613	33400029	169	0,2,0	0,7,0	1,0,0	0,2,0	240	231	0.050584241207118526	0.12235063342	NA,0.216,NA	1.0,0.0,NA	-0.284
1138	gene:Solyc06g070980.2	NA	6	-	43589797	43589858	43590401	43590427	43589587	43589676	43590545	43590679	1138	5012,7659,4277	28,73,44	1565,1275,1226	30,11,29	175	210	0.051681375108528924	0.12474444179	0.995,0.992,0.991	0.984,0.993,0.981	0.007
504	gene:Solyc04g079070.2	NA	4	-	63655678	63655752	63656246	63656333	63654573	63654696	63657109	63657258	504	2,19,9	116,207,129	2,2,9	36,23,20	236	223	0.05256072975462302	0.126603749471	0.016,0.08,0.062	0.05,0.076,0.298	-0.089
729	gene:Solyc12g098830.1	NA	12	-	66210582	66210713	66211154	66211289	66210250	66210313	66212220	66212384	729	41,89,48	50,114,48	47,32,27	35,28,23	284	280	0.05294041565442256	0.127254291045	0.447,0.435,0.496	0.57,0.53,0.536	-0.086
923	gene:Solyc12g099940.1	NA	12	+	66889984	66890021	66890957	66891029	66889811	66889864	66892182	66892287	923	18,57,19	25,137,34	21,12,7	17,12,19	186	221	0.053846940821973666	0.129165905567	0.461,0.331,0.399	0.595,0.543,0.304	-0.084
238	gene:Solyc11g073130.1	NA	11	+	56218367	56218522	56219405	56219482	56218167	56218215	56220377	56220445	238	1,9,6	1,9,0	0,0,0	1,0,0	304	226	0.05420039147998461	0.129745679398	0.426,0.426,1.0	0.0,NA,NA	0.617
453	gene:Solyc03g093390.2	NA	3	-	54655765	54655965	54656034	54656147	54655131	54655685	54656737	54656997	453	43,92,44	99,152,72	264,255,233	380,390,294	262	349	0.05447366895066468	0.130131542493	0.367,0.446,0.449	0.481,0.466,0.514	-0.066
1177	gene:Solyc11g013070.1	NA	11	+	5923367	5923427	5924402	5924468	5921969	5922071	5925651	5925699	1177	0,7,5	7,18,11	1,3,2	5,6,1	209	215	0.05601385758407284	0.133536116335	0.0,0.286,0.319	0.171,0.34,0.673	-0.193
275	gene:Solyc01g068630.2	NA	1	+	77838433	77838493	77838990	77839053	77838298	77838371	77839209	77839541	275	0,2,1	0,8,5	0,0,0	1,1,0	209	212	0.05797347205411761	0.137924592325	NA,0.202,0.169	0.0,0.0,NA	0.185
755	gene:Solyc08g075310.2	NA	8	+	59414474	59414540	59414712	59414822	59413756	59413873	59415152	59415230	755	0,0,1	0,1,2	4,0,0	0,0,1	215	259	0.0643657311713322	0.152819251309	NA,0.0,0.376	1.0,NA,0.0	-0.312
459	gene:Solyc05g015710.2	NA	5	-	11757572	11757649	11757799	11757853	11755996	11756260	11758143	11758617	459	13,39,10	21,51,19	4,2,1	3,10,4	203	226	0.06487064482943251	0.153703711524	0.408,0.46,0.369	0.597,0.182,0.218	0.08
447	gene:Solyc01g059880.2	NA	1	-	68875558	68875589	68875871	68875997	68875337	68875459	68876141	68876211	447	0,4,2	0,0,0	1,0,2	0,2,0	275	180	0.06600654761929903	0.156076582049	NA,1.0,1.0	1.0,0.0,1.0	0.333
821	gene:Solyc12g042570.1	NA	12	-	39952290	39952444	39953158	39953267	39945081	39945207	39956202	39956266	821	18,41,19	39,81,57	10,11,9	37,28,29	258	303	0.06737145421291528	0.15898019988	0.352,0.373,0.281	0.241,0.316,0.267	0.061
1175	gene:Solyc01g096520.2	NA	1	+	87601177	87601201	87601363	87601434	87600468	87600732	87602984	87603077	1175	88,151,66	3,4,1	86,49,68	0,1,2	173	220	0.06875544480030923	0.161916980554	0.974,0.98,0.988	1.0,0.984,0.977	-0.006
929	gene:Solyc03g118980.2	NA	3	-	67721277	67721309	67722830	67723047	67721125	67721190	67723356	67723507	929	11,4,4	0,0,4	2,1,2	0,0,0	366	181	0.06912715904264229	0.162462817102	1.0,1.0,0.331	1.0,1.0,1.0	-0.223
1281	gene:Solyc05g052630.2	NA	5	-	62847507	62847605	62847812	62847846	62846079	62846323	62849168	62849284	1281	5,1,4	5,0,2	1,2,1	0,1,2	183	247	0.06948478369124414	0.162973401749	0.574,1.0,0.73	1.0,0.73,0.403	0.057
1172	gene:Solyc10g078520.1	NA	10	+	60314302	60314470	60315016	60315080	60313392	60313464	60315544	60315801	1172	18,30,11	71,102,44	24,16,12	38,40,46	317	213	0.06972241343030848	0.163201052404	0.146,0.165,0.144	0.298,0.212,0.149	-0.068
132	gene:Solyc12g019010.1	NA	12	-	8973895	8974091	8974313	8974412	8973129	8973229	8979428	8979493	132	2,6,6	8,28,11	11,2,7	8,13,13	248	345	0.07015517955786936	0.163883628706	0.258,0.23,0.431	0.657,0.176,0.428	-0.114
788	gene:Solyc07g066120.2	NA	7	-	67628023	67628157	67628597	67628746	67627731	67627850	67629444	67629587	788	62,154,86	61,106,34	52,29,13	17,14,25	298	283	0.07134514230899354	0.166328735383	0.491,0.58,0.706	0.744,0.663,0.331	0.013
580	gene:Solyc10g007340.2	NA	10	+	1735220	1735299	1736302	1736367	1734984	1735137	1737226	1737379	580	4,22,11	0,3,0	11,1,5	4,1,0	228	214	0.07245232524094741	0.168571442094	1.0,0.873,1.0	0.721,0.484,1.0	0.223
11	gene:Solyc06g084160.2	NA	6	+	49374207	49374291	49374505	49374634	49373255	49373402	49374713	49374992	11	5,12,6	0,1,0	3,1,3	4,0,0	233	278	0.07262634689436732	0.168638377489	1.0,0.935,1.0	0.472,1.0,1.0	0.154
571	gene:Solyc01g056810.2	NA	1	-	56750843	56750929	56750986	56751029	56750729	56750755	56751796	56751870	571	13,18,5	38,47,48	9,6,3	28,36,29	192	235	0.07339076647412332	0.170073213326	0.295,0.319,0.113	0.282,0.169,0.112	0.055
649	gene:Solyc09g015930.2	NA	9	+	11389483	11389520	11390631	11390725	11385606	11385705	11390812	11390908	649	5,3,1	12,12,4	1,4,3	5,7,8	186	243	0.07367979110874386	0.170402863501	0.352,0.246,0.246	0.207,0.427,0.329	-0.04
372	gene:Solyc11g040180.1	NA	11	-	39216926	39217016	39217340	39217439	39216385	39216467	39217526	39217649	372	30,104,53	32,161,77	37,27,19	48,31,18	248	239	0.07521167150043943	0.173599901813	0.475,0.384,0.399	0.426,0.456,0.504	-0.043
255	gene:Solyc09g007990.2	NA	9	-	1466590	1466636	1467913	1467968	1464708	1464796	1472117	1472231	255	0,1,1	0,0,0	3,2,0	0,1,0	204	195	0.07590249697070521	0.174846823379	NA,1.0,1.0	1.0,0.657,NA	0.171
768	gene:Solyc02g092640.2	NA	2	+	53665438	53665504	53665694	53665777	53665161	53665252	53665965	53666029	768	61,198,60	139,387,151	58,32,39	163,91,73	215	232	0.07618642382261569	0.175153342689	0.321,0.356,0.3	0.277,0.275,0.366	0.02
136	gene:Solyc02g081880.2	NA	2	-	45660184	45660273	45660544	45660721	45660036	45660101	45661151	45661301	136	757,1736,1017	467,1243,451	623,369,355	247,203,214	326	238	0.07657747102351684	0.175704434503	0.542,0.505,0.622	0.648,0.57,0.548	-0.032
356	gene:Solyc09g091850.2	NA	9	-	71058692	71058818	71058818	71058927	71056692	71057872	71059918	71059991	356	3,2,0	3,25,18	0,0,0	15,5,17	258	275	0.07759221555351577	0.177331815468	0.516,0.079,0.0	0.0,0.0,0.0	0.198
794	gene:Solyc02g068430.2	NA	2	-	38382539	38382609	38382609	38382694	38380699	38380798	38383288	38383369	794	0,4,0	12,37,7	0,0,0	4,2,0	234	219	0.07759146935751629	0.177331815468	0.0,0.092,0.0	0.0,0.0,NA	0.031
1004	gene:Solyc11g072970.1	NA	11	-	56119416	56119474	56119747	56119813	56118457	56118516	56120535	56120616	1004	0,5,1	17,42,12	3,1,2	18,18,14	215	207	0.07834729713584901	0.178705720972	0.0,0.103,0.074	0.138,0.051,0.121	-0.044
1098	gene:Solyc05g008420.2	NA	5	+	2780366	2780420	2781777	2781915	2780074	2780169	2782304	2782362	1098	21,37,26	46,221,98	15,14,6	63,43,26	203	287	0.08005270663861172	0.181922506402	0.392,0.191,0.273	0.252,0.315,0.246	0.014
13	gene:Solyc06g084160.2	NA	6	+	49374207	49374291	49374513	49374630	49373255	49373402	49374713	49374992	13	5,12,6	214,483,202	3,1,3	168,129,145	233	266	0.08022158518692056	0.181922506402	0.026,0.028,0.033	0.02,0.009,0.023	0.012
421	gene:Solyc05g005840.2	NA	5	+	659405	659584	659813	659972	658912	659026	660258	660410	421	69,206,88	114,428,148	30,25,26	59,56,56	328	308	0.08022766862848076	0.181922506402	0.362,0.311,0.358	0.323,0.295,0.304	0.036
503	gene:Solyc04g079070.2	NA	4	-	63655678	63655752	63656246	63656392	63654573	63654696	63657109	63657258	503	126,411,157	116,207,129	59,34,52	36,23,20	295	223	0.08190041738707007	0.185353576192	0.451,0.6,0.479	0.553,0.528,0.663	-0.071
319	gene:Solyc06g011530.2	NA	6	+	8021721	8021813	8022157	8022224	8020684	8020772	8022451	8022497	319	16,21,27	30,91,52	8,18,5	23,18,31	241	216	0.08256748091914527	0.185776832068	0.323,0.171,0.318	0.238,0.473,0.126	-0.008
364	gene:Solyc08g006600.2	NA	8	-	1192982	1193093	1194283	1194379	1190140	1190280	1194491	1194534	364	30,62,31	0,5,1	17,7,19	3,1,2	245	260	0.08256708315384054	0.185776832068	1.0,0.929,0.97	0.857,0.881,0.91	0.084
412	gene:Solyc05g005840.2	NA	5	+	658912	659026	659405	659609	658355	658418	660258	660410	412	17,53,16	26,131,52	13,3,3	11,15,6	263	353	0.08228256711414941	0.185776832068	0.467,0.352,0.292	0.613,0.212,0.402	-0.039
774	gene:Solyc03g082960.2	NA	3	-	52816867	52816935	52816935	52816984	52816722	52816777	52817217	52817271	774	5,15,12	34,57,35	8,4,5	22,13,20	198	217	0.08525970807786316	0.191463290287	0.139,0.224,0.273	0.285,0.252,0.215	-0.039
248	gene:Solyc02g069160.2	NA	2	+	39104000	39104079	39104912	39105087	39103769	39103806	39108072	39108109	248	29,141,74	34,87,62	53,33,39	26,30,31	228	324	0.08579247847651354	0.192287775118	0.548,0.697,0.629	0.743,0.61,0.641	-0.04
485	gene:Solyc03g043660.2	NA	3	-	7164052	7164142	7165586	7165712	7161879	7161945	7166425	7166462	485	16,86,92	39,57,88	79,67,44	47,48,49	275	239	0.08686404530442111	0.194314367242	0.263,0.567,0.476	0.594,0.548,0.438	-0.091
574	gene:Solyc10g045350.1	NA	10	-	32790801	32790865	32791999	32792198	32786359	32786471	32792419	32792506	574	3,10,6	15,20,11	0,4,2	3,3,5	348	213	0.08768080971228703	0.195764269377	0.109,0.234,0.25	0.0,0.449,0.197	-0.018
1008	gene:Solyc11g072970.1	NA	11	-	56119416	56119499	56119747	56119813	56118457	56118516	56120379	56120454	1008	0,0,0	22,68,25	2,3,0	23,24,18	215	232	0.08881860439583361	0.197923991753	0.0,0.0,0.0	0.086,0.119,0.0	-0.068
1107	gene:Solyc09g075990.2	NA	9	-	67671790	67672028	67672404	67672469	67670825	67670903	67673085	67673180	1107	12,21,8	16,38,17	10,4,7	10,8,3	214	387	0.09172856835862594	0.204016988246	0.576,0.5,0.46	0.644,0.475,0.808	-0.13
651	gene:Solyc10g012430.2	NA	10	-	5096039	5096145	5097146	5097339	5095596	5095908	5097513	5097597	651	2,11,15	0,3,0	1,5,0	0,0,0	342	255	0.09675436475616468	0.214783589832	1.0,0.732,1.0	1.0,1.0,NA	-0.089
566	gene:Solyc08g067090.2	NA	8	+	56004689	56004771	56004934	56004978	56004423	56004462	56006265	56006383	566	1,10,12	0,4,3	5,4,5	1,0,2	231	193	0.09795568559607075	0.217035402628	1.0,0.676,0.77	0.807,1.0,0.676	-0.012
312	gene:Solyc01g103410.2	NA	1	-	92016130	92016273	92019572	92019658	92012592	92012727	92020541	92020659	312	458,1623,956	1147,1900,1485	384,353,247	724,500,498	235	292	0.09832525965684552	0.217439288498	0.332,0.515,0.444	0.397,0.467,0.381	0.015
228	gene:Solyc04g007020.2	NA	4	-	740830	740931	741004	741045	740449	740614	741507	742225	228	0,9,3	0,0,1	2,1,0	3,1,0	190	250	0.09933930324203208	0.219264127498	NA,1.0,0.798	0.467,0.568,NA	0.382
555	gene:Solyc04g025290.2	NA	4	-	24330170	24330351	24337434	24337655	24329325	24329705	24338391	24338595	555	10,42,28	5,38,17	5,14,16	8,4,5	370	330	0.10019636355136216	0.220736201296	0.641,0.496,0.595	0.358,0.757,0.741	-0.041
276	gene:Solyc07g052670.2	NA	7	-	61117582	61117681	61117681	61117729	61116909	61116987	61118926	61118989	276	22,74,34	11,9,5	11,10,4	2,3,1	197	248	0.10177804314612938	0.223796038054	0.716,0.912,0.895	0.874,0.808,0.834	0.002
544	gene:Solyc09g005700.2	NA	9	-	488744	488804	490044	490129	488559	488633	490684	490861	544	138,231,102	266,206,210	154,112,119	244,203,243	234	209	0.10378322971875284	0.227773780158	0.317,0.5,0.303	0.36,0.33,0.304	0.042
874	gene:Solyc01g090450.2	NA	1	+	84134429	84134498	84135487	84135574	84131206	84131281	84135692	84136055	874	4,0,0	4,4,1	0,0,0	10,1,1	218	236	0.10419228960141619	0.228209890208	0.52,0.0,0.0	0.0,0.0,0.0	0.173
967	gene:Solyc01g096710.2	NA	1	-	87730030	87730096	87730756	87730882	87728267	87728375	87731292	87731386	967	6,24,16	18,37,21	12,3,8	17,21,13	275	215	0.10437506606427721	0.228209890208	0.207,0.336,0.373	0.356,0.1,0.325	0.045
950	gene:Solyc11g045510.1	NA	11	-	30396614	30396689	30400686	30400778	30396327	30396419	30401272	30401345	950	14,31,22	3,24,14	21,20,8	7,5,6	241	224	0.10461852408371895	0.22831223019	0.813,0.546,0.594	0.736,0.788,0.553	-0.041
665	gene:Solyc06g043070.2	NA	6	-	29793972	29794157	29795104	29795158	29791220	29791303	29795396	29795477	665	6,16,9	53,115,47	10,2,7	22,28,23	203	334	0.10696906390372492	0.233003908428	0.157,0.186,0.24	0.428,0.105,0.334	-0.095
306	gene:Solyc01g103410.2	NA	1	-	92016130	92016273	92020541	92020659	92012592	92012727	92020742	92020902	306	847,2318,1955	1145,1885,1485	864,726,538	715,498,499	267	292	0.10851127821994182	0.23592058804	0.447,0.574,0.59	0.569,0.615,0.541	-0.038
320	gene:Solyc08g062560.2	NA	8	-	51391141	51391330	51391330	51391429	51390908	51391053	51392211	51392297	320	19,90,55	82,183,111	34,30,8	78,73,53	248	338	0.12061936899315363	0.261755303553	0.24,0.401,0.403	0.373,0.359,0.171	0.047
261	gene:Solyc08g059760.2	NA	8	-	45232375	45232428	45234151	45234235	45231832	45231954	45234600	45234697	261	6,28,7	0,2,1	2,0,0	1,0,0	233	202	0.12313734497427892	0.266721002827	1.0,0.924,0.859	0.634,NA,NA	0.294
579	gene:Solyc10g007340.2	NA	10	+	1735220	1735304	1736302	1736367	1734984	1735137	1737226	1737379	579	18,75,37	0,3,0	29,18,31	4,1,0	233	214	0.12514756200440122	0.27057042735	1.0,0.958,1.0	0.869,0.943,1.0	0.049
1156	gene:Solyc06g009660.2	NA	6	+	3609877	3609951	3611707	3611865	3609213	3609345	3612041	3612636	1156	0,1,2	1,8,3	1,0,0	3,2,2	223	307	0.12625103823012124	0.272448801831	0.0,0.147,0.479	0.315,0.0,0.0	0.104
289	gene:Solyc02g022930.2	NA	2	-	24434767	24434927	24436185	24436281	24430060	24430145	24437102	24437185	289	13,61,24	4,10,4	16,16,7	2,3,0	245	309	0.13048678760730553	0.281067087963	0.804,0.885,0.883	0.91,0.871,1.0	-0.07
726	gene:Solyc03g117510.2	NA	3	+	66652939	66653032	66653086	66653230	66652761	66652839	66653488	66653523	726	0,3,2	8,25,9	4,1,0	22,22,11	242	293	0.13639922873329977	0.293258341777	0.0,0.127,0.212	0.18,0.052,0.0	0.036
554	gene:Solyc04g025290.2	NA	4	-	24330170	24330351	24337434	24337650	24329325	24329705	24338391	24338595	554	31,78,54	5,38,17	11,17,39	8,4,5	365	330	0.13715493207720963	0.294338033534	0.849,0.65,0.742	0.554,0.793,0.876	0.006
336	gene:Solyc12g014090.1	NA	12	-	4907891	4907978	4908029	4908070	4907344	4907478	4908480	4908566	336	4,8,10	3,0,2	1,2,0	0,0,0	190	236	0.1381005463642174	0.295820543042	0.624,1.0,0.861	1.0,1.0,NA	-0.172
58	gene:Solyc01g105490.2	NA	1	-	93646351	93646594	93646968	93647209	93644767	93644846	93647630	93647777	58	10,19,19	19,39,42	25,10,15	21,35,14	390	392	0.14068706694483135	0.300806049214	0.346,0.329,0.313	0.545,0.223,0.519	-0.1
1181	gene:Solyc02g078460.2	NA	2	-	43122726	43122854	43124231	43124374	43122011	43122580	43124516	43124751	1181	0,4,0	0,21,6	1,0,2	7,11,4	292	277	0.14135204225662235	0.30167228136	NA,0.153,0.0	0.119,0.0,0.322	-0.07
1294	gene:Solyc07g065700.2	NA	7	-	67372085	67372302	67372416	67372467	67371732	67371816	67372860	67372889	1294	2,11,4	2,10,9	12,3,3	4,5,3	200	366	0.14641202145310128	0.311897902582	0.647,0.668,0.449	0.846,0.523,0.647	-0.084
634	gene:Solyc05g054940.2	NA	5	-	64734653	64734769	64735068	64735205	64733328	64733387	64736697	64736918	634	44,120,62	1,12,8	41,35,20	3,0,12	286	265	0.14741890710403271	0.313467676095	0.976,0.903,0.878	0.927,1.0,0.607	0.074
92	gene:Solyc09g063070.2	NA	9	+	61063992	61064097	61064182	61064267	61060956	61061056	61064648	61064849	92	241,539,193	5,7,2	152,126,126	0,0,4	254	234	0.14878538364700944	0.315794936772	0.978,0.986,0.989	1.0,1.0,0.967	-0.005
1227	gene:Solyc02g089490.2	NA	2	+	51304654	51304900	51305560	51305665	51304543	51304567	51306111	51306556	1227	21,23,13	5,5,9	3,0,1	0,4,0	395	254	0.14993025782209057	0.317644214108	0.73,0.747,0.482	1.0,0.0,1.0	-0.014
214	gene:Solyc01g080220.2	NA	1	+	79434439	79434530	79434612	79434705	79434137	79434258	79434782	79434883	214	694,1267,714	391,985,365	405,316,366	240,224,230	240	242	0.15096826886119058	0.318932009045	0.642,0.565,0.664	0.63,0.587,0.616	0.013
800	gene:Solyc09g065690.2	NA	9	-	63917649	63917736	63920443	63920462	63917196	63917504	63920589	63920709	800	1,4,3	12,14,10	4,2,0	11,7,10	168	236	0.15108751505160467	0.318932009045	0.105,0.286,0.296	0.338,0.286,0.0	0.021
823	gene:Solyc01g095460.2	NA	1	+	86707164	86707333	86707333	86707382	86706786	86706947	86707880	86708104	823	1,1,0	43,92,56	1,4,1	27,24,19	318	198	0.15212282336249616	0.320534660479	0.014,0.007,0.0	0.023,0.094,0.032	-0.043
196	gene:Solyc03g058860.2	NA	3	-	26332872	26332962	26333465	26333564	26332368	26332536	26333932	26334099	196	48,134,44	70,201,80	42,25,32	61,44,40	248	239	0.15715988231517586	0.330548230739	0.398,0.391,0.346	0.399,0.354,0.435	-0.018
1030	gene:Solyc12g096280.1	NA	12	-	65271085	65271150	65272144	65272184	65270496	65270610	65272816	65272879	1030	4,9,4	24,56,23	2,4,4	23,11,11	189	214	0.15861043776043232	0.332995873851	0.159,0.154,0.165	0.09,0.292,0.292	-0.065
694	gene:Solyc03g093840.1	NA	3	-	55519150	55519201	55519238	55519326	55518212	55518275	55519443	55519537	694	19,7,12	12,23,16	4,6,2	7,6,11	237	200	0.15970470278923873	0.334688014329	0.572,0.204,0.388	0.325,0.458,0.133	0.083
263	gene:Solyc09g031610.2	NA	9	-	29175039	29175131	29175714	29175835	29167485	29167615	29175958	29176047	263	61,55,42	8,30,19	32,41,27	10,10,9	270	241	0.16102641138030996	0.336849844347	0.872,0.621,0.664	0.741,0.785,0.728	-0.032
1034	gene:Solyc05g041530.2	NA	5	+	52102806	52102883	52102967	52103048	52101182	52101351	52103948	52104077	1034	4,22,18	16,42,26	9,7,8	25,15,7	226	230	0.1631872511042554	0.340756112468	0.203,0.348,0.413	0.268,0.322,0.538	-0.055
118	gene:Solyc02g091510.2	NA	2	-	52785361	52785465	52785675	52785906	52783439	52784067	52786168	52786435	118	2,2,3	3,6,9	2,2,0	5,2,0	380	253	0.16631816699837804	0.346670362451	0.307,0.182,0.182	0.21,0.4,NA	-0.081
981	gene:Solyc04g076830.2	NA	4	-	61707004	61707060	61707702	61707761	61706858	61706924	61709090	61709236	981	92,152,125	2,24,3	57,57,49	4,3,2	208	205	0.16857505720041238	0.350744877078	0.978,0.862,0.976	0.934,0.949,0.96	-0.009
1105	gene:Solyc09g075990.2	NA	9	-	67671984	67672028	67672404	67672469	67670825	67670903	67673085	67673180	1105	12,21,8	4,31,17	10,4,7	6,9,0	214	193	0.16953627493653503	0.352113801791	0.73,0.379,0.298	0.6,0.286,1.0	-0.16
345	gene:Solyc06g084360.2	NA	6	+	49501727	49501793	49502698	49502835	49501320	49501458	49503141	49503252	345	81,172,82	9,45,9	52,40,43	10,10,1	215	286	0.17158913872201026	0.355741053672	0.923,0.836,0.924	0.874,0.842,0.983	-0.005
180	gene:Solyc10g074900.1	NA	10	-	58608304	58608588	58609555	58609717	58606899	58607144	58610794	58611315	180	100,256,175	479,721,658	188,142,111	694,566,557	311	433	0.1803052622515528	0.373145114927	0.225,0.331,0.27	0.274,0.259,0.217	0.025
533	gene:Solyc03g059160.1	NA	3	+	27836271	27836370	27836423	27836591	27835648	27835651	27836696	27836770	533	56,71,89	12,23,14	22,36,15	3,6,3	248	317	0.18558474144901924	0.383387695413	0.856,0.798,0.89	0.904,0.885,0.865	-0.037
1230	gene:Solyc02g077680.2	NA	2	+	42576457	42576598	42577187	42577261	42575516	42575621	42577432	42577556	1230	0,3,0	18,58,19	4,0,0	9,16,12	290	223	0.18734204310174174	0.386330572009	0.0,0.038,0.0	0.255,0.0,0.0	-0.072
195	gene:Solyc09g011300.2	NA	9	+	4641836	4641915	4642713	4642772	4641446	4641530	4643017	4643095	195	10,23,7	22,32,17	14,10,7	27,16,28	228	208	0.18943878626187913	0.389961756826	0.293,0.396,0.273	0.321,0.363,0.186	0.031
525	gene:Solyc08g083280.2	NA	8	+	65785227	65785289	65785369	65785444	65785065	65785141	65785559	65785721	525	87,226,94	4,10,2	112,85,81	5,3,5	211	224	0.19131347857219175	0.391776716223	0.958,0.96,0.98	0.96,0.968,0.945	0.008
809	gene:Solyc01g100860.2	NA	1	-	90764992	90765112	90770528	90770648	90764651	90764770	90771064	90771135	809	1188,1634,985	1619,1841,1253	1144,1093,1105	1310,1200,1344	269	269	0.1915793660625501	0.391776716223	0.423,0.47,0.44	0.466,0.477,0.451	-0.02
841	gene:Solyc02g065080.2	NA	2	-	36248879	36249011	36255976	36256101	36248380	36248456	36256526	36256577	841	4,3,2	36,90,31	2,1,0	22,12,13	274	281	0.19068617673391772	0.391776716223	0.102,0.033,0.062	0.085,0.079,0.0	0.011
988	gene:Solyc09g059270.2	NA	9	+	54161362	54161431	54162490	54162615	54161048	54161271	54163880	54163999	988	1,1,0	2,10,3	0,0,0	4,0,0	218	274	0.1916702625450828	0.391776716223	0.386,0.112,0.0	0.0,NA,NA	0.166
838	gene:Solyc01g100820.2	NA	1	-	90746643	90746853	90748156	90748361	90745817	90746025	90749334	90749424	838	28,48,22	74,165,97	22,20,14	114,54,80	354	359	0.19425993851142834	0.396372211971	0.277,0.228,0.187	0.164,0.273,0.151	0.035
926	gene:Solyc04g079090.2	NA	4	-	63676581	63676625	63676653	63676874	63675894	63676023	63677125	63677198	926	2,18,3	41,178,79	9,0,2	42,17,20	370	193	0.1963607387938612	0.399955820596	0.025,0.05,0.019	0.101,0.0,0.05	-0.019
1048	gene:Solyc01g010080.2	NA	1	+	4805961	4806279	4807188	4807428	4804351	4804409	4807827	4807926	1048	347,835,557	474,1167,909	456,313,237	613,384,312	467	389	0.1993671268255582	0.405368186067	0.379,0.373,0.338	0.383,0.404,0.388	-0.028
219	gene:Solyc11g039950.1	NA	11	-	40563539	40563658	40567599	40567679	40563334	40563382	40569929	40570089	219	3,7,1	7,8,3	8,4,2	2,3,8	229	268	0.20073498655835245	0.407435873067	0.334,0.506,0.281	0.824,0.609,0.226	-0.179
728	gene:Solyc03g117510.2	NA	3	+	66652939	66653032	66653086	66653189	66652761	66652839	66653488	66653523	728	0,3,2	13,66,34	4,1,0	36,36,16	242	252	0.20975620234879083	0.425003404759	0.0,0.045,0.058	0.104,0.028,0.0	-0.01
361	gene:Solyc08g006600.2	NA	8	-	1193044	1193090	1194283	1194379	1190140	1190280	1194491	1194534	361	30,62,31	18,6,21	17,7,19	4,6,6	245	195	0.2101543055300954	0.425068203346	0.57,0.892,0.54	0.772,0.481,0.716	0.011
1097	gene:Solyc08g082560.2	NA	8	+	65308933	65309096	65309498	65309695	65306242	65306780	65311968	65312469	1097	2,1,5	111,272,132	0,0,6	93,104,47	312	346	0.21112492374519448	0.425548674424	0.02,0.004,0.04	0.0,0.0,0.124	-0.02
231	gene:Solyc04g007020.2	NA	4	-	740696	740931	741004	741040	740449	740614	741507	742225	231	0,4,0	12,25,12	0,0,0	14,10,5	185	384	0.21085413779089612	0.425548674424	0.0,0.249,0.0	0.0,0.0,0.0	0.083
28	gene:Solyc08g068010.1	NA	8	-	57073617	57073717	57075117	57075203	57071947	57072013	57075764	57075880	28	59,99,65	70,96,75	43,31,20	44,40,43	235	249	0.21612446687520606	0.434870894354	0.472,0.522,0.479	0.509,0.451,0.33	0.061
1263	gene:Solyc12g006060.1	NA	12	+	654871	654950	655810	655963	652946	653232	656964	656982	1263	8,24,19	3,5,3	5,7,1	3,1,3	228	302	0.2177372955363605	0.437358131692	0.779,0.864,0.893	0.688,0.903,0.306	0.213
177	gene:Solyc08g075530.2	NA	8	+	59692831	59693077	59693189	59693248	59692250	59692429	59694797	59694935	177	8,18,42	2,7,12	42,33,27	22,14,9	395	208	0.21830450817531652	0.437740127792	0.678,0.575,0.648	0.501,0.554,0.612	0.078
223	gene:Solyc04g007020.2	NA	4	-	740699	740946	741004	741040	740449	740614	741507	742225	223	0,4,0	10,26,13	0,0,0	17,10,3	185	396	0.2249100415152717	0.450207858964	0.0,0.248,0.0	0.0,0.0,0.0	0.083
122	gene:Solyc01g056520.2	NA	1	-	54532708	54532747	54533362	54533461	54532018	54532492	54537334	54537463	122	34,69,32	20,52,9	22,19,16	15,15,14	248	188	0.22740048100026283	0.454409567025	0.563,0.501,0.729	0.526,0.49,0.464	0.104
227	gene:Solyc04g007020.2	NA	4	-	740699	740931	741004	741040	740449	740614	741507	742225	227	0,4,0	10,25,13	0,0,0	17,10,3	185	381	0.22963388837494564	0.457491143375	0.0,0.248,0.0	0.0,0.0,0.0	0.083
927	gene:Solyc04g079090.2	NA	4	-	63676462	63676625	63676653	63676874	63675894	63676023	63677125	63677198	927	2,18,3	7,26,6	9,0,2	10,5,2	370	312	0.22990153514109912	0.457491143375	0.194,0.369,0.297	0.431,0.0,0.457	-0.009
952	gene:Solyc03g083020.2	NA	3	+	52859858	52859962	52859997	52860104	52859069	52859104	52860746	52861035	952	3,7,1	54,241,63	4,0,0	42,40,31	253	256	0.23012474395422133	0.457491143375	0.053,0.029,0.016	0.088,0.0,0.0	0.003
135	gene:Solyc12g019010.1	NA	12	-	8973881	8974091	8974313	8974412	8973129	8973229	8979428	8979493	135	2,6,6	3,8,4	11,2,7	2,5,5	248	359	0.23069212402445363	0.457835138449	0.491,0.521,0.685	0.888,0.367,0.67	-0.076
666	gene:Solyc05g052640.2	NA	5	-	62852503	62852538	62852538	62852572	62852321	62852429	62853473	62853575	666	70,79,55	14,58,13	12,4,13	5,3,4	183	184	0.23848993155398224	0.471240085551	0.834,0.578,0.81	0.707,0.573,0.766	0.059
67	gene:Solyc07g044850.2	NA	7	+	57914570	57914672	57918326	57918956	57909762	57910635	57920350	57920752	67	97,107,101	666,1884,845	97,74,72	876,665,644	251	779	0.2390701209213041	0.471240085551	0.311,0.15,0.271	0.256,0.257,0.258	-0.013
814	gene:Solyc05g050360.2	NA	5	+	60472259	60472371	60472371	60472463	60471548	60471844	60472647	60472884	814	21,27,16	9,58,27	34,33,14	42,34,19	261	241	0.23825839646661964	0.471240085551	0.683,0.301,0.354	0.428,0.473,0.405	0.011
930	gene:Solyc03g118980.2	NA	3	-	67721277	67721309	67722941	67723047	67721125	67721190	67723356	67723507	930	13,20,6	0,0,4	3,1,6	0,0,0	255	181	0.23876771409393832	0.471240085551	1.0,1.0,0.516	1.0,1.0,1.0	-0.161
938	gene:Solyc10g086350.1	NA	10	-	65208661	65208728	65208728	65208734	65208167	65208268	65210060	65210133	938	12,39,14	81,194,91	10,12,7	68,45,50	155	216	0.2399371098471165	0.472147431411	0.171,0.219,0.177	0.17,0.271,0.163	-0.012
368	gene:Solyc08g006600.2	NA	8	-	1193044	1193093	1194283	1194387	1190140	1190280	1194491	1194534	368	56,135,118	27,25,26	35,22,32	12,5,15	253	198	0.2405240609132931	0.472501581591	0.619,0.809,0.78	0.695,0.775,0.625	0.038
142	gene:Solyc01g098500.2	NA	1	+	89009255	89009340	89009395	89009472	89009087	89009168	89009545	89009608	142	28,78,22	19,59,27	27,28,19	24,12,11	234	226	0.24182762616022704	0.47425992225	0.587,0.561,0.44	0.521,0.693,0.625	-0.084
280	gene:Solyc03g104810.2	NA	3	-	42989337	42989413	42989519	42989622	42987718	42988318	42991208	42991367	280	2,1,0	20,17,9	0,0,0	13,10,2	252	225	0.2454709839254061	0.480593275442	0.082,0.05,0.0	0.0,0.0,0.0	0.044
349	gene:Solyc07g066340.2	NA	7	-	67811982	67812234	67812916	67813056	67811408	67811583	67813870	67813951	349	2,11,6	12,33,17	5,6,5	27,9,12	289	401	0.24652140255968322	0.481837286821	0.188,0.316,0.329	0.204,0.481,0.366	-0.073
514	gene:Solyc01g090400.2	NA	1	+	84085886	84086010	84086184	84086245	84085712	84085771	84086332	84086840	514	3,15,10	8,22,6	17,12,2	12,12,13	273	210	0.24845272461626486	0.484795988705	0.224,0.344,0.562	0.521,0.435,0.106	0.023
1139	gene:Solyc06g070980.2	NA	6	-	43589797	43589858	43590401	43590439	43589587	43589676	43590545	43590679	1139	0,3,3	28,73,44	0,0,0	30,11,29	187	210	0.2512124882662762	0.489358555163	0.0,0.044,0.071	0.0,0.0,0.0	0.038
489	gene:Solyc08g083040.2	NA	8	-	65626530	65626590	65626676	65626715	65626280	65626382	65626781	65626876	489	6,17,15	73,117,51	2,5,2	41,12,19	188	209	0.26106536964913407	0.507699990222	0.084,0.139,0.246	0.051,0.317,0.105	-0.001
645	gene:Solyc06g084530.2	NA	6	+	49627422	49627482	49627989	49628094	49627113	49627252	49631012	49631388	645	21,123,56	139,349,137	30,22,11	77,79,49	209	254	0.2625337782029343	0.509701867046	0.155,0.3,0.332	0.321,0.253,0.214	-0.0
108	gene:Solyc03g111600.2	NA	3	-	62244813	62244916	62244967	62245089	62242915	62243008	62245347	62245714	108	0,3,2	0,0,1	0,0,8	0,0,0	271	252	0.26466119371080765	0.51147150421	NA,1.0,0.65	NA,NA,1.0	-0.175
1203	gene:Solyc04g025880.2	NA	4	-	20519934	20519997	20520250	20520314	20519495	20519619	20520618	20520671	1203	9,25,9	1,0,0	4,0,0	0,0,0	213	212	0.26476690269621883	0.51147150421	0.9,1.0,1.0	1.0,NA,NA	-0.033
362	gene:Solyc08g006600.2	NA	8	-	1193044	1193090	1194283	1194387	1190140	1190280	1194491	1194534	362	56,135,118	18,6,21	35,22,32	4,6,6	253	195	0.264268081383191	0.51147150421	0.706,0.945,0.812	0.871,0.739,0.804	0.016
42	gene:Solyc08g076130.2	NA	8	-	60165233	60165325	60166251	60166288	60163715	60163818	60166383	60166644	42	7,13,9	37,65,55	15,8,8	53,34,43	186	241	0.26538357788927125	0.51163651319	0.197,0.206,0.175	0.268,0.234,0.194	-0.039
617	gene:Solyc03g117420.2	NA	3	-	66568342	66568413	66569092	66569138	66567192	66567487	66569239	66569270	617	130,316,383	144,242,307	136,89,109	138,75,59	195	220	0.26573369289692594	0.51163651319	0.505,0.596,0.585	0.526,0.572,0.676	-0.029
597	gene:Solyc11g045370.1	NA	11	-	30712048	30712141	30713351	30713400	30710930	30711045	30714120	30714221	597	5,17,15	23,34,38	13,10,5	21,24,16	198	242	0.26657144926418164	0.512399755953	0.21,0.379,0.325	0.431,0.337,0.276	-0.043
1019	gene:Solyc01g090750.2	NA	1	+	84405305	84405401	84406400	84406466	84404370	84404421	84406745	84406963	1019	51,100,104	28,73,49	89,61,44	74,40,25	245	215	0.26994172087461343	0.518020393282	0.615,0.546,0.651	0.513,0.572,0.607	0.04
239	gene:Solyc12g014460.1	NA	12	+	5443983	5444013	5444041	5444086	5443718	5443832	5444172	5444222	239	9,7,7	10,29,6	2,2,5	17,5,4	179	194	0.2707280542240113	0.518672064281	0.494,0.207,0.558	0.113,0.302,0.575	0.09
733	gene:Solyc01g106030.2	NA	1	+	94010143	94010326	94011449	94011531	94009712	94009846	94011764	94011872	733	12,8,3	11,6,6	5,1,2	5,4,3	332	231	0.2763351195045586	0.528542131375	0.432,0.481,0.258	0.41,0.148,0.317	0.099
165	gene:Solyc09g056350.2	NA	9	-	48789908	48790242	48797199	48797481	48789822	48789829	48798458	48798535	165	140,252,156	99,190,98	95,55,62	50,36,40	431	483	0.2787059357085846	0.532199985786	0.613,0.598,0.641	0.68,0.631,0.635	-0.031
904	gene:Solyc12g005870.1	NA	12	+	509264	509306	509912	509986	509004	509090	510629	510713	904	1,22,11	0,1,2	6,2,4	0,0,0	191	223	0.286174163627424	0.545563553319	1.0,0.963,0.865	1.0,1.0,1.0	-0.057
1246	gene:Solyc01g103020.2	NA	1	+	91690985	91691040	91691163	91691214	91690652	91690721	91691313	91691430	1246	13,35,18	0,2,0	6,3,0	0,0,0	204	200	0.2886872605885957	0.549452310727	1.0,0.945,1.0	1.0,1.0,NA	-0.018
474	gene:Solyc03g026310.2	NA	3	+	3745999	3746171	3746516	3746603	3745707	3745858	3746722	3746824	474	3,24,26	0,1,2	11,4,1	0,0,0	321	236	0.28919061582416794	0.549509500772	1.0,0.946,0.905	1.0,1.0,1.0	-0.05
493	gene:Solyc07g064980.2	NA	7	+	66924964	66925040	66925242	66925372	66924323	66924433	66926519	66927601	493	26,81,41	2,5,6	30,24,11	1,5,4	225	279	0.2903866151483899	0.550880490502	0.942,0.953,0.894	0.974,0.856,0.773	0.062
477	gene:Solyc07g054830.2	NA	7	-	63004828	63004896	63006146	63006229	63003911	63003986	63006604	63006653	477	47,121,92	58,106,84	41,22,48	36,47,38	232	217	0.2922132381297625	0.553441385756	0.431,0.516,0.506	0.516,0.305,0.542	0.03
725	gene:Solyc03g117510.2	NA	3	+	66652939	66653032	66653086	66653219	66652761	66652839	66653488	66653523	725	0,3,2	8,24,8	4,1,0	17,20,12	242	282	0.29439252280067785	0.556660780084	0.0,0.127,0.226	0.215,0.055,0.0	0.028
877	gene:Solyc11g010400.1	NA	11	+	3474474	3474725	3475070	3475389	3473383	3473578	3475924	3476170	877	84,185,115	145,409,198	120,71,58	191,116,112	400	468	0.29585851777906075	0.558523153076	0.404,0.346,0.405	0.424,0.417,0.377	-0.021
783	gene:Solyc01g080040.2	NA	1	+	79161803	79162024	79163450	79163574	79161462	79161608	79164433	79164740	783	12,26,15	0,2,0	9,1,0	0,0,0	370	273	0.2981449896264382	0.561925865189	1.0,0.906,1.0	1.0,1.0,NA	-0.031
519	gene:Solyc10g044480.1	NA	10	+	26514983	26515078	26515415	26515789	26513695	26513830	26516658	26516932	519	2,5,6	149,506,191	5,0,0	149,113,104	244	523	0.2999153243474089	0.564346339655	0.028,0.021,0.063	0.067,0.0,0.0	0.015
541	gene:Solyc07g022790.2	NA	7	+	21623904	21623986	21624616	21624662	21623718	21623824	21624764	21625035	541	1,3,0	63,86,35	0,2,2	17,15,35	231	195	0.3014709870548441	0.565460630513	0.013,0.029,0.0	0.0,0.101,0.046	-0.035
907	gene:Solyc05g005620.2	NA	5	-	437775	437841	438138	438178	437392	437646	439017	439585	907	1,0,2	3,3,3	0,0,0	9,2,2	189	215	0.30148159370174443	0.565460630513	0.275,0.0,0.431	0.0,0.0,0.0	0.235
1143	gene:Solyc04g072880.2	NA	4	+	59836893	59837033	59837033	59837118	59835848	59835926	59837233	59837322	1143	37,55,20	12,122,43	5,4,11	8,10,17	289	234	0.30349202248388496	0.568313287264	0.714,0.267,0.274	0.336,0.245,0.344	0.11
182	gene:Solyc06g051780.2	NA	6	+	35452674	35452807	35455267	35455398	35443617	35443653	35455561	35455672	182	0,6,1	49,151,53	0,0,2	60,53,17	282	280	0.31149785701342725	0.581429279731	0.0,0.038,0.018	0.0,0.0,0.105	-0.016
691	gene:Solyc03g093840.1	NA	3	-	55519150	55519201	55519201	55519326	55518212	55518275	55519443	55519537	691	13,7,6	12,23,16	7,9,3	7,6,11	274	200	0.3113333991136454	0.581429279731	0.442,0.182,0.215	0.422,0.523,0.166	-0.091
1113	gene:Solyc06g070980.2	NA	6	-	43589771	43589858	43590401	43590439	43589587	43589676	43590545	43590679	1113	0,3,3	34,93,49	0,0,0	33,13,35	187	236	0.3156288681689756	0.588194407615	0.0,0.039,0.072	0.0,0.0,0.0	0.037
1005	gene:Solyc11g072970.1	NA	11	-	56119416	56119474	56120379	56120454	56117176	56117325	56120535	56120616	1005	20,43,34	2,3,0	24,17,9	1,4,0	224	207	0.31696990966679817	0.589746899236	0.902,0.93,1.0	0.957,0.797,1.0	0.026
792	gene:Solyc12g094630.1	NA	12	+	64808396	64808517	64808866	64808963	64806587	64806648	64809164	64809251	792	148,312,125	108,269,92	70,79,58	73,42,44	270	246	0.3200636482121951	0.594550232919	0.555,0.514,0.553	0.466,0.632,0.546	-0.007
501	gene:Solyc04g079070.2	NA	4	-	63655678	63655752	63656246	63656391	63654573	63654696	63657109	63657258	501	7,25,11	116,207,129	2,2,9	36,23,20	294	223	0.32372689375447106	0.600394446724	0.044,0.084,0.061	0.04,0.062,0.254	-0.056
291	gene:Solyc02g022930.2	NA	2	-	24434784	24434927	24436185	24436281	24430060	24430145	24437102	24437185	291	13,61,24	30,91,19	16,16,7	20,15,8	245	292	0.3244137813929885	0.600708772244	0.341,0.444,0.601	0.488,0.56,0.51	-0.057
1267	gene:Solyc01g087370.2	NA	1	-	82325821	82326024	82328213	82328320	82314087	82314163	82330207	82330334	1267	0,2,2	18,57,27	0,0,0	10,3,0	256	352	0.32515629850832833	0.601124940395	0.0,0.046,0.092	0.0,0.0,NA	0.046
179	gene:Solyc10g074900.1	NA	10	-	58608304	58608588	58609555	58609717	58607570	58607622	58610794	58611315	179	97,262,179	1117,1470,1191	189,143,111	1307,1087,1041	311	433	0.3262447373551727	0.602178283099	0.108,0.199,0.173	0.168,0.155,0.129	0.009
374	gene:Solyc03g119440.2	NA	3	+	68055293	68055419	68055783	68055927	68054353	68054443	68056134	68056554	374	35,56,66	25,46,34	50,48,45	31,24,24	275	293	0.32938383447368447	0.607007352102	0.599,0.565,0.674	0.632,0.681,0.666	-0.047
97	gene:Solyc04g016520.2	NA	4	-	7341671	7341763	7343081	7343169	7341464	7341583	7343878	7344302	97	27,48,45	29,96,53	61,39,31	70,68,43	237	241	0.32991379417130484	0.607020467564	0.486,0.337,0.463	0.47,0.368,0.423	0.008
41	gene:Solyc02g023970.2	NA	2	-	24616509	24616621	24617299	24617398	24616055	24616154	24618053	24618145	41	0,2,0	0,3,0	0,2,0	0,1,0	248	261	0.34767413942170555	0.638584816042	NA,0.412,NA	NA,0.678,NA	-0.266
526	gene:Solyc08g083280.2	NA	8	+	65785227	65785289	65785369	65785465	65785065	65785141	65785559	65785721	526	87,226,94	67,208,75	112,85,81	72,73,70	211	245	0.3484766591098176	0.638584816042	0.601,0.558,0.593	0.644,0.575,0.573	-0.013
699	gene:Solyc03g044080.2	NA	3	-	7931547	7931620	7931739	7931884	7928889	7928955	7935420	7935568	699	34,193,64	118,157,72	50,31,45	54,58,33	294	222	0.34871901237790515	0.638584816042	0.179,0.481,0.402	0.411,0.288,0.507	-0.048
711	gene:Solyc05g044580.2	NA	5	-	57078495	57078719	57079445	57079482	57078267	57078323	57080482	57080651	711	35,61,8	0,2,0	5,2,7	0,0,3	186	373	0.3500749076386048	0.640058216958	1.0,0.984,1.0	1.0,1.0,0.824	0.053
334	gene:Solyc02g092920.2	NA	2	+	53874355	53874460	53875015	53875200	53872760	53872928	53875276	53875363	334	3,2,0	120,142,85	0,1,3	40,44,58	254	334	0.3508355289317282	0.640440328757	0.032,0.018,0.0	0.0,0.029,0.064	-0.014
1253	gene:Solyc09g020190.2	NA	9	+	19187942	19188112	19188200	19188369	19187669	19187846	19188921	19189409	1253	2,10,10	9,24,16	1,0,2	2,2,0	319	318	0.35351570523741094	0.644319833251	0.181,0.293,0.384	0.333,0.0,1.0	-0.158
34	gene:Solyc03g124040.2	NA	3	-	70755662	70755845	70756164	70756266	70751020	70751238	70756798	70757044	34	0,4,2	30,87,40	0,1,2	27,23,22	251	332	0.3623686470224746	0.659420061431	0.0,0.057,0.062	0.0,0.054,0.107	-0.014
101	gene:Solyc02g083290.2	NA	2	-	46736670	46736770	46736770	46736778	46736089	46736163	46736854	46737015	101	4,13,10	91,336,183	7,0,0	41,30,18	157	249	0.36474709761194357	0.662709515379	0.065,0.058,0.08	0.213,0.0,0.0	-0.003
152	gene:Solyc07g047800.2	NA	7	-	59014612	59014812	59015015	59015134	59012351	59012581	59016423	59016448	152	25,47,30	2057,3920,2341	15,15,12	1608,1180,1162	268	349	0.36693374973418735	0.665640755377	0.016,0.015,0.016	0.012,0.016,0.013	0.002
654	gene:Solyc09g082160.2	NA	9	-	67981577	67981622	67983901	67983988	67980094	67980207	67984389	67984562	654	0,0,0	9,19,6	2,0,1	5,3,5	236	194	0.36977587177301496	0.669750057923	0.0,0.0,0.0	0.247,0.0,0.141	-0.129
847	gene:Solyc02g091120.2	NA	2	-	52528849	52528899	52529244	52529370	52526733	52526926	52531705	52531865	847	2,1,0	18,25,13	0,0,0	2,6,7	275	199	0.3741899789086338	0.676689354382	0.074,0.028,0.0	0.0,0.0,0.0	0.034
1261	gene:Solyc02g062920.2	NA	2	+	34863943	34863976	34864153	34864278	34863804	34863869	34864473	34864544	1261	5,1,3	2,3,1	0,0,2	0,0,2	182	274	0.3753508172973975	0.677732968713	0.79,0.334,0.819	NA,NA,0.601	0.047
791	gene:Solyc11g072530.1	NA	11	+	55726082	55726166	55726196	55726274	55725161	55725345	55726557	55726754	791	25,129,63	0,0,0	54,31,27	0,0,4	233	227	0.37816203110060165	0.681748630602	1.0,1.0,1.0	1.0,1.0,0.868	0.044
150	gene:Solyc07g047800.2	NA	7	-	59015015	59015192	59016423	59016448	59012351	59012581	59016576	59016715	150	8,35,22	143,457,237	13,16,8	158,140,88	174	326	0.38280806073008566	0.687987861467	0.095,0.125,0.148	0.134,0.176,0.146	-0.029
752	gene:Solyc02g071800.2	NA	2	+	41151719	41151791	41152064	41152130	41151377	41151449	41152971	41153052	752	0,3,1	12,41,33	0,0,0	13,9,14	221	215	0.3824339876448619	0.687987861467	0.0,0.066,0.029	0.0,0.0,0.0	0.032
1044	gene:Solyc05g050320.2	NA	5	+	60446822	60446982	60447030	60447118	60446594	60446692	60447533	60447885	1044	0,0,0	28,81,50	4,0,0	39,19,30	309	237	0.38483856686247986	0.690568123844	0.0,0.0,0.0	0.073,0.0,0.0	-0.024
509	gene:Solyc04g079070.2	NA	4	-	63652099	63652145	63652721	63652792	63651691	63651958	63653555	63653684	509	0,3,0	2,50,18	0,0,0	5,4,3	220	195	0.3883126091568765	0.69533896938	0.0,0.05,0.0	0.0,0.0,0.0	0.017
913	gene:Solyc05g005620.2	NA	5	-	438138	438178	438412	438498	437392	437646	439017	439585	913	24,45,32	1,0,2	29,16,21	0,0,0	235	189	0.3886950827972082	0.69533896938	0.951,1.0,0.928	1.0,1.0,1.0	-0.04
120	gene:Solyc02g091510.2	NA	2	-	52785331	52785465	52785675	52785906	52783439	52784067	52786168	52786435	120	2,2,3	3,5,12	2,2,0	3,4,0	380	283	0.3913822749739768	0.699068955761	0.332,0.23,0.157	0.332,0.271,NA	-0.062
93	gene:Solyc07g066670.2	NA	7	-	68042369	68042413	68042483	68042559	68041966	68042252	68042647	68042724	93	4,0,0	11,12,10	0,0,0	11,10,6	225	193	0.3963026695537617	0.706770198697	0.238,0.0,0.0	0.0,0.0,0.0	0.079
1036	gene:Solyc11g013400.1	NA	11	+	6414684	6414893	6414938	6415027	6409787	6409882	6415105	6415189	1036	68,120,69	1,0,0	53,37,32	3,0,0	358	238	0.3970063284291706	0.706939182985	0.978,1.0,1.0	0.922,1.0,1.0	0.019
775	gene:Solyc11g065640.1	NA	11	+	51160580	51160656	51165065	51165155	51159412	51159509	51165325	51165372	775	0,1,0	13,26,14	2,1,0	22,11,10	225	239	0.39925204773036127	0.709849352856	0.0,0.039,0.0	0.088,0.088,0.0	-0.046
87	gene:Solyc07g056030.2	NA	7	+	63936483	63936502	63936502	63936586	63935715	63935972	63937026	63937073	87	37,70,28	174,331,112	18,15,14	75,75,78	168	233	0.40364007901068066	0.716553718244	0.228,0.227,0.257	0.25,0.217,0.199	0.015
1140	gene:Solyc06g070980.2	NA	6	-	43589797	43589858	43590401	43590445	43589587	43589676	43590545	43590679	1140	0,1,3	28,73,44	0,0,0	30,11,29	193	210	0.40649508524590683	0.718326931462	0.0,0.015,0.069	0.0,0.0,0.0	0.028
552	gene:Solyc04g025290.2	NA	4	-	24330164	24330351	24337434	24337655	24329325	24329705	24338391	24338595	552	10,42,28	124,282,92	5,14,16	66,54,67	370	336	0.4059302076615626	0.718326931462	0.068,0.119,0.217	0.064,0.191,0.178	-0.01
999	gene:Solyc11g072970.1	NA	11	-	56119747	56119813	56120379	56120454	56119416	56119499	56120535	56120616	999	20,46,33	21,64,36	21,17,10	23,19,26	224	215	0.4059913213679842	0.718326931462	0.478,0.408,0.468	0.467,0.462,0.27	0.052
551	gene:Solyc04g025290.2	NA	4	-	24330164	24330351	24337434	24337650	24329325	24329705	24338391	24338595	551	31,78,54	124,282,92	11,17,39	66,54,67	365	336	0.41350742050177236	0.729608077815	0.187,0.203,0.351	0.133,0.225,0.349	0.011
779	gene:Solyc02g070550.2	NA	2	+	40294647	40294741	40295045	40295059	40294487	40294563	40295141	40295207	779	0,3,1	41,155,68	2,1,1	42,23,25	243	163	0.4145851902518054	0.730399705436	0.0,0.013,0.01	0.031,0.028,0.026	-0.021
1013	gene:Solyc11g072970.1	NA	11	-	56119747	56119804	56120379	56120447	56119417	56119499	56120535	56120616	1013	0,3,1	21,73,34	1,0,0	42,26,23	217	206	0.4155129629141143	0.730925075672	0.0,0.038,0.027	0.022,0.0,0.0	0.014
905	gene:Solyc05g005620.2	NA	5	-	437775	437841	438138	438178	437392	437646	438412	438472	905	0,2,1	2,3,1	0,0,0	9,2,1	189	215	0.4208128212237009	0.739128117157	0.0,0.431,0.532	0.0,0.0,0.0	0.321
1101	gene:Solyc01g068060.2	NA	1	-	77086245	77086289	77086427	77086512	77084624	77084743	77088435	77088488	1101	4,4,3	8,11,11	2,0,4	8,5,1	234	193	0.42246988485302717	0.740917728572	0.292,0.231,0.184	0.171,0.0,0.767	-0.077
168	gene:Solyc11g007700.1	NA	11	-	1940355	1940450	1941174	1941253	1939707	1939779	1941553	1941661	168	34,49,47	20,35,35	39,41,32	24,22,20	228	244	0.425243163571427	0.744656580553	0.645,0.6,0.59	0.635,0.666,0.631	-0.032
384	gene:Solyc06g054140.2	NA	6	+	36963980	36964025	36965487	36965596	36962408	36962514	36967925	36968169	384	1,16,4	8,5,8	1,0,0	2,0,0	194	258	0.4294125030615291	0.750825174781	0.143,0.81,0.399	0.399,NA,NA	0.052
1114	gene:Solyc06g070980.2	NA	6	-	43589771	43589858	43590401	43590445	43589587	43589676	43590545	43590679	1114	0,1,3	34,93,49	0,0,0	33,13,35	193	236	0.43493031537836646	0.75486035514	0.0,0.013,0.07	0.0,0.0,0.0	0.028
1195	gene:Solyc06g007590.2	NA	6	-	1594830	1594888	1595515	1595576	1588187	1588254	1597400	1597766	1195	7,37,14	32,125,51	8,12,14	40,41,17	210	207	0.4325049655276746	0.75486035514	0.177,0.226,0.213	0.165,0.224,0.448	-0.074
607	gene:Solyc02g072230.2	NA	2	+	41540553	41540616	41542470	41542532	41540217	41540313	41542932	41542989	607	0,0,1	23,23,26	3,0,0	22,14,6	212	211	0.43471256127538604	0.75486035514	0.0,0.0,0.037	0.12,0.0,0.0	-0.028
840	gene:Solyc02g065080.2	NA	2	-	36248879	36249011	36255976	36256080	36248380	36248456	36256526	36256577	840	7,9,13	36,90,31	5,4,2	22,12,13	253	281	0.4337783023566696	0.75486035514	0.178,0.1,0.318	0.202,0.27,0.146	-0.007
973	gene:Solyc12g099810.1	NA	12	-	66803653	66803691	66804355	66804449	66802554	66802670	66807227	66807691	973	2,1,0	3,16,8	0,0,0	11,10,3	243	187	0.4349712123936107	0.75486035514	0.339,0.046,0.0	0.0,0.0,0.0	0.128
1235	gene:Solyc02g084490.1	NA	2	+	47584301	47584346	47584626	47584755	47584082	47584178	47584886	47584937	1235	0,2,1	0,0,4	0,0,0	0,0,6	194	278	0.44061255538091715	0.7635092191	NA,1.0,0.264	NA,NA,0.0	0.632
508	gene:Solyc04g079070.2	NA	4	-	63652099	63652145	63652721	63652811	63651691	63651958	63653555	63653684	508	0,3,0	2,50,18	0,0,0	5,4,3	239	195	0.44173304042265416	0.763981095069	0.0,0.047,0.0	0.0,0.0,0.0	0.016
995	gene:Solyc11g073050.1	NA	11	+	56165806	56165875	56166077	56166268	56164983	56165056	56167161	56167234	995	2,3,4	0,3,3	2,5,1	1,4,3	218	340	0.44220094391607445	0.763981095069	1.0,0.609,0.675	0.757,0.661,0.342	0.175
633	gene:Solyc05g054940.2	NA	5	-	64734640	64734769	64735068	64735205	64733328	64733387	64736697	64736918	633	44,120,62	115,169,89	41,35,20	59,33,48	286	278	0.4522511519649943	0.780183636599	0.271,0.408,0.404	0.403,0.508,0.288	-0.039
1293	gene:Solyc07g065700.2	NA	7	-	67372085	67372302	67372416	67372518	67371732	67371816	67372860	67372889	1293	0,5,3	2,10,9	2,2,0	4,5,3	251	366	0.4570268792128207	0.787252532294	0.0,0.422,0.327	0.422,0.368,0.0	-0.014
292	gene:Solyc02g022930.2	NA	2	-	24434784	24434927	24436190	24436281	24430060	24430145	24437102	24437185	292	13,50,25	30,91,19	13,15,5	20,15,8	240	292	0.4593410218911008	0.790066557653	0.345,0.401,0.616	0.442,0.549,0.432	-0.02
390	gene:Solyc06g054140.2	NA	6	+	36963990	36964025	36965487	36965596	36962408	36962514	36967925	36968169	390	1,0,0	8,5,8	0,0,0	2,0,0	184	258	0.46395905765611345	0.796829091625	0.149,0.0,0.0	0.0,NA,NA	0.05
739	gene:Solyc12g014350.1	NA	12	-	5164544	5164616	5164831	5164969	5164253	5164322	5167181	5167281	739	0,0,0	14,29,45	3,1,0	44,39,37	287	221	0.46498757892818154	0.797415921914	0.0,0.0,0.0	0.05,0.019,0.0	-0.023
1189	gene:Solyc08g023470.2	NA	8	-	27662812	27662901	27663983	27664059	27662293	27662426	27664225	27664311	1189	1,0,1	2,5,3	0,0,0	0,0,3	225	238	0.4716678131541955	0.807678954384	0.346,0.0,0.261	NA,NA,0.0	0.202
443	gene:Solyc04g071090.2	NA	4	-	58004367	58004599	58004599	58004629	58004130	58004283	58004816	58004832	443	2,0,1	44,96,107	0,0,0	16,0,2	179	381	0.47349280241742153	0.809609931674	0.088,0.0,0.02	0.0,NA,0.0	0.036
914	gene:Solyc05g005620.2	NA	5	-	438138	438178	438412	438472	437392	437646	439017	439585	914	0,1,2	1,0,2	4,1,1	0,0,0	209	189	0.4780849562949726	0.816259756262	0.0,1.0,0.475	1.0,1.0,1.0	-0.508
414	gene:Solyc05g005840.2	NA	5	+	658912	659026	659405	659622	658355	658418	659813	659972	414	17,51,18	72,365,145	13,3,5	43,64,32	263	366	0.48141508034781	0.818335151221	0.247,0.163,0.147	0.296,0.061,0.179	0.007
605	gene:Solyc02g069650.1	NA	2	-	39490076	39490158	39492291	39492426	39488032	39488112	39492835	39492921	605	3,1,0	54,64,39	0,0,2	26,15,27	284	231	0.48116875666596304	0.818335151221	0.043,0.013,0.0	0.0,0.0,0.057	-0.0
724	gene:Solyc03g117510.2	NA	3	+	66652932	66653032	66653086	66653189	66652761	66652839	66653488	66653523	724	1,6,2	13,66,34	8,1,1	36,36,16	249	252	0.48055062174779506	0.818335151221	0.072,0.084,0.056	0.184,0.027,0.059	-0.019
716	gene:Solyc03g097980.2	NA	3	-	60347389	60347484	60347484	60347575	60346637	60346815	60347687	60347792	716	9,9,16	5,9,5	12,7,6	6,3,2	240	244	0.48411758735234356	0.821725904848	0.647,0.504,0.765	0.67,0.703,0.753	-0.07
628	gene:Solyc01g098520.2	NA	1	-	89017978	89018085	89018123	89018260	89017771	89017830	89018329	89018374	628	10,45,34	29,121,65	5,1,6	8,7,16	286	256	0.48491721077031946	0.82188157913	0.236,0.25,0.319	0.359,0.113,0.251	0.027
957	gene:Solyc10g045540.1	NA	10	+	34550557	34550704	34557468	34557591	34549919	34550002	34561244	34561427	957	57,146,90	19,62,29	66,58,66	17,16,32	296	272	0.4857739565738264	0.82213347461	0.734,0.684,0.74	0.781,0.769,0.655	-0.016
490	gene:Solyc08g083040.2	NA	8	-	65626530	65626590	65626676	65626696	65626280	65626382	65626781	65626876	490	2,0,3	73,117,51	0,0,0	41,12,19	169	209	0.49143365343320045	0.830107504865	0.033,0.0,0.068	0.0,0.0,0.0	0.034
947	gene:Solyc06g075080.2	NA	6	-	46580777	46580877	46581446	46581551	46579919	46580012	46581722	46581863	947	19,49,24	79,110,83	30,15,28	92,55,79	254	249	0.49191555843874546	0.830107504865	0.191,0.304,0.221	0.242,0.211,0.258	0.002
673	gene:Solyc04g015450.2	NA	4	-	5652355	5652456	5652611	5652656	5651969	5652066	5653029	5653092	673	4,2,3	10,25,23	4,1,4	19,11,22	194	250	0.4985236603264096	0.840037691784	0.34,0.093,0.144	0.213,0.105,0.19	0.023
611	gene:Solyc10g076990.1	NA	10	+	59919668	59919916	59919916	59919986	59919495	59919557	59920107	59920195	611	0,7,2	0,5,1	6,3,4	0,3,1	397	219	0.49935073789155193	0.840211893757	NA,0.436,0.525	1.0,0.356,0.688	-0.201
801	gene:Solyc03g121450.2	NA	3	-	69559300	69559382	69559861	69559924	69559082	69559160	69561996	69562277	801	5,38,17	60,70,43	17,3,5	28,22,16	212	231	0.5007082980511295	0.84127689441	0.083,0.372,0.301	0.398,0.129,0.254	-0.008
975	gene:Solyc06g083830.2	NA	6	-	49131005	49131067	49131820	49131891	49130840	49130904	49137369	49137465	975	23,32,30	30,45,21	29,27,12	27,28,15	220	211	0.5050723520128254	0.847382948969	0.424,0.405,0.578	0.507,0.48,0.434	-0.005
478	gene:Solyc07g054830.2	NA	7	-	63004730	63004896	63006146	63006229	63003911	63003986	63006604	63006653	478	47,121,92	4,2,3	41,22,48	4,3,0	232	315	0.5060725823306871	0.847835884684	0.941,0.988,0.977	0.933,0.909,1.0	0.021
766	gene:Solyc11g069050.1	NA	11	+	53628318	53628508	53630831	53630977	53626571	53627567	53632111	53632179	766	189,492,236	147,439,136	129,77,72	86,70,47	339	295	0.5110079637511036	0.854870671347	0.528,0.494,0.602	0.566,0.489,0.571	-0.001
727	gene:Solyc03g117510.2	NA	3	+	66652939	66653032	66653086	66653171	66652761	66652839	66653488	66653523	727	0,3,2	7,23,7	4,1,0	16,12,11	242	234	0.5147679118761302	0.859921648472	0.0,0.112,0.216	0.195,0.075,0.0	0.019
650	gene:Solyc09g015930.2	NA	9	+	11389483	11389520	11390642	11390725	11385606	11385705	11390812	11390908	650	5,3,1	12,12,2	1,4,3	3,9,4	186	232	0.5164673365629711	0.860284903515	0.342,0.238,0.384	0.294,0.357,0.483	-0.057
86	gene:Solyc07g056030.2	NA	7	+	63936483	63936502	63936502	63936563	63935715	63935972	63937026	63937073	86	37,70,28	1,3,0	18,15,14	0,0,0	168	210	0.5159362255348079	0.860284903515	0.979,0.967,1.0	1.0,1.0,1.0	-0.018
719	gene:Solyc12g035670.1	NA	12	-	54493071	54493255	54493499	54493721	54488903	54489134	54493921	54494013	719	12,9,17	0,1,3	19,11,8	2,0,1	371	333	0.5184962439275285	0.862427133524	1.0,0.89,0.836	0.895,1.0,0.878	-0.016
53	gene:Solyc03g121530.2	NA	3	+	69613007	69613060	69613991	69614182	69612213	69612303	69614311	69614417	53	27,27,28	3,0,2	15,13,10	1,2,0	202	340	0.5247066087260102	0.871144507381	0.938,1.0,0.959	0.962,0.916,1.0	0.006
797	gene:Solyc04g009190.2	NA	4	+	2694045	2694103	2694154	2694226	2693308	2693411	2694573	2694779	797	0,2,3	23,104,46	0,0,0	42,20,23	207	221	0.5252378597473726	0.871144507381	0.0,0.02,0.065	0.0,0.0,0.0	0.028
523	gene:Solyc08g083280.2	NA	8	+	65785266	65785289	65785369	65785444	65785065	65785141	65785559	65785721	523	0,3,0	4,10,2	0,0,0	5,3,5	172	224	0.5271688233079486	0.873099862854	0.0,0.281,0.0	0.0,0.0,0.0	0.094
1076	gene:Solyc06g007250.2	NA	6	+	1308815	1308864	1309026	1309092	1308475	1308613	1309808	1309928	1076	20,20,10	39,85,28	13,10,5	43,27,24	198	215	0.5320266878312807	0.879890291413	0.358,0.204,0.279	0.247,0.287,0.184	0.041
253	gene:Solyc12g088130.1	NA	12	-	63591553	63591724	63592203	63592371	63591307	63591394	63592508	63593093	253	2,3,2	0,5,1	210,123,81	179,156,168	317	320	0.5344952933746132	0.881461698307	1.0,0.377,0.669	0.542,0.443,0.327	0.245
845	gene:Solyc10g085570.1	NA	10	+	64687136	64687273	64687538	64687642	64686734	64687036	64689465	64689674	845	5,4,2	1,15,18	4,1,2	8,3,1	286	253	0.5344441193004785	0.881461698307	0.816,0.191,0.089	0.307,0.228,0.639	-0.026
1180	gene:Solyc02g078460.2	NA	2	-	43122726	43122854	43124231	43124369	43122011	43122580	43124516	43124751	1180	0,1,0	0,21,6	0,0,2	7,11,4	287	277	0.5356734498594187	0.882151596151	NA,0.044,0.0	0.0,0.0,0.325	-0.086
604	gene:Solyc02g069650.1	NA	2	-	39490076	39490158	39492291	39492416	39488032	39488112	39492835	39492921	604	3,0,2	54,64,39	0,2,2	26,15,27	274	231	0.5436390722953377	0.892736864123	0.045,0.0,0.041	0.0,0.101,0.059	-0.025
832	gene:Solyc10g044890.1	NA	10	+	28882198	28882297	28883524	28883719	28881533	28881782	28884178	28884255	832	56,146,83	56,139,67	75,43,37	51,41,43	248	344	0.5433323284486491	0.892736864123	0.581,0.593,0.632	0.671,0.593,0.544	-0.001
450	gene:Solyc03g026150.2	NA	3	+	3560976	3561021	3561079	3561195	3560832	3560892	3561935	3562044	450	4,10,0	55,113,49	5,0,1	32,21,30	194	265	0.5476508923491419	0.898054641267	0.09,0.108,0.0	0.176,0.0,0.044	-0.007
1072	gene:Solyc04g045340.2	NA	4	+	32500647	32500736	32500736	32500800	32497127	32497241	32501402	32501465	1072	2,7,5	0,0,0	4,0,2	2,0,0	238	213	0.5486994408173946	0.898505008165	1.0,1.0,1.0	0.642,NA,1.0	0.179
998	gene:Solyc11g072970.1	NA	11	-	56119747	56119813	56120379	56120447	56119417	56119499	56120535	56120616	998	0,3,1	21,64,36	1,0,0	23,19,26	217	215	0.5504050432556165	0.900028528479	0.0,0.044,0.027	0.041,0.0,0.0	0.01
701	gene:Solyc03g044080.2	NA	3	-	7931547	7931620	7931739	7931826	7928889	7928955	7935420	7935568	701	6,1,2	118,157,72	2,2,0	54,58,33	236	222	0.5519102383003287	0.901220515706	0.046,0.006,0.025	0.034,0.031,0.0	0.004
246	gene:Solyc06g009220.2	NA	6	+	3169870	3169995	3170196	3170260	3168770	3168828	3171153	3171253	246	1,3,1	50,75,72	1,1,0	52,54,32	274	213	0.5558740669052773	0.906240503022	0.015,0.03,0.011	0.015,0.014,0.0	0.009
856	gene:Solyc12g088920.1	NA	12	-	64107212	64107320	64108720	64108794	64106471	64106810	64108929	64109129	856	0,2,1	11,29,4	1,0,2	0,3,2	223	257	0.5565456319161484	0.906240503022	0.0,0.074,0.224	1.0,0.0,0.535	-0.412
603	gene:Solyc02g069650.1	NA	2	-	39490076	39490158	39492291	39492445	39488032	39488112	39492835	39492921	603	15,74,33	54,64,39	26,18,15	26,15,27	303	231	0.558439230405247	0.908050345239	0.175,0.469,0.392	0.433,0.478,0.298	-0.058
1271	gene:Solyc10g079840.1	NA	10	+	61321523	61321673	61322683	61322792	61320637	61320838	61323989	61324267	1271	0,4,2	0,0,0	4,2,4	0,0,2	299	258	0.5622456678073086	0.911686061905	NA,1.0,1.0	1.0,1.0,0.633	0.122
909	gene:Solyc05g005620.2	NA	5	-	437785	437841	438412	438498	437392	437646	439017	439585	909	24,45,32	1,2,1	29,16,21	0,0,0	235	205	0.561556849297103	0.911686061905	0.954,0.952,0.965	1.0,1.0,1.0	-0.043
1071	gene:Solyc01g008060.2	NA	1	+	2203006	2203147	2204463	2204815	2202762	2202827	2205479	2205638	1071	24,88,64	104,313,190	39,41,32	196,124,86	290	501	0.5636179483926944	0.912636594259	0.285,0.327,0.368	0.256,0.364,0.391	-0.01
492	gene:Solyc09g075070.2	NA	9	-	66887922	66888105	66888173	66888229	66887661	66887749	66888662	66888726	492	52,114,73	7,24,7	68,33,39	3,10,14	205	332	0.5667258743710916	0.916391002987	0.923,0.885,0.944	0.973,0.842,0.819	0.039
305	gene:Solyc01g103410.2	NA	1	-	92019572	92019658	92020541	92020658	92012592	92012727	92020742	92020902	305	0,3,0	2,3,3	0,0,0	2,1,3	266	235	0.5680026798585504	0.917178179855	0.0,0.469,0.0	0.0,0.0,0.0	0.156
31	gene:Solyc03g025890.1	NA	3	+	3293327	3293490	3294370	3294527	3291785	3292748	3294620	3294815	31	2,0,2	1,0,0	2,0,0	2,3,0	312	306	0.570192158129265	0.917624535606	0.662,NA,1.0	0.495,0.0,NA	0.583
646	gene:Solyc06g084530.2	NA	6	+	49627422	49627482	49627989	49628123	49627113	49627252	49631012	49631388	646	21,123,56	0,3,3	30,22,11	0,0,0	209	283	0.5706502279993293	0.917624535606	1.0,0.982,0.962	1.0,1.0,1.0	-0.019
860	gene:Solyc09g010150.2	NA	9	+	3525761	3525837	3526779	3526933	3525581	3525677	3529494	3529854	860	0,10,7	11,30,10	2,1,4	6,7,8	225	303	0.5696700672349749	0.917624535606	0.0,0.31,0.485	0.31,0.161,0.402	-0.026
1081	gene:Solyc02g094400.2	NA	2	+	54932434	54932497	54932572	54932950	54932073	54932243	54933030	54933227	1081	1031,3207,1512	12976,35941,16272	69,48,78	836,700,801	212	527	0.5746794256687953	0.920883908627	0.165,0.182,0.188	0.17,0.146,0.195	0.008
1147	gene:Solyc07g064330.2	NA	7	-	66524593	66524698	66525403	66525860	66524412	66524508	66527388	66528080	1147	81,200,130	1,15,3	102,47,70	2,3,4	606	254	0.5750567043538775	0.920883908627	0.971,0.848,0.948	0.955,0.868,0.88	0.021
329	gene:Solyc09g074870.2	NA	9	-	66681136	66681296	66681508	66681553	66680128	66680218	66683466	66683551	329	0,1,0	0,8,0	0,0,0	0,1,0	194	309	0.5740268741366554	0.920883908627	NA,0.166,NA	NA,0.0,NA	0.166
367	gene:Solyc08g006600.2	NA	8	-	1193044	1193093	1194283	1194379	1190140	1190280	1194491	1194534	367	30,62,31	27,25,26	17,7,19	12,5,15	245	198	0.5785999608953292	0.925281755647	0.473,0.667,0.491	0.534,0.531,0.506	0.02
972	gene:Solyc12g099810.1	NA	12	-	66803653	66803691	66804355	66804501	66802554	66802670	66807227	66807691	972	42,49,52	3,16,8	54,21,40	11,10,3	295	187	0.5855213128215488	0.935062234093	0.899,0.66,0.805	0.757,0.571,0.894	0.047
595	gene:Solyc02g086830.2	NA	2	+	49442126	49442164	49442194	49442289	49441230	49441402	49442576	49442775	595	69,191,78	0,10,0	73,46,42	2,2,2	187	244	0.5875427291245461	0.937001522684	1.0,0.961,1.0	0.979,0.968,0.965	0.016
476	gene:Solyc07g054830.2	NA	7	-	63004730	63004777	63004828	63004896	63003911	63003986	63006146	63006229	476	92,297,153	2,3,3	88,96,80	2,0,0	217	196	0.596914823177257	0.950642125801	0.976,0.989,0.979	0.975,1.0,1.0	-0.01
994	gene:Solyc11g073050.1	NA	11	+	56166077	56166268	56166324	56166408	56164983	56165056	56167161	56167234	994	0,3,3	0,0,0	1,4,3	0,2,0	340	233	0.6007220806621556	0.955394980341	NA,1.0,1.0	1.0,0.578,1.0	0.141
102	gene:Solyc12g008620.1	NA	12	+	2004894	2005017	2005608	2005702	2004114	2004318	2005785	2005868	102	81,193,93	53,158,53	50,53,39	35,33,24	272	243	0.6046264521829756	0.958977200798	0.577,0.522,0.611	0.561,0.589,0.592	-0.011
1206	gene:Solyc07g026960.2	NA	7	+	32803820	32803889	32804500	32804644	32803609	32803715	32804793	32805228	1206	178,435,177	273,900,300	111,76,47	163,115,109	218	293	0.6046240090587937	0.958977200798	0.467,0.394,0.442	0.478,0.47,0.367	-0.004
479	gene:Solyc01g050070.2	NA	1	-	48378968	48379037	48380414	48380564	48378529	48378573	48390253	48390349	479	1,4,2	2,5,0	0,2,2	2,1,0	299	218	0.6062559046439304	0.960249802581	0.267,0.368,1.0	0.0,0.593,1.0	0.014
1199	gene:Solyc06g068060.2	NA	6	-	42179058	42179144	42180357	42180443	42177719	42177771	42180551	42180635	1199	18,42,29	35,81,46	9,5,10	23,7,10	235	235	0.6101971944523006	0.965175671334	0.34,0.341,0.387	0.281,0.417,0.5	-0.043
1250	gene:Solyc09g020190.2	NA	9	+	19187945	19188112	19188200	19188369	19187669	19187846	19188921	19189409	1250	1,8,4	9,24,16	1,0,2	2,2,0	316	318	0.6138095263827728	0.968251168655	0.101,0.251,0.201	0.335,0.0,1.0	-0.261
418	gene:Solyc05g005840.2	NA	5	+	658912	658995	659405	659584	658355	658418	660258	660410	418	14,40,17	41,132,61	12,3,1	19,20,9	232	328	0.6133865699387833	0.968251168655	0.326,0.3,0.283	0.472,0.175,0.136	0.042
256	gene:Solyc09g007990.2	NA	9	-	1466590	1466689	1467913	1467968	1464708	1464796	1472117	1472231	256	0,1,1	0,1,0	3,2,0	0,1,0	204	248	0.6154902986833397	0.96958512452	NA,0.549,1.0	1.0,0.709,NA	-0.08
166	gene:Solyc07g017520.2	NA	7	-	7470635	7470685	7470685	7470778	7470059	7470148	7470888	7470993	166	32,126,68	0,4,0	30,22,33	0,0,0	242	199	0.6181084294733203	0.972390090269	1.0,0.963,1.0	1.0,1.0,1.0	-0.012
638	gene:Solyc12g099660.1	NA	12	+	66721963	66722025	66722126	66722178	66721784	66721872	66722286	66722349	638	29,111,39	25,109,31	61,31,24	38,26,31	211	201	0.6192888116136848	0.972928701331	0.525,0.492,0.545	0.605,0.532,0.424	0.0
569	gene:Solyc12g009500.1	NA	12	+	2765924	2765997	2766481	2766571	2765412	2765625	2766828	2766975	569	32,97,45	0,4,0	37,25,16	0,1,0	222	239	0.6209512949192391	0.974222234326	1.0,0.963,1.0	1.0,0.964,1.0	-0.0
573	gene:Solyc10g045350.1	NA	10	-	32790801	32790872	32791999	32792198	32786359	32786471	32792419	32792506	573	3,10,6	14,22,5	0,4,2	7,0,1	348	220	0.624930397276379	0.979141958486	0.119,0.223,0.431	0.0,1.0,0.558	-0.262
335	gene:Solyc02g092920.2	NA	2	+	53874355	53874460	53875276	53875363	53872760	53872928	53875650	53876118	335	2,2,1	67,106,44	0,2,0	25,33,43	254	236	0.6306015825687777	0.986696007227	0.027,0.017,0.021	0.0,0.053,0.0	0.004
512	gene:Solyc11g044480.1	NA	11	+	32611027	32611103	32611355	32611483	32610345	32610495	32611645	32611837	512	25,69,31	52,131,69	51,23,20	60,62,51	225	277	0.6389623570414724	0.998432431393	0.372,0.393,0.356	0.511,0.314,0.326	-0.01
1002	gene:Solyc11g072970.1	NA	11	-	56119417	56119499	56120379	56120447	56117178	56117325	56120535	56120616	1002	0,2,2	0,1,1	3,0,0	0,0,0	217	231	1	1.0	NA,0.68,0.68	1.0,NA,NA	-0.32
1009	gene:Solyc11g072970.1	NA	11	-	56119416	56119499	56119747	56119804	56118457	56118516	56120379	56120454	1009	11,30,14	22,68,25	13,10,7	23,24,18	206	232	0.8601024141867057	1.0	0.36,0.332,0.387	0.389,0.319,0.305	0.022
1017	gene:Solyc12g056920.1	NA	12	-	62983920	62983969	62984017	62984135	62983629	62983837	62984246	62984573	1017	0,0,2	31,40,27	2,0,0	65,44,34	267	198	1	1.0	0.0,0.0,0.052	0.022,0.0,0.0	0.01
1018	gene:Solyc01g106940.2	NA	1	+	94635932	94636017	94636608	94636692	94635405	94635623	94636933	94637284	1018	14,58,19	28,93,46	5,9,8	17,11,9	234	233	0.9073694807144722	1.0	0.332,0.383,0.291	0.227,0.449,0.47	-0.047
1020	gene:Solyc01g090750.2	NA	1	+	84405305	84405401	84406400	84406625	84404370	84404421	84406745	84406963	1020	51,100,104	0,0,1	89,61,44	0,0,0	245	374	1	1.0	1.0,1.0,0.994	1.0,1.0,1.0	-0.002
1021	gene:Solyc08g078820.2	NA	8	+	62533152	62533208	62533922	62534073	62532493	62532672	62535189	62535242	1021	106,351,159	0,9,2	140,70,92	0,3,2	205	300	1	1.0	1.0,0.983,0.991	1.0,0.972,0.985	0.006
1023	gene:Solyc03g031450.2	NA	3	-	3994291	3994408	3994671	3994760	3993962	3994028	3995633	3995995	1023	0,0,1	40,196,96	0,1,0	18,21,10	238	266	1	1.0	0.0,0.0,0.012	0.0,0.051,0.0	-0.013
1025	gene:Solyc03g031450.2	NA	3	-	3994291	3994408	3994671	3994802	3993962	3994028	3995633	3995995	1025	0,0,2	40,196,96	0,1,0	18,21,10	280	266	1	1.0	0.0,0.0,0.019	0.0,0.043,0.0	-0.008
1026	gene:Solyc08g068000.1	NA	8	-	57070294	57070378	57070378	57070594	57069320	57069482	57070840	57070998	1026	4,9,5	0,0,2	0,4,0	0,0,0	365	233	1	1.0	1.0,1.0,0.615	NA,1.0,NA	-0.128
1028	gene:Solyc12g096280.1	NA	12	-	65270577	65270610	65271085	65271150	65270172	65270301	65272144	65272184	1028	8,19,9	1,0,0	3,3,0	0,0,0	214	182	1	1.0	0.872,1.0,1.0	1.0,1.0,NA	-0.043
1033	gene:Solyc12g032950.1	NA	12	-	61053798	61053931	61062943	61063086	61053525	61053604	61063409	61063580	1033	2,5,0	0,0,2	3,2,0	0,0,0	292	282	1	1.0	1.0,1.0,0.0	1.0,1.0,NA	-0.333
1035	gene:Solyc03g097460.2	NA	3	-	59795820	59795890	59797425	59797668	59795659	59795732	59798619	59798737	1035	6,14,15	0,0,1	6,6,4	0,0,0	392	219	1	1.0	1.0,1.0,0.893	1.0,1.0,1.0	-0.036
103	gene:Solyc12g008620.1	NA	12	+	2004894	2005017	2005608	2005706	2004114	2004318	2005785	2005868	103	81,193,93	0,2,0	50,53,39	0,0,0	272	247	1	1.0	1.0,0.989,1.0	1.0,1.0,1.0	-0.004
1040	gene:Solyc08g016010.2	NA	8	-	6577093	6577238	6577238	6577300	6576765	6576955	6577813	6577905	1040	0,2,0	49,258,62	0,0,0	64,52,50	211	294	1	1.0	0.0,0.011,0.0	0.0,0.0,0.0	0.004
1042	gene:Solyc03g062680.2	NA	3	-	31926483	31926584	31929063	31929153	31923360	31923409	31929287	31929366	1042	2,2,0	0,1,0	0,0,0	0,0,4	239	250	1	1.0	1.0,0.677,NA	NA,NA,0.0	0.839
1046	gene:Solyc01g100360.2	NA	1	-	90417214	90417270	90417429	90417495	90416684	90417062	90417575	90417647	1046	1,6,0	0,6,0	0,0,0	0,0,4	215	205	1	1.0	1.0,0.488,NA	NA,NA,0.0	0.744
1047	gene:Solyc01g100360.2	NA	1	-	90417214	90417270	90417270	90417495	90416684	90417062	90417575	90417647	1047	1,3,0	0,6,0	2,0,0	0,0,4	374	205	1	1.0	1.0,0.215,NA	1.0,NA,0.0	0.108
104	gene:Solyc01g109360.2	NA	1	+	96338016	96338134	96338321	96338360	96337696	96337844	96338638	96338928	104	0,2,0	1,0,1	0,1,3	1,0,0	267	188	1	1.0	0.0,1.0,0.0	0.0,1.0,1.0	-0.333
1052	gene:Solyc06g005470.2	NA	6	+	483133	483203	483713	483798	482822	482884	483897	484366	1052	37185,62368,28960	27,69,47	6723,5458,6517	8,8,9	219	234	1	1.0	0.999,0.999,0.998	0.999,0.999,0.999	-0.0
1055	gene:Solyc06g005470.2	NA	6	+	483131	483203	483713	483798	482822	482884	483897	484366	1055	393383,481785,315406	27,69,47	67269,63165,62270	8,8,9	221	234	1	1.0	1.0,1.0,1.0	1.0,1.0,1.0	0.0
1056	gene:Solyc06g005470.2	NA	6	+	483131	483202	483713	483798	482822	482884	483897	484366	1056	66934,166036,68671	27,69,47	13024,11375,9543	8,8,9	220	234	1	1.0	1.0,1.0,0.999	0.999,0.999,0.999	0.001
1057	gene:Solyc06g005470.2	NA	6	+	483122	483202	483713	483798	482822	482884	483897	484366	1057	0,0,1	27,69,47	0,0,0	8,8,9	229	234	1	1.0	0.0,0.0,0.021	0.0,0.0,0.0	0.007
1058	gene:Solyc06g005470.2	NA	6	+	483122	483203	483713	483798	482822	482884	483897	484366	1058	39158,64620,30411	27,69,47	7131,5716,6858	8,8,9	230	234	1	1.0	0.999,0.999,0.998	0.999,0.999,0.999	-0.0
1059	gene:Solyc06g005470.2	NA	6	+	483131	483200	483713	483798	482822	482884	483897	484366	1059	63857,162560,66444	27,69,47	12604,10873,9121	8,8,9	218	234	1	1.0	1.0,1.0,0.999	0.999,0.999,0.999	0.001
105	gene:Solyc06g009420.2	NA	6	+	3340012	3340127	3340398	3340415	3339828	3339882	3340491	3340806	105	4,24,9	0,0,1	4,6,9	0,0,0	264	166	1	1.0	1.0,1.0,0.85	1.0,1.0,1.0	-0.05
1065	gene:Solyc06g005470.2	NA	6	+	483131	483207	483713	483798	482822	482884	483897	484366	1065	70830,171335,71907	27,69,47	13837,12025,10202	8,8,9	225	234	1	1.0	1.0,1.0,0.999	0.999,0.999,0.999	0.001
1066	gene:Solyc06g005470.2	NA	6	+	483122	483207	483713	483798	482822	482884	483897	484366	1066	0,0,2	27,69,47	0,0,0	8,8,9	234	234	1	1.0	0.0,0.0,0.041	0.0,0.0,0.0	0.014
106	gene:Solyc06g009420.2	NA	6	+	3340020	3340127	3340398	3340415	3339828	3339882	3340491	3340806	106	2,13,5	0,0,1	1,2,9	0,0,0	256	166	1	1.0	1.0,1.0,0.764	1.0,1.0,1.0	-0.079
1070	gene:Solyc03g122170.2	NA	3	+	70092019	70092066	70092320	70092398	70091654	70091734	70092491	70092616	1070	0,0,0	13,29,14	2,0,0	14,5,13	196	227	1	1.0	0.0,0.0,0.0	0.142,0.0,0.0	-0.047
1073	gene:Solyc03g097240.2	NA	3	-	59546148	59546284	59546389	59546538	59545606	59545684	59547196	59547323	1073	0,0,3	4,14,1	0,0,0	2,4,0	298	285	1	1.0	0.0,0.0,0.742	0.0,0.0,NA	0.247
1074	gene:Solyc03g097240.2	NA	3	-	59546148	59546284	59546389	59546462	59545606	59545684	59547196	59547323	1074	0,0,1	4,14,1	0,0,0	2,4,0	222	285	1	1.0	0.0,0.0,0.562	0.0,0.0,NA	0.187
1075	gene:Solyc06g007250.2	NA	6	+	1308796	1308864	1309026	1309092	1308475	1308613	1309808	1309928	1075	0,0,3	39,85,28	1,0,0	43,27,24	217	215	1	1.0	0.0,0.0,0.096	0.023,0.0,0.0	0.024
107	gene:Solyc03g111600.2	NA	3	-	62244813	62244916	62244967	62245000	62242915	62243008	62245347	62245714	107	2,0,0	0,0,1	1,0,0	0,0,0	182	252	1	1.0	1.0,NA,0.0	1.0,NA,NA	-0.5
1080	gene:Solyc02g094400.2	NA	2	+	54932443	54932497	54932572	54932950	54932073	54932243	54933030	54933227	1080	5,3,0	12976,35941,16272	0,0,0	836,700,801	203	527	1	1.0	0.001,0.0,0.0	0.0,0.0,0.0	0.0
1083	gene:Solyc05g050380.2	NA	5	+	60489924	60490036	60490036	60490213	60489018	60489314	60490313	60490550	1083	65,163,170	3,2,2	238,168,141	4,0,6	261	326	0.8133732494141765	1.0	0.964,0.99,0.991	0.987,1.0,0.967	-0.003
1084	gene:Solyc05g007810.2	NA	5	-	2252113	2252141	2252358	2252408	2250598	2251197	2252536	2252564	1084	0,1,4	0,3,6	0,0,0	2,5,0	199	177	0.7215625637202896	1.0	NA,0.229,0.372	0.0,0.0,NA	0.3
1085	gene:Solyc05g007810.2	NA	5	-	2252113	2252141	2252536	2252564	2250598	2251197	2252676	2252833	1085	110,184,220	0,1,2	197,205,169	0,1,0	177	177	1	1.0	1.0,0.995,0.991	1.0,0.995,1.0	-0.003
1088	gene:Solyc05g007810.2	NA	5	-	2251949	2252141	2252536	2252564	2250598	2251197	2252676	2252833	1088	110,184,220	0,1,1	197,205,169	1,1,0	177	341	1	1.0	1.0,0.997,0.998	0.997,0.997,1.0	0.0
1089	gene:Solyc05g007810.2	NA	5	-	2251949	2252141	2252358	2252564	2250598	2251197	2252676	2252833	1089	2,12,10	0,1,1	5,2,4	1,1,0	355	341	1	1.0	1.0,0.92,0.906	0.828,0.658,1.0	0.113
1090	gene:Solyc07g006270.2	NA	7	+	1062478	1062565	1063396	1063578	1061673	1061682	1063961	1064050	1090	0,1,0	34,24,12	0,0,0	12,6,4	236	331	1	1.0	0.0,0.055,0.0	0.0,0.0,0.0	0.018
1091	gene:Solyc07g006270.2	NA	7	+	1062478	1062565	1063447	1063578	1061673	1061682	1063961	1064050	1091	0,1,0	26,21,7	0,0,0	11,6,4	236	280	1	1.0	0.0,0.053,0.0	0.0,0.0,0.0	0.018
1092	gene:Solyc07g006270.2	NA	7	+	1062478	1062565	1063495	1063578	1061673	1061682	1063961	1064050	1092	0,1,0	16,22,7	0,0,0	12,10,3	236	232	1	1.0	0.0,0.043,0.0	0.0,0.0,0.0	0.014
1093	gene:Solyc07g006270.2	NA	7	+	1062478	1062565	1063445	1063578	1061673	1061682	1063961	1064050	1093	0,1,0	26,20,10	0,0,0	15,7,6	236	282	1	1.0	0.0,0.056,0.0	0.0,0.0,0.0	0.019
1094	gene:Solyc07g006270.2	NA	7	+	1062478	1062565	1063520	1063578	1061673	1061682	1063961	1064050	1094	0,1,0	16,13,4	0,0,0	7,2,1	236	207	1	1.0	0.0,0.063,0.0	0.0,0.0,0.0	0.021
1095	gene:Solyc07g006270.2	NA	7	+	1062478	1062565	1063511	1063578	1061673	1061682	1063961	1064050	1095	0,1,0	16,14,3	0,0,0	7,4,3	236	216	1	1.0	0.0,0.061,0.0	0.0,0.0,0.0	0.02
1099	gene:Solyc03g113770.2	NA	3	-	63823068	63823212	63823427	63823489	63822287	63822609	63823565	63823665	1099	2,1,3	29,93,22	1,0,0	8,1,1	211	293	1	1.0	0.087,0.015,0.159	0.148,0.0,0.0	0.038
109	gene:Solyc08g048450.2	NA	8	+	12871981	12872155	12876037	12876142	12870173	12870407	12876489	12876961	109	0,3,0	0,1,0	0,0,0	0,0,1	323	254	1	1.0	NA,0.702,NA	NA,NA,0.0	0.702
1100	gene:Solyc03g113770.2	NA	3	-	63823068	63823164	63823427	63823489	63822287	63822609	63823565	63823665	1100	2,1,3	67,196,69	1,0,0	27,8,11	211	245	0.7054142142039832	1.0	0.033,0.006,0.048	0.041,0.0,0.0	0.015
1102	gene:Solyc01g068060.2	NA	1	-	77085575	77085615	77086427	77086512	77084624	77084743	77088435	77088488	1102	4,4,3	0,0,2	2,0,4	0,2,0	234	189	1	1.0	1.0,1.0,0.548	1.0,0.0,1.0	0.183
1103	gene:Solyc01g068060.2	NA	1	-	77085575	77085615	77086245	77086289	77084624	77084743	77088435	77088488	1103	8,11,11	0,0,2	8,5,1	0,2,0	193	189	1	1.0	1.0,1.0,0.843	1.0,0.71,1.0	0.044
1111	gene:Solyc09g075990.2	NA	9	-	67670241	67670290	67670290	67670384	67669692	67669893	67670571	67670725	1111	2,0,0	0,2,1	0,0,0	0,1,1	243	198	1	1.0	1.0,0.0,0.0	NA,0.0,0.0	0.333
1115	gene:Solyc06g070980.2	NA	6	-	43589771	43589858	43590401	43590424	43589587	43589676	43590545	43590679	1115	0,0,3	34,93,49	0,0,0	33,13,35	172	236	1	1.0	0.0,0.0,0.077	0.0,0.0,0.0	0.026
1116	gene:Solyc06g070980.2	NA	6	-	43589771	43589866	43590401	43590427	43589587	43589676	43590545	43590679	1116	5012,7659,4277	0,0,2	1565,1275,1226	2,0,0	175	244	1	1.0	1.0,1.0,1.0	0.999,1.0,1.0	0.0
1117	gene:Solyc06g070980.2	NA	6	-	43589771	43589866	43590401	43590439	43589587	43589676	43590545	43590679	1117	0,3,3	0,0,2	0,0,0	2,0,0	187	244	1	1.0	NA,1.0,0.662	0.0,NA,NA	0.831
1118	gene:Solyc06g070980.2	NA	6	-	43589771	43589866	43590401	43590445	43589587	43589676	43590545	43590679	1118	0,1,3	0,0,2	0,0,0	2,0,0	193	244	1	1.0	NA,1.0,0.655	0.0,NA,NA	0.828
1119	gene:Solyc06g070980.2	NA	6	-	43589771	43589866	43590401	43590424	43589587	43589676	43590545	43590679	1119	0,0,3	0,0,2	0,0,0	2,0,0	172	244	1	1.0	NA,NA,0.68	0.0,NA,NA	0.68
111	gene:Solyc03g005920.2	NA	3	-	622944	623030	623985	624227	622681	622802	626661	627172	111	0,2,0	41,51,27	0,0,0	12,28,20	391	235	1	1.0	0.0,0.023,0.0	0.0,0.0,0.0	0.008
1120	gene:Solyc06g070980.2	NA	6	-	43589797	43589866	43590401	43590427	43589587	43589676	43590545	43590679	1120	5012,7659,4277	0,0,0	1565,1275,1226	4,0,0	175	218	1	1.0	1.0,1.0,1.0	0.998,1.0,1.0	0.001
1121	gene:Solyc06g070980.2	NA	6	-	43589797	43589866	43590401	43590439	43589587	43589676	43590545	43590679	1121	0,3,3	0,0,0	0,0,0	4,0,0	187	218	1	1.0	NA,1.0,1.0	0.0,NA,NA	1.0
1122	gene:Solyc06g070980.2	NA	6	-	43589797	43589866	43590401	43590445	43589587	43589676	43590545	43590679	1122	0,1,3	0,0,0	0,0,0	4,0,0	193	218	1	1.0	NA,1.0,1.0	0.0,NA,NA	1.0
1123	gene:Solyc06g070980.2	NA	6	-	43589797	43589866	43590401	43590424	43589587	43589676	43590545	43590679	1123	0,0,3	0,0,0	0,0,0	4,0,0	172	218	1	1.0	NA,NA,1.0	0.0,NA,NA	1.0
1125	gene:Solyc06g070980.2	NA	6	-	43589768	43589866	43590401	43590439	43589587	43589676	43590545	43590679	1125	0,3,3	13714,27894,12996	0,0,0	3754,3198,3086	187	247	1	1.0	0.0,0.0,0.0	0.0,0.0,0.0	0.0
1126	gene:Solyc06g070980.2	NA	6	-	43589768	43589866	43590401	43590445	43589587	43589676	43590545	43590679	1126	0,1,3	13714,27894,12996	0,0,0	3754,3198,3086	193	247	1	1.0	0.0,0.0,0.0	0.0,0.0,0.0	0.0
1127	gene:Solyc06g070980.2	NA	6	-	43589768	43589866	43590401	43590424	43589587	43589676	43590545	43590679	1127	0,0,3	13714,27894,12996	0,0,0	3754,3198,3086	172	247	1	1.0	0.0,0.0,0.0	0.0,0.0,0.0	0.0
1128	gene:Solyc06g070980.2	NA	6	-	43589768	43589866	43590401	43590445	43589587	43589667	43590545	43590679	1128	0,2,0	108,200,121	0,0,0	33,25,28	193	247	1	1.0	0.0,0.013,0.0	0.0,0.0,0.0	0.004
1129	gene:Solyc06g070980.2	NA	6	-	43589768	43589866	43590401	43590424	43589587	43589667	43590545	43590679	1129	0,1,0	108,200,121	0,0,0	33,25,28	172	247	1	1.0	0.0,0.007,0.0	0.0,0.0,0.0	0.002
112	gene:Solyc05g012650.2	NA	5	-	5847794	5847857	5850803	5850869	5847460	5847696	5851115	5851353	112	4,5,0	0,0,2	5,5,3	0,0,1	215	212	1	1.0	1.0,1.0,0.0	1.0,1.0,0.747	-0.249
1130	gene:Solyc06g070980.2	NA	6	-	43589768	43589866	43590401	43590439	43589587	43589667	43590545	43590679	1130	0,4,0	108,200,121	0,0,0	33,25,28	187	247	1	1.0	0.0,0.026,0.0	0.0,0.0,0.0	0.009
1132	gene:Solyc06g070980.2	NA	6	-	43589768	43589858	43590401	43590439	43589587	43589676	43590545	43590679	1132	0,3,3	13569,27312,12826	0,0,0	3691,3175,3093	187	239	1	1.0	0.0,0.0,0.0	0.0,0.0,0.0	0.0
1133	gene:Solyc06g070980.2	NA	6	-	43589768	43589858	43590401	43590445	43589587	43589676	43590545	43590679	1133	0,1,3	13569,27312,12826	0,0,0	3691,3175,3093	193	239	1	1.0	0.0,0.0,0.0	0.0,0.0,0.0	0.0
1134	gene:Solyc06g070980.2	NA	6	-	43589768	43589858	43590401	43590424	43589587	43589676	43590545	43590679	1134	0,0,3	13569,27312,12826	0,0,0	3691,3175,3093	172	239	1	1.0	0.0,0.0,0.0	0.0,0.0,0.0	0.0
1135	gene:Solyc06g070980.2	NA	6	-	43589768	43589858	43590401	43590445	43589587	43589667	43590545	43590679	1135	0,2,0	136,289,166	0,0,0	62,38,63	193	239	1	1.0	0.0,0.008,0.0	0.0,0.0,0.0	0.003
1136	gene:Solyc06g070980.2	NA	6	-	43589768	43589858	43590401	43590424	43589587	43589667	43590545	43590679	1136	0,1,0	136,289,166	0,0,0	62,38,63	172	239	1	1.0	0.0,0.005,0.0	0.0,0.0,0.0	0.002
1137	gene:Solyc06g070980.2	NA	6	-	43589768	43589858	43590401	43590439	43589587	43589667	43590545	43590679	1137	0,4,0	136,289,166	0,0,0	62,38,63	187	239	1	1.0	0.0,0.017,0.0	0.0,0.0,0.0	0.006
1141	gene:Solyc06g070980.2	NA	6	-	43589797	43589858	43590401	43590424	43589587	43589676	43590545	43590679	1141	0,0,3	28,73,44	0,0,0	30,11,29	172	210	0.9717028109387377	1.0	0.0,0.0,0.077	0.0,0.0,0.0	0.026
1146	gene:Solyc01g044480.2	NA	1	+	44133384	44144386	44144633	44144673	44132200	44132268	44145059	44145077	1146	19,20,22	37,71,34	21,14,10	44,24,18	11151	189	1	1.0	0.009,0.005,0.011	0.008,0.01,0.009	-0.001
1148	gene:Solyc07g064330.2	NA	7	-	66524605	66524698	66525403	66525860	66524412	66524508	66527388	66528080	1148	81,200,130	0,1,1	102,47,70	1,0,0	606	242	1	1.0	1.0,0.988,0.981	0.976,1.0,1.0	-0.002
1149	gene:Solyc01g009380.2	NA	1	+	3576927	3577027	3577184	3577341	3575911	3576015	3577498	3577565	1149	1,2,14	6,4,9	22,1,4	22,6,3	249	306	0.9082279827433297	1.0	0.17,0.381,0.657	0.551,0.17,0.621	-0.045
1155	gene:Solyc06g009660.2	NA	6	+	3609877	3609951	3611668	3611907	3609213	3609345	3612041	3612636	1155	0,1,2	8,22,13	1,0,0	5,13,6	223	388	1	1.0	0.0,0.073,0.211	0.258,0.0,0.0	0.009
1157	gene:Solyc06g009660.2	NA	6	+	3609877	3609951	3611668	3611865	3609213	3609345	3612041	3612636	1157	0,1,2	4,14,12	1,0,0	4,11,8	223	346	1	1.0	0.0,0.1,0.205	0.279,0.0,0.0	0.009
1158	gene:Solyc06g009660.2	NA	6	+	3609877	3609951	3611707	3611907	3609213	3609345	3612041	3612636	1158	0,1,2	5,16,4	1,0,0	4,4,0	223	349	1	1.0	0.0,0.089,0.439	0.281,0.0,NA	0.036
1161	gene:Solyc09g009960.2	NA	9	-	3414508	3414576	3415552	3415728	3414082	3414238	3416154	3416264	1161	24,33,17	0,1,0	12,8,13	0,0,0	325	217	1	1.0	1.0,0.957,1.0	1.0,1.0,1.0	-0.014
1163	gene:Solyc01g095970.2	NA	1	-	87087516	87087615	87087690	87087724	87086598	87086663	87087822	87087913	1163	2,3,3	0,4,0	2,0,0	0,0,0	183	248	1	1.0	1.0,0.504,1.0	1.0,NA,NA	-0.165
1164	gene:Solyc02g088300.2	NA	2	+	50439468	50439580	50439856	50440061	50438844	50439125	50440464	50440617	1164	0,0,1	1,11,6	0,6,0	5,6,1	261	354	1	1.0	0.0,0.0,0.184	0.0,0.576,0.0	-0.131
1166	gene:Solyc05g009780.2	NA	5	-	3974974	3975022	3975056	3975132	3973338	3973653	3976552	3976650	1166	0,2,0	42,172,47	2,0,0	35,7,33	225	197	1	1.0	0.0,0.01,0.0	0.048,0.0,0.0	-0.013
1167	gene:Solyc05g009780.2	NA	5	-	3974974	3975022	3975056	3975173	3973338	3973653	3976552	3976650	1167	0,0,0	42,172,47	1,0,0	35,7,33	266	197	1	1.0	0.0,0.0,0.0	0.021,0.0,0.0	-0.007
1168	gene:Solyc02g078440.2	NA	2	+	43117608	43117694	43117694	43117772	43117185	43117269	43118042	43118133	1168	22,66,54	0,0,1	67,14,26	0,0,0	235	227	1	1.0	1.0,1.0,0.981	1.0,1.0,1.0	-0.006
1170	gene:Solyc01g103390.2	NA	1	-	92000614	92000824	92001122	92001298	91999710	92000531	92001820	92001961	1170	3038,7571,4250	2,47,25	1333,960,760	1,11,13	325	359	0.899909374429242	1.0	0.999,0.994,0.995	0.999,0.99,0.985	0.005
1171	gene:Solyc01g103390.2	NA	1	-	92000713	92000824	92001122	92001298	91999710	92000531	92001820	92001961	1171	3038,7571,4250	2246,4369,2614	1333,960,760	820,535,597	325	260	0.9288845429475194	1.0	0.52,0.581,0.565	0.565,0.589,0.505	0.002
1182	gene:Solyc02g078460.2	NA	2	-	43122726	43122782	43124231	43124369	43122011	43122580	43124516	43124751	1182	0,1,0	0,8,3	0,0,2	5,6,4	287	205	0.9572141142285608	1.0	NA,0.082,0.0	0.0,0.0,0.263	-0.047
1183	gene:Solyc02g078460.2	NA	2	-	43122726	43122782	43124231	43124374	43122011	43122580	43124516	43124751	1183	0,4,0	0,8,3	1,0,2	5,6,4	292	205	1	1.0	NA,0.26,0.0	0.123,0.0,0.26	0.002
1184	gene:Solyc10g009040.2	NA	10	-	3066228	3066379	3068644	3068713	3065638	3065692	3069750	3069973	1184	0,0,0	0,2,0	1,0,1	1,0,6	218	300	1	1.0	NA,0.0,NA	0.579,NA,0.187	-0.383
1191	gene:Solyc06g050310.2	NA	6	-	32922821	32922895	32924051	32924106	32922317	32922401	32925115	32925220	1191	4,20,20	29,73,40	4,4,2	7,14,5	204	223	0.6737139634812035	1.0	0.131,0.23,0.353	0.384,0.238,0.304	-0.071
1192	gene:Solyc06g050310.2	NA	6	-	32922821	32922895	32924051	32924197	32922317	32922401	32925115	32925220	1192	0,1,0	29,73,40	1,0,0	7,14,5	295	223	1	1.0	0.0,0.01,0.0	0.097,0.0,0.0	-0.029
1193	gene:Solyc06g050310.2	NA	6	-	32922821	32922895	32924051	32924204	32922317	32922401	32925115	32925220	1193	0,0,0	29,73,40	1,0,1	7,14,5	302	223	1	1.0	0.0,0.0,0.0	0.095,0.0,0.129	-0.075
1194	gene:Solyc06g050310.2	NA	6	-	32922821	32922895	32924051	32924102	32922317	32922401	32925115	32925220	1194	0,0,0	29,73,40	1,0,0	7,14,5	200	223	1	1.0	0.0,0.0,0.0	0.137,0.0,0.0	-0.046
1200	gene:Solyc06g068060.2	NA	6	-	42179058	42179144	42180357	42180432	42177719	42177771	42180551	42180635	1200	0,0,0	35,81,46	0,0,1	23,7,10	224	235	1	1.0	0.0,0.0,0.0	0.0,0.0,0.095	-0.032
1202	gene:Solyc04g025880.2	NA	4	-	20518898	20518968	20518968	20518989	20517444	20518640	20519160	20519415	1202	0,1,0	23,54,37	2,0,0	2,6,1	170	219	1	1.0	0.0,0.023,0.0	0.563,0.0,0.0	-0.18
1204	gene:Solyc04g025880.2	NA	4	-	20518912	20518968	20518968	20518989	20517444	20518640	20519160	20519415	1204	0,1,0	31,54,30	2,0,0	1,7,2	170	205	1	1.0	0.0,0.022,0.0	0.707,0.0,0.0	-0.228
1205	gene:Solyc04g025880.2	NA	4	-	20518876	20518968	20518968	20518989	20517444	20518640	20519160	20519415	1205	0,1,0	38,70,46	2,0,0	2,7,7	170	241	1	1.0	0.0,0.02,0.0	0.586,0.0,0.0	-0.189
1212	gene:Solyc02g089490.2	NA	2	+	51305081	51305180	51305560	51305665	51304543	51304567	51306111	51306556	1212	3,1,0	5,5,9	0,1,0	0,4,0	248	254	0.9570194173632908	1.0	0.381,0.17,0.0	NA,0.204,NA	-0.02
1215	gene:Solyc02g089490.2	NA	2	+	51304686	51304900	51305641	51305665	51304543	51304567	51306111	51306556	1215	18,16,13	0,2,0	3,0,0	0,0,0	363	173	1	1.0	1.0,0.792,1.0	1.0,NA,NA	-0.069
1216	gene:Solyc02g089490.2	NA	2	+	51304686	51304900	51305641	51305670	51304543	51304567	51306111	51306556	1216	18,16,13	0,3,0	3,0,0	0,0,0	363	178	1	1.0	1.0,0.723,1.0	1.0,NA,NA	-0.092
121	gene:Solyc02g036290.2	NA	2	-	30486990	30487056	30487980	30488084	30485095	30485164	30488310	30488383	121	0,2,0	3,9,1	0,0,0	0,1,1	253	215	0.6499724200810818	1.0	0.0,0.159,0.0	NA,0.0,0.0	0.053
1220	gene:Solyc02g089490.2	NA	2	+	51304720	51304900	51305641	51305665	51304543	51304567	51306111	51306556	1220	26,42,17	0,2,0	2,0,0	0,0,0	329	173	1	1.0	1.0,0.917,1.0	1.0,NA,NA	-0.028
1221	gene:Solyc02g089490.2	NA	2	+	51304720	51304900	51305641	51305670	51304543	51304567	51306111	51306556	1221	26,42,17	0,3,0	2,0,0	0,0,0	329	178	1	1.0	1.0,0.883,1.0	1.0,NA,NA	-0.039
1225	gene:Solyc02g089490.2	NA	2	+	51304654	51304900	51305641	51305665	51304543	51304567	51306111	51306556	1225	21,23,13	0,2,0	3,0,1	0,0,0	395	173	1	1.0	1.0,0.834,1.0	1.0,NA,1.0	-0.055
1226	gene:Solyc02g089490.2	NA	2	+	51304654	51304900	51305641	51305670	51304543	51304567	51306111	51306556	1226	21,23,13	0,3,0	3,0,1	0,0,0	395	178	1	1.0	1.0,0.776,1.0	1.0,NA,1.0	-0.075
1243	gene:Solyc01g103020.2	NA	1	+	91690982	91691040	91691163	91691214	91690652	91690721	91691313	91691430	1243	1,7,2	0,2,0	1,0,0	0,0,0	207	200	1	1.0	1.0,0.772,1.0	1.0,NA,NA	-0.076
1244	gene:Solyc01g103020.2	NA	1	+	91690982	91691040	91691163	91691232	91690652	91690721	91691313	91691430	1244	1,7,2	9,8,5	1,0,0	2,5,0	207	218	1	1.0	0.105,0.48,0.296	0.345,0.0,NA	0.121
1245	gene:Solyc01g103020.2	NA	1	+	91690982	91691040	91691163	91691222	91690652	91690721	91691313	91691430	1245	1,7,2	0,5,0	1,0,0	0,0,0	207	208	1	1.0	1.0,0.585,1.0	1.0,NA,NA	-0.138
124	gene:Solyc01g056520.2	NA	1	-	54533362	54533461	54537334	54537463	54532018	54532492	54537864	54538011	124	69,104,52	0,3,0	78,47,34	0,0,0	278	248	1	1.0	1.0,0.969,1.0	1.0,1.0,1.0	-0.01
1266	gene:Solyc01g087370.2	NA	1	-	82325821	82326024	82328213	82328315	82314087	82314163	82330207	82330334	1266	0,0,6	18,57,27	0,1,0	10,3,0	251	352	1	1.0	0.0,0.0,0.238	0.0,0.319,NA	-0.08
1268	gene:Solyc05g026130.2	NA	5	+	39788015	39788102	39792290	39792360	39787479	39787770	39792437	39792506	1268	203,502,202	4,0,0	225,157,205	0,1,1	236	219	1	1.0	0.979,1.0,1.0	1.0,0.993,0.995	-0.003
1269	gene:Solyc10g079840.1	NA	10	+	61321480	61321673	61322683	61322792	61320637	61320838	61323989	61324267	1269	38,60,39	0,0,0	23,30,15	0,0,2	342	258	1	1.0	1.0,1.0,1.0	1.0,1.0,0.85	0.05
1273	gene:Solyc01g057340.2	NA	1	-	60510721	60510795	60510851	60510931	60510006	60510190	60511061	60511166	1273	0,1,0	5,8,2	0,0,2	0,1,0	229	223	1	1.0	0.0,0.109,0.0	NA,0.0,1.0	-0.464
1275	gene:Solyc01g057340.2	NA	1	-	60510700	60510795	60510851	60510931	60510006	60510190	60511061	60511166	1275	0,1,0	5,11,4	0,0,2	0,1,4	229	244	1	1.0	0.0,0.088,0.0	NA,0.0,0.348	-0.145
1282	gene:Solyc05g052630.2	NA	5	-	62847507	62847605	62847812	62847932	62846079	62846323	62849168	62849284	1282	20,10,12	5,0,2	8,6,7	0,1,2	269	247	0.7152108518728972	1.0	0.786,1.0,0.846	1.0,0.846,0.763	0.008
1283	gene:Solyc05g052630.2	NA	5	-	62847507	62847557	62847812	62847846	62846079	62846323	62849168	62849284	1283	5,1,4	2,0,0	1,2,1	0,1,1	183	199	1	1.0	0.731,1.0,1.0	1.0,0.685,0.521	0.175
1284	gene:Solyc05g052630.2	NA	5	-	62847507	62847557	62847812	62847932	62846079	62846323	62849168	62849284	1284	20,10,12	2,0,0	8,6,7	0,1,1	269	199	1	1.0	0.881,1.0,1.0	1.0,0.816,0.838	0.076
1286	gene:Solyc05g052630.2	NA	5	-	62847187	62847339	62847812	62847846	62846079	62846323	62849168	62849284	1286	5,1,4	33,41,57	1,2,1	37,27,24	183	301	1	1.0	0.199,0.039,0.103	0.043,0.109,0.064	0.042
1288	gene:Solyc05g052630.2	NA	5	-	62847187	62847339	62847507	62847557	62846079	62846323	62849168	62849284	1288	2,0,0	33,41,57	0,1,1	37,27,24	199	301	1	1.0	0.084,0.0,0.0	0.0,0.053,0.059	-0.009
1292	gene:Solyc05g052630.2	NA	5	-	62847187	62847237	62847507	62847557	62846079	62846323	62849168	62849284	1292	2,0,0	25,47,44	0,1,1	51,24,29	199	199	1	1.0	0.074,0.0,0.0	0.0,0.04,0.033	0.0
1297	gene:Solyc09g091840.2	NA	9	-	71050994	71051073	71051101	71051179	71050578	71050733	71051732	71051849	1297	113,207,231	0,0,0	179,146,102	2,0,0	227	228	1	1.0	1.0,1.0,1.0	0.989,1.0,1.0	0.004
1298	gene:Solyc09g091840.2	NA	9	-	71050994	71051073	71051101	71051176	71050578	71050733	71051732	71051849	1298	86,163,189	0,0,0	144,115,84	2,0,0	224	228	1	1.0	1.0,1.0,1.0	0.987,1.0,1.0	0.004
1299	gene:Solyc02g014350.2	NA	2	+	15791428	15791516	15796939	15796991	15790647	15790869	15800034	15800189	1299	16,18,40	18,16,27	20,25,14	22,17,13	237	201	0.8488391586096302	1.0	0.43,0.488,0.557	0.435,0.555,0.477	0.003
129	gene:Solyc01g088370.2	NA	1	+	83139647	83139782	83139954	83140147	83139498	83139582	83140236	83140769	129	0,0,0	375,907,549	3,0,2	530,413,364	284	342	1	1.0	0.0,0.0,0.0	0.007,0.0,0.007	-0.005
131	gene:Solyc12g019010.1	NA	12	-	8973895	8974091	8974313	8974429	8973129	8973229	8979428	8979493	131	0,2,4	8,28,11	1,0,0	8,13,13	265	345	1	1.0	0.0,0.085,0.321	0.14,0.0,0.0	0.089
140	gene:Solyc03g083150.2	NA	3	+	52978131	52978206	52984003	52984123	52977244	52977397	52984905	52985205	140	0,7,2	2,0,0	0,2,1	1,0,0	224	269	1	1.0	0.0,1.0,1.0	0.0,1.0,1.0	0.0
143	gene:Solyc01g098500.2	NA	1	+	89009285	89009340	89009395	89009472	89009087	89009168	89009545	89009608	143	0,1,0	19,59,27	1,0,0	24,12,11	204	226	1	1.0	0.0,0.018,0.0	0.044,0.0,0.0	-0.009
144	gene:Solyc02g084760.2	NA	2	+	47862363	47862466	47862747	47862823	47862029	47862133	47865663	47865752	144	159,457,157	0,2,0	172,114,117	1,0,0	252	225	1	1.0	1.0,0.995,1.0	0.994,1.0,1.0	0.0
147	gene:Solyc07g053670.2	NA	7	+	62118224	62118346	62119596	62119654	62117865	62118147	62120338	62120678	147	235,348,150	2,1,4	305,207,251	2,1,4	271	207	1	1.0	0.989,0.996,0.966	0.991,0.994,0.98	-0.005
148	gene:Solyc07g047800.2	NA	7	-	59015015	59015192	59016423	59016448	59014612	59014812	59016576	59016715	148	1,1,0	1614,3314,2135	2,0,0	1238,986,897	174	326	1	1.0	0.001,0.001,0.0	0.003,0.0,0.0	-0.0
14	gene:Solyc06g084160.2	NA	6	+	49374240	49374291	49374505	49374630	49373255	49373402	49374713	49374992	14	0,0,3	196,483,188	1,0,1	166,103,124	200	274	1	1.0	0.0,0.0,0.021	0.008,0.0,0.011	0.001
153	gene:Solyc07g047800.2	NA	7	-	59014612	59014812	59015015	59015192	59012351	59012581	59016423	59016448	153	414,1548,908	2057,3920,2341	561,450,304	1608,1180,1162	326	349	0.7598454933008932	1.0	0.177,0.297,0.293	0.272,0.29,0.219	-0.005
154	gene:Solyc07g047800.2	NA	7	-	59014612	59014812	59015015	59015114	59012351	59012581	59016423	59016448	154	4,0,2	2057,3920,2341	0,0,2	1608,1180,1162	248	349	1	1.0	0.003,0.0,0.001	0.0,0.0,0.002	0.001
15	gene:Solyc06g084160.2	NA	6	+	49374240	49374291	49374505	49374634	49373255	49373402	49374713	49374992	15	0,0,3	0,1,0	1,0,1	4,0,0	200	278	1	1.0	NA,0.0,1.0	0.258,NA,1.0	-0.129
161	gene:Solyc03g118570.2	NA	3	+	67450817	67451032	67451032	67451131	67450454	67450603	67451249	67451325	161	11,51,26	18,40,11	12,16,12	12,11,8	364	248	0.6499459152171657	1.0	0.294,0.465,0.617	0.405,0.498,0.505	-0.011
162	gene:Solyc01g097010.2	NA	1	+	87992000	87992210	87994972	87995055	87989542	87989795	87995548	87995697	162	7,16,2	9,26,15	9,2,2	6,11,7	359	232	0.9768191689770472	1.0	0.335,0.285,0.079	0.492,0.105,0.156	-0.018
167	gene:Solyc07g017520.2	NA	7	-	7470635	7470685	7470771	7470778	7470059	7470148	7470888	7470993	167	0,0,3	0,4,0	1,0,0	0,0,0	156	199	1	1.0	NA,0.0,1.0	1.0,NA,NA	-0.5
16	gene:Solyc06g084160.2	NA	6	+	49374240	49374291	49374513	49374634	49373255	49373402	49374713	49374992	16	0,0,3	20,26,20	1,0,1	11,33,22	200	270	1	1.0	0.0,0.0,0.168	0.109,0.0,0.058	0.0
171	gene:Solyc07g040990.2	NA	7	+	51485482	51485550	51485949	51486762	51485206	51485227	51486913	51487249	171	0,0,4	288,722,511	0,0,0	382,253,197	217	962	1	1.0	0.0,0.0,0.034	0.0,0.0,0.0	0.011
173	gene:Solyc07g014590.2	NA	7	-	4933880	4933966	4934439	4934513	4932298	4932501	4934955	4935063	173	0,1,0	7,20,5	1,0,1	20,12,8	223	235	1	1.0	0.0,0.05,0.0	0.05,0.0,0.116	-0.039
17	gene:Solyc06g084160.2	NA	6	+	49374240	49374291	49374513	49374630	49373255	49373402	49374713	49374992	17	0,0,3	214,483,202	1,0,1	168,129,145	200	266	1	1.0	0.0,0.0,0.019	0.008,0.0,0.009	0.001
185	gene:Solyc01g098160.2	NA	1	-	88732115	88732240	88734968	88735069	88730992	88731613	88737107	88737335	185	53,143,105	2,2,1	68,30,45	0,1,0	250	274	1	1.0	0.967,0.987,0.991	1.0,0.97,1.0	-0.008
18	gene:Solyc06g084160.2	NA	6	+	49374244	49374291	49374505	49374630	49373255	49373402	49374713	49374992	18	0,1,0	196,483,188	1,0,0	166,103,124	196	274	1	1.0	0.0,0.003,0.0	0.008,0.0,0.0	-0.002
192	gene:Solyc01g009610.2	NA	1	-	3845155	3845274	3846254	3846309	3843463	3843598	3846727	3846800	192	0,0,0	68,194,58	1,0,2	165,101,98	204	268	1	1.0	0.0,0.0,0.0	0.008,0.0,0.026	-0.011
198	gene:Solyc06g007510.2	NA	6	-	1503194	1503322	1504032	1504119	1502684	1502789	1506254	1506397	198	10,2,3	8104,24368,9602	2,2,3	4455,3079,2866	236	277	1	1.0	0.001,0.0,0.0	0.001,0.001,0.001	-0.001
199	gene:Solyc06g007510.2	NA	6	-	1503194	1503322	1504032	1504158	1502684	1502789	1506254	1506397	199	78,170,102	8104,24368,9602	38,31,34	4455,3079,2866	275	277	1	1.0	0.01,0.007,0.011	0.009,0.01,0.012	-0.001
19	gene:Solyc06g084160.2	NA	6	+	49374244	49374291	49374505	49374634	49373255	49373402	49374713	49374992	19	0,1,0	0,1,0	1,0,0	4,0,0	196	278	1	1.0	NA,0.586,NA	0.262,NA,NA	0.324
1	gene:Solyc02g093370.2	NA	2	+	54258246	54258332	54258668	54258974	54257596	54258012	54259455	54259539	1	99,217,98	780,1652,888	68,61,51	481,501,413	235	455	0.7711012002268621	1.0	0.197,0.203,0.176	0.215,0.191,0.193	-0.008
201	gene:Solyc06g007510.2	NA	6	-	1502684	1502789	1503194	1503322	1501285	1501777	1504032	1504139	201	6417,18187,6776	9592,19300,8123	3377,2482,2400	3849,3036,3230	277	254	0.9490475811962634	1.0	0.38,0.464,0.433	0.446,0.428,0.405	-0.001
202	gene:Solyc06g007510.2	NA	6	-	1502684	1502789	1503194	1503316	1501285	1501777	1504032	1504139	202	7,12,1	9592,19300,8123	2,0,3	3849,3036,3230	271	254	1	1.0	0.001,0.001,0.0	0.0,0.0,0.001	0.0
20	gene:Solyc06g084160.2	NA	6	+	49374244	49374291	49374513	49374634	49373255	49373402	49374713	49374992	20	0,1,0	20,26,20	1,0,0	11,33,22	196	270	1	1.0	0.0,0.05,0.0	0.111,0.0,0.0	-0.02
212	gene:Solyc07g042510.2	NA	7	-	55782158	55782203	55782203	55782361	55781671	55782041	55783087	55783484	212	171,659,213	3,18,3	155,116,134	5,4,0	307	194	0.6673246456432201	1.0	0.973,0.959,0.978	0.951,0.948,1.0	0.004
213	gene:Solyc07g042510.2	NA	7	-	55782158	55782203	55782203	55782325	55781671	55782041	55783087	55783484	213	137,530,167	3,18,3	118,89,112	5,4,0	271	194	0.7718753771082537	1.0	0.97,0.955,0.976	0.944,0.941,1.0	0.005
215	gene:Solyc01g080220.2	NA	1	+	79434446	79434530	79434612	79434705	79434137	79434258	79434782	79434883	215	1,1,4	391,985,365	0,4,0	240,224,230	233	242	1	1.0	0.003,0.001,0.011	0.0,0.018,0.0	-0.001
21	gene:Solyc06g084160.2	NA	6	+	49374244	49374291	49374513	49374630	49373255	49373402	49374713	49374992	21	0,1,0	214,483,202	1,0,0	168,129,145	196	266	1	1.0	0.0,0.003,0.0	0.008,0.0,0.0	-0.002
220	gene:Solyc11g039950.1	NA	11	-	40563539	40563654	40567599	40567679	40563334	40563382	40569929	40570089	220	3,7,1	1,1,0	8,4,2	0,0,0	229	264	1	1.0	0.776,0.89,1.0	1.0,1.0,1.0	-0.111
224	gene:Solyc04g007020.2	NA	4	-	740830	740946	741004	741045	740449	740614	741507	742225	224	0,9,3	0,2,1	2,1,0	3,1,0	190	265	0.9183956168979404	1.0	NA,0.863,0.807	0.482,0.582,NA	0.303
22	gene:Solyc06g084160.2	NA	6	+	49374228	49374291	49374505	49374630	49373255	49373402	49374713	49374992	22	199,427,200	196,483,188	146,128,108	166,103,124	212	274	0.7975960051232791	1.0	0.568,0.533,0.579	0.532,0.616,0.53	0.001
233	gene:Solyc11g073130.1	NA	11	+	56218386	56218504	56219405	56219482	56218167	56218215	56220377	56220445	233	8,27,14	1,9,0	4,0,0	1,0,0	267	226	0.8822636047734764	1.0	0.871,0.717,1.0	0.772,NA,NA	0.091
235	gene:Solyc11g073130.1	NA	11	+	56218386	56218522	56219405	56219482	56218161	56218215	56220377	56220445	235	4,25,11	1,9,0	4,0,0	1,0,0	285	226	1	1.0	0.76,0.688,1.0	0.76,NA,NA	0.056
23	gene:Solyc06g084160.2	NA	6	+	49374228	49374291	49374505	49374634	49373255	49373402	49374713	49374992	23	199,427,200	0,1,0	146,128,108	4,0,0	212	278	1	1.0	1.0,0.998,1.0	0.98,1.0,1.0	0.006
241	gene:Solyc04g049670.2	NA	4	-	42855460	42855622	42855842	42855946	42852812	42852996	42856086	42856249	241	0,0,2	268,328,374	0,2,0	300,247,270	253	311	1	1.0	0.0,0.0,0.007	0.0,0.01,0.0	-0.001
242	gene:Solyc04g049670.2	NA	4	-	42855460	42855622	42855842	42855976	42852812	42852996	42856086	42856249	242	64,134,146	268,328,374	109,115,72	300,247,270	283	311	0.7810740162558241	1.0	0.208,0.31,0.3	0.285,0.338,0.227	-0.011
243	gene:Solyc06g009220.2	NA	6	+	3169951	3169995	3170196	3170260	3168770	3168828	3171153	3171253	243	1,2,0	50,75,72	0,0,0	52,54,32	193	213	1	1.0	0.022,0.029,0.0	0.0,0.0,0.0	0.017
244	gene:Solyc06g009220.2	NA	6	+	3169951	3169995	3170196	3170260	3168770	3168828	3171595	3171696	244	0,0,0	13,13,16	2,0,0	14,19,6	193	213	1	1.0	0.0,0.0,0.0	0.136,0.0,0.0	-0.045
245	gene:Solyc06g009220.2	NA	6	+	3169870	3169995	3170196	3170260	3168770	3168828	3171595	3171696	245	0,3,0	13,13,16	1,1,0	14,19,6	274	213	1	1.0	0.0,0.152,0.0	0.053,0.039,0.0	0.02
247	gene:Solyc02g069160.2	NA	2	+	39108834	39109026	39109336	39109765	39108645	39108723	39110256	39110556	247	3,5,2	318,683,417	0,1,0	298,223,125	341	578	1	1.0	0.016,0.012,0.008	0.0,0.008,0.0	0.009
250	gene:Solyc04g082130.2	NA	4	-	65911983	65912103	65912103	65912124	65911796	65911871	65912182	65912263	250	0,0,0	57,149,64	0,1,0	91,63,29	170	269	1	1.0	0.0,0.0,0.0	0.0,0.025,0.0	-0.008
254	gene:Solyc02g083540.2	NA	2	-	46899288	46899360	46899360	46899406	46898493	46898600	46899549	46899659	254	0,0,2	24,46,15	4,0,1	92,78,72	195	221	1	1.0	0.0,0.0,0.131	0.047,0.0,0.015	0.023
257	gene:Solyc12g055910.1	NA	12	+	61897316	61897366	61898701	61898771	61896302	61896393	61899365	61899475	257	0,5,6	1,2,10	6,4,8	1,1,0	199	219	1	1.0	0.0,0.733,0.398	0.868,0.815,1.0	-0.517
262	gene:Solyc08g059760.2	NA	8	-	45232375	45232428	45234151	45234235	45231391	45231458	45234600	45234697	262	5,21,6	0,0,0	5,0,0	1,0,0	233	202	0.656318938228206	1.0	1.0,1.0,1.0	0.813,NA,NA	0.187
269	gene:Solyc09g091440.2	NA	9	-	70723809	70723878	70724368	70724422	70723398	70723707	70724528	70724596	269	0,2,0	49,179,61	0,0,0	31,32,28	203	218	1	1.0	0.0,0.012,0.0	0.0,0.0,0.0	0.004
270	gene:Solyc09g091440.2	NA	9	-	70723809	70723878	70724368	70724441	70723398	70723707	70724528	70724596	270	0,3,2	49,179,61	1,0,1	31,32,28	222	218	1	1.0	0.0,0.016,0.031	0.031,0.0,0.034	-0.006
271	gene:Solyc01g008470.2	NA	1	+	2548963	2548990	2551100	2551161	2548567	2548770	2551446	2551758	271	0,0,2	1,0,0	0,0,0	0,1,0	176	210	1	1.0	0.0,NA,1.0	NA,0.0,NA	0.5
273	gene:Solyc02g067420.2	NA	2	-	37606034	37606081	37606130	37606219	37604941	37605337	37607132	37607222	273	499,1217,431	2,1,0	437,321,328	0,0,0	238	196	1	1.0	0.995,0.999,1.0	1.0,1.0,1.0	-0.002
274	gene:Solyc01g068630.2	NA	1	+	77838446	77838493	77838990	77839053	77838298	77838371	77839209	77839541	274	0,0,1	0,8,5	0,0,0	1,1,0	196	212	1	1.0	NA,0.0,0.178	0.0,0.0,NA	0.089
278	gene:Solyc07g042330.1	NA	7	+	55490099	55490155	55491298	55491552	55489585	55489940	55493404	55493486	278	0,2,0	0,3,2	0,0,0	0,3,7	205	403	0.706168457852773	1.0	NA,0.567,0.0	NA,0.0,0.0	0.283
279	gene:Solyc03g104810.2	NA	3	-	42989337	42989432	42989519	42989622	42987718	42988318	42991208	42991367	279	2,1,0	31,56,16	0,0,0	16,12,9	252	244	0.6449151262985533	1.0	0.059,0.017,0.0	0.0,0.0,0.0	0.025
27	gene:Solyc11g008450.1	NA	11	+	2653208	2653275	2654341	2654359	2650641	2650952	2654477	2654582	27	0,1,1	4,37,10	0,0,0	5,3,8	216	167	1	1.0	0.0,0.02,0.072	0.0,0.0,0.0	0.031
281	gene:Solyc02g085860.2	NA	2	+	48639051	48639107	48639629	48639733	48638680	48638842	48641301	48641554	281	0,1,0	6,21,6	0,0,0	14,2,6	205	253	1	1.0	0.0,0.056,0.0	0.0,0.0,0.0	0.019
282	gene:Solyc02g085860.2	NA	2	+	48639051	48639107	48639629	48639650	48638680	48638842	48641301	48641554	282	0,1,0	0,0,1	0,0,0	1,0,0	205	170	1	1.0	NA,1.0,0.0	0.0,NA,NA	0.5
294	gene:Solyc01g103410.2	NA	1	-	92019572	92019658	92020568	92020671	92016130	92016273	92020742	92020902	294	1,9,0	1255,1762,1794	2,0,0	869,608,669	252	235	1	1.0	0.001,0.005,0.0	0.002,0.0,0.0	0.001
295	gene:Solyc01g103410.2	NA	1	-	92019572	92019658	92020568	92020659	92016130	92016273	92020742	92020902	295	802,2206,1891	1255,1762,1794	834,695,525	869,608,669	240	235	0.979860430389141	1.0	0.385,0.551,0.508	0.484,0.528,0.435	-0.001
296	gene:Solyc01g103410.2	NA	1	-	92019572	92019658	92020541	92020659	92016130	92016273	92020742	92020902	296	849,2336,1955	1255,1762,1794	873,728,538	869,608,669	267	235	0.8911013096983578	1.0	0.373,0.539,0.49	0.469,0.513,0.414	0.002
297	gene:Solyc01g103410.2	NA	1	-	92019572	92019658	92020568	92020645	92016130	92016273	92020742	92020902	297	12,8,8	1255,1762,1794	2,10,1	869,608,669	226	235	1	1.0	0.01,0.005,0.005	0.002,0.017,0.002	-0.0
298	gene:Solyc01g103410.2	NA	1	-	92019572	92019658	92020568	92020658	92016130	92016273	92020742	92020902	298	1,2,0	1255,1762,1794	0,0,0	869,608,669	239	235	1	1.0	0.001,0.001,0.0	0.0,0.0,0.0	0.001
299	gene:Solyc01g103410.2	NA	1	-	92019572	92019658	92020541	92020671	92016130	92016273	92020742	92020902	299	2,28,0	1255,1762,1794	11,2,0	869,608,669	279	235	0.8366752806698269	1.0	0.001,0.013,0.0	0.011,0.003,0.0	0.0
300	gene:Solyc01g103410.2	NA	1	-	92019572	92019658	92020541	92020645	92016130	92016273	92020742	92020902	300	13,26,8	1255,1762,1794	12,12,1	869,608,669	253	235	0.8330421459395968	1.0	0.01,0.014,0.004	0.013,0.018,0.001	-0.001
301	gene:Solyc01g103410.2	NA	1	-	92019572	92019658	92020541	92020658	92016130	92016273	92020742	92020902	301	2,21,0	1255,1762,1794	9,2,0	869,608,669	266	235	1	1.0	0.001,0.01,0.0	0.009,0.003,0.0	-0.0
302	gene:Solyc01g103410.2	NA	1	-	92019572	92019658	92020541	92020659	92012592	92012727	92020742	92020902	302	847,2318,1955	2,3,3	864,726,538	2,1,3	267	235	1	1.0	0.997,0.999,0.998	0.997,0.998,0.994	0.002
303	gene:Solyc01g103410.2	NA	1	-	92019572	92019658	92020541	92020645	92012592	92012727	92020742	92020902	303	11,9,8	2,3,3	3,10,1	2,1,3	253	235	0.6446167014143949	1.0	0.836,0.736,0.712	0.582,0.903,0.236	0.188
304	gene:Solyc01g103410.2	NA	1	-	92019572	92019658	92020541	92020671	92012592	92012727	92020742	92020902	304	0,10,0	2,3,3	2,0,0	2,1,3	279	235	1	1.0	0.0,0.737,0.0	0.457,0.0,0.0	0.093
307	gene:Solyc01g103410.2	NA	1	-	92016130	92016273	92020541	92020645	92012592	92012727	92020742	92020902	307	11,9,8	1145,1885,1485	3,10,1	715,498,499	253	292	0.8500230746895598	1.0	0.011,0.005,0.006	0.005,0.023,0.002	-0.003
308	gene:Solyc01g103410.2	NA	1	-	92016130	92016273	92020541	92020671	92012592	92012727	92020742	92020902	308	0,10,0	1145,1885,1485	2,0,0	715,498,499	279	292	1	1.0	0.0,0.006,0.0	0.003,0.0,0.0	0.001
309	gene:Solyc01g103410.2	NA	1	-	92016130	92016273	92020541	92020658	92012592	92012727	92020742	92020902	309	0,3,0	1145,1885,1485	0,0,0	715,498,499	266	292	1	1.0	0.0,0.002,0.0	0.0,0.0,0.0	0.001
30	gene:Solyc03g025890.1	NA	3	+	3293327	3293397	3294370	3294527	3291785	3292748	3294620	3294815	30	2,0,0	1,0,0	4,0,0	2,3,0	219	306	1	1.0	0.736,NA,NA	0.736,0.0,NA	0.368
310	gene:Solyc01g103410.2	NA	1	-	92016130	92016273	92019146	92019327	92012592	92012727	92019572	92019658	310	0,3,3	2727,4538,3873	4,1,2	1816,1370,1319	330	292	1	1.0	0.0,0.001,0.001	0.002,0.001,0.001	-0.001
311	gene:Solyc01g103410.2	NA	1	-	92016130	92016273	92019146	92019392	92012592	92012727	92019572	92019658	311	1,9,0	2727,4538,3873	2,3,0	1816,1370,1319	395	292	1	1.0	0.0,0.001,0.0	0.001,0.002,0.0	-0.001
313	gene:Solyc01g103410.2	NA	1	-	92016130	92016272	92019146	92019327	92012592	92012727	92019572	92019658	313	0,3,3	1142,1880,1482	4,1,2	714,500,498	330	291	1	1.0	0.0,0.001,0.002	0.005,0.002,0.004	-0.003
314	gene:Solyc01g103410.2	NA	1	-	92016130	92016272	92019146	92019392	92012592	92012727	92019572	92019658	314	1,9,0	1142,1880,1482	2,3,0	714,500,498	395	291	1	1.0	0.001,0.004,0.0	0.002,0.004,0.0	-0.0
317	gene:Solyc02g030110.2	NA	2	+	25132853	25132934	25133007	25133068	25130148	25130302	25133641	25133723	317	0,0,2	0,2,0	6,0,1	0,0,0	230	210	1	1.0	NA,0.0,1.0	1.0,NA,1.0	-0.5
318	gene:Solyc06g011530.2	NA	6	+	8021721	8021813	8022157	8022222	8020684	8020772	8022451	8022497	318	16,21,27	0,0,2	8,18,5	1,1,1	241	214	1	1.0	1.0,1.0,0.923	0.877,0.941,0.816	0.096
323	gene:Solyc01g099700.2	NA	1	+	89869857	89870026	89871076	89871136	89869514	89869610	89871267	89871360	323	4,56,20	2,0,0	5,2,9	1,1,0	318	209	1	1.0	0.568,1.0,1.0	0.767,0.568,1.0	0.078
324	gene:Solyc01g099700.2	NA	1	+	89870150	89870214	89871076	89871136	89869514	89869610	89871267	89871360	324	4,9,7	2,0,0	2,4,5	1,1,0	213	209	1	1.0	0.662,1.0,1.0	0.662,0.797,1.0	0.068
325	gene:Solyc09g074870.2	NA	9	-	66681508	66681553	66682045	66682175	66680128	66680218	66683466	66683551	325	4,4,8	0,1,0	4,0,2	0,0,0	279	194	1	1.0	1.0,0.736,1.0	1.0,NA,1.0	-0.088
326	gene:Solyc09g074870.2	NA	9	-	66681508	66681553	66682045	66682153	66680128	66680218	66683466	66683551	326	2,2,0	0,1,0	0,0,4	0,0,0	257	194	1	1.0	1.0,0.602,NA	NA,NA,1.0	-0.199
33	gene:Solyc03g124040.2	NA	3	-	70751020	70751238	70755662	70755755	70749854	70750471	70756164	70756278	33	0,3,0	48,163,55	0,0,0	42,54,41	242	367	1	1.0	0.0,0.027,0.0	0.0,0.0,0.0	0.009
341	gene:Solyc06g053430.2	NA	6	+	36208306	36208383	36209475	36209657	36204382	36204590	36210137	36210552	341	0,2,0	201,623,223	0,0,4	180,141,136	226	331	1	1.0	0.0,0.005,0.0	0.0,0.0,0.041	-0.012
343	gene:Solyc06g053430.2	NA	6	+	36208306	36208388	36209475	36209657	36204382	36204590	36210137	36210552	343	1,2,0	201,623,223	0,0,4	180,141,136	231	331	1	1.0	0.007,0.005,0.0	0.0,0.0,0.04	-0.009
351	gene:Solyc10g075030.1	NA	10	+	58726630	58726713	58727380	58727417	58724643	58724756	58727626	58727708	351	1,1,7	0,0,1	6,1,1	2,0,0	232	186	1	1.0	1.0,1.0,0.849	0.706,1.0,1.0	0.048
353	gene:Solyc07g055980.2	NA	7	-	63881913	63881971	63882575	63882710	63879904	63880247	63882760	63882834	353	14,57,20	0,2,0	10,11,14	0,0,0	284	207	1	1.0	1.0,0.954,1.0	1.0,1.0,1.0	-0.015
354	gene:Solyc07g055980.2	NA	7	-	63881913	63881971	63882575	63882683	63879904	63880247	63882760	63882834	354	23,111,37	0,2,0	29,23,20	0,0,0	257	207	1	1.0	1.0,0.978,1.0	1.0,1.0,1.0	-0.007
355	gene:Solyc09g091850.2	NA	9	-	71058756	71058818	71058818	71058927	71056692	71057872	71059918	71059991	355	3,2,0	47,118,127	0,0,0	118,58,50	258	211	0.9602947228645368	1.0	0.05,0.014,0.0	0.0,0.0,0.0	0.021
357	gene:Solyc08g006600.2	NA	8	-	1192982	1193090	1194283	1194376	1190140	1190280	1194491	1194534	357	17,47,23	0,0,0	17,7,14	0,1,0	242	257	1	1.0	1.0,1.0,1.0	1.0,0.881,1.0	0.04
358	gene:Solyc08g006600.2	NA	8	-	1192982	1193090	1194283	1194379	1190140	1190280	1194491	1194534	358	30,62,31	0,0,0	17,7,19	0,1,0	245	257	1	1.0	1.0,1.0,1.0	1.0,0.88,1.0	0.04
359	gene:Solyc08g006600.2	NA	8	-	1192982	1193090	1194283	1194387	1190140	1190280	1194491	1194534	359	56,135,118	0,0,0	35,22,32	0,1,0	253	257	1	1.0	1.0,1.0,1.0	1.0,0.957,1.0	0.014
366	gene:Solyc08g006600.2	NA	8	-	1193044	1193093	1194283	1194376	1190140	1190280	1194491	1194534	366	17,47,23	27,25,26	17,7,14	12,5,15	242	198	0.8497822241052136	1.0	0.34,0.606,0.42	0.537,0.534,0.433	-0.046
369	gene:Solyc01g108500.2	NA	1	-	95807251	95807456	95807753	95807798	95806892	95806975	95808000	95808478	369	6,16,3	5,9,8	8,0,3	3,4,4	194	354	0.8369402130512091	1.0	0.686,0.764,0.406	0.83,0.0,0.578	0.149
377	gene:Solyc08g005070.2	NA	8	+	53811	53869	54172	54274	53349	53607	54466	54589	377	0,1,0	0,4,2	0,0,0	0,2,2	207	251	1	1.0	NA,0.233,0.0	NA,0.0,0.0	0.117
37	gene:Solyc03g124040.2	NA	3	-	70755716	70755845	70756164	70756266	70751020	70751238	70756798	70757044	37	0,4,2	0,0,1	0,1,2	3,0,0	251	278	1	1.0	NA,1.0,0.689	0.0,1.0,1.0	0.178
380	gene:Solyc04g007880.2	NA	4	+	1561086	1561282	1561653	1561761	1560673	1560884	1562106	1562341	380	3,7,1	12,20,11	4,1,0	6,4,2	345	257	0.7313849512426338	1.0	0.157,0.207,0.063	0.332,0.157,0.0	-0.021
381	gene:Solyc06g054140.2	NA	6	+	36965177	36965243	36965487	36965575	36963980	36964025	36967925	36968169	381	6,17,9	4,6,5	4,9,3	1,1,0	215	237	1	1.0	0.623,0.757,0.665	0.815,0.908,1.0	-0.226
383	gene:Solyc06g054140.2	NA	6	+	36963980	36964025	36965487	36965575	36962408	36962514	36967925	36968169	383	1,16,4	0,1,0	1,0,0	0,0,0	194	237	1	1.0	1.0,0.951,1.0	1.0,NA,NA	-0.016
387	gene:Solyc06g054140.2	NA	6	+	36963987	36964025	36965487	36965575	36962408	36962514	36967925	36968169	387	6,1,7	0,1,0	2,2,0	0,0,0	187	237	1	1.0	1.0,0.559,1.0	1.0,1.0,NA	-0.147
38	gene:Solyc03g124040.2	NA	3	-	70755716	70755845	70756164	70756278	70751020	70751238	70756798	70757044	38	17,26,19	0,0,1	17,8,14	3,0,0	263	278	0.8142811679352384	1.0	1.0,1.0,0.953	0.857,1.0,1.0	0.032
395	gene:Solyc09g007190.2	NA	9	+	809300	809346	809788	809848	807027	807258	810509	810546	395	0,0,0	6,43,17	0,1,0	2,1,1	195	209	1	1.0	0.0,0.0,0.0	0.0,0.517,0.0	-0.172
39	gene:Solyc03g124040.2	NA	3	-	70755716	70755845	70756164	70756309	70751020	70751238	70756798	70757044	39	0,1,3	0,0,1	0,1,3	3,0,0	294	278	1	1.0	NA,1.0,0.739	0.0,1.0,1.0	0.203
406	gene:Solyc05g005840.2	NA	5	+	658912	659026	659405	659476	658355	658425	660258	660410	406	5,38,12	6,9,2	2,9,3	0,1,0	263	220	1	1.0	0.411,0.779,0.834	1.0,0.883,1.0	-0.286
40	gene:Solyc02g023970.2	NA	2	-	24616527	24616621	24617299	24617398	24616055	24616154	24618053	24618145	40	0,2,0	0,0,0	0,2,0	1,0,0	248	243	1	1.0	NA,1.0,NA	0.0,1.0,NA	0.5
410	gene:Solyc05g005840.2	NA	5	+	658912	659026	659405	659584	658355	658418	660258	660410	410	17,53,16	41,132,61	13,3,3	19,20,9	263	328	0.8248001285323056	1.0	0.341,0.334,0.246	0.46,0.158,0.294	0.003
417	gene:Solyc05g005840.2	NA	5	+	659828	659972	660258	660410	659405	659622	660955	661216	417	4,0,0	172,611,172	0,2,0	89,54,64	293	301	1	1.0	0.023,0.0,0.0	0.0,0.037,0.0	-0.005
422	gene:Solyc11g069610.1	NA	11	-	54247940	54248034	54249439	54249576	54247771	54247854	54249657	54250415	422	23,57,9	0,1,1	19,9,4	0,0,0	286	243	1	1.0	1.0,0.98,0.884	1.0,1.0,1.0	-0.045
423	gene:Solyc11g069610.1	NA	11	-	54247940	54248034	54249439	54249540	54247771	54247854	54249657	54250415	423	18,34,4	0,1,1	11,5,2	0,0,0	250	243	1	1.0	1.0,0.971,0.795	1.0,1.0,1.0	-0.078
424	gene:Solyc11g069610.1	NA	11	-	54247940	54248034	54249439	54249523	54247771	54247854	54249657	54250415	424	18,38,7	0,1,1	10,5,4	0,0,0	233	243	1	1.0	1.0,0.975,0.88	1.0,1.0,1.0	-0.048
444	gene:Solyc10g081400.1	NA	10	+	62478149	62478154	62478501	62478745	62477284	62477360	62478988	62479005	444	2,0,0	8,13,8	0,0,0	7,4,5	154	393	1	1.0	0.389,0.0,0.0	0.0,0.0,0.0	0.13
449	gene:Solyc03g026150.2	NA	3	+	3560976	3561021	3561070	3561195	3560832	3560892	3561935	3562044	449	4,10,0	110,247,106	5,0,1	68,48,57	194	274	0.77839275964464	1.0	0.049,0.054,0.0	0.094,0.0,0.024	-0.005
44	gene:Solyc05g015220.2	NA	5	-	10089234	10089319	10089349	10089432	10088680	10088788	10091059	10091156	44	16,43,51	0,0,0	30,29,25	1,0,0	232	234	1	1.0	1.0,1.0,1.0	0.968,1.0,1.0	0.011
455	gene:Solyc05g015710.2	NA	5	-	11757559	11757682	11757799	11757841	11755996	11756260	11758143	11758617	455	5,23,5	0,1,1	3,0,1	0,0,0	191	272	1	1.0	1.0,0.97,0.877	1.0,NA,1.0	-0.051
456	gene:Solyc05g015710.2	NA	5	-	11757559	11757682	11757799	11757853	11755996	11756260	11758143	11758617	456	13,39,10	0,1,1	4,2,1	0,0,0	203	272	1	1.0	1.0,0.981,0.931	1.0,1.0,1.0	-0.029
457	gene:Solyc05g015710.2	NA	5	-	11757559	11757682	11757799	11757856	11755996	11756260	11758143	11758617	457	5,20,4	0,1,1	3,0,1	0,0,0	206	272	1	1.0	1.0,0.964,0.841	1.0,NA,1.0	-0.065
45	gene:Solyc03g093640.2	NA	3	-	55197867	55198070	55198350	55198403	55197501	55197548	55199155	55199220	45	40,133,77	4,3,0	91,60,35	0,3,0	202	352	0.6424011288305341	1.0	0.946,0.987,1.0	1.0,0.972,1.0	-0.013
462	gene:Solyc05g015710.2	NA	5	-	11757572	11757682	11757799	11757853	11755996	11756260	11758143	11758617	462	13,39,10	17,44,18	4,2,1	5,5,0	203	259	0.6741584779240403	1.0	0.494,0.531,0.415	0.505,0.338,1.0	-0.134
468	gene:Solyc01g104880.2	NA	1	-	93205431	93205456	93206449	93206529	93204456	93204516	93207085	93207307	468	18,54,63	6,19,11	33,32,21	12,5,7	229	174	0.8568585809807693	1.0	0.695,0.683,0.813	0.676,0.829,0.695	-0.003
469	gene:Solyc01g104880.2	NA	1	-	93204456	93204516	93205431	93205499	93203912	93203981	93206449	93206529	469	0,0,3	20,50,60	0,0,0	33,28,23	217	209	1	1.0	0.0,0.0,0.046	0.0,0.0,0.0	0.015
46	gene:Solyc03g093640.2	NA	3	-	55198147	55198205	55198350	55198403	55198010	55198070	55199155	55199220	46	42,133,77	1,1,0	91,59,35	0,0,0	202	207	1	1.0	0.977,0.993,1.0	1.0,1.0,1.0	-0.01
470	gene:Solyc01g104880.2	NA	1	-	93204456	93204516	93205431	93205568	93203912	93203981	93206449	93206529	470	0,0,1	20,50,60	0,0,2	33,28,23	286	209	1	1.0	0.0,0.0,0.012	0.0,0.0,0.06	-0.016
471	gene:Solyc01g104880.2	NA	1	-	93204456	93204516	93205431	93205456	93203912	93203981	93206449	93206529	471	10,25,44	20,50,60	20,17,14	33,28,23	174	209	0.6878232307285708	1.0	0.375,0.375,0.468	0.421,0.422,0.422	-0.016
472	gene:Solyc01g104880.2	NA	1	-	93205427	93205456	93206449	93206529	93204456	93204516	93207085	93207307	472	18,54,63	1,0,0	33,32,21	0,0,1	229	178	1	1.0	0.933,1.0,1.0	1.0,1.0,0.942	-0.003
473	gene:Solyc03g026310.2	NA	3	+	3745999	3746171	3746516	3746616	3745707	3745858	3746722	3746824	473	3,24,26	2,0,3	11,4,1	1,0,0	321	249	1	1.0	0.538,1.0,0.871	0.895,1.0,1.0	-0.162
475	gene:Solyc03g026310.2	NA	3	+	3745999	3746171	3746516	3746629	3745707	3745858	3746722	3746824	475	3,24,26	2,0,2	11,4,1	1,0,0	321	262	1	1.0	0.55,1.0,0.914	0.9,1.0,1.0	-0.145
480	gene:Solyc07g064510.2	NA	7	-	66622527	66622583	66623591	66623675	66622321	66622452	66623969	66624435	480	3,8,4	712,1953,909	1,1,1	750,464,425	233	205	1	1.0	0.004,0.004,0.004	0.001,0.002,0.002	0.002
484	gene:Solyc03g043660.2	NA	3	-	7164041	7164142	7165586	7165712	7161879	7161945	7166425	7166462	484	16,86,92	0,0,2	79,67,44	0,0,0	275	250	1	1.0	1.0,1.0,0.977	1.0,1.0,1.0	-0.008
486	gene:Solyc11g010470.1	NA	11	-	3535320	3535411	3535914	3536003	3535035	3535158	3536928	3537417	486	1,5,0	3,3,0	0,0,0	0,0,1	238	240	1	1.0	0.252,0.627,NA	NA,NA,0.0	0.44
495	gene:Solyc04g078870.2	NA	4	+	63536371	63536419	63536562	63536641	63535711	63535825	63536987	63537044	495	30,74,50	47,215,100	35,27,26	84,71,39	197	228	0.8030035920520728	1.0	0.425,0.285,0.367	0.325,0.306,0.436	0.003
496	gene:Solyc04g078870.2	NA	4	+	63536375	63536419	63536562	63536641	63535711	63535825	63536987	63537044	496	0,1,0	47,215,100	0,0,0	84,71,39	193	228	1	1.0	0.0,0.005,0.0	0.0,0.0,0.0	0.002
497	gene:Solyc01g100590.2	NA	1	-	90572113	90572205	90574909	90574977	90571498	90571565	90575047	90575472	497	337,733,583	0,0,0	527,401,386	4,0,2	217	241	1	1.0	1.0,1.0,1.0	0.993,1.0,0.995	0.004
498	gene:Solyc01g100590.2	NA	1	-	90572113	90572205	90574909	90574958	90571498	90571565	90575047	90575472	498	96,160,168	0,0,0	156,90,135	4,0,2	198	241	1	1.0	1.0,1.0,1.0	0.979,1.0,0.988	0.011
499	gene:Solyc03g121950.2	NA	3	-	69946973	69947290	69948424	69948454	69946683	69946845	69948571	69948631	499	0,0,0	243,918,379	1,0,0	270,126,162	179	466	1	1.0	0.0,0.0,0.0	0.01,0.0,0.0	-0.003
502	gene:Solyc04g079070.2	NA	4	-	63655678	63655752	63656246	63656266	63654573	63654696	63657109	63657258	502	0,6,1	116,207,129	0,0,0	36,23,20	169	223	0.6727953299768834	1.0	0.0,0.037,0.01	0.0,0.0,0.0	0.016
507	gene:Solyc04g079070.2	NA	4	-	63652099	63652145	63652549	63652792	63651691	63651958	63653555	63653684	507	0,1,8	2,50,18	0,0,1	5,4,3	392	195	1	1.0	0.0,0.01,0.181	0.0,0.0,0.142	0.016
513	gene:Solyc03g063880.2	NA	3	-	36625640	36625700	36630086	36630160	36625156	36625234	36630265	36630305	513	29,102,47	94,138,76	44,33,29	60,61,67	223	209	0.8786127664334176	1.0	0.224,0.409,0.367	0.407,0.336,0.289	-0.011
515	gene:Solyc01g103250.2	NA	1	+	91902095	91902132	91902182	91902260	91901698	91901886	91902558	91903450	515	0,0,2	0,0,0	0,0,0	0,2,0	186	227	1	1.0	NA,NA,1.0	NA,0.0,NA	1.0
516	gene:Solyc09g074230.2	NA	9	-	66006342	66006380	66006478	66006568	66006163	66006229	66007140	66007203	516	69,111,107	1,0,0	60,45,41	0,0,0	239	187	1	1.0	0.982,1.0,1.0	1.0,1.0,1.0	-0.006
520	gene:Solyc01g010720.2	NA	1	-	5750193	5750279	5750364	5750416	5749600	5750115	5750522	5750618	520	1,1,2	5,12,14	0,0,1	3,8,8	201	235	1	1.0	0.19,0.089,0.143	0.0,0.0,0.128	0.098
522	gene:Solyc01g010720.2	NA	1	-	5750193	5750279	5750364	5750419	5749600	5750115	5750522	5750618	522	1,0,2	5,12,14	0,0,1	3,8,8	204	235	1	1.0	0.187,0.0,0.141	0.0,0.0,0.126	0.067
524	gene:Solyc08g083280.2	NA	8	+	65785266	65785289	65785369	65785465	65785065	65785141	65785559	65785721	524	0,3,0	67,208,75	0,0,0	72,73,70	172	245	1	1.0	0.0,0.02,0.0	0.0,0.0,0.0	0.007
527	gene:Solyc08g083280.2	NA	8	+	65785233	65785289	65785369	65785444	65785065	65785141	65785559	65785721	527	0,0,0	4,10,2	0,1,1	5,3,5	205	224	1	1.0	0.0,0.0,0.0	0.0,0.267,0.179	-0.149
528	gene:Solyc08g083280.2	NA	8	+	65785233	65785289	65785369	65785465	65785065	65785141	65785559	65785721	528	0,0,0	67,208,75	0,1,1	72,73,70	205	245	1	1.0	0.0,0.0,0.0	0.0,0.016,0.017	-0.011
52	gene:Solyc02g084660.2	NA	2	+	47750832	47750935	47751189	47751319	47750003	47750529	47751914	47751988	52	0,5,2	0,6,0	0,0,2	0,0,0	252	279	1	1.0	NA,0.48,1.0	NA,NA,1.0	-0.26
531	gene:Solyc09g091020.2	NA	9	-	70371293	70371350	70371350	70371411	70370620	70370734	70371544	70371739	531	58,288,124	0,0,0	46,58,54	1,1,0	210	206	1	1.0	1.0,1.0,1.0	0.978,0.983,1.0	0.013
536	gene:Solyc09g090120.2	NA	9	+	69657644	69657708	69657755	69657838	69655580	69655650	69657904	69657965	536	7,48,17	0,12,0	19,8,7	0,0,1	213	232	1	1.0	1.0,0.813,1.0	1.0,1.0,0.884	-0.024
537	gene:Solyc09g090120.2	NA	9	+	69657680	69657708	69657755	69657838	69655580	69655650	69657904	69657965	537	127,410,175	0,12,0	136,104,111	0,0,1	177	232	0.913736499148301	1.0	1.0,0.978,1.0	1.0,1.0,0.993	-0.005
540	gene:Solyc07g022790.2	NA	7	+	21623925	21623986	21624616	21624662	21623718	21623824	21624764	21625035	540	3,4,1	63,86,35	0,2,2	17,15,35	210	195	0.8668763657425083	1.0	0.042,0.041,0.026	0.0,0.11,0.05	-0.017
547	gene:Solyc03g118390.2	NA	3	-	67281901	67282062	67283773	67283834	67281709	67281828	67283944	67284055	547	183,272,192	0,1,1	193,153,158	0,0,0	210	310	1	1.0	1.0,0.998,0.996	1.0,1.0,1.0	-0.002
550	gene:Solyc03g118390.2	NA	3	-	67281948	67282062	67283773	67283843	67281709	67281828	67283944	67284055	550	0,1,1	239,392,262	0,0,0	198,158,129	219	263	1	1.0	0.0,0.003,0.005	0.0,0.0,0.0	0.003
556	gene:Solyc04g025290.2	NA	4	-	24330170	24330351	24337434	24337627	24329325	24329705	24338391	24338595	556	12,50,22	5,38,17	4,7,12	8,4,5	342	330	0.866652123961053	1.0	0.698,0.559,0.555	0.325,0.628,0.698	0.054
559	gene:Solyc04g025290.2	NA	4	-	24330165	24330351	24337434	24337627	24329325	24329705	24338391	24338595	559	12,50,22	6,38,15	4,7,12	8,2,6	342	335	0.6984916226251621	1.0	0.662,0.563,0.59	0.329,0.774,0.662	0.017
55	gene:Solyc11g062410.1	NA	11	-	49438317	49438364	49438364	49438443	49438143	49438233	49438578	49438632	55	53,124,53	17,68,56	17,14,6	11,5,8	228	196	0.8304995229307545	1.0	0.728,0.611,0.449	0.571,0.706,0.392	0.04
561	gene:Solyc04g025290.2	NA	4	-	24330222	24330351	24337434	24337655	24329325	24329705	24338391	24338595	561	10,42,28	0,0,2	5,14,16	1,2,1	370	278	1	1.0	1.0,1.0,0.913	0.79,0.84,0.923	0.12
562	gene:Solyc04g025290.2	NA	4	-	24330222	24330351	24337434	24337627	24329325	24329705	24338391	24338595	562	12,50,22	0,0,2	4,7,12	1,2,1	342	278	1	1.0	1.0,1.0,0.899	0.765,0.74,0.907	0.162
563	gene:Solyc06g065230.2	NA	6	+	40678297	40678377	40678615	40678679	40677926	40678017	40678954	40679087	563	19,21,4	0,1,0	2,0,0	0,0,0	229	213	1	1.0	1.0,0.951,1.0	1.0,NA,NA	-0.016
564	gene:Solyc06g065230.2	NA	6	+	40678297	40678377	40678615	40678645	40677926	40678017	40678954	40679087	564	19,21,4	0,2,0	2,0,0	0,0,0	229	179	1	1.0	1.0,0.891,1.0	1.0,NA,NA	-0.036
576	gene:Solyc12g035130.1	NA	12	-	60089869	60090139	60090656	60090903	60088930	60089281	60092140	60092245	576	1,2,0	3178,7590,4801	3,2,4	2065,1676,1387	396	419	1	1.0	0.0,0.0,0.0	0.002,0.001,0.003	-0.002
592	gene:Solyc07g022770.1	NA	7	+	21539222	21539256	21539265	21539273	21539116	21539149	21539352	21539386	592	6,14,36	3,1,0	28,26,28	0,2,0	183	157	1	1.0	0.632,0.923,1.0	1.0,0.918,1.0	-0.121
594	gene:Solyc07g049180.2	NA	7	-	59441832	59441943	59443557	59443694	59441701	59441735	59443958	59447380	594	0,0,0	0,2,2	2,0,0	0,0,0	286	260	1	1.0	NA,0.0,0.0	1.0,NA,NA	-1.0
598	gene:Solyc01g034150.2	NA	1	-	36255080	36255155	36255432	36255498	36251783	36251820	36256428	36256568	598	9,12,5	0,13,9	5,1,3	1,0,1	215	224	1	1.0	1.0,0.49,0.367	0.839,1.0,0.758	-0.247
609	gene:Solyc01g109170.2	NA	1	+	96216548	96216656	96216762	96216832	96216076	96216469	96216918	96218022	609	1141,3033,1239	2,0,0	206,129,133	0,0,0	257	219	1	1.0	0.998,1.0,1.0	1.0,1.0,1.0	-0.001
60	gene:Solyc05g052700.2	NA	5	+	62906652	62906717	62907645	62907708	62905341	62906441	62907854	62908171	60	0,2,0	0,3,0	1,0,2	0,0,0	214	212	1	1.0	NA,0.398,NA	1.0,NA,1.0	-0.602
613	gene:Solyc03g117420.2	NA	3	-	66560671	66560743	66560978	66561211	66560453	66560525	66562651	66562723	613	0,2,2	170,388,264	0,0,0	131,89,64	382	221	1	1.0	0.0,0.003,0.004	0.0,0.0,0.0	0.002
615	gene:Solyc03g117420.2	NA	3	-	66568505	66568647	66568841	66568901	66568342	66568413	66569092	66569138	615	1,4,3	0,0,2	8,3,0	0,0,0	209	291	1	1.0	1.0,1.0,0.676	1.0,1.0,NA	-0.108
616	gene:Solyc03g117420.2	NA	3	-	66568342	66568413	66568808	66568901	66567192	66567487	66569092	66569138	616	3,1,6	345,823,871	9,2,0	348,238,159	242	220	0.7608418501771612	1.0	0.008,0.001,0.006	0.023,0.008,0.0	-0.005
61	gene:Solyc05g052700.2	NA	5	+	62906652	62906713	62907645	62907708	62905341	62906441	62907854	62908171	61	0,0,0	0,3,0	2,0,0	0,0,0	210	212	1	1.0	NA,0.0,NA	1.0,NA,NA	-1.0
621	gene:Solyc12g019060.1	NA	12	+	9074501	9074587	9074802	9074934	9073981	9074391	9075255	9076116	621	0,0,0	7,17,17	0,1,1	16,6,3	235	281	1	1.0	0.0,0.0,0.0	0.0,0.166,0.285	-0.15
622	gene:Solyc01g098520.2	NA	1	-	89017523	89017645	89017771	89017830	89016400	89016427	89017978	89018085	622	11,36,22	17,81,32	4,1,2	2,5,5	208	271	0.9390743103771771	1.0	0.457,0.367,0.472	0.723,0.207,0.343	0.008
629	gene:Solyc01g098520.2	NA	1	-	89017978	89018085	89018123	89018242	89016400	89016427	89018329	89018364	629	0,4,2	23,107,54	0,0,0	3,5,12	268	256	0.7245681761792896	1.0	0.0,0.034,0.034	0.0,0.0,0.0	0.023
62	gene:Solyc05g055170.2	NA	5	-	64928954	64929064	64929511	64929605	64928731	64928803	64930322	64930474	62	201,321,200	0,0,1	237,185,193	0,0,0	243	259	1	1.0	1.0,1.0,0.995	1.0,1.0,1.0	-0.002
630	gene:Solyc01g098520.2	NA	1	-	89017978	89018085	89018123	89018260	89016400	89016427	89018329	89018374	630	10,48,36	23,107,54	5,1,6	3,5,12	286	256	0.973532992425578	1.0	0.28,0.287,0.374	0.599,0.152,0.309	-0.04
632	gene:Solyc05g054940.2	NA	5	-	64734640	64734648	64734653	64734769	64733328	64733387	64736697	64736918	632	1,12,8	0,0,1	3,0,12	3,1,2	265	157	1	1.0	1.0,1.0,0.826	0.372,0.0,0.78	0.558
635	gene:Solyc02g080780.2	NA	2	-	44911416	44911526	44911754	44911916	44911061	44911234	44911984	44912143	635	3,0,0	0,7,2	2,0,0	0,0,0	311	259	1	1.0	1.0,0.0,0.0	1.0,NA,NA	-0.667
63	gene:Solyc05g055170.2	NA	5	-	64928888	64929064	64929511	64929605	64928731	64928803	64930322	64930474	63	201,321,200	0,1,5	237,185,193	0,0,2	243	325	1	1.0	1.0,0.998,0.982	1.0,1.0,0.992	-0.004
640	gene:Solyc02g092000.2	NA	2	-	53223843	53223999	53224556	53224647	53223647	53223687	53224856	53225033	640	0,1,0	103,314,149	0,0,0	107,91,58	240	305	1	1.0	0.0,0.004,0.0	0.0,0.0,0.0	0.001
641	gene:Solyc02g092000.2	NA	2	-	53223843	53223999	53224556	53224650	53223647	53223687	53224856	53225033	641	0,2,3	103,314,149	0,0,0	107,91,58	243	305	1	1.0	0.0,0.008,0.025	0.0,0.0,0.0	0.011
644	gene:Solyc06g054580.2	NA	6	+	37319831	37319933	37320124	37320298	37319378	37319614	37320729	37321080	644	0,6,8	0,1,0	1,0,2	3,0,0	251	323	1	1.0	NA,0.885,1.0	0.3,NA,1.0	0.292
647	gene:Solyc06g084530.2	NA	6	+	49627388	49627482	49627989	49628094	49627113	49627252	49631012	49631388	647	0,0,0	139,349,137	0,3,0	77,79,49	243	254	1	1.0	0.0,0.0,0.0	0.0,0.038,0.0	-0.013
656	gene:Solyc08g065350.2	NA	8	+	53260392	53260448	53262209	53262343	53260067	53260319	53262894	53262957	656	31,26,32	0,3,0	25,18,13	0,0,2	205	283	1	1.0	1.0,0.923,1.0	1.0,1.0,0.9	0.008
657	gene:Solyc08g065350.2	NA	8	+	53260392	53260448	53262209	53262265	53260067	53260319	53262894	53262957	657	31,26,32	0,0,0	25,18,13	0,2,0	205	205	1	1.0	1.0,1.0,1.0	1.0,0.9,1.0	0.033
660	gene:Solyc01g109430.2	NA	1	-	96385109	96385397	96385894	96385924	96384121	96384645	96386050	96386135	660	0,0,0	43,95,38	0,1,0	79,68,56	179	437	1	1.0	0.0,0.0,0.0	0.0,0.035,0.0	-0.012
668	gene:Solyc05g018750.2	NA	5	+	23531730	23531877	23535858	23536252	23531119	23531544	23537629	23537918	668	0,0,1	76,138,93	0,0,1	82,62,58	296	543	1	1.0	0.0,0.0,0.019	0.0,0.0,0.031	-0.004
676	gene:Solyc02g092910.2	NA	2	+	53860043	53860079	53862042	53862134	53859288	53859434	53862620	53862722	676	26,58,51	2,1,0	40,30,38	0,0,1	185	241	1	1.0	0.944,0.987,1.0	1.0,1.0,0.98	-0.016
680	gene:Solyc02g062640.2	NA	2	+	34387933	34388093	34388325	34388386	34384971	34385043	34388886	34388946	680	0,1,0	0,1,0	2,0,0	0,0,0	309	210	1	1.0	NA,0.405,NA	1.0,NA,NA	-0.595
685	gene:Solyc02g062640.2	NA	2	+	34386072	34386134	34387933	34388093	34384971	34385043	34388886	34388946	685	0,1,0	0,1,0	0,0,0	2,0,0	211	309	1	1.0	NA,0.594,NA	0.0,NA,NA	0.594
689	gene:Solyc02g090130.2	NA	2	-	51747706	51747790	51748750	51748873	51747251	51747395	51749020	51749116	689	86,229,114	124,175,92	56,49,29	47,32,39	272	233	0.7506478970401956	1.0	0.373,0.529,0.515	0.505,0.567,0.389	-0.015
68	gene:Solyc07g044850.2	NA	7	+	57914511	57914672	57918326	57918956	57909762	57910635	57920350	57920752	68	0,4,1	666,1884,845	0,5,2	876,665,644	310	779	1	1.0	0.0,0.005,0.003	0.0,0.019,0.008	-0.006
692	gene:Solyc03g093840.1	NA	3	-	55519150	55519201	55519201	55519335	55518212	55518275	55519443	55519537	692	4,6,2	12,23,16	1,5,2	7,6,11	283	200	0.6986833212386623	1.0	0.191,0.156,0.081	0.092,0.371,0.114	-0.05
695	gene:Solyc01g009500.2	NA	1	+	3740076	3740175	3741105	3741372	3739771	3739911	3742357	3742569	695	2,1,3	129,301,214	0,0,0	73,63,62	248	416	0.7248733181106658	1.0	0.025,0.006,0.023	0.0,0.0,0.0	0.018
69	gene:Solyc07g044850.2	NA	7	+	57914609	57914672	57918326	57918956	57909762	57910635	57920350	57920752	69	0,0,1	666,1884,845	0,1,0	876,665,644	212	779	1	1.0	0.0,0.0,0.004	0.0,0.005,0.0	-0.0
6	gene:Solyc07g063390.2	NA	7	-	65864221	65864296	65864371	65864447	65864045	65864133	65864522	65864581	6	45,83,82	69,137,109	74,39,50	81,78,83	225	224	0.9434412466757035	1.0	0.394,0.376,0.428	0.476,0.332,0.375	0.005
700	gene:Solyc03g044080.2	NA	3	-	7931547	7931620	7931739	7931890	7928889	7928955	7935420	7935568	700	0,2,0	118,157,72	1,2,0	54,58,33	300	222	1	1.0	0.0,0.009,0.0	0.014,0.025,0.0	-0.01
702	gene:Solyc03g044080.2	NA	3	-	7931547	7931620	7931739	7931859	7928889	7928955	7935420	7935568	702	0,1,0	118,157,72	1,0,0	54,58,33	269	222	1	1.0	0.0,0.005,0.0	0.015,0.0,0.0	-0.003
703	gene:Solyc05g016260.2	NA	5	+	15423829	15423939	15424611	15424786	15423285	15423342	15425123	15425358	703	0,21,8	6,12,5	1,0,1	0,1,3	259	324	1	1.0	0.0,0.686,0.667	1.0,0.0,0.294	0.02
705	gene:Solyc02g094540.2	NA	2	+	55079124	55079230	55079351	55079444	55078929	55079025	55079560	55079656	705	0,0,1	27,74,63	1,0,0	35,33,14	255	242	1	1.0	0.0,0.0,0.015	0.026,0.0,0.0	-0.004
707	gene:Solyc08g029050.2	NA	8	-	38296754	38296955	38297046	38297103	38296579	38296667	38297197	38297254	707	4,0,2	0,3,3	1,0,0	12,6,1	206	350	1	1.0	1.0,0.0,0.531	0.124,0.0,0.0	0.469
712	gene:Solyc01g044490.2	NA	1	+	44144633	44144673	44145059	44145127	44132200	44132268	44145504	44145928	712	0,0,0	33,204,59	1,0,1	46,44,31	189	217	1	1.0	0.0,0.0,0.0	0.024,0.0,0.036	-0.02
713	gene:Solyc01g044490.2	NA	1	+	44144633	44144673	44145059	44145127	44144265	44144386	44145504	44145928	713	18,64,27	37,205,61	24,15,13	50,48,40	189	217	0.9155108624075479	1.0	0.358,0.264,0.337	0.355,0.264,0.272	0.023
715	gene:Solyc03g097980.2	NA	3	-	60347389	60347484	60347484	60347579	60346637	60346815	60347687	60347792	715	1,6,2	5,9,5	1,0,5	6,3,2	244	244	0.7098092740574031	1.0	0.167,0.4,0.286	0.143,0.0,0.714	-0.001
730	gene:Solyc01g056990.2	NA	1	+	57869628	57869780	57869895	57870060	57868220	57868646	57870160	57870231	730	3,14,2	0,2,0	10,0,7	0,0,0	301	314	1	1.0	1.0,0.88,1.0	1.0,NA,1.0	-0.04
731	gene:Solyc01g056990.2	NA	1	+	57869671	57869780	57869895	57870060	57868220	57868646	57870160	57870231	731	5,17,4	0,2,0	11,0,12	0,0,0	258	314	1	1.0	1.0,0.912,1.0	1.0,NA,1.0	-0.029
732	gene:Solyc01g080270.2	NA	1	-	79514642	79514724	79515321	79515430	79510097	79510201	79515850	79516162	732	0,0,0	45,117,138	1,1,0	89,95,73	258	231	1	1.0	0.0,0.0,0.0	0.01,0.009,0.0	-0.006
734	gene:Solyc07g025160.2	NA	7	-	26163703	26163808	26166334	26166549	26162406	26162580	26166748	26166823	734	0,0,1	0,2,2	1,3,2	3,0,0	364	254	1	1.0	NA,0.0,0.259	0.189,1.0,1.0	-0.6
737	gene:Solyc06g034220.2	NA	6	+	23959682	23959715	23959715	23959798	23959507	23959589	23959901	23960030	737	24,46,25	84,116,65	15,15,10	37,36,46	182	232	0.7167612993529793	1.0	0.267,0.336,0.329	0.341,0.347,0.217	0.009
740	gene:Solyc12g014350.1	NA	12	-	5164544	5164616	5164831	5165009	5164253	5164322	5167181	5167281	740	7,28,36	14,29,45	43,37,17	44,39,37	327	221	0.9510709537156699	1.0	0.253,0.395,0.351	0.398,0.391,0.237	-0.009
742	gene:Solyc04g079320.2	NA	4	+	63831895	63831941	63838616	63838683	63830386	63830647	63839944	63840063	742	0,0,0	18,64,47	0,0,1	15,8,6	195	216	1	1.0	0.0,0.0,0.0	0.0,0.0,0.156	-0.052
747	gene:Solyc08g077370.2	NA	8	-	61250754	61250973	61251144	61251318	61249975	61250623	61251534	61251604	747	16,42,27	11,31,17	16,2,5	12,1,2	323	368	0.6481775768747263	1.0	0.624,0.607,0.644	0.603,0.695,0.74	-0.054
748	gene:Solyc08g077370.2	NA	8	-	61250758	61250973	61251144	61251318	61249975	61250623	61251534	61251604	748	16,42,27	9,25,11	16,2,5	9,1,2	323	364	0.7842011293503065	1.0	0.667,0.654,0.734	0.667,0.693,0.738	-0.014
74	gene:Solyc08g076890.2	NA	8	+	60822364	60822508	60822625	60822769	60822030	60822265	60822904	60823197	74	0,1,0	0,2,4	0,0,0	6,0,0	293	293	1	1.0	NA,0.333,0.0	0.0,NA,NA	0.167
757	gene:Solyc01g097440.2	NA	1	+	88299071	88299136	88300641	88300750	88298938	88298994	88300837	88301599	757	0,0,1	19,91,56	0,0,0	22,27,18	214	258	1	1.0	0.0,0.0,0.021	0.0,0.0,0.0	0.007
758	gene:Solyc01g097440.2	NA	1	+	88299071	88299136	88300662	88300750	88298938	88298994	88300837	88301599	758	0,0,1	18,86,56	0,0,0	24,30,20	214	237	1	1.0	0.0,0.0,0.019	0.0,0.0,0.0	0.006
759	gene:Solyc01g097440.2	NA	1	+	88300293	88300372	88300641	88300750	88299076	88299136	88300837	88301599	759	1,2,0	19,99,62	2,0,0	31,28,22	228	258	1	1.0	0.056,0.022,0.0	0.068,0.0,0.0	0.003
760	gene:Solyc01g097440.2	NA	1	+	88300293	88300372	88300662	88300750	88299076	88299136	88300837	88301599	760	1,2,0	40,162,92	2,0,0	44,57,34	228	237	1	1.0	0.025,0.013,0.0	0.045,0.0,0.0	-0.002
761	gene:Solyc01g097440.2	NA	1	+	88300293	88300372	88300672	88300750	88299076	88299136	88300837	88301599	761	1,2,0	14,67,40	2,0,0	13,18,12	228	227	1	1.0	0.066,0.029,0.0	0.133,0.0,0.0	-0.013
767	gene:Solyc02g092640.2	NA	2	+	53665480	53665504	53665694	53665777	53665161	53665252	53665965	53666029	767	0,0,0	139,387,151	0,1,0	163,91,73	173	232	1	1.0	0.0,0.0,0.0	0.0,0.015,0.0	-0.005
769	gene:Solyc06g005570.2	NA	6	-	612104	612186	613877	614919	609691	609808	615550	615688	769	166,300,271	2,0,0	275,221,138	0,0,0	1191	231	1	1.0	0.942,1.0,1.0	1.0,1.0,1.0	-0.019
771	gene:Solyc06g005570.2	NA	6	-	609970	610079	613877	614919	609691	609808	615550	615688	771	166,300,271	0,2,0	275,221,138	0,0,0	1191	258	1	1.0	1.0,0.97,1.0	1.0,1.0,1.0	-0.01
773	gene:Solyc09g064310.2	NA	9	+	61479330	61479362	61479532	61479606	61478152	61479017	61479950	61480052	773	1,0,0	5,1,6	0,0,1	2,1,0	181	223	1	1.0	0.198,0.0,0.0	0.0,0.0,1.0	-0.267
776	gene:Solyc11g065640.1	NA	11	+	51160580	51160656	51165065	51165133	51159412	51159509	51165325	51165372	776	0,1,0	38,73,44	2,1,0	58,30,31	225	217	1	1.0	0.0,0.013,0.0	0.032,0.031,0.0	-0.017
780	gene:Solyc02g070550.2	NA	2	+	40294647	40294741	40295045	40295075	40294487	40294563	40295141	40295207	780	0,3,1	1,0,0	2,1,1	0,0,0	243	179	1	1.0	0.0,1.0,1.0	1.0,1.0,1.0	-0.333
781	gene:Solyc02g070550.2	NA	2	+	40294656	40294741	40295045	40295059	40294487	40294563	40295141	40295207	781	226,641,299	41,155,68	170,111,118	42,23,25	234	163	0.7759502093753773	1.0	0.793,0.742,0.754	0.738,0.771,0.767	0.004
782	gene:Solyc02g070550.2	NA	2	+	40294656	40294741	40295045	40295075	40294487	40294563	40295141	40295207	782	226,641,299	1,0,0	170,111,118	0,0,0	234	179	1	1.0	0.994,1.0,1.0	1.0,1.0,1.0	-0.002
789	gene:Solyc01g108230.2	NA	1	+	95589041	95589220	95589252	95589335	95588769	95588955	95589506	95589841	789	98,270,87	0,1,0	97,55,55	0,0,0	328	232	1	1.0	1.0,0.995,1.0	1.0,1.0,1.0	-0.002
790	gene:Solyc10g080410.1	NA	10	-	61688215	61688284	61688499	61688595	61687980	61688040	61689271	61689351	790	87,117,107	60,112,85	54,44,44	58,33,30	245	218	0.7837111815605071	1.0	0.563,0.482,0.528	0.453,0.543,0.566	0.004
793	gene:Solyc12g094630.1	NA	12	+	64808403	64808517	64808866	64808963	64806587	64806648	64809164	64809251	793	1,2,2	108,269,92	0,0,2	73,42,44	263	246	1	1.0	0.009,0.007,0.02	0.0,0.0,0.041	-0.002
7	gene:Solyc07g063390.2	NA	7	-	65864221	65864296	65864371	65864455	65864045	65864133	65864522	65864581	7	0,1,0	69,137,109	2,0,0	81,78,83	233	224	1	1.0	0.0,0.007,0.0	0.023,0.0,0.0	-0.005
804	gene:Solyc09g014890.2	NA	9	+	7128263	7128336	7128786	7128877	7128055	7128185	7129067	7129158	804	0,0,2	0,0,2	1,0,0	1,0,0	222	240	1	1.0	NA,NA,0.519	0.519,NA,NA	0.0
810	gene:Solyc01g100860.2	NA	1	-	90764992	90765112	90770528	90770657	90764651	90764770	90771064	90771135	810	2,0,0	1619,1841,1253	0,0,0	1310,1200,1344	278	269	1	1.0	0.001,0.0,0.0	0.0,0.0,0.0	0.0
813	gene:Solyc10g006190.2	NA	10	-	904328	904379	905139	905218	903486	903758	905561	905588	813	0,0,1	4,7,10	0,0,0	5,4,0	228	200	1	1.0	0.0,0.0,0.081	0.0,0.0,NA	0.027
816	gene:Solyc02g078610.2	NA	2	+	43267843	43268031	43268453	43268528	43267673	43267755	43268617	43268687	816	58,164,56	2,0,0	51,38,27	2,0,0	337	224	1	1.0	0.951,1.0,1.0	0.944,1.0,1.0	0.002
818	gene:Solyc07g008950.2	NA	7	-	3978047	3978138	3978920	3979068	3977799	3977906	3980303	3980447	818	3,1,0	193,343,299	3,0,0	385,328,246	297	240	1	1.0	0.012,0.002,0.0	0.006,0.0,0.0	0.003
819	gene:Solyc07g008950.2	NA	7	-	3978028	3978138	3978920	3979068	3977799	3977906	3980303	3980447	819	3,1,0	53,113,103	3,0,0	118,88,77	297	259	1	1.0	0.047,0.008,0.0	0.022,0.0,0.0	0.011
81	gene:Solyc03g006190.2	NA	3	-	827854	827920	828092	828129	827674	827686	831890	832088	81	0,1,0	0,4,2	0,0,0	2,0,0	186	215	1	1.0	NA,0.224,0.0	0.0,NA,NA	0.112
820	gene:Solyc12g042570.1	NA	12	-	39952290	39952444	39953158	39953283	39945081	39945207	39956202	39956266	820	0,0,2	39,81,57	0,0,0	37,28,29	274	303	1	1.0	0.0,0.0,0.037	0.0,0.0,0.0	0.012
822	gene:Solyc06g007700.2	NA	6	-	1686152	1686208	1687120	1687308	1685816	1686053	1687658	1687801	822	2,9,4	7,21,8	1,0,1	6,5,4	337	205	1	1.0	0.148,0.207,0.233	0.092,0.0,0.132	0.121
826	gene:Solyc05g054810.2	NA	5	+	64630006	64630022	64630043	64630151	64629265	64629401	64630745	64631087	826	2,0,0	416,1407,520	0,1,0	598,493,500	165	257	1	1.0	0.007,0.0,0.0	0.0,0.003,0.0	0.001
827	gene:Solyc05g054810.2	NA	5	+	64629998	64630022	64630043	64630151	64629265	64629401	64630745	64631087	827	0,0,1	416,1407,520	0,0,0	598,493,500	173	257	1	1.0	0.0,0.0,0.003	0.0,0.0,0.0	0.001
82	gene:Solyc03g006190.2	NA	3	-	827854	827920	828092	828150	827674	827686	831890	832088	82	0,1,0	0,4,2	0,0,0	2,0,0	207	215	1	1.0	NA,0.206,0.0	0.0,NA,NA	0.103
830	gene:Solyc02g087090.2	NA	2	+	49612993	49613143	49613210	49613344	49612730	49612901	49613437	49613651	830	82,84,83	0,0,0	132,100,111	2,0,3	299	283	1	1.0	1.0,1.0,1.0	0.984,1.0,0.972	0.015
836	gene:Solyc03g006070.2	NA	3	-	757318	757353	757780	757830	757155	757225	758495	758683	836	0,3,2	4,6,6	0,2,2	11,6,4	199	184	1	1.0	0.0,0.316,0.236	0.0,0.236,0.316	0.0
839	gene:Solyc01g067070.2	NA	1	+	75408466	75408574	75409054	75409149	75408194	75408347	75409234	75409378	839	0,0,1	0,0,4	2,2,0	0,0,0	257	244	1	1.0	NA,NA,0.192	1.0,1.0,NA	-0.808
843	gene:Solyc02g065080.2	NA	2	-	36248879	36249011	36255976	36256114	36248380	36248456	36256526	36256577	843	0,0,2	36,90,31	1,0,0	22,12,13	287	281	1	1.0	0.0,0.0,0.059	0.043,0.0,0.0	0.005
844	gene:Solyc10g085570.1	NA	10	+	64687102	64687273	64687538	64687642	64686734	64687036	64689465	64689674	844	3,6,1	1,15,18	0,1,0	8,3,1	320	253	1	1.0	0.703,0.24,0.042	0.0,0.209,0.0	0.259
846	gene:Solyc10g085570.1	NA	10	+	64687128	64687273	64687538	64687642	64686734	64687036	64689465	64689674	846	7,4,1	1,15,18	1,0,0	8,3,1	294	253	1	1.0	0.858,0.187,0.046	0.097,0.0,0.0	0.331
848	gene:Solyc02g091120.2	NA	2	-	52528849	52528899	52529244	52529352	52526733	52526926	52531705	52531865	848	8,29,12	18,25,13	6,5,2	2,6,7	257	199	0.8512699146036666	1.0	0.256,0.473,0.417	0.699,0.392,0.181	-0.042
849	gene:Solyc02g091120.2	NA	2	-	52528849	52528899	52529244	52529352	52526478	52526640	52531705	52531865	849	6,31,12	0,0,2	6,5,2	0,0,1	257	199	1	1.0	1.0,1.0,0.823	1.0,1.0,0.608	0.072
84	gene:Solyc03g006190.2	NA	3	-	827859	827920	828092	828129	827674	827686	831890	832088	84	0,1,0	9,26,10	0,0,0	6,7,5	186	210	1	1.0	0.0,0.042,0.0	0.0,0.0,0.0	0.014
850	gene:Solyc02g091120.2	NA	2	-	52528849	52528899	52529244	52529370	52526478	52526640	52531705	52531865	850	0,2,0	0,0,2	0,0,0	0,0,1	275	199	1	1.0	NA,1.0,0.0	NA,NA,0.0	0.5
853	gene:Solyc09g065860.2	NA	9	-	64126832	64126875	64127287	64127365	64126663	64126741	64128625	64128669	853	2,0,0	0,1,2	2,0,0	1,0,3	227	192	0.7890570163160419	1.0	1.0,0.0,0.0	0.628,NA,0.0	0.019
85	gene:Solyc03g006190.2	NA	3	-	827859	827920	828092	828150	827674	827686	831890	832088	85	0,1,0	9,26,10	0,0,0	6,7,5	207	210	1	1.0	0.0,0.038,0.0	0.0,0.0,0.0	0.013
868	gene:Solyc04g048950.2	NA	4	+	38694085	38694220	38695462	38695531	38691826	38692065	38696371	38696558	868	2,3,0	47,146,80	0,2,0	64,26,20	284	218	1	1.0	0.032,0.016,0.0	0.0,0.056,0.0	-0.003
869	gene:Solyc04g048950.2	NA	4	+	38695462	38695531	38696371	38696433	38694085	38694220	38697037	38697204	869	78,149,93	0,4,0	65,66,38	0,0,0	218	211	1	1.0	1.0,0.973,1.0	1.0,1.0,1.0	-0.009
872	gene:Solyc04g048950.2	NA	4	+	38695299	38695531	38696371	38696558	38694042	38694220	38697037	38697204	872	0,12,10	223,583,290	3,6,3	248,125,143	381	336	0.8240380139615541	1.0	0.0,0.018,0.03	0.011,0.041,0.018	-0.007
873	gene:Solyc01g090450.2	NA	1	+	84134355	84134498	84135487	84135574	84131206	84131281	84135692	84136055	873	0,0,0	4,4,1	0,2,0	10,1,1	292	236	1	1.0	0.0,0.0,0.0	0.0,0.618,0.0	-0.206
875	gene:Solyc04g071470.2	NA	4	+	58450860	58450989	58451700	58451774	58450369	58450447	58454130	58454218	875	0,8,0	31,45,31	0,2,0	25,6,11	278	223	1	1.0	0.0,0.125,0.0	0.0,0.211,0.0	-0.029
878	gene:Solyc11g010400.1	NA	11	+	3474474	3474725	3475070	3475291	3473383	3473578	3475924	3476170	878	84,185,115	21,61,36	120,71,58	43,18,17	400	370	0.8319832448191864	1.0	0.787,0.737,0.747	0.721,0.785,0.759	0.002
879	gene:Solyc09g018370.2	NA	9	+	14517861	14517915	14519481	14519516	14517640	14517662	14520166	14520315	879	0,1,4	1,0,0	4,0,0	0,2,0	203	184	1	1.0	0.0,1.0,1.0	1.0,0.0,NA	0.167
881	gene:Solyc12g019740.1	NA	12	+	11253300	11253309	11253309	11253429	11252976	11253153	11253812	11254118	881	1,0,0	196,443,199	0,0,0	100,84,59	158	269	1	1.0	0.009,0.0,0.0	0.0,0.0,0.0	0.003
883	gene:Solyc06g005360.2	NA	6	+	372407	372592	372946	373116	372205	372208	373888	374148	883	4,5,4	0,2,0	0,0,2	0,0,0	334	319	1	1.0	1.0,0.705,1.0	NA,NA,1.0	-0.098
886	gene:Solyc04g017610.2	NA	4	+	7578053	7578059	7578059	7578127	7577906	7577977	7579674	7579783	886	2,1,1	9,4,5	1,1,0	4,2,2	155	217	1	1.0	0.237,0.259,0.219	0.259,0.412,0.0	0.015
887	gene:Solyc04g017610.2	NA	4	+	7582140	7582352	7582415	7582496	7579674	7579783	7583296	7583454	887	0,5,2	0,0,2	3,0,0	0,0,0	361	230	1	1.0	NA,1.0,0.389	1.0,NA,NA	-0.305
888	gene:Solyc04g078510.2	NA	4	+	63234148	63234222	63234222	63234276	63231475	63231920	63234495	63234676	888	1,0,0	2,2,2	2,0,0	1,1,1	223	203	1	1.0	0.313,0.0,0.0	0.645,0.0,0.0	-0.111
899	gene:Solyc10g084760.1	NA	10	-	64188283	64188385	64188882	64189029	64186775	64187891	64189156	64189216	899	0,0,0	8,15,16	0,2,0	30,24,3	296	251	1	1.0	0.0,0.0,0.0	0.0,0.066,0.0	-0.022
901	gene:Solyc02g094120.2	NA	2	-	54757439	54757538	54757592	54757633	54757313	54757350	54757948	54758290	901	0,1,1	206,445,285	0,0,0	135,142,93	190	248	1	1.0	0.0,0.003,0.005	0.0,0.0,0.0	0.003
916	gene:Solyc09g018830.2	NA	9	+	17566840	17566929	17566929	17567007	17565973	17566068	17567092	17567142	916	23,91,36	0,0,0	9,22,8	1,1,0	238	227	1	1.0	1.0,1.0,1.0	0.896,0.955,1.0	0.05
920	gene:Solyc09g018830.2	NA	9	+	17567092	17567142	17567551	17567596	17566840	17566929	17568055	17568214	920	6,24,7	0,0,0	3,5,4	2,0,0	199	194	1	1.0	1.0,1.0,1.0	0.594,1.0,1.0	0.135
924	gene:Solyc09g091190.2	NA	9	-	70511118	70511257	70511451	70511534	70510909	70510973	70511842	70512030	924	2,5,2	6,14,10	2,1,2	7,1,2	232	288	0.9120290125081169	1.0	0.293,0.307,0.199	0.262,0.554,0.554	-0.19
934	gene:Solyc01g056580.2	NA	1	+	54886064	54886129	54886241	54886322	54884367	54884487	54887076	54888162	934	0,1,2	4,0,0	1,0,1	2,4,2	214	230	1	1.0	0.0,1.0,1.0	0.35,0.0,0.35	0.433
937	gene:Solyc06g082890.2	NA	6	-	48523113	48523196	48523196	48523277	48522778	48523016	48523887	48523987	937	37,165,49	0,3,0	30,30,18	0,0,0	230	232	1	1.0	1.0,0.982,1.0	1.0,1.0,1.0	-0.006
941	gene:Solyc05g053930.2	NA	5	+	63955786	63955888	63955899	63955999	63955543	63955679	63956069	63956193	941	4,4,1	2,0,0	0,2,0	0,0,0	251	249	1	1.0	0.665,1.0,1.0	NA,1.0,NA	-0.112
944	gene:Solyc05g053930.2	NA	5	+	63955793	63955888	63955899	63955933	63955543	63955679	63956069	63956193	944	0,0,1	5,36,12	1,0,1	6,9,5	244	183	1	1.0	0.0,0.0,0.059	0.111,0.0,0.13	-0.061
945	gene:Solyc05g053930.2	NA	5	+	63955790	63955888	63955899	63955999	63955543	63955679	63956069	63956193	945	32,114,77	2,0,0	54,27,38	0,0,0	247	249	1	1.0	0.942,1.0,1.0	1.0,1.0,1.0	-0.019
953	gene:Solyc03g083020.2	NA	3	+	52859858	52859962	52859997	52860102	52859069	52859104	52860746	52861035	953	3,7,1	0,5,0	4,0,0	0,0,2	253	254	0.783814203050244	1.0	1.0,0.584,1.0	1.0,NA,0.0	0.361
956	gene:Solyc02g090110.2	NA	2	-	51731798	51731982	51732901	51732947	51731514	51731589	51734647	51735435	956	0,0,2	0,3,8	0,0,0	6,10,0	195	333	1	1.0	NA,0.0,0.299	0.0,0.0,NA	0.149
959	gene:Solyc06g009170.2	NA	6	+	3110204	3110387	3111951	3112193	3108489	3108940	3112824	3113302	959	117,211,105	433,765,351	58,50,47	200,148,196	332	391	0.8472435941902354	1.0	0.241,0.245,0.261	0.255,0.285,0.22	-0.004
960	gene:Solyc06g009170.2	NA	6	+	3110314	3110387	3111951	3112193	3108489	3108940	3112824	3113302	960	0,0,1	433,765,351	0,0,0	200,148,196	222	391	1	1.0	0.0,0.0,0.005	0.0,0.0,0.0	0.002
963	gene:Solyc07g008150.2	NA	7	-	2854388	2854478	2855142	2855337	2853467	2853737	2856093	2857133	963	20,60,36	0,0,1	8,12,5	0,2,0	344	239	0.7264478653060413	1.0	1.0,1.0,0.962	1.0,0.807,1.0	0.052
964	gene:Solyc07g008150.2	NA	7	-	2854388	2854478	2855138	2855337	2853467	2853737	2856093	2857133	964	19,73,38	0,0,1	10,16,7	0,2,0	348	239	1	1.0	1.0,1.0,0.963	1.0,0.846,1.0	0.039
965	gene:Solyc07g008150.2	NA	7	-	2854388	2854478	2855142	2855331	2853467	2853737	2856093	2857133	965	2,20,15	0,0,1	2,0,4	0,2,0	338	239	1	1.0	1.0,1.0,0.914	1.0,0.0,1.0	0.305
966	gene:Solyc07g008150.2	NA	7	-	2854388	2854478	2855138	2855331	2853467	2853737	2856093	2857133	966	1,33,17	0,0,1	4,4,6	0,2,0	342	239	1	1.0	1.0,1.0,0.922	1.0,0.583,1.0	0.113
969	gene:Solyc09g055350.2	NA	9	+	40066321	40066414	40066456	40066511	40066160	40066226	40071792	40071857	969	88,269,129	2,2,0	111,77,52	0,0,0	242	204	1	1.0	0.974,0.991,1.0	1.0,1.0,1.0	-0.012
96	gene:Solyc07g066670.2	NA	7	-	68037435	68037586	68038979	68039083	68037100	68037346	68039238	68039380	96	0,4,2	6,2,1	0,0,0	4,0,0	253	300	1	1.0	0.0,0.703,0.703	0.0,NA,NA	0.469
974	gene:Solyc12g099810.1	NA	12	-	66805926	66806030	66806363	66806442	66804355	66804501	66807227	66807691	974	1,4,1	0,2,3	1,0,1	1,0,0	228	253	1	1.0	1.0,0.689,0.27	0.526,NA,1.0	-0.11
979	gene:Solyc01g087310.2	NA	1	-	82244287	82244362	82244708	82244783	82243095	82243170	82245898	82245973	979	0,1,2	16,42,24	1,0,0	13,10,0	224	224	1	1.0	0.0,0.023,0.077	0.071,0.0,NA	-0.002
984	gene:Solyc04g082400.2	NA	4	-	66075032	66075152	66075650	66075719	66074495	66074712	66076388	66076522	984	0,1,1	15,40,50	0,0,0	41,27,21	218	269	1	1.0	0.0,0.03,0.024	0.0,0.0,0.0	0.018
990	gene:Solyc01g102370.2	NA	1	+	91204332	91204417	91204708	91204790	91204141	91204261	91205736	91205851	990	19,38,12	10,60,18	16,11,5	23,9,11	234	231	0.658662182278579	1.0	0.652,0.385,0.397	0.407,0.547,0.31	0.057
993	gene:Solyc11g073050.1	NA	11	+	56167355	56167422	56167879	56167950	56167161	56167234	56168126	56168224	993	42,179,71	0,0,1	33,31,29	1,1,0	216	220	1	1.0	1.0,1.0,0.986	0.971,0.969,1.0	0.015
996	gene:Solyc11g073050.1	NA	11	+	56165806	56165875	56166324	56166408	56164983	56165056	56167161	56167234	996	2,3,4	0,0,0	2,5,1	0,2,0	218	233	1	1.0	1.0,1.0,1.0	1.0,0.728,1.0	0.091
99	gene:Solyc02g083290.2	NA	2	-	46737760	46737844	46737896	46737969	46736778	46737015	46738269	46738320	99	6,1,0	1,0,0	2,0,0	1,0,0	222	233	0.7346998480352744	1.0	0.863,1.0,NA	0.677,NA,NA	0.254
