# Supplementary material for: High transcriptome plasticity drives phosphate starvation responses in tomato
Source: Stress Biol. 2022 Mar 18;2(1):18. doi: 10.1007/s44154-022-00035-4 (PMC10441952; doi:10.1007/s44154-022-00035-4)
Supplement: Supplementary file 3 — Additional file 3. [file 44154_2022_35_MOESM3_ESM.zip › rmats_9r/RI.MATS.ReadsOnTargetAndJunctionCounts.txt]

ID	GeneID	geneSymbol	chr	strand	riExonStart_0base	riExonEnd	upstreamES	upstreamEE	downstreamES	downstreamEE	ID	IC_SAMPLE_1	SC_SAMPLE_1	IC_SAMPLE_2	SC_SAMPLE_2	IncFormLen	SkipFormLen	PValue	FDR	IncLevel1	IncLevel2	IncLevelDifference
1444	gene:Solyc01g105210.2	NA	1	+	93459386	93459625	93459386	93459440	93459530	93459625	1444	51,98,54	65,114,59	21,10,4	239,178,164	239	149	0.0	0.0	0.328,0.349,0.363	0.052,0.034,0.015	0.313
904	gene:Solyc09g057870.2	NA	9	-	51564772	51565231	51564772	51564844	51565023	51565231	904	3,19,8	11,40,12	21,5,12	9,0,0	328	149	4.675852939143021e-180	6.98572429108e-177	0.11,0.177,0.232	0.515,1.0,1.0	-0.665
2196	gene:Solyc11g012900.1	NA	11	-	5683482	5683671	5683482	5683526	5683632	5683671	2196	23,67,32	6,8,11	22,22,19	0,1,0	255	149	3.686930868948975e-166	3.67218314547e-163	0.691,0.83,0.63	1.0,0.928,1.0	-0.259
1170	gene:Solyc09g014770.2	NA	9	+	6874917	6875152	6874917	6875007	6875090	6875152	1170	10,17,3	0,0,3	0,0,1	0,4,4	232	149	1.947416632013418e-157	1.45472022411e-154	1.0,1.0,0.391	NA,0.0,0.138	0.728
2953	gene:Solyc12g094620.1	NA	12	+	64803601	64803844	64803601	64803686	64803784	64803844	2953	41,88,17	1106,1729,859	7,10,9	511,378,765	247	149	2.59599878066379e-111	1.55136887132e-108	0.022,0.03,0.012	0.008,0.016,0.007	0.011
2456	gene:Solyc08g008350.2	NA	8	+	2776057	2776290	2776057	2776102	2776205	2776290	2456	3,4,0	0,6,1	1,2,3	1,0,0	252	149	2.7108327074137264e-110	1.34999468829e-107	1.0,0.283,0.0	0.372,1.0,1.0	-0.363
2708	gene:Solyc05g009160.2	NA	5	+	3294328	3294562	3294328	3294418	3294505	3294562	2708	0,8,3	0,2,0	2,1,2	0,5,5	236	149	1.5070085270925319e-103	6.43277354136e-101	NA,0.716,1.0	1.0,0.112,0.202	0.42
3082	gene:Solyc12g016210.1	NA	12	-	6355062	6355289	6355062	6355106	6355188	6355289	3082	2,20,6	19,56,28	0,3,0	25,9,20	231	149	5.413143442011301e-100	2.02180907559e-97	0.064,0.187,0.121	0.0,0.177,0.0	0.065
1913	gene:Solyc10g078480.1	NA	10	-	60292282	60292484	60292282	60292335	60292431	60292484	1913	3,13,9	76,108,60	2,0,0	46,26,53	245	149	2.4493895716233086e-96	8.13197337779e-94	0.023,0.068,0.084	0.026,0.0,0.0	0.05
2499	gene:Solyc02g082430.2	NA	2	-	46118700	46118922	46118700	46118772	46118888	46118922	2499	11,21,15	0,2,0	21,13,14	0,12,0	265	149	6.3680597578786715e-96	1.90277625565e-93	1.0,0.855,1.0	1.0,0.379,1.0	0.159
356	gene:Solyc12g095890.1	NA	12	+	65000599	65000828	65000599	65000697	65000785	65000828	356	26,113,84	1,4,1	57,68,40	7,5,9	237	149	2.1026698850827781e-94	5.71161601512e-92	0.942,0.947,0.981	0.837,0.895,0.736	0.134
1704	gene:Solyc09g009030.2	NA	9	-	2380505	2380652	2380505	2380541	2380623	2380652	1704	55,85,75	657,1448,773	116,99,78	972,694,707	231	149	6.907711983828551e-91	1.72002028397e-88	0.051,0.036,0.059	0.071,0.084,0.066	-0.025
2694	gene:Solyc05g006410.2	NA	5	-	1046529	1046773	1046529	1046630	1046713	1046773	2694	10,20,9	8,10,5	9,0,1	16,3,8	232	149	2.1675438112670153e-88	4.98201608313e-86	0.445,0.562,0.536	0.265,0.0,0.074	0.401
167	gene:Solyc02g005520.2	NA	2	-	9239964	9240131	9239964	9240011	9240088	9240131	167	52,149,41	55,72,48	62,47,47	12,35,11	226	149	2.115778579928157e-79	4.51567599773e-77	0.384,0.577,0.36	0.773,0.47,0.738	-0.22
588	gene:Solyc10g079710.1	NA	10	+	61215118	61215362	61215118	61215208	61215285	61215362	588	51,107,44	22,47,20	34,30,47	12,5,3	226	149	2.5301450670793282e-74	5.04004897362e-72	0.604,0.6,0.592	0.651,0.798,0.912	-0.188
1489	gene:Solyc02g071820.2	NA	2	-	41174449	41174685	41174449	41174521	41174593	41174685	1489	0,2,0	2,34,32	9,1,6	46,51,29	221	149	5.837402378464131e-74	1.09013489418e-71	0.0,0.038,0.0	0.117,0.013,0.122	-0.071
610	gene:Solyc04g014800.2	NA	4	+	5041488	5041725	5041488	5041605	5041668	5041725	610	4,17,7	98,275,76	2,0,1	80,49,63	212	149	2.426841052745957e-72	4.26553003859e-70	0.028,0.042,0.061	0.017,0.0,0.011	0.034
1241	gene:Solyc06g064620.2	NA	6	-	40269426	40269653	40269426	40269435	40269595	40269653	1241	57,138,76	78,160,145	116,83,93	286,209,168	309	149	8.65620457567119e-71	1.43692995956e-68	0.261,0.294,0.202	0.164,0.161,0.211	0.074
1676	gene:Solyc12g094430.1	NA	12	+	64642194	64642364	64642194	64642228	64642334	64642364	1676	3,34,10	0,5,12	1,1,0	4,0,0	255	149	4.307402811555335e-68	6.7739576847e-66	1.0,0.799,0.327	0.127,1.0,NA	0.145
2006	gene:Solyc04g076700.2	NA	4	+	61594343	61594558	61594343	61594385	61594474	61594558	2006	15,9,32	50,102,36	22,9,8	19,14,5	238	149	9.774436974066421e-67	1.46030088393e-64	0.158,0.052,0.358	0.42,0.287,0.5	-0.213
1684	gene:Solyc02g071800.2	NA	2	+	41151557	41151791	41151557	41151626	41151719	41151791	1684	13,31,26	68,86,140	3,12,3	75,57,40	242	149	1.1984397099897435e-66	1.70520850164e-64	0.105,0.182,0.103	0.024,0.115,0.044	0.069
966	gene:Solyc04g045600.2	NA	4	-	34264971	34265207	34264971	34265061	34265130	34265207	966	7,12,4	73,230,68	1,1,0	61,40,54	218	149	1.0412359775981489e-65	1.41418777321e-63	0.062,0.034,0.039	0.011,0.017,0.0	0.036
2458	gene:Solyc07g042620.2	NA	7	+	56091907	56092144	56091907	56091914	56092057	56092144	2458	21,73,37	0,457,210	25,17,11	239,188,158	292	149	1.2052639029335144e-65	1.56579501825e-63	1.0,0.075,0.082	0.051,0.044,0.034	0.343
905	gene:Solyc09g057870.2	NA	9	-	51564772	51565231	51564772	51564844	51565027	51565231	905	3,20,8	8,8,2	22,5,12	2,1,2	332	149	1.5845310288142979e-65	1.97274113087e-63	0.144,0.529,0.642	0.832,0.692,0.729	-0.313
2045	gene:Solyc08g061800.2	NA	8	+	49532143	49532363	49532143	49532176	49532323	49532363	2045	1,4,0	0,4,4	3,0,2	0,0,2	296	149	2.2427708865389574e-64	2.68055976359e-62	1.0,0.335,0.0	1.0,NA,0.335	-0.222
2548	gene:Solyc10g012080.2	NA	10	-	4410787	4411018	4410787	4410806	4410917	4411018	2548	0,5,6	82,236,91	2,1,11	47,29,46	260	149	7.919913730621822e-60	9.10180854888e-58	0.0,0.012,0.036	0.024,0.019,0.121	-0.039
2309	gene:Solyc10g086690.1	NA	10	+	65458450	65458642	65458450	65458483	65458566	65458642	2309	0,9,6	89,185,99	6,4,0	10,13,4	232	149	3.0734241395305954e-56	3.40125604775e-54	0.0,0.03,0.037	0.278,0.165,0.0	-0.125
2399	gene:Solyc01g006630.2	NA	1	-	1224425	1224669	1224425	1224503	1224609	1224669	2399	8,27,2	118,178,98	0,5,1	47,66,54	255	149	4.038835674203506e-56	4.3100146409e-54	0.038,0.081,0.012	0.0,0.042,0.011	0.026
74	gene:Solyc12g014290.1	NA	12	+	5101586	5101763	5101586	5101600	5101680	5101763	74	17,64,19	22,33,26	14,6,19	4,4,3	229	149	2.3949764571397067e-54	2.4676516048e-52	0.335,0.558,0.322	0.695,0.494,0.805	-0.26
1150	gene:Solyc08g083280.2	NA	8	+	65783773	65783952	65783773	65783807	65783887	65783952	1150	2,6,4	2,0,0	2,0,0	2,0,3	229	149	2.823737570139329e-54	2.81244261986e-52	0.394,1.0,1.0	0.394,NA,0.0	0.601
839	gene:Solyc03g007920.2	NA	3	+	2428698	2428884	2428698	2428755	2428853	2428884	839	10,7,5	74,161,106	4,1,2	120,106,90	247	149	3.5822887448278547e-54	3.45286411921e-52	0.075,0.026,0.028	0.02,0.006,0.013	0.03
1989	gene:Solyc07g041730.2	NA	7	+	54075898	54076044	54075898	54075924	54076000	54076044	1989	3,6,4	48,61,44	2,0,0	29,39,33	225	149	1.2818707117163035e-53	1.19694677707e-51	0.04,0.061,0.057	0.044,0.0,0.0	0.038
2504	gene:Solyc10g006390.2	NA	10	-	1004085	1004282	1004085	1004131	1004232	1004282	2504	8,21,11	4,4,0	4,5,8	0,0,2	250	149	1.0913144641071359e-52	9.88135642046e-51	0.544,0.758,1.0	1.0,1.0,0.704	-0.134
2119	gene:Solyc03g118640.2	NA	3	+	67510170	67510403	67510170	67510245	67510354	67510403	2119	6,10,7	19,38,41	3,4,1	41,46,21	258	149	2.181480903184332e-52	1.91713674668e-50	0.154,0.132,0.09	0.041,0.048,0.027	0.087
1332	gene:Solyc10g009330.2	NA	10	+	3408044	3408291	3408044	3408054	3408178	3408291	1332	150,286,145	2,10,6	50,42,78	2,0,0	273	149	1.3479366909700767e-50	1.11878745351e-48	0.976,0.94,0.93	0.932,1.0,1.0	-0.029
727	gene:Solyc09g007290.2	NA	9	+	887972	888136	887972	887978	888072	888136	727	102,262,107	158,437,8	93,35,62	8,0,106	243	149	1.321941884822487e-50	1.11878745351e-48	0.284,0.269,0.891	0.877,1.0,0.264	-0.232
1876	gene:Solyc01g095460.2	NA	1	+	86707164	86707382	86707164	86707231	86707333	86707382	1876	22,51,26	202,311,277	16,6,13	220,136,141	251	149	3.074101181360102e-50	2.48254441349e-48	0.061,0.089,0.053	0.041,0.026,0.052	0.028
2074	gene:Solyc03g120270.2	NA	3	+	68724326	68724567	68724326	68724443	68724524	68724567	2074	22,42,11	5,7,5	9,4,3	0,0,2	230	149	1.2557047068512464e-49	9.74802807619e-48	0.74,0.795,0.588	1.0,1.0,0.493	-0.123
2791	gene:Solyc04g005730.2	NA	4	+	474001	474208	474001	474012	474115	474208	2791	11,4,0	24,73,59	2,0,0	27,20,15	252	149	1.2723329818322494e-49	9.74802807619e-48	0.213,0.031,0.0	0.042,0.0,0.0	0.067
2584	gene:Solyc12g005030.1	NA	12	+	20099	20320	20099	20192	20309	20320	2584	44,58,41	15,41,38	55,80,80	90,75,69	266	149	1.417823054733437e-49	1.05911382189e-47	0.622,0.442,0.377	0.255,0.374,0.394	0.139
3166	gene:Solyc03g110920.2	NA	3	-	61652432	61652643	61652432	61652502	61652584	61652643	3166	2,10,1	18,21,16	3,0,2	0,0,4	231	149	4.276541820396015e-49	3.11666023399e-47	0.067,0.235,0.039	1.0,NA,0.244	-0.508
2688	gene:Solyc07g041160.2	NA	7	-	51952188	51952422	51952188	51952246	51952333	51952422	2688	8,24,16	194,335,268	5,8,5	253,173,192	236	149	2.2625803047637744e-48	1.60966427396e-46	0.025,0.043,0.036	0.012,0.028,0.016	0.016
1459	gene:Solyc07g009350.2	NA	7	-	4394609	4394855	4394609	4394656	4394798	4394855	1459	5,2,0	97,177,92	2,6,5	68,47,46	291	149	6.432326083527827e-48	4.46971868316e-46	0.026,0.006,0.0	0.015,0.061,0.053	-0.032
2929	gene:Solyc11g013070.1	NA	11	+	5926667	5926867	5926667	5926730	5926838	5926867	2929	0,12,6	0,5,0	6,4,1	0,1,0	257	149	1.6044218701984442e-47	1.0895483064e-45	NA,0.582,1.0	1.0,0.699,1.0	-0.109
2054	gene:Solyc07g032220.2	NA	7	+	36210834	36211025	36210834	36210863	36210938	36211025	2054	7,42,19	74,139,47	15,9,8	14,17,24	224	149	3.6943228233096545e-46	2.45303035468e-44	0.059,0.167,0.212	0.416,0.26,0.181	-0.14
1233	gene:Solyc08g015860.2	NA	8	+	6170481	6170701	6170481	6170544	6170629	6170701	1233	24,44,34	351,851,469	47,32,35	442,398,339	234	149	6.873578539013547e-46	4.46483753795e-44	0.042,0.032,0.044	0.063,0.049,0.062	-0.019
1090	gene:Solyc08g075890.2	NA	8	+	59982275	59982497	59982275	59982303	59982405	59982497	1090	73,182,114	49,99,54	49,36,44	58,32,24	251	149	1.9363968303305033e-44	1.2310539849e-42	0.469,0.522,0.556	0.334,0.4,0.521	0.097
1701	gene:Solyc02g090480.2	NA	2	+	52015593	52015838	52015593	52015631	52015773	52015838	1701	0,0,1	4,28,9	0,0,7	11,10,14	291	149	4.0680475665590204e-44	2.53235961018e-42	0.0,0.0,0.054	0.0,0.0,0.204	-0.05
1220	gene:Solyc04g007640.2	NA	4	+	1319859	1320097	1319859	1319976	1320056	1320097	1220	1,2,7	33,45,51	1,0,2	95,58,54	229	149	3.6932467894214315e-43	2.25212681771e-41	0.019,0.028,0.082	0.007,0.0,0.024	0.033
3033	gene:Solyc02g067860.2	NA	2	+	37962479	37962710	37962479	37962495	37962568	37962710	3033	12,31,17	5,18,9	16,7,5	11,19,5	222	149	1.312498881507809e-42	7.84349331589e-41	0.617,0.536,0.559	0.494,0.198,0.402	0.206
2134	gene:Solyc06g062660.2	NA	6	-	39545839	39546080	39545839	39545957	39546033	39546080	2134	45,101,77	30,59,62	47,47,36	49,44,47	225	149	1.3606833691274417e-42	7.97200373912e-41	0.498,0.531,0.451	0.388,0.414,0.337	0.114
1724	gene:Solyc04g014570.2	NA	4	-	4836010	4836258	4836010	4836055	4836169	4836258	1724	3,2,0	0,4,0	0,1,0	1,0,0	263	149	2.081773566453993e-42	1.19621911857e-40	1.0,0.221,NA	0.0,1.0,NA	0.111
1235	gene:Solyc02g094510.2	NA	2	-	55031895	55032255	55031895	55032075	55032144	55032255	1235	183,389,249	2,16,12	223,178,149	0,5,4	218	149	1.7746059169161071e-41	1.00047593957e-39	0.984,0.943,0.934	1.0,0.961,0.962	-0.021
1158	gene:Solyc04g025440.2	NA	4	-	23033078	23033213	23033078	23033111	23033192	23033213	1158	3,1,4	16,27,15	0,2,0	24,11,8	230	149	6.868201841190781e-41	3.80040501879e-39	0.108,0.023,0.147	0.0,0.105,0.0	0.058
1171	gene:Solyc07g065800.2	NA	7	-	67419726	67419954	67419726	67419811	67419897	67419954	1171	18,36,10	500,740,548	7,8,4	394,304,276	235	149	1.0937994733084025e-40	5.94231422954e-39	0.022,0.03,0.011	0.011,0.016,0.009	0.009
2212	gene:Solyc04g056600.2	NA	4	-	54569893	54570101	54569893	54569922	54570027	54570101	2212	6,3,0	0,5,0	0,2,0	1,0,1	254	149	1.7582298871929926e-39	9.38141232667e-38	1.0,0.26,NA	0.0,1.0,0.0	0.297
1980	gene:Solyc06g050320.2	NA	6	-	32941533	32941730	32941533	32941602	32941701	32941730	1980	11,22,12	86,208,101	4,7,3	111,72,59	248	149	4.2023815042159533e-39	2.2029326201e-37	0.071,0.06,0.067	0.021,0.055,0.03	0.031
1685	gene:Solyc05g053940.2	NA	5	-	63959977	63960213	63959977	63960049	63960166	63960213	1685	16,104,40	800,1638,851	25,11,9	674,571,470	266	149	1.5149081582707001e-37	7.80438892571e-36	0.011,0.034,0.026	0.02,0.011,0.011	0.01
2700	gene:Solyc11g007130.1	NA	11	+	1587126	1587328	1587126	1587180	1587287	1587328	2700	1,12,3	45,153,49	0,1,0	16,12,16	256	149	1.1672752210125047e-36	5.91155654303e-35	0.013,0.044,0.034	0.0,0.046,0.0	0.015
1682	gene:Solyc02g071800.2	NA	2	+	41151377	41151604	41151377	41151449	41151548	41151604	1682	5,9,15	34,52,84	2,3,5	50,55,24	248	149	1.3277188288831795e-36	6.61203976784e-35	0.081,0.094,0.097	0.023,0.032,0.111	0.035
2328	gene:Solyc04g077110.2	NA	4	+	62064073	62064257	62064073	62064117	62064237	62064257	2328	1,7,2	0,3,0	2,0,0	2,2,0	269	149	1.5292948622415107e-36	7.49103778423e-35	1.0,0.564,1.0	0.356,0.0,NA	0.677
1998	gene:Solyc03g083410.2	NA	3	+	53287037	53287266	53287037	53287090	53287176	53287266	1998	1,3,3	25,112,66	1,0,9	33,31,12	235	149	3.4840794430616174e-36	1.67910151224e-34	0.025,0.017,0.028	0.019,0.0,0.322	-0.09
2968	gene:Solyc12g089180.1	NA	12	-	64296486	64296730	64296486	64296552	64296657	64296730	2968	3,13,6	32,154,46	2,1,0	29,13,17	254	149	4.236434677487515e-36	2.00928044704e-34	0.052,0.047,0.071	0.039,0.043,0.0	0.029
1237	gene:Solyc05g008810.2	NA	5	-	3046256	3046500	3046256	3046300	3046426	3046500	1237	9,22,13	0,5,0	12,6,3	0,0,1	275	149	9.483888120252271e-36	4.42779026614e-34	1.0,0.704,1.0	1.0,1.0,0.619	0.028
815	gene:Solyc01g111840.2	NA	1	+	98010704	98010908	98010704	98010752	98010837	98010908	815	1,28,10	5,13,1	5,1,1	0,0,1	234	149	2.300600352069887e-34	1.05756828492e-32	0.113,0.578,0.864	1.0,1.0,0.389	-0.278
3050	gene:Solyc05g016410.2	NA	5	+	16194520	16194730	16194520	16194574	16194645	16194730	3050	8,21,11	231,491,336	5,0,3	139,148,118	220	149	4.417152832631685e-34	1.99976555514e-32	0.023,0.028,0.022	0.024,0.0,0.017	0.011
1340	gene:Solyc04g077030.2	NA	4	-	61995791	61996007	61995791	61995796	61995942	61996007	1340	25,69,24	1,2,3	10,9,16	0,0,8	295	149	1.4202962020828124e-33	6.33409709227e-32	0.927,0.946,0.802	1.0,1.0,0.503	0.057
1064	gene:Solyc03g063880.2	NA	3	-	36633795	36634134	36633795	36633861	36633966	36634134	1064	84,218,160	0,11,7	173,96,88	2,2,2	254	149	6.593646994193389e-33	2.89732606157e-31	1.0,0.921,0.931	0.981,0.966,0.963	-0.019
175	gene:Solyc01g005640.2	NA	1	+	453615	453845	453615	453682	453766	453845	175	10,14,3	94,289,89	3,1,0	55,38,37	233	149	7.201528868214949e-33	3.11857510989e-31	0.064,0.03,0.021	0.034,0.017,0.0	0.021
277	gene:Solyc03g007760.2	NA	3	-	2283868	2284085	2283868	2283938	2284025	2284085	277	3,7,7	90,185,149	15,8,15	236,142,136	236	149	6.726353263805129e-32	2.87119193604e-30	0.021,0.023,0.029	0.039,0.034,0.065	-0.022
1250	gene:Solyc05g018810.2	NA	5	+	23877812	23878002	23877812	23877872	23877984	23878002	1250	31,73,20	770,1648,661	14,15,11	570,470,471	261	149	2.2195694921516905e-31	9.34094879232e-30	0.022,0.025,0.017	0.014,0.018,0.013	0.006
2687	gene:Solyc06g054490.2	NA	6	+	37247155	37247391	37247155	37247196	37247286	37247391	2687	5,13,13	175,429,230	3,2,4	217,129,122	239	149	1.4786543662624032e-30	6.13641561999e-29	0.018,0.019,0.034	0.009,0.01,0.02	0.011
2570	gene:Solyc01g108280.2	NA	1	-	95632654	95632849	95632654	95632666	95632744	95632849	2570	12,53,22	139,343,224	10,4,7	101,94,83	227	149	6.329106481394807e-30	2.59059865293e-28	0.054,0.092,0.061	0.061,0.027,0.052	0.022
1866	gene:Solyc05g050120.2	NA	5	+	60107987	60108217	60107987	60108042	60108127	60108217	1866	221,506,240	2196,4467,2125	220,111,152	1337,1030,1113	234	149	7.555390379875824e-30	3.05074411555e-28	0.06,0.067,0.067	0.095,0.064,0.08	-0.015
3174	gene:Solyc01g100380.2	NA	1	-	90428783	90428999	90428783	90428851	90428942	90428999	3174	46,108,52	1673,3924,2016	49,39,22	2243,1773,1497	240	149	1.1907140192799088e-29	4.74380465281e-28	0.017,0.017,0.016	0.013,0.013,0.009	0.005
2933	gene:Solyc10g085130.1	NA	10	-	64422490	64422695	64422490	64422557	64422638	64422695	2933	2,14,10	32,64,29	0,1,3	13,11,11	230	149	1.3108228566681812e-29	5.15360354701e-28	0.039,0.124,0.183	0.0,0.056,0.15	0.047
3015	gene:Solyc12g008790.1	NA	12	+	2139114	2139363	2139114	2139219	2139358	2139363	3015	2,3,2	7,8,8	1,0,1	3,2,4	288	149	1.3675358821577535e-29	5.30674963102e-28	0.129,0.162,0.115	0.147,0.0,0.115	0.048
375	gene:Solyc02g093080.2	NA	2	-	54017844	54018089	54017844	54017960	54018044	54018089	375	0,2,1	0,2,0	3,0,1	4,1,2	233	149	1.507320105794842e-29	5.7741954822e-28	NA,0.39,1.0	0.324,0.0,0.242	0.506
1259	gene:Solyc02g084700.2	NA	2	-	47808901	47809150	47808901	47808991	47809074	47809150	1259	0,2,2	2,9,16	1,6,2	9,9,2	232	149	3.183452129918128e-29	1.20407024863e-27	0.0,0.125,0.074	0.067,0.3,0.391	-0.186
1247	gene:Solyc04g072810.2	NA	4	-	59780624	59782755	59780624	59780749	59782661	59782755	1247	50,87,74	22,100,63	62,36,26	38,17,13	2061	149	3.088237349154906e-28	1.15345664991e-26	0.141,0.059,0.078	0.106,0.133,0.126	-0.029
1723	gene:Solyc09g007260.2	NA	9	+	858320	858563	858320	858365	858459	858563	1723	2,2,0	4,9,5	4,1,4	4,3,0	243	149	1.403930377495078e-27	5.17894317032e-26	0.235,0.12,0.0	0.38,0.17,1.0	-0.398
2893	gene:Solyc08g016080.2	NA	8	+	6696045	6696250	6696045	6696098	6696172	6696250	2893	8,2,1	53,101,17	2,0,0	17,18,13	223	149	3.272268238274386e-27	1.19238262146e-25	0.092,0.013,0.038	0.073,0.0,0.0	0.023
292	gene:Solyc09g010170.2	NA	9	-	3550916	3551043	3550916	3550968	3551042	3551043	292	0,10,2	10,347,14	9,7,0	5,0,4	223	149	6.299916550400976e-27	2.26796995814e-25	0.0,0.019,0.087	0.546,1.0,0.0	-0.48
1331	gene:Solyc04g082590.2	NA	4	+	66227453	66227631	66227453	66227500	66227606	66227631	1331	5,14,9	55,161,53	3,2,6	81,67,49	255	149	1.0956022422692428e-26	3.89721369036e-25	0.05,0.048,0.09	0.021,0.017,0.067	0.028
912	gene:Solyc12g099270.1	NA	12	-	66471203	66471424	66471203	66471292	66471376	66471424	912	7,9,8	68,114,70	8,11,0	31,30,28	233	149	1.171159367258108e-26	4.11696963455e-25	0.062,0.048,0.068	0.142,0.19,0.0	-0.051
488	gene:Solyc03g111790.2	NA	3	+	62420361	62420553	62420361	62420435	62420512	62420553	488	1,5,2	11,23,15	1,8,2	13,7,2	226	149	1.6945494624285145e-26	5.88757417876e-25	0.057,0.125,0.081	0.048,0.43,0.397	-0.204
2070	gene:Solyc04g016070.2	NA	4	-	6741771	6742012	6741771	6741824	6741970	6742012	2070	3,24,11	35,109,52	38,16,21	103,78,68	295	149	3.051203074589712e-26	1.04793043527e-24	0.041,0.1,0.097	0.157,0.094,0.135	-0.049
1095	gene:Solyc08g075890.2	NA	8	+	59982080	59982307	59982080	59982149	59982239	59982307	1095	19,70,20	861,1176,740	6,15,9	410,348,398	239	149	6.078581503166279e-26	2.06395471948e-24	0.014,0.036,0.017	0.009,0.026,0.014	0.006
612	gene:Solyc10g050840.1	NA	10	+	50921719	50921947	50921719	50921785	50921873	50921947	612	2,10,4	86,156,106	1,4,1	118,83,81	237	149	7.478396027277022e-26	2.51072441905e-24	0.014,0.039,0.023	0.005,0.029,0.008	0.011
785	gene:Solyc03g032130.2	NA	3	-	4635905	4636118	4635905	4635950	4636051	4636118	785	151,363,150	3092,6223,2948	70,67,58	1801,1384,1431	250	149	2.4445317764906393e-25	8.11584549795e-24	0.028,0.034,0.029	0.023,0.028,0.024	0.005
2047	gene:Solyc12g008750.1	NA	12	+	2111975	2112150	2111975	2112040	2112112	2112150	2047	13,37,25	0,2,0	6,6,7	2,0,2	221	149	3.299615431931852e-25	1.083434166e-23	1.0,0.926,1.0	0.669,1.0,0.702	0.185
2014	gene:Solyc09g008520.2	NA	9	-	2007590	2007833	2007590	2007660	2007773	2007833	2014	6,13,11	35,96,64	5,5,7	15,18,11	262	149	6.775225162222311e-25	2.20047530269e-23	0.089,0.072,0.089	0.159,0.136,0.266	-0.104
3066	gene:Solyc06g008860.2	NA	6	-	2805057	2805201	2805057	2805092	2805164	2805201	3066	2,6,1	2,11,2	2,1,0	1,6,1	221	149	7.396771870461686e-25	2.37651122032e-23	0.403,0.269,0.252	0.574,0.101,0.0	0.083
1272	gene:Solyc02g085570.2	NA	2	+	48403921	48404111	48403921	48403966	48404052	48404111	1272	14,16,9	190,349,192	2,4,5	146,105,97	235	149	7.610922639679006e-25	2.41930179227e-23	0.045,0.028,0.029	0.009,0.024,0.032	0.012
695	gene:Solyc10g081060.1	NA	10	+	62242668	62242913	62242668	62242764	62242868	62242913	695	5,22,6	267,392,248	3,5,0	130,141,122	253	149	1.0659145305356743e-24	3.35258170236e-23	0.011,0.032,0.014	0.013,0.02,0.0	0.008
470	gene:Solyc01g087470.2	NA	1	+	82433743	82433944	82433743	82433748	82433831	82433944	470	7,27,8	235,379,230	8,2,8	206,211,189	232	149	1.315503004922383e-24	4.09450310282e-23	0.019,0.044,0.022	0.024,0.006,0.026	0.01
750	gene:Solyc08g062560.2	NA	8	-	51392587	51392808	51392587	51392680	51392757	51392808	750	0,7,3	14,103,65	4,4,3	37,18,17	226	149	1.3913316885072404e-24	4.28587534563e-23	0.0,0.043,0.03	0.067,0.128,0.104	-0.075
1425	gene:Solyc04g010220.2	NA	4	+	3547399	3547638	3547399	3547463	3547544	3547638	1425	7,2,3	41,78,42	2,7,5	49,20,10	230	149	1.5983922651844792e-24	4.8734653963e-23	0.1,0.016,0.044	0.026,0.185,0.245	-0.099
3234	gene:Solyc02g070260.2	NA	2	+	40032319	40032547	40032319	40032424	40032499	40032547	3234	1,2,0	38,66,91	4,4,3	88,62,53	224	149	1.791772290147647e-24	5.40789454845e-23	0.017,0.02,0.0	0.029,0.041,0.036	-0.023
2538	gene:Solyc10g074690.1	NA	10	-	58280559	58280801	58280559	58280595	58280760	58280801	2538	39,106,52	499,1299,427	17,21,11	245,242,257	314	149	2.0262899916096618e-24	6.05455449493e-23	0.036,0.037,0.055	0.032,0.04,0.02	0.012
2782	gene:Solyc08g006460.2	NA	8	+	1063260	1063483	1063260	1063304	1063384	1063483	2782	7,23,14	259,539,295	8,2,2	190,151,144	229	149	2.096777063725643e-24	6.2031384816e-23	0.017,0.027,0.03	0.027,0.009,0.009	0.01
405	gene:Solyc05g007190.2	NA	5	-	1807526	1807734	1807526	1807611	1807698	1807734	405	1,5,1	3,2,2	1,0,0	0,0,1	236	149	2.8167666587340585e-24	8.25146938853e-23	0.174,0.612,0.24	1.0,NA,0.0	-0.158
2123	gene:Solyc10g055450.1	NA	10	+	56786173	56786411	56786173	56786254	56786343	56786411	2123	6,5,7	94,270,120	0,2,0	72,17,48	238	149	3.700450245154297e-24	1.07348983811e-22	0.038,0.011,0.035	0.0,0.069,0.0	0.005
1121	gene:Solyc02g062950.2	NA	2	-	34896397	34896643	34896397	34896487	34896598	34896643	1121	3,13,4	98,212,168	0,3,2	97,53,92	260	149	4.5356187201229516e-24	1.30311814767e-22	0.017,0.034,0.013	0.0,0.031,0.012	0.007
491	gene:Solyc05g056280.2	NA	5	+	65632720	65632959	65632720	65632779	65632911	65632959	491	1,20,3	0,20,10	0,0,2	1,1,2	281	149	1.1781778731671881e-23	3.35275760478e-22	1.0,0.347,0.137	0.0,0.0,0.347	0.379
735	gene:Solyc06g011530.2	NA	6	+	8022157	8022497	8022157	8022224	8022451	8022497	735	19,16,12	65,178,118	3,4,6	54,45,64	376	149	2.7629418054661675e-23	7.78836803277e-22	0.104,0.034,0.039	0.022,0.034,0.036	0.028
2105	gene:Solyc06g083670.2	NA	6	-	49014125	49014363	49014125	49014160	49014260	49014363	2105	3,18,3	0,24,7	1,1,2	4,3,4	249	149	3.9924346605819643e-23	1.11489670709e-21	1.0,0.31,0.204	0.13,0.166,0.23	0.329
3218	gene:Solyc01g099930.2	NA	1	-	90042485	90042704	90042485	90042548	90042642	90042704	3218	2,28,12	92,251,174	20,4,8	96,75,61	243	149	4.1512810501287945e-23	1.14852109054e-21	0.013,0.064,0.041	0.113,0.032,0.074	-0.034
949	gene:Solyc07g006650.2	NA	7	-	1518217	1518459	1518217	1518295	1518390	1518459	949	17,81,35	433,1419,558	7,18,15	200,133,133	244	149	8.891867119417398e-23	2.4375136654e-21	0.023,0.034,0.037	0.021,0.076,0.064	-0.022
1502	gene:Solyc01g060240.2	NA	1	+	69831246	69831453	69831246	69831273	69831405	69831453	1502	14,20,10	41,194,83	2,3,3	41,28,22	281	149	2.0471136842226363e-22	5.56070517132e-21	0.153,0.052,0.06	0.025,0.054,0.067	0.04
1773	gene:Solyc01g060280.2	NA	1	+	69909600	69909849	69909600	69909686	69909786	69909849	1773	4,5,2	27,70,46	1,0,1	36,16,19	249	149	2.120377211573669e-22	5.70782622359e-21	0.081,0.041,0.025	0.016,0.0,0.031	0.033
1554	gene:Solyc04g076120.2	NA	4	+	61075741	61075963	61075741	61075855	61075917	61075963	1554	21,38,27	13,12,9	10,17,22	17,11,9	211	149	1.2016592254718933e-21	3.20585514796e-20	0.533,0.691,0.679	0.293,0.522,0.633	0.152
2985	gene:Solyc03g007570.2	NA	3	-	2125249	2125457	2125249	2125296	2125404	2125457	2985	23,87,38	883,1445,925	21,4,8	416,340,380	257	149	1.3552214355904881e-21	3.58354128278e-20	0.015,0.034,0.023	0.028,0.007,0.012	0.008
2785	gene:Solyc07g066660.2	NA	7	+	68030674	68030855	68030674	68030707	68030797	68030855	2785	6,4,4	34,33,30	1,4,4	63,44,29	239	149	1.5365260227374464e-21	4.02731557539e-20	0.099,0.07,0.077	0.01,0.054,0.079	0.034
284	gene:Solyc07g066520.2	NA	7	-	67926321	67926544	67926321	67926400	67926477	67926544	284	3,10,0	60,201,71	0,0,2	49,59,57	226	149	1.7033148420841228e-21	4.42565630274e-20	0.032,0.032,0.0	0.0,0.0,0.023	0.014
2466	gene:Solyc06g073870.2	NA	6	-	45613852	45614029	45613852	45613895	45613995	45614029	2466	9,29,15	263,772,300	4,4,7	242,163,176	249	149	1.9067929261231712e-21	4.91163557177e-20	0.02,0.022,0.029	0.01,0.014,0.023	0.008
430	gene:Solyc02g078790.2	NA	2	+	43434544	43434780	43434544	43434588	43434694	43434780	430	11,41,12	1,8,2	3,0,3	0,0,4	255	149	3.296593654412779e-21	8.41899302512e-20	0.865,0.75,0.778	1.0,NA,0.305	0.145
78	gene:Solyc02g030210.2	NA	2	+	25316137	25316378	25316137	25316201	25316289	25316378	78	1,16,3	55,61,50	2,2,1	51,0,32	237	149	3.832885423620115e-21	9.70564546252e-20	0.011,0.142,0.036	0.024,1.0,0.019	-0.285
235	gene:Solyc12g008910.1	NA	12	+	2231374	2231610	2231374	2231447	2231542	2231610	235	1,9,4	33,116,55	3,0,0	42,33,24	244	149	5.7207232556940606e-21	1.43643034353e-19	0.018,0.045,0.043	0.042,0.0,0.0	0.021
476	gene:Solyc12g088340.1	NA	12	+	63770665	63770884	63770665	63770711	63770830	63770884	476	15,47,12	70,277,54	21,5,13	30,61,39	268	149	6.453800973112221e-21	1.6069964423e-19	0.106,0.086,0.11	0.28,0.044,0.156	-0.059
1849	gene:Solyc01g090700.2	NA	1	-	84342122	84342357	84342122	84342207	84342295	84342357	1849	2,26,17	0,0,2	1,4,3	3,2,0	237	149	1.2918961397333677e-20	3.19023608721e-19	1.0,1.0,0.842	0.173,0.557,1.0	0.371
2179	gene:Solyc04g005520.2	NA	4	-	345679	345917	345679	345783	345866	345917	2179	2,7,2	61,102,70	2,2,0	103,60,31	232	149	2.0756748481175164e-20	5.08370200506e-19	0.021,0.042,0.018	0.012,0.021,0.0	0.016
2437	gene:Solyc02g082660.2	NA	2	+	46311707	46311865	46311707	46311742	46311811	46311865	2437	12,6,4	26,107,41	2,3,2	39,30,25	218	149	2.4564976435487202e-20	5.96749183652e-19	0.24,0.037,0.063	0.034,0.064,0.052	0.063
682	gene:Solyc08g074290.2	NA	8	+	58407096	58407292	58407096	58407159	58407265	58407292	682	9,16,27	564,769,618	8,6,8	513,395,381	255	149	4.15352177014012e-20	1.00086476203e-18	0.009,0.012,0.025	0.009,0.009,0.012	0.005
850	gene:Solyc06g076650.2	NA	6	+	47607223	47607467	47607223	47607296	47607363	47607467	850	3,4,9	45,82,61	2,0,2	65,42,30	216	149	9.033599458001499e-20	2.15939161444e-18	0.044,0.033,0.092	0.021,0.0,0.044	0.035
969	gene:Solyc11g040150.1	NA	11	+	39803524	39803686	39803524	39803557	39803653	39803686	969	10,36,15	214,570,170	14,7,3	176,160,212	245	149	1.193603049528523e-19	2.8305443746e-18	0.028,0.037,0.051	0.046,0.026,0.009	0.012
2997	gene:Solyc10g081580.1	NA	10	+	62620590	62620758	62620590	62620633	62620711	62620758	2997	0,18,5	284,646,424	6,10,5	266,228,178	227	149	1.5428992234807564e-19	3.63006525965e-18	0.0,0.018,0.008	0.015,0.028,0.018	-0.012
479	gene:Solyc12g062290.1	NA	12	-	31729833	31730055	31729833	31729884	31729963	31730055	479	4,5,1	37,135,45	2,0,0	36,43,29	228	149	3.896068576950985e-19	9.09488508432e-18	0.066,0.024,0.014	0.035,0.0,0.0	0.023
1229	gene:Solyc04g008640.2	NA	4	+	2254507	2254755	2254507	2254575	2254653	2254755	1229	10,13,13	23,24,37	7,3,5	54,48,42	227	149	5.621150160139705e-19	1.3020152464e-17	0.222,0.262,0.187	0.078,0.039,0.072	0.161
2517	gene:Solyc05g006170.2	NA	5	-	853696	853906	853696	853712	853831	853906	2517	1,11,11	14,30,19	5,2,1	16,13,9	268	149	1.1840220256084392e-18	2.72142908655e-17	0.038,0.169,0.244	0.148,0.079,0.058	0.055
980	gene:Solyc03g026310.2	NA	3	+	3752458	3752699	3752458	3752525	3752642	3752699	980	2,9,5	88,199,114	2,0,0	49,27,23	266	149	3.5415072368892395e-18	8.07788062887e-17	0.013,0.025,0.024	0.022,0.0,0.0	0.013
2078	gene:Solyc01g103650.2	NA	1	+	92202945	92203169	92202945	92202996	92203102	92203169	2078	5,24,5	0,6,2	14,10,4	0,2,0	255	149	6.5351808827841516e-18	1.47932730892e-16	1.0,0.7,0.594	1.0,0.745,1.0	-0.15
1918	gene:Solyc07g063240.2	NA	7	-	65758190	65758434	65758190	65758258	65758335	65758434	1918	2,14,2	0,2,2	1,1,3	2,0,0	226	149	6.980500088204087e-18	1.56825069651e-16	1.0,0.822,0.397	0.248,1.0,1.0	-0.01
2496	gene:Solyc02g082430.2	NA	2	-	46118357	46118554	46118357	46118398	46118492	46118554	2496	9,11,6	2,0,0	13,8,5	4,0,0	243	149	8.118689692052304e-18	1.81034662685e-16	0.734,1.0,1.0	0.666,1.0,1.0	0.023
275	gene:Solyc03g098220.2	NA	3	-	60577212	60577414	60577212	60577305	60577388	60577414	275	42,179,52	0,5,4	66,46,37	0,0,2	232	149	1.067160852967271e-17	2.3619826879e-16	1.0,0.958,0.893	1.0,1.0,0.922	-0.024
408	gene:Solyc11g020910.1	NA	11	+	12914033	12914275	12914033	12914119	12914198	12914275	408	6,9,7	18,71,33	1,0,1	31,18,24	228	149	1.1505077373357304e-17	2.52773317585e-16	0.179,0.077,0.122	0.021,0.0,0.027	0.11
2932	gene:Solyc03g119720.2	NA	3	+	68267821	68268051	68267821	68267874	68267979	68268051	2932	6,9,4	63,170,104	1,0,3	56,49,41	254	149	1.2985626301531597e-17	2.83219353204e-16	0.053,0.03,0.022	0.01,0.0,0.041	0.018
831	gene:Solyc03g005080.2	NA	3	-	58783	59031	58783	58820	58965	59031	831	7,3,7	116,168,79	1,3,0	57,46,29	294	149	1.573901904658769e-17	3.40783977617e-16	0.03,0.009,0.043	0.009,0.032,0.0	0.014
3216	gene:Solyc01g099930.2	NA	1	-	90042485	90042704	90042485	90042542	90042642	90042704	3216	3,42,23	2,0,1	26,5,9	1,5,0	249	149	3.433144861805492e-17	7.38002650869e-16	0.473,1.0,0.932	0.94,0.374,1.0	0.03
613	gene:Solyc10g050840.1	NA	10	+	50920950	50921198	50920950	50921031	50921142	50921198	613	5,4,5	65,168,149	10,1,5	103,66,54	260	149	3.971175743186601e-17	8.4756236576e-16	0.042,0.013,0.019	0.053,0.009,0.05	-0.013
1518	gene:Solyc04g080170.2	NA	4	-	64430521	64430756	64430521	64430578	64430691	64430756	1518	0,0,2	32,65,50	2,3,2	16,18,25	262	149	4.3169588205308636e-17	9.14827869202e-16	0.0,0.0,0.022	0.066,0.087,0.044	-0.058
896	gene:Solyc07g008550.2	NA	7	+	3496240	3496373	3496240	3496252	3496326	3496373	896	94,143,125	7,3,7	79,60,70	0,5,1	223	149	4.6096359329536635e-17	9.69971279413e-16	0.9,0.97,0.923	1.0,0.889,0.979	-0.025
772	gene:Solyc11g007170.1	NA	11	-	1603853	1604071	1603853	1603928	1604006	1604071	772	17,18,10	466,790,534	10,6,0	337,289,332	227	149	4.9396328314466684e-17	1.03214146156e-15	0.023,0.015,0.012	0.019,0.013,0.0	0.006
1001	gene:Solyc12g089280.1	NA	12	+	64405677	64405913	64405677	64405732	64405872	64405913	1001	2,11,8	19,39,15	4,4,3	16,23,29	289	149	5.362607555627139e-17	1.11274106779e-15	0.051,0.127,0.216	0.114,0.082,0.051	0.049
202	gene:Solyc09g047910.2	NA	9	-	33696249	33696455	33696249	33696299	33696437	33696455	202	17,41,11	0,6,0	16,11,0	2,0,0	287	149	6.445934325430705e-17	1.31984443858e-15	1.0,0.78,1.0	0.806,1.0,NA	0.024
72	gene:Solyc07g022760.2	NA	7	-	21393666	21393851	21393666	21393744	21393813	21393851	72	3,1,1	54,118,109	5,3,1	65,79,48	218	149	6.449039090764839e-17	1.31984443858e-15	0.037,0.006,0.006	0.05,0.025,0.014	-0.013
331	gene:Solyc06g084060.2	NA	6	+	49322658	49322886	49322658	49322756	49322832	49322886	331	1,0,0	24,45,21	29,14,12	32,15,33	225	149	6.907878581121353e-17	1.40413205445e-15	0.027,0.0,0.0	0.375,0.382,0.194	-0.308
582	gene:Solyc12g014460.1	NA	12	+	5442942	5443163	5442942	5442979	5443098	5443163	582	11,6,9	25,74,43	6,0,0	24,27,13	268	149	8.228853549588977e-17	1.66133881123e-15	0.197,0.043,0.104	0.122,0.0,0.0	0.074
433	gene:Solyc05g054230.2	NA	5	-	64191524	64191767	64191524	64191575	64191690	64191767	433	19,25,12	96,210,131	13,20,19	89,68,78	264	149	9.045713352545577e-17	1.81399942936e-15	0.1,0.063,0.049	0.076,0.142,0.121	-0.042
635	gene:Solyc11g011380.1	NA	11	+	4459389	4459623	4459389	4459433	4459585	4459623	635	154,262,142	1952,3815,2018	161,139,138	2837,2208,2154	301	149	1.072230075101197e-16	2.1358823096e-15	0.038,0.033,0.034	0.027,0.03,0.031	0.006
2936	gene:Solyc02g087310.2	NA	2	+	49754715	49754913	49754715	49754782	49754856	49754913	2936	0,7,0	14,17,8	6,0,4	10,6,7	223	149	1.082691894113526e-16	2.14243932425e-15	0.0,0.216,0.0	0.286,0.0,0.276	-0.115
2598	gene:Solyc11g013400.1	NA	11	+	6419037	6419283	6419037	6419120	6419230	6419283	2598	6,24,11	218,380,153	15,8,8	115,112,134	259	149	1.3541679929063031e-16	2.66200918606e-15	0.016,0.035,0.04	0.07,0.039,0.033	-0.017
14	gene:Solyc01g090200.2	NA	1	+	83829928	83830174	83829928	83829968	83830082	83830174	14	1,3,0	3,13,15	3,1,3	13,3,7	263	149	2.3341870400630603e-16	4.55852998412e-15	0.159,0.116,0.0	0.116,0.159,0.195	-0.065
1788	gene:Solyc04g008730.2	NA	4	-	2395884	2396112	2395884	2395943	2396026	2396112	1788	5,0,0	18,38,38	4,2,2	28,16,21	232	149	2.9213175920384445e-16	5.66811491234e-15	0.151,0.0,0.0	0.084,0.074,0.058	-0.022
2310	gene:Solyc12g010410.1	NA	12	+	3459123	3459360	3459123	3459257	3459356	3459360	2310	13,61,40	72,232,87	8,11,7	47,55,56	248	149	4.215455822343647e-16	8.12631096591e-15	0.098,0.136,0.216	0.093,0.107,0.07	0.06
953	gene:Solyc08g077750.2	NA	8	-	61647657	61647873	61647657	61647681	61647776	61647873	953	7,31,11	64,137,74	11,10,4	104,55,54	244	149	4.409770419395286e-16	8.44640641869e-15	0.063,0.121,0.083	0.061,0.1,0.043	0.021
2705	gene:Solyc04g072140.2	NA	4	+	59165503	59165683	59165503	59165563	59165670	59165683	2705	1,0,6	22,71,39	3,1,4	20,18,18	256	149	5.080995795885973e-16	9.67007352746e-15	0.026,0.0,0.082	0.08,0.031,0.115	-0.039
858	gene:Solyc01g099750.2	NA	1	+	89903523	89903757	89903523	89903590	89903675	89903757	858	0,9,1	27,89,27	1,2,0	38,8,16	234	149	6.394697142988447e-16	1.20932626983e-14	0.0,0.06,0.023	0.016,0.137,0.0	-0.023
2594	gene:Solyc06g051570.2	NA	6	-	35094127	35094343	35094127	35094183	35094261	35094343	2594	8,3,3	42,45,45	5,1,2	61,34,43	227	149	9.789581848081744e-16	1.83970255107e-14	0.111,0.042,0.042	0.051,0.019,0.03	0.032
248	gene:Solyc07g066670.2	NA	7	-	68042369	68042559	68042369	68042413	68042483	68042559	248	12,18,25	4,21,30	8,3,5	24,8,5	219	149	1.0234211472854294e-15	1.91123899256e-14	0.671,0.368,0.362	0.185,0.203,0.405	0.203
2295	gene:Solyc02g031860.2	NA	2	-	27089774	27090000	27089774	27089838	27089919	27090000	2295	6,6,0	2,0,3	1,1,3	1,0,7	230	149	1.0602302473910177e-15	1.96768197466e-14	0.66,1.0,0.0	0.393,1.0,0.217	0.017
882	gene:Solyc01g100970.2	NA	1	+	90847489	90847777	90847489	90847600	90847668	90847777	882	1520,5577,2040	22,74,27	1489,1047,957	7,6,9	217	149	1.4992768036938745e-15	2.76533277126e-14	0.979,0.981,0.981	0.993,0.992,0.986	-0.01
1201	gene:Solyc01g009670.2	NA	1	-	3909990	3910190	3909990	3910050	3910131	3910190	1201	0,1,4	3,25,4	0,0,1	9,2,0	230	149	1.56787943761315e-15	2.87412500588e-14	0.0,0.025,0.393	0.0,0.0,1.0	-0.194
2383	gene:Solyc12g007280.1	NA	12	+	1692164	1692402	1692164	1692228	1692313	1692402	2383	5,9,3	30,73,39	2,1,0	25,28,14	234	149	1.7119553953490244e-15	3.11909922031e-14	0.096,0.073,0.047	0.048,0.022,0.0	0.049
1721	gene:Solyc02g090860.2	NA	2	-	52332247	52332482	52332247	52332337	52332405	52332482	1721	0,8,7	57,268,128	14,3,2	164,69,88	217	149	2.4386860921452032e-15	4.41623881414e-14	0.0,0.02,0.036	0.055,0.029,0.015	-0.014
2910	gene:Solyc03g115680.2	NA	3	+	65324192	65324392	65324192	65324225	65324327	65324392	2910	8,28,10	0,15,4	7,6,3	9,3,5	251	149	2.6385926044506152e-15	4.74946668801e-14	1.0,0.526,0.597	0.316,0.543,0.263	0.334
2657	gene:Solyc05g055340.2	NA	5	+	65019161	65019942	65019161	65019218	65019723	65019942	2657	124,271,185	4,2,0	80,70,49	2,0,0	654	149	4.367190148819435e-15	7.81387075729e-14	0.876,0.969,1.0	0.901,1.0,1.0	-0.019
1749	gene:Solyc05g009220.2	NA	5	+	3364769	3365016	3364769	3364825	3364908	3365016	1749	4,13,10	0,7,3	0,6,0	7,0,0	232	149	5.781275146358167e-15	1.0282410796e-13	1.0,0.544,0.682	0.0,1.0,NA	0.242
863	gene:Solyc12g044800.1	NA	12	+	37746237	37746478	37746237	37746315	37746411	37746478	863	9,21,8	3,1,1	4,8,8	5,3,2	245	149	8.380795344364816e-15	1.48176428929e-13	0.646,0.927,0.83	0.327,0.619,0.709	0.249
3113	gene:Solyc09g075530.2	NA	9	+	67232779	67232990	67232779	67232832	67232909	67232990	3113	3,12,6	65,138,52	5,0,0	29,22,23	226	149	1.4051440511732782e-14	2.46974730877e-13	0.03,0.054,0.071	0.102,0.0,0.0	0.018
1647	gene:Solyc11g012160.1	NA	11	+	5096337	5096564	5096337	5096427	5096504	5096564	1647	4,3,4	61,159,52	0,3,0	36,28,42	226	149	1.5748379319829982e-14	2.75182207062e-13	0.041,0.012,0.048	0.0,0.066,0.0	0.012
2944	gene:Solyc04g008540.2	NA	4	-	2159368	2159547	2159368	2159422	2159515	2159547	2944	2,2,2	81,296,93	4,8,2	72,39,27	242	149	2.113312520214861e-14	3.67126616884e-13	0.015,0.004,0.013	0.033,0.112,0.044	-0.052
1971	gene:Solyc07g006790.2	NA	7	+	1641353	1641554	1641353	1641409	1641505	1641554	1971	4,13,2	122,284,234	11,6,10	257,195,140	245	149	2.8480179533968576e-14	4.91900441893e-13	0.02,0.027,0.005	0.025,0.018,0.042	-0.011
1208	gene:Solyc08g067090.2	NA	8	+	56002667	56002858	56002667	56002716	56002833	56002858	1208	1,5,4	0,4,3	4,0,2	1,7,2	266	149	3.017819277132139e-14	5.18232413797e-13	1.0,0.412,0.428	0.691,0.0,0.359	0.263
1192	gene:Solyc03g118390.2	NA	3	-	67280470	67280639	67280470	67280511	67280581	67280639	1192	11,49,14	17,18,5	9,13,9	4,0,3	219	149	3.6372660822090814e-14	6.21037203065e-13	0.306,0.649,0.656	0.605,1.0,0.671	-0.222
3217	gene:Solyc01g099930.2	NA	1	-	90042485	90042704	90042485	90042564	90042642	90042704	3217	2,26,11	25,42,31	17,4,7	11,6,2	227	149	4.9925059281107044e-14	8.47591347341e-13	0.05,0.289,0.189	0.504,0.304,0.697	-0.326
1529	gene:Solyc11g044330.1	NA	11	-	32954322	32954526	32954322	32954327	32954415	32954526	1529	10,15,12	16,31,8	6,8,4	4,4,6	237	149	8.54943006171034e-14	1.44325971889e-12	0.282,0.233,0.485	0.485,0.557,0.295	-0.112
1468	gene:Solyc04g015970.2	NA	4	+	6525467	6525688	6525467	6525522	6525625	6525688	1468	4,5,6	21,50,54	6,0,3	57,51,29	252	149	1.2242676699601856e-13	2.05511898755e-12	0.101,0.056,0.062	0.059,0.0,0.058	0.034
921	gene:Solyc01g110280.2	NA	1	-	96997040	96997249	96997040	96997077	96997180	96997249	921	0,0,2	24,47,27	1,1,3	24,19,11	252	149	1.2458142793781596e-13	2.07960506524e-12	0.0,0.0,0.042	0.024,0.03,0.139	-0.05
1863	gene:Solyc07g042180.2	NA	7	-	55196051	55196274	55196051	55196106	55196193	55196274	1863	4,18,5	135,345,177	2,5,1	120,87,76	236	149	1.3208266843796548e-13	2.19257229607e-12	0.018,0.032,0.018	0.01,0.035,0.008	0.005
2765	gene:Solyc06g054550.2	NA	6	-	37299220	37299437	37299220	37299268	37299384	37299437	2765	7,9,5	73,127,94	3,3,0	51,50,17	265	149	1.551483970356278e-13	2.56123431128e-12	0.051,0.038,0.029	0.032,0.033,0.0	0.018
2938	gene:Solyc06g018050.2	NA	6	+	16403444	16403678	16403444	16403528	16403613	16403678	2938	0,3,2	5,3,0	1,3,0	2,1,0	234	149	2.3353240011859297e-13	3.83403742612e-12	0.0,0.389,1.0	0.241,0.656,NA	0.015
2324	gene:Solyc08g015650.2	NA	8	+	5198921	5199159	5198921	5198968	5199059	5199159	2324	8,14,9	76,196,98	6,3,4	93,77,54	240	149	2.911170940683058e-13	4.75332173266e-12	0.061,0.042,0.054	0.039,0.024,0.044	0.017
2007	gene:Solyc04g076700.2	NA	4	+	61594215	61594385	61594215	61594266	61594343	61594385	2007	10,13,31	51,91,44	28,17,5	20,16,7	226	149	4.328675911470349e-13	7.02939327363e-12	0.114,0.086,0.317	0.48,0.412,0.32	-0.232
2501	gene:Solyc09g009290.2	NA	9	+	2670524	2670771	2670524	2670595	2670672	2670771	2501	0,3,3	86,100,46	1,3,4	43,51,44	226	149	5.226981963571558e-13	8.44228222008e-12	0.0,0.019,0.041	0.015,0.037,0.057	-0.016
1199	gene:Solyc12g041880.1	NXD1	12	-	42384277	42384471	42384277	42384334	42384418	42384471	1199	2,8,8	43,80,42	0,2,4	32,18,32	233	149	6.314644542079018e-13	1.01441709095e-11	0.029,0.06,0.109	0.0,0.066,0.074	0.019
2980	gene:Solyc04g071120.2	NA	4	-	58026668	58026887	58026668	58026719	58026806	58026887	2980	18,39,14	256,525,208	0,1,3	68,54,76	236	149	6.627708828776269e-13	1.05901572088e-11	0.043,0.045,0.041	0.0,0.012,0.024	0.031
2818	gene:Solyc07g043260.2	NA	7	-	56921996	56922173	56921996	56922038	56922115	56922173	2818	28,91,16	39,189,48	9,8,7	16,23,27	226	149	7.624775446790574e-13	1.21185260825e-11	0.321,0.241,0.18	0.271,0.187,0.146	0.046
471	gene:Solyc11g011930.1	NA	11	-	4861384	4861586	4861384	4861419	4861567	4861586	471	7,25,3	171,275,166	5,2,4	113,83,73	297	149	8.056917165223187e-13	1.27376023755e-11	0.02,0.044,0.009	0.022,0.012,0.027	0.004
1251	gene:Solyc05g018810.2	NA	5	+	23875157	23875376	23875157	23875192	23875276	23875376	1251	20,54,29	9,8,8	19,21,19	11,6,13	233	149	8.553319899343018e-13	1.34512209785e-11	0.587,0.812,0.699	0.525,0.691,0.483	0.133
2530	gene:Solyc02g020910.2	NA	2	+	20317228	20317437	20317228	20317265	20317352	20317437	2530	1,4,7	15,0,52	5,5,1	0,0,0	236	149	1.4918630939115666e-12	2.33386749979e-11	0.04,1.0,0.078	1.0,1.0,1.0	-0.627
3183	gene:Solyc02g071880.2	NA	2	-	41250710	41250949	41250710	41250758	41250912	41250949	3183	0,8,9	7,4,8	6,0,7	0,2,0	303	149	1.7255111881371947e-12	2.68532678654e-11	0.0,0.496,0.356	1.0,0.0,1.0	-0.383
2660	gene:Solyc01g028900.2	NA	1	+	40837518	40837750	40837518	40837576	40837660	40837750	2660	13,38,16	143,513,222	12,12,12	153,91,84	233	149	2.013051488996606e-12	3.11657919644e-11	0.055,0.045,0.044	0.048,0.078,0.084	-0.022
3213	gene:Solyc02g089810.2	NA	2	-	51506716	51506948	51506716	51506771	51506860	51506948	3213	4,5,4	55,114,64	2,6,2	31,20,30	238	149	2.064644759738579e-12	3.17997862995e-11	0.044,0.027,0.038	0.039,0.158,0.04	-0.043
1714	gene:Solyc05g023770.2	NA	5	-	29323803	29323985	29323803	29323831	29323936	29323985	1714	3,8,3	29,46,32	1,5,1	34,22,31	254	149	2.196918685211761e-12	3.36635540072e-11	0.057,0.093,0.052	0.017,0.118,0.019	0.016
238	gene:Solyc01g103170.2	NA	1	-	91829667	91829905	91829667	91829760	91829834	91829905	238	22,32,6	134,226,118	5,2,9	67,37,65	223	149	2.226580782825637e-12	3.37663934683e-11	0.099,0.086,0.033	0.047,0.035,0.085	0.017
823	gene:Solyc07g043310.2	NA	7	+	56994206	56994426	56994206	56994245	56994334	56994426	823	5,26,5	185,444,278	4,0,8	184,155,115	238	149	2.218270042530948e-12	3.37663934683e-11	0.017,0.035,0.011	0.013,0.0,0.042	0.003
986	gene:Solyc08g067040.2	NA	8	+	55950028	55950277	55950028	55950113	55950194	55950277	986	7,7,8	54,74,74	3,7,5	65,64,85	230	149	2.237532097295919e-12	3.37663934683e-11	0.077,0.058,0.065	0.029,0.066,0.037	0.023
400	gene:Solyc05g007190.2	NA	5	-	1807526	1807734	1807526	1807611	1807695	1807734	400	1,5,1	2,0,0	1,0,0	0,1,0	233	149	2.349713927144896e-12	3.52811317302e-11	0.242,1.0,1.0	1.0,0.0,NA	0.247
349	gene:Solyc03g115810.2	NA	3	+	65400148	65400362	65400148	65400230	65400322	65400362	349	6,24,24	53,143,126	18,15,8	62,62,49	241	149	3.3551874548403957e-12	5.01265005753e-11	0.065,0.094,0.105	0.152,0.13,0.092	-0.037
1296	gene:Solyc06g083630.2	NA	6	-	48978913	48979128	48978913	48978987	48979069	48979128	1296	16,24,14	8,18,14	25,16,7	11,8,4	231	149	3.4672267168253853e-12	5.154265388e-11	0.563,0.462,0.392	0.594,0.563,0.53	-0.09
3207	gene:Solyc05g054590.2	NA	5	+	64473435	64473662	64473435	64473440	64473598	64473662	3207	5,16,6	118,240,115	7,2,4	141,99,94	307	149	3.532350215974219e-12	5.22508041848e-11	0.02,0.031,0.025	0.024,0.01,0.02	0.007
2239	gene:Solyc06g084590.2	NA	6	+	49667198	49667376	49667198	49667219	49667313	49667376	2239	4,21,8	63,134,70	3,6,1	50,33,29	243	149	3.671232931983375e-12	5.40376551762e-11	0.037,0.088,0.065	0.035,0.1,0.021	0.011
170	gene:Solyc04g009620.2	CS2	4	-	3004348	3004559	3004348	3004407	3004490	3004559	170	1,8,3	44,56,42	1,0,1	34,45,50	232	149	4.529888848970405e-12	6.63495484349e-11	0.014,0.084,0.044	0.019,0.0,0.013	0.037
166	gene:Solyc02g005520.2	NA	2	-	9239964	9240131	9239964	9240011	9240093	9240131	166	52,151,42	20,16,11	62,47,47	1,6,6	231	149	4.858971924982863e-12	7.08224785944e-11	0.626,0.859,0.711	0.976,0.835,0.835	-0.15
1293	gene:Solyc01g106350.2	NA	1	+	94284599	94284842	94284599	94284612	94284749	94284842	1293	8,9,8	42,81,45	4,2,2	53,44,34	286	149	5.55936742504756e-12	8.02482602224e-11	0.09,0.055,0.085	0.038,0.023,0.03	0.046
2995	gene:Solyc08g066870.2	NA	8	-	55745145	55745346	55745145	55745205	55745284	55745346	2995	6,19,7	209,504,322	10,10,16	219,229,97	228	149	5.5466058976206085e-12	8.02482602224e-11	0.018,0.024,0.014	0.029,0.028,0.097	-0.033
1865	gene:Solyc09g098520.2	NA	9	+	72329884	72330130	72329884	72329970	72330050	72330130	1865	8,32,13	51,211,111	8,8,4	75,70,46	229	149	5.8311126100222036e-12	8.37661753786e-11	0.093,0.09,0.071	0.065,0.069,0.054	0.022
2388	gene:Solyc10g045240.1	NA	10	+	32332398	32332614	32332398	32332422	32332511	32332614	2388	7,18,11	67,124,60	4,0,1	28,19,17	238	149	1.1541427973329135e-11	1.65003764518e-10	0.061,0.083,0.103	0.082,0.0,0.036	0.043
2633	gene:Solyc01g079390.2	NA	1	+	78478495	78478697	78478495	78478550	78478649	78478697	2633	0,6,2	53,180,94	3,1,3	40,28,37	248	149	1.1794672914801723e-11	1.67287739465e-10	0.0,0.02,0.013	0.043,0.021,0.046	-0.026
2692	gene:Solyc11g066390.1	NA	11	+	52164848	52165071	52164848	52164878	52164995	52165071	2692	12,14,7	405,692,436	2,2,9	89,58,92	266	149	1.1813156970271406e-11	1.67287739465e-10	0.016,0.011,0.009	0.012,0.019,0.052	-0.016
1398	gene:Solyc01g098520.2	NA	1	-	89018195	89018364	89018195	89018260	89018329	89018364	1398	2,15,4	14,51,38	1,1,1	5,3,7	218	149	1.2483478994200542e-11	1.75946392616e-10	0.089,0.167,0.067	0.12,0.186,0.089	-0.024
714	gene:Solyc06g005150.2	NA	6	-	170623	170824	170623	170682	170762	170824	714	57,258,106	987,2665,812	59,47,41	769,612,615	229	149	2.6650408335808374e-11	3.73856432429e-10	0.036,0.059,0.078	0.048,0.048,0.042	0.012
1410	gene:Solyc12g099660.1	NA	12	+	66722113	66722349	66722113	66722178	66722286	66722349	1410	18,33,8	92,322,122	13,17,17	140,66,86	257	149	3.245222444321209e-11	4.52950962757e-10	0.102,0.056,0.037	0.051,0.13,0.103	-0.03
3204	gene:Solyc01g008080.2	NA	1	-	2220731	2220914	2220731	2220760	2220849	2220914	3204	163,360,133	2593,5947,2154	165,113,134	2190,1809,1806	238	149	3.2591853076530257e-11	4.52950962757e-10	0.038,0.037,0.037	0.045,0.038,0.044	-0.005
2667	gene:Solyc07g041200.2	NA	7	-	51986543	51986787	51986543	51986660	51986744	51986787	2667	4,8,0	86,138,65	6,3,5	89,48,62	233	149	5.985857078337061e-11	8.28043562503e-10	0.029,0.036,0.0	0.041,0.038,0.049	-0.021
1358	gene:Solyc03g120540.2	NA	3	+	68909200	68909422	68909200	68909260	68909341	68909422	1358	1,25,3	116,331,136	1,3,2	115,102,60	230	149	6.710006977462576e-11	9.23940131275e-10	0.006,0.047,0.014	0.006,0.019,0.021	0.007
1271	gene:Solyc02g085570.2	NA	2	+	48403921	48404111	48403921	48403966	48404060	48404111	1271	56,72,54	5,0,2	36,34,36	3,0,0	243	149	1.0007670094278783e-10	1.37169349733e-09	0.873,1.0,0.943	0.88,1.0,1.0	-0.021
122	gene:Solyc05g009710.2	NA	5	-	3910446	3910662	3910446	3910484	3910619	3910662	122	3,7,3	20,55,21	1,10,3	14,6,20	284	149	1.0258111090075767e-10	1.39959981448e-09	0.073,0.063,0.07	0.036,0.466,0.073	-0.123
3104	gene:Solyc11g012410.1	IMP3	11	+	5245807	5246027	5245807	5245908	5245985	5246027	3104	37,77,24	372,1093,391	0,4,7	64,54,54	226	149	1.2958904102576305e-10	1.76005479357e-09	0.062,0.044,0.039	0.0,0.047,0.079	0.006
982	gene:Solyc07g054830.2	NA	7	-	63006407	63006653	63006407	63006536	63006604	63006653	982	1,13,8	1,1,1	1,2,5	2,0,0	217	149	1.374281365396077e-10	1.85807815376e-09	0.407,0.899,0.846	0.256,1.0,1.0	-0.035
2509	gene:Solyc03g082390.2	NA	3	+	52339653	52339843	52339653	52339706	52339795	52339843	2509	3,10,6	108,291,118	4,0,0	81,66,55	238	149	1.41914639095222e-10	1.91009433161e-09	0.017,0.021,0.031	0.03,0.0,0.0	0.013
1926	gene:Solyc02g083460.2	NA	2	+	46861489	46861728	46861489	46861592	46861667	46861728	1926	8,35,11	278,637,285	15,8,11	217,167,160	224	149	1.5961156674228962e-10	2.13865184496e-09	0.019,0.035,0.025	0.044,0.031,0.044	-0.013
1949	gene:Solyc11g007580.1	NA	11	-	1815548	1815747	1815548	1815606	1815711	1815747	1949	3,4,1	21,51,24	2,1,1	34,24,37	254	149	1.736442577400742e-10	2.31629036664e-09	0.077,0.044,0.024	0.033,0.024,0.016	0.024
2751	gene:Solyc07g007820.2	NA	7	+	2489795	2490006	2489795	2489851	2489940	2490006	2751	3,8,8	109,221,110	6,6,6	92,94,74	238	149	2.1612465851078422e-10	2.87013546502e-09	0.017,0.022,0.044	0.039,0.038,0.048	-0.014
2902	gene:Solyc02g092010.2	NA	2	-	53227714	53227916	53227714	53227765	53227885	53227916	2902	11,27,18	81,88,62	7,12,8	62,53,33	269	149	2.7273074913867097e-10	3.60583840012e-09	0.07,0.145,0.139	0.059,0.111,0.118	0.022
2266	gene:Solyc02g071860.2	NA	2	-	41212317	41212558	41212317	41212386	41212486	41212558	2266	2,2,3	17,54,82	4,2,1	35,18,10	249	149	2.763654279970356e-10	3.63779691126e-09	0.066,0.022,0.021	0.064,0.062,0.056	-0.024
51	gene:Solyc01g091070.2	NA	1	+	84797485	84797713	84797485	84797541	84797624	84797713	51	17,36,12	0,4,0	16,5,17	0,2,0	232	149	2.902496150890235e-10	3.78718711741e-09	1.0,0.853,1.0	1.0,0.616,1.0	0.079
61	gene:Solyc03g019730.2	NA	3	+	61417004	61417223	61417004	61417100	61417171	61417223	61	21,32,14	221,244,160	13,2,4	186,178,220	220	149	2.893732380946989e-10	3.78718711741e-09	0.06,0.082,0.056	0.045,0.008,0.012	0.044
1994	gene:Solyc11g008590.1	NA	11	+	2782391	2782616	2782391	2782487	2782574	2782616	1994	0,2,0	7,32,5	2,0,2	9,28,10	236	149	3.8715538513686396e-10	5.02965343821e-09	0.0,0.038,0.0	0.123,0.0,0.112	-0.066
2177	gene:Solyc06g082800.2	NA	6	-	48471892	48472079	48471892	48471909	48472013	48472079	2177	3,5,3	0,8,2	4,2,2	0,0,0	253	149	3.900963191646174e-10	5.04592121932e-09	1.0,0.269,0.469	1.0,1.0,1.0	-0.421
2350	gene:Solyc10g052660.1	RPS25	10	-	53214755	53214956	53214755	53214782	53214881	53214956	2350	0,9,8	0,18,2	0,3,0	5,0,6	248	149	4.2681903361522854e-10	5.49713479501e-09	NA,0.231,0.706	0.0,1.0,0.0	0.135
2066	gene:Solyc05g015860.2	NA	5	+	12530269	12530511	12530269	12530320	12530429	12530511	2066	16,3,6	42,193,94	5,17,1	52,25,35	258	149	4.3118866734690055e-10	5.52957827482e-09	0.18,0.009,0.036	0.053,0.282,0.016	-0.042
3030	gene:Solyc02g081640.2	NA	2	+	45513653	45513833	45513653	45513686	45513784	45513833	3030	1,6,0	2,1,0	2,1,6	3,0,1	247	149	4.819081390682335e-10	6.15359623733e-09	0.232,0.784,NA	0.287,1.0,0.784	-0.182
2131	gene:Solyc10g006220.2	NA	10	-	911416	911643	911416	911472	911585	911643	2131	7,60,17	3,4,0	12,16,7	4,3,8	262	149	5.812368613879757e-10	7.39036485884e-09	0.57,0.895,1.0	0.63,0.752,0.332	0.25
737	gene:Solyc06g011530.2	NA	6	+	8021988	8022222	8021988	8022071	8022157	8022222	737	73,139,120	0,0,2	30,44,32	5,2,0	235	149	6.735362318717791e-10	8.5276536476e-09	1.0,1.0,0.974	0.792,0.933,1.0	0.083
2073	gene:Solyc04g016070.2	NA	4	-	6741966	6742193	6741966	6742012	6742151	6742193	2073	0,2,3	40,118,40	6,6,1	148,80,91	288	149	1.1425951732257793e-09	1.44053771207e-08	0.0,0.009,0.037	0.021,0.037,0.006	-0.006
438	gene:Solyc08g078070.2	NA	8	+	61920402	61920582	61920402	61920450	61920535	61920582	438	20,72,27	439,1220,506	20,27,15	383,291,225	234	149	1.1633445244664539e-09	1.46053505845e-08	0.028,0.036,0.033	0.032,0.056,0.041	-0.011
2723	gene:Solyc09g059600.2	NA	9	+	54907259	54907496	54907259	54907332	54907438	54907496	2723	6,20,4	32,92,43	2,0,9	19,25,40	255	149	1.1907357820713357e-09	1.48866883549e-08	0.099,0.113,0.052	0.058,0.0,0.116	0.03
2021	gene:Solyc10g078340.1	NA	10	-	60157905	60158153	60157905	60157944	60158039	60158153	2021	17,48,42	7,6,4	14,3,11	2,2,5	244	149	1.349317228665287e-09	1.67989994969e-08	0.597,0.83,0.865	0.81,0.478,0.573	0.144
2838	gene:Solyc02g062520.2	NA	2	-	34213924	34214060	34213924	34213937	34214032	34214060	2838	2,14,3	13,38,35	2,0,6	14,19,15	244	149	1.3874134200039725e-09	1.72016236472e-08	0.086,0.184,0.05	0.08,0.0,0.196	0.015
1439	gene:Solyc12g042900.1	NA	12	+	39522177	39522417	39522177	39522260	39522366	39522417	1439	11,24,16	529,1245,565	14,16,18	497,467,376	255	149	1.4985420983984443e-09	1.85026602893e-08	0.012,0.011,0.016	0.016,0.02,0.027	-0.008
2717	gene:Solyc09g014320.2	NA	9	-	5844210	5844446	5844210	5844260	5844397	5844446	2717	0,1,2	3,5,2	0,1,1	6,2,0	286	149	1.7096353632386025e-09	2.1022182985e-08	0.0,0.094,0.343	0.0,0.207,1.0	-0.257
2500	gene:Solyc02g082430.2	NA	2	-	46118700	46118922	46118700	46118772	46118847	46118922	2500	3,3,2	58,193,113	2,4,6	158,78,61	224	149	1.7181608986511427e-09	2.10404293654e-08	0.033,0.01,0.012	0.008,0.033,0.061	-0.016
906	gene:Solyc03g114890.2	NA	3	+	64770617	64770850	64770617	64770675	64770773	64770850	906	13,29,17	167,347,227	19,21,12	323,269,244	247	149	1.7700890236286703e-09	2.15878612351e-08	0.045,0.048,0.043	0.034,0.045,0.029	0.009
579	gene:Solyc07g017770.2	NA	7	+	7981715	7981936	7981715	7981780	7981861	7981936	579	3,4,1	29,68,28	1,1,1	27,18,9	230	149	2.140221318285087e-09	2.59958589392e-08	0.063,0.037,0.023	0.023,0.035,0.067	-0.001
845	gene:Solyc02g088200.2	NA	2	-	50368940	50369181	50368940	50368955	50369059	50369181	845	3,33,24	120,309,214	3,0,2	39,35,34	253	149	2.385299875158254e-09	2.88553685303e-08	0.015,0.059,0.062	0.043,0.0,0.033	0.02
1523	gene:Solyc08g060840.1	NA	8	-	45606485	45606729	45606485	45606558	45606647	45606729	1523	7,7,13	75,157,81	2,1,2	46,26,49	238	149	2.6225975619364384e-09	3.15980706253e-08	0.055,0.027,0.091	0.026,0.024,0.025	0.033
2152	gene:Solyc09g020110.2	NA	9	+	18418465	18418677	18418465	18418567	18418673	18418677	2152	31,27,13	45,77,74	14,1,10	54,0,46	255	149	2.8390757605936942e-09	3.40689091271e-08	0.287,0.17,0.093	0.132,1.0,0.113	-0.232
263	gene:Solyc01g111780.2	NA	1	+	97959857	97960057	97959857	97959903	97959997	97960057	263	5,6,7	103,139,124	10,4,13	137,136,120	243	149	2.871807394424477e-09	3.43238419782e-08	0.029,0.026,0.033	0.043,0.018,0.062	-0.012
1914	gene:Solyc10g078480.1	NA	10	-	60292271	60292484	60292271	60292361	60292431	60292484	1914	1,9,8	2,3,5	2,0,0	0,0,2	219	149	2.894478511793147e-09	3.44569792559e-08	0.254,0.671,0.521	1.0,NA,0.0	-0.018
1073	gene:Solyc07g019530.2	NA	7	+	11873560	11873795	11873560	11873646	11873732	11873795	1073	1,4,4	35,130,82	3,8,8	90,86,60	235	149	3.0500230403699876e-09	3.58797986009e-08	0.018,0.019,0.03	0.021,0.056,0.078	-0.029
2965	gene:Solyc08g075460.2	NA	8	+	59611330	59611723	59611330	59611386	59611489	59611723	2965	6,17,7	0,0,0	4,5,8	0,2,8	252	149	3.047546257935371e-09	3.58797986009e-08	1.0,1.0,1.0	1.0,0.596,0.372	0.344
29	gene:Solyc12g009120.1	NA	12	+	2445342	2445495	2445342	2445374	2445457	2445495	29	8,18,2	283,516,240	2,6,0	261,209,235	232	149	3.0395830840394394e-09	3.58797986009e-08	0.018,0.022,0.005	0.005,0.018,0.0	0.007
616	gene:Solyc07g052420.2	NA	7	-	60935816	60936034	60935816	60935906	60935971	60936034	616	0,0,0	6,3,4	0,1,1	0,0,0	214	149	3.203037011545814e-09	3.75320572176e-08	0.0,0.0,0.0	NA,1.0,1.0	-1.0
2519	gene:Solyc05g006170.2	NA	5	-	851485	851732	851485	851581	851658	851732	2519	1,12,3	49,133,49	3,0,0	42,44,44	226	149	3.4310840697199827e-09	4.00471843763e-08	0.013,0.056,0.039	0.045,0.0,0.0	0.021
1668	gene:Solyc02g081080.2	NA	2	+	45155449	45155690	45155449	45155543	45155628	45155690	1668	4,4,2	30,66,57	7,4,2	37,17,14	234	149	3.851462385454869e-09	4.4778870069e-08	0.078,0.037,0.022	0.108,0.13,0.083	-0.061
3115	gene:Solyc01g087290.2	NA	1	-	82222188	82222426	82222188	82222269	82222363	82222426	3115	9,3,2	27,77,23	0,2,0	6,15,16	243	149	4.645333476984264e-09	5.37994435241e-08	0.17,0.023,0.051	0.0,0.076,0.0	0.056
914	gene:Solyc01g094480.2	NA	1	+	85946978	85947210	85946978	85947040	85947132	85947210	914	25,52,29	311,798,416	12,6,5	229,161,174	241	149	4.968863691388789e-09	5.7324188069e-08	0.047,0.039,0.041	0.031,0.023,0.017	0.019
1129	gene:Solyc11g065110.1	NA	11	+	50437765	50437981	50437765	50437795	50437883	50437981	1129	11,41,19	119,233,118	12,8,8	103,101,66	237	149	5.1301727115129635e-09	5.89575233154e-08	0.055,0.1,0.092	0.068,0.047,0.071	0.02
3219	gene:Solyc01g099930.2	NA	1	-	90041965	90042180	90041965	90042022	90042109	90042180	3219	36,93,43	485,1350,511	21,13,24	253,170,193	236	149	7.285401018777009e-09	8.34052806288e-08	0.045,0.042,0.05	0.05,0.046,0.073	-0.011
1413	gene:Solyc01g096740.2	NA	1	-	87752739	87752913	87752739	87752828	87752911	87752913	1413	2,12,7	32,110,36	13,8,4	116,107,94	232	149	7.819078592715382e-09	8.91733085307e-08	0.039,0.065,0.111	0.067,0.046,0.027	0.025
117	gene:Solyc05g009710.2	NA	5	-	3910446	3910662	3910446	3910549	3910619	3910662	117	3,7,3	10,37,15	1,10,3	14,14,8	219	149	8.852177644296208e-09	1.0057150875e-07	0.17,0.114,0.12	0.046,0.327,0.203	-0.057
299	gene:Solyc06g066030.2	NA	6	+	41387343	41387552	41387343	41387415	41387515	41387552	299	0,3,4	46,71,41	4,4,5	73,69,61	249	149	9.822168038040684e-09	1.11169083703e-07	0.0,0.025,0.055	0.032,0.034,0.047	-0.011
1993	gene:Solyc11g008590.1	NA	11	+	2782391	2782616	2782391	2782470	2782574	2782616	1993	1,5,4	0,2,6	2,1,3	0,0,0	253	149	1.136635989741536e-08	1.28161069334e-07	1.0,0.596,0.282	1.0,1.0,1.0	-0.374
2296	gene:Solyc06g068860.2	NA	6	+	42692551	42692760	42692551	42692604	42692712	42692760	2296	4,9,8	135,304,207	1,2,6	159,111,100	257	149	1.341887670051371e-08	1.50735351809e-07	0.017,0.017,0.022	0.004,0.01,0.034	0.003
1046	gene:Solyc04g079070.2	NA	4	-	63652099	63652331	63652099	63652145	63652258	63652331	1046	42,255,78	536,775,359	18,22,10	176,153,180	262	149	1.520965329898108e-08	1.70211400964e-07	0.043,0.158,0.11	0.055,0.076,0.031	0.05
2194	gene:Solyc02g088620.2	NA	2	-	50654122	50654428	50654122	50654200	50654317	50654428	2194	186,784,406	0,26,21	319,182,151	0,0,0	266	149	1.657057670754767e-08	1.84749564187e-07	1.0,0.944,0.915	1.0,1.0,1.0	-0.047
96	gene:Solyc02g084300.1	NA	2	+	47443585	47443814	47443585	47443655	47443765	47443814	96	4,0,4	0,4,1	0,2,0	2,1,0	259	149	1.916876109523149e-08	2.1292289276e-07	1.0,0.0,0.697	0.0,0.535,NA	0.298
1978	gene:Solyc06g084550.2	NA	6	-	49635519	49635706	49635519	49635595	49635674	49635706	1978	0,10,12	67,211,98	2,1,0	61,38,48	228	149	1.9816117916978686e-08	2.19298371615e-07	0.0,0.03,0.074	0.021,0.017,0.0	0.022
3142	gene:Solyc09g015360.2	NA	9	-	8606538	8606785	8606538	8606633	8606752	8606785	3142	1,7,2	0,0,0	1,2,0	6,0,0	268	149	2.2715046305535332e-08	2.50452244874e-07	1.0,1.0,1.0	0.085,1.0,NA	0.458
2810	gene:Solyc02g083730.2	NA	2	-	47028166	47028355	47028166	47028190	47028274	47028355	2810	2,15,11	62,326,123	13,6,4	318,197,220	233	149	2.286787648543481e-08	2.51210349039e-07	0.02,0.029,0.054	0.025,0.019,0.011	0.016
1637	gene:Solyc02g082650.2	NA	2	+	46299874	46300068	46299874	46299933	46300051	46300068	1637	5,31,13	7,21,3	0,0,0	2,2,3	267	149	2.476135896944792e-08	2.71014434435e-07	0.285,0.452,0.707	0.0,0.0,0.0	0.481
1364	gene:Solyc12g062870.1	NA	12	+	35518476	35518704	35518476	35518560	35518642	35518704	1364	9,16,14	6,10,0	8,7,3	0,0,0	231	149	3.112539737912847e-08	3.3942586631e-07	0.492,0.508,1.0	1.0,1.0,1.0	-0.333
2662	gene:Solyc01g100360.2	NA	1	-	90417429	90417647	90417429	90417495	90417575	90417647	2662	0,0,1	1,6,0	2,1,1	2,0,0	229	149	3.143666311109168e-08	3.41573634094e-07	0.0,0.0,1.0	0.394,1.0,1.0	-0.465
1966	gene:Solyc01g056850.2	NA	1	-	56991827	56992058	56991827	56991890	56991990	56992058	1966	3,4,6	0,26,13	6,8,3	6,16,4	249	149	3.5694285613430634e-08	3.86429439902e-07	1.0,0.084,0.216	0.374,0.23,0.31	0.129
1327	gene:Solyc03g031600.2	NA	3	-	4086975	4087219	4086975	4087061	4087152	4087219	1327	11,42,13	372,1004,310	11,11,9	237,175,168	240	149	4.02453483782826e-08	4.34126718247e-07	0.018,0.025,0.025	0.028,0.038,0.032	-0.01
1636	gene:Solyc02g082650.2	NA	2	+	46299874	46300068	46299874	46299933	46300047	46300068	1636	5,30,13	0,12,2	0,0,0	2,0,1	263	149	5.383060260691765e-08	5.78582160394e-07	1.0,0.586,0.786	0.0,NA,0.0	0.791
1581	gene:Solyc05g007260.2	NA	5	-	1925895	1926138	1925895	1925937	1926025	1926138	1581	11,39,11	295,656,254	12,1,14	223,211,227	237	149	5.519262781866479e-08	5.91095239864e-07	0.023,0.036,0.027	0.033,0.003,0.037	0.004
1179	gene:Solyc02g005180.2	NA	2	+	7138982	7139206	7138982	7139051	7139130	7139206	1179	61,148,85	19,43,37	21,9,14	11,11,6	228	149	5.935376908948607e-08	6.33389507284e-07	0.677,0.692,0.6	0.555,0.348,0.604	0.154
2225	gene:Solyc06g083210.2	NA	6	+	48731701	48731914	48731701	48731748	48731868	48731914	2225	7,14,6	126,362,159	9,7,4	73,74,96	269	149	6.049107052533947e-08	6.43228892277e-07	0.03,0.021,0.02	0.064,0.05,0.023	-0.022
2015	gene:Solyc09g008520.2	NA	9	-	2007950	2008187	2007950	2008032	2008114	2008187	2015	3,1,6	52,116,91	1,2,0	35,21,16	231	149	6.506870511763764e-08	6.8945138614e-07	0.036,0.006,0.041	0.018,0.058,0.0	0.002
2071	gene:Solyc04g016070.2	NA	4	-	6741966	6742193	6741966	6742009	6742151	6742193	2071	0,2,3	49,88,75	6,6,1	155,78,89	291	149	7.721457378129244e-08	8.15254934482e-07	0.0,0.012,0.02	0.019,0.038,0.006	-0.01
2716	gene:Solyc10g005800.2	NA	10	-	634077	634291	634077	634144	634256	634291	2716	14,40,25	0,11,11	14,12,4	0,0,0	261	149	7.951092059698902e-08	8.3654447445e-07	1.0,0.675,0.565	1.0,1.0,1.0	-0.253
2404	gene:Solyc08g074550.2	NA	8	+	58656311	58656553	58656311	58656371	58656461	58656553	2404	6,23,10	2,5,7	4,10,9	0,0,0	239	149	8.086818731109909e-08	8.44874628271e-07	0.652,0.741,0.471	1.0,1.0,1.0	-0.379
87	gene:Solyc05g014470.2	NA	5	+	8324073	8324302	8324073	8324146	8324236	8324302	87	235,840,270	2978,8834,2830	174,131,168	2832,1930,2060	239	149	8.066283588621032e-08	8.44874628271e-07	0.047,0.056,0.056	0.037,0.041,0.048	0.011
2784	gene:Solyc07g066660.2	NA	7	+	68029674	68029887	68029674	68029744	68029854	68029887	2784	6,6,2	11,14,8	2,2,0	0,5,4	259	149	8.189711748733609e-08	8.5264316046e-07	0.239,0.198,0.126	1.0,0.187,0.0	-0.208
2747	gene:Solyc05g006940.2	NA	5	-	1537113	1537357	1537113	1537206	1537302	1537357	2747	10,48,28	0,4,0	0,2,6	2,4,0	245	149	9.125365276024385e-08	9.46756647388e-07	1.0,0.879,1.0	0.0,0.233,1.0	0.549
1433	gene:Solyc06g049060.2	NA	6	-	32341687	32341868	32341687	32341700	32341786	32341868	1433	44,210,65	9,11,10	49,41,33	0,0,0	235	149	1.1057961334950337e-07	1.14329371864e-06	0.756,0.924,0.805	1.0,1.0,1.0	-0.172
1836	gene:Solyc09g009670.2	NA	9	+	3070004	3070247	3070004	3070098	3070195	3070247	1836	0,2,0	5,4,0	0,4,0	3,5,1	246	149	1.2307857766079877e-07	1.26813375879e-06	0.0,0.232,NA	0.0,0.326,0.0	0.007
63	gene:Solyc01g090470.2	NA	1	+	84158389	84158614	84158389	84158477	84158587	84158614	63	5,6,6	154,286,147	2,4,0	145,114,104	259	149	1.273246095156846e-07	1.30737434101e-06	0.018,0.012,0.023	0.008,0.02,0.0	0.008
719	gene:Solyc01g109930.2	NA	1	+	96763307	96763525	96763307	96763402	96763483	96763525	719	6,12,2	42,106,35	2,0,0	62,35,29	230	149	1.3823037920245984e-07	1.41449442828e-06	0.085,0.068,0.036	0.02,0.0,0.0	0.056
1110	gene:Solyc01g103250.2	NA	1	+	91906938	91907184	91906938	91906950	91907133	91907184	1110	0,0,7	0,6,0	3,3,1	0,0,0	332	149	1.4715857749936698e-07	1.50071614187e-06	NA,0.0,1.0	1.0,1.0,1.0	-0.5
2181	gene:Solyc04g081200.2	NA	4	+	65199639	65199824	65199639	65199711	65199800	65199824	2181	1,12,5	281,429,315	8,2,4	134,128,128	238	149	1.566170703488207e-07	1.59174083742e-06	0.002,0.017,0.01	0.036,0.01,0.019	-0.012
2518	gene:Solyc05g006170.2	NA	5	-	851669	851911	851669	851759	851836	851911	2518	8,26,15	6,7,0	7,9,14	0,0,0	226	149	1.8931425813283243e-07	1.91523843932e-06	0.468,0.71,1.0	1.0,1.0,1.0	-0.274
2743	gene:Solyc04g078090.2	NA	4	+	62938406	62938655	62938406	62938498	62938617	62938655	2743	15,32,10	391,851,381	4,8,4	76,60,109	268	149	1.897291091162123e-07	1.91523843932e-06	0.021,0.02,0.014	0.028,0.069,0.02	-0.021
1013	gene:Solyc06g005190.2	NA	6	+	206729	206975	206729	206821	206937	206975	1013	3,2,7	5,6,5	10,4,9	10,3,0	265	149	2.0180378658954074e-07	2.03026839842e-06	0.252,0.158,0.44	0.36,0.428,1.0	-0.313
406	gene:Solyc02g062290.2	NA	2	+	33879825	33880059	33879825	33879916	33880003	33880059	406	2,10,3	105,257,97	3,8,1	71,58,60	236	149	2.2159340350195667e-07	2.22188285122e-06	0.012,0.024,0.019	0.026,0.08,0.01	-0.02
995	gene:Solyc03g043660.2	NA	3	-	7161741	7161926	7161741	7161798	7161879	7161926	995	1,12,8	44,82,130	8,1,3	88,70,67	230	149	2.2818266523882346e-07	2.28030034694e-06	0.015,0.087,0.038	0.056,0.009,0.028	0.016
3040	gene:Solyc07g052350.2	NA	7	+	60860946	60861119	60860946	60860956	60861043	60861119	3040	42,62,42	577,786,790	51,35,23	838,634,613	236	149	2.3926566428279814e-07	2.38308601626e-06	0.044,0.047,0.032	0.037,0.034,0.023	0.01
689	gene:Solyc02g078920.2	NA	2	-	43548208	43548438	43548208	43548264	43548333	43548438	689	1,3,8	39,79,36	1,1,2	23,13,29	218	149	2.5603053051241895e-07	2.5415921102e-06	0.017,0.025,0.132	0.029,0.05,0.045	0.017
2767	gene:Solyc09g075990.2	NA	9	-	67671790	67672028	67671790	67671883	67671984	67672028	2767	11,18,12	0,8,3	11,10,3	0,0,0	250	149	2.7034018593600445e-07	2.67475654164e-06	1.0,0.573,0.704	1.0,1.0,1.0	-0.241
68	gene:Solyc01g080280.2	NA	1	+	79532655	79532836	79532655	79532707	79532798	79532836	68	2,9,1	97,169,146	11,18,10	421,346,354	240	149	3.130612494527818e-07	3.08721786589e-06	0.013,0.032,0.004	0.016,0.031,0.017	-0.005
1602	gene:Solyc03g006310.2	NA	3	+	912391	914330	912391	912453	914135	914330	1602	31,121,33	4,5,2	21,30,33	4,0,4	1831	149	3.45852174039976e-07	3.39936281589e-06	0.387,0.663,0.573	0.299,1.0,0.402	-0.026
2572	gene:Solyc06g059740.2	NA	6	+	37607868	37608081	37607868	37607937	37608019	37608081	2572	19,93,24	1022,2798,1170	232,182,151	10613,7628,6952	231	149	4.011994787999726e-07	3.93043948411e-06	0.012,0.021,0.013	0.014,0.015,0.014	0.001
1956	gene:Solyc06g036310.2	NA	6	+	25865848	25866005	25865848	25865851	25865957	25866005	1956	13,42,26	214,431,229	21,16,16	480,525,356	255	149	4.2442715168908506e-07	4.14440630473e-06	0.034,0.054,0.062	0.025,0.017,0.026	0.027
2228	gene:Solyc10g084760.1	NA	10	-	64174179	64174395	64174179	64174246	64174313	64174395	2228	4,13,13	98,273,169	7,6,7	95,78,73	216	149	4.259270050167025e-07	4.14550453091e-06	0.027,0.032,0.05	0.048,0.05,0.062	-0.017
1933	gene:Solyc08g005970.2	NA	8	-	738204	738416	738204	738240	738332	738416	1933	4,24,7	257,436,308	13,3,7	210,142,115	241	149	4.390302668920965e-07	4.25916375803e-06	0.01,0.033,0.014	0.037,0.013,0.036	-0.01
671	gene:Solyc06g043060.1	NA	6	-	29805535	29805754	29805535	29805648	29805737	29805754	671	5,1,0	0,1,1	4,5,2	3,0,0	238	149	5.240584347049204e-07	5.06759418414e-06	1.0,0.385,0.0	0.455,1.0,1.0	-0.357
2178	gene:Solyc02g086610.2	NA	2	+	49272164	49272408	49272164	49272232	49272373	49272408	2178	0,5,0	56,145,62	4,1,3	63,50,35	290	149	6.582900249061976e-07	6.34506643361e-06	0.0,0.017,0.0	0.032,0.01,0.042	-0.022
1750	gene:Solyc05g009220.2	NA	5	+	3364769	3365016	3364769	3364825	3364917	3365016	1750	4,13,10	0,2,2	0,6,0	6,0,2	241	149	6.853863342332352e-07	6.58499796363e-06	1.0,0.801,0.756	0.0,1.0,0.0	0.519
903	gene:Solyc03g097680.2	NA	3	+	60009491	60009704	60009491	60009531	60009623	60009704	903	3,14,9	63,238,159	3,10,1	171,99,78	241	149	7.035476199994083e-07	6.73782143769e-06	0.029,0.035,0.034	0.011,0.059,0.008	0.007
1496	gene:Solyc03g033640.2	NA	3	+	5235265	5235479	5235265	5235336	5235438	5235479	1496	4,3,2	106,199,104	7,1,2	119,79,75	251	149	8.286317031124608e-07	7.91038827125e-06	0.022,0.009,0.011	0.034,0.007,0.016	-0.005
2869	gene:Solyc02g062970.2	NA	2	+	34964352	34964600	34964352	34964434	34964533	34964600	2869	1,10,2	0,5,2	6,2,1	0,0,0	248	149	8.530235827088914e-07	8.1173072138e-06	1.0,0.546,0.375	1.0,1.0,1.0	-0.36
3027	gene:Solyc11g011960.1	NA	11	-	4915304	4915520	4915304	4915358	4915447	4915520	3027	19,42,20	610,1291,771	18,17,12	470,417,349	238	149	8.796523142978448e-07	8.3441305242e-06	0.019,0.02,0.016	0.023,0.025,0.021	-0.005
757	gene:Solyc02g091340.2	NA	2	-	52673211	52673428	52673211	52673311	52673401	52673428	757	2,12,5	36,54,40	0,0,0	44,49,44	239	149	9.084926739093887e-07	8.59043072671e-06	0.033,0.122,0.072	0.0,0.0,0.0	0.076
916	gene:Solyc04g014510.2	NA	4	+	4783097	4783326	4783097	4783149	4783288	4783326	916	93,156,101	2751,5403,2724	45,36,40	2948,2590,2379	288	149	9.229546596497982e-07	8.69964833765e-06	0.017,0.015,0.019	0.008,0.007,0.009	0.009
2850	gene:Solyc02g090390.2	NA	2	-	51945297	51945519	51945297	51945386	51945483	51945519	2850	20,46,31	5,21,19	29,13,6	8,0,1	246	149	9.669545982617839e-07	9.08572433838e-06	0.708,0.57,0.497	0.687,1.0,0.784	-0.232
2713	gene:Solyc09g057910.2	NA	9	+	52228345	52228578	52228345	52228434	52228507	52228578	2713	3,3,3	0,0,0	1,1,1	2,3,0	222	149	1.096937301115851e-06	1.02747606763e-05	1.0,1.0,1.0	0.251,0.183,1.0	0.522
3212	gene:Solyc02g094500.2	NA	2	-	55018738	55018969	55018738	55018825	55018902	55018969	3212	2,4,2	44,89,44	2,5,3	46,49,46	226	149	1.1423039559113082e-06	1.06662631883e-05	0.029,0.029,0.029	0.028,0.063,0.041	-0.015
2468	gene:Solyc06g073700.2	NA	6	-	45470722	45470956	45470722	45470754	45470909	45470956	2468	6,11,7	1,4,3	9,6,3	0,0,0	304	149	1.2038809953406385e-06	1.12062193585e-05	0.746,0.574,0.534	1.0,1.0,1.0	-0.382
1139	gene:Solyc03g112050.2	NA	3	+	62589665	62589904	62589665	62589730	62589811	62589904	1139	36,87,61	1332,2112,1297	25,19,12	641,540,682	230	149	1.291836253265875e-06	1.19875985241e-05	0.017,0.026,0.03	0.025,0.022,0.011	0.005
468	gene:Solyc11g011040.1	NA	11	-	4091345	4091545	4091345	4091378	4091474	4091545	468	0,3,1	0,0,0	0,0,0	0,4,0	245	149	1.4246381074253077e-06	1.31790051548e-05	NA,1.0,1.0	NA,0.0,NA	1.0
224	gene:Solyc07g065030.2	NA	7	+	66968224	66968431	66968224	66968269	66968359	66968431	224	30,58,19	0,4,0	13,9,19	0,2,0	239	149	1.4363258743221973e-06	1.32461163965e-05	1.0,0.9,1.0	1.0,0.737,1.0	0.054
1031	gene:Solyc02g089210.2	NA	2	+	51093015	51093191	51093015	51093021	51093149	51093191	1031	0,0,1	7,50,27	2,1,0	18,10,1	277	149	1.4504031407878413e-06	1.33347833375e-05	0.0,0.0,0.02	0.056,0.051,0.0	-0.029
1901	gene:Solyc04g015480.2	NA	4	+	5687408	5687599	5687408	5687454	5687558	5687599	1901	1,7,2	0,0,0	0,0,0	0,2,0	253	149	1.5516490163024998e-06	1.42218627629e-05	1.0,1.0,1.0	NA,0.0,NA	1.0
2464	gene:Solyc08g079490.2	NA	8	-	63001353	63001584	63001353	63001434	63001519	63001584	2464	7,24,10	44,143,45	9,9,2	74,53,33	234	149	1.8797412858312279e-06	1.71399025136e-05	0.092,0.097,0.124	0.072,0.098,0.037	0.035
2909	gene:Solyc03g115680.2	NA	3	+	65324156	65324356	65324156	65324225	65324322	65324356	2909	1,13,0	41,191,84	2,2,0	63,39,26	246	149	1.881488629339536e-06	1.71399025136e-05	0.015,0.04,0.0	0.019,0.03,0.0	0.002
448	gene:Solyc12g006450.1	NA	12	-	923683	923924	923683	923760	923854	923924	448	4,8,8	159,365,208	3,2,0	67,50,74	243	149	1.9085503385435477e-06	1.73335817981e-05	0.015,0.013,0.023	0.027,0.024,0.0	-0.0
1000	gene:Solyc05g050800.2	NA	5	-	60986676	60986884	60986676	60986742	60986833	60986884	1000	200,609,280	4,15,8	220,149,136	2,0,2	240	149	1.992773744420781e-06	1.80436604495e-05	0.969,0.962,0.956	0.986,1.0,0.977	-0.025
1991	gene:Solyc12g035500.1	NA	12	-	57594920	57595145	57594920	57594970	57595045	57595145	1991	21,56,38	4,4,5	32,27,33	0,0,1	224	149	2.1735927676613993e-06	1.96214356186e-05	0.777,0.903,0.835	1.0,1.0,0.956	-0.147
480	gene:Solyc12g062290.1	NA	12	-	31729609	31729850	31729609	31729714	31729833	31729850	480	2,6,1	35,101,46	1,1,0	32,27,34	268	149	2.2549222359925033e-06	2.02943001239e-05	0.031,0.032,0.012	0.017,0.02,0.0	0.013
2050	gene:Solyc07g040790.2	NA	7	-	49743767	49744014	49743767	49743812	49743909	49744014	2050	4,0,0	0,0,0	0,0,0	3,0,0	246	149	2.2804596899493755e-06	2.04625031639e-05	1.0,NA,NA	0.0,NA,NA	1.0
2493	gene:Solyc12g006340.1	NA	12	-	857748	857976	857748	857801	857898	857976	2493	6,8,4	0,0,0	6,5,4	3,2,2	246	149	2.3335703696345145e-06	2.08763720493e-05	1.0,1.0,1.0	0.548,0.602,0.548	0.434
3151	gene:Solyc02g093470.2	NA	2	-	54330689	54330917	54330689	54330746	54330846	54330917	3151	8,33,11	213,359,206	15,1,6	167,130,184	249	149	2.3656942027442455e-06	2.11005799337e-05	0.022,0.052,0.031	0.051,0.005,0.019	0.01
1115	gene:Solyc09g074230.2	NA	9	-	66004082	66004305	66004082	66004175	66004267	66004305	1115	8,44,11	0,8,4	3,10,6	0,0,0	241	149	2.4163421053133694e-06	2.14881851508e-05	1.0,0.773,0.63	1.0,1.0,1.0	-0.199
2636	gene:Solyc12g098420.1	NA	12	+	65930179	65930411	65930179	65930242	65930329	65930411	2636	2,3,3	80,182,123	4,4,4	161,140,98	236	149	2.4775909606360705e-06	2.19674830575e-05	0.016,0.01,0.015	0.015,0.018,0.025	-0.006
2612	gene:Solyc06g050980.2	NA	6	+	34061885	34062096	34061885	34061947	34062032	34062096	2612	11,29,4	317,747,272	11,2,11	205,154,170	234	149	2.7674276657772542e-06	2.44647155779e-05	0.022,0.024,0.009	0.033,0.008,0.04	-0.009
1720	gene:Solyc02g090860.2	NA	2	-	52333319	52333544	52333319	52333331	52333453	52333544	1720	6,18,7	50,111,113	6,3,0	120,79,49	271	149	3.0045102960123072e-06	2.64822323436e-05	0.062,0.082,0.033	0.027,0.02,0.0	0.043
976	gene:Solyc06g009110.2	NA	6	-	3053790	3053976	3053790	3053803	3053894	3053976	976	11,27,5	84,233,78	10,9,3	40,50,35	240	149	3.0648209677114393e-06	2.69343677986e-05	0.075,0.067,0.038	0.134,0.101,0.051	-0.035
2154	gene:Solyc06g083190.2	NA	6	-	48716966	48717206	48716966	48717047	48717136	48717206	2154	4,12,9	229,542,512	16,5,16	603,483,441	238	149	3.1785404882478622e-06	2.78518445129e-05	0.011,0.014,0.011	0.016,0.006,0.022	-0.003
2002	gene:Solyc08g076420.2	NA	8	-	60428963	60429323	60428963	60429123	60429204	60429323	2002	492,1967,657	32,47,16	311,199,212	3,1,3	230	149	3.349185889770602e-06	2.92613083001e-05	0.909,0.964,0.964	0.985,0.992,0.979	-0.04
1397	gene:Solyc01g098520.2	NA	1	-	89017774	89018023	89017774	89017842	89017978	89018023	1397	32,100,40	2,20,4	3,5,15	0,0,0	285	149	3.366108026792001e-06	2.93234133646e-05	0.893,0.723,0.839	1.0,1.0,1.0	-0.182
2209	gene:Solyc11g008090.1	NA	11	-	2289104	2289317	2289104	2289156	2289235	2289317	2209	0,3,1	37,47,39	0,5,0	44,21,12	228	149	4.113201150426294e-06	3.57274565043e-05	0.0,0.04,0.016	0.0,0.135,0.0	-0.026
2982	gene:Solyc04g074040.2	NA	4	+	60063377	60063578	60063377	60063442	60063511	60063578	2982	24,43,29	714,1983,1002	28,20,21	641,494,413	218	149	4.218699920342877e-06	3.65376097449e-05	0.022,0.015,0.019	0.029,0.027,0.034	-0.011
2034	gene:Solyc01g067380.2	NA	1	-	75847030	75847273	75847030	75847096	75847178	75847273	2034	0,1,5	8,0,0	2,0,0	0,0,0	231	149	4.529042229777813e-06	3.91120756722e-05	0.0,1.0,1.0	1.0,NA,NA	-0.333
1804	gene:Solyc02g091090.2	NA	2	-	52499169	52499405	52499169	52499226	52499316	52499405	1804	2,14,16	6,6,0	1,2,0	0,0,0	239	149	4.547089939415561e-06	3.91547687002e-05	0.172,0.593,1.0	1.0,1.0,NA	-0.412
2955	gene:Solyc12g094620.1	NA	12	+	64803277	64803502	64803277	64803347	64803434	64803502	2955	37,72,45	1274,2292,1028	5,10,15	639,563,876	236	149	4.580543138442381e-06	3.93294910852e-05	0.018,0.019,0.027	0.005,0.011,0.011	0.012
1490	gene:Solyc09g075890.2	NA	9	-	67531133	67531369	67531133	67531221	67531338	67531369	1490	40,166,73	880,3153,1254	31,17,34	538,341,283	266	149	5.010185863136734e-06	4.28952302552e-05	0.025,0.029,0.032	0.031,0.027,0.063	-0.012
1596	gene:Solyc01g080670.2	NA	1	+	79917482	79917709	79917482	79917580	79917654	79917709	1596	1,15,16	19,61,52	4,4,5	33,13,21	223	149	5.0398429357827965e-06	4.30258591203e-05	0.034,0.141,0.171	0.075,0.171,0.137	-0.012
1497	gene:Solyc03g033640.2	NA	3	+	5235265	5235479	5235265	5235302	5235438	5235479	1497	16,48,18	5,11,5	22,7,10	4,0,0	285	149	5.18952506490944e-06	4.41774954244e-05	0.626,0.695,0.653	0.742,1.0,1.0	-0.256
716	gene:Solyc02g066940.2	NA	2	-	37192380	37192593	37192380	37192456	37192540	37192593	716	3,9,37	106,201,178	11,5,18	89,101,77	233	149	5.2517061255124195e-06	4.45798235882e-05	0.018,0.028,0.117	0.073,0.031,0.13	-0.024
2141	gene:Solyc06g066730.2	NA	6	+	41927879	41928128	41927879	41927975	41928063	41928128	2141	96,146,89	5,10,6	124,91,115	1,0,2	237	149	5.298963598518837e-06	4.48535502334e-05	0.923,0.902,0.903	0.987,1.0,0.973	-0.077
657	gene:Solyc08g068590.2	NA	8	-	57729068	57729294	57729068	57729111	57729180	57729294	657	0,3,1	20,39,30	5,2,2	36,29,26	218	149	5.566720029763775e-06	4.69868910987e-05	0.0,0.05,0.022	0.087,0.045,0.05	-0.037
3017	gene:Solyc02g093140.2	NA	2	-	54060756	54060958	54060756	54060791	54060893	54060958	3017	0,2,2	0,0,0	0,0,0	0,3,0	251	149	5.965820801035624e-06	5.02137255028e-05	NA,1.0,1.0	NA,0.0,NA	1.0
2809	gene:Solyc02g083730.2	NA	2	-	47028166	47028355	47028166	47028185	47028274	47028355	2809	2,16,14	0,4,4	20,14,7	0,0,0	238	149	6.008711809546261e-06	5.04326710307e-05	1.0,0.715,0.687	1.0,1.0,1.0	-0.199
1810	gene:Solyc07g063880.2	NA	7	-	66233064	66233264	66233064	66233184	66233239	66233264	1810	10,26,10	0,10,0	9,5,15	0,0,2	204	149	6.250102056200618e-06	5.23117785544e-05	1.0,0.655,1.0	1.0,1.0,0.846	-0.064
667	gene:Solyc04g049350.2	CS1	4	-	41533759	41534005	41533759	41533841	41533936	41534005	667	14,38,21	0,1,0	17,19,12	1,0,2	244	149	6.445494060606666e-06	5.37964699807e-05	1.0,0.959,1.0	0.912,1.0,0.786	0.087
1827	gene:Solyc08g067430.2	NA	8	+	56478141	56478349	56478141	56478184	56478268	56478349	1827	0,9,2	5,15,7	0,0,0	2,12,4	233	149	6.658326736101652e-06	5.541805094e-05	0.0,0.277,0.154	0.0,0.0,0.0	0.144
2901	gene:Solyc02g092010.2	NA	2	-	53227714	53227916	53227714	53227765	53227880	53227916	2901	11,26,18	0,4,5	7,12,8	0,0,0	264	149	6.809576262582418e-06	5.65194829794e-05	1.0,0.786,0.67	1.0,1.0,1.0	-0.181
287	gene:Solyc08g048450.2	NA	8	+	12868865	12869083	12868865	12868963	12869036	12869083	287	6,6,6	4,3,0	3,1,4	0,0,0	222	149	6.987516775249336e-06	5.78357344167e-05	0.502,0.573,1.0	1.0,1.0,1.0	-0.308
1831	gene:Solyc05g006540.2	NA	5	-	1158181	1158420	1158181	1158282	1158356	1158420	1831	8,13,7	182,324,215	5,2,1	154,85,95	223	149	7.446942258342418e-06	6.14681311269e-05	0.029,0.026,0.021	0.021,0.015,0.007	0.011
2582	gene:Solyc12g032950.1	NA	12	-	61045154	61045367	61045154	61045187	61045308	61045367	2582	0,9,2	0,0,0	0,0,0	0,0,4	270	149	7.796654470532517e-06	6.41774202698e-05	NA,1.0,1.0	NA,NA,0.0	1.0
1341	gene:Solyc04g077030.2	NA	4	-	61995791	61996007	61995791	61995834	61995942	61996007	1341	24,66,21	4,6,4	10,8,16	0,0,0	257	149	8.13753706322896e-06	6.67993427058e-05	0.777,0.864,0.753	1.0,1.0,1.0	-0.202
1478	gene:Solyc07g032110.2	NA	7	-	35524179	35524426	35524179	35524249	35524337	35524426	1478	6,17,9	29,87,89	7,5,8	71,47,43	237	149	8.442334648766519e-06	6.91114957e-05	0.115,0.109,0.06	0.058,0.063,0.105	0.019
1209	gene:Solyc08g067090.2	NA	8	+	56004765	56004978	56004765	56004771	56004934	56004978	1209	4,3,5	0,0,14	2,1,3	6,2,0	312	149	8.768709281616923e-06	7.15871675778e-05	1.0,1.0,0.146	0.137,0.193,1.0	0.272
2842	gene:Solyc01g104920.2	NA	1	-	93246877	93247090	93246877	93246938	93247006	93247090	2842	3,25,15	152,227,137	4,3,11	249,189,187	217	149	8.871701107690206e-06	7.22306346315e-05	0.013,0.07,0.07	0.011,0.011,0.039	0.031
1200	gene:Solyc12g041880.1	NXD1	12	-	42384277	42384471	42384277	42384288	42384418	42384471	1200	26,30,17	4,6,0	10,8,14	0,0,0	279	149	9.356321135990441e-06	7.59692596585e-05	0.776,0.728,1.0	1.0,1.0,1.0	-0.165
1869	gene:Solyc05g050120.2	NA	5	+	60105803	60105992	60105803	60105840	60105926	60105992	1869	106,131,145	1539,2548,2487	90,91,62	1861,1515,1264	235	149	9.424515057497667e-06	7.63155853436e-05	0.042,0.032,0.036	0.03,0.037,0.03	0.004
778	gene:Solyc12g014090.1	NA	12	-	4907891	4908070	4907891	4907943	4908029	4908070	778	3,27,15	8,2,5	1,8,0	0,0,0	235	149	9.846180308591527e-06	7.95145588164e-05	0.192,0.895,0.655	1.0,1.0,NA	-0.419
1874	gene:Solyc05g052260.2	NA	5	+	62524391	62524638	62524391	62524478	62524563	62524638	1874	1,14,3	49,170,77	2,0,3	67,37,39	234	149	1.021869053504807e-05	8.23003970855e-05	0.013,0.05,0.024	0.019,0.0,0.047	0.007
1472	gene:Solyc10g005310.2	NA	10	-	226657	226887	226657	226728	226816	226887	1472	1,0,3	53,136,75	2,1,4	54,38,51	237	149	1.0751876256899398e-05	8.63618447732e-05	0.012,0.0,0.025	0.023,0.016,0.047	-0.016
2167	gene:Solyc09g098370.2	NA	9	+	72203865	72204095	72203865	72203926	72204032	72204095	2167	0,5,0	0,0,0	2,0,0	0,1,0	255	149	1.0955219040113986e-05	8.77592345626e-05	NA,1.0,NA	1.0,0.0,NA	0.5
1310	gene:Solyc03g113020.2	NA	3	+	63324837	63325062	63324837	63324913	63324997	63325062	1310	7,16,7	2,2,4	3,4,6	0,0,0	233	149	1.1112377773345246e-05	8.87801732266e-05	0.691,0.836,0.528	1.0,1.0,1.0	-0.315
1003	gene:Solyc04g077920.2	NA	4	+	62781857	62782050	62781857	62781924	62781999	62782050	1003	16,36,21	143,454,206	1,6,4	35,47,46	224	149	1.1816377308881126e-05	9.41528943972e-05	0.069,0.05,0.064	0.019,0.078,0.055	0.01
2669	gene:Solyc03g113140.2	NA	3	-	63406085	63406297	63406085	63406112	63406226	63406297	2669	3,6,3	2,0,4	1,1,2	0,0,0	263	149	1.1849822608754105e-05	9.41682711568e-05	0.459,1.0,0.298	1.0,1.0,1.0	-0.414
802	gene:Solyc12g014320.1	NA	12	-	5135383	5135587	5135383	5135419	5135490	5135587	802	6,23,15	30,89,47	2,0,5	20,6,15	220	149	1.2158438851105581e-05	9.63644967828e-05	0.119,0.149,0.178	0.063,0.0,0.184	0.066
2940	gene:Solyc01g066900.2	NA	1	+	75154793	75154958	75154793	75154829	75154904	75154958	2940	0,3,0	11,64,39	2,0,2	44,24,20	224	149	1.2331557133940898e-05	9.74780230588e-05	0.0,0.03,0.0	0.029,0.0,0.062	-0.02
255	gene:Solyc07g066550.2	NA	7	-	67938980	67939204	67938980	67939020	67939139	67939204	255	1,10,19	3,0,0	4,2,0	2,0,0	268	149	1.2456749450969187e-05	9.82078294446e-05	0.156,1.0,1.0	0.527,1.0,NA	-0.045
1212	gene:Solyc12g043160.1	NA	12	-	38979650	38979850	38979650	38979665	38979809	38979850	1212	772,2735,841	0,33,28	522,436,304	0,0,0	293	149	1.3263326734216992e-05	0.000104291632321	1.0,0.977,0.939	1.0,1.0,1.0	-0.028
1626	gene:Solyc09g055910.2	NA	9	-	46075701	46075935	46075701	46075784	46075869	46075935	1626	5,8,7	0,2,0	19,6,8	2,2,2	234	149	1.3619090975492543e-05	0.000106807989068	1.0,0.718,1.0	0.858,0.656,0.718	0.162
2728	gene:Solyc01g097650.2	NA	1	+	88425710	88425950	88425710	88425730	88425860	88425950	2728	0,11,0	3,11,14	0,0,0	9,6,7	279	149	1.4755394486118286e-05	0.000115416541164	0.0,0.348,0.0	0.0,0.0,0.0	0.116
2431	gene:Solyc05g006760.2	NA	5	+	1385244	1385492	1385244	1385334	1385458	1385492	2431	0,4,8	0,2,0	0,0,0	0,0,1	273	149	1.5467161859843887e-05	0.000120668093048	NA,0.522,1.0	NA,NA,0.0	0.761
2921	gene:Solyc05g006470.2	NA	5	+	1106607	1106840	1106607	1106696	1106773	1106840	2921	4,4,0	0,0,0	0,0,1	1,0,0	226	149	1.5533541393347466e-05	0.000120870368967	1.0,1.0,NA	0.0,NA,1.0	0.5
1458	gene:Solyc01g099100.2	NA	1	+	89417581	89417788	89417581	89417632	89417710	89417788	1458	1,0,0	0,0,1	0,0,4	0,0,0	227	149	1.560016350834538e-05	0.000121073476787	1.0,NA,0.0	NA,NA,1.0	-0.5
124	gene:Solyc11g068990.1	NA	11	+	53567074	53567306	53567074	53567139	53567213	53567306	124	2,37,13	9,37,28	8,4,0	28,29,12	223	149	1.6132984717502655e-05	0.00012488434802	0.129,0.401,0.237	0.16,0.084,0.0	0.174
2416	gene:Solyc06g073950.2	NA	6	+	45703476	45703685	45703476	45703534	45703631	45703685	2416	0,7,2	0,0,0	0,0,0	0,0,2	246	149	1.6208236448550936e-05	0.000125142662812	NA,1.0,1.0	NA,NA,0.0	1.0
814	gene:Solyc01g111840.2	NA	1	+	98010503	98010752	98010503	98010545	98010704	98010752	814	7,51,18	1,10,3	4,1,4	3,2,1	308	149	1.6871022760479616e-05	0.000129924268063	0.772,0.712,0.744	0.392,0.195,0.659	0.327
3056	gene:Solyc02g077680.2	NA	2	+	42575366	42575592	42575366	42575426	42575521	42575592	3056	7,2,5	0,5,0	4,2,0	0,0,0	244	149	1.7523018945847276e-05	0.000134598407738	1.0,0.196,1.0	1.0,1.0,NA	-0.268
417	gene:Solyc07g017520.2	NA	7	-	7470771	7471003	7470771	7470778	7470888	7471003	417	0,0,2	19,58,32	2,1,0	15,8,10	259	149	1.7702824589780393e-05	0.000135630871472	0.0,0.0,0.035	0.071,0.067,0.0	-0.034
1909	gene:Solyc02g079760.2	NA	2	-	44205822	44206028	44205822	44205888	44205967	44206028	1909	9,12,9	82,262,86	0,3,2	44,32,33	228	149	1.895590072559019e-05	0.000144859926773	0.067,0.029,0.064	0.0,0.058,0.038	0.021
1673	gene:Solyc11g069530.1	NA	11	-	54149459	54149649	54149459	54149514	54149587	54149649	1673	0,2,1	6,1,2	4,0,0	0,1,2	222	149	1.902527978986041e-05	0.000145019224521	0.0,0.573,0.251	1.0,0.0,0.0	-0.059
943	gene:Solyc04g071090.2	NA	4	-	58004421	58004832	58004421	58004599	58004816	58004832	943	1050,703,1006	40,0,0	405,298,324	0,0,0	366	149	2.0800256019305522e-05	0.000158145457979	0.914,1.0,1.0	1.0,1.0,1.0	-0.029
1486	gene:Solyc02g062640.2	NA	2	+	34388886	34389063	34388886	34388946	34389031	34389063	1486	14,42,20	23,40,28	7,9,5	13,4,20	234	149	2.5403090275013275e-05	0.000192163123397	0.279,0.401,0.313	0.255,0.589,0.137	0.004
2540	gene:Solyc08g008590.2	NA	8	+	2962780	2963008	2962780	2962797	2962909	2963008	2540	3,7,2	6,0,0	4,6,4	0,0,0	261	149	2.534970694958679e-05	0.000192163123397	0.222,1.0,1.0	1.0,1.0,1.0	-0.259
646	gene:Solyc05g056230.2	NA	5	-	65588134	65588365	65588134	65588202	65588306	65588365	646	0,1,1	2,0,0	1,0,0	0,0,0	253	149	2.5995182083061025e-05	0.000196145464809	0.0,1.0,1.0	1.0,NA,NA	-0.333
1307	gene:Solyc02g082810.2	NA	2	+	46461916	46462134	46461916	46461975	46462078	46462134	1307	0,0,0	0,2,0	0,1,0	0,0,0	252	149	2.6085731094834285e-05	0.000196332908089	NA,0.0,NA	NA,1.0,NA	-1.0
1408	gene:Solyc01g100740.2	NA	1	+	90702939	90703182	90702939	90702999	90703097	90703182	1408	0,2,0	2,1,0	1,0,0	0,0,0	247	149	2.6544448662376777e-05	0.000199283448752	0.0,0.547,NA	1.0,NA,NA	-0.726
300	gene:Solyc06g066030.2	NA	6	+	41387343	41387552	41387343	41387415	41387518	41387552	300	0,5,6	1,5,6	5,4,7	7,3,0	252	149	2.6789164030857176e-05	0.000200616596803	0.0,0.372,0.372	0.297,0.441,1.0	-0.331
545	gene:Solyc11g012400.1	NA	11	+	5235828	5236064	5235828	5235925	5236004	5236064	545	13,44,19	2,14,2	9,6,0	0,0,0	228	149	2.7303374162867684e-05	0.000203956204997	0.809,0.673,0.861	1.0,1.0,NA	-0.219
533	gene:Solyc07g061920.2	NA	7	+	64802223	64802471	64802223	64802270	64802370	64802471	533	1,0,1	0,0,0	0,0,0	0,0,4	249	149	2.7386941504062614e-05	0.000204070277342	1.0,NA,1.0	NA,NA,0.0	1.0
2165	gene:Solyc04g071510.2	NA	4	-	58491475	58491678	58491475	58491538	58491625	58491678	2165	0,0,0	2,2,0	0,1,0	0,0,0	236	149	2.7589180873696486e-05	0.0002045570036	0.0,0.0,NA	NA,1.0,NA	-1.0
325	gene:Solyc05g046360.2	NA	5	+	58812182	58812358	58812182	58812225	58812292	58812358	325	1,0,0	0,7,0	0,1,1	0,0,0	216	149	2.7550739479120026e-05	0.0002045570036	1.0,0.0,NA	NA,1.0,1.0	-0.5
929	gene:Solyc05g010050.2	NA	5	-	4248586	4248811	4248586	4248680	4248766	4248811	929	0,2,0	1,0,2	0,0,1	0,0,0	235	149	2.768661150974229e-05	0.000204771275226	0.0,1.0,0.0	NA,NA,1.0	-0.667
660	gene:Solyc05g005780.2	NA	5	+	593460	593642	593460	593492	593576	593642	660	0,0,1	0,0,0	0,6,0	2,0,2	233	149	2.7882710856726244e-05	0.000205712444543	NA,NA,1.0	0.0,1.0,0.0	0.667
84	gene:Solyc04g045630.2	NA	4	-	34501195	34501441	34501195	34501226	34501302	34501441	84	2,0,2	0,7,7	3,0,0	7,2,0	225	149	2.809479252848149e-05	0.00020676660117	1.0,0.0,0.159	0.221,0.0,NA	0.276
556	gene:Solyc08g007490.2	NA	8	-	2052285	2052478	2052285	2052318	2052397	2052478	556	0,3,0	0,0,2	0,0,1	1,0,0	228	149	2.8380208210924572e-05	0.000208353961018	NA,1.0,0.0	0.0,NA,1.0	0.0
1512	gene:Solyc07g041750.2	NA	7	-	54091672	54091915	54091672	54091761	54091835	54091915	1512	0,0,0	2,2,0	1,0,0	0,0,0	223	149	2.8888104360426986e-05	0.000211562881934	0.0,0.0,NA	1.0,NA,NA	-1.0
1333	gene:Solyc10g009330.2	NA	10	+	3408044	3408291	3408044	3408097	3408178	3408291	1333	124,237,117	6,3,1	35,30,61	4,2,1	230	149	3.084068724855372e-05	0.000225310448652	0.93,0.981,0.987	0.85,0.907,0.975	0.055
2379	gene:Solyc07g041310.2	NA	7	-	52277646	52277885	52277646	52277754	52277830	52277885	2379	70,112,71	903,1896,817	95,68,101	1167,1048,1102	225	149	3.370815366493105e-05	0.000245060737593	0.049,0.038,0.054	0.051,0.041,0.057	-0.003
3063	gene:Solyc02g084490.1	NA	2	+	47583619	47583850	47583619	47583693	47583778	47583850	3063	2,6,0	110,237,216	5,1,4	128,77,95	234	149	3.3635418042122924e-05	0.000245060737593	0.011,0.016,0.0	0.024,0.008,0.026	-0.01
1631	gene:Solyc01g103950.2	NA	1	-	92428293	92428509	92428293	92428369	92428443	92428509	1631	5,4,1	7,32,9	2,9,3	14,17,10	223	149	3.395535001526376e-05	0.000246258703509	0.323,0.077,0.069	0.087,0.261,0.167	-0.015
736	gene:Solyc06g011530.2	NA	6	+	8021988	8022222	8021988	8022041	8022157	8022222	736	75,149,123	2,6,2	33,47,34	6,6,2	265	149	3.5472377584979086e-05	0.000256637927903	0.955,0.933,0.972	0.756,0.815,0.905	0.128
767	gene:Solyc06g008320.2	NA	6	-	2195810	2195996	2195810	2195874	2195963	2195996	767	19,16,8	99,302,147	3,12,5	131,94,69	238	149	3.6597399009466054e-05	0.000264137749373	0.107,0.032,0.033	0.014,0.074,0.043	0.014
1871	gene:Solyc02g078610.2	NA	2	+	43267843	43268031	43267843	43267902	43268006	43268031	1871	2,8,1	125,394,209	5,3,14	176,111,111	253	149	4.0117669241437694e-05	0.000288847218538	0.009,0.012,0.003	0.016,0.016,0.069	-0.026
938	gene:Solyc12g019750.1	NA	12	-	11308398	11308617	11308398	11308443	11308528	11308617	938	2,4,0	1,6,0	4,7,0	1,0,0	234	149	4.0231991744296435e-05	0.000288974017625	0.56,0.298,NA	0.718,1.0,NA	-0.43
692	gene:Solyc09g091440.2	NA	9	-	70724373	70724596	70724373	70724422	70724528	70724596	692	2,7,0	2,0,1	2,0,1	0,0,0	255	149	4.042770791047298e-05	0.000289683432222	0.369,1.0,0.0	1.0,NA,1.0	-0.544
3000	gene:Solyc02g087730.2	NA	2	+	50044348	50044585	50044348	50044360	50044464	50044585	3000	0,8,5	0,0,0	3,4,0	0,0,4	253	149	4.083577896475337e-05	0.000291907434322	NA,1.0,1.0	1.0,1.0,0.0	0.333
566	gene:Solyc09g011740.2	NA	9	+	5036920	5037156	5036920	5037023	5037109	5037156	566	24,56,13	286,583,230	14,13,10	187,166,152	235	149	4.153649646477911e-05	0.000296207759992	0.051,0.057,0.035	0.045,0.047,0.04	0.004
1859	gene:Solyc08g066020.1	NA	8	-	54474623	54474869	54474623	54474696	54474783	54474869	1859	1,0,3	9,8,9	1,2,0	17,11,4	236	149	4.3505279560211316e-05	0.000309508988871	0.066,0.0,0.174	0.036,0.103,0.0	0.034
2041	gene:Solyc11g006820.1	NA	11	-	1392692	1392866	1392692	1392714	1392832	1392866	2041	2,1,0	0,0,1	0,0,0	1,0,0	267	149	4.437118331800678e-05	0.000314359428264	1.0,1.0,0.0	0.0,NA,NA	0.667
603	gene:Solyc04g082130.2	NA	4	-	65911601	65911843	65911601	65911676	65911796	65911843	603	0,2,0	0,0,0	1,0,0	0,1,0	269	149	4.4397482840448615e-05	0.000314359428264	NA,1.0,NA	1.0,0.0,NA	0.5
645	gene:Solyc05g056230.2	NA	5	-	65588306	65588550	65588306	65588365	65588463	65588550	645	15,53,25	1,7,2	25,12,17	0,0,0	247	149	4.9869857535757213e-05	0.000352272185146	0.9,0.82,0.883	1.0,1.0,1.0	-0.132
225	gene:Solyc07g007890.2	NA	7	-	2559609	2559836	2559609	2559681	2559753	2559836	225	1,0,1	24,29,40	11,1,2	31,40,21	221	149	5.205428203540105e-05	0.00036683536491	0.027,0.0,0.017	0.193,0.017,0.06	-0.075
1664	gene:Solyc12g014350.1	NA	12	-	5161916	5162164	5161916	5161986	5162091	5162164	1664	0,1,1	0,6,0	0,0,0	8,0,12	254	149	5.254357780568448e-05	0.000369412259961	NA,0.089,1.0	0.0,NA,0.0	0.544
794	gene:Solyc03g032130.2	NA	3	-	4635529	4635770	4635529	4635604	4635695	4635770	794	120,248,115	6385,9346,5050	58,44,57	3309,2975,3013	240	149	5.3412612118213284e-05	0.000374640575139	0.012,0.016,0.014	0.011,0.009,0.012	0.003
3155	gene:Solyc11g005680.1	NA	11	-	504522	504749	504522	504603	504746	504749	3155	33,147,47	7,12,6	74,31,36	3,4,4	292	149	5.38892441289721e-05	0.000377098504584	0.706,0.862,0.8	0.926,0.798,0.821	-0.059
365	gene:Solyc01g098500.2	NA	1	+	89008382	89008614	89008382	89008465	89008538	89008614	365	2,7,3	20,58,22	5,1,1	25,26,21	222	149	5.629430390535313e-05	0.000393007897358	0.063,0.075,0.084	0.118,0.025,0.031	0.016
527	gene:Solyc06g062980.2	NA	6	+	39752165	39752329	39752165	39752207	39752311	39752329	527	0,1,4	0,2,0	8,6,3	3,2,3	253	149	5.691389776592837e-05	0.000396407287936	NA,0.227,1.0	0.611,0.639,0.371	0.073
1935	gene:Solyc03g111370.2	NA	3	-	61960807	61961023	61960807	61960889	61960962	61961023	1935	4,25,8	165,495,198	14,0,5	141,85,85	222	149	6.164795926215509e-05	0.000428381633198	0.016,0.033,0.026	0.062,0.0,0.038	-0.008
542	gene:Solyc04g005610.2	NA	4	+	405491	405772	405491	405617	405723	405772	542	409,1385,799	34,44,17	49,21,34	0,0,0	255	149	6.56229500109196e-05	0.000454945184762	0.875,0.948,0.965	1.0,1.0,1.0	-0.071
3199	gene:Solyc02g062370.2	NA	2	+	33981886	33982118	33981886	33981958	33982031	33982118	3199	2,4,7	64,104,139	2,0,0	73,84,58	222	149	6.621664453758341e-05	0.000457998458052	0.021,0.025,0.033	0.018,0.0,0.0	0.02
2586	gene:Solyc12g095760.1	NA	12	-	64893534	64893782	64893534	64893579	64893672	64893782	2586	7,32,13	102,335,215	7,7,5	241,180,126	242	149	6.904229569913749e-05	0.000476439675633	0.041,0.056,0.036	0.018,0.023,0.024	0.023
2642	gene:Solyc03g097290.2	NA	3	+	59619253	59619465	59619253	59619301	59619369	59619465	2642	23,8,33	444,552,682	22,37,37	482,434,366	217	149	6.937299012864095e-05	0.000476520677022	0.034,0.01,0.032	0.03,0.055,0.065	-0.025
509	gene:Solyc04g008050.2	NA	4	+	1711078	1711244	1711078	1711155	1711235	1711244	509	1,0,2	5,0,0	0,0,1	0,0,6	229	149	6.930524321840668e-05	0.000476520677022	0.115,NA,1.0	NA,NA,0.098	0.46
664	gene:Solyc02g091030.2	NA	2	+	52471388	52471628	52471388	52471487	52471604	52471628	664	0,0,1	0,0,0	1,1,0	0,0,1	266	149	7.04520666243384e-05	0.000482822878609	NA,NA,1.0	1.0,1.0,0.0	0.333
1782	gene:Solyc03g019940.2	NA	3	-	61277041	61277280	61277041	61277125	61277221	61277280	1782	0,5,0	0,0,1	0,0,1	0,0,0	245	149	7.198350970735364e-05	0.000492189306649	NA,1.0,0.0	NA,NA,1.0	-0.5
1406	gene:Solyc01g096600.2	NA	1	-	87668177	87668390	87668177	87668294	87668385	87668390	1406	0,0,2	1,4,0	1,0,0	0,0,0	240	149	7.233711172529985e-05	0.000492353735388	0.0,0.0,1.0	1.0,NA,NA	-0.667
214	gene:Solyc12g008390.1	NA	12	+	1832903	1833147	1832903	1832951	1833042	1833147	214	0,1,0	0,0,0	0,0,0	0,1,0	240	149	7.233711172529985e-05	0.000492353735388	NA,1.0,NA	NA,0.0,NA	1.0
257	gene:Solyc07g066550.2	NA	7	-	67940918	67941157	67940918	67940993	67941097	67941157	257	1,2,0	36,53,61	1,3,0	41,34,14	253	149	7.256127387960576e-05	0.000492757014437	0.016,0.022,0.0	0.014,0.049,0.0	-0.008
377	gene:Solyc12g056660.1	NA	12	-	62660971	62661198	62660971	62661067	62661144	62661198	377	0,1,0	0,0,0	0,0,0	0,1,0	226	149	7.329411965808241e-05	0.000496605055643	NA,1.0,NA	NA,0.0,NA	1.0
1958	gene:Solyc08g008490.2	NA	8	-	2877806	2878038	2877806	2877900	2877972	2878038	1958	0,8,11	108,207,106	6,10,8	98,54,60	221	149	7.87203233114915e-05	0.000532163633608	0.0,0.025,0.065	0.04,0.111,0.082	-0.048
2676	gene:Solyc06g009380.2	NA	6	-	3296494	3296728	3296494	3296601	3296680	3296728	2676	6,25,14	119,426,122	1,0,1	78,47,51	228	149	7.916475961182845e-05	0.00053396004903	0.032,0.037,0.07	0.008,0.0,0.013	0.039
2354	gene:Solyc09g074660.2	NA	9	+	66474673	66474913	66474673	66474755	66474840	66474913	2354	1,0,2	19,23,26	3,0,2	18,9,10	234	149	7.972367182374942e-05	0.000536518764436	0.032,0.0,0.047	0.096,0.0,0.113	-0.043
1368	gene:Solyc07g040720.2	NA	7	+	49457177	49457391	49457177	49457264	49457331	49457391	1368	2,0,1	0,1,1	0,0,0	2,0,1	216	149	8.773841571577848e-05	0.00058912895766	1.0,0.0,0.408	0.0,NA,0.0	0.469
2359	gene:Solyc07g066620.2	NA	7	+	67990782	67991011	67990782	67990818	67990934	67991011	2359	18,36,14	0,2,6	19,15,8	0,0,0	265	149	9.061996249462607e-05	0.000605754917078	1.0,0.91,0.567	1.0,1.0,1.0	-0.174
700	gene:Solyc11g073300.1	NA	11	-	56294111	56294343	56294111	56294175	56294254	56294343	700	0,12,13	55,171,79	3,7,6	40,24,22	228	149	9.061310928601164e-05	0.000605754917078	0.0,0.044,0.097	0.047,0.16,0.151	-0.072
1166	gene:Solyc10g084850.1	NA	10	-	64236161	64236342	64236161	64236224	64236292	64236342	1166	20,20,9	107,288,130	7,7,7	127,108,88	217	149	9.158335478263137e-05	0.000610828268059	0.114,0.046,0.045	0.036,0.043,0.052	0.025
2962	gene:Solyc12g019570.1	NA	12	+	10651130	10651327	10651130	10651203	10651281	10651327	2962	4,3,3	42,75,33	0,5,2	16,17,19	227	149	9.20533198788055e-05	0.000612595367033	0.059,0.026,0.056	0.0,0.162,0.065	-0.029
758	gene:Solyc02g091340.2	NA	2	-	52673211	52673428	52673211	52673317	52673401	52673428	758	2,12,5	87,109,77	0,0,0	86,82,85	233	149	9.487662891823917e-05	0.000629980816017	0.014,0.066,0.04	0.0,0.0,0.0	0.04
2089	gene:Solyc02g093480.2	NA	2	-	54337099	54337329	54337099	54337213	54337298	54337329	2089	5,19,7	29,43,23	8,2,2	37,17,27	234	149	9.52194317375109e-05	0.000630855126456	0.099,0.22,0.162	0.121,0.07,0.045	0.082
2057	gene:Solyc09g064920.2	NA	9	-	62445802	62446044	62445802	62445868	62445949	62446044	2057	0,0,0	4,10,3	4,2,0	2,1,2	230	149	0.00010225533548486038	0.000675971111568	0.0,0.0,0.0	0.564,0.564,0.0	-0.376
572	gene:Solyc06g068840.2	NA	6	-	42658197	42658442	42658197	42658300	42658385	42658442	572	2,3,4	41,91,39	1,3,0	47,42,19	234	149	0.00010645848364608843	0.000702202978222	0.03,0.021,0.061	0.013,0.044,0.0	0.018
2531	gene:Solyc08g048250.2	NA	8	+	14489310	14489541	14489310	14489357	14489463	14489541	2531	0,10,3	8,15,16	9,5,4	9,8,6	255	149	0.00011103170889084411	0.000730754947502	0.0,0.28,0.099	0.369,0.268,0.28	-0.179
1085	gene:Solyc08g075890.2	NA	8	+	59982405	59982612	59982405	59982501	59982581	59982612	1085	58,139,51	545,1116,602	31,27,13	296,221,206	229	149	0.00012154838208753675	0.000798212232258	0.065,0.075,0.052	0.064,0.074,0.039	0.005
1683	gene:Solyc02g071800.2	NA	2	+	41151557	41151791	41151557	41151604	41151719	41151791	1683	16,36,36	4,5,1	6,13,3	10,2,0	264	149	0.00012902421142695482	0.000845448122245	0.693,0.803,0.953	0.253,0.786,1.0	0.137
1828	gene:Solyc08g067430.2	NA	8	+	56478141	56478349	56478141	56478184	56478273	56478349	1828	1,9,2	1,4,0	0,0,0	1,0,5	238	149	0.00013156268470515675	0.000860195408969	0.385,0.585,1.0	0.0,NA,0.0	0.657
207	gene:Solyc08g083250.2	NA	8	+	65763605	65763845	65763605	65763697	65763771	65763845	207	4,11,23	11,18,37	8,3,8	23,9,14	223	149	0.0001352804630687681	0.000882572104038	0.195,0.29,0.293	0.189,0.182,0.276	0.044
3071	gene:Solyc10g054080.1	NA	10	-	54560424	54560669	54560424	54560472	54560615	54560669	3071	1,2,3	26,74,38	3,3,4	73,57,46	292	149	0.00014117136969905625	0.00091899793608	0.019,0.014,0.039	0.021,0.026,0.042	-0.006
2614	gene:Solyc10g007060.2	NA	10	+	1445084	1445321	1445084	1445161	1445231	1445321	2614	0,2,4	64,200,117	4,8,0	134,77,91	219	149	0.00014611624095952854	0.000949120278233	0.0,0.007,0.023	0.02,0.066,0.0	-0.019
2116	gene:Solyc04g017610.2	NA	4	+	7577906	7578127	7577906	7577977	7578059	7578127	2116	0,5,0	4,0,3	0,0,0	1,1,0	231	149	0.0001466826237269098	0.000950732493918	0.0,1.0,0.0	0.0,0.0,NA	0.333
1067	gene:Solyc03g114280.2	NA	3	+	64297922	64298104	64297922	64297961	64298077	64298104	1067	1,0,2	18,54,33	6,2,0	18,28,9	265	149	0.00014738251269673814	0.000953011050248	0.03,0.0,0.033	0.158,0.039,0.0	-0.045
134	gene:Solyc03g033390.2	NA	3	+	4963939	4964150	4963939	4963954	4964040	4964150	134	0,7,2	32,95,43	8,3,3	43,57,52	235	149	0.00014767206032962398	0.000953011050248	0.0,0.045,0.029	0.106,0.032,0.035	-0.033
304	gene:Solyc06g068030.2	NA	6	-	42164036	42164241	42164036	42164095	42164193	42164241	304	6,1,0	3,8,1	0,0,0	4,2,7	247	149	0.00014963119144873716	0.000963573275967	0.547,0.07,0.0	0.0,0.0,0.0	0.206
334	gene:Solyc03g007900.2	NA	3	+	2422208	2422377	2422208	2422231	2422322	2422377	334	10,33,7	107,232,89	14,7,28	83,41,85	240	149	0.0001504230407371773	0.00096658934564	0.055,0.081,0.047	0.095,0.096,0.17	-0.059
2148	gene:Solyc09g009680.2	NA	9	+	3079065	3079235	3079065	3079103	3079199	3079235	2148	4,2,3	101,261,82	3,5,6	95,51,54	245	149	0.00015435260288536244	0.000989711539531	0.024,0.005,0.022	0.019,0.056,0.063	-0.029
1744	gene:Solyc01g100950.2	NA	1	-	90837714	90837962	90837714	90837835	90837921	90837962	1744	29,89,31	16,45,13	19,11,10	13,26,13	235	149	0.00015473725175796737	0.00099005333673	0.535,0.556,0.602	0.481,0.212,0.328	0.224
1542	gene:Solyc03g078080.2	NA	3	+	50044065	50044291	50044065	50044138	50044237	50044291	1542	0,2,0	44,64,46	7,5,4	74,50,36	248	149	0.00015508781171982063	0.000990176028673	0.0,0.018,0.0	0.054,0.057,0.063	-0.052
2916	gene:Solyc04g049550.2	NA	4	-	42517358	42517593	42517358	42517427	42517511	42517593	2916	1,5,3	2,3,1	4,3,0	0,2,5	233	149	0.00015895633287031516	0.00101271113564	0.242,0.516,0.657	1.0,0.49,0.0	-0.025
960	gene:Solyc07g043270.2	NA	7	-	56936202	56936426	56936202	56936271	56936359	56936426	960	1,5,1	0,2,2	0,5,1	0,0,0	237	149	0.00016395222681024133	0.00104231756108	1.0,0.611,0.239	NA,1.0,1.0	-0.383
201	gene:Solyc09g047910.2	NA	9	-	33696249	33696455	33696249	33696336	33696437	33696455	201	4,16,6	42,66,37	8,1,0	41,31,15	250	149	0.00016629529649546577	0.00105496888732	0.054,0.126,0.088	0.104,0.019,0.0	0.048
283	gene:Solyc07g063550.2	NA	7	+	66001229	66001464	66001229	66001284	66001373	66001464	283	2,1,8	2,1,0	2,2,0	0,0,0	238	149	0.00017279287179470775	0.00109386673924	0.385,0.385,1.0	1.0,1.0,NA	-0.41
347	gene:Solyc10g078720.1	NA	10	-	60449543	60449759	60449543	60449587	60449682	60449759	347	0,4,4	93,242,134	8,3,2	92,76,56	244	149	0.00018258342618262911	0.00115340227787	0.0,0.01,0.018	0.05,0.024,0.021	-0.022
2947	gene:Solyc03g121820.2	NA	3	+	69863320	69863550	69863320	69863384	69863494	69863550	2947	8,19,13	281,438,406	9,4,4	284,207,169	259	149	0.00018439094453234843	0.00116236316933	0.016,0.024,0.018	0.018,0.011,0.013	0.005
688	gene:Solyc03g118030.2	NA	3	-	67021407	67021645	67021407	67021496	67021580	67021645	688	6,9,8	57,171,140	0,0,0	72,66,41	233	149	0.00019790605680869485	0.00124493325841	0.063,0.033,0.035	0.0,0.0,0.0	0.044
2894	gene:Solyc03g121410.2	NA	3	-	69513037	69513231	69513037	69513105	69513197	69513231	2894	1,5,1	7,7,2	3,0,0	0,4,2	241	149	0.00020050409352717264	0.00125862653668	0.081,0.306,0.236	1.0,0.0,0.0	-0.126
31	gene:Solyc03g063600.2	NA	3	+	35188637	35188867	35188637	35188661	35188761	35188867	31	36,66,33	153,499,199	13,7,13	132,108,97	249	149	0.00020625623243650568	0.001292020173	0.123,0.073,0.09	0.056,0.037,0.074	0.04
354	gene:Solyc09g090460.2	NA	9	+	69970351	69970580	69970351	69970424	69970508	69970580	354	1,1,2	32,45,26	0,0,2	32,33,29	233	149	0.00022104338893942635	0.00138175239781	0.02,0.014,0.047	0.0,0.0,0.042	0.013
2703	gene:Solyc12g095850.1	NA	12	+	64969106	64969353	64969106	64969190	64969287	64969353	2703	1,6,0	6,7,5	0,2,1	6,2,0	246	149	0.00022283246949908225	0.00138912875757	0.092,0.342,0.0	0.0,0.377,1.0	-0.314
429	gene:Solyc12g044740.1	NA	12	-	37888362	37888582	37888362	37888459	37888546	37888582	429	11,30,33	2,3,1	27,19,27	1,0,0	236	149	0.0002231532140679389	0.00138912875757	0.776,0.863,0.954	0.945,1.0,1.0	-0.117
3214	gene:Solyc01g099930.2	NA	1	-	90041965	90042180	90041965	90042015	90042109	90042180	3214	43,123,60	3,4,6	27,15,28	0,0,0	243	149	0.00022562649696406995	0.00140160493332	0.898,0.95,0.86	1.0,1.0,1.0	-0.097
1464	gene:Solyc11g005020.1	NA	11	-	41888	42109	41888	41971	42044	42109	1464	1,0,0	7,15,36	1,5,1	11,13,14	222	149	0.0002270514246833649	0.00140753040862	0.087,0.0,0.0	0.058,0.205,0.046	-0.074
151	gene:Solyc07g066030.2	NA	7	-	67576496	67576667	67576496	67576539	67576632	67576667	151	1,2,1	27,76,81	3,1,1	51,37,35	242	149	0.0002451761730595983	0.00151674203955	0.022,0.016,0.008	0.035,0.016,0.017	-0.007
2319	gene:Solyc05g008870.2	NA	5	+	3094402	3094643	3094402	3094477	3094589	3094643	2319	2,7,7	95,163,120	4,1,1	62,63,42	261	149	0.0002606683689530421	0.00160925017858	0.012,0.024,0.032	0.036,0.009,0.013	0.003
2668	gene:Solyc03g113140.2	NA	3	-	63405907	63406112	63405907	63406003	63406085	63406112	2668	0,10,7	4,0,0	1,0,2	0,0,0	231	149	0.00026466126624312257	0.00163053167739	0.0,1.0,1.0	1.0,NA,1.0	-0.333
1038	gene:Solyc08g041870.2	NA	8	+	25452229	25452440	25452229	25452264	25452350	25452440	1038	8,6,6	178,320,197	7,0,3	167,120,113	235	149	0.0002863191043434225	0.00176033227115	0.028,0.012,0.019	0.026,0.0,0.017	0.005
1377	gene:Solyc06g072580.2	NA	6	-	44767886	44768087	44767886	44767968	44768056	44768087	1377	2,13,11	14,32,16	21,8,9	48,43,41	237	149	0.0003038802424867647	0.00186446440359	0.082,0.203,0.302	0.216,0.105,0.121	0.048
699	gene:Solyc11g073300.1	NA	11	-	56294447	56294653	56294447	56294479	56294575	56294653	699	0,18,10	25,150,68	5,0,2	33,33,15	245	149	0.00031012642239243226	0.00189888883219	0.0,0.068,0.082	0.084,0.0,0.075	-0.003
2360	gene:Solyc09g057920.2	NA	9	+	52258223	52258453	52258223	52258264	52258393	52258453	2360	0,2,1	0,3,0	2,2,0	7,0,0	278	149	0.00031508574489106636	0.00192530921418	NA,0.263,1.0	0.133,1.0,NA	0.065
439	gene:Solyc11g012790.1	NA	11	-	5561599	5561847	5561599	5561653	5561751	5561847	439	2,11,1	69,152,116	4,1,3	98,79,61	247	149	0.0003213836052419426	0.00195978410707	0.017,0.042,0.005	0.024,0.008,0.029	0.001
2557	gene:Solyc04g005720.2	NA	4	-	466504	466713	466504	466598	466679	466713	2557	0,2,1	22,46,30	6,5,1	51,39,25	230	149	0.00033532768867130153	0.0020406499669	0.0,0.027,0.021	0.071,0.077,0.025	-0.042
2132	gene:Solyc10g006220.2	NA	10	-	911416	911643	911416	911512	911585	911643	2132	2,23,8	10,17,7	5,3,0	5,8,10	222	149	0.00034580332268810567	0.00210012261828	0.118,0.476,0.434	0.402,0.201,0.0	0.142
3099	gene:Solyc12g099890.1	NA	12	-	66839677	66839854	66839677	66839731	66839819	66839854	3099	0,2,3	28,64,41	1,1,0	53,53,37	237	149	0.0003505065027989852	0.00212436801291	0.0,0.019,0.044	0.012,0.012,0.0	0.013
2286	gene:Solyc08g065640.2	NA	8	-	53844836	53845083	53844836	53844905	53844983	53845083	2286	2,4,0	0,4,0	1,1,1	0,0,0	227	149	0.0003525718029034836	0.00213255981189	1.0,0.396,NA	1.0,1.0,1.0	-0.302
15	gene:Solyc07g063390.2	NA	7	-	65864219	65864447	65864219	65864296	65864371	65864447	15	25,56,30	164,330,232	30,14,19	220,188,153	224	149	0.0003534859355200469	0.00213376964714	0.092,0.101,0.079	0.083,0.047,0.076	0.022
328	gene:Solyc01g100260.2	NA	1	+	90331310	90331502	90331310	90331348	90331421	90331502	328	13,30,29	15,66,47	14,21,11	14,17,17	222	149	0.000370345512179838	0.00223103304515	0.368,0.234,0.293	0.402,0.453,0.303	-0.088
1725	gene:Solyc10g081650.1	CRTISO	10	-	62685073	62685278	62685073	62685125	62685212	62685278	1725	4,23,7	140,187,107	4,1,0	58,38,34	236	149	0.000383590419900514	0.00230617338966	0.018,0.072,0.04	0.042,0.016,0.0	0.024
2551	gene:Solyc10g080390.1	NA	10	-	61660570	61660799	61660570	61660635	61660710	61660799	2551	1,2,1	37,34,43	13,0,0	51,37,26	224	149	0.0003982422763983791	0.00238945365839	0.018,0.038,0.015	0.145,0.0,0.0	-0.025
1595	gene:Solyc01g080670.2	NA	1	+	79917482	79917709	79917482	79917557	79917654	79917709	1595	8,20,22	87,169,119	5,5,6	66,49,58	246	149	0.0003990940768855682	0.00238976573494	0.053,0.067,0.101	0.044,0.058,0.059	0.02
435	gene:Solyc02g082770.2	NA	2	+	46422238	46422453	46422238	46422267	46422342	46422453	435	2,0,3	0,0,0	0,1,8	4,0,0	224	149	0.0004022766545340091	0.0024040052875	1.0,NA,1.0	0.0,1.0,1.0	0.333
2299	gene:Solyc01g106440.2	NA	1	+	94338406	94338612	94338406	94338453	94338534	94338612	2299	2,7,0	53,73,43	0,0,2	34,34,19	230	149	0.00040547082849098296	0.00241825715675	0.024,0.058,0.0	0.0,0.0,0.064	0.006
1372	gene:Solyc10g047170.1	NA	10	-	39950586	39950815	39950586	39950663	39950738	39950815	1372	14,23,10	358,699,397	5,1,7	234,192,159	224	149	0.0004201028395933352	0.00250053243965	0.025,0.021,0.016	0.014,0.003,0.028	0.006
1231	gene:Solyc02g088990.1	NA	2	+	50901646	50901874	50901646	50901664	50901763	50901874	1231	1,2,0	4,3,11	0,2,0	0,0,0	248	149	0.0004212551832890158	0.00250075959639	0.131,0.286,0.0	NA,1.0,NA	-0.861
2339	gene:Solyc12g006370.1	NA	12	-	885868	886105	885868	885957	886064	886105	2339	11,16,11	59,102,68	5,1,3	32,14,20	256	149	0.00042181487168068424	0.00250075959639	0.098,0.084,0.086	0.083,0.04,0.08	0.022
1431	gene:Solyc07g054160.2	NA	7	+	62521952	62522198	62521952	62521996	62522093	62522198	1431	5,37,8	138,382,140	10,3,9	93,64,61	246	149	0.0004241367821930456	0.00250731891906	0.021,0.055,0.033	0.061,0.028,0.082	-0.021
2236	gene:Solyc04g056650.2	NA	4	-	54636753	54636989	54636753	54636801	54636911	54636989	2236	1,5,5	9,54,28	0,1,4	12,12,15	259	149	0.00042459952243846516	0.00250731891906	0.06,0.051,0.093	0.0,0.046,0.133	0.008
109	gene:Solyc03g121310.2	NA	3	-	69451068	69451280	69451068	69451127	69451225	69451280	109	4,15,12	2,4,5	6,3,5	0,6,2	247	149	0.00045032787841386724	0.00265311620259	0.547,0.693,0.591	1.0,0.232,0.601	-0.001
2488	gene:Solyc11g066410.1	NA	11	-	52190933	52191174	52190933	52190981	52191056	52191174	2488	8,6,1	31,73,37	0,1,0	26,26,24	224	149	0.00045106527139131345	0.00265311620259	0.147,0.052,0.018	0.0,0.025,0.0	0.064
1278	gene:Solyc05g025650.2	NA	5	-	35398800	35399035	35398800	35398861	35398979	35399035	1278	0,14,3	30,83,34	0,0,1	23,22,21	267	149	0.00045964828234165857	0.00269828893445	0.0,0.086,0.047	0.0,0.0,0.026	0.036
1540	gene:Solyc08g007590.2	NA	8	-	2133958	2134204	2133958	2134032	2134130	2134204	1540	0,8,1	8,25,12	0,0,0	33,10,14	247	149	0.000477416416160775	0.00279491442975	0.0,0.162,0.048	0.0,0.0,0.0	0.07
2279	gene:Solyc04g015830.2	NA	4	+	6175115	6175360	6175115	6175213	6175291	6175360	2279	0,5,6	43,70,103	1,2,3	95,101,55	227	149	0.00047797900722978194	0.00279491442975	0.0,0.045,0.037	0.007,0.013,0.035	0.009
3137	gene:Solyc08g061500.1	NA	8	-	48819539	48819732	48819539	48819596	48819682	48819732	3137	0,6,0	61,151,100	3,0,2	38,39,26	235	149	0.0005111522243306403	0.00298305243418	0.0,0.025,0.0	0.048,0.0,0.047	-0.023
2311	gene:Solyc04g074530.2	NA	4	+	60519784	60520031	60519784	60519903	60519984	60520031	2311	2,5,2	52,203,89	1,0,3	31,17,7	230	149	0.0005304491019358909	0.00308362240581	0.024,0.016,0.014	0.02,0.0,0.217	-0.061
833	gene:Solyc03g005080.2	NA	3	-	58965	59206	58965	59031	59120	59206	833	17,15,12	167,217,131	4,7,0	81,100,47	238	149	0.0005303769075809337	0.00308362240581	0.06,0.041,0.054	0.03,0.042,0.0	0.028
2675	gene:Solyc03g118890.2	NA	3	+	67677993	67678243	67677993	67678083	67678195	67678243	2675	56,161,115	30,105,33	38,20,16	18,32,10	261	149	0.0005369033897498245	0.0031150821914	0.516,0.467,0.665	0.547,0.263,0.477	0.12
526	gene:Solyc06g062980.2	NA	6	+	39752165	39752329	39752165	39752234	39752311	39752329	526	0,1,4	9,26,8	8,6,3	19,10,5	226	149	0.0005489265433525627	0.00317866765802	0.0,0.025,0.248	0.217,0.283,0.283	-0.17
1357	gene:Solyc03g120540.2	NA	3	+	68909200	68909422	68909200	68909260	68909345	68909422	1357	1,28,3	6,0,0	3,5,3	0,0,0	234	149	0.0005587992705065616	0.00322957876262	0.096,1.0,1.0	1.0,1.0,1.0	-0.301
3177	gene:Solyc01g100380.2	NA	1	-	90429249	90429454	90429249	90429304	90429397	90429454	3177	35,64,52	1469,2754,1979	51,45,30	2343,1752,1613	242	149	0.0005667481040583577	0.00326919562727	0.014,0.014,0.016	0.013,0.016,0.011	0.001
924	gene:Solyc09g007190.2	NA	9	+	809113	809346	809113	809198	809300	809346	924	6,10,4	33,70,39	0,0,6	5,2,10	251	149	0.0005744543194438451	0.0033072630183	0.097,0.078,0.057	0.0,0.0,0.263	-0.01
2068	gene:Solyc05g015860.2	NA	5	+	12532552	12532801	12532552	12532631	12532749	12532801	2068	14,14,5	0,7,3	4,2,1	0,2,2	267	149	0.0005790823209466235	0.00332404678377	1.0,0.527,0.482	1.0,0.358,0.218	0.144
843	gene:Solyc06g084410.2	NA	6	+	49536426	49536666	49536426	49536497	49536590	49536666	843	0,3,5	0,4,0	2,2,2	1,0,0	242	149	0.0005795945027930136	0.00332404678377	NA,0.316,1.0	0.552,1.0,1.0	-0.193
2438	gene:Solyc02g082660.2	NA	2	+	46311707	46311865	46311707	46311742	46311831	46311865	2438	14,32,16	4,8,3	15,13,25	5,0,0	238	149	0.0006043357429271391	0.00345930114917	0.687,0.715,0.77	0.653,1.0,1.0	-0.16
240	gene:Solyc06g050720.2	NA	6	+	33492087	33492260	33492087	33492119	33492191	33492260	240	34,95,31	256,508,323	10,11,11	167,132,129	221	149	0.0006342627653495511	0.00362366566513	0.082,0.112,0.061	0.039,0.053,0.054	0.036
2771	gene:Solyc02g079100.2	NA	2	+	43720665	43720888	43720665	43720707	43720792	43720888	2771	8,19,11	111,290,148	9,10,5	60,43,23	234	149	0.0006761647287576421	0.00384834325624	0.044,0.04,0.045	0.087,0.129,0.122	-0.07
684	gene:Solyc08g074290.2	NA	8	+	58409549	58409794	58409549	58409623	58409732	58409794	684	10,21,10	329,1024,425	2,4,4	256,167,197	258	149	0.0006759796798181999	0.00384834325624	0.017,0.012,0.013	0.004,0.014,0.012	0.004
720	gene:Solyc12g099440.1	NA	12	+	66592591	66592802	66592591	66592645	66592734	66592802	720	0,4,2	38,131,117	2,3,0	76,42,30	238	149	0.0006853219516297921	0.00389304561116	0.0,0.019,0.011	0.016,0.043,0.0	-0.01
1448	gene:Solyc02g069380.2	NA	2	-	39292590	39292838	39292590	39292656	39292730	39292838	1448	0,6,3	0,6,0	3,3,0	0,0,0	223	149	0.0007087482578574942	0.00401848158345	NA,0.401,1.0	1.0,1.0,NA	-0.299
1969	gene:Solyc07g006790.2	NA	7	+	1644027	1644216	1644027	1644070	1644149	1644216	1969	7,23,9	344,698,330	13,2,11	431,289,348	228	149	0.0007154619536105405	0.00404886423748	0.013,0.021,0.018	0.019,0.005,0.02	0.003
1815	gene:Solyc04g071310.2	NA	4	+	58236990	58237239	58236990	58237064	58237158	58237239	1815	14,17,8	0,0,0	11,5,15	0,6,0	243	149	0.0007217331229740191	0.0040766324602	1.0,1.0,1.0	1.0,0.338,1.0	0.221
2752	gene:Solyc02g083680.1	NA	2	-	46983987	46984230	46983987	46984018	46984160	46984230	2752	8,18,16	65,84,121	7,9,4	85,96,38	291	149	0.0007866873593505705	0.00443513552781	0.059,0.099,0.063	0.04,0.046,0.051	0.028
808	gene:Solyc04g005330.2	NA	4	-	244514	244703	244514	244580	244652	244703	808	0,3,3	0,0,1	0,1,0	0,0,2	221	149	0.00080530906832566	0.00453156967261	NA,1.0,0.669	NA,1.0,0.0	0.335
1165	gene:Solyc05g054710.2	NA	5	-	64570688	64570909	64570688	64570737	64570889	64570909	1165	1,15,9	81,176,112	2,2,1	131,103,85	301	149	0.0008437784242936833	0.00473911641314	0.006,0.04,0.038	0.008,0.01,0.006	0.02
133	gene:Solyc08g007370.2	NA	8	+	1936506	1936719	1936506	1936569	1936654	1936719	133	0,4,0	0,4,0	0,2,0	0,0,0	234	149	0.0008497229738252801	0.00476355017972	NA,0.389,NA	NA,1.0,NA	-0.611
343	gene:Solyc04g053120.2	NA	4	-	51717589	51717838	51717589	51717645	51717749	51717838	343	2,4,9	29,78,18	3,0,1	39,48,50	253	149	0.0008590611832942489	0.00480688167731	0.039,0.029,0.227	0.043,0.0,0.012	0.08
1409	gene:Solyc09g092090.2	NA	9	+	71237551	71237785	71237551	71237587	71237686	71237785	1409	1,10,2	2,2,0	1,7,0	0,0,0	248	149	0.0008621217614892927	0.00481499032398	0.231,0.75,1.0	1.0,1.0,NA	-0.34
3120	gene:Solyc02g078300.2	NA	2	-	43046100	43046310	43046100	43046138	43046226	43046310	3120	0,9,9	63,112,74	0,1,0	42,49,40	237	149	0.000865392308270978	0.00482423921103	0.0,0.048,0.071	0.0,0.013,0.0	0.035
1057	gene:Solyc03g006610.2	NA	3	+	1189728	1189935	1189728	1189783	1189873	1189935	1057	5,3,4	17,52,56	9,2,1	39,26,22	239	149	0.0008761833323258201	0.00487529943573	0.155,0.035,0.043	0.126,0.046,0.028	0.011
1187	gene:Solyc06g074960.2	NA	6	-	46458852	46459074	46458852	46458947	46459029	46459074	1187	2,15,4	35,81,44	9,7,1	37,11,20	231	149	0.0008782107980261969	0.00487749788941	0.036,0.107,0.055	0.136,0.291,0.031	-0.087
2430	gene:Solyc05g006760.2	NA	5	+	1385244	1385492	1385244	1385334	1385469	1385492	2430	0,5,8	22,53,39	0,0,0	31,17,22	284	149	0.00088963249418666	0.00493176603456	0.0,0.047,0.097	0.0,0.0,0.0	0.048
1451	gene:Solyc11g072580.1	NA	11	-	55751005	55751218	55751005	55751038	55751136	55751218	1451	0,1,0	2,28,23	2,2,4	33,9,5	247	149	0.0008985293594522808	0.00497186245564	0.0,0.021,0.0	0.035,0.118,0.326	-0.153
517	gene:Solyc04g007370.2	NA	4	-	1066975	1067209	1066975	1067037	1067119	1067209	517	5,21,11	0,4,1	9,8,5	2,0,1	231	149	0.000901448151738431	0.00497879311903	1.0,0.772,0.876	0.744,1.0,0.763	0.047
1693	gene:Solyc01g080540.2	NA	1	+	79789129	79789332	79789129	79789166	79789263	79789332	1693	23,71,25	920,2416,951	11,3,9	817,602,668	246	149	0.0009271869563393867	0.00511150299916	0.015,0.017,0.016	0.008,0.003,0.008	0.01
1784	gene:Solyc01g089900.2	NA	1	-	83613008	83613235	83613008	83613076	83613168	83613235	1784	0,5,3	4,13,15	0,0,0	5,4,3	241	149	0.0009308083135876181	0.00512201701842	0.0,0.192,0.11	0.0,0.0,0.0	0.101
2581	gene:Solyc12g042110.1	NA	12	-	40737441	40737658	40737441	40737516	40737594	40737658	2581	6,0,1	7,7,1	2,0,0	0,0,0	227	149	0.0009729392146545552	0.00534401171579	0.36,0.0,0.396	1.0,NA,NA	-0.748
2253	gene:Solyc02g070300.2	NA	2	+	40089800	40090013	40089800	40089873	40089954	40090013	2253	2,6,1	36,77,28	2,0,3	37,21,29	230	149	0.0009892748465047396	0.00542376741533	0.035,0.048,0.023	0.034,0.0,0.063	0.003
1680	gene:Solyc02g071800.2	NA	2	+	41151230	41151449	41151230	41151252	41151377	41151449	1680	11,10,35	2,1,2	6,11,2	2,1,0	274	149	0.0009997725650841896	0.0054712828287	0.749,0.845,0.905	0.62,0.857,1.0	0.007
1811	gene:Solyc07g063880.2	NA	7	-	66233064	66233264	66233064	66233167	66233239	66233264	1811	15,26,10	191,308,202	9,5,15	126,114,85	221	149	0.0010329421801635226	0.00564247026385	0.05,0.054,0.032	0.046,0.029,0.106	-0.015
967	gene:Solyc02g005290.2	NA	2	-	7633882	7634066	7633882	7633931	7634011	7634066	967	2,7,6	39,69,33	2,2,0	31,15,20	229	149	0.0010412704522564148	0.00567758414478	0.032,0.062,0.106	0.04,0.08,0.0	0.027
410	gene:Solyc07g009320.2	NA	7	-	4368328	4368536	4368328	4368376	4368459	4368536	410	1,4,0	45,88,48	0,3,10	52,28,47	232	149	0.001091873195625912	0.0059426541139	0.014,0.028,0.0	0.0,0.064,0.12	-0.047
2173	gene:Solyc06g072380.2	NA	6	-	44648908	44649147	44648908	44648952	44649032	44649147	2173	7,1,0	0,2,0	0,4,1	0,0,0	229	149	0.0010978785902821466	0.00596447495957	1.0,0.245,NA	NA,1.0,1.0	-0.377
1679	gene:Solyc02g071800.2	NA	2	+	41151230	41151449	41151230	41151298	41151377	41151449	1679	5,8,22	8,14,28	6,10,2	12,12,8	228	149	0.0011091116547353082	0.00601456556143	0.29,0.272,0.339	0.246,0.353,0.14	0.054
832	gene:Solyc03g005080.2	NA	3	-	59415	59635	59415	59429	59517	59635	832	18,30,31	2,2,3	18,16,21	0,0,0	237	149	0.0011149686375790267	0.00603537371211	0.85,0.904,0.867	1.0,1.0,1.0	-0.126
576	gene:Solyc05g026140.2	NA	5	+	39844007	39844197	39844007	39844019	39844097	39844197	576	2,11,8	3,5,0	7,5,2	1,1,2	227	149	0.0011483547036706587	0.00620485326323	0.304,0.591,1.0	0.821,0.766,0.396	-0.029
1864	gene:Solyc09g098520.2	NA	9	+	72325021	72325250	72325021	72325099	72325213	72325250	1864	0,3,4	2,8,2	4,0,0	2,0,0	263	149	0.0011519565020278906	0.00621307947303	0.0,0.175,0.531	0.531,NA,NA	-0.296
1807	gene:Solyc06g074320.2	NA	6	+	45944650	45944873	45944650	45944694	45944813	45944873	1807	10,30,15	227,488,460	5,2,1	185,169,94	268	149	0.0011759294061197143	0.00633094966754	0.024,0.033,0.018	0.015,0.007,0.006	0.016
1074	gene:Solyc07g019530.2	NA	7	+	11873560	11873795	11873560	11873646	11873750	11873795	1074	10,26,10	1,5,0	30,22,20	0,0,0	253	149	0.0011800699819335373	0.00634181493888	0.855,0.754,1.0	1.0,1.0,1.0	-0.13
1888	gene:Solyc03g113500.2	NA	3	+	63625987	63626202	63625987	63626018	63626121	63626202	1888	4,6,3	30,37,57	7,6,8	66,54,50	252	149	0.0011901967765484513	0.00638475398263	0.073,0.087,0.03	0.059,0.062,0.086	-0.006
769	gene:Solyc09g065950.2	NA	9	-	64227927	64228173	64227927	64228005	64228086	64228173	769	0,8,15	0,5,5	1,4,0	1,0,0	230	149	0.0012156187073012502	0.00650944211006	NA,0.509,0.66	0.393,1.0,NA	-0.112
2549	gene:Solyc10g080390.1	NA	10	-	61661571	61661770	61661571	61661609	61661689	61661770	2549	0,0,0	16,21,45	4,6,2	47,50,37	229	149	0.001222542523447507	0.0065348069053	0.0,0.0,0.0	0.052,0.072,0.034	-0.053
3011	gene:Solyc02g082700.2	NA	2	-	46355725	46355924	46355725	46355770	46355870	46355924	3011	115,303,110	2689,6046,2786	70,70,55	2385,1673,1495	249	149	0.0012456512892224196	0.00664643937892	0.025,0.029,0.023	0.017,0.024,0.022	0.005
362	gene:Solyc01g098500.2	NA	1	+	89008729	89008963	89008729	89008764	89008870	89008963	362	13,48,31	39,118,60	20,8,11	83,54,39	255	149	0.001286943645694745	0.00685452337493	0.163,0.192,0.232	0.123,0.08,0.141	0.081
1255	gene:Solyc05g018810.2	NA	5	+	23875157	23875376	23875157	23875201	23875288	23875376	1255	39,100,52	12,21,15	42,46,32	13,13,10	236	149	0.0013133197103110462	0.00698256102208	0.672,0.75,0.686	0.671,0.691,0.669	0.026
3103	gene:Solyc11g012410.1	IMP3	11	+	5244654	5244875	5244654	5244738	5244820	5244875	3103	6,9,6	4,5,0	2,0,0	0,0,0	231	149	0.0013306125319305503	0.00706193649273	0.492,0.537,1.0	1.0,NA,NA	-0.324
3108	gene:Solyc02g062920.2	NA	2	+	34863804	34863976	34863804	34863869	34863943	34863976	3108	28,81,61	2,6,3	34,14,12	0,0,3	223	149	0.0013972411035667455	0.00740240499549	0.903,0.9,0.931	1.0,1.0,0.728	0.002
2833	gene:Solyc04g080600.2	NA	4	+	64719020	64719265	64719020	64719086	64719177	64719265	2833	3,3,1	54,145,89	0,2,4	70,32,23	240	149	0.0014711567008026075	0.00778020570265	0.033,0.013,0.007	0.0,0.037,0.097	-0.027
1896	gene:Solyc08g081580.2	NA	8	+	64593749	64593946	64593749	64593770	64593867	64593946	1896	45,75,41	22,29,22	52,51,54	45,18,33	246	149	0.0014812632132476682	0.007819813571	0.553,0.61,0.53	0.412,0.632,0.498	0.05
2035	gene:Solyc11g062020.1	NA	11	+	48797082	48797311	48797082	48797147	48797218	48797311	2035	0,2,0	0,0,0	1,1,0	0,2,0	220	149	0.0014857688091568341	0.00782976578794	NA,1.0,NA	1.0,0.253,NA	0.373
2149	gene:Solyc09g009680.2	NA	9	+	3078888	3079099	3078888	3078967	3079065	3079099	2149	27,75,15	0,6,2	23,12,9	0,0,0	247	149	0.0015129116756242864	0.00795876775839	1.0,0.883,0.819	1.0,1.0,1.0	-0.099
2590	gene:Solyc05g052800.2	NA	5	-	62985523	62985745	62985523	62985557	62985655	62985745	2590	143,111,101	8,4,6	192,163,185	6,16,12	247	149	0.0015338412633148822	0.00805468839154	0.915,0.944,0.91	0.951,0.86,0.903	0.018
2187	gene:Solyc12g044300.1	NA	12	-	38690660	38690903	38690660	38690756	38690850	38690903	2187	5,4,0	45,58,51	5,4,6	42,48,37	243	149	0.0015554761433049281	0.00815273798443	0.064,0.041,0.0	0.068,0.049,0.09	-0.034
2524	gene:Solyc09g059270.2	NA	9	+	54161048	54161431	54161048	54161287	54161362	54161431	2524	551,1506,873	0,42,0	811,476,501	0,0,0	224	149	0.0015579696750707814	0.00815273798443	1.0,0.96,1.0	1.0,1.0,1.0	-0.013
2062	gene:Solyc06g073840.2	NA	6	+	45596924	45597131	45596924	45596988	45597102	45597131	2062	4,15,12	193,233,325	9,10,6	191,176,119	263	149	0.0015695730879170795	0.00819909857814	0.012,0.035,0.02	0.026,0.031,0.028	-0.006
3194	gene:Solyc11g069160.1	NA	11	+	53765079	53765314	53765079	53765170	53765245	53765314	3194	0,0,1	0,0,0	3,0,1	0,0,2	224	149	0.0015965824685136292	0.00832563423372	NA,NA,1.0	1.0,NA,0.25	0.375
2156	gene:Solyc07g052470.2	NA	7	+	60966481	60966655	60966481	60966499	60966629	60966655	2156	10,31,6	235,316,208	9,10,5	184,140,112	279	149	0.0016238841478428906	0.00845325058145	0.022,0.05,0.015	0.025,0.037,0.023	0.001
1952	gene:Solyc03g006070.2	NA	3	-	757155	757353	757155	757225	757318	757353	1952	0,3,3	5,12,8	0,1,0	14,8,5	242	149	0.001650941748818149	0.00857915468777	0.0,0.133,0.188	0.0,0.071,0.0	0.083
2268	gene:Solyc02g071860.2	NA	2	-	41211994	41212218	41211994	41212066	41212172	41212218	2268	4,4,5	20,61,73	1,6,2	27,20,12	255	149	0.0017407110405425852	0.00902993852281	0.105,0.037,0.038	0.021,0.149,0.089	-0.026
2605	gene:Solyc01g109890.2	NA	1	+	96737333	96737579	96737333	96737411	96737496	96737579	2605	4,4,3	2,3,2	0,1,0	0,0,0	234	149	0.0017655806749796567	0.00914307635501	0.56,0.459,0.489	NA,1.0,NA	-0.497
2304	gene:Solyc12g008710.1	NA	12	+	2079274	2079515	2079274	2079342	2079445	2079515	2304	2,5,2	12,23,26	3,0,3	22,15,10	252	149	0.0018097582798288225	0.0093556362286	0.09,0.114,0.044	0.075,0.0,0.151	0.007
389	gene:Solyc07g064810.2	NA	7	-	66798436	66798667	66798436	66798535	66798624	66798667	389	0,4,2	43,95,37	2,1,0	51,34,69	238	149	0.0018355979461774851	0.0094728267067	0.0,0.026,0.033	0.024,0.018,0.0	0.006
2602	gene:Solyc08g016010.2	NA	8	-	6579636	6579879	6579636	6579664	6579750	6579879	2602	5,9,7	72,114,83	6,10,6	94,87,50	235	149	0.0018707857073103705	0.00962134074681	0.042,0.048,0.051	0.039,0.068,0.071	-0.012
36	gene:Solyc06g060600.1	NA	6	-	38601031	38601277	38601031	38601124	38601207	38601277	36	6,13,4	39,195,36	0,1,2	43,39,26	232	149	0.0018708162563232276	0.00962134074681	0.09,0.041,0.067	0.0,0.016,0.047	0.045
3003	gene:Solyc02g082700.2	NA	2	-	46355725	46355924	46355725	46355770	46355873	46355924	3003	122,332,119	0,15,0	79,75,62	0,0,0	252	149	0.0018748066389590377	0.00962529594022	1.0,0.929,1.0	1.0,1.0,1.0	-0.024
2410	gene:Solyc08g067610.2	NA	8	+	56618322	56618565	56618322	56618393	56618474	56618565	2410	0,5,12	133,126,222	12,6,13	128,132,105	230	149	0.001980645534704523	0.0101512330321	0.0,0.025,0.034	0.057,0.029,0.074	-0.034
3123	gene:Solyc04g048900.2	NA	4	+	38567685	38567923	38567685	38567762	38567890	38567923	3123	47,89,75	206,384,178	46,48,30	138,79,90	277	149	0.0020529419790991485	0.0105037510848	0.109,0.111,0.185	0.152,0.246,0.152	-0.048
952	gene:Solyc09g057900.1	NA	9	-	52095956	52096178	52095956	52096008	52096085	52096178	952	0,22,7	0,5,0	1,1,1	0,0,0	226	149	0.0021272014113479106	0.0108650902857	NA,0.744,1.0	1.0,1.0,1.0	-0.128
1840	gene:Solyc02g083450.2	NA	2	+	46852634	46852867	46852634	46852716	46852809	46852867	1840	0,2,2	12,36,17	0,8,1	21,9,5	242	149	0.0021907415225965827	0.0111705386852	0.0,0.033,0.068	0.0,0.354,0.11	-0.121
2160	gene:Solyc08g007400.2	NA	8	+	1972944	1973181	1972944	1972997	1973095	1973181	2160	33,108,58	0,7,3	6,6,8	0,0,0	247	149	0.002221078746592671	0.0113059340627	1.0,0.903,0.921	1.0,1.0,1.0	-0.059
1244	gene:Solyc03g098280.2	NA	3	+	60634705	60634954	60634705	60634779	60634861	60634954	1244	23,62,45	405,831,349	29,23,38	351,294,327	231	149	0.0022461563998189904	0.0114141417052	0.035,0.046,0.077	0.051,0.048,0.07	-0.004
1101	gene:Solyc12g056530.1	NA	12	-	62483277	62483474	62483277	62483344	62483430	62483474	1101	16,65,32	202,295,164	5,4,14	96,76,82	235	149	0.002287221270568344	0.0115834189093	0.048,0.123,0.11	0.032,0.032,0.098	0.04
1181	gene:Solyc02g005180.2	NA	2	+	7139781	7140027	7139781	7139866	7139951	7140027	1181	10,42,14	39,173,65	12,6,2	31,9,6	234	149	0.0022860135996620166	0.0115834189093	0.14,0.134,0.121	0.198,0.298,0.175	-0.092
414	gene:Solyc03g118660.2	NA	3	-	67525520	67525702	67525520	67525539	67525616	67525702	414	4,13,2	0,0,0	12,0,0	4,0,0	226	149	0.0023309248850496727	0.0117649654936	1.0,1.0,1.0	0.664,NA,NA	0.336
756	gene:Solyc01g067360.2	NA	1	-	75816537	75816768	75816537	75816578	75816670	75816768	756	2,2,1	49,113,36	1,2,2	30,26,20	241	149	0.002330943631931793	0.0117649654936	0.025,0.011,0.017	0.02,0.045,0.058	-0.023
132	gene:Solyc08g007370.2	NA	8	+	1936490	1936705	1936490	1936553	1936654	1936705	132	2,9,4	1,8,0	2,3,0	0,5,0	250	149	0.0023473395559650626	0.0118078292815	0.544,0.401,1.0	1.0,0.263,NA	0.017
3089	gene:Solyc04g045530.2	NA	4	+	33716329	33716551	33716329	33716465	33716542	33716551	3089	0,3,0	6,14,6	0,2,1	28,27,19	226	149	0.0023453317648600824	0.0118078292815	0.0,0.124,0.0	0.0,0.047,0.034	0.014
869	gene:Solyc02g071510.2	NA	2	-	40914321	40914570	40914321	40914424	40914506	40914570	869	4,60,35	147,319,146	5,7,13	82,60,45	231	149	0.0023579788098083004	0.0118414129138	0.017,0.108,0.134	0.038,0.07,0.157	-0.002
1338	gene:Solyc04g077030.2	NA	4	-	61994705	61994947	61994705	61994764	61994901	61994947	1338	189,658,258	0,9,0	73,77,49	0,3,0	286	149	0.002399340300340035	0.0120289074118	1.0,0.974,1.0	1.0,0.93,1.0	0.015
3231	gene:Solyc09g065660.2	NA	9	+	63878116	63878330	63878116	63878177	63878273	63878330	3231	4,11,0	4,0,0	15,16,6	0,0,0	245	149	0.0024263822061274414	0.012144103906	0.378,1.0,NA	1.0,1.0,1.0	-0.311
2857	gene:Solyc09g074400.2	NA	9	-	66200492	66200729	66200492	66200582	66200664	66200729	2857	15,29,20	0,2,2	8,3,6	4,0,0	231	149	0.0025727838704068095	0.0128553147237	1.0,0.903,0.866	0.563,1.0,1.0	0.069
1829	gene:Solyc05g006540.2	NA	5	-	1158181	1158420	1158181	1158268	1158356	1158420	1829	16,33,26	0,6,7	13,7,8	0,0,4	237	149	0.0026088735817572295	0.0130138802375	1.0,0.776,0.7	1.0,1.0,0.557	-0.027
1743	gene:Solyc01g100950.2	NA	1	-	90837921	90838156	90837921	90837962	90838047	90838156	1743	6,35,14	16,67,20	10,10,13	29,28,16	234	149	0.0027415125106121548	0.0136527323028	0.193,0.25,0.308	0.18,0.185,0.341	0.015
2234	gene:Solyc07g017860.2	NA	7	+	8208584	8208776	8208584	8208653	8208739	8208776	2234	7,13,9	125,361,155	2,2,6	146,132,109	235	149	0.0027528604587834992	0.013668935511	0.034,0.022,0.036	0.009,0.01,0.034	0.013
691	gene:Solyc09g091440.2	NA	9	-	70724373	70724596	70724373	70724441	70724528	70724596	691	2,7,0	2,6,6	2,0,0	3,2,1	236	149	0.002753915387430053	0.013668935511	0.387,0.424,0.0	0.296,0.0,0.0	0.172
3165	gene:Solyc11g011170.1	NA	11	-	4239704	4239938	4239704	4239751	4239905	4239938	3165	18,50,32	80,102,60	13,6,16	64,45,52	303	149	0.0028222226189516058	0.0139847449178	0.1,0.194,0.208	0.091,0.062,0.131	0.073
497	gene:Solyc06g071990.2	NA	6	+	44353223	44353422	44353223	44353267	44353350	44353422	497	0,11,1	6,18,19	10,8,12	31,45,23	232	149	0.0029040921451993934	0.0143666015395	0.0,0.282,0.033	0.172,0.102,0.251	-0.07
685	gene:Solyc04g078150.2	NA	4	-	62967442	62967674	62967442	62967475	62967570	62967674	685	5,11,6	0,6,1	5,2,0	1,0,0	244	149	0.002928394803047642	0.0144628821017	1.0,0.528,0.786	0.753,1.0,NA	-0.105
1014	gene:Solyc09g010420.2	NA	9	-	3788277	3788497	3788277	3788338	3788419	3788497	1014	6,7,0	39,103,42	2,0,1	61,50,38	230	149	0.0029688380056121697	0.0146384289782	0.091,0.042,0.0	0.021,0.0,0.017	0.032
1178	gene:Solyc02g005180.2	NA	2	+	7139445	7139652	7139445	7139538	7139620	7139652	1178	4,29,4	69,235,101	5,6,0	28,26,8	231	149	0.0030772918136274317	0.0151481844137	0.036,0.074,0.025	0.103,0.13,0.0	-0.033
1844	gene:Solyc10g007360.2	NA	10	-	1747681	1748229	1747681	1747868	1748020	1748229	1844	10,48,18	2,4,0	8,2,12	0,0,0	301	149	0.0031217192499921526	0.0153416071036	0.712,0.856,1.0	1.0,1.0,1.0	-0.144
2780	gene:Solyc09g065820.2	NA	9	+	64096894	64097138	64096894	64097002	64097137	64097138	2780	52,60,42	7,1,0	31,26,12	0,0,0	284	149	0.0031404583866321096	0.0154083574044	0.796,0.969,1.0	1.0,1.0,1.0	-0.078
2618	gene:Solyc09g055760.2	NA	9	-	44426371	44426614	44426371	44426440	44426531	44426614	2618	1,4,5	62,131,100	2,0,2	55,64,68	240	149	0.003164790449686551	0.0155022850224	0.01,0.019,0.03	0.022,0.0,0.018	0.006
2370	gene:Solyc09g014760.2	NA	9	-	6846804	6847007	6846804	6846893	6846972	6847007	2370	7,13,4	229,366,312	11,10,8	279,208,127	228	149	0.003189995072257975	0.015600172301	0.02,0.023,0.008	0.025,0.03,0.04	-0.015
76	gene:Solyc06g063100.2	NA	6	+	39860054	39860299	39860054	39860093	39860284	39860299	76	0,5,0	13,66,27	3,2,2	4,4,8	340	149	0.003203758170165455	0.0156418781249	0.0,0.032,0.0	0.247,0.18,0.099	-0.165
1470	gene:Solyc04g015970.2	NA	4	+	6527997	6528208	6527997	6528045	6528123	6528208	1470	114,112,183	0,0,0	160,141,120	2,2,8	227	149	0.0032929734328153515	0.0160512310233	1.0,1.0,1.0	0.981,0.979,0.908	0.044
2795	gene:Solyc02g014130.1	NA	2	-	15145694	15145926	15145694	15145750	15145843	15145926	2795	0,6,2	99,224,112	3,0,3	79,60,66	242	149	0.003384572488804977	0.0164708511344	0.0,0.016,0.011	0.023,0.0,0.027	-0.008
2443	gene:Solyc08g014080.2	NA	8	+	3722658	3722888	3722658	3722730	3722807	3722888	2443	3,14,5	67,141,97	3,2,0	80,55,48	226	149	0.0034654881979044485	0.0168372011957	0.029,0.061,0.033	0.024,0.023,0.0	0.025
893	gene:Solyc11g007320.1	NA	11	+	1699443	1699641	1699443	1699500	1699591	1699641	893	0,0,2	1,0,2	0,0,3	0,0,0	240	149	0.003505641496467729	0.0170046376485	0.0,NA,0.383	NA,NA,1.0	-0.808
2450	gene:Solyc06g073860.1	NA	6	+	45609016	45609259	45609016	45609054	45609155	45609259	2450	18,31,4	7,0,14	7,10,17	4,0,0	250	149	0.00367771242426525	0.0178103804274	0.605,1.0,0.146	0.511,1.0,1.0	-0.253
2498	gene:Solyc02g082430.2	NA	2	-	46118888	46119104	46118888	46118922	46119015	46119104	2498	1,3,1	40,96,60	10,3,2	98,70,42	242	149	0.0037233891984189906	0.0180024060273	0.015,0.019,0.01	0.059,0.026,0.028	-0.023
1620	gene:Solyc04g081410.2	NA	4	+	65400262	65400468	65400262	65400323	65400417	65400468	1620	16,49,31	0,2,10	25,20,20	0,4,0	243	149	0.003962407452612747	0.0191270976872	1.0,0.938,0.655	1.0,0.754,1.0	-0.054
1768	gene:Solyc11g005450.1	NA	11	-	360396	360638	360396	360447	360564	360638	1768	20,73,30	919,1890,925	32,9,14	702,556,569	266	149	0.00401520335453069	0.0193506897151	0.012,0.021,0.018	0.025,0.009,0.014	0.001
2874	gene:Solyc08g077220.2	NA	8	-	61131553	61131781	61131553	61131647	61131734	61131781	2874	1,11,4	0,5,0	4,1,2	0,0,0	236	149	0.004054113897969943	0.0195067509294	1.0,0.581,1.0	1.0,1.0,1.0	-0.14
3215	gene:Solyc01g099930.2	NA	1	-	90042485	90042704	90042485	90042545	90042642	90042704	3215	3,38,19	6,19,14	21,4,9	5,7,6	246	149	0.004213358559085885	0.0202403784157	0.232,0.548,0.451	0.718,0.257,0.476	-0.073
1382	gene:Solyc08g065310.2	NA	8	-	53218816	53219058	53218816	53218874	53218969	53219058	1382	41,253,94	22,66,15	58,31,44	5,10,7	244	149	0.004247474937505719	0.0203388703738	0.532,0.701,0.793	0.876,0.654,0.793	-0.099
3106	gene:Solyc01g104080.2	NA	1	+	92557129	92557369	92557129	92557222	92557301	92557369	3106	6,7,2	87,266,129	4,0,1	107,59,41	228	149	0.004246944083438429	0.0203388703738	0.043,0.017,0.01	0.024,0.0,0.016	0.01
243	gene:Solyc06g050720.2	NA	6	+	33491811	33492033	33491811	33491880	33491959	33492033	243	52,102,75	156,404,260	41,13,16	105,59,51	228	149	0.004308619947239269	0.0205986502438	0.179,0.142,0.159	0.203,0.126,0.17	-0.006
1065	gene:Solyc01g103370.2	NA	1	+	91990358	91990517	91990358	91990386	91990469	91990517	1065	32,117,46	843,1746,889	46,30,36	829,756,632	232	149	0.004329181703473771	0.0206638896645	0.024,0.041,0.032	0.034,0.025,0.035	0.001
2307	gene:Solyc03g031560.2	NA	3	+	4062129	4062322	4062129	4062181	4062251	4062322	2307	6,1,0	7,19,16	0,0,0	11,15,4	219	149	0.0043504638672782515	0.0207323541235	0.368,0.035,0.0	0.0,0.0,0.0	0.134
1426	gene:Solyc11g064950.1	NA	11	-	50266394	50266616	50266394	50266464	50266564	50266616	1426	7,9,16	12,10,10	12,5,2	1,5,2	249	149	0.004366148290294438	0.0207739667061	0.259,0.35,0.489	0.878,0.374,0.374	-0.176
1754	gene:Solyc09g008490.2	NA	9	+	1975620	1975869	1975620	1975660	1975745	1975869	1754	6,6,11	2,2,7	5,5,4	2,3,0	234	149	0.004536723347915508	0.0215512390518	0.656,0.656,0.5	0.614,0.515,1.0	-0.106
2352	gene:Solyc10g052660.1	RPS25	10	-	53214755	53214956	53214755	53214806	53214881	53214956	2352	0,7,5	0,3,0	0,3,0	0,0,0	224	149	0.004608643484887884	0.0218581376712	NA,0.608,1.0	NA,1.0,NA	-0.196
624	gene:Solyc08g081410.2	NA	8	+	64479282	64479467	64479282	64479348	64479413	64479467	624	4,0,2	0,0,2	0,3,2	0,0,0	214	149	0.0047334252983953625	0.0224143816032	1.0,NA,0.41	NA,1.0,1.0	-0.295
2956	gene:Solyc03g113550.2	NA	3	+	63659915	63660238	63659915	63659951	63660118	63660238	2956	1,16,23	8,12,10	5,10,3	3,1,1	316	149	0.0048374580547635455	0.0228707668792	0.056,0.386,0.52	0.44,0.825,0.586	-0.296
947	gene:Solyc07g006650.2	NA	7	-	1520525	1520772	1520525	1520604	1520695	1520772	947	22,44,29	0,0,7	12,12,4	0,0,0	240	149	0.004907457909774655	0.0231650619817	1.0,1.0,0.72	1.0,1.0,1.0	-0.093
771	gene:Solyc09g065950.2	NA	9	-	64228086	64228328	64228086	64228135	64228249	64228328	771	2,5,8	0,4,1	1,6,3	3,0,0	263	149	0.005406781045498124	0.0254818008895	1.0,0.415,0.819	0.159,1.0,1.0	0.025
2422	gene:Solyc02g083310.2	NA	2	-	46765081	46765307	46765081	46765148	46765241	46765307	2422	3,4,10	55,191,120	3,1,2	70,44,37	242	149	0.0054667495303635455	0.025723854483	0.032,0.013,0.049	0.026,0.014,0.032	0.007
991	gene:Solyc07g053660.2	NA	7	+	62113007	62113229	62113007	62113068	62113138	62113229	991	2,9,5	75,179,86	0,0,0	90,66,46	219	149	0.005491468108837237	0.025799538851	0.018,0.033,0.038	0.0,0.0,0.0	0.03
353	gene:Solyc04g039730.2	NA	4	-	12728924	12729173	12728924	12728996	12729085	12729173	353	0,4,4	8,20,18	8,6,1	16,9,6	238	149	0.005630981248800398	0.026413456784	0.0,0.111,0.122	0.238,0.294,0.094	-0.131
3026	gene:Solyc11g011960.1	NA	11	-	4914950	4915152	4914950	4915014	4915105	4915152	3026	25,51,29	567,1652,845	9,20,10	459,428,313	240	149	0.005776801376743008	0.027054988266	0.027,0.019,0.021	0.012,0.028,0.019	0.003
1699	gene:Solyc12g009100.1	NA	12	-	2421443	2421673	2421443	2421520	2421611	2421673	1699	2,15,18	4,2,5	1,3,0	0,2,0	240	149	0.005828844162183942	0.027256003688	0.237,0.823,0.691	1.0,0.482,NA	-0.157
3013	gene:Solyc02g082700.2	NA	2	-	46355394	46355608	46355394	46355439	46355530	46355608	3013	274,493,241	5533,7753,4921	225,123,136	3818,3349,3453	240	149	0.005882153792729575	0.0274523480733	0.03,0.038,0.03	0.035,0.022,0.024	0.006
729	gene:Solyc05g025890.1	NA	5	-	37242217	37242401	37242217	37242310	37242364	37242401	729	2,1,0	0,0,0	12,7,13	1,3,0	203	149	0.005889208539162312	0.0274523480733	1.0,1.0,NA	0.898,0.631,1.0	0.157
1731	gene:Solyc02g070550.2	NA	2	+	40294487	40294736	40294487	40294563	40294656	40294736	1731	17,28,34	477,1153,568	15,20,16	311,249,231	242	149	0.005975579828786034	0.0278115771471	0.021,0.015,0.036	0.029,0.047,0.041	-0.015
1943	gene:Solyc08g007240.2	NA	8	+	1827006	1827216	1827006	1827076	1827181	1827216	1943	4,5,2	23,60,38	0,0,0	14,7,7	254	149	0.0061552713434276495	0.0286033449054	0.093,0.047,0.03	0.0,0.0,0.0	0.057
2596	gene:Solyc11g013400.1	NA	11	+	6419037	6419283	6419037	6419120	6419235	6419283	2596	37,69,34	6,13,0	32,26,26	1,6,1	264	149	0.006175271289522051	0.0286517245545	0.777,0.75,1.0	0.948,0.71,0.936	-0.022
1985	gene:Solyc08g063000.2	NA	8	+	52500099	52500312	52500099	52500141	52500216	52500312	1985	0,5,9	35,63,49	3,1,2	76,71,58	224	149	0.006353015695082792	0.0294307145688	0.0,0.05,0.109	0.026,0.009,0.022	0.034
18	gene:Solyc07g063390.2	NA	7	-	65864045	65864278	65864045	65864133	65864221	65864278	18	2,16,6	203,387,304	16,4,6	252,223,212	237	149	0.006365074231570483	0.029440931585	0.006,0.025,0.012	0.038,0.011,0.017	-0.008
546	gene:Solyc10g007130.2	NA	10	-	1529067	1529312	1529067	1529119	1529236	1529312	546	1,0,1	81,84,78	9,2,0	32,47,60	266	149	0.006541070952615808	0.0302082225756	0.007,0.0,0.007	0.136,0.023,0.0	-0.048
374	gene:Solyc11g018550.2	NA	11	+	8669290	8669530	8669290	8669362	8669442	8669530	374	0,5,3	12,38,30	2,1,0	20,22,16	229	149	0.006592426773882442	0.0303984123462	0.0,0.079,0.061	0.061,0.029,0.0	0.017
992	gene:Solyc12g038400.1	NA	12	-	48114359	48114597	48114359	48114454	48114557	48114597	992	19,33,28	5,10,8	6,8,7	0,1,2	252	149	0.006694757905019861	0.0308227066567	0.692,0.661,0.674	1.0,0.825,0.674	-0.157
571	gene:Solyc06g068840.2	NA	6	-	42657174	42657417	42657174	42657312	42657394	42657417	571	9,12,9	126,171,143	3,3,3	142,59,100	231	149	0.00679310519427458	0.0312273820315	0.044,0.043,0.039	0.013,0.032,0.019	0.021
2455	gene:Solyc08g061220.2	NA	8	-	48201617	48201842	48201617	48201702	48201782	48201842	2455	3,7,3	27,122,67	0,1,0	67,40,36	229	149	0.006881170070194268	0.0315836193084	0.067,0.036,0.028	0.0,0.016,0.0	0.038
898	gene:Solyc10g047140.1	NA	10	-	39900382	39900604	39900382	39900454	39900550	39900604	898	3,15,3	59,194,121	6,6,2	131,83,84	245	149	0.007085901891425892	0.0324734276865	0.03,0.045,0.015	0.027,0.042,0.014	0.002
1997	gene:Solyc05g052470.2	NA	5	+	62688072	62688299	62688072	62688138	62688241	62688299	1997	23,80,21	424,768,386	13,7,3	198,171,148	252	149	0.007203503602295302	0.032961820465	0.031,0.058,0.031	0.037,0.024,0.012	0.016
2064	gene:Solyc12g005410.1	NA	12	-	248459	248630	248459	248497	248596	248630	2064	0,5,1	58,146,60	4,3,2	59,33,54	248	149	0.00742834151656358	0.0339386612408	0.0,0.02,0.01	0.039,0.052,0.022	-0.028
1060	gene:Solyc01g079510.2	NA	1	+	78561469	78561698	78561469	78561520	78561620	78561698	1060	1,3,2	26,26,30	3,1,1	39,32,18	249	149	0.007487126717566886	0.0341029491343	0.022,0.065,0.038	0.044,0.018,0.032	0.01
496	gene:Solyc06g071990.2	NA	6	+	44353209	44353422	44353209	44353270	44353350	44353422	496	0,11,1	0,0,0	10,8,12	0,0,4	229	149	0.007481855998088421	0.0341029491343	NA,1.0,1.0	1.0,1.0,0.661	0.113
1505	gene:Solyc01g100320.2	NA	1	-	90390462	90390693	90390462	90390518	90390616	90390693	1505	7,46,31	308,702,423	34,16,17	525,360,377	247	149	0.007550939762609862	0.0343342361737	0.014,0.038,0.042	0.038,0.026,0.026	0.001
3060	gene:Solyc05g008180.2	NA	5	+	2572571	2572809	2572571	2572635	2572710	2572809	3060	2,11,10	62,169,69	9,7,0	84,68,83	224	149	0.007560886011480838	0.0343342361737	0.021,0.041,0.088	0.067,0.064,0.0	0.006
357	gene:Solyc12g095890.1	NA	12	+	65000599	65000828	65000599	65000697	65000765	65000828	357	22,102,79	24,29,35	55,62,37	35,27,27	217	149	0.007857227703328924	0.0356257911647	0.386,0.707,0.608	0.519,0.612,0.485	0.028
1075	gene:Solyc07g019530.2	NA	7	+	11873560	11873795	11873560	11873646	11873740	11873795	1075	4,9,6	2,8,2	11,10,12	6,0,0	243	149	0.0079669141436157	0.0360683931229	0.551,0.408,0.648	0.529,1.0,1.0	-0.307
295	gene:Solyc08g079760.2	NA	8	+	63251333	63251502	63251333	63251368	63251439	63251502	295	0,1,0	10,47,20	0,5,1	13,9,7	220	149	0.008041248670884661	0.0363498502702	0.0,0.014,0.0	0.0,0.273,0.088	-0.116
1284	gene:Solyc04g005510.2	NA	4	+	343916	344142	343916	343973	344063	344142	1284	16,28,11	297,727,244	14,4,15	190,204,199	239	149	0.008133326883732887	0.0367105449072	0.032,0.023,0.027	0.044,0.012,0.045	-0.006
2400	gene:Solyc01g006630.2	NA	1	-	1224760	1224969	1224760	1224846	1224918	1224969	2400	9,17,12	52,144,73	0,1,6	29,31,30	221	149	0.008309381325950051	0.0374486144826	0.104,0.074,0.1	0.0,0.021,0.119	0.046
105	gene:Solyc08g029200.2	NA	8	-	37869624	37869833	37869624	37869637	37869760	37869833	105	0,2,0	23,77,38	2,2,4	33,15,13	272	149	0.008343727139258047	0.0375060258301	0.0,0.014,0.0	0.032,0.068,0.144	-0.077
2983	gene:Solyc04g009580.2	NA	4	+	2977130	2977356	2977130	2977212	2977315	2977356	2983	2,10,4	0,0,0	2,2,0	1,1,0	252	149	0.008347224624160871	0.0375060258301	1.0,1.0,1.0	0.542,0.542,NA	0.458
2004	gene:Solyc11g032200.1	NA	11	+	25814493	25814700	25814493	25814534	25814624	25814700	2004	4,6,12	59,170,78	1,1,1	57,17,23	239	149	0.00837666575833585	0.0375817977266	0.041,0.022,0.088	0.011,0.035,0.026	0.026
1337	gene:Solyc04g077030.2	NA	4	-	61994705	61994947	61994705	61994800	61994901	61994947	1337	159,583,235	88,321,118	63,66,34	15,28,12	250	149	0.008429523812679427	0.0377622446061	0.519,0.52,0.543	0.715,0.584,0.628	-0.115
1012	gene:Solyc06g005190.2	NA	6	+	206729	206975	206729	206821	206925	206975	1012	3,1,6	0,4,2	9,4,9	2,1,0	253	149	0.00865878053273897	0.0387311919638	1.0,0.128,0.639	0.726,0.702,1.0	-0.22
419	gene:Solyc07g017520.2	NA	7	-	7471572	7471971	7471572	7471642	7471936	7471971	419	36,91,37	0,6,1	33,16,50	1,2,0	443	149	0.008677067822146976	0.0387549755644	1.0,0.836,0.926	0.917,0.729,1.0	0.039
2094	gene:Solyc03g078120.2	NA	3	-	50094080	50094358	50094080	50094234	50094324	50094358	2094	70,173,174	5,4,4	69,61,51	1,1,0	239	149	0.008852336552832072	0.0394787785371	0.897,0.964,0.964	0.977,0.974,1.0	-0.042
2162	gene:Solyc07g065890.2	NA	7	+	67485895	67486095	67485895	67485983	67486065	67486095	2162	0,2,8	0,1,2	0,0,0	0,1,0	231	149	0.008875367910917767	0.0395225027091	NA,0.563,0.721	NA,0.0,NA	0.642
2227	gene:Solyc10g084760.1	NA	10	-	64174179	64174395	64174179	64174246	64174317	64174395	2227	8,27,15	0,8,5	9,6,7	8,7,2	220	149	0.009007558770380612	0.0400067061467	1.0,0.696,0.67	0.432,0.367,0.703	0.288
2934	gene:Solyc02g088110.2	NA	2	-	50303204	50303389	50303204	50303278	50303374	50303389	2934	1,10,5	61,114,95	1,0,1	64,31,42	245	149	0.009010881270659637	0.0400067061467	0.01,0.051,0.031	0.009,0.0,0.014	0.023
2378	gene:Solyc03g093510.2	NA	3	+	54860530	54860766	54860530	54860574	54860645	54860766	2378	29,39,18	770,723,605	2,5,9	267,213,184	220	149	0.009119314613214746	0.0404280594426	0.025,0.035,0.02	0.005,0.016,0.032	0.009
2182	gene:Solyc01g102700.2	NA	1	+	91435939	91436183	91435939	91436006	91436111	91436183	2182	16,36,49	144,216,366	31,22,14	326,213,198	254	149	0.009265380071848342	0.041014749118	0.061,0.089,0.073	0.053,0.057,0.04	0.024
865	gene:Solyc01g088020.2	NA	1	+	82874294	82874521	82874294	82874392	82874463	82874521	865	3,6,6	125,135,187	6,9,6	200,179,171	220	149	0.009408595939512678	0.041587107496	0.016,0.029,0.021	0.02,0.033,0.023	-0.003
2587	gene:Solyc12g095760.1	NA	12	-	64895362	64895605	64895362	64895430	64895521	64895605	2587	6,8,3	88,221,121	2,5,3	176,140,113	240	149	0.009462475695144974	0.0417634820932	0.041,0.022,0.015	0.007,0.022,0.016	0.011
2807	gene:Solyc02g083730.2	NA	2	-	47027837	47028030	47027837	47027891	47027970	47028030	2807	7,12,3	141,440,160	19,9,13	329,301,276	228	149	0.00965890478045474	0.0425675626608	0.031,0.018,0.012	0.036,0.019,0.03	-0.008
1845	gene:Solyc10g011690.2	NA	10	+	3974403	3974645	3974403	3974501	3974585	3974645	1845	0,0,2	18,31,39	2,0,2	15,6,0	233	149	0.009689480402623508	0.0426394218601	0.0,0.0,0.032	0.079,0.0,1.0	-0.349
1152	gene:Solyc03g112910.2	NA	3	+	63201211	63201460	63201211	63201308	63201396	63201460	1152	6,20,8	46,207,104	8,2,2	68,64,61	237	149	0.009728525528168634	0.0427482857032	0.076,0.057,0.046	0.069,0.019,0.02	0.024
2230	gene:Solyc04g025210.2	NA	4	-	25272959	25273161	25272959	25273004	25273089	25273161	2230	1,15,6	77,233,116	1,1,0	35,46,30	234	149	0.009992352750697464	0.0438430984128	0.008,0.039,0.032	0.018,0.014,0.0	0.016
1365	gene:Solyc12g062870.1	NA	12	+	35516770	35516974	35516770	35516834	35516917	35516974	1365	17,26,5	236,768,332	6,3,5	247,182,226	232	149	0.010155492524490429	0.0444935654885	0.044,0.021,0.01	0.015,0.01,0.014	0.012
3052	gene:Solyc01g097730.2	NA	1	+	88456763	88456995	88456763	88456862	88456958	88456995	3052	1,4,3	24,30,20	0,0,0	12,9,5	245	149	0.010202098645409899	0.0446323144253	0.025,0.075,0.084	0.0,0.0,0.0	0.061
2881	gene:Solyc02g068500.2	NA	2	+	38449572	38449803	38449572	38449652	38449752	38449803	2881	3,10,2	111,352,123	1,2,1	125,98,88	249	149	0.010262523220262774	0.0448310224885	0.016,0.017,0.01	0.005,0.012,0.007	0.006
360	gene:Solyc01g098500.2	NA	1	+	89008729	89008963	89008729	89008794	89008870	89008963	360	9,43,28	4,11,0	15,7,9	0,4,0	225	149	0.01030902636402278	0.0449684244901	0.598,0.721,1.0	1.0,0.537,1.0	-0.073
3178	gene:Solyc01g100380.2	NA	1	-	90428942	90429158	90428942	90429000	90429077	90429158	3178	37,115,60	1778,3893,2392	58,45,23	2883,2128,1826	226	149	0.010512364515068897	0.045788549812	0.014,0.019,0.016	0.013,0.014,0.008	0.005
3029	gene:Solyc02g081640.2	NA	2	+	45513653	45513833	45513653	45513686	45513779	45513833	3029	0,2,0	31,53,45	2,0,2	59,32,26	242	149	0.010773248240813372	0.0468565731347	0.0,0.023,0.0	0.02,0.0,0.045	-0.014
1442	gene:Solyc10g012430.2	NA	10	-	5103041	5103206	5103041	5103111	5103171	5103206	1442	3,17,6	4,1,0	6,5,4	0,0,0	209	149	0.010842517710656547	0.047089306569	0.348,0.924,1.0	1.0,1.0,1.0	-0.243
33	gene:Solyc06g052080.2	NA	6	+	35761808	35763733	35761808	35761930	35763506	35763733	33	21,92,39	3,0,2	30,16,38	0,0,2	1725	149	0.011184376567898634	0.0485035082509	0.377,1.0,0.627	1.0,1.0,0.621	-0.206
2090	gene:Solyc07g017780.2	NA	7	+	8101011	8101162	8101011	8101034	8101130	8101162	2090	57,83,37	1078,1975,1104	28,29,21	1048,863,770	245	149	0.01125021488642091	0.048718321856	0.031,0.025,0.02	0.016,0.02,0.016	0.008
561	gene:Solyc04g081690.1	NA	4	-	65620541	65620763	65620541	65620585	65620675	65620763	561	4,13,2	4,12,5	0,4,2	0,1,8	239	149	0.01141854392186798	0.0493757007794	0.384,0.403,0.2	NA,0.714,0.135	-0.095
2441	gene:Solyc07g014640.2	NA	7	+	5029058	5029269	5029058	5029099	5029183	5029269	2441	0,0,0	13,43,27	1,0,6	22,11,17	233	149	0.011445579875844195	0.049421087672	0.0,0.0,0.0	0.028,0.0,0.184	-0.071
1026	gene:Solyc05g013820.2	NA	5	-	7124930	7125162	7124930	7125000	7125096	7125162	1026	10,40,14	707,994,566	13,10,5	695,507,514	245	149	0.011544826595140265	0.049705968107	0.009,0.024,0.015	0.011,0.012,0.006	0.006
1265	gene:Solyc12g010740.1	NA	12	+	3663341	3663560	3663341	3663397	3663494	3663560	1265	0,3,1	16,44,35	6,1,0	33,12,9	246	149	0.011537310122113982	0.049705968107	0.0,0.04,0.017	0.099,0.048,0.0	-0.03
66	gene:Solyc06g060420.2	NA	6	-	38433415	38433627	38433415	38433479	38433584	38433627	66	2,8,8	0,12,4	2,1,4	1,3,10	254	149	0.01157085762273767	0.0497463634198	1.0,0.281,0.54	0.54,0.164,0.19	0.309
506	gene:Solyc01g107750.2	NA	1	-	95193839	95194053	95193839	95193896	95193988	95194053	506	0,4,7	16,51,29	4,2,1	31,19,14	241	149	0.011654373796095517	0.0500334323315	0.0,0.046,0.13	0.074,0.061,0.042	-0.0
2896	gene:Solyc12g042060.1	NA	12	-	40790483	40790689	40790483	40790573	40790657	40790689	2896	7,14,19	395,690,763	3,6,6	413,292,286	233	149	0.011871042986283583	0.0508904970488	0.011,0.013,0.016	0.005,0.013,0.013	0.003
1253	gene:Solyc05g018810.2	NA	5	+	23876684	23876884	23876684	23876744	23876822	23876884	1253	10,22,10	217,573,387	5,3,3	298,172,156	227	149	0.011893873249617347	0.0509153198709	0.029,0.025,0.017	0.011,0.011,0.012	0.012
303	gene:Solyc05g013740.2	NA	5	+	7058946	7059163	7058946	7059048	7059121	7059163	303	4,2,5	0,2,2	1,0,7	0,0,3	222	149	0.012082930041786533	0.0516506365735	1.0,0.402,0.627	1.0,NA,0.61	-0.129
2755	gene:Solyc08g083370.2	NA	8	+	65833463	65833709	65833463	65833556	65833627	65833709	2755	4,22,8	55,174,74	12,10,7	55,55,43	220	149	0.012162854124167346	0.0519180116043	0.047,0.079,0.068	0.129,0.11,0.099	-0.048
2988	gene:Solyc04g080440.2	NA	4	-	64616602	64616823	64616602	64616673	64616769	64616823	2988	3,5,5	2,2,2	2,0,2	5,2,0	245	149	0.01218137837420897	0.0519229081058	0.477,0.603,0.603	0.196,0.0,1.0	0.162
1226	gene:Solyc11g045100.1	NA	11	-	31778469	31778691	31778469	31778502	31778640	31778691	1226	2,9,7	0,1,0	1,0,0	1,0,0	287	149	0.012295035813753396	0.052258274554	1.0,0.824,1.0	0.342,NA,NA	0.599
3065	gene:Solyc03g123840.2	NA	3	+	70547587	70547799	70547587	70547625	70547729	70547799	3065	12,26,13	240,608,320	12,6,4	197,156,179	253	149	0.012282206900223781	0.052258274554	0.029,0.025,0.023	0.035,0.022,0.013	0.002
2797	gene:Solyc10g085200.1	NA	10	+	64472515	64472741	64472515	64472594	64472681	64472741	2797	3,13,5	189,322,231	1,3,2	60,71,66	236	149	0.012337789291318686	0.0523655034126	0.01,0.025,0.013	0.01,0.026,0.019	-0.002
1154	gene:Solyc08g022070.2	NA	8	+	33077493	33077730	33077493	33077584	33077666	33077730	1154	1,3,4	240,390,211	7,4,5	158,86,116	231	149	0.01235549142761797	0.0523662530294	0.003,0.005,0.012	0.028,0.029,0.027	-0.021
1769	gene:Solyc11g005450.1	NA	11	-	360776	360981	360776	360854	360949	360981	1769	22,48,18	639,1523,652	15,15,4	471,335,375	244	149	0.012609792174560788	0.0533654586493	0.021,0.019,0.017	0.019,0.027,0.006	0.002
705	gene:Solyc11g042460.1	NA	11	-	36510575	36510819	36510575	36510633	36510756	36510819	705	0,0,1	5,5,12	1,2,0	13,14,12	272	149	0.012626967625511288	0.0533654586493	0.0,0.0,0.044	0.04,0.073,0.0	-0.023
1312	gene:Solyc02g070220.2	NA	2	-	39982953	39983192	39982953	39983039	39983140	39983192	1312	1,4,2	17,34,12	0,0,1	11,5,10	250	149	0.012786826208707563	0.0539225721028	0.034,0.066,0.09	0.0,0.0,0.056	0.045
1825	gene:Solyc08g067430.2	NA	8	+	56478268	56478513	56478268	56478349	56478450	56478513	1825	13,51,23	1,4,1	20,10,11	2,0,0	250	149	0.012794880729890655	0.0539225721028	0.886,0.884,0.932	0.856,1.0,1.0	-0.051
2613	gene:Solyc01g111760.2	NA	1	+	97941679	97941920	97941679	97941765	97941864	97941920	2613	3,15,21	0,2,3	7,5,11	0,0,0	248	149	0.013009549625192416	0.0547500482818	1.0,0.818,0.808	1.0,1.0,1.0	-0.125
1857	gene:Solyc02g090850.2	NA	2	+	52324324	52324571	52324324	52324423	52324523	52324571	1857	17,33,29	454,657,544	6,9,7	224,192,221	249	149	0.013220104974680433	0.0555579095138	0.022,0.029,0.031	0.016,0.027,0.019	0.007
1043	gene:Solyc04g049710.2	NA	4	-	43144919	43145104	43144919	43145002	43145078	43145104	1043	6,18,14	131,353,97	4,0,2	63,55,65	225	149	0.013638767521245855	0.0572368502156	0.029,0.033,0.087	0.04,0.0,0.02	0.03
728	gene:Solyc02g092480.2	NA	2	+	53534529	53534772	53534529	53534582	53534702	53534772	728	0,4,1	0,0,1	3,0,2	0,0,0	269	149	0.013675280390035571	0.0573095901899	NA,1.0,0.356	1.0,NA,1.0	-0.322
2448	gene:Solyc06g073860.1	NA	6	+	45609016	45609259	45609016	45609054	45609151	45609259	2448	9,10,1	228,366,234	3,5,8	197,183,149	246	149	0.013770964286919922	0.0576297497049	0.023,0.016,0.003	0.009,0.016,0.031	-0.005
2389	gene:Solyc02g086900.2	NA	2	+	49497494	49497735	49497494	49497574	49497679	49497735	2389	4,5,5	19,55,30	4,0,0	17,14,9	254	149	0.013867109674844849	0.0579509422496	0.11,0.051,0.089	0.121,0.0,0.0	0.043
494	gene:Solyc01g008320.2	NA	1	+	2441559	2441796	2441559	2441648	2441733	2441796	494	4,8,4	85,249,158	3,2,0	29,27,14	234	149	0.013958992929884043	0.058253450942	0.029,0.02,0.016	0.062,0.045,0.0	-0.014
1081	gene:Solyc01g101240.2	NA	1	+	91060814	91061060	91060814	91060928	91061000	91061060	1081	26,116,49	915,1711,919	13,8,5	228,207,173	221	149	0.014086075695250399	0.0586707829525	0.019,0.044,0.035	0.037,0.025,0.019	0.006
2772	gene:Solyc02g079100.2	NA	2	+	43720665	43720888	43720665	43720707	43720783	43720888	2772	7,13,9	2,1,1	7,9,5	0,0,0	225	149	0.014098267121780637	0.0586707829525	0.699,0.896,0.856	1.0,1.0,1.0	-0.183
35	gene:Solyc06g060600.1	NA	6	-	38602205	38602439	38602205	38602254	38602349	38602439	35	0,3,5	41,104,48	2,0,2	67,47,40	244	149	0.014174932524298717	0.0589077863458	0.0,0.017,0.06	0.018,0.0,0.03	0.01
139	gene:Solyc12g049310.1	NA	12	-	37082679	37082924	37082679	37082742	37082862	37082924	139	0,14,7	59,231,74	3,2,0	50,33,24	269	149	0.014611396430907194	0.0606372951883	0.0,0.032,0.05	0.032,0.032,0.0	0.006
1480	gene:Solyc07g051850.2	NA	7	+	60391987	60392212	60391987	60392026	60392147	60392212	1480	54,135,72	2173,4313,2436	48,27,37	1317,1041,994	270	149	0.014716119998960771	0.0609434655496	0.014,0.017,0.016	0.02,0.014,0.02	-0.002
1532	gene:Solyc11g044330.1	NA	11	-	32954322	32954526	32954322	32954327	32954421	32954526	1532	10,18,14	0,3,2	6,11,4	0,0,0	243	149	0.014725964567214882	0.0609434655496	1.0,0.786,0.811	1.0,1.0,1.0	-0.134
2943	gene:Solyc11g072520.1	NA	11	+	55713358	55713607	55713358	55713440	55713529	55713607	2943	9,15,1	48,139,59	5,2,3	87,71,36	238	149	0.01476124133507021	0.0610049641898	0.105,0.063,0.01	0.035,0.017,0.05	0.025
2680	gene:Solyc09g014300.2	NA	9	-	5792688	5792908	5792688	5792762	5792852	5792908	2680	6,21,8	196,471,257	0,0,1	40,28,46	239	149	0.014981935259529542	0.0618315228667	0.019,0.027,0.019	0.0,0.0,0.013	0.017
1787	gene:Solyc04g008730.2	NA	4	-	2394804	2395010	2394804	2394830	2394919	2395010	1787	2,3,2	64,130,50	2,2,5	50,36,69	238	149	0.015391305653870471	0.0633460348399	0.019,0.014,0.024	0.024,0.034,0.043	-0.015
2801	gene:Solyc12g056860.1	NA	12	-	62921922	62922149	62921922	62922000	62922085	62922149	2801	5,15,8	181,335,247	1,0,3	89,66,75	234	149	0.0153794850463679	0.0633460348399	0.017,0.028,0.02	0.007,0.0,0.025	0.011
2397	gene:Solyc01g006630.2	NA	1	-	1224425	1224669	1224425	1224503	1224605	1224669	2397	8,23,2	2,4,0	0,5,1	0,0,0	251	149	0.01587302258771169	0.0652387778433	0.704,0.773,1.0	NA,1.0,1.0	-0.174
1180	gene:Solyc02g005180.2	NA	2	+	7139630	7139866	7139630	7139701	7139781	7139866	1180	1,4,1	67,194,104	2,5,0	21,27,9	229	149	0.016156332453900413	0.0663119799069	0.01,0.013,0.006	0.058,0.108,0.0	-0.046
2385	gene:Solyc11g012910.1	NA	11	+	5703084	5703279	5703084	5703122	5703215	5703279	2385	2,2,5	0,0,0	1,0,0	1,0,0	242	149	0.01621133345028232	0.0664464531542	1.0,1.0,1.0	0.381,NA,NA	0.619
137	gene:Solyc09g005600.2	NA	9	-	407330	407576	407330	407431	407504	407576	137	6,28,4	26,109,77	8,4,1	52,42,32	222	149	0.016258765110833334	0.066483704074	0.134,0.147,0.034	0.094,0.06,0.021	0.047
177	gene:Solyc06g073370.2	NA	6	+	45208634	45208814	45208634	45208637	45208714	45208814	177	40,88,48	968,1652,881	59,41,24	1271,893,988	226	149	0.01626492224836192	0.066483704074	0.027,0.034,0.035	0.03,0.029,0.016	0.007
627	gene:Solyc06g051080.2	NA	6	+	34199536	34199732	34199536	34199578	34199656	34199732	627	3,5,4	39,101,61	0,0,0	13,3,13	227	149	0.016296379191646757	0.0665212855528	0.048,0.031,0.041	0.0,0.0,0.0	0.04
1709	gene:Solyc06g005160.2	NA	6	+	184584	184832	184584	184683	184773	184832	1709	54,273,65	1405,4685,1646	63,50,52	1760,1143,1242	239	149	0.01659637383989648	0.0675451149906	0.023,0.035,0.024	0.022,0.027,0.025	0.003
187	gene:Solyc03g058880.2	NA	3	+	26421263	26421600	26421263	26421360	26421526	26421600	187	31,59,90	0,1,2	73,49,40	2,0,0	315	149	0.01661501322559351	0.0675451149906	1.0,0.965,0.955	0.945,1.0,1.0	-0.008
2213	gene:Solyc04g056600.2	NA	4	-	54568354	54568586	54568354	54568426	54568549	54568586	2213	1,6,1	0,2,0	0,2,0	0,0,0	272	149	0.01659381067795954	0.0675451149906	1.0,0.622,1.0	NA,1.0,NA	-0.126
229	gene:Solyc02g069610.2	NA	2	+	39454492	39454735	39454492	39454557	39454677	39454735	229	6,47,14	174,590,207	9,4,7	154,119,89	269	149	0.01672249342722989	0.067797571724	0.019,0.042,0.036	0.031,0.018,0.042	0.002
2773	gene:Solyc04g072880.2	NA	4	+	59836893	59837122	59836893	59836952	59837033	59837122	2773	10,32,15	49,125,30	2,6,0	13,7,17	230	149	0.016712974749581472	0.067797571724	0.117,0.142,0.245	0.091,0.357,0.0	0.019
2166	gene:Solyc04g071510.2	NA	4	-	58491625	58491863	58491625	58491678	58491833	58491863	2166	0,2,0	2,0,0	1,2,0	0,0,0	304	149	0.016810814420804638	0.0680165079314	0.0,1.0,NA	1.0,1.0,NA	-0.5
3095	gene:Solyc12g009980.1	NA	12	+	3127418	3127661	3127418	3127515	3127621	3127661	3095	1,8,3	72,220,70	2,2,0	96,51,51	255	149	0.01682202120524947	0.0680165079314	0.008,0.021,0.024	0.012,0.022,0.0	0.006
2038	gene:Solyc02g072310.2	NA	2	+	41597223	41597437	41597223	41597282	41597377	41597437	2038	2,3,0	0,2,1	0,2,1	6,2,0	244	149	0.016894256060649173	0.0682162663638	1.0,0.478,0.0	0.0,0.379,1.0	0.033
358	gene:Solyc02g038750.2	NA	2	-	31514011	31514248	31514011	31514085	31514176	31514248	358	0,3,1	51,141,38	9,0,1	63,57,48	240	149	0.01703375831317875	0.0686713281209	0.0,0.013,0.016	0.081,0.0,0.013	-0.022
879	gene:Solyc06g061150.2	NA	6	+	39152912	39153140	39152912	39153002	39153091	39153140	879	7,10,5	62,138,86	3,1,2	67,46,44	238	149	0.017052920169251314	0.0686713281209	0.066,0.043,0.035	0.027,0.013,0.028	0.025
99	gene:Solyc11g032100.1	NA	11	+	24918410	24918633	24918410	24918448	24918540	24918633	99	5,17,9	108,329,151	8,0,3	117,102,64	241	149	0.017253651864809913	0.0693861531252	0.028,0.031,0.036	0.041,0.0,0.028	0.009
643	gene:Solyc05g056230.2	NA	5	-	65588306	65588550	65588306	65588390	65588463	65588550	643	2,3,2	2,2,0	1,2,4	0,0,0	222	149	0.01738432458830417	0.0698176906853	0.402,0.502,1.0	1.0,1.0,1.0	-0.365
2446	gene:Solyc03g115650.2	NA	3	+	65289362	65289592	65289362	65289427	65289513	65289592	2446	101,218,51	0,9,1	42,31,44	0,0,0	235	149	0.017805742852520633	0.0714141740179	1.0,0.939,0.97	1.0,1.0,1.0	-0.03
1741	gene:Solyc03g112520.2	NA	3	-	62914364	62914569	62914364	62914426	62914500	62914569	1741	2,6,8	71,136,109	1,3,2	111,85,94	223	149	0.017840122209671638	0.0714252478383	0.018,0.029,0.047	0.006,0.023,0.014	0.017
2358	gene:Solyc05g048810.2	NA	5	-	59498611	59498804	59498611	59498638	59498716	59498804	2358	3,6,2	2,0,0	0,0,1	0,1,0	227	149	0.017856311959582753	0.0714252478383	0.496,1.0,1.0	NA,0.0,1.0	0.332
1039	gene:Solyc08g041870.2	NA	8	+	25452229	25452440	25452229	25452273	25452350	25452440	1039	0,3,1	0,0,1	1,0,2	0,0,0	226	149	0.018051429583726207	0.0721091866259	NA,1.0,0.397	1.0,NA,1.0	-0.301
2580	gene:Solyc04g007850.2	NA	4	-	1520388	1520626	1520388	1520472	1520567	1520626	2580	1,1,0	30,73,45	3,2,2	26,14,15	244	149	0.01810550522609989	0.072228637671	0.02,0.008,0.0	0.066,0.08,0.075	-0.064
672	gene:Solyc04g081880.2	NA	4	-	65744537	65744764	65744537	65744612	65744710	65744764	672	438,668,415	18,26,23	213,135,169	7,2,4	247	149	0.018160048130504817	0.0723496317519	0.936,0.939,0.916	0.948,0.976,0.962	-0.032
1430	gene:Solyc07g007680.2	NA	7	-	2333618	2333850	2333618	2333739	2333845	2333850	1430	1,3,0	19,39,44	0,1,0	11,24,12	255	149	0.018270780999425095	0.0726557119969	0.03,0.043,0.0	0.0,0.024,0.0	0.016
2072	gene:Solyc04g016070.2	NA	4	-	6741771	6742012	6741771	6741824	6741966	6742012	2072	0,6,7	19,30,26	14,10,13	69,26,54	291	149	0.01828550716923222	0.0726557119969	0.0,0.093,0.121	0.094,0.165,0.11	-0.052
2326	gene:Solyc11g045120.1	NA	11	+	31735646	31735878	31735646	31735759	31735874	31735878	2326	8,32,4	44,160,48	9,0,0	44,32,27	264	149	0.018398784109506117	0.0730087210082	0.093,0.101,0.045	0.103,0.0,0.0	0.045
2778	gene:Solyc04g072910.2	NA	4	-	59884489	59884722	59884489	59884570	59884654	59884722	2778	0,1,0	0,0,0	1,1,2	0,1,0	233	149	0.018594949132554734	0.0736892679152	NA,1.0,NA	1.0,0.39,1.0	0.203
2623	gene:Solyc11g043210.1	NA	11	-	33329873	33330020	33329873	33329922	33329994	33330020	2623	1,0,0	1,0,0	2,1,1	0,0,0	221	149	0.018689260264424676	0.0739649134703	0.403,NA,NA	1.0,1.0,1.0	-0.597
2444	gene:Solyc03g115650.2	NA	3	+	65289362	65289592	65289362	65289422	65289518	65289592	2444	217,559,149	2,5,4	121,67,119	3,1,0	245	149	0.0187374247578294	0.0740574407095	0.985,0.986,0.958	0.961,0.976,1.0	-0.003
3176	gene:Solyc01g100380.2	NA	1	-	90428185	90428434	90428185	90428266	90428365	90428434	3176	59,131,63	1806,4173,1911	62,63,50	2451,1723,1754	248	149	0.01883753757855432	0.0743547718424	0.019,0.019,0.019	0.015,0.021,0.017	0.001
1761	gene:Solyc01g105190.2	NA	1	+	93457262	93457470	93457262	93457273	93457373	93457470	1761	2,1,2	27,42,55	4,5,2	227,189,143	249	149	0.01900446320899283	0.0749146913832	0.042,0.014,0.021	0.01,0.016,0.008	0.014
2208	gene:Solyc11g008090.1	NA	11	-	2289976	2290217	2289976	2290000	2290112	2290217	2208	1,8,5	17,40,34	3,3,0	45,21,24	261	149	0.019551340718929965	0.0769689144508	0.032,0.102,0.077	0.037,0.075,0.0	0.033
840	gene:Solyc01g097190.2	NA	1	+	88136494	88136733	88136494	88136566	88136695	88136733	840	4,21,22	5,0,0	13,4,5	0,0,0	278	149	0.01958512894574127	0.0770004806446	0.3,1.0,1.0	1.0,1.0,1.0	-0.233
2265	gene:Solyc02g071860.2	NA	2	-	41212317	41212558	41212317	41212383	41212486	41212558	2265	3,3,3	0,2,2	5,3,1	0,0,0	252	149	0.019715971141572735	0.0774130378069	1.0,0.47,0.47	1.0,1.0,1.0	-0.353
461	gene:Solyc06g065680.2	NA	6	+	41106795	41106989	41106795	41106868	41106958	41106989	461	2,4,2	1,3,0	3,1,1	0,0,0	239	149	0.020321508702806412	0.0796859160157	0.555,0.454,1.0	1.0,1.0,1.0	-0.33
2137	gene:Solyc02g070560.2	NA	2	+	40300619	40300856	40300619	40300699	40300791	40300856	2137	0,5,9	27,137,64	0,1,0	21,7,11	241	149	0.020395960555575243	0.0798730408127	0.0,0.022,0.08	0.0,0.081,0.0	0.007
1084	gene:Solyc08g075890.2	NA	8	+	59982405	59982612	59982405	59982497	59982581	59982612	1084	67,153,59	0,5,4	35,29,18	0,0,1	233	149	0.020469912161062566	0.0800577192896	1.0,0.951,0.904	1.0,1.0,0.92	-0.022
1422	gene:Solyc07g008450.2	NA	7	-	3335889	3336124	3335889	3335954	3336046	3336124	1422	2,4,4	44,91,62	2,1,3	56,67,46	241	149	0.020511064061935244	0.0801138031596	0.027,0.026,0.038	0.022,0.009,0.039	0.007
1352	gene:Solyc05g013770.2	NA	5	-	7078618	7078859	7078618	7078682	7078794	7078859	1352	9,12,5	224,303,161	2,3,2	101,88,94	261	149	0.020561783188873434	0.080207060272	0.022,0.022,0.017	0.011,0.019,0.012	0.006
1504	gene:Solyc01g100320.2	NA	1	-	90390462	90390693	90390462	90390517	90390616	90390693	1504	7,46,31	1,2,0	34,16,17	0,5,3	248	149	0.02106933406078975	0.0816539172161	0.808,0.933,1.0	1.0,0.658,0.773	0.103
2170	gene:Solyc06g073630.2	NA	6	+	45428186	45428379	45428186	45428244	45428328	45428379	2170	11,11,4	2,4,0	2,8,1	7,1,0	233	149	0.02105979030866189	0.0816539172161	0.779,0.637,1.0	0.154,0.836,1.0	0.142
2251	gene:Solyc05g055010.2	NA	5	-	64786667	64786898	64786667	64786717	64786801	64786898	2251	15,15,15	0,22,2	7,9,3	3,1,0	233	149	0.021026025519099583	0.0816539172161	1.0,0.304,0.827	0.599,0.852,1.0	-0.107
268	gene:Solyc01g111780.2	NA	1	+	97969712	97969927	97969712	97969781	97969871	97969927	268	3,7,4	292,502,270	13,3,4	225,151,162	239	149	0.021040956606478752	0.0816539172161	0.006,0.009,0.009	0.035,0.012,0.015	-0.013
69	gene:Solyc01g080280.2	NA	1	+	79530584	79530827	79530584	79530624	79530725	79530827	69	4,6,3	39,95,82	16,10,5	228,122,138	250	149	0.021024596969710263	0.0816539172161	0.058,0.036,0.021	0.04,0.047,0.021	0.002
3028	gene:Solyc02g031980.2	NA	2	+	27234397	27234583	27234397	27234459	27234538	27234583	3028	1,1,4	17,47,31	0,1,0	36,12,13	228	149	0.021332070764046276	0.0824582502496	0.037,0.014,0.078	0.0,0.052,0.0	0.026
3032	gene:Solyc08g074240.2	NA	8	+	58358123	58358369	58358123	58358181	58358263	58358369	3032	26,89,39	816,2062,945	27,29,36	1200,1131,876	231	149	0.02132358271311871	0.0824582502496	0.02,0.027,0.026	0.014,0.016,0.026	0.006
3198	gene:Solyc03g121230.2	NA	3	+	69383059	69383305	69383059	69383137	69383233	69383305	3198	7,14,17	114,193,288	4,4,8	183,131,125	245	149	0.021569821567931895	0.0832695437274	0.036,0.042,0.035	0.013,0.018,0.037	0.015
2992	gene:Solyc02g014310.2	NA	2	-	15737838	15738071	15737838	15737931	15738029	15738071	2992	6,10,14	304,716,473	12,13,4	536,374,336	247	149	0.021705191403087694	0.0836840153709	0.012,0.008,0.018	0.013,0.021,0.007	-0.001
1654	gene:Solyc08g079170.2	NA	8	+	62809635	62809873	62809635	62809722	62809813	62809873	1654	24,87,32	1052,2200,1131	48,27,30	1021,701,817	240	149	0.02225569450256529	0.0856958958424	0.014,0.024,0.017	0.028,0.023,0.022	-0.006
127	gene:Solyc02g037510.2	NA	2	-	30981603	30981780	30981603	30981670	30981758	30981780	127	6,18,3	75,146,75	4,8,4	77,60,65	237	149	0.02249266811772334	0.086496901333	0.048,0.072,0.025	0.032,0.077,0.037	-0.0
97	gene:Solyc11g032100.1	NA	11	+	24917884	24918101	24917884	24917961	24918059	24918101	97	3,10,5	120,289,176	4,6,4	146,100,72	247	149	0.0228351675432119	0.0877011319012	0.015,0.02,0.017	0.016,0.035,0.032	-0.01
3143	gene:Solyc09g018670.2	NA	9	+	16609592	16609820	16609592	16609604	16609746	16609820	3143	19,88,51	7,13,22	41,26,22	9,6,4	291	149	0.022895441580438155	0.0878197425447	0.582,0.776,0.543	0.7,0.689,0.738	-0.075
3182	gene:Solyc09g011020.2	NA	9	-	4361418	4361572	4361418	4361435	4361510	4361572	3182	5,15,3	56,164,62	0,2,4	46,40,37	224	149	0.02349930158209356	0.0899051384472	0.056,0.057,0.031	0.0,0.032,0.067	0.015
490	gene:Solyc05g056280.2	NA	5	+	65632720	65632959	65632720	65632779	65632908	65632959	490	0,20,3	1,32,3	0,0,2	1,0,3	278	149	0.023482029804283048	0.0899051384472	0.0,0.251,0.349	0.0,NA,0.263	0.068
1625	gene:Solyc09g055910.2	NA	9	-	46075701	46075935	46075701	46075784	46075864	46075935	1625	2,3,5	66,137,67	8,3,3	60,53,29	229	149	0.02365312754034585	0.0903779348984	0.019,0.014,0.046	0.08,0.036,0.063	-0.033
2355	gene:Solyc09g074660.2	NA	9	+	66475017	66475191	66475017	66475029	66475112	66475191	2355	1,2,0	20,41,50	1,2,0	28,19,14	232	149	0.024603587528796524	0.0938895524087	0.031,0.03,0.0	0.022,0.063,0.0	-0.008
1884	gene:Solyc06g035920.2	NA	6	-	25271556	25271774	25271556	25271644	25271735	25271774	1884	6,31,13	274,595,307	8,4,6	159,162,131	240	149	0.02484139996167517	0.0945555453318	0.013,0.031,0.026	0.03,0.015,0.028	-0.001
622	gene:Solyc01g094550.2	NA	1	+	85977002	85977203	85977002	85977028	85977135	85977203	622	0,2,3	0,2,0	2,0,0	0,1,0	256	149	0.024828556205752216	0.0945555453318	NA,0.368,1.0	1.0,0.0,NA	0.184
1045	gene:Solyc04g049710.2	NA	4	-	43144919	43145104	43144919	43144998	43145074	43145104	1045	5,13,13	0,5,0	4,2,3	0,0,0	225	149	0.024876418491252373	0.0945683695316	1.0,0.633,1.0	1.0,1.0,1.0	-0.122
1817	gene:Solyc05g014480.2	NA	5	+	8349978	8350207	8349978	8350062	8350141	8350207	1817	1,3,2	3,32,9	1,0,0	9,3,6	228	149	0.025525317708836297	0.0969118796874	0.179,0.058,0.127	0.068,0.0,0.0	0.099
1020	gene:Solyc09g075070.2	NA	9	-	66887838	66888061	66887838	66887931	66888029	66888061	1020	5,7,6	138,344,220	4,7,3	174,135,119	247	149	0.02562977042056979	0.0971508279232	0.021,0.012,0.016	0.014,0.03,0.015	-0.003
456	gene:Solyc04g015180.2	NA	4	+	5369324	5369495	5369324	5369345	5369426	5369495	456	2,11,2	52,230,66	0,0,0	48,29,19	230	149	0.025653280867265513	0.0971508279232	0.024,0.03,0.019	0.0,0.0,0.0	0.024
963	gene:Solyc03g026150.2	NA	3	+	3560832	3561021	3560832	3560892	3560976	3561021	963	0,2,0	4,7,2	2,0,0	3,0,0	233	149	0.026280828276346042	0.0994014112528	0.0,0.154,0.0	0.299,NA,NA	-0.248
101	gene:Solyc04g081310.2	NA	4	-	65344855	65345104	65344855	65344947	65345024	65345104	101	2,5,4	29,111,54	2,0,0	62,34,38	226	149	0.026484062363123288	0.100043461872	0.043,0.029,0.047	0.021,0.0,0.0	0.033
285	gene:Solyc07g066520.2	NA	7	-	67926321	67926544	67926321	67926378	67926477	67926544	285	38,61,15	3,21,0	13,14,15	13,2,2	248	149	0.02655753393116934	0.100194332559	0.884,0.636,1.0	0.375,0.808,0.818	0.173
2679	gene:Solyc09g014300.2	NA	9	-	5792688	5792908	5792688	5792762	5792848	5792908	2679	3,18,7	2,7,2	0,0,1	0,0,0	235	149	0.026850242868529287	0.101170902511	0.487,0.62,0.689	NA,NA,1.0	-0.401
2257	gene:Solyc06g007570.2	NA	6	+	1570792	1571016	1570792	1570796	1570944	1571016	2257	27,32,32	417,533,355	69,40,51	601,476,541	297	149	0.027605348841088475	0.103885116294	0.031,0.029,0.043	0.054,0.04,0.045	-0.012
1399	gene:Solyc01g098520.2	NA	1	-	89017774	89018023	89017774	89017830	89017978	89018023	1399	39,110,43	21,69,32	4,5,17	5,3,5	297	149	0.027794926839777863	0.104466970311	0.482,0.444,0.403	0.286,0.455,0.63	-0.014
320	gene:Solyc11g005910.1	NA	11	+	735999	736243	735999	736087	736168	736243	320	0,4,4	24,99,51	0,1,3	35,22,24	230	149	0.028343026132663762	0.106393168448	0.0,0.026,0.048	0.0,0.029,0.075	-0.01
1791	gene:Solyc01g080930.2	NA	1	-	80268497	80268713	80268497	80268541	80268611	80268713	1791	1,14,4	81,280,111	1,8,1	66,46,48	219	149	0.02904203194064291	0.108880290387	0.008,0.033,0.024	0.01,0.106,0.014	-0.022
3131	gene:Solyc04g048900.2	NA	4	+	38567219	38567452	38567219	38567278	38567359	38567452	3131	15,43,18	286,776,337	14,10,18	203,154,135	230	149	0.02917990272516617	0.109260086896	0.033,0.035,0.033	0.043,0.04,0.08	-0.021
1826	gene:Solyc08g067430.2	NA	8	+	56478141	56478349	56478141	56478184	56478263	56478349	1826	0,8,2	34,109,34	0,0,0	28,25,12	228	149	0.030880184849952697	0.115481842718	0.0,0.046,0.037	0.0,0.0,0.0	0.028
1024	gene:Solyc09g075070.2	NA	9	-	66887115	66887309	66887115	66887223	66887299	66887309	1024	6,37,21	229,567,343	9,8,2	236,176,147	225	149	0.03106813925595565	0.116039500121	0.017,0.041,0.039	0.025,0.029,0.009	0.011
1071	gene:Solyc07g019530.2	NA	7	+	11870961	11871165	11870961	11870996	11871107	11871165	1071	8,26,15	0,0,2	24,16,11	5,0,0	260	149	0.031689247989961894	0.118211576772	1.0,1.0,0.811	0.733,1.0,1.0	0.026
1189	gene:Solyc03g118390.2	NA	3	-	67283773	67284019	67283773	67283834	67283944	67284019	1189	21,26,32	342,583,369	19,8,8	350,266,258	259	149	0.03175673384397963	0.11824771256	0.034,0.025,0.048	0.03,0.017,0.018	0.014
2203	gene:Solyc01g106570.2	NA	1	-	94398386	94398786	94398386	94398464	94398594	94398786	2203	14,36,88	9,7,15	56,41,36	6,9,1	279	149	0.031778083395453884	0.11824771256	0.454,0.733,0.758	0.833,0.709,0.951	-0.183
2365	gene:Solyc06g062360.2	NA	6	-	39329505	39329729	39329505	39329588	39329654	39329729	2365	7,22,4	0,0,0	4,2,0	3,0,0	215	149	0.03192261436746456	0.118637775784	1.0,1.0,1.0	0.48,1.0,NA	0.26
1360	gene:Solyc11g008740.1	NA	11	-	2914824	2915053	2914824	2914941	2915021	2915053	1360	2,13,2	2,3,0	5,0,0	0,2,0	229	149	0.032151502378493575	0.119339986468	0.394,0.738,1.0	1.0,0.0,NA	0.211
2788	gene:Solyc07g066660.2	NA	7	+	68030811	68031017	68030811	68030855	68030968	68031017	2788	3,0,2	46,53,42	4,1,4	86,63,40	262	149	0.03237209866516123	0.120009715647	0.036,0.0,0.026	0.026,0.009,0.054	-0.009
1438	gene:Solyc01g091300.2	NA	1	+	84943144	84943380	84943144	84943227	84943309	84943380	1438	0,3,0	10,10,4	0,1,0	7,9,5	231	149	0.03275819033946901	0.121140436552	0.0,0.162,0.0	0.0,0.067,0.0	0.032
2855	gene:Solyc04g026350.2	NA	4	-	16924895	16925140	16924895	16924932	16925024	16925140	2855	12,26,11	181,555,336	12,9,6	248,199,178	241	149	0.03273145179405942	0.121140436552	0.039,0.028,0.02	0.029,0.027,0.02	0.004
1789	gene:Solyc01g080930.2	NA	1	-	80272964	80273208	80272964	80273044	80273128	80273208	1789	1,6,7	66,191,80	1,2,0	68,45,44	233	149	0.0336776905326705	0.124233258409	0.01,0.02,0.053	0.009,0.028,0.0	0.015
2392	gene:Solyc11g045510.1	NA	11	-	30396191	30396419	30396191	30396213	30396327	30396419	2392	0,5,2	0,0,1	1,0,4	2,0,0	263	149	0.03366721219875424	0.124233258409	NA,1.0,0.531	0.221,NA,1.0	0.155
2255	gene:Solyc06g060540.2	NA	6	+	38556515	38557334	38556515	38556639	38557230	38557334	2255	10,36,13	0,16,1	1,4,6	2,3,2	740	149	0.03377589359186803	0.124441886625	1.0,0.312,0.724	0.091,0.212,0.377	0.452
2600	gene:Solyc01g105180.2	NA	1	+	93454490	93454702	93454490	93454545	93454643	93454702	2600	7,32,14	0,2,3	7,6,5	0,0,0	247	149	0.034175006509332854	0.125602606949	1.0,0.906,0.738	1.0,1.0,1.0	-0.119
2804	gene:Solyc02g083730.2	NA	2	-	47028166	47028355	47028166	47028190	47028279	47028355	2804	5,16,12	0,0,3	18,8,6	2,0,2	238	149	0.0341667355621047	0.125602606949	1.0,1.0,0.715	0.849,1.0,0.653	0.071
984	gene:Solyc01g096730.2	NA	1	-	87744728	87744917	87744728	87744782	87744864	87744917	984	1,6,1	22,52,36	0,0,0	5,8,12	231	149	0.03421876817389708	0.125608942633	0.028,0.069,0.018	0.0,0.0,0.0	0.038
41	gene:Solyc03g025890.1	NA	3	+	3293158	3293397	3293158	3293215	3293327	3293397	41	0,2,0	2,0,0	7,2,2	0,0,0	261	149	0.034288500338515375	0.125710477315	0.0,1.0,NA	1.0,1.0,1.0	-0.5
2507	gene:Solyc10g006390.2	NA	10	-	1004232	1004478	1004232	1004275	1004363	1004478	2507	3,7,2	102,223,122	10,1,4	71,59,95	237	149	0.03463138622203645	0.126811987784	0.018,0.019,0.01	0.081,0.011,0.026	-0.024
1841	gene:Solyc06g069090.2	NA	6	-	42881654	42881900	42881654	42881728	42881825	42881900	1841	44,118,45	783,2952,1099	42,28,38	1352,1180,838	246	149	0.03467453010231438	0.126814560521	0.033,0.024,0.024	0.018,0.014,0.027	0.007
3132	gene:Solyc04g048900.2	NA	4	+	38567365	38567598	38567365	38567452	38567541	38567598	3132	25,46,27	654,1289,732	15,11,6	451,400,330	238	149	0.03505742262255295	0.128058164788	0.023,0.022,0.023	0.02,0.017,0.011	0.007
2867	gene:Solyc01g095970.2	NA	1	-	87087690	87087913	87087690	87087724	87087822	87087913	2867	3,38,22	5,10,6	4,18,3	2,1,2	247	149	0.035465136846400666	0.129389290473	0.266,0.696,0.689	0.547,0.916,0.475	-0.096
146	gene:Solyc03g097350.2	NA	3	-	59665498	59665713	59665498	59665539	59665616	59665713	146	0,4,6	32,68,83	0,1,0	64,29,26	226	149	0.03559418081817594	0.129543742125	0.0,0.037,0.045	0.0,0.022,0.0	0.02
395	gene:Solyc12g005040.1	NA	12	+	20468	20686	20468	20477	20562	20686	395	6,19,8	21,96,28	10,16,12	77,58,65	234	149	0.03555956821326734	0.129543742125	0.154,0.112,0.154	0.076,0.149,0.105	0.03
413	gene:Solyc03g118660.2	NA	3	-	67525520	67525702	67525520	67525546	67525616	67525702	413	1,8,1	77,200,79	12,0,0	62,56,70	219	149	0.03565104745635328	0.129592858637	0.009,0.026,0.009	0.116,0.0,0.0	-0.024
2849	gene:Solyc02g090390.2	NA	2	-	51945297	51945519	51945297	51945390	51945483	51945519	2849	8,20,11	265,685,432	4,3,1	280,221,162	242	149	0.03583666811784624	0.130109312681	0.018,0.018,0.015	0.009,0.008,0.004	0.01
2439	gene:Solyc01g099260.2	NA	1	+	89543246	89543476	89543246	89543284	89543444	89543476	2439	0,0,0	2,12,9	0,4,0	11,5,0	309	149	0.03590403862099395	0.130195712864	0.0,0.0,0.0	0.0,0.278,NA	-0.139
3226	gene:Solyc09g065660.2	NA	9	+	63878116	63878302	63878116	63878181	63878278	63878302	3226	4,11,0	2,7,4	15,16,6	11,5,0	246	149	0.03643232099794595	0.131951242596	0.548,0.488,0.0	0.452,0.66,1.0	-0.359
2737	gene:Solyc05g007810.2	NA	5	-	2252358	2252564	2252358	2252408	2252536	2252564	2737	0,2,1	0,1,4	1,1,0	0,0,0	277	149	0.03657514935277161	0.132308167392	NA,0.518,0.119	1.0,1.0,NA	-0.681
321	gene:Solyc03g122180.2	NA	3	-	70097843	70098024	70097843	70097905	70097982	70098024	321	1,7,2	79,199,88	1,2,0	98,85,66	226	149	0.03775293328609763	0.136403584835	0.008,0.023,0.015	0.007,0.015,0.0	0.008
253	gene:Solyc10g044910.1	NA	10	+	28909340	28909549	28909340	28909453	28909523	28909549	253	15,19,6	211,229,295	15,6,12	322,289,275	219	149	0.03785231187517434	0.136597473289	0.046,0.053,0.014	0.031,0.014,0.029	0.013
2356	gene:Solyc02g093170.2	NA	2	-	54108655	54108895	54108655	54108747	54108832	54108895	2356	0,0,1	1,4,0	0,3,0	1,1,0	234	149	0.037969662337990644	0.136770246774	0.0,0.0,1.0	0.0,0.656,NA	0.005
2832	gene:Solyc11g005040.1	NA	11	-	49232	49724	49232	49461	49573	49724	2832	64,41,68	6,3,10	93,56,46	9,0,9	261	149	0.03799173521499416	0.136770246774	0.859,0.886,0.795	0.855,1.0,0.745	-0.02
2827	gene:Solyc01g008090.2	NA	1	-	2225291	2225504	2225291	2225311	2225439	2225504	2827	6,30,10	0,0,3	12,9,9	4,0,2	277	149	0.03822957589669158	0.137460857737	1.0,1.0,0.642	0.617,1.0,0.708	0.106
1627	gene:Solyc06g071580.2	NA	6	+	44069505	44069722	44069505	44069570	44069687	44069722	1627	1,0,5	6,9,22	0,0,0	12,12,12	266	149	0.03943304370878323	0.141108903715	0.085,0.0,0.113	0.0,0.0,0.0	0.066
206	gene:Solyc08g083250.2	NA	8	+	65763830	65764042	65763830	65763841	65763919	65764042	206	0,15,1	10,27,39	1,2,2	27,16,8	227	149	0.03938875596933505	0.141108903715	0.0,0.267,0.017	0.024,0.076,0.141	0.014
2931	gene:Solyc03g119720.2	NA	3	+	68267821	68268051	68267821	68267874	68267997	68268051	2931	14,19,20	0,0,0	13,8,5	2,2,0	272	149	0.03931431491489306	0.141108903715	1.0,1.0,1.0	0.781,0.687,1.0	0.177
897	gene:Solyc07g008550.2	NA	7	+	3496077	3496252	3496077	3496159	3496240	3496252	897	3,1,4	58,134,92	0,2,0	53,49,32	230	149	0.03936070989213061	0.141108903715	0.032,0.005,0.027	0.0,0.026,0.0	0.013
1929	gene:Solyc01g111880.2	NA	1	-	98043270	98043493	98043270	98043324	98043419	98043493	1929	59,128,60	893,1814,864	14,7,33	407,344,323	244	149	0.03981084565981952	0.142290438794	0.039,0.041,0.041	0.021,0.012,0.059	0.01
1823	gene:Solyc08g067430.2	NA	8	+	56478273	56478513	56478273	56478356	56478450	56478513	1823	12,47,22	31,113,50	20,10,10	26,24,15	243	149	0.04016461441329652	0.14336209986	0.192,0.203,0.212	0.32,0.203,0.29	-0.069
958	gene:Solyc07g043270.2	NA	7	-	56936359	56936578	56936359	56936426	56936509	56936578	958	13,46,16	7,19,5	11,5,4	7,13,0	232	149	0.040206639786636425	0.14336209986	0.544,0.609,0.673	0.502,0.198,1.0	0.042
1184	gene:Solyc02g005180.2	NA	2	+	7138319	7138553	7138319	7138395	7138493	7138553	1184	24,71,34	24,70,49	21,6,4	17,6,19	247	149	0.04045356960200946	0.144070638821	0.376,0.38,0.295	0.427,0.376,0.113	0.045
3205	gene:Solyc04g070980.2	NA	4	+	57832250	57832467	57832250	57832294	57832372	57832467	3205	0,4,1	0,0,0	1,2,0	1,1,0	227	149	0.040589036098036574	0.144222813405	NA,1.0,1.0	0.396,0.568,NA	0.518
521	gene:Solyc12g037970.1	NA	12	-	49639569	49639771	49639569	49639617	49639711	49639771	521	4,4,2	2,13,6	1,2,2	3,0,2	243	149	0.04059283335783856	0.144222813405	0.551,0.159,0.17	0.17,1.0,0.38	-0.223
1423	gene:Solyc07g008450.2	NA	7	-	3336046	3336285	3336046	3336124	3336226	3336285	1423	1,3,1	0,1,0	0,2,0	2,0,0	251	149	0.041596221387519346	0.147558986712	1.0,0.64,1.0	0.0,1.0,NA	0.38
910	gene:Solyc10g006600.2	NA	10	+	1133538	1133692	1133538	1133557	1133644	1133692	910	16,56,32	48,141,71	17,7,10	61,43,25	236	149	0.04163059765668656	0.147558986712	0.174,0.2,0.222	0.15,0.093,0.202	0.05
2706	gene:Solyc05g050920.2	NA	5	-	61136719	61136962	61136719	61136741	61136812	61136962	2706	0,1,1	17,55,24	2,2,0	11,9,10	220	149	0.04187617335649851	0.148253561599	0.0,0.012,0.027	0.11,0.131,0.0	-0.067
1249	gene:Solyc05g018810.2	NA	5	+	23877812	23878002	23877812	23877872	23877988	23878002	1249	33,90,25	0,0,0	18,15,15	0,5,0	265	149	0.042284133560804245	0.149432299729	1.0,1.0,1.0	1.0,0.628,1.0	0.124
1736	gene:Solyc04g015150.2	NA	4	-	5324331	5324552	5324331	5324384	5324470	5324552	1736	0,11,3	38,179,62	1,1,1	43,43,42	235	149	0.042340559198221	0.149432299729	0.0,0.038,0.03	0.015,0.015,0.015	0.008
2240	gene:Solyc06g082650.2	NA	6	+	48409942	48410188	48409942	48410024	48410122	48410188	2240	4,10,4	255,624,201	7,4,10	211,199,177	247	149	0.042359155913843725	0.149432299729	0.009,0.01,0.012	0.02,0.012,0.033	-0.011
2979	gene:Solyc04g071120.2	NA	4	-	58026668	58026887	58026668	58026735	58026806	58026887	2979	18,38,12	0,4,0	0,1,3	0,0,0	220	149	0.04254171505991002	0.149899345046	1.0,0.865,1.0	NA,1.0,1.0	-0.045
1174	gene:Solyc02g005180.2	NA	2	+	7139130	7139358	7139130	7139206	7139300	7139358	1174	61,219,102	45,83,51	25,13,20	22,12,11	243	149	0.042642278610495625	0.150076712	0.454,0.618,0.551	0.411,0.399,0.527	0.095
2732	gene:Solyc01g081330.2	NA	1	-	80562448	80562621	80562448	80562505	80562580	80562621	2732	0,1,2	13,38,19	2,0,0	18,24,14	224	149	0.04331695319735998	0.152271830769	0.0,0.017,0.065	0.069,0.0,0.0	0.004
218	gene:Solyc04g054470.2	NA	4	+	52563497	52563740	52563497	52563590	52563667	52563740	218	3,5,3	34,89,54	3,3,8	46,52,32	226	149	0.043440349008153155	0.152526160795	0.055,0.036,0.035	0.041,0.037,0.142	-0.031
827	gene:Solyc11g010450.1	NA	11	+	3503341	3503555	3503341	3503399	3503480	3503555	827	5,17,8	54,113,67	5,7,9	107,96,85	230	149	0.04395010011676222	0.154134858156	0.057,0.089,0.072	0.029,0.045,0.064	0.027
2984	gene:Solyc04g009580.2	NA	4	+	2977130	2977356	2977130	2977212	2977305	2977356	2984	0,4,3	10,47,18	0,1,0	42,36,19	242	149	0.04418025561961603	0.154760379591	0.0,0.05,0.093	0.0,0.017,0.0	0.042
2831	gene:Solyc01g005950.2	NA	1	-	619726	619906	619726	619793	619863	619906	2831	8,29,15	2,3,0	6,8,3	0,0,0	219	149	0.04475670238835298	0.156596050043	0.731,0.868,1.0	1.0,1.0,1.0	-0.134
1460	gene:Solyc07g009350.2	NA	7	-	4389865	4390044	4389865	4389928	4390021	4390044	1460	2,9,8	19,207,54	3,1,3	34,14,19	242	149	0.04602133488236031	0.160832454536	0.061,0.026,0.084	0.052,0.042,0.089	-0.004
548	gene:Solyc07g055200.2	NA	7	+	63316542	63316784	63316542	63316601	63316676	63316784	548	7,4,5	68,141,88	13,7,6	138,78,81	224	149	0.04615695431758827	0.161117966707	0.064,0.019,0.036	0.059,0.056,0.047	-0.014
144	gene:Solyc10g074990.1	NA	10	-	58694659	58694906	58694659	58694755	58694832	58694906	144	5,15,6	54,234,72	2,2,0	29,30,17	226	149	0.0467723658100944	0.163075646488	0.058,0.041,0.052	0.043,0.042,0.0	0.022
816	gene:Solyc01g111840.2	NA	1	+	98010503	98010752	98010503	98010545	98010686	98010752	816	7,48,18	5,0,0	2,1,4	0,0,0	290	149	0.047031109829837235	0.163786662205	0.418,1.0,1.0	1.0,1.0,1.0	-0.194
2479	gene:Solyc02g020980.2	NA	2	-	20853217	20853461	20853217	20853259	20853359	20853461	2479	0,5,3	12,53,42	0,1,0	16,9,6	249	149	0.047422322763198146	0.164956810729	0.0,0.053,0.041	0.0,0.062,0.0	0.011
2198	gene:Solyc01g073740.2	NA	1	+	81114682	81114908	81114682	81114733	81114900	81114908	2198	23,141,58	2,5,1	53,38,16	3,0,0	316	149	0.0475748422025209	0.165294916862	0.844,0.93,0.965	0.893,1.0,1.0	-0.051
1070	gene:Solyc07g019530.2	NA	7	+	11873765	11873980	11873765	11873795	11873905	11873980	1070	0,3,3	56,146,85	5,4,0	133,98,75	259	149	0.047672287611210534	0.165441109619	0.0,0.012,0.02	0.021,0.023,0.0	-0.004
2407	gene:Solyc10g045540.1	NA	10	+	34562671	34562907	34562671	34562740	34562853	34562907	2407	5,5,1	0,4,0	1,4,3	0,0,0	262	149	0.04776861974393571	0.16558310417	1.0,0.416,1.0	1.0,1.0,1.0	-0.195
1009	gene:Solyc12g095830.1	NA	12	+	64947951	64948185	64947951	64948021	64948125	64948185	1009	3,2,4	115,129,128	5,2,5	182,86,174	253	149	0.048331996566711985	0.167341837475	0.015,0.009,0.018	0.016,0.014,0.017	-0.002
1535	gene:Solyc10g049970.1	NA	10	+	47293172	47293373	47293172	47293211	47293300	47293373	1535	27,46,26	429,946,442	23,17,14	533,433,408	238	149	0.04931642848832764	0.169571332938	0.038,0.03,0.036	0.026,0.024,0.021	0.011
1564	gene:Solyc11g007760.1	NA	11	-	1981004	1981245	1981004	1981109	1981183	1981245	1564	2,0,2	1,2,0	1,0,0	0,0,0	223	149	0.0490541092907492	0.169571332938	0.572,0.0,1.0	1.0,NA,NA	-0.476
1939	gene:Solyc03g115720.2	NA	3	-	65352662	65352848	65352662	65352724	65352814	65352848	1939	4,4,0	42,116,57	5,1,4	46,30,22	239	149	0.04925932331052004	0.169571332938	0.056,0.021,0.0	0.063,0.02,0.102	-0.036
3048	gene:Solyc03g120430.2	NA	3	-	68823845	68823977	68823845	68823887	68823966	68823977	3048	0,3,3	19,85,52	3,1,0	23,15,11	228	149	0.04929612578356158	0.169571332938	0.0,0.023,0.036	0.079,0.042,0.0	-0.021
421	gene:Solyc09g089630.2	NA	9	-	69389073	69389310	69389073	69389133	69389260	69389310	421	3,1,0	17,58,21	2,0,0	13,15,20	276	149	0.049166187403432524	0.169571332938	0.087,0.009,0.0	0.077,0.0,0.0	0.006
781	gene:Solyc12g055800.1	NA	12	-	61780700	61780911	61780700	61780757	61780856	61780911	781	25,37,45	471,749,686	49,47,40	729,622,516	248	149	0.04912793415436551	0.169571332938	0.031,0.029,0.038	0.039,0.043,0.045	-0.01
196	gene:Solyc10g081180.1	NA	10	+	62309643	62309820	62309643	62309668	62309752	62309820	196	27,79,35	308,1115,518	44,25,24	471,335,278	233	149	0.04991660168889587	0.171437707869	0.053,0.043,0.041	0.056,0.046,0.052	-0.006
805	gene:Solyc04g005330.2	NA	4	-	244514	244703	244514	244576	244656	244703	805	2,17,17	0,4,0	7,5,5	2,0,0	229	149	0.05068797161064539	0.173887094343	1.0,0.734,1.0	0.695,1.0,1.0	0.013
3077	gene:Solyc03g117650.2	NA	3	+	66734785	66734978	66734785	66734828	66734923	66734978	3077	3,0,2	30,75,38	2,1,4	28,27,23	244	149	0.05144351808303472	0.176276642239	0.058,0.0,0.031	0.042,0.022,0.096	-0.024
1492	gene:Solyc03g111090.2	NA	3	-	61748351	61748588	61748351	61748415	61748524	61748588	1492	2,3,2	99,217,112	7,3,2	96,69,73	258	149	0.052363486134251944	0.179223478315	0.012,0.008,0.01	0.04,0.024,0.016	-0.017
819	gene:Solyc07g044830.2	NA	7	+	57877499	57877656	57877499	57877539	57877618	57877656	819	5,23,4	6,9,9	2,8,4	2,0,7	228	149	0.05322423974016814	0.181961130828	0.353,0.625,0.225	0.395,1.0,0.272	-0.155
1587	gene:Solyc10g080130.1	NA	10	+	61518622	61518826	61518622	61518692	61518778	61518826	1587	3,10,5	224,484,257	4,1,2	108,67,79	235	149	0.05330262529805341	0.182020850732	0.008,0.013,0.012	0.023,0.009,0.016	-0.005
1225	gene:Solyc11g045100.1	NA	11	-	31778640	31778862	31778640	31778691	31778786	31778862	1225	0,1,2	17,38,14	0,0,2	25,12,26	244	149	0.056091614633648215	0.191326192381	0.0,0.016,0.08	0.0,0.0,0.045	0.017
2776	gene:Solyc04g072880.2	NA	4	+	59833947	59834186	59833947	59834023	59834112	59834186	2776	9,18,13	2,19,1	8,4,6	5,2,8	238	149	0.05679507741994645	0.193504779169	0.738,0.372,0.891	0.5,0.556,0.32	0.208
2284	gene:Solyc01g112240.2	NA	1	-	98294239	98294446	98294239	98294285	98294376	98294446	2284	2,3,3	31,71,60	0,5,1	73,30,29	240	149	0.05702141490686447	0.194054655742	0.039,0.026,0.03	0.0,0.094,0.021	-0.007
718	gene:Solyc11g072600.1	NA	11	-	55775808	55776019	55775808	55775892	55775988	55776019	718	16,19,7	371,737,387	6,4,4	125,76,94	245	149	0.05724027345256624	0.19457785788	0.026,0.015,0.011	0.028,0.031,0.025	-0.011
1615	gene:Solyc05g006520.2	NA	5	-	1136909	1137141	1136909	1136961	1137069	1137141	1615	11,29,18	262,815,379	16,11,9	477,359,263	257	149	0.05741983680632685	0.194745144583	0.024,0.02,0.027	0.019,0.017,0.019	0.005
484	gene:Solyc08g005470.2	NA	8	-	348573	348804	348573	348661	348772	348804	484	8,9,7	129,367,169	2,3,3	142,94,61	260	149	0.05739213021426428	0.194745144583	0.034,0.014,0.023	0.008,0.018,0.027	0.006
2086	gene:Solyc02g081970.2	NA	2	-	45719733	45719974	45719733	45719811	45719910	45719974	2086	22,36,29	1073,1529,954	10,12,11	613,549,534	248	149	0.05973554928127252	0.202369411851	0.012,0.014,0.018	0.01,0.013,0.012	0.003
818	gene:Solyc07g044830.2	NA	7	+	57879283	57879467	57879283	57879314	57879420	57879467	818	9,49,24	2,1,2	3,1,5	0,0,0	255	149	0.06021140410456431	0.20375048184	0.724,0.966,0.875	1.0,1.0,1.0	-0.145
1176	gene:Solyc02g005180.2	NA	2	+	7139445	7139652	7139445	7139538	7139630	7139652	1176	8,32,6	0,3,1	6,7,1	0,0,0	241	149	0.060359597047115014	0.204020900426	1.0,0.868,0.788	1.0,1.0,1.0	-0.115
847	gene:Solyc04g079060.2	NA	4	-	63649421	63649567	63649421	63649457	63649553	63649567	847	13,17,25	1,4,10	12,16,3	6,0,0	245	149	0.06048410694405897	0.204210747513	0.888,0.721,0.603	0.549,1.0,1.0	-0.112
2937	gene:Solyc07g032240.2	NA	7	+	36544228	36544444	36544228	36544284	36544380	36544444	2937	1,0,1	4,3,0	1,0,0	0,0,4	245	149	0.06092095804123222	0.20545352441	0.132,0.0,1.0	1.0,NA,0.0	-0.123
1623	gene:Solyc04g081410.2	NA	4	+	65400087	65400323	65400087	65400090	65400257	65400323	1623	11,54,18	0,0,0	24,21,16	0,2,2	316	149	0.06156785701821219	0.207273399661	1.0,1.0,1.0	1.0,0.832,0.79	0.126
2757	gene:Solyc07g052600.2	NA	7	-	61070753	61070976	61070753	61070855	61070930	61070976	2757	5,11,13	306,485,280	1,0,3	129,109,133	224	149	0.061599323594008354	0.207273399661	0.011,0.015,0.03	0.005,0.0,0.015	0.012
1006	gene:Solyc08g083040.2	NA	8	-	65626672	65626876	65626672	65626715	65626781	65626876	1006	5,13,13	75,127,98	2,5,1	53,33,43	215	149	0.061752148793367705	0.207553903931	0.044,0.066,0.084	0.025,0.095,0.016	0.019
687	gene:Solyc12g076330.1	NA	12	-	17826588	17826788	17826588	17826636	17826716	17826788	687	4,14,11	11,48,16	3,6,7	9,2,9	229	149	0.06200885264205115	0.208182529994	0.191,0.16,0.309	0.178,0.661,0.336	-0.172
1893	gene:Solyc05g005020.2	NA	5	-	39212	39435	39212	39272	39351	39435	1893	0,3,8	50,74,106	0,2,1	54,42,47	228	149	0.062476847574848636	0.20951831712	0.0,0.026,0.047	0.0,0.03,0.014	0.01
2583	gene:Solyc12g010860.1	TFT8	12	-	3781556	3781702	3781556	3781559	3781649	3781702	2583	9,4,3	218,497,206	7,5,8	204,170,215	239	149	0.06260423357637009	0.209710145657	0.025,0.005,0.009	0.021,0.018,0.023	-0.008
2935	gene:Solyc02g087310.2	NA	2	+	49755298	49755479	49755298	49755366	49755436	49755479	2935	0,1,3	14,5,29	1,0,5	8,14,6	219	149	0.06404491250477455	0.214295855055	0.0,0.12,0.066	0.078,0.0,0.362	-0.085
2907	gene:Solyc03g121990.2	NA	3	-	69999455	69999660	69999455	69999494	69999603	69999660	2907	9,44,24	2,4,0	20,2,2	2,0,0	258	149	0.06465012977294976	0.216078957228	0.722,0.864,1.0	0.852,1.0,1.0	-0.089
883	gene:Solyc04g076960.2	NA	4	-	61904411	61904591	61904411	61904455	61904538	61904591	883	4,5,2	64,125,51	0,0,1	36,29,35	232	149	0.06474483367585157	0.216153701702	0.039,0.025,0.025	0.0,0.0,0.018	0.024
1127	gene:Solyc01g010720.2	NA	1	-	5750193	5750419	5750193	5750279	5750364	5750419	1127	1,12,4	19,16,27	4,1,4	25,8,17	234	149	0.06568652461191855	0.219052829844	0.032,0.323,0.086	0.092,0.074,0.13	0.048
2930	gene:Solyc11g013070.1	NA	11	+	5926488	5926730	5926488	5926522	5926612	5926730	2930	1,9,0	20,42,36	6,2,2	12,13,12	239	149	0.06611304764659956	0.220229416241	0.03,0.118,0.0	0.238,0.088,0.094	-0.091
927	gene:Solyc01g088720.2	NA	1	+	83482275	83482509	83482275	83482361	83482443	83482509	927	0,1,2	5,2,4	2,0,1	4,6,0	231	149	0.06620779416443086	0.220299430917	0.0,0.244,0.244	0.244,0.0,1.0	-0.252
1295	gene:Solyc06g083630.2	NA	6	-	48978913	48979128	48978913	48979005	48979069	48979128	1295	16,21,7	1,13,5	18,14,4	3,4,0	213	149	0.06638074376370717	0.220562370743	0.918,0.531,0.495	0.808,0.71,1.0	-0.191
1543	gene:Solyc11g045310.1	NA	11	-	31045832	31046075	31045832	31045895	31046010	31046075	1543	0,3,2	5,14,10	0,3,0	9,6,3	264	149	0.06643444901893095	0.220562370743	0.0,0.108,0.101	0.0,0.22,0.0	-0.004
1590	gene:Solyc08g067820.2	NA	8	+	56860210	56860455	56860210	56860250	56860325	56860455	1590	0,2,0	0,6,3	2,0,0	3,2,0	224	149	0.06650865531368325	0.220563664903	NA,0.181,0.0	0.307,0.0,NA	-0.063
3057	gene:Solyc02g077680.2	NA	2	+	42575366	42575592	42575366	42575426	42575516	42575592	3057	3,1,3	19,76,43	2,0,0	36,31,42	239	149	0.06714462420272482	0.222425872636	0.09,0.008,0.042	0.033,0.0,0.0	0.036
2691	gene:Solyc11g066390.1	NA	11	+	52164848	52165071	52164848	52164878	52165020	52165071	2691	91,131,87	0,0,0	20,18,27	0,0,5	291	149	0.06727558766515135	0.222612908022	1.0,1.0,1.0	1.0,1.0,0.734	0.089
2293	gene:Solyc02g032300.2	NA	2	+	28120530	28120779	28120530	28120596	28120671	28120779	2293	1,20,6	0,0,4	14,4,1	5,1,0	224	149	0.06778907654516163	0.224063894598	1.0,1.0,0.499	0.651,0.727,1.0	0.04
2740	gene:Solyc07g066650.2	NA	7	-	68007718	68007932	68007718	68007778	68007874	68007932	2740	31,150,64	4,19,14	21,25,24	6,1,0	245	149	0.06821504721948465	0.22497412924	0.825,0.828,0.735	0.68,0.938,1.0	-0.077
790	gene:Solyc03g032130.2	NA	3	-	4635737	4635949	4635737	4635776	4635905	4635949	790	252,456,249	4609,7589,3887	123,120,116	2524,2051,2145	278	149	0.06818582444186894	0.22497412924	0.028,0.031,0.033	0.025,0.03,0.028	0.003
2604	gene:Solyc07g018340.2	NA	7	+	10347621	10347833	10347621	10347675	10347787	10347833	2604	2,1,2	9,10,26	0,0,1	20,13,11	261	149	0.06900838024861636	0.227339625339	0.113,0.054,0.042	0.0,0.0,0.049	0.053
2053	gene:Solyc03g122370.2	NA	3	-	70235263	70235496	70235263	70235362	70235442	70235496	2053	0,6,0	32,54,20	0,0,7	18,11,12	229	149	0.06913510606078822	0.22750627413	0.0,0.067,0.0	0.0,0.0,0.275	-0.069
2278	gene:Solyc03g111660.2	NA	3	+	62305084	62305294	62305084	62305132	62305217	62305294	2278	1,6,1	17,71,35	1,0,3	18,19,18	234	149	0.0699052404564616	0.229787523085	0.036,0.051,0.018	0.034,0.0,0.096	-0.008
1653	gene:Solyc03g119570.1	NA	3	+	68132065	68132288	68132065	68132130	68132206	68132288	1653	2,3,5	0,0,0	0,0,2	2,0,0	225	149	0.07003273081974737	0.229953626032	1.0,1.0,1.0	0.0,NA,1.0	0.5
1562	gene:Solyc01g095210.2	NA	1	-	86555881	86556119	86555881	86555946	86556031	86556119	1562	2,1,1	9,22,39	0,1,1	33,29,18	234	149	0.07097449071460882	0.232534844578	0.124,0.028,0.016	0.0,0.021,0.034	0.038
198	gene:Solyc09g047910.2	NA	9	-	33696437	33696597	33696437	33696491	33696563	33696597	198	9,2,2	37,71,41	2,5,2	45,29,17	221	149	0.07091453961668849	0.232534844578	0.141,0.019,0.032	0.029,0.104,0.073	-0.005
2702	gene:Solyc12g095850.1	NA	12	+	64969106	64969353	64969106	64969212	64969287	64969353	2702	1,5,0	0,0,0	0,2,1	2,0,0	224	149	0.07158010941725294	0.234262176275	1.0,1.0,NA	0.0,1.0,1.0	0.333
2650	gene:Solyc03g119080.2	NA	3	-	67786390	67786617	67786390	67786462	67786545	67786617	2650	0,2,0	28,37,46	7,8,0	199,184,164	232	149	0.07191691589709562	0.235106941685	0.0,0.034,0.0	0.022,0.027,0.0	-0.005
1183	gene:Solyc02g005180.2	NA	2	+	7140216	7140400	7140216	7140269	7140346	7140400	1183	8,21,12	103,286,128	5,1,0	33,19,29	226	149	0.0721797845413776	0.235708411158	0.049,0.046,0.058	0.091,0.034,0.0	0.009
2585	gene:Solyc12g005030.1	NA	12	+	20099	20320	20099	20192	20303	20320	2585	40,53,35	0,4,0	42,67,73	1,2,6	260	149	0.07239996143017484	0.236169306499	1.0,0.884,1.0	0.96,0.95,0.875	0.033
403	gene:Solyc05g007190.2	NA	5	-	1807526	1807734	1807526	1807611	1807694	1807734	403	1,5,1	17,56,22	1,0,0	18,23,14	232	149	0.07430756533680051	0.242127595667	0.036,0.054,0.028	0.034,0.0,0.0	0.028
440	gene:Solyc11g012790.1	NA	11	-	5561023	5561247	5561023	5561077	5561198	5561247	440	5,14,12	78,153,140	9,12,8	127,107,78	270	149	0.07640295860597915	0.248684139776	0.034,0.048,0.045	0.038,0.058,0.054	-0.008
2994	gene:Solyc08g066870.2	NA	8	-	55745141	55745344	55745141	55745205	55745316	55745344	2994	57,200,106	0,8,0	63,63,68	0,1,0	260	149	0.07652823492580518	0.248820855232	1.0,0.935,1.0	1.0,0.973,1.0	-0.013
1603	gene:Solyc05g008820.2	NA	5	+	3053869	3054100	3053869	3053952	3054066	3054100	1603	9,26,3	274,499,309	1,1,7	123,83,82	263	149	0.07703265553038369	0.250188668179	0.018,0.029,0.005	0.005,0.007,0.046	-0.002
1934	gene:Solyc01g079650.2	NA	1	+	78776700	78776945	78776700	78776757	78776888	78776945	1934	3,4,1	34,61,52	1,3,0	52,20,29	280	149	0.07817974163285478	0.253638510314	0.045,0.034,0.01	0.01,0.074,0.0	0.002
1600	gene:Solyc07g042570.2	NA	7	+	56036503	56036691	56036503	56036560	56036646	56036691	1600	15,17,14	188,484,203	4,10,10	226,161,173	235	149	0.07928945233117826	0.256959743564	0.048,0.022,0.042	0.011,0.038,0.035	0.009
1182	gene:Solyc02g005180.2	NA	2	+	7138862	7139051	7138862	7138902	7138985	7139051	1182	22,18,26	42,76,38	7,4,1	11,10,19	232	149	0.07983865824417762	0.258459275009	0.252,0.132,0.305	0.29,0.204,0.033	0.054
1915	gene:Solyc10g078480.1	NA	10	-	60292090	60292335	60292090	60292163	60292282	60292335	1915	12,28,15	77,128,73	1,4,15	49,30,59	268	149	0.08013958044997167	0.259152669247	0.08,0.108,0.103	0.011,0.069,0.124	0.029
723	gene:Solyc11g007670.1	NA	11	+	1904130	1904325	1904130	1904185	1904261	1904325	723	8,2,0	16,12,24	4,1,2	41,30,16	225	149	0.08058305640224851	0.260305051384	0.249,0.099,0.0	0.061,0.022,0.076	0.063
618	gene:Solyc01g087300.2	NA	1	-	82232534	82232771	82232534	82232615	82232708	82232771	618	1,5,2	21,90,22	3,1,1	17,12,20	242	149	0.08087928079683797	0.260979795919	0.028,0.033,0.053	0.098,0.049,0.03	-0.021
2610	gene:Solyc02g086790.2	NA	2	-	49401078	49401288	49401078	49401125	49401248	49401288	2610	2,3,0	112,337,109	8,3,3	118,94,109	272	149	0.08209210466444615	0.264607560666	0.01,0.005,0.0	0.036,0.017,0.015	-0.018
1645	gene:Solyc02g093120.2	NA	2	+	54047721	54047959	54047721	54047800	54047889	54047959	1645	3,4,0	123,332,102	0,8,0	62,56,47	238	149	0.08306285842317615	0.26744808294	0.015,0.007,0.0	0.0,0.082,0.0	-0.02
2108	gene:Solyc09g009080.2	NA	9	+	2418233	2418462	2418233	2418338	2418423	2418462	2108	15,24,6	110,269,113	7,9,6	131,106,83	234	149	0.08349046800387944	0.268535541868	0.08,0.054,0.033	0.033,0.051,0.044	0.013
2648	gene:Solyc05g056550.2	NA	5	+	65813686	65813931	65813686	65813765	65813865	65813931	2648	86,213,109	0,12,7	37,28,53	1,3,0	249	149	0.08376265106296614	0.269121291802	1.0,0.914,0.903	0.957,0.848,1.0	0.004
2941	gene:Solyc06g071860.2	NA	6	+	44276628	44276904	44276628	44276764	44276841	44276904	2941	118,229,146	0,7,3	114,74,97	0,0,0	226	149	0.08390368798913322	0.269284876167	1.0,0.956,0.97	1.0,1.0,1.0	-0.025
2386	gene:Solyc11g012910.1	NA	11	+	5703084	5703279	5703084	5703122	5703207	5703279	2386	2,2,5	39,90,34	0,0,0	41,28,37	234	149	0.08456974813762529	0.27113133845	0.032,0.014,0.086	0.0,0.0,0.0	0.044
1454	gene:Solyc05g052640.2	NA	5	-	62852347	62852572	62852347	62852429	62852503	62852572	1454	4,11,8	155,482,212	0,0,0	79,48,61	223	149	0.08477073156161426	0.271484400757	0.017,0.015,0.025	0.0,0.0,0.0	0.019
1635	gene:Solyc05g008580.2	NA	5	-	2895551	2895788	2895551	2895613	2895733	2895788	1635	0,4,2	0,1,0	1,1,0	0,0,0	269	149	0.08493502020572488	0.271719315176	NA,0.689,1.0	1.0,1.0,NA	-0.155
383	gene:Solyc03g096080.2	NA	3	+	57934807	57935030	57934807	57934890	57934974	57935030	383	12,51,29	647,1977,628	11,2,5	321,282,256	233	149	0.08503848103636089	0.271759338328	0.012,0.016,0.029	0.021,0.005,0.012	0.006
154	gene:Solyc08g082900.2	NA	8	-	65553980	65554217	65553980	65554032	65554116	65554217	154	3,1,1	0,24,7	0,0,0	16,7,3	233	149	0.08580096329401794	0.273903075131	1.0,0.026,0.084	0.0,0.0,0.0	0.37
658	gene:Solyc08g068590.2	NA	8	-	57729068	57729294	57729068	57729098	57729180	57729294	658	0,3,1	1,2,1	5,2,2	2,2,0	231	149	0.08696457469713004	0.27732139722	0.0,0.492,0.392	0.617,0.392,1.0	-0.375
254	gene:Solyc10g044910.1	NA	10	+	28909340	28909549	28909340	28909453	28909533	28909549	254	20,42,9	2,3,0	29,8,21	0,0,0	229	149	0.08914431431639203	0.283969308291	0.867,0.901,1.0	1.0,1.0,1.0	-0.077
2480	gene:Solyc10g049280.1	NA	10	-	44854407	44854640	44854407	44854472	44854569	44854640	2480	3,8,3	66,155,106	3,1,1	101,63,60	246	149	0.08947168612907105	0.284708624232	0.027,0.03,0.017	0.018,0.01,0.01	0.012
669	gene:Solyc02g085240.2	NA	2	+	48208335	48208520	48208335	48208374	48208455	48208520	669	0,4,4	44,49,34	0,0,0	49,37,51	230	149	0.09155744583026833	0.291035795895	0.0,0.05,0.071	0.0,0.0,0.0	0.04
1283	gene:Solyc09g007670.2	NA	9	+	1220328	1220558	1220328	1220376	1220464	1220558	1283	5,2,4	73,71,60	1,1,3	68,49,58	237	149	0.09233257589911177	0.29287657833	0.041,0.017,0.04	0.009,0.013,0.031	0.015
1797	gene:Solyc02g068430.2	NA	2	-	38382539	38382771	38382539	38382609	38382694	38382771	1797	14,22,17	0,0,0	4,2,6	0,0,4	234	149	0.09230761754629888	0.29287657833	1.0,1.0,1.0	1.0,1.0,0.489	0.17
1928	gene:Solyc02g083460.2	NA	2	+	46861489	46861728	46861489	46861592	46861677	46861728	1928	17,86,27	2,0,3	20,14,18	0,0,0	234	149	0.09376529400554409	0.297105724802	0.844,1.0,0.851	1.0,1.0,1.0	-0.102
1429	gene:Solyc03g083420.2	NA	3	+	53292706	53292939	53292706	53292794	53292866	53292939	1429	2,15,16	41,64,39	4,4,5	14,1,12	221	149	0.093920916521429	0.297283578989	0.032,0.136,0.217	0.162,0.729,0.219	-0.242
1700	gene:Solyc02g090480.2	NA	2	+	52012680	52012912	52012680	52012765	52012859	52012912	1700	2,4,0	14,29,20	2,1,0	34,28,12	243	149	0.0947772832740733	0.299676743305	0.081,0.078,0.0	0.035,0.021,0.0	0.034
625	gene:Solyc08g081410.2	NA	8	+	64479118	64479348	64479118	64479192	64479282	64479348	625	8,8,13	0,0,0	10,2,9	1,2,1	239	149	0.0952810638856844	0.300951182759	1.0,1.0,1.0	0.862,0.384,0.849	0.302
1820	gene:Solyc12g100330.1	NA	12	+	67095072	67095280	67095072	67095163	67095236	67095280	1820	6,9,2	130,276,135	12,6,2	224,141,216	222	149	0.09542093479796533	0.301074712963	0.03,0.021,0.01	0.035,0.028,0.006	-0.003
2616	gene:Solyc08g063070.2	NA	8	+	52631381	52631619	52631381	52631440	52631525	52631619	2616	61,60,38	10,14,8	17,7,14	1,0,4	234	149	0.09573480997621524	0.301746426381	0.795,0.732,0.752	0.915,1.0,0.69	-0.109
1386	gene:Solyc12g070280.1	NA	12	+	29996260	29996487	29996260	29996325	29996395	29996487	1386	1,8,0	22,81,38	5,2,2	19,20,18	219	149	0.09609514380731363	0.302131088505	0.03,0.063,0.0	0.152,0.064,0.07	-0.064
184	gene:Solyc01g068210.2	NA	1	+	77314332	77314553	77314332	77314388	77314499	77314553	184	1,6,5	8,9,6	4,0,2	5,2,4	260	149	0.0961601958394127	0.302131088505	0.067,0.276,0.323	0.314,0.0,0.223	0.043
2547	gene:Solyc10g012080.2	NA	10	-	4411329	4411529	4411329	4411411	4411499	4411529	2547	2,6,2	162,276,100	4,0,2	55,49,68	237	149	0.09610648656167466	0.302131088505	0.008,0.013,0.012	0.044,0.0,0.018	-0.01
60	gene:Solyc12g008630.1	NA	12	-	2012490	2012736	2012490	2012568	2012655	2012736	60	4,9,4	0,0,4	5,5,3	0,0,0	236	149	0.09632923530830895	0.302344280569	1.0,1.0,0.387	1.0,1.0,1.0	-0.204
2452	gene:Solyc04g050470.2	NA	4	-	47276912	47277107	47276912	47276983	47277057	47277107	2452	3,0,1	33,85,49	2,2,0	15,15,3	223	149	0.09803561225918409	0.307377134764	0.057,0.0,0.013	0.082,0.082,0.0	-0.031
1148	gene:Solyc08g083280.2	NA	8	+	65783904	65784153	65783904	65784015	65784103	65784153	1148	22,38,21	689,781,597	44,46,39	941,925,751	237	149	0.09851880315460533	0.308387968188	0.02,0.03,0.022	0.029,0.03,0.032	-0.006
1756	gene:Solyc09g008490.2	NA	9	+	1981607	1981800	1981607	1981631	1981706	1981800	1756	5,15,1	78,194,70	4,4,2	44,36,37	224	149	0.09856442758360863	0.308387968188	0.041,0.049,0.009	0.057,0.069,0.035	-0.021
1598	gene:Solyc11g068830.1	NA	11	+	53439667	53439910	53439667	53439743	53439822	53439910	1598	27,47,27	527,1228,609	30,17,27	850,582,645	228	149	0.09870526965482661	0.308505591766	0.032,0.024,0.028	0.023,0.019,0.027	0.005
216	gene:Solyc09g091820.2	NA	9	+	71034251	71034491	71034251	71034317	71034429	71034491	216	2,27,13	3,8,0	12,10,8	5,0,0	261	149	0.09893425127920868	0.308898163869	0.276,0.658,1.0	0.578,1.0,1.0	-0.215
2816	gene:Solyc06g053300.2	NA	6	-	36028586	36028831	36028586	36028631	36028723	36028831	2816	1,1,2	25,93,11	1,2,0	42,37,31	241	149	0.10098166345799628	0.314961597508	0.024,0.007,0.101	0.015,0.032,0.0	0.028
2986	gene:Solyc11g072150.1	NA	11	-	55386627	55386852	55386627	55386685	55386784	55386852	2986	5,5,8	31,94,71	2,5,2	27,40,28	248	149	0.10207742232332395	0.318047276227	0.088,0.031,0.063	0.043,0.07,0.041	0.009
2330	gene:Solyc12g095880.1	NA	12	-	64993171	64993387	64993171	64993211	64993329	64993387	2330	4,4,2	147,191,192	7,3,7	196,126,128	267	149	0.10248973127327736	0.318999288588	0.015,0.012,0.006	0.02,0.013,0.03	-0.01
2629	gene:Solyc09g018750.2	NA	9	-	16843419	16843620	16843419	16843480	16843567	16843620	2629	215,383,193	2080,3937,1773	133,94,79	1261,1026,1093	236	149	0.10275828080652526	0.319502334079	0.061,0.058,0.064	0.062,0.055,0.044	0.007
3236	gene:Solyc10g085100.1	NA	10	-	64408795	64409032	64408795	64408873	64408970	64409032	3236	29,33,24	156,414,205	1,3,2	6,10,15	246	149	0.10492466002282186	0.325899047971	0.101,0.046,0.066	0.092,0.154,0.075	-0.036
2575	gene:Solyc06g059740.2	NA	6	+	37608040	37608275	37608040	37608081	37608179	37608275	2575	61,159,73	1772,3942,1750	512,309,462	15461,12279,11573	247	149	0.10527935842320583	0.326408636915	0.02,0.024,0.025	0.02,0.015,0.024	0.003
91	gene:Solyc05g014760.2	NA	5	+	8919827	8920022	8919827	8919916	8919999	8920022	91	1,10,4	19,80,47	2,0,4	8,11,3	232	149	0.10530720414540251	0.326408636915	0.033,0.074,0.052	0.138,0.0,0.461	-0.147
2104	gene:Solyc06g083670.2	NA	6	-	49014125	49014363	49014125	49014187	49014260	49014363	2104	0,4,1	12,14,6	0,0,0	2,3,6	222	149	0.10554758679392781	0.32681470398	0.0,0.161,0.101	0.0,0.0,0.0	0.087
599	gene:Solyc11g069520.1	NA	11	-	54132794	54133022	54132794	54132863	54132977	54133022	599	1,6,4	115,197,71	1,3,2	75,73,55	263	149	0.10701451616951119	0.331013845046	0.005,0.017,0.031	0.007,0.023,0.02	0.001
1996	gene:Solyc05g052470.2	NA	5	+	62688072	62688299	62688072	62688151	62688241	62688299	1996	23,80,19	2,4,6	13,7,3	0,0,4	239	149	0.10796670516276081	0.333613769417	0.878,0.926,0.664	1.0,1.0,0.319	0.05
1257	gene:Solyc02g084700.2	NA	2	-	47808901	47809150	47808901	47808991	47809079	47809150	1257	2,3,4	60,91,101	2,9,2	75,61,51	237	149	0.1086849135319716	0.335486076068	0.021,0.02,0.024	0.016,0.085,0.024	-0.02
384	gene:Solyc12g055920.1	NA	12	+	61917876	61918106	61917876	61917905	61917993	61918106	384	6,48,9	373,521,279	0,2,5	67,46,63	237	149	0.11055370700337613	0.340902452555	0.01,0.055,0.02	0.0,0.027,0.048	0.003
67	gene:Solyc06g060420.2	NA	6	-	38433403	38433627	38433403	38433479	38433596	38433627	67	2,8,8	0,0,4	2,1,4	0,0,0	266	149	0.11100341943841645	0.341936306476	1.0,1.0,0.528	1.0,1.0,1.0	-0.157
3	gene:Solyc01g110460.2	NA	1	-	97159870	97161306	97159870	97159962	97161143	97161306	3	16,22,6	2,4,2	13,9,10	5,1,1	1330	149	0.11116454089795295	0.342079967253	0.473,0.381,0.252	0.226,0.502,0.528	-0.05
2487	gene:Solyc11g012470.1	NA	11	-	5302950	5303187	5302950	5302964	5303107	5303187	2487	18,54,20	1,7,0	15,12,12	0,2,1	292	149	0.11181632920243564	0.343731678659	0.902,0.797,1.0	1.0,0.754,0.86	0.028
3016	gene:Solyc11g008960.1	NA	11	-	3115891	3116115	3115891	3115957	3116044	3116115	3016	0,12,13	21,74,85	10,3,2	40,29,24	236	149	0.11238322238314638	0.345119289292	0.0,0.093,0.088	0.136,0.061,0.05	-0.022
1885	gene:Solyc10g085560.1	NA	10	-	64679136	64679314	64679136	64679161	64679251	64679314	1885	7,18,4	256,526,262	5,2,1	198,144,158	239	149	0.1129786463961069	0.346591576418	0.017,0.021,0.009	0.015,0.009,0.004	0.006
2271	gene:Solyc02g071860.2	NA	2	-	41212172	41212383	41212172	41212244	41212317	41212383	2271	1,6,4	19,69,82	8,0,1	29,21,12	222	149	0.11373559569615985	0.348555856349	0.034,0.055,0.032	0.156,0.0,0.053	-0.029
2267	gene:Solyc02g071860.2	NA	2	-	41214623	41214835	41214623	41214692	41214779	41214835	2267	0,3,5	28,24,53	0,4,0	36,28,24	236	149	0.11480426613630276	0.351470437721	0.0,0.073,0.056	0.0,0.083,0.0	0.015
2900	gene:Solyc06g076970.2	NA	6	-	47834765	47834921	47834765	47834789	47834874	47834921	2900	42,113,41	596,1897,866	52,40,43	950,683,578	234	149	0.11534726882542638	0.352508772213	0.043,0.037,0.029	0.034,0.036,0.045	-0.002
30	gene:Solyc03g063600.2	NA	3	+	35186244	35186474	35186244	35186340	35186438	35186474	30	6,33,13	0,9,6	13,18,5	2,4,0	247	149	0.115379377250426	0.352508772213	1.0,0.689,0.567	0.797,0.731,1.0	-0.091
596	gene:Solyc05g052780.2	NA	5	+	62964095	62964337	62964095	62964122	62964247	62964337	596	10,21,11	332,968,393	9,5,3	370,277,269	274	149	0.1155619780169271	0.352706016665	0.016,0.012,0.015	0.013,0.01,0.006	0.005
1037	gene:Solyc03g121950.2	NA	3	-	69948424	69948631	69948424	69948458	69948571	69948631	1037	9,9,14	551,550,505	14,2,12	336,318,294	262	149	0.11580974845906222	0.353101559587	0.009,0.009,0.016	0.023,0.004,0.023	-0.005
1898	gene:Solyc08g081580.2	NA	8	+	64593749	64593946	64593749	64593770	64593870	64593946	1898	49,76,41	0,3,0	54,52,54	4,2,0	249	149	0.11632666537056205	0.354316081679	1.0,0.938,1.0	0.89,0.94,1.0	0.036
2343	gene:Solyc01g101090.2	NA	1	+	90940079	90940286	90940079	90940131	90940226	90940286	2343	0,4,5	0,0,1	1,0,1	0,0,0	244	149	0.11706084849581513	0.356189221289	NA,1.0,0.753	1.0,NA,1.0	-0.123
1344	gene:Solyc07g049180.2	NA	7	-	59441701	59441943	59441701	59441735	59441832	59441943	1344	9,4,8	0,1,1	0,1,1	0,0,0	246	149	0.11858138897653882	0.360448820205	1.0,0.708,0.829	NA,1.0,1.0	-0.154
2401	gene:Solyc01g006630.2	NA	1	-	1224605	1224846	1224605	1224670	1224757	1224846	2401	1,9,5	123,212,110	0,0,0	45,64,47	236	149	0.11878726028269823	0.360707656224	0.005,0.026,0.028	0.0,0.0,0.0	0.02
2695	gene:Solyc10g007550.2	NA	10	-	1857805	1858021	1857805	1857880	1857960	1858021	2695	1,4,3	26,117,52	2,3,0	63,54,47	229	149	0.11934610523867566	0.36203671315	0.024,0.022,0.036	0.02,0.035,0.0	0.009
1642	gene:Solyc08g066720.1	NA	8	+	55543240	55543480	55543240	55543322	55543413	55543480	1642	6,13,14	288,406,242	0,0,0	0,0,1	240	149	0.12087878576340765	0.36520304536	0.013,0.019,0.035	NA,NA,0.0	0.022
2118	gene:Solyc04g015100.2	NA	4	+	5277848	5278045	5277848	5277857	5277954	5278045	2118	6,22,7	2,2,0	6,4,2	0,0,0	246	149	0.12080369499699317	0.36520304536	0.645,0.869,1.0	1.0,1.0,1.0	-0.162
2420	gene:Solyc02g083310.2	NA	2	-	46764248	46764481	46764248	46764295	46764397	46764481	2420	1,13,1	98,245,168	0,2,3	94,84,64	251	149	0.12070669585841606	0.36520304536	0.006,0.031,0.004	0.0,0.014,0.027	-0.0
3227	gene:Solyc09g065660.2	NA	9	+	63878116	63878330	63878116	63878181	63878273	63878330	3227	4,11,0	2,12,1	15,16,6	11,8,8	241	149	0.12051948252377163	0.36520304536	0.553,0.362,0.0	0.457,0.553,0.317	-0.137
537	gene:Solyc04g045590.2	NA	4	+	34258510	34258752	34258510	34258596	34258719	34258752	537	0,22,10	2,0,0	14,12,3	2,0,2	272	149	0.12565642060021331	0.379253923993	0.0,1.0,1.0	0.793,1.0,0.451	-0.081
3243	gene:Solyc11g007780.1	NA	11	+	2020636	2020863	2020636	2020698	2020790	2020863	3243	28,62,24	406,885,519	11,5,7	183,138,120	241	149	0.12657636014948864	0.381644968846	0.041,0.042,0.028	0.036,0.022,0.035	0.006
2885	gene:Solyc04g008690.2	NA	4	-	2333910	2334109	2333910	2334006	2334085	2334109	2885	2,14,14	4,0,0	12,1,6	0,0,0	228	149	0.12715760301732937	0.383011005863	0.246,1.0,1.0	1.0,1.0,1.0	-0.251
107	gene:Solyc01g107620.2	NA	1	+	95116069	95116632	95116069	95116279	95116504	95116632	107	68,299,77	0,0,0	68,33,42	0,5,0	374	149	0.12751242323133663	0.383692971415	1.0,1.0,1.0	1.0,0.724,1.0	0.092
2591	gene:Solyc09g073000.2	NA	9	-	65661119	65661316	65661119	65661182	65661272	65661316	2591	3,12,9	220,585,242	6,0,0	296,215,190	239	149	0.12779960256698764	0.384170233873	0.008,0.013,0.023	0.012,0.0,0.0	0.011
2368	gene:Solyc09g061860.2	NA	9	+	60541849	60542081	60541849	60541868	60541974	60542081	2368	13,25,14	2,4,0	20,10,17	5,2,2	255	149	0.12827712468857366	0.385218139266	0.792,0.785,1.0	0.7,0.745,0.832	0.1
1258	gene:Solyc02g084700.2	NA	2	-	47808901	47809150	47808901	47808991	47809077	47809150	1258	0,2,2	1,1,1	1,6,2	1,2,0	235	149	0.12998365778152984	0.389950973345	0.0,0.559,0.559	0.388,0.655,1.0	-0.308
86	gene:Solyc01g009280.2	NA	1	-	3318344	3318572	3318344	3318411	3318511	3318572	86	1,1,1	16,12,14	4,1,0	32,9,10	249	149	0.1308738548752827	0.391972279831	0.036,0.047,0.041	0.07,0.062,0.0	-0.003
946	gene:Solyc07g019460.2	NA	7	-	11527761	11527947	11527761	11527845	11527925	11527947	946	7,21,24	171,367,348	28,14,21	316,276,203	229	149	0.1309197909207139	0.391972279831	0.026,0.036,0.043	0.055,0.032,0.063	-0.015
733	gene:Solyc08g067950.2	NA	8	+	57005774	57005964	57005774	57005830	57005918	57005964	733	43,60,31	2351,2057,1888	33,45,34	1821,1962,1749	237	149	0.13330730169831456	0.398720938413	0.011,0.018,0.01	0.011,0.014,0.012	0.001
2222	gene:Solyc12g015770.1	NA	12	-	5756761	5756986	5756761	5756783	5756864	5756986	2222	1,8,2	28,59,28	5,1,2	46,26,31	230	149	0.13361121714048546	0.399230316816	0.023,0.081,0.044	0.066,0.024,0.04	0.006
973	gene:Solyc10g081600.1	NA	10	+	62635785	62635963	62635785	62635874	62635957	62635963	973	2,6,2	21,150,49	1,4,2	33,24,15	232	149	0.1355611508189439	0.40465206658	0.058,0.025,0.026	0.019,0.097,0.079	-0.029
3163	gene:Solyc07g043510.2	NA	7	+	57370711	57370902	57370711	57370755	57370853	57370902	3163	25,65,39	3,6,0	24,25,16	1,4,0	247	149	0.13598452844721173	0.405510749501	0.834,0.867,1.0	0.935,0.79,1.0	-0.008
28	gene:Solyc03g058350.2	NA	3	+	23957323	23957553	23957323	23957362	23957442	23957553	28	10,7,7	239,204,241	11,9,8	203,210,155	229	149	0.13716935351989454	0.408636119958	0.027,0.022,0.019	0.034,0.027,0.032	-0.008
1320	gene:Solyc03g120730.2	NA	3	-	69021725	69021943	69021725	69021753	69021847	69021943	1320	5,26,13	68,234,141	6,1,7	40,31,28	243	149	0.13732446877831803	0.408690749711	0.043,0.064,0.054	0.084,0.019,0.133	-0.025
279	gene:Solyc06g082380.2	NA	6	-	48216293	48216502	48216293	48216376	48216482	48216502	279	147,294,122	0,8,1	109,94,103	4,0,0	255	149	0.13777331540849372	0.409618573573	1.0,0.956,0.986	0.941,1.0,1.0	0.0
1549	gene:Solyc08g007910.2	NA	8	+	2412321	2412633	2412321	2412377	2412512	2412633	1549	29,91,107	0,8,3	44,53,40	2,6,0	284	149	0.13907639997636906	0.413081792375	1.0,0.856,0.949	0.92,0.823,1.0	0.021
1374	gene:Solyc10g012160.2	NA	10	-	4510358	4510582	4510358	4510437	4510522	4510582	1374	2,3,8	44,56,39	4,0,3	47,39,34	234	149	0.1396287898404123	0.414310649497	0.028,0.033,0.116	0.051,0.0,0.053	0.024
2199	gene:Solyc01g073740.2	NA	1	+	81114682	81114908	81114682	81114733	81114828	81114908	2199	14,108,43	0,6,0	47,31,14	0,0,0	244	149	0.14089292702874515	0.417646890835	1.0,0.917,1.0	1.0,1.0,1.0	-0.028
1245	gene:Solyc04g072810.2	NA	4	-	59780624	59782755	59780624	59780764	59782661	59782755	1245	50,87,73	0,4,0	61,36,26	0,0,0	2046	149	0.14116980989995875	0.418052915739	1.0,0.613,1.0	1.0,1.0,1.0	-0.129
401	gene:Solyc05g007190.2	NA	5	-	1807695	1807887	1807695	1807734	1807841	1807887	401	3,7,2	0,15,8	8,1,1	3,4,0	256	149	0.14154375991665039	0.418745301615	1.0,0.214,0.127	0.608,0.127,1.0	-0.131
1696	gene:Solyc06g082810.2	NA	6	+	48486408	48486644	48486408	48486460	48486602	48486644	1696	6,13,7	0,4,0	6,4,5	0,0,0	291	149	0.141925400482404	0.419459047123	1.0,0.625,1.0	1.0,1.0,1.0	-0.125
2829	gene:Solyc06g008880.2	NA	6	+	2828635	2828880	2828635	2828727	2828802	2828880	2829	7,4,7	165,287,184	1,1,2	128,92,75	224	149	0.14293677601396096	0.422030718112	0.027,0.009,0.025	0.005,0.007,0.017	0.011
1718	gene:Solyc03g082960.2	NA	3	-	52816722	52816935	52816722	52816777	52816867	52816935	1718	3,4,5	46,82,41	2,0,4	29,15,24	239	149	0.14361058071372151	0.423183841393	0.039,0.03,0.071	0.041,0.0,0.094	0.002
3197	gene:Solyc03g025850.2	NA	3	+	3248258	3248474	3248258	3248300	3248386	3248474	3197	20,20,20	798,1493,1136	9,6,6	490,422,304	235	149	0.14360631811535765	0.423183841393	0.016,0.008,0.011	0.012,0.009,0.012	0.001
751	gene:Solyc08g066200.2	NA	8	+	54638450	54638691	54638450	54638548	54638628	54638691	751	0,5,0	37,88,88	2,2,1	62,43,53	229	149	0.1438176104275526	0.423376374342	0.0,0.036,0.0	0.021,0.029,0.012	-0.009
1096	gene:Solyc08g075890.2	NA	8	+	59980979	59981212	59980979	59981082	59981163	59981212	1096	4,8,3	235,549,322	3,5,6	153,146,123	230	149	0.14461717428957002	0.42531113856	0.011,0.009,0.006	0.013,0.022,0.031	-0.013
1022	gene:Solyc09g075070.2	NA	9	-	66888025	66888229	66888025	66888105	66888173	66888229	1022	10,41,34	178,284,196	31,20,31	184,185,125	217	149	0.14700181113758218	0.431899126528	0.037,0.09,0.106	0.104,0.069,0.146	-0.029
333	gene:Solyc07g022900.2	NA	7	+	23225236	23225481	23225236	23225292	23225402	23225481	333	4,3,9	0,2,3	12,11,10	1,2,1	259	149	0.14774883872746788	0.43366751485	1.0,0.463,0.633	0.873,0.76,0.852	-0.13
726	gene:Solyc09g007290.2	NA	9	+	887972	888136	887972	887978	888060	888136	726	45,118,39	230,545,221	43,4,22	155,105,118	231	149	0.14970214517319863	0.438969587613	0.112,0.123,0.102	0.152,0.024,0.107	0.018
1270	gene:Solyc02g085570.2	NA	2	+	48404846	48405088	48404846	48404887	48404975	48405088	1270	20,52,28	174,308,197	18,14,11	148,99,120	237	149	0.15065377047716375	0.441326927633	0.067,0.096,0.082	0.071,0.082,0.054	0.013
3140	gene:Solyc06g082150.2	NA	6	+	48065515	48065743	48065515	48065571	48065679	48065743	3140	1,12,6	82,286,97	3,2,0	58,34,32	257	149	0.15245006974834616	0.446151624298	0.007,0.024,0.035	0.029,0.033,0.0	0.001
977	gene:Solyc09g064590.2	NA	9	+	61909661	61909906	61909661	61909730	61909825	61909906	977	11,38,31	10,6,4	1,14,4	2,0,2	244	149	0.15288708454427705	0.446992767728	0.402,0.795,0.826	0.234,1.0,0.55	0.08
1246	gene:Solyc04g072810.2	NA	4	-	59780624	59782755	59780624	59780716	59782661	59782755	1246	54,100,78	0,4,0	66,40,28	0,0,0	2094	149	0.15357501474636928	0.447689896646	1.0,0.64,1.0	1.0,1.0,1.0	-0.12
1346	gene:Solyc07g049180.2	NA	7	-	59441579	59441734	59441579	59441582	59441701	59441734	1346	3,4,6	10,15,20	4,3,2	4,11,1	268	149	0.1534556815369501	0.447689896646	0.143,0.129,0.143	0.357,0.132,0.527	-0.2
1387	gene:Solyc01g090720.2	NA	1	+	84357697	84357874	84357697	84357741	84357837	84357874	1387	44,90,47	0,2,4	46,29,36	0,0,0	245	149	0.15335959867317117	0.447689896646	1.0,0.965,0.877	1.0,1.0,1.0	-0.053
2967	gene:Solyc12g089180.1	NA	12	-	64299470	64299681	64299470	64299536	64299641	64299681	2967	2,1,1	15,80,55	1,1,1	21,19,16	254	149	0.15408803510713825	0.448747611014	0.073,0.007,0.011	0.027,0.03,0.035	-0.0
1446	gene:Solyc08g065350.2	NA	8	+	53263485	53263717	53263485	53263550	53263627	53263717	1446	2,5,4	53,192,91	2,0,2	47,38,60	226	149	0.15500776915609546	0.450547873773	0.024,0.017,0.028	0.027,0.0,0.022	0.007
1763	gene:Solyc01g094790.2	NA	1	+	86197055	86197262	86197055	86197122	86197209	86197262	1763	7,14,7	4,0,0	20,6,9	0,0,0	236	149	0.1549697114275923	0.450547873773	0.525,1.0,1.0	1.0,1.0,1.0	-0.158
920	gene:Solyc03g082600.2	NA	3	-	52527540	52527752	52527540	52527594	52527656	52527752	920	32,78,43	0,11,1	39,24,27	2,4,7	211	149	0.15602118653366034	0.453052774891	1.0,0.834,0.968	0.932,0.809,0.731	0.11
900	gene:Solyc06g008090.2	NA	6	-	1962825	1963072	1962825	1962887	1962972	1963072	900	1,7,5	43,180,87	2,2,1	53,40,48	234	149	0.15708529260185627	0.455699858538	0.015,0.024,0.035	0.023,0.031,0.013	0.002
3002	gene:Solyc02g087730.2	NA	2	+	50044348	50044585	50044348	50044360	50044529	50044585	3002	2,17,5	0,5,1	3,4,5	6,0,0	318	149	0.15855872881441987	0.459528110279	1.0,0.614,0.701	0.19,1.0,1.0	0.042
2126	gene:Solyc02g067090.2	NA	2	+	37326465	37326695	37326465	37326544	37326629	37326695	2126	10,7,9	0,0,4	3,1,5	0,0,0	234	149	0.15923432922685793	0.461038929971	1.0,1.0,0.589	1.0,1.0,1.0	-0.137
889	gene:Solyc09g009660.2	NA	9	+	3066602	3066771	3066602	3066654	3066754	3066771	889	3,13,3	0,2,0	6,8,1	0,0,0	249	149	0.1596522422611797	0.461801451962	1.0,0.795,1.0	1.0,1.0,1.0	-0.068
168	gene:Solyc02g005520.2	NA	2	-	9239964	9240131	9239964	9240011	9240097	9240131	168	52,152,45	3,7,4	62,47,47	5,1,0	235	149	0.16029724368862905	0.46321872741	0.917,0.932,0.877	0.887,0.968,1.0	-0.043
1742	gene:Solyc10g005890.2	NA	10	-	686922	687111	686922	686967	687052	687111	1742	4,11,4	99,282,129	5,1,2	111,101,91	234	149	0.16054409765057726	0.463483829739	0.025,0.024,0.019	0.028,0.006,0.014	0.007
1414	gene:Solyc01g096740.2	NA	1	-	87754715	87754913	87754715	87754769	87754840	87754913	1414	13,14,5	8,46,22	15,10,11	51,45,31	220	149	0.16171762270951062	0.466421097158	0.524,0.171,0.133	0.166,0.131,0.194	0.112
1792	gene:Solyc10g086190.1	NA	10	+	65107233	65107430	65107233	65107277	65107359	65107430	1792	19,44,7	110,515,163	19,21,20	283,211,141	231	149	0.1630692529121255	0.46986588978	0.1,0.052,0.027	0.042,0.06,0.084	-0.002
65	gene:Solyc02g089340.2	NA	2	+	51194305	51194521	51194305	51194338	51194417	51194521	65	1,5,0	14,26,30	0,0,0	14,11,5	228	149	0.16383757778407815	0.471624934893	0.045,0.112,0.0	0.0,0.0,0.0	0.052
957	gene:Solyc07g043270.2	NA	7	-	56936202	56936426	56936202	56936265	56936363	56936426	957	18,62,16	0,3,2	16,9,14	2,0,4	247	149	0.1656541973243577	0.47639532397	1.0,0.926,0.828	0.828,1.0,0.679	0.082
2210	gene:Solyc03g093850.1	NA	3	-	55524075	55524321	55524075	55524138	55524249	55524321	2210	1,6,0	10,33,6	1,1,4	14,21,14	260	149	0.16721459168685265	0.480420384577	0.054,0.094,0.0	0.039,0.027,0.141	-0.02
2635	gene:Solyc12g098420.1	NA	12	+	65930990	65931237	65930990	65931070	65931156	65931237	2635	3,10,5	135,291,163	2,3,4	211,131,149	235	149	0.1687632902028965	0.484045549202	0.014,0.021,0.019	0.006,0.014,0.017	0.006
804	gene:Solyc12g014320.1	NA	12	-	5135383	5135587	5135383	5135403	5135490	5135587	804	7,25,17	0,8,1	5,0,5	0,0,2	236	149	0.1688121403509282	0.484045549202	1.0,0.664,0.915	1.0,NA,0.612	0.054
859	gene:Solyc11g069400.1	NA	11	-	53990737	53990958	53990737	53990812	53990905	53990958	859	4,5,5	81,380,232	2,0,2	159,68,75	242	149	0.168962352013868	0.484045549202	0.03,0.008,0.013	0.008,0.0,0.016	0.009
140	gene:Solyc02g072300.2	NA	2	+	41588681	41588902	41588681	41588766	41588849	41588902	140	11,32,14	0,2,1	18,13,11	1,0,0	232	149	0.1696902067912322	0.485206296542	1.0,0.911,0.9	0.92,1.0,1.0	-0.036
319	gene:Solyc03g093520.2	NA	3	+	54874019	54874267	54874019	54874099	54874198	54874267	319	4,6,2	39,97,74	4,3,1	44,33,19	248	149	0.16969229581200043	0.485206296542	0.058,0.036,0.016	0.052,0.052,0.031	-0.008
2611	gene:Solyc02g086790.2	NA	2	-	49407347	49407589	49407347	49407392	49407510	49407589	2611	1,1,7	40,57,97	2,0,0	73,66,60	267	149	0.1706654587229156	0.487268745114	0.014,0.01,0.039	0.015,0.0,0.0	0.016
3061	gene:Solyc02g084490.1	NA	2	+	47583971	47584178	47583971	47583977	47584082	47584178	3061	41,67,47	151,295,205	36,20,14	134,88,87	254	149	0.17073975104913525	0.487268745114	0.137,0.118,0.119	0.136,0.118,0.086	0.011
2102	gene:Solyc07g005000.2	NA	7	+	33224	33417	33224	33252	33321	33417	2102	1,6,4	35,122,32	1,3,3	17,46,24	218	149	0.17150536169709524	0.488986661022	0.019,0.033,0.079	0.039,0.043,0.079	-0.01
3064	gene:Solyc02g084490.1	NA	2	+	47585305	47585548	47585305	47585394	47585476	47585548	3064	11,30,16	277,417,411	9,8,6	188,219,169	231	149	0.1721243472766114	0.490283650775	0.025,0.044,0.024	0.03,0.023,0.022	0.006
2362	gene:Solyc07g040980.2	NA	7	+	51449083	51449303	51449083	51449154	51449241	51449303	2362	2,5,4	69,136,97	1,2,1	43,38,35	236	149	0.17332178499962847	0.493224279599	0.018,0.023,0.025	0.014,0.032,0.018	0.001
2040	gene:Solyc10g078950.1	NA	10	-	60590617	60590842	60590617	60590682	60590755	60590842	2040	4,14,5	0,4,0	3,6,6	0,0,0	222	149	0.17383840733042105	0.49422374986	1.0,0.701,1.0	1.0,1.0,1.0	-0.1
2447	gene:Solyc03g115650.2	NA	3	+	65289362	65289592	65289362	65289418	65289513	65289592	2447	258,653,163	9849,20940,7761	110,76,99	3944,3626,3514	244	149	0.1745111535184033	0.495664759233	0.016,0.019,0.013	0.017,0.013,0.017	0.0
1990	gene:Solyc06g064880.2	NA	6	+	40442816	40443045	40442816	40442879	40442951	40443045	1990	0,4,0	11,25,9	2,0,0	5,10,7	221	149	0.17496655736294012	0.496486299526	0.0,0.097,0.0	0.212,0.0,0.0	-0.038
1334	gene:Solyc06g009160.2	NA	6	-	3105050	3105267	3105050	3105122	3105210	3105267	1334	0,1,2	4,9,10	2,1,0	3,2,1	237	149	0.17530539634640752	0.496504762354	0.0,0.065,0.112	0.295,0.239,0.0	-0.119
775	gene:Solyc01g067390.2	NA	1	+	75874820	75875067	75874820	75874889	75874990	75875067	775	7,6,5	187,317,273	10,1,7	221,174,163	250	149	0.17514631529237307	0.496504762354	0.022,0.011,0.011	0.026,0.003,0.025	-0.003
2169	gene:Solyc06g073630.2	NA	6	+	45428186	45428383	45428186	45428244	45428338	45428383	2169	11,13,4	0,4,0	2,8,1	0,0,0	243	149	0.17589113613723487	0.497691964752	1.0,0.666,1.0	1.0,1.0,1.0	-0.111
368	gene:Solyc01g098500.2	NA	1	+	89007810	89008059	89007810	89007893	89007999	89008059	368	1,8,0	18,59,44	4,4,2	44,36,37	255	149	0.17627890500880503	0.498317283033	0.031,0.073,0.0	0.05,0.061,0.031	-0.013
2157	gene:Solyc05g053540.2	NA	5	-	63621747	63621959	63621747	63621801	63621889	63621959	2157	3,4,0	26,73,34	1,2,0	36,44,27	237	149	0.17729120870576448	0.500705228368	0.068,0.033,0.0	0.017,0.028,0.0	0.019
2273	gene:Solyc02g089930.2	NA	2	-	51603604	51603839	51603604	51603663	51603775	51603839	2273	13,94,34	97,340,94	19,24,12	77,43,45	261	149	0.1785302023571243	0.503728276339	0.071,0.136,0.171	0.123,0.242,0.132	-0.04
1649	gene:Solyc11g067020.1	NA	11	+	52793041	52793274	52793041	52793107	52793255	52793274	1649	6,12,6	47,101,56	4,1,1	15,29,24	297	149	0.17904802449687435	0.504111351875	0.06,0.056,0.051	0.118,0.017,0.02	0.004
2484	gene:Solyc04g056450.2	NA	4	+	54218210	54218455	54218210	54218304	54218379	54218455	2484	2,1,2	4,10,0	4,0,0	2,0,0	224	149	0.17934081895702575	0.504111351875	0.25,0.062,1.0	0.571,NA,NA	-0.134
2841	gene:Solyc01g104920.2	NA	1	-	93248872	93249120	93248872	93248942	93249064	93249120	2841	10,8,8	77,160,131	21,18,17	281,222,185	271	149	0.17920741346813646	0.504111351875	0.067,0.027,0.032	0.039,0.043,0.048	-0.001
3172	gene:Solyc01g109010.2	NA	1	-	96101419	96101644	96101419	96101485	96101554	96101644	3172	0,13,4	14,28,10	1,1,4	9,7,11	218	149	0.1788490118794179	0.504111351875	0.0,0.241,0.215	0.071,0.089,0.199	0.032
94	gene:Solyc02g090910.2	NA	2	-	52390359	52390551	52390359	52390371	52390465	52390551	94	11,13,7	250,612,306	8,3,5	230,193,174	243	149	0.18208199527865665	0.511335528095	0.026,0.013,0.014	0.021,0.009,0.017	0.002
2638	gene:Solyc03g044260.2	NA	3	+	8606906	8607544	8606906	8606963	8607402	8607544	2638	195,665,158	0,2,4	209,149,157	1,1,3	588	149	0.18347968923986718	0.514776818262	1.0,0.988,0.909	0.981,0.974,0.93	0.004
3069	gene:Solyc07g053470.2	NA	7	+	61925882	61926046	61925882	61925933	61926008	61926046	3069	3,6,3	89,187,76	0,1,1	99,60,90	224	149	0.1842992516001582	0.516159694936	0.022,0.021,0.026	0.0,0.011,0.007	0.017
713	gene:Solyc06g005150.2	NA	6	-	170623	170824	170623	170675	170762	170824	713	65,323,124	6,0,2	67,56,49	1,0,0	236	149	0.1843180704475055	0.516159694936	0.872,1.0,0.975	0.977,1.0,1.0	-0.043
1538	gene:Solyc05g007800.2	NA	5	+	2244647	2244896	2244647	2244716	2244841	2244896	1538	2,7,4	80,157,91	0,0,0	84,32,46	274	149	0.18590175235471657	0.520107149846	0.013,0.024,0.023	0.0,0.0,0.0	0.02
1640	gene:Solyc02g082760.2	NA	2	-	46403468	46403687	46403468	46403595	46403664	46403687	1640	9,31,14	0,0,0	21,6,6	0,0,4	218	149	0.18848088634090895	0.526829643018	1.0,1.0,1.0	1.0,1.0,0.506	0.165
686	gene:Solyc09g092530.2	NA	9	-	71584594	71584780	71584594	71584622	71584702	71584780	686	8,4,0	90,242,106	1,0,3	74,37,59	229	149	0.1891900647484064	0.528317676139	0.055,0.011,0.0	0.009,0.0,0.032	0.008
1304	gene:Solyc07g022770.1	NA	7	+	21539265	21539386	21539265	21539273	21539352	21539386	1304	0,0,0	12,24,47	7,0,0	61,32,26	228	149	0.18959936955458362	0.528774237481	0.0,0.0,0.0	0.07,0.0,0.0	-0.023
2712	gene:Solyc10g081730.1	NA	10	-	62751244	62751492	62751244	62751325	62751448	62751492	2712	1,5,5	52,107,86	2,2,1	64,70,49	272	149	0.18970749082322946	0.528774237481	0.01,0.025,0.031	0.017,0.015,0.011	0.008
1767	gene:Solyc04g082660.2	NA	4	+	66269364	66269572	66269364	66269402	66269485	66269572	1767	1,2,2	11,3,1	0,0,0	4,0,3	232	149	0.19094487358205087	0.53172719689	0.055,0.3,0.562	0.0,NA,0.0	0.306
670	gene:Solyc06g043060.1	NA	6	-	29805535	29805754	29805535	29805653	29805737	29805754	670	5,1,0	40,76,61	4,5,2	69,64,70	233	149	0.19513008408441063	0.542875876391	0.074,0.008,0.0	0.036,0.048,0.018	-0.007
2882	gene:Solyc03g019950.2	NA	3	+	61269088	61269318	61269088	61269176	61269259	61269318	2882	4,8,10	88,158,106	8,6,5	99,76,64	232	149	0.19614861446744203	0.545201916306	0.028,0.031,0.057	0.049,0.048,0.048	-0.01
3068	gene:Solyc09g010940.2	NA	9	-	4280290	4280522	4280290	4280356	4280467	4280522	3068	4,45,20	155,495,298	8,7,8	110,71,90	260	149	0.19787693421546795	0.549396413138	0.015,0.05,0.037	0.04,0.053,0.048	-0.013
83	gene:Solyc04g045630.2	NA	4	-	34501195	34501441	34501195	34501226	34501314	34501441	83	2,0,2	1,50,22	3,0,0	7,8,7	237	149	0.198025413972509	0.549396413138	0.557,0.0,0.054	0.212,0.0,0.0	0.133
1842	gene:Solyc09g074420.2	NA	9	+	66230547	66230761	66230547	66230651	66230726	66230761	1842	0,3,3	7,7,6	0,0,0	6,0,6	224	149	0.19889037503910892	0.550862197378	0.0,0.222,0.25	0.0,NA,0.0	0.157
2681	gene:Solyc04g045340.2	NA	4	+	32503891	32504132	32503891	32503946	32504036	32504132	2681	1,2,3	115,336,190	5,6,2	220,84,81	239	149	0.19929117649466893	0.550862197378	0.005,0.004,0.01	0.014,0.043,0.015	-0.018
3112	gene:Solyc09g082200.2	NA	9	-	68012909	68013158	68012909	68013014	68013093	68013158	3112	3,3,2	39,53,38	2,3,2	31,34,19	228	149	0.19926514686389935	0.550862197378	0.048,0.036,0.033	0.04,0.055,0.064	-0.014
811	gene:Solyc06g011560.2	NA	6	+	8116413	8116658	8116413	8116505	8116610	8116658	811	2,20,3	32,144,35	2,2,2	13,16,14	254	149	0.19917339156581534	0.550862197378	0.035,0.075,0.048	0.083,0.068,0.077	-0.023
623	gene:Solyc08g081410.2	NA	8	+	64479282	64479467	64479282	64479345	64479413	64479467	623	5,0,2	90,112,102	1,3,5	92,89,68	217	149	0.20003825810331077	0.55190610823	0.037,0.0,0.013	0.007,0.023,0.048	-0.009
891	gene:Solyc04g015690.2	NA	4	+	6002866	6003099	6002866	6002915	6003012	6003099	891	1,6,1	18,72,30	2,0,5	31,18,24	246	149	0.19993470663492605	0.55190610823	0.033,0.048,0.02	0.038,0.0,0.112	-0.016
773	gene:Solyc11g007170.1	NA	11	-	1603682	1603928	1603682	1603761	1603853	1603928	773	10,23,10	244,491,308	8,6,5	212,155,144	241	149	0.20026914455611391	0.552033398463	0.025,0.028,0.02	0.023,0.023,0.021	0.002
148	gene:Solyc04g082390.2	NA	4	-	66066577	66066783	66066577	66066611	66066709	66066783	148	1,8,5	35,174,80	3,3,2	105,67,58	247	149	0.2006746335196237	0.552641294891	0.017,0.027,0.036	0.017,0.026,0.02	0.006
1391	gene:Solyc12g008970.1	NA	12	-	2278039	2278283	2278039	2278120	2278217	2278283	1391	0,2,4	4,10,8	2,2,0	8,1,6	246	149	0.20223948323361926	0.556437915195	0.0,0.108,0.232	0.132,0.548,0.0	-0.113
2684	gene:Solyc09g065330.2	NA	9	+	63396566	63396806	63396566	63396622	63396723	63396806	2684	22,42,19	160,285,170	24,19,29	216,177,118	250	149	0.2030068349223313	0.558018311627	0.076,0.081,0.062	0.062,0.06,0.128	-0.01
3228	gene:Solyc09g065660.2	NA	9	+	63878278	63878476	63878278	63878330	63878415	63878476	3228	6,14,2	0,3,0	11,5,5	1,0,2	234	149	0.20318739057894578	0.558018311627	1.0,0.748,1.0	0.875,1.0,0.614	0.086
2481	gene:Solyc02g091170.2	NA	2	+	52562446	52562717	52562446	52562538	52562628	52562717	2481	0,2,1	0,11,4	0,0,0	1,2,1	239	149	0.2060526902931099	0.565367712209	NA,0.102,0.135	0.0,0.0,0.0	0.118
2280	gene:Solyc04g015830.2	NA	4	+	6179100	6179322	6179100	6179148	6179221	6179322	2280	1,3,9	155,173,240	9,1,9	250,178,181	222	149	0.20708806481573172	0.567687282266	0.004,0.012,0.025	0.024,0.004,0.032	-0.006
504	gene:Solyc07g055230.2	NA	7	+	63337413	63337660	63337413	63337524	63337617	63337660	504	4,13,9	217,488,276	13,6,8	477,365,373	242	149	0.20748058792186094	0.56824197682	0.011,0.016,0.02	0.017,0.01,0.013	0.002
337	gene:Solyc05g055600.2	NA	5	+	65168515	65168730	65168515	65168583	65168667	65168730	337	2,2,3	107,251,132	3,3,1	138,78,69	233	149	0.21170808326910373	0.579289150923	0.012,0.005,0.014	0.014,0.024,0.009	-0.005
711	gene:Solyc06g005150.2	NA	6	-	171145	171382	171145	171231	171343	171382	711	66,142,64	1628,2966,1398	50,41,50	1421,1121,1112	261	149	0.2135164652647484	0.583702834594	0.023,0.027,0.025	0.02,0.02,0.025	0.003
2998	gene:Solyc05g050780.2	NA	5	+	60955214	60955454	60955214	60955298	60955408	60955454	2998	1,1,1	38,102,27	2,0,2	41,28,23	259	149	0.21460816542068997	0.58615100391	0.015,0.006,0.021	0.027,0.0,0.048	-0.011
1157	gene:Solyc09g090120.2	NA	9	+	69657755	69657965	69657755	69657838	69657904	69657965	1157	20,70,6	0,5,0	7,3,1	0,0,0	215	149	0.21536578833547237	0.587683082691	1.0,0.907,1.0	1.0,1.0,1.0	-0.031
8	gene:Solyc02g071150.2	NA	2	-	40646319	40646554	40646319	40646379	40646488	40646554	8	28,86,33	1189,2136,1121	24,22,25	1025,816,801	258	149	0.21651010794896358	0.590266608167	0.013,0.023,0.017	0.013,0.015,0.018	0.002
2308	gene:Solyc10g086690.1	NA	10	+	65460794	65461030	65460794	65460890	65460987	65461030	2308	1,11,3	118,190,83	5,0,0	10,15,21	246	149	0.21827482719210128	0.594535263127	0.005,0.034,0.021	0.232,0.0,0.0	-0.057
2451	gene:Solyc09g010180.2	SPY	9	+	3571614	3571862	3571614	3571638	3571734	3571862	2451	28,36,24	2,1,0	12,12,12	3,0,0	245	149	0.21940041610805264	0.596526189732	0.895,0.956,1.0	0.709,1.0,1.0	0.047
589	gene:Solyc10g079710.1	NA	10	+	61215118	61215362	61215118	61215208	61215282	61215362	589	50,102,43	11,25,1	32,29,46	8,1,6	223	149	0.21940504769576616	0.596526189732	0.752,0.732,0.966	0.728,0.951,0.837	-0.022
810	gene:Solyc01g080620.2	NA	1	+	79858262	79858447	79858262	79858309	79858397	79858447	810	1,7,2	51,152,61	1,1,0	50,49,36	237	149	0.2199511008412522	0.597467172103	0.012,0.028,0.02	0.012,0.013,0.0	0.012
473	gene:Solyc01g079210.2	NA	1	+	78303454	78303678	78303454	78303515	78303643	78303678	473	11,26,9	97,148,75	4,7,7	51,48,49	277	149	0.22021468850962178	0.597639863094	0.057,0.086,0.061	0.04,0.073,0.071	0.007
1965	gene:Solyc02g091120.2	NA	2	-	52526733	52526926	52526733	52526795	52526891	52526926	1965	1,9,4	35,89,24	5,2,0	25,23,16	245	149	0.22113460308766378	0.59959182761	0.017,0.058,0.092	0.108,0.05,0.0	0.003
2393	gene:Solyc03g083020.2	NA	3	+	52859858	52860104	52859858	52859962	52860048	52860104	2393	26,56,5	493,886,342	17,11,6	274,252,263	235	149	0.22145738126773215	0.599922624867	0.032,0.039,0.009	0.038,0.027,0.014	0.0
3055	gene:Solyc07g045310.2	NA	7	+	58410177	58410411	58410177	58410249	58410338	58410411	3055	0,8,0	5,16,7	2,1,0	2,0,4	238	149	0.22259073006353602	0.602446649846	0.0,0.238,0.0	0.385,1.0,0.0	-0.382
1660	gene:Solyc12g014350.1	NA	12	-	5163919	5164165	5163919	5164001	5164093	5164165	1660	0,5,0	4,33,42	5,2,2	39,32,30	241	149	0.22670981498546414	0.613039753101	0.0,0.086,0.0	0.073,0.037,0.04	-0.021
2151	gene:Solyc09g009680.2	NA	9	+	3078888	3079099	3078888	3078967	3079038	3079099	2151	12,22,8	88,218,80	9,6,3	100,48,65	220	149	0.2280221994452244	0.616031041539	0.085,0.064,0.063	0.057,0.078,0.03	0.016
2860	gene:Solyc09g009960.2	NA	9	-	3414331	3414571	3414331	3414413	3414508	3414571	2860	2,2,4	49,50,45	6,0,3	17,39,25	244	149	0.22846054280046435	0.616657725283	0.024,0.024,0.051	0.177,0.0,0.068	-0.049
2589	gene:Solyc05g052800.2	NA	5	-	62985523	62985745	62985523	62985557	62985650	62985745	2589	143,111,101	4444,4419,3277	192,163,185	6652,5213,6129	242	149	0.2289296267943416	0.617366177673	0.019,0.015,0.019	0.017,0.019,0.018	-0.0
895	gene:Solyc07g049680.2	NA	7	+	60036450	60036655	60036450	60036512	60036594	60036655	895	0,0,0	3,6,2	0,3,0	15,9,6	231	149	0.2291770993900295	0.617476260575	0.0,0.0,0.0	0.0,0.177,0.0	-0.059
908	gene:Solyc01g100170.2	NA	1	+	90239748	90239966	90239748	90239801	90239885	90239966	908	1,13,2	208,233,118	1,0,1	116,83,66	233	149	0.23141894005136182	0.622954768354	0.003,0.034,0.011	0.005,0.0,0.01	0.011
2161	gene:Solyc07g018290.2	NA	7	-	10026688	10026902	10026688	10026777	10026893	10026902	2161	0,0,0	1,21,23	0,2,2	22,0,0	265	149	0.23267813398563342	0.625780615976	0.0,0.0,0.0	0.0,1.0,1.0	-0.667
2128	gene:Solyc02g067090.2	NA	2	+	37326465	37326695	37326465	37326546	37326629	37326695	2128	7,5,8	108,159,155	3,1,5	64,60,72	232	149	0.234573205028358	0.629178399125	0.04,0.02,0.032	0.029,0.011,0.043	0.003
3191	gene:Solyc11g008710.1	NA	11	+	2891239	2891485	2891239	2891289	2891377	2891485	3191	0,6,1	38,84,38	2,0,3	54,37,42	237	149	0.2345020836175507	0.629178399125	0.0,0.043,0.016	0.023,0.0,0.043	-0.002
644	gene:Solyc05g056230.2	NA	5	-	65588306	65588550	65588306	65588369	65588463	65588550	644	5,16,6	208,561,340	4,4,8	370,261,185	243	149	0.234439527907345	0.629178399125	0.015,0.017,0.011	0.007,0.009,0.026	0.0
1705	gene:Solyc09g009030.2	NA	9	-	2378626	2378826	2378626	2378689	2378781	2378826	1705	16,48,31	1184,2547,1341	32,26,13	1326,928,1098	241	149	0.23493109737983164	0.629573200871	0.008,0.012,0.014	0.015,0.017,0.007	-0.002
2321	gene:Solyc08g079500.2	NA	8	-	63006305	63006529	63006305	63006371	63006440	63006529	2321	28,46,16	115,313,169	12,11,21	107,107,98	218	149	0.236931348382147	0.634105097254	0.143,0.091,0.061	0.071,0.066,0.128	0.01
918	gene:Solyc04g014510.2	NA	4	+	4782948	4783149	4782948	4783010	4783097	4783149	918	185,329,188	0,0,0	173,189,183	0,0,9	236	149	0.2370466511489601	0.634105097254	1.0,1.0,1.0	1.0,1.0,0.928	0.024
1211	gene:Solyc12g043160.1	NA	12	-	38979650	38979850	38979650	38979728	38979809	38979850	1211	201,556,217	5611,15990,7003	132,124,94	4560,3694,3249	230	149	0.23764141853686407	0.635127512154	0.023,0.022,0.02	0.018,0.021,0.018	0.003
606	gene:Solyc10g005590.2	NA	10	-	474605	474825	474605	474646	474764	474825	606	8,22,8	372,758,352	7,4,5	352,256,286	267	149	0.23811596280451192	0.635827074942	0.012,0.016,0.013	0.011,0.009,0.01	0.004
272	gene:Solyc12g021340.1	NA	12	-	15684187	15684398	15684187	15684262	15684361	15684398	272	0,8,4	56,198,95	0,1,3	54,52,63	248	149	0.2384378272071117	0.636118060442	0.0,0.024,0.025	0.0,0.011,0.028	0.003
1215	gene:Solyc08g008040.2	NA	8	+	2535285	2535588	2535285	2535355	2535422	2535588	1215	115,243,131	0,3,6	62,89,61	0,0,0	216	149	0.23924068492392492	0.637122251829	1.0,0.982,0.938	1.0,1.0,1.0	-0.027
1418	gene:Solyc11g013100.1	NA	11	+	5954869	5955084	5954869	5954878	5954961	5955084	1418	100,143,75	2,6,1	46,48,57	1,1,2	232	149	0.23908658230896832	0.637122251829	0.97,0.939,0.98	0.967,0.969,0.948	0.002
1879	gene:Solyc06g084480.2	NA	6	+	49580147	49580335	49580147	49580169	49580289	49580335	1879	3,2,0	9,38,27	1,0,0	11,11,8	269	149	0.2419682686042711	0.643514936172	0.156,0.028,0.0	0.048,0.0,0.0	0.045
2195	gene:Solyc11g012900.1	NA	11	-	5683482	5683671	5683482	5683533	5683632	5683671	2195	8,31,13	230,503,341	6,9,6	194,164,120	248	149	0.24207188362007623	0.643514936172	0.02,0.036,0.022	0.018,0.032,0.029	-0.0
1203	gene:Solyc06g065230.2	NA	6	+	40680162	40680381	40680162	40680215	40680320	40680381	1203	0,7,1	0,0,2	0,1,2	0,1,0	254	149	0.24249192929395194	0.644058564205	NA,1.0,0.227	NA,0.37,1.0	-0.072
1125	gene:Solyc01g112060.2	NA	1	-	98177469	98177711	98177469	98177583	98177640	98177711	1125	2,15,1	0,2,0	8,2,5	0,0,0	206	149	0.24404079563737754	0.647596711691	1.0,0.844,1.0	1.0,1.0,1.0	-0.052
1465	gene:Solyc05g012200.2	NA	5	+	5465828	5466107	5465828	5465885	5465963	5466107	1465	58,182,121	1,3,3	50,37,46	0,0,4	227	149	0.24430565165914583	0.647724300938	0.974,0.976,0.964	1.0,1.0,0.883	0.01
104	gene:Solyc11g062410.1	NA	11	-	49438143	49438364	49438143	49438233	49438317	49438364	104	2,32,8	63,245,136	5,0,2	21,15,24	233	149	0.24552375067772608	0.649800679384	0.02,0.077,0.036	0.132,0.0,0.051	-0.017
2627	gene:Solyc01g106920.2	NA	1	-	94629913	94630146	94629913	94629989	94630075	94630146	2627	0,2,2	7,16,7	0,0,0	2,4,2	235	149	0.24533750273825708	0.649800679384	0.0,0.073,0.153	0.0,0.0,0.0	0.075
274	gene:Solyc01g103850.2	NA	1	+	92370255	92370483	92370255	92370342	92370419	92370483	274	2,9,0	66,113,40	0,2,3	64,43,42	226	149	0.247180533218607	0.653606578104	0.02,0.05,0.0	0.0,0.03,0.045	-0.002
454	gene:Solyc12g009020.1	NA	12	-	2321615	2321842	2321615	2321714	2321803	2321842	454	13,22,23	768,1072,498	9,16,10	543,609,571	238	149	0.24793538709028112	0.654444290305	0.01,0.013,0.028	0.01,0.016,0.011	0.005
466	gene:Solyc10g055720.1	NA	10	-	57248735	57248945	57248735	57248789	57248871	57248945	466	7,23,7	66,364,148	22,7,3	225,133,120	231	149	0.2479196757572848	0.654444290305	0.064,0.039,0.03	0.059,0.033,0.016	0.008
573	gene:Solyc06g053560.2	NA	6	-	36376635	36376843	36376635	36376671	36376780	36376843	573	5,1,0	30,78,48	2,5,0	29,30,24	258	149	0.2488174326610687	0.655730482726	0.088,0.007,0.0	0.038,0.088,0.0	-0.01
730	gene:Solyc05g025890.1	NA	5	-	37242217	37242401	37242217	37242297	37242364	37242401	730	5,1,0	0,9,2	19,9,13	50,36,45	216	149	0.24886156874552906	0.655730482726	1.0,0.071,0.0	0.208,0.147,0.166	0.183
1311	gene:Solyc02g093000.2	NA	2	-	53960442	53960675	53960442	53960503	53960588	53960675	1311	4,5,3	9,25,9	5,0,6	11,8,7	234	149	0.24963343355422302	0.657184757233	0.221,0.113,0.175	0.224,0.0,0.353	-0.023
2821	gene:Solyc03g121590.2	NA	3	+	69675467	69675714	69675467	69675534	69675629	69675714	2821	17,31,25	0,0,0	24,31,28	0,3,0	244	149	0.2499792525771934	0.657515850969	1.0,1.0,1.0	1.0,0.863,1.0	0.046
1619	gene:Solyc04g081410.2	NA	4	+	65400087	65400323	65400087	65400090	65400262	65400323	1619	20,63,34	0,0,3	36,23,17	0,0,0	321	149	0.2513272074101151	0.659320189413	1.0,1.0,0.84	1.0,1.0,1.0	-0.053
1936	gene:Solyc03g111370.2	NA	3	-	61960788	61961023	61960788	61960887	61960962	61961023	1936	21,55,15	0,0,0	16,9,15	4,0,0	224	149	0.25099860989969724	0.659320189413	1.0,1.0,1.0	0.727,1.0,1.0	0.091
2951	gene:Solyc03g121700.2	NA	3	-	69783012	69783245	69783012	69783074	69783159	69783245	2951	5,2,3	0,1,1	0,4,5	0,1,2	234	149	0.25116187084632	0.659320189413	1.0,0.56,0.656	NA,0.718,0.614	0.073
1116	gene:Solyc09g074230.2	NA	9	-	66004082	66004305	66004082	66004197	66004267	66004305	1116	8,43,11	215,721,219	3,10,6	133,83,96	219	149	0.2517733841597621	0.659911291113	0.025,0.039,0.033	0.015,0.076,0.041	-0.012
1568	gene:Solyc08g029050.2	NA	8	-	38296898	38297103	38296898	38296955	38297046	38297103	1568	0,1,2	10,13,10	0,0,0	16,17,15	240	149	0.25516144670746077	0.667620317655	0.0,0.046,0.11	0.0,0.0,0.0	0.052
1930	gene:Solyc03g120940.2	NA	3	-	69183645	69183867	69183645	69183691	69183767	69183867	1930	14,8,17	165,432,262	11,5,4	216,159,150	225	149	0.25499996005690084	0.667620317655	0.053,0.012,0.041	0.033,0.02,0.017	0.012
1630	gene:Solyc12g095960.1	NA	12	-	65060463	65060705	65060463	65060474	65060662	65060705	1630	470,1020,548	26,57,17	238,182,211	6,10,9	337	149	0.255560024613462	0.66807817458	0.889,0.888,0.934	0.946,0.889,0.912	-0.012
2048	gene:Solyc12g008750.1	NA	12	+	2112639	2112837	2112639	2112710	2112792	2112837	2048	1,6,4	56,164,63	4,3,2	62,35,53	231	149	0.25723328915033683	0.671356376793	0.011,0.023,0.039	0.04,0.052,0.024	-0.014
493	gene:Solyc01g096900.2	NA	1	+	87891970	87892202	87891970	87892015	87892104	87892202	493	0,1,2	18,11,21	2,1,2	36,17,18	238	149	0.25726340409220777	0.671356376793	0.0,0.054,0.056	0.034,0.036,0.065	-0.008
2927	gene:Solyc04g056280.2	NA	4	+	53970486	53970730	53970486	53970516	53970609	53970730	2927	2,2,5	44,106,94	2,1,1	105,60,62	242	149	0.2592445358532116	0.675704133463	0.027,0.011,0.032	0.012,0.01,0.01	0.013
979	gene:Solyc03g026310.2	NA	3	+	3752458	3752699	3752458	3752521	3752642	3752699	979	10,27,10	0,4,0	9,2,5	0,0,0	270	149	0.2593817406564793	0.675704133463	1.0,0.788,1.0	1.0,1.0,1.0	-0.071
443	gene:Solyc11g012790.1	NA	11	-	5558659	5558907	5558659	5558740	5558853	5558907	443	5,8,7	63,163,61	5,2,2	79,36,53	262	149	0.2597540265260124	0.676084522003	0.043,0.027,0.061	0.035,0.031,0.021	0.015
2617	gene:Solyc09g055760.2	NA	9	-	44421286	44421515	44421286	44421391	44421468	44421515	2617	4,16,1	64,265,83	5,0,1	73,41,28	226	149	0.26189385031708956	0.681060770015	0.04,0.038,0.008	0.043,0.0,0.023	0.007
2023	gene:Solyc07g017530.2	NA	7	-	7472836	7473052	7472836	7472914	7472987	7473052	2023	8,14,17	0,3,1	6,3,1	0,0,0	222	149	0.26321294267257256	0.683895889309	1.0,0.758,0.919	1.0,1.0,1.0	-0.108
1681	gene:Solyc02g071800.2	NA	2	+	41151377	41151604	41151377	41151449	41151557	41151604	1681	10,12,20	1,4,4	7,4,6	4,1,0	257	149	0.26704501872546793	0.693249796657	0.853,0.635,0.744	0.504,0.699,1.0	0.01
1779	gene:Solyc03g019940.2	NA	3	-	61277225	61277474	61277225	61277293	61277405	61277474	1779	4,1,4	41,95,41	2,1,1	14,34,47	261	149	0.26741828123814304	0.693616166961	0.053,0.006,0.053	0.075,0.017,0.012	0.003
981	gene:Solyc03g026310.2	NA	3	+	3748055	3748298	3748055	3748145	3748247	3748298	981	3,5,1	54,113,59	3,0,0	24,20,25	251	149	0.26798952683959054	0.694494975019	0.032,0.026,0.01	0.069,0.0,0.0	-0.0
2046	gene:Solyc08g061800.2	NA	8	+	49532143	49532363	49532143	49532155	49532323	49532363	2046	3,4,0	1,5,1	3,0,3	4,2,6	317	149	0.26842188984709653	0.695012657594	0.585,0.273,0.0	0.261,0.0,0.19	0.136
113	gene:Solyc04g025540.2	NA	4	-	22112036	22112232	22112036	22112060	22112148	22112232	113	0,1,0	35,110,54	2,1,4	59,39,26	237	149	0.26868515661964254	0.695091989593	0.0,0.006,0.0	0.021,0.016,0.088	-0.04
516	gene:Solyc04g007370.2	NA	4	-	1066980	1067209	1066980	1067041	1067119	1067209	516	4,21,10	87,246,129	8,8,5	78,69,54	227	149	0.26942304067210204	0.69639796326	0.029,0.053,0.048	0.063,0.071,0.057	-0.02
3192	gene:Solyc08g060830.2	NA	8	-	45603989	45604204	45603989	45603992	45604138	45604204	3192	10,45,13	49,190,83	10,5,4	45,35,33	295	149	0.27159767475929014	0.701412145359	0.093,0.107,0.073	0.101,0.067,0.058	0.016
2018	gene:Solyc09g008520.2	NA	9	-	2005969	2006149	2005969	2006026	2006106	2006149	2018	3,2,3	119,311,113	0,0,5	37,29,33	229	149	0.27207531076296887	0.702038884767	0.016,0.004,0.017	0.0,0.0,0.09	-0.018
1204	gene:Solyc05g053130.2	NA	5	+	63241437	63241666	63241437	63241540	63241614	63241666	1204	0,0,0	11,17,17	2,1,0	14,7,18	223	149	0.27320943954902566	0.70435703656	0.0,0.0,0.0	0.087,0.087,0.0	-0.058
1112	gene:Solyc05g005290.2	NA	5	-	233064	233421	233064	233170	233262	233421	1112	34,131,69	0,6,0	56,50,36	0,0,3	241	149	0.27354049752882414	0.70460259191	1.0,0.931,1.0	1.0,1.0,0.881	0.017
2806	gene:Solyc02g083730.2	NA	2	-	47027837	47028037	47027837	47027880	47027970	47028037	2806	10,38,14	0,0,0	47,22,26	2,0,1	239	149	0.2738496155955914	0.704791258742	1.0,1.0,1.0	0.936,1.0,0.942	0.041
1501	gene:Solyc04g008290.2	NA	4	+	1979290	1979507	1979290	1979351	1979432	1979507	1501	21,51,26	222,499,291	18,15,16	238,160,184	230	149	0.27525723797964996	0.707804326233	0.058,0.062,0.055	0.047,0.057,0.053	0.006
1824	gene:Solyc08g067430.2	NA	8	+	56478273	56478513	56478273	56478356	56478476	56478513	1824	18,72,31	0,0,0	27,12,16	0,0,4	269	149	0.27595562778667837	0.708990039404	1.0,1.0,1.0	1.0,1.0,0.689	0.104
2044	gene:Solyc09g014410.2	NA	9	-	6033539	6033718	6033539	6033564	6033658	6033718	2044	95,326,135	7,15,14	52,35,26	0,8,5	243	149	0.27669027093480325	0.710266777967	0.893,0.93,0.855	1.0,0.728,0.761	0.063
2428	gene:Solyc08g076030.2	NA	8	-	60093793	60094018	60093793	60093867	60093952	60094018	2428	0,2,1	50,77,89	1,3,6	127,75,75	234	149	0.27740273041505936	0.710976044797	0.0,0.016,0.007	0.005,0.025,0.048	-0.018
605	gene:Solyc10g005590.2	NA	10	-	476386	476630	476386	476465	476583	476630	605	7,23,13	204,468,297	9,6,8	277,189,200	267	149	0.2774424592482495	0.710976044797	0.019,0.027,0.024	0.018,0.017,0.022	0.004
2917	gene:Solyc03g117780.2	NA	3	-	66808785	66808954	66808785	66808830	66808901	66808954	2917	30,47,26	167,325,236	39,24,31	212,182,157	220	149	0.27873850622471064	0.713685224164	0.108,0.089,0.069	0.111,0.082,0.118	-0.015
2184	gene:Solyc01g102700.2	NA	1	+	91436092	91436337	91436092	91436183	91436268	91436337	2184	14,7,15	109,222,295	10,7,8	232,171,161	234	149	0.2797816494640882	0.715174890211	0.076,0.02,0.031	0.027,0.025,0.031	0.015
2433	gene:Solyc08g005400.2	NA	8	+	297856	298079	297856	297961	298069	298079	2433	0,0,0	4,9,9	3,0,0	14,12,8	257	149	0.27979901159862347	0.715174890211	0.0,0.0,0.0	0.111,0.0,0.0	-0.037
1342	gene:Solyc04g077030.2	NA	4	-	61994901	61995083	61994901	61994955	61995029	61995083	1342	24,175,72	150,388,147	15,15,8	28,23,23	223	149	0.2820498676218481	0.720311969619	0.097,0.232,0.247	0.264,0.304,0.189	-0.06
180	gene:Solyc06g005630.1	NA	6	-	694026	694223	694026	694073	694168	694223	180	0,3,1	7,9,0	0,0,0	1,2,0	244	149	0.28229372335729447	0.720319082316	0.0,0.169,1.0	0.0,0.0,NA	0.39
2864	gene:Solyc08g006150.2	NA	8	+	877230	877466	877230	877271	877399	877466	2864	14,40,12	257,548,218	9,14,15	253,244,229	277	149	0.28284116614722893	0.721100174444	0.028,0.038,0.029	0.019,0.03,0.034	0.004
1131	gene:Solyc02g093490.2	NA	2	+	54348820	54349043	54348820	54348895	54348989	54349043	1131	5,6,0	121,323,141	1,1,3	45,37,53	243	149	0.284325324088955	0.723649121276	0.025,0.011,0.0	0.013,0.016,0.034	-0.009
2952	gene:Solyc03g121700.2	NA	3	-	69783012	69783245	69783012	69783080	69783159	69783245	2952	5,2,3	264,358,313	0,4,5	156,137,141	228	149	0.28427734677830074	0.723649121276	0.012,0.004,0.006	0.0,0.019,0.023	-0.007
250	gene:Solyc12g089220.1	NA	12	-	64329008	64329201	64329008	64329074	64329149	64329201	250	2,6,2	28,44,14	0,0,5	4,2,2	224	149	0.2848107456695409	0.723948243796	0.045,0.083,0.087	0.0,0.0,0.624	-0.136
3047	gene:Solyc03g120430.2	NA	3	-	68823556	68823775	68823556	68823619	68823696	68823775	3047	1,6,0	30,72,35	1,4,0	28,18,16	226	149	0.28492742125316795	0.723948243796	0.022,0.052,0.0	0.023,0.128,0.0	-0.026
1239	gene:Solyc06g009340.2	NA	6	+	3290333	3290515	3290333	3290399	3290484	3290515	1239	12,28,21	0,4,0	5,6,6	4,0,0	234	149	0.2872860242243547	0.729320849943	1.0,0.817,1.0	0.443,1.0,1.0	0.125
538	gene:Solyc04g045590.2	NA	4	+	34258510	34258752	34258510	34258596	34258660	34258752	538	0,1,2	22,54,40	3,1,0	27,23,7	213	149	0.28778960288424016	0.729979060627	0.0,0.013,0.034	0.072,0.03,0.0	-0.018
1263	gene:Solyc12g095860.1	NA	12	-	64975644	64975887	64975644	64975696	64975799	64975887	1263	11,13,13	103,276,105	10,8,7	87,66,99	252	149	0.29043379544036957	0.735437441335	0.059,0.027,0.068	0.064,0.067,0.04	-0.006
205	gene:Solyc08g083250.2	NA	8	+	65763830	65764042	65763830	65763845	65763919	65764042	205	0,13,0	0,1,0	1,2,1	0,0,1	223	149	0.29021858272753076	0.735437441335	NA,0.897,NA	1.0,1.0,0.401	0.097
2440	gene:Solyc06g048470.2	NA	6	-	31117597	31117772	31117597	31117632	31117731	31117772	2440	0,0,0	6,7,8	3,0,0	21,7,7	248	149	0.2908726775443198	0.735925114735	0.0,0.0,0.0	0.079,0.0,0.0	-0.026
2543	gene:Solyc02g094420.2	NA	2	+	54948575	54948765	54948575	54948603	54948683	54948765	2543	13,22,3	0,0,1	5,13,7	0,2,0	229	149	0.2918357145589868	0.737397599074	1.0,1.0,0.661	1.0,0.809,1.0	-0.049
999	gene:Solyc01g102660.2	NA	1	+	91406776	91406972	91406776	91406805	91406887	91406972	999	20,35,27	477,1428,786	21,9,8	541,412,402	231	149	0.2919482462195457	0.737397599074	0.026,0.016,0.022	0.024,0.014,0.013	0.004
2607	gene:Solyc02g086790.2	NA	2	-	49400671	49400895	49400671	49400733	49400877	49400895	2607	25,60,23	0,3,0	32,24,18	0,0,0	293	149	0.29514152106796077	0.744833500803	1.0,0.91,1.0	1.0,1.0,1.0	-0.03
888	gene:Solyc10g062340.1	NA	10	-	26114531	26114735	26114531	26114554	26114651	26114735	888	3,22,4	150,508,209	12,4,1	124,97,104	246	149	0.29669633636537973	0.74812544562	0.012,0.026,0.011	0.055,0.024,0.006	-0.012
1634	gene:Solyc05g008580.2	NA	5	-	2895551	2895785	2895551	2895615	2895733	2895785	1634	0,4,2	34,120,63	1,1,0	25,28,33	267	149	0.29715300080221907	0.748645165596	0.0,0.018,0.017	0.022,0.02,0.0	-0.002
1745	gene:Solyc04g016130.2	NA	4	-	6862647	6862881	6862647	6862710	6862841	6862881	1745	4,1,1	35,76,44	0,1,0	22,24,23	280	149	0.29883045891791593	0.751603881521	0.057,0.007,0.012	0.0,0.022,0.0	0.018
278	gene:Solyc01g100280.2	NA	1	+	90356140	90356383	90356140	90356232	90356339	90356383	278	0,0,0	0,13,4	2,0,3	7,6,10	256	149	0.2986072728774437	0.751603881521	NA,0.0,0.0	0.143,0.0,0.149	-0.097
418	gene:Solyc07g017520.2	NA	7	-	7471401	7471642	7471401	7471407	7471572	7471642	418	2,2,3	46,47,45	2,3,0	23,29,30	314	149	0.29921706784449253	0.751943312632	0.02,0.02,0.031	0.04,0.047,0.0	-0.005
3173	gene:Solyc01g109010.2	NA	1	-	96101554	96102136	96101554	96101733	96101972	96102136	3173	23,120,29	0,1,2	26,19,5	0,0,0	388	149	0.299832786531138	0.752064810842	1.0,0.979,0.848	1.0,1.0,1.0	-0.058
3225	gene:Solyc09g065660.2	NA	9	+	63878278	63878476	63878278	63878317	63878415	63878476	3225	6,14,2	3,7,3	11,6,5	6,10,4	247	149	0.2996775043820222	0.752064810842	0.547,0.547,0.287	0.525,0.266,0.43	0.053
455	gene:Solyc04g015180.2	NA	4	+	5369140	5369345	5369140	5369206	5369311	5369345	455	1,5,4	63,236,76	4,2,0	54,35,46	254	149	0.30002050017518644	0.752064810842	0.009,0.012,0.03	0.042,0.032,0.0	-0.008
1734	gene:Solyc02g070550.2	NA	2	+	40295165	40295405	40295165	40295207	40295302	40295405	1734	35,73,35	799,2046,1086	9,23,11	520,421,365	244	149	0.3009341862937656	0.753722840441	0.026,0.021,0.019	0.01,0.032,0.018	0.002
2081	gene:Solyc03g063280.2	NA	3	+	33956965	33957193	33956965	33957034	33957107	33957193	2081	9,21,16	340,573,303	5,10,10	211,169,177	222	149	0.30253839163427576	0.75387850995	0.017,0.024,0.034	0.016,0.038,0.037	-0.005
2103	gene:Solyc01g028810.2	NA	1	+	41412369	41412602	41412369	41412440	41412530	41412602	2103	18,44,31	959,1740,1129	26,13,19	1067,867,804	239	149	0.30176288958384617	0.75387850995	0.012,0.016,0.017	0.015,0.009,0.015	0.002
2367	gene:Solyc06g062360.2	NA	6	-	39329505	39329729	39329505	39329532	39329654	39329729	2367	10,24,8	0,3,0	4,4,0	0,0,2	271	149	0.3016223098112276	0.75387850995	1.0,0.815,1.0	1.0,1.0,0.0	0.272
2824	gene:Solyc03g121590.2	NA	3	+	69676496	69676712	69676496	69676574	69676646	69676712	2824	1,10,6	170,229,282	6,5,1	302,235,228	221	149	0.302762453795161	0.75387850995	0.004,0.029,0.014	0.013,0.014,0.003	0.006
3124	gene:Solyc04g048900.2	NA	4	+	38566891	38567110	38566891	38566959	38567052	38567110	3124	6,19,6	154,409,242	7,6,1	144,87,99	242	149	0.3025862541860295	0.75387850995	0.023,0.028,0.015	0.029,0.041,0.006	-0.003
32	gene:Solyc01g107860.2	NA	1	-	95255653	95255884	95255653	95255741	95255860	95255884	32	0,1,0	0,1,0	0,0,0	1,2,0	268	149	0.3014228824952425	0.75387850995	NA,0.357,NA	0.0,0.0,NA	0.357
796	gene:Solyc01g086740.2	NA	1	+	81689722	81689935	81689722	81689783	81689896	81689935	796	4,3,1	1,0,0	4,0,0	0,0,0	262	149	0.3026162739522853	0.75387850995	0.695,1.0,1.0	1.0,NA,NA	-0.102
1317	gene:Solyc03g120730.2	NA	3	-	69021556	69021752	69021556	69021630	69021725	69021752	1317	12,27,12	0,4,0	3,3,6	0,0,0	244	149	0.304467717202134	0.757493371357	1.0,0.805,1.0	1.0,1.0,1.0	-0.065
2122	gene:Solyc02g092200.2	NA	2	+	53361545	53361785	53361545	53361629	53361709	53361785	2122	2,12,4	26,46,20	6,4,3	13,8,17	229	149	0.3058018661809859	0.759547777347	0.048,0.145,0.115	0.231,0.245,0.103	-0.09
436	gene:Solyc02g082770.2	NA	2	+	46422238	46422453	46422238	46422267	46422353	46422453	436	2,0,4	0,11,0	0,1,8	3,3,2	235	149	0.30572343897279525	0.759547777347	1.0,0.0,1.0	0.0,0.174,0.717	0.37
3232	gene:Solyc01g100610.2	NA	1	-	90593482	90593719	90593482	90593557	90593651	90593719	3232	1,3,5	14,60,16	1,2,2	39,16,11	243	149	0.3064314782891725	0.760479449442	0.042,0.03,0.161	0.015,0.071,0.1	0.016
739	gene:Solyc02g064700.2	NA	2	-	35795906	35796084	35795906	35795970	35796045	35796084	739	14,35,14	298,819,363	13,6,7	269,204,219	224	149	0.3073391633021662	0.76209910369	0.03,0.028,0.025	0.031,0.019,0.021	0.004
2872	gene:Solyc02g064750.2	NA	2	+	35853994	35854236	35853994	35854023	35854125	35854236	2872	33,56,22	0,3,0	13,12,23	0,0,0	251	149	0.3080775284730303	0.762664171564	1.0,0.917,1.0	1.0,1.0,1.0	-0.028
776	gene:Solyc01g067390.2	NA	1	+	75875559	75875791	75875559	75875610	75875732	75875791	776	4,6,9	152,392,288	2,4,3	184,150,125	271	149	0.30798797182178533	0.762664171564	0.014,0.008,0.017	0.006,0.014,0.013	0.002
2079	gene:Solyc03g114720.2	NA	3	+	64628909	64629146	64628909	64628972	64629053	64629146	2079	3,1,6	33,84,54	2,2,2	85,43,25	230	149	0.309305399953333	0.765069979355	0.056,0.008,0.067	0.015,0.029,0.049	0.013
709	gene:Solyc01g010150.2	NA	1	+	4939647	4939850	4939647	4939714	4939804	4939850	709	0,4,0	2,34,15	0,2,0	18,13,10	239	149	0.31040922900663115	0.76716524092	0.0,0.068,0.0	0.0,0.088,0.0	-0.007
2805	gene:Solyc02g083730.2	NA	2	-	47028166	47028355	47028166	47028190	47028290	47028355	2805	6,30,22	0,0,0	24,9,17	0,0,3	249	149	0.31072512028520316	0.76731128877	1.0,1.0,1.0	1.0,1.0,0.772	0.076
1485	gene:Solyc04g072230.2	NA	4	-	59224377	59224620	59224377	59224419	59224534	59224620	1485	0,3,0	2,10,8	0,0,0	11,3,6	264	149	0.3123519863883554	0.770691771535	0.0,0.145,0.0	0.0,0.0,0.0	0.048
940	gene:Solyc12g019750.1	NA	12	-	11308294	11308443	11308294	11308308	11308398	11308443	940	5,15,3	154,384,218	6,5,1	151,129,131	239	149	0.3130840443761925	0.771860663858	0.02,0.024,0.009	0.024,0.024,0.005	0.0
551	gene:Solyc04g072060.2	NA	4	-	59125930	59126173	59125930	59125988	59126073	59126173	551	2,9,0	51,209,65	0,1,0	80,52,55	234	149	0.31542511251442734	0.776991126293	0.024,0.027,0.0	0.0,0.012,0.0	0.013
1755	gene:Solyc09g008490.2	NA	9	+	1975620	1975869	1975620	1975660	1975735	1975869	1755	1,1,0	37,45,64	3,0,3	42,23,30	224	149	0.31708253410497655	0.780430487566	0.018,0.015,0.0	0.045,0.0,0.062	-0.025
1950	gene:Solyc11g007580.1	NA	11	-	1817362	1817609	1817362	1817431	1817504	1817609	1950	0,1,5	5,16,11	8,2,0	13,23,22	222	149	0.3176507302273972	0.781185499522	0.0,0.04,0.234	0.292,0.055,0.0	-0.024
2254	gene:Solyc06g060540.2	NA	6	+	38556515	38557334	38556515	38556622	38557230	38557334	2254	10,36,13	0,2,0	1,4,6	0,0,0	757	149	0.3180978842392108	0.781641840548	1.0,0.78,1.0	1.0,1.0,1.0	-0.073
1091	gene:Solyc08g075890.2	NA	8	+	59981147	59981360	59981147	59981216	59981293	59981360	1091	8,29,14	362,755,480	8,8,2	225,241,223	226	149	0.3199017700881451	0.785428503717	0.014,0.025,0.019	0.023,0.021,0.006	0.003
2282	gene:Solyc12g096050.1	NA	12	-	65129971	65130209	65129971	65130059	65130141	65130209	2282	3,0,3	33,45,30	2,1,0	24,17,23	231	149	0.32059642479090866	0.786487781014	0.055,0.0,0.061	0.051,0.037,0.0	0.009
508	gene:Solyc01g058190.2	NA	1	+	65538146	65538349	65538146	65538201	65538288	65538349	508	1,9,9	30,94,36	0,5,2	29,16,29	236	149	0.3217510360084022	0.788672760946	0.021,0.057,0.136	0.0,0.165,0.042	0.002
1339	gene:Solyc04g077030.2	NA	4	-	61994901	61995083	61994901	61994947	61995029	61995083	1339	33,226,89	0,1,0	15,19,9	3,0,0	231	149	0.32572469872717036	0.797758524424	1.0,0.993,1.0	0.763,1.0,1.0	0.077
1506	gene:Solyc09g031680.1	NA	9	-	28218509	28218734	28218509	28218572	28218655	28218734	1506	5,2,0	19,34,18	1,3,0	23,25,12	232	149	0.3262128901655035	0.798299849152	0.145,0.036,0.0	0.027,0.072,0.0	0.027
854	gene:Solyc02g094440.2	NA	2	+	54969057	54969231	54969057	54969089	54969225	54969231	854	28,66,37	143,514,195	24,16,23	191,124,138	285	149	0.32667201232643445	0.798769208536	0.093,0.063,0.09	0.062,0.063,0.08	0.014
2656	gene:Solyc12g098950.1	NA	12	+	66296429	66296636	66296429	66296504	66296579	66296636	2656	2,19,1	0,2,0	5,2,1	0,0,0	224	149	0.32886512832448	0.803474246471	1.0,0.863,1.0	1.0,1.0,1.0	-0.046
3024	gene:Solyc03g122120.2	NA	3	-	70071300	70071535	70071300	70071334	70071454	70071535	3024	10,26,26	0,4,0	13,3,3	0,0,0	269	149	0.32966866105686365	0.804779378462	1.0,0.783,1.0	1.0,1.0,1.0	-0.072
1601	gene:Solyc10g044740.1	NA	10	+	27670044	27670237	27670044	27670048	27670140	27670237	1601	5,8,4	2,21,18	1,5,4	9,10,4	241	149	0.33021344275460646	0.805451238327	0.607,0.191,0.121	0.064,0.236,0.382	0.079
1657	gene:Solyc03g115390.2	NA	3	-	65110327	65110554	65110327	65110400	65110502	65110554	1657	1,8,3	73,145,54	5,1,0	78,24,41	251	149	0.33202806732515994	0.809216855765	0.008,0.032,0.032	0.037,0.024,0.0	0.004
1902	gene:Solyc04g015480.2	NA	4	+	5687217	5687454	5687217	5687328	5687408	5687454	1902	1,2,4	32,42,14	2,2,1	20,22,18	229	149	0.33252107304582423	0.809559257583	0.02,0.03,0.157	0.061,0.056,0.035	0.018
587	gene:Solyc03g025400.2	NA	3	-	2823555	2823768	2823555	2823612	2823689	2823768	587	2,16,13	0,24,2	8,6,2	0,4,3	226	149	0.3327104311617925	0.809559257583	1.0,0.305,0.811	1.0,0.497,0.305	0.105
3009	gene:Solyc02g082700.2	NA	2	-	46355530	46355768	46355530	46355611	46355725	46355768	3009	237,490,259	3568,6213,3297	191,156,130	2810,2108,2109	263	149	0.3358230083270662	0.816467981189	0.036,0.043,0.043	0.037,0.04,0.034	0.004
1062	gene:Solyc04g049450.2	NA	4	+	41974080	41974294	41974080	41974167	41974245	41974294	1062	6,14,11	292,703,441	27,6,5	606,436,359	227	149	0.3364742877107191	0.817386318439	0.013,0.013,0.016	0.028,0.009,0.009	-0.001
2473	gene:Solyc07g065200.2	NA	7	-	67063392	67063582	67063392	67063446	67063519	67063582	2473	3,5,3	71,260,93	7,0,1	101,57,54	222	149	0.3372413001343798	0.818584081886	0.028,0.013,0.021	0.044,0.0,0.012	0.002
1280	gene:Solyc05g013720.2	NA	5	-	7023469	7023848	7023469	7023547	7023672	7023848	1280	25,37,56	0,0,0	26,23,17	0,4,0	274	149	0.3382171826065583	0.820286478594	1.0,1.0,1.0	1.0,0.758,1.0	0.081
978	gene:Solyc01g104880.2	NA	1	-	93202399	93202600	93202399	93202450	93202544	93202600	978	2,4,7	73,209,162	5,4,4	94,99,91	243	149	0.33911874714914136	0.821806014989	0.017,0.012,0.026	0.032,0.024,0.026	-0.009
2845	gene:Solyc03g006870.2	NA	3	+	1389314	1389559	1389314	1389434	1389512	1389559	2845	2,1,3	9,30,12	5,2,2	30,13,12	227	149	0.34000966229896	0.823297302228	0.127,0.021,0.141	0.099,0.092,0.099	-0.0
276	gene:Solyc06g007130.2	NA	6	-	1182707	1182944	1182707	1182786	1182863	1182944	276	0,9,3	51,173,49	3,4,2	103,67,98	226	149	0.3420394321006974	0.82701689233	0.0,0.033,0.039	0.019,0.038,0.013	0.001
936	gene:Solyc08g074610.1	NA	8	-	58705105	58705299	58705105	58705183	58705250	58705299	936	2,3,0	17,33,21	0,0,0	11,10,6	216	149	0.34209935706809513	0.82701689233	0.075,0.059,0.0	0.0,0.0,0.0	0.045
1362	gene:Solyc12g062870.1	NA	12	+	35518151	35518388	35518151	35518202	35518287	35518388	1362	1,24,9	310,1025,448	8,3,4	286,166,187	234	149	0.3433665761701036	0.829409320611	0.002,0.015,0.013	0.017,0.011,0.013	-0.004
245	gene:Solyc04g005030.2	NA	4	-	32610	32830	32610	32672	32748	32830	245	10,5,4	264,685,395	8,3,8	293,279,211	225	149	0.34747215656461083	0.838229937806	0.024,0.005,0.007	0.018,0.007,0.024	-0.004
2641	gene:Solyc03g097290.2	NA	3	+	59619253	59619463	59619253	59619301	59619379	59619463	2641	335,222,478	0,0,1	358,371,339	0,13,0	227	149	0.34757928143956884	0.838229937806	1.0,1.0,0.997	1.0,0.949,1.0	0.016
199	gene:Solyc09g047910.2	NA	9	-	33695984	33696151	33695984	33696023	33696097	33696151	199	15,30,6	67,116,30	1,5,16	44,23,5	223	149	0.3486384407136852	0.840105171847	0.13,0.147,0.118	0.015,0.127,0.681	-0.143
2371	gene:Solyc09g014760.2	NA	9	-	6846804	6847007	6846804	6846884	6846972	6847007	2371	7,13,4	0,2,0	12,10,8	0,0,0	237	149	0.3489191828188374	0.840105171847	1.0,0.803,1.0	1.0,1.0,1.0	-0.066
2734	gene:Solyc12g063050.1	NA	12	+	36345013	36345236	36345013	36345073	36345172	36345236	2734	4,22,5	193,611,190	1,8,2	126,129,75	248	149	0.34926694736879715	0.840265409612	0.012,0.021,0.016	0.005,0.036,0.016	-0.003
152	gene:Solyc03g063340.2	NA	3	+	34370096	34370314	34370096	34370131	34370230	34370314	152	0,1,4	29,124,61	3,1,2	55,23,30	248	149	0.34976168637221516	0.840778695801	0.0,0.005,0.038	0.032,0.025,0.039	-0.018
1059	gene:Solyc01g079510.2	NA	1	+	78575458	78575643	78575458	78575496	78575583	78575643	1059	0,4,3	22,55,66	0,1,0	26,22,18	236	149	0.35138858575351595	0.842469304315	0.0,0.044,0.028	0.0,0.028,0.0	0.015
1583	gene:Solyc12g056780.1	NA	12	-	62860736	62860921	62860736	62860788	62860883	62860921	1583	7,14,8	277,521,250	7,2,7	292,197,236	244	149	0.35159277860783156	0.842469304315	0.015,0.016,0.019	0.014,0.006,0.018	0.004
656	gene:Solyc06g050220.2	NA	6	-	32733548	32733751	32733548	32733609	32733718	32733751	656	1,2,1	33,84,34	4,1,0	23,21,16	258	149	0.3514803127777816	0.842469304315	0.017,0.014,0.017	0.091,0.027,0.0	-0.023
917	gene:Solyc04g014510.2	NA	4	+	4782948	4783149	4782948	4783010	4783095	4783149	917	153,255,161	2272,4439,2436	147,160,145	2501,2211,1991	234	149	0.3515568647592343	0.842469304315	0.041,0.035,0.04	0.036,0.044,0.044	-0.003
2272	gene:Solyc09g098280.2	NA	9	+	72157465	72157714	72157465	72157567	72157647	72157714	2272	7,9,6	305,665,248	9,4,2	233,199,130	229	149	0.3521535886070821	0.843136957338	0.015,0.009,0.015	0.025,0.013,0.01	-0.003
1967	gene:Solyc01g056850.2	NA	1	-	56988728	56988972	56988728	56988822	56988912	56988972	1967	3,7,0	21,83,34	4,6,6	79,59,49	239	149	0.3527761289159447	0.843841251084	0.082,0.05,0.0	0.031,0.06,0.071	-0.01
2497	gene:Solyc02g082430.2	NA	2	-	46118357	46118554	46118357	46118398	46118509	46118554	2497	11,31,16	118,289,179	25,11,10	227,169,155	260	149	0.35301257157124755	0.843841251084	0.051,0.058,0.049	0.059,0.036,0.036	0.009
577	gene:Solyc05g026140.2	NA	5	+	39844007	39844197	39844007	39844019	39844085	39844197	577	1,5,8	4,14,8	7,1,1	6,10,7	215	149	0.353681221951447	0.844763781927	0.148,0.198,0.409	0.447,0.065,0.09	0.051
344	gene:Solyc04g053120.2	NA	4	-	51718547	51718796	51718547	51718622	51718703	51718796	344	2,1,2	7,55,24	1,0,0	38,23,14	230	149	0.354489302982153	0.846017601686	0.156,0.012,0.051	0.017,0.0,0.0	0.067
1539	gene:Solyc06g071470.2	NA	6	+	43975746	43975941	43975746	43975788	43975875	43975941	1539	6,14,2	230,423,260	5,0,4	293,210,200	236	149	0.35507828396098384	0.846746937331	0.016,0.02,0.005	0.011,0.0,0.012	0.006
164	gene:Solyc06g036420.1	NA	6	+	25975815	25976063	25975815	25975912	25976002	25976063	164	0,3,1	2,23,12	1,1,1	23,25,23	239	149	0.35755558236686935	0.851974545544	0.0,0.075,0.049	0.026,0.024,0.026	0.016
2601	gene:Solyc08g016010.2	NA	8	-	6579636	6579879	6579636	6579654	6579750	6579879	2601	7,16,12	9,21,18	8,13,9	4,15,12	245	149	0.35880396751730304	0.854267932224	0.321,0.317,0.288	0.549,0.345,0.313	-0.094
1028	gene:Solyc01g088000.2	NA	1	-	82846065	82846257	82846065	82846082	82846204	82846257	1028	11,23,11	68,182,69	5,7,11	54,39,22	271	149	0.36024166401937563	0.857008035103	0.082,0.065,0.081	0.048,0.09,0.216	-0.042
1519	gene:Solyc12g098430.1	NA	12	+	65934260	65934500	65934260	65934311	65934434	65934500	1519	6,17,5	0,2,0	5,6,4	0,0,0	272	149	0.3610644486765249	0.858282078477	1.0,0.823,1.0	1.0,1.0,1.0	-0.059
1905	gene:Solyc11g005340.1	NA	11	-	270576	270816	270576	270621	270724	270816	1905	0,0,3	3,13,0	3,0,0	5,1,6	252	149	0.3619096921161037	0.859607440416	0.0,0.0,1.0	0.262,0.0,0.0	0.246
2848	gene:Solyc10g080770.1	NA	10	+	61973299	61973520	61973299	61973377	61973461	61973520	2848	3,10,4	138,285,235	9,5,2	176,138,112	233	149	0.3629838726658602	0.86147403616	0.014,0.022,0.011	0.032,0.023,0.011	-0.006
1040	gene:Solyc03g113590.2	NA	3	-	63669012	63669255	63669012	63669083	63669177	63669255	1040	5,33,17	0,3,0	9,4,7	0,0,0	243	149	0.36349883628665114	0.862011526051	1.0,0.871,1.0	1.0,1.0,1.0	-0.043
3208	gene:Solyc05g054590.2	NA	5	+	64472439	64472686	64472439	64472531	64472621	64472686	3208	3,8,3	107,254,120	12,3,3	185,146,131	239	149	0.3650728966224517	0.864372278215	0.017,0.019,0.015	0.039,0.013,0.014	-0.005
598	gene:Solyc05g052780.2	NA	5	+	62963906	62964122	62963906	62963998	62964099	62964122	598	23,75,31	0,3,0	31,24,20	0,0,0	250	149	0.3650580725935122	0.864372278215	1.0,0.937,1.0	1.0,1.0,1.0	-0.021
2130	gene:Solyc02g063270.2	NA	2	-	35331096	35331336	35331096	35331184	35331279	35331336	2130	1,5,1	41,136,50	1,1,2	19,19,17	244	149	0.3655277215470154	0.86476392081	0.015,0.022,0.012	0.031,0.031,0.067	-0.027
2380	gene:Solyc01g108100.2	NA	1	+	95462124	95462351	95462124	95462180	95462248	95462351	2380	12,40,17	0,3,0	3,4,0	0,0,0	217	149	0.3667735041411052	0.867024707574	1.0,0.902,1.0	1.0,1.0,NA	-0.033
1373	gene:Solyc10g084650.1	NA	10	-	64088860	64089108	64088860	64088904	64089050	64089108	1373	3,2,1	19,66,48	1,0,0	15,9,28	295	149	0.3679249001177498	0.867817311355	0.074,0.015,0.01	0.033,0.0,0.0	0.022
195	gene:Solyc01g006880.2	NA	1	+	1454681	1454890	1454681	1454736	1454815	1454890	195	1,4,2	29,69,39	2,1,1	12,20,24	228	149	0.3677566020601034	0.867817311355	0.022,0.037,0.032	0.098,0.032,0.027	-0.022
2948	gene:Solyc03g121820.2	NA	3	+	69862043	69862222	69862043	69862051	69862126	69862222	2948	2,17,12	40,213,137	5,11,4	67,81,45	224	149	0.3682705323958082	0.867817311355	0.032,0.05,0.055	0.047,0.083,0.056	-0.016
639	gene:Solyc03g123790.2	NA	3	-	70521860	70522059	70521860	70521889	70521982	70522059	639	3,4,4	80,148,141	4,2,2	106,60,66	242	149	0.36809074249068197	0.867817311355	0.023,0.016,0.017	0.023,0.02,0.018	-0.002
1401	gene:Solyc10g044780.1	NA	10	-	27753916	27754158	27753916	27754041	27754115	27754158	1401	0,5,1	28,54,24	0,1,0	28,19,32	223	149	0.3702579689284795	0.871813089959	0.0,0.058,0.027	0.0,0.034,0.0	0.017
3170	gene:Solyc01g109010.2	NA	1	-	96101554	96102136	96101554	96101743	96102003	96102136	3170	23,121,31	0,2,0	27,19,5	3,0,0	409	149	0.37219402296224213	0.875681685521	1.0,0.957,1.0	0.766,1.0,1.0	0.064
2981	gene:Solyc06g008030.2	NA	6	-	1867466	1867683	1867466	1867532	1867613	1867683	2981	1,2,1	13,21,29	0,0,0	16,10,17	230	149	0.37398044287059595	0.879192418015	0.047,0.058,0.022	0.0,0.0,0.0	0.042
2649	gene:Solyc05g056550.2	NA	5	+	65813686	65813931	65813686	65813765	65813838	65813931	2649	20,86,39	322,651,364	9,8,27	182,166,131	222	149	0.37558724917635467	0.882275707971	0.04,0.081,0.067	0.032,0.031,0.122	0.001
2036	gene:Solyc11g062020.1	NA	11	+	48797410	48797658	48797410	48797500	48797580	48797658	2036	1,9,8	57,208,151	2,7,1	124,103,53	229	149	0.37802055052967387	0.887294112319	0.011,0.027,0.033	0.01,0.042,0.012	0.002
3233	gene:Solyc04g007730.2	NA	4	-	1408393	1408615	1408393	1408472	1408562	1408615	3233	5,11,12	239,437,234	1,1,2	27,13,51	239	149	0.3795317876726506	0.88944390711	0.013,0.015,0.031	0.023,0.046,0.024	-0.011
741	gene:Solyc04g011900.2	NA	4	-	4285508	4285741	4285508	4285574	4285658	4285741	741	0,0,0	34,62,16	4,0,0	7,11,5	233	149	0.3793084758232077	0.88944390711	0.0,0.0,0.0	0.268,0.0,0.0	-0.089
1494	gene:Solyc09g009340.1	NA	9	-	2714733	2714976	2714733	2714794	2714906	2714976	1494	0,0,0	5,28,31	4,0,0	10,6,4	261	149	0.3805082372886254	0.890494732522	0.0,0.0,0.0	0.186,0.0,0.0	-0.062
2666	gene:Solyc10g051200.1	NA	10	-	51719547	51719756	51719547	51719631	51719724	51719756	2666	1,3,0	16,40,12	0,0,0	10,4,1	242	149	0.38057622939431657	0.890494732522	0.037,0.044,0.0	0.0,0.0,0.0	0.027
1335	gene:Solyc04g077030.2	NA	4	-	61995654	61995825	61995654	61995710	61995791	61995825	1335	29,58,37	2,0,1	13,9,23	0,0,0	230	149	0.38244396963177407	0.893636173307	0.904,1.0,0.96	1.0,1.0,1.0	-0.045
812	gene:Solyc04g077970.2	NA	4	-	62838644	62838886	62838644	62838739	62838801	62838886	812	37,92,31	0,2,2	17,12,1	0,0,0	211	149	0.38251695637852556	0.893636173307	1.0,0.97,0.916	1.0,1.0,1.0	-0.038
1571	gene:Solyc08g029050.2	NA	8	-	38296579	38296811	38296579	38296667	38296754	38296811	1571	0,0,0	8,18,8	2,2,0	22,21,10	236	149	0.3834722392300337	0.895168008453	0.0,0.0,0.0	0.054,0.057,0.0	-0.037
1563	gene:Solyc11g007760.1	NA	11	-	1981004	1981245	1981004	1981113	1981183	1981245	1563	2,0,2	24,57,44	1,0,0	32,21,26	219	149	0.38469406744913426	0.896619246129	0.054,0.0,0.03	0.021,0.0,0.0	0.021
1843	gene:Solyc01g079310.2	NA	1	+	78389448	78389690	78389448	78389518	78389619	78389690	1843	1,4,1	12,49,31	0,3,3	21,12,12	250	149	0.38461936853557377	0.896619246129	0.047,0.046,0.019	0.0,0.13,0.13	-0.049
1895	gene:Solyc08g081580.2	NA	8	+	64593749	64593946	64593749	64593770	64593858	64593946	1895	34,51,26	225,353,305	37,37,43	381,318,267	237	149	0.389202117319431	0.906419272448	0.087,0.083,0.051	0.058,0.068,0.092	0.001
2645	gene:Solyc07g056520.2	NA	7	-	64319609	64319849	64319609	64319702	64319780	64319849	2645	0,0,0	22,35,28	1,1,2	20,16,13	227	149	0.3914642209609346	0.910292956203	0.0,0.0,0.0	0.032,0.039,0.092	-0.054
2721	gene:Solyc01g109990.2	NA	1	+	96813499	96813737	96813499	96813582	96813659	96813737	2721	3,2,0	12,28,40	1,6,0	22,29,16	226	149	0.3914747151008535	0.910292956203	0.142,0.045,0.0	0.029,0.12,0.0	0.013
871	gene:Solyc09g091590.2	NA	9	+	70841735	70841981	70841735	70841821	70841906	70841981	871	1,12,7	60,151,83	3,5,3	61,68,65	234	149	0.3921956035343732	0.911260080374	0.011,0.048,0.051	0.03,0.045,0.029	0.002
1124	gene:Solyc01g112060.2	NA	1	-	98177469	98177711	98177469	98177565	98177640	98177711	1124	7,20,4	51,119,56	11,4,5	42,33,31	224	149	0.3945003841068758	0.913338477391	0.084,0.101,0.045	0.148,0.075,0.097	-0.03
1652	gene:Solyc03g119570.1	NA	3	+	68134093	68134298	68134093	68134181	68134265	68134298	1652	0,4,0	9,44,27	0,0,0	26,11,2	233	149	0.3939767066693203	0.913338477391	0.0,0.055,0.0	0.0,0.0,0.0	0.018
2283	gene:Solyc04g079550.2	NA	4	-	63973259	63973482	63973259	63973327	63973410	63973482	2283	7,12,11	283,690,389	7,3,3	285,219,201	232	149	0.39461846529849987	0.913338477391	0.016,0.011,0.018	0.016,0.009,0.009	0.004
2704	gene:Solyc04g072140.2	NA	4	+	59165503	59165683	59165503	59165563	59165642	59165683	2704	1,0,4	2,3,4	2,0,1	2,1,0	228	149	0.3938175199450862	0.913338477391	0.246,0.0,0.395	0.395,0.0,1.0	-0.251
852	gene:Solyc10g075030.1	NA	10	+	58727626	58727874	58727626	58727708	58727796	58727874	852	0,3,1	18,43,56	2,0,0	26,24,6	237	149	0.39412860698172536	0.913338477391	0.0,0.042,0.011	0.046,0.0,0.0	0.002
1710	gene:Solyc08g079570.2	NA	8	-	63069111	63069332	63069111	63069144	63069237	63069332	1710	7,18,2	50,179,39	9,3,4	83,68,50	242	149	0.3967185402826293	0.917488388827	0.079,0.058,0.031	0.063,0.026,0.047	0.011
1816	gene:Solyc08g081010.2	NA	8	-	64141926	64142161	64141926	64141996	64142077	64142161	1816	21,53,25	553,1147,499	9,20,7	374,253,239	230	149	0.3993657645883496	0.922247122622	0.024,0.029,0.031	0.015,0.049,0.019	0.0
712	gene:Solyc06g005150.2	NA	6	-	170623	170824	170623	170649	170762	170824	712	95,446,154	0,2,0	79,70,71	0,2,2	262	149	0.39939349955599124	0.922247122622	1.0,0.992,1.0	1.0,0.952,0.953	0.029
1809	gene:Solyc06g071050.2	NA	6	-	43654263	43654511	43654263	43654331	43654414	43654511	1809	37,92,54	0,4,0	37,16,25	0,0,0	232	149	0.39997167408870404	0.922869005542	1.0,0.937,1.0	1.0,1.0,1.0	-0.021
931	gene:Solyc03g118200.2	NA	3	-	67136467	67136703	67136467	67136605	67136680	67136703	931	3,20,4	271,587,290	4,3,1	149,142,99	224	149	0.4002984001849782	0.922910200426	0.007,0.022,0.009	0.018,0.014,0.007	-0.0
3130	gene:Solyc04g048900.2	NA	4	+	38567219	38567452	38567219	38567278	38567365	38567452	3130	28,109,60	0,4,0	31,25,24	0,0,0	236	149	0.40145272242067487	0.923435264694	1.0,0.945,1.0	1.0,1.0,1.0	-0.018
601	gene:Solyc04g082130.2	NA	4	-	65912199	65912420	65912199	65912263	65912351	65912420	601	1,5,2	61,122,38	0,0,3	48,44,25	237	149	0.40143332790574504	0.923435264694	0.01,0.025,0.032	0.0,0.0,0.07	-0.001
932	gene:Solyc03g118200.2	NA	3	-	67141879	67142093	67141879	67141927	67142041	67142093	932	11,92,44	0,1,2	17,12,18	0,0,0	263	149	0.4014532827433841	0.923435264694	1.0,0.981,0.926	1.0,1.0,1.0	-0.031
629	gene:Solyc04g077650.2	NA	4	+	62592170	62592413	62592170	62592242	62592319	62592413	629	7,18,20	55,68,53	1,0,3	2,1,5	226	149	0.4037835783712689	0.928081024749	0.077,0.149,0.199	0.248,0.0,0.283	-0.035
1104	gene:Solyc12g056530.1	NA	12	-	62483277	62483478	62483277	62483337	62483430	62483478	1104	27,76,38	0,2,3	8,9,17	0,0,0	242	149	0.4051706626224406	0.930553374263	1.0,0.959,0.886	1.0,1.0,1.0	-0.052
1899	gene:Solyc08g081580.2	NA	8	+	64593749	64593946	64593749	64593770	64593884	64593946	1899	56,94,48	0,4,0	71,67,68	0,0,0	263	149	0.40624556626002306	0.932305493076	1.0,0.93,1.0	1.0,1.0,1.0	-0.023
2904	gene:Solyc01g090770.2	NA	1	-	84423662	84423861	84423662	84423716	84423808	84423861	2904	7,11,6	104,258,86	8,3,2	97,98,78	241	149	0.40704017374355894	0.933412155906	0.04,0.026,0.041	0.049,0.019,0.016	0.008
1403	gene:Solyc01g009110.2	NA	1	-	3125250	3125502	3125250	3125330	3125487	3125502	1403	26,41,20	4,0,0	11,5,16	0,0,0	306	149	0.4079398738620291	0.934757931825	0.76,1.0,1.0	1.0,1.0,1.0	-0.08
1207	gene:Solyc01g096610.2	NA	1	+	87683702	87683895	87683702	87683787	87683863	87683895	1207	0,4,4	44,108,52	0,0,0	35,40,43	225	149	0.4091795910360848	0.935900195269	0.0,0.024,0.048	0.0,0.0,0.0	0.024
1547	gene:Solyc05g018600.2	NA	5	-	22404711	22404949	22404711	22404775	22404847	22404949	1547	2,7,2	21,53,26	2,7,0	13,21,19	221	149	0.40957980301547725	0.935900195269	0.06,0.082,0.049	0.094,0.183,0.0	-0.029
2193	gene:Solyc08g006030.2	NA	8	-	793713	793921	793713	793770	793861	793921	2193	0,1,0	9,32,17	0,2,3	38,22,21	240	149	0.40969125013770014	0.935900195269	0.0,0.019,0.0	0.0,0.053,0.081	-0.038
3059	gene:Solyc05g008180.2	NA	5	+	2572571	2572809	2572571	2572635	2572715	2572809	3059	5,11,13	0,4,1	13,10,0	0,7,0	229	149	0.4088281727463322	0.935900195269	1.0,0.641,0.894	1.0,0.482,NA	0.104
1047	gene:Solyc04g079070.2	NA	4	-	63652549	63652793	63652549	63652601	63652721	63652793	1047	23,64,45	308,786,345	12,7,4	93,76,71	269	149	0.41078861222008756	0.937690124762	0.04,0.043,0.067	0.067,0.049,0.03	0.001
1248	gene:Solyc05g018810.2	NA	5	+	23877988	23878138	23877988	23878002	23878101	23878138	1248	36,52,23	562,1259,513	16,25,12	392,270,322	248	149	0.4112439143918083	0.938012836796	0.037,0.024,0.026	0.024,0.053,0.022	-0.004
1434	gene:Solyc03g007620.2	NA	3	+	2164101	2164342	2164101	2164143	2164224	2164342	1434	0,4,0	10,44,24	0,0,0	14,11,9	230	149	0.41211622884559274	0.938086171626	0.0,0.056,0.0	0.0,0.0,0.0	0.019
2738	gene:Solyc07g066650.2	NA	7	-	68007718	68007932	68007718	68007783	68007874	68007932	2738	9,53,24	555,1664,610	9,3,14	283,224,154	240	149	0.4123322234236474	0.938086171626	0.01,0.019,0.024	0.019,0.008,0.053	-0.009
2802	gene:Solyc02g083730.2	NA	2	-	47027970	47028185	47027970	47028041	47028116	47028185	2802	4,27,3	80,307,111	22,16,12	235,203,190	224	149	0.41253187065478814	0.938086171626	0.032,0.055,0.018	0.059,0.05,0.04	-0.015
294	gene:Solyc03g123640.2	NA	3	+	70438814	70438958	70438814	70438843	70438925	70438958	294	43,95,40	0,0,4	47,26,27	0,0,3	231	149	0.41171929429068754	0.938086171626	1.0,1.0,0.866	1.0,1.0,0.853	0.004
1655	gene:Solyc01g107510.2	NA	1	+	95034951	95035192	95034951	95035035	95035123	95035192	1655	4,4,5	36,111,73	6,0,0	29,22,16	237	149	0.41457571145279337	0.942016901765	0.065,0.022,0.041	0.115,0.0,0.0	0.004
3184	gene:Solyc02g071880.2	NA	2	-	41250912	41251099	41250912	41250949	41251036	41251099	3184	0,3,1	9,38,38	1,0,0	28,15,13	236	149	0.41592751932716077	0.944370385828	0.0,0.047,0.016	0.022,0.0,0.0	0.014
824	gene:Solyc07g043310.2	NA	7	+	56994051	56994245	56994051	56994119	56994206	56994245	824	2,7,1	145,419,246	2,4,5	159,111,83	236	149	0.4164587005158198	0.94485846404	0.009,0.01,0.003	0.008,0.022,0.037	-0.015
1412	gene:Solyc12g099660.1	NA	12	+	66720886	66721122	66720886	66720938	66721053	66721122	1412	5,30,6	109,258,161	11,11,6	157,119,89	264	149	0.4179204143361911	0.946737072052	0.025,0.062,0.021	0.038,0.05,0.037	-0.006
1536	gene:Solyc05g023750.2	NA	5	+	29242280	29242499	29242280	29242328	29242438	29242499	1536	0,1,3	9,40,30	0,1,0	44,28,23	259	149	0.4178316281608203	0.946737072052	0.0,0.014,0.054	0.0,0.02,0.0	0.016
1572	gene:Solyc10g005840.2	NA	10	+	651367	651601	651367	651450	651540	651601	1572	1,4,4	54,151,72	0,1,1	26,21,18	239	149	0.4186179910451575	0.947598907002	0.011,0.016,0.033	0.0,0.029,0.033	-0.001
114	gene:Solyc07g053970.2	NA	7	-	62362444	62362670	62362444	62362554	62362638	62362670	114	4,12,7	236,562,224	2,1,3	166,112,216	233	149	0.42363399112503575	0.956979684079	0.011,0.013,0.02	0.008,0.006,0.009	0.007
1711	gene:Solyc02g086250.2	NA	2	-	48969632	48969811	48969632	48969698	48969777	48969811	1711	0,1,2	7,21,4	2,0,2	14,5,11	228	149	0.4234625485303837	0.956979684079	0.0,0.03,0.246	0.085,0.0,0.106	0.028
211	gene:Solyc09g010540.2	NA	9	-	3912979	3913219	3912979	3913038	3913148	3913219	211	3,10,4	79,212,81	0,4,0	12,11,9	259	149	0.4237229324082762	0.956979684079	0.021,0.026,0.028	0.0,0.173,0.0	-0.033
19	gene:Solyc06g083380.2	NA	6	+	48799885	48800111	48799885	48799968	48800042	48800111	19	5,6,6	65,191,50	4,2,4	63,58,31	223	149	0.425916476418957	0.959842823555	0.049,0.021,0.074	0.041,0.023,0.079	0.0
2342	gene:Solyc01g101090.2	NA	1	+	90943590	90943826	90943590	90943640	90943727	90943826	2342	0,7,3	77,175,53	0,1,0	18,37,16	236	149	0.4259543453927206	0.959842823555	0.0,0.025,0.035	0.0,0.017,0.0	0.014
872	gene:Solyc09g055550.2	NA	9	-	42048853	42049075	42048853	42048919	42049008	42049075	872	9,44,17	10,27,4	5,9,2	5,3,4	238	149	0.4255496768648622	0.959842823555	0.36,0.505,0.727	0.385,0.653,0.238	0.105
1897	gene:Solyc08g081580.2	NA	8	+	64593749	64593946	64593749	64593770	64593891	64593946	1897	66,126,68	0,1,3	106,90,88	0,1,0	270	149	0.42692456920147415	0.960731693453	1.0,0.986,0.926	1.0,0.98,1.0	-0.023
34	gene:Solyc06g060600.1	NA	6	-	38602205	38602439	38602205	38602210	38602349	38602439	34	8,13,13	0,3,0	4,3,7	0,0,0	288	149	0.4269918637568946	0.960731693453	1.0,0.692,1.0	1.0,1.0,1.0	-0.103
2884	gene:Solyc04g008690.2	NA	4	-	2334085	2334288	2334085	2334109	2334208	2334288	2884	9,12,15	0,0,0	14,7,6	2,0,0	248	149	0.4276446727359088	0.96147651026	1.0,1.0,1.0	0.808,1.0,1.0	0.064
3098	gene:Solyc12g099890.1	NA	12	-	66839998	66840245	66839998	66840043	66840149	66840245	3098	5,3,6	36,63,47	4,7,5	50,51,33	255	149	0.42905249497248443	0.963916432314	0.075,0.027,0.069	0.045,0.074,0.081	-0.01
1648	gene:Solyc03g059250.2	NA	3	+	28179192	28179388	28179192	28179210	28179314	28179388	1648	0,7,0	20,65,84	5,1,0	125,58,51	253	149	0.4298175474104424	0.964185309056	0.0,0.06,0.0	0.023,0.01,0.0	0.009
3001	gene:Solyc02g087730.2	NA	2	+	50044348	50044585	50044348	50044360	50044480	50044585	3001	0,11,5	0,1,0	3,4,0	0,0,0	269	149	0.4296942629567797	0.964185309056	NA,0.859,1.0	1.0,1.0,NA	-0.071
1870	gene:Solyc05g050120.2	NA	5	+	60107631	60107871	60107631	60107712	60107793	60107871	1870	174,365,238	1761,3744,1956	151,119,107	1420,952,1112	230	149	0.43073051942096463	0.96550847114	0.06,0.059,0.073	0.064,0.075,0.059	-0.002
665	gene:Solyc02g091030.2	NA	2	+	52471394	52471628	52471394	52471487	52471610	52471628	665	0,0,1	4,19,19	1,1,0	13,1,0	272	149	0.43143502980948945	0.966362720443	0.0,0.0,0.028	0.04,0.354,NA	-0.188
197	gene:Solyc09g047910.2	NA	9	-	33697700	33697937	33697700	33697802	33697874	33697937	197	1,0,3	31,46,37	2,2,0	32,31,27	221	149	0.4328657873167997	0.968841177905	0.021,0.0,0.052	0.04,0.042,0.0	-0.003
3221	gene:Solyc01g099930.2	NA	1	-	90041965	90042180	90041965	90042022	90042110	90042180	3221	39,96,44	0,4,0	21,13,24	0,0,0	237	149	0.43330233060205603	0.969092338203	1.0,0.938,1.0	1.0,1.0,1.0	-0.021
1927	gene:Solyc02g083460.2	NA	2	+	46861489	46861728	46861489	46861592	46861654	46861728	1927	8,24,7	3,0,0	12,5,6	0,0,0	211	149	0.43553509856030426	0.972629951045	0.653,1.0,1.0	1.0,1.0,1.0	-0.116
2470	gene:Solyc02g088720.2	NA	2	+	50711669	50711905	50711669	50711734	50711842	50711905	2470	2,8,3	53,131,87	0,1,3	26,27,25	257	149	0.4353559009974334	0.972629951045	0.021,0.034,0.02	0.0,0.021,0.065	-0.004
1861	gene:Solyc10g081660.1	NA	10	+	62693445	62693690	62693445	62693534	62693643	62693690	1861	26,47,18	2,4,0	5,0,4	0,0,2	258	149	0.44015626545302944	0.982215773841	0.882,0.872,1.0	1.0,NA,0.536	0.15
2883	gene:Solyc03g019950.2	NA	3	+	61269737	61269972	61269737	61269827	61269905	61269972	2883	7,14,5	98,147,88	2,5,6	78,73,48	227	149	0.440685942511725	0.98266387778	0.045,0.059,0.036	0.017,0.043,0.076	0.001
2112	gene:Solyc06g074650.2	NA	6	-	46191187	46191422	46191187	46191259	46191346	46191422	2112	2,7,6	129,291,153	1,0,1	126,97,77	236	149	0.44120229993216553	0.983081634748	0.01,0.015,0.024	0.005,0.0,0.008	0.012
2414	gene:Solyc08g067610.2	NA	8	+	56617611	56617840	56617611	56617700	56617787	56617840	2414	3,1,3	39,76,149	1,2,4	96,55,44	236	149	0.44190349149830455	0.983910307449	0.046,0.008,0.013	0.007,0.022,0.054	-0.005
2110	gene:Solyc06g074650.2	NA	6	-	46195512	46195705	46195512	46195568	46195678	46195705	2110	0,1,1	0,0,0	2,1,1	0,2,0	259	149	0.44285155312770663	0.985286999811	NA,1.0,1.0	1.0,0.223,1.0	0.259
2244	gene:Solyc02g094120.2	NA	2	-	54757439	54757633	54757439	54757502	54757592	54757633	2244	18,33,17	211,574,382	13,7,7	150,125,77	239	149	0.44421766392421014	0.987249275809	0.05,0.035,0.027	0.051,0.034,0.054	-0.009
2503	gene:Solyc10g006390.2	NA	10	-	1004085	1004274	1004085	1004131	1004227	1004274	2503	5,10,0	114,214,82	4,1,1	65,50,63	245	149	0.444394335998165	0.987249275809	0.026,0.028,0.0	0.036,0.012,0.01	-0.001
260	gene:Solyc12g007030.1	NA	12	-	1464168	1464381	1464168	1464230	1464322	1464381	260	303,736,287	0,0,0	65,30,49	2,1,0	241	149	0.44540393314280113	0.988736857833	1.0,1.0,1.0	0.953,0.949,1.0	0.033
459	gene:Solyc12g095770.1	NA	12	+	64902942	64903115	64902942	64902991	64903076	64903115	459	5,9,9	271,513,265	7,3,5	198,154,141	234	149	0.4457257521755994	0.988736857833	0.012,0.011,0.021	0.022,0.012,0.022	-0.004
1953	gene:Solyc03g006070.2	NA	3	-	755113	755341	755113	755164	755276	755341	1953	3,10,4	86,211,131	9,1,1	141,94,96	261	149	0.44822791963583763	0.992077795461	0.02,0.026,0.017	0.035,0.006,0.006	0.005
2527	gene:Solyc10g007760.2	NA	10	+	1996324	1996550	1996324	1996420	1996512	1996550	2527	2,7,7	283,527,241	7,5,2	241,209,143	241	149	0.44812107839608184	0.992077795461	0.004,0.008,0.018	0.018,0.015,0.009	-0.004
583	gene:Solyc12g014460.1	NA	12	+	5444041	5444222	5444041	5444086	5444172	5444222	583	1,2,5	68,158,91	1,2,0	91,50,33	235	149	0.44789978040741696	0.992077795461	0.009,0.008,0.034	0.007,0.025,0.0	0.006
864	gene:Solyc06g075540.2	NA	6	+	46908978	46909212	46908978	46909054	46909144	46909212	864	0,13,6	84,210,71	4,3,3	40,33,51	239	149	0.451586172872679	0.998770898996	0.0,0.037,0.05	0.059,0.054,0.035	-0.02
1533	gene:Solyc11g044330.1	NA	11	-	32954322	32954526	32954322	32954327	32954417	32954526	1533	10,15,12	8,15,6	6,8,4	3,5,4	239	149	0.4520953069757543	0.999157379618	0.438,0.384,0.555	0.555,0.499,0.384	-0.02
798	gene:Solyc01g086740.2	NA	1	+	81687412	81687640	81687412	81687485	81687562	81687640	798	4,5,12	49,76,75	7,4,2	61,38,30	226	149	0.4527106134861685	0.999777762821	0.051,0.042,0.095	0.07,0.065,0.042	0.004
1004	gene:Solyc08g083040.2	NA	8	-	65626530	65626696	65626530	65626590	65626676	65626696	1004	6,4,7	156,228,173	6,1,2	94,84,93	235	149	1	1.0	0.024,0.011,0.025	0.039,0.007,0.013	0.0
1005	gene:Solyc08g083040.2	NA	8	-	65626530	65626696	65626530	65626590	65626672	65626696	1005	6,3,6	1,0,0	5,1,2	0,0,0	231	149	1	1.0	0.795,1.0,1.0	1.0,1.0,1.0	-0.068
1007	gene:Solyc08g083040.2	NA	8	-	65626672	65626876	65626672	65626696	65626781	65626876	1007	41,61,53	17,5,10	18,28,14	1,12,2	234	149	0.7006737801069598	1.0	0.606,0.886,0.771	0.92,0.598,0.817	-0.024
1008	gene:Solyc08g083040.2	NA	8	-	65628819	65629028	65628819	65628881	65628962	65629028	1008	0,2,0	51,109,86	1,2,0	54,38,27	230	149	1	1.0	0.0,0.012,0.0	0.012,0.033,0.0	-0.011
100	gene:Solyc08g074760.2	NA	8	+	58902352	58902581	58902352	58902421	58902509	58902581	100	0,1,0	33,93,70	0,0,0	84,54,57	237	149	1	1.0	0.0,0.007,0.0	0.0,0.0,0.0	0.002
1010	gene:Solyc12g095830.1	NA	12	+	64947768	64948004	64947768	64947842	64947951	64948004	1010	0,5,0	185,167,198	3,0,4	283,162,222	258	149	1	1.0	0.0,0.017,0.0	0.006,0.0,0.01	0.0
1011	gene:Solyc12g095830.1	NA	12	+	64947951	64948185	64947951	64948004	64948125	64948185	1011	10,15,23	0,0,0	29,9,18	2,0,0	270	149	1	1.0	1.0,1.0,1.0	0.889,1.0,1.0	0.037
1015	gene:Solyc08g066820.2	NA	8	-	55670655	55670904	55670655	55670722	55670844	55670904	1015	1,6,4	64,287,81	2,1,1	67,62,55	271	149	0.5771945105236176	1.0	0.009,0.011,0.026	0.016,0.009,0.01	0.004
1016	gene:Solyc11g066380.1	NA	11	+	52152305	52152543	52152305	52152375	52152478	52152543	1016	0,0,0	13,29,24	1,0,0	32,29,18	252	149	1	1.0	0.0,0.0,0.0	0.018,0.0,0.0	-0.006
1017	gene:Solyc12g098620.1	NA	12	+	66067758	66067990	66067758	66067830	66067908	66067990	1017	4,5,6	0,0,2	4,7,10	0,0,0	227	149	1	1.0	1.0,1.0,0.663	1.0,1.0,1.0	-0.112
1018	gene:Solyc09g075070.2	NA	9	-	66887922	66888061	66887922	66887930	66888029	66888061	1018	8,8,8	0,0,2	4,10,3	0,0,0	248	149	1	1.0	1.0,1.0,0.706	1.0,1.0,1.0	-0.098
1019	gene:Solyc09g075070.2	NA	9	-	66887107	66887309	66887107	66887223	66887300	66887309	1019	12,56,28	0,1,0	17,15,5	0,0,0	226	149	1	1.0	1.0,0.974,1.0	1.0,1.0,1.0	-0.009
1021	gene:Solyc09g075070.2	NA	9	-	66887838	66888061	66887838	66887931	66888025	66888061	1021	0,3,3	1,1,1	2,5,3	2,4,1	243	149	0.6819804130646603	1.0	0.0,0.648,0.648	0.38,0.434,0.648	-0.055
1023	gene:Solyc09g075070.2	NA	9	-	66888025	66888229	66888025	66888061	66888173	66888229	1023	10,41,34	0,1,0	31,20,31	0,0,0	261	149	1	1.0	1.0,0.959,1.0	1.0,1.0,1.0	-0.014
1025	gene:Solyc05g013820.2	NA	5	-	7124930	7125162	7124930	7125000	7125097	7125162	1025	10,43,14	0,1,0	14,10,6	0,0,0	246	149	1	1.0	1.0,0.963,1.0	1.0,1.0,1.0	-0.012
1027	gene:Solyc03g093210.2	NA	3	+	54400604	54400849	54400604	54400715	54400798	54400849	1027	0,1,0	19,21,11	0,0,0	13,19,12	232	149	1	1.0	0.0,0.03,0.0	0.0,0.0,0.0	0.01
1029	gene:Solyc01g088000.2	NA	1	-	82846338	82846566	82846338	82846358	82846476	82846566	1029	6,24,14	179,254,186	10,13,5	111,106,109	267	149	0.5793767073234166	1.0	0.018,0.05,0.04	0.048,0.064,0.025	-0.01
102	gene:Solyc05g017890.2	NA	5	-	19091605	19091849	19091605	19091698	19091789	19091849	102	0,1,0	0,2,0	0,0,4	0,0,0	240	149	1	1.0	NA,0.237,NA	NA,NA,1.0	-0.763
1030	gene:Solyc02g089210.2	NA	2	+	51092816	51093021	51092816	51092900	51093015	51093021	1030	3,14,14	0,1,0	4,2,0	0,0,0	264	149	1	1.0	1.0,0.888,1.0	1.0,1.0,NA	-0.037
1032	gene:Solyc02g089210.2	NA	2	+	51093165	51093384	51093165	51093191	51093277	51093384	1032	1,6,8	6,41,31	4,0,2	17,7,1	235	149	0.48962447051782787	1.0	0.096,0.085,0.141	0.13,0.0,0.559	-0.122
1033	gene:Solyc02g089210.2	NA	2	+	51092816	51093021	51092816	51092900	51092979	51093021	1033	0,1,1	8,49,24	0,1,0	21,12,6	228	149	1	1.0	0.0,0.013,0.027	0.0,0.052,0.0	-0.004
1034	gene:Solyc06g068570.2	NA	6	+	42500824	42501069	42500824	42500833	42501014	42501069	1034	2,1,1	9,32,15	0,0,3	18,3,6	330	149	1	1.0	0.091,0.014,0.029	0.0,0.0,0.184	-0.017
1035	gene:Solyc10g018250.1	NA	10	+	7305844	7306037	7305844	7305867	7305960	7306037	1035	15,59,16	321,577,264	24,9,27	339,198,229	242	149	0.830567108216272	1.0	0.028,0.059,0.036	0.042,0.027,0.068	-0.005
1036	gene:Solyc03g121950.2	NA	3	-	69948424	69948631	69948424	69948454	69948571	69948631	1036	9,9,14	0,0,0	14,4,12	1,0,0	266	149	1	1.0	1.0,1.0,1.0	0.887,1.0,1.0	0.038
103	gene:Solyc11g007960.1	NA	11	+	2182038	2182275	2182038	2182102	2182208	2182275	103	0,1,4	30,56,42	3,2,2	55,50,36	255	149	0.512277925179025	1.0	0.0,0.01,0.053	0.031,0.023,0.031	-0.007
1041	gene:Solyc03g113590.2	NA	3	-	63669177	63669402	63669177	63669255	63669356	63669402	1041	10,38,21	0,0,0	9,7,8	1,0,0	250	149	1	1.0	1.0,1.0,1.0	0.843,1.0,1.0	0.052
1042	gene:Solyc01g010810.2	NA	1	-	6210192	6210385	6210192	6210269	6210341	6210385	1042	2,6,2	96,119,82	2,1,6	69,42,84	221	149	0.5626280558713477	1.0	0.014,0.033,0.016	0.019,0.016,0.046	-0.006
1044	gene:Solyc04g049710.2	NA	4	-	43144919	43145104	43144919	43145018	43145078	43145104	1044	2,17,11	0,2,0	4,0,2	0,0,0	209	149	1	1.0	1.0,0.858,1.0	1.0,NA,1.0	-0.047
1048	gene:Solyc04g079070.2	NA	4	-	63652549	63652793	63652549	63652591	63652721	63652793	1048	37,124,65	4,19,11	21,13,5	0,2,0	279	149	1	1.0	0.832,0.777,0.759	1.0,0.776,1.0	-0.136
1049	gene:Solyc04g079070.2	NA	4	-	63653857	63654100	63653857	63653926	63654001	63654100	1049	15,22,13	272,706,439	6,5,3	117,104,78	224	149	0.7858117540636369	1.0	0.035,0.02,0.019	0.033,0.031,0.025	-0.005
1050	gene:Solyc04g079070.2	NA	4	-	63654001	63654239	63654001	63654100	63654210	63654239	1050	0,2,1	170,574,350	1,1,1	90,69,36	259	149	1	1.0	0.0,0.002,0.002	0.006,0.008,0.016	-0.009
1052	gene:Solyc01g081050.2	NA	1	+	80381171	80381524	80381171	80381259	80381345	80381524	1052	135,244,105	0,4,0	54,57,56	0,0,0	235	149	1	1.0	1.0,0.975,1.0	1.0,1.0,1.0	-0.008
1053	gene:Solyc08g076810.2	NA	8	+	60713294	60713531	60713294	60713358	60713455	60713531	1053	0,0,1	2,13,7	0,2,0	2,11,1	246	149	1	1.0	0.0,0.0,0.08	0.0,0.099,0.0	-0.006
1054	gene:Solyc09g005230.2	NA	9	-	177785	178033	177785	177858	177939	178033	1054	0,0,0	7,2,4	0,0,1	4,0,4	230	149	1	1.0	0.0,0.0,0.0	0.0,NA,0.139	-0.07
1056	gene:Solyc11g064920.1	NA	11	+	50239284	50239498	50239284	50239372	50239460	50239498	1056	0,1,0	99,216,112	0,0,3	87,73,79	237	149	1	1.0	0.0,0.003,0.0	0.0,0.0,0.023	-0.007
1058	gene:Solyc09g008130.2	NA	9	-	1601902	1602106	1601902	1601952	1602051	1602106	1058	1,2,4	13,31,21	2,0,1	8,10,5	248	149	0.5023681277720198	1.0	0.044,0.037,0.103	0.131,0.0,0.107	-0.018
1061	gene:Solyc01g103010.2	NA	1	+	91678013	91678202	91678013	91678052	91678119	91678202	1061	0,1,0	66,92,129	1,0,1	182,116,98	216	149	1	1.0	0.0,0.007,0.0	0.004,0.0,0.007	-0.001
1063	gene:Solyc03g063880.2	NA	3	-	36633795	36634134	36633795	36633801	36633966	36634134	1063	84,218,160	1,0,0	173,96,88	0,0,0	314	149	1	1.0	0.976,1.0,1.0	1.0,1.0,1.0	-0.008
1066	gene:Solyc03g114280.2	NA	3	+	64297922	64298104	64297922	64297957	64298077	64298104	1066	1,0,2	1,0,0	7,2,0	7,1,0	269	149	1	1.0	0.356,NA,1.0	0.356,0.526,NA	0.237
1068	gene:Solyc03g114280.2	NA	3	+	64297819	64297957	64297819	64297848	64297922	64297957	1068	0,1,4	13,36,23	1,3,0	30,17,6	223	149	0.8799093279469419	1.0	0.0,0.018,0.104	0.022,0.105,0.0	-0.002
1069	gene:Solyc07g019530.2	NA	7	+	11873560	11873795	11873560	11873646	11873765	11873795	1069	25,55,31	0,0,0	61,48,41	1,0,0	268	149	1	1.0	1.0,1.0,1.0	0.971,1.0,1.0	0.01
106	gene:Solyc01g107620.2	NA	1	+	95116069	95116632	95116069	95116112	95116504	95116632	106	76,425,121	0,0,0	94,47,58	0,2,0	541	149	1	1.0	1.0,1.0,1.0	1.0,0.866,1.0	0.045
1072	gene:Solyc07g019530.2	NA	7	+	11870961	11871165	11870961	11870996	11871090	11871165	1072	3,21,6	50,78,90	15,11,6	56,76,69	243	149	0.5728209280960893	1.0	0.035,0.142,0.039	0.141,0.082,0.051	-0.019
1078	gene:Solyc10g051390.1	NA	10	+	52082526	52082755	52082526	52082677	52082746	52082755	1078	808,1160,540	0,1,0	880,806,817	0,0,0	218	149	1	1.0	1.0,0.999,1.0	1.0,1.0,1.0	-0.0
1079	gene:Solyc10g051390.1	NA	10	+	52082746	52082910	52082746	52082755	52082833	52082910	1079	197,165,109	0,0,0	310,319,266	1,0,0	227	149	1	1.0	1.0,1.0,1.0	0.995,1.0,1.0	0.002
1082	gene:Solyc01g101240.2	NA	1	+	91060814	91061060	91060814	91060928	91061031	91061060	1082	294,652,235	11,16,14	53,30,48	1,1,0	252	149	1	1.0	0.94,0.96,0.908	0.969,0.947,1.0	-0.036
1087	gene:Solyc08g075890.2	NA	8	+	59981147	59981360	59981147	59981212	59981293	59981360	1087	10,50,28	0,0,1	11,10,3	0,0,0	230	149	1	1.0	1.0,1.0,0.948	1.0,1.0,1.0	-0.017
1088	gene:Solyc08g075890.2	NA	8	+	59982080	59982307	59982080	59982149	59982275	59982307	1088	128,271,144	0,1,0	66,76,80	0,0,0	275	149	1	1.0	1.0,0.993,1.0	1.0,1.0,1.0	-0.002
1089	gene:Solyc08g075890.2	NA	8	+	59982275	59982501	59982275	59982307	59982387	59982501	1089	8,50,16	2,0,0	7,7,11	0,0,0	229	149	1	1.0	0.722,1.0,1.0	1.0,1.0,1.0	-0.093
108	gene:Solyc03g121310.2	NA	3	-	69451072	69451280	69451072	69451140	69451225	69451280	108	4,15,12	529,1437,695	6,3,5	570,317,296	234	149	1	1.0	0.005,0.007,0.011	0.007,0.006,0.011	-0.0
1092	gene:Solyc08g075890.2	NA	8	+	59981147	59981360	59981147	59981216	59981353	59981360	1092	64,180,71	1,1,0	46,30,23	0,0,0	286	149	1	1.0	0.971,0.989,1.0	1.0,1.0,1.0	-0.013
1093	gene:Solyc08g075890.2	NA	8	+	59982275	59982497	59982275	59982328	59982387	59982497	1093	8,47,15	0,0,2	6,7,11	0,0,0	208	149	1	1.0	1.0,1.0,0.843	1.0,1.0,1.0	-0.052
1094	gene:Solyc08g075890.2	NA	8	+	59982275	59982497	59982275	59982303	59982387	59982497	1094	21,52,23	586,852,490	10,11,16	216,248,270	233	149	0.8680728750090562	1.0	0.022,0.038,0.029	0.029,0.028,0.037	-0.002
1097	gene:Solyc08g075890.2	NA	8	+	59979868	59980099	59979868	59979940	59980030	59980099	1097	2,10,8	279,680,575	2,1,3	326,241,232	239	149	1	1.0	0.004,0.009,0.009	0.004,0.003,0.008	0.002
1098	gene:Solyc08g075890.2	NA	8	+	59979861	59980093	59979861	59979944	59980030	59980093	1098	0,7,6	2,0,0	2,0,3	0,0,1	235	149	1	1.0	0.0,1.0,1.0	1.0,NA,0.655	-0.161
1099	gene:Solyc08g075890.2	NA	8	+	59979770	59979944	59979770	59979778	59979868	59979944	1099	17,64,53	1,0,0	32,18,14	0,0,0	239	149	1	1.0	0.914,1.0,1.0	1.0,1.0,1.0	-0.029
10	gene:Solyc01g090200.2	NA	1	+	83847453	83847689	83847453	83847525	83847616	83847689	10	1,2,1	66,153,110	0,0,0	58,33,41	240	149	1	1.0	0.009,0.008,0.006	0.0,0.0,0.0	0.008
1100	gene:Solyc08g075890.2	NA	8	+	59979770	59979944	59979770	59979778	59979861	59979944	1100	11,39,36	216,469,427	21,15,10	225,205,164	232	149	0.6570152819900135	1.0	0.032,0.051,0.051	0.057,0.045,0.038	-0.002
1102	gene:Solyc12g056530.1	NA	12	-	62482972	62483201	62482972	62483039	62483131	62483201	1102	15,37,8	275,385,260	10,4,8	89,103,100	241	149	0.7953956263563361	1.0	0.033,0.056,0.019	0.065,0.023,0.047	-0.009
1103	gene:Solyc12g056530.1	NA	12	-	62483131	62483337	62483131	62483201	62483269	62483337	1103	10,18,6	0,10,8	7,2,4	1,0,0	217	149	1	1.0	1.0,0.553,0.34	0.828,1.0,1.0	-0.312
1105	gene:Solyc12g056530.1	NA	12	-	62483131	62483337	62483131	62483193	62483269	62483337	1105	19,33,13	246,344,223	8,10,5	99,95,90	225	149	1	1.0	0.049,0.06,0.037	0.051,0.065,0.035	-0.002
1106	gene:Solyc12g056530.1	NA	12	-	62483131	62483337	62483131	62483193	62483277	62483337	1106	28,42,24	0,2,0	16,13,9	0,0,0	233	149	1	1.0	1.0,0.931,1.0	1.0,1.0,1.0	-0.023
1107	gene:Solyc01g098830.2	NA	1	+	89234358	89234598	89234358	89234384	89234485	89234598	1107	2,17,9	24,77,55	7,3,2	29,16,24	250	149	0.890840338502825	1.0	0.047,0.116,0.089	0.126,0.101,0.047	-0.007
1108	gene:Solyc01g098830.2	NA	1	+	89234365	89234598	89234365	89234384	89234477	89234598	1108	1,17,9	0,0,0	7,3,2	1,0,0	242	149	1	1.0	1.0,1.0,1.0	0.812,1.0,1.0	0.063
110	gene:Solyc03g121310.2	NA	3	-	69451072	69451291	69451072	69451144	69451225	69451291	110	4,15,12	0,2,0	6,3,5	0,0,0	230	149	1	1.0	1.0,0.829,1.0	1.0,1.0,1.0	-0.057
1111	gene:Solyc02g077210.1	NA	2	+	42201004	42201198	42201004	42201023	42201133	42201198	1111	0,8,4	0,1,0	8,6,4	1,0,0	259	149	1	1.0	NA,0.822,1.0	0.822,1.0,1.0	-0.03
1113	gene:Solyc05g005290.2	NA	5	-	233064	233421	233064	233113	233262	233421	1113	34,132,70	0,3,0	56,50,36	2,0,0	298	149	1	1.0	1.0,0.957,1.0	0.933,1.0,1.0	0.008
1114	gene:Solyc09g074230.2	NA	9	-	66005542	66005748	66005542	66005607	66005697	66005748	1114	5,16,3	361,621,465	6,2,4	369,280,272	239	149	0.873909814385277	1.0	0.009,0.016,0.004	0.01,0.004,0.009	0.002
1117	gene:Solyc09g074230.2	NA	9	-	66005542	66005748	66005542	66005559	66005697	66005748	1117	54,122,74	0,0,0	28,28,41	1,0,0	287	149	1	1.0	1.0,1.0,1.0	0.936,1.0,1.0	0.021
1118	gene:Solyc09g074230.2	NA	9	-	66005362	66005559	66005362	66005455	66005549	66005559	1118	25,46,36	0,0,2	24,23,14	0,0,0	243	149	1	1.0	1.0,1.0,0.917	1.0,1.0,1.0	-0.028
1119	gene:Solyc09g074230.2	NA	9	-	66005362	66005559	66005362	66005455	66005542	66005559	1119	3,18,7	304,594,426	9,5,4	325,240,248	236	149	0.8945219139316011	1.0	0.006,0.019,0.01	0.017,0.013,0.01	-0.002
111	gene:Solyc03g121310.2	NA	3	-	69451072	69451291	69451072	69451158	69451225	69451291	111	4,15,12	0,0,1	6,3,5	0,0,0	216	149	1	1.0	1.0,1.0,0.892	1.0,1.0,1.0	-0.036
1120	gene:Solyc09g074230.2	NA	9	-	66006342	66006568	66006342	66006380	66006478	66006568	1120	20,43,36	147,300,267	25,20,21	187,147,126	247	149	0.9095203868954903	1.0	0.076,0.08,0.075	0.075,0.076,0.091	-0.004
1122	gene:Solyc02g062950.2	NA	2	-	34896598	34896827	34896598	34896643	34896777	34896827	1122	7,10,12	139,236,175	7,3,8	102,62,120	283	149	0.5125926504800653	1.0	0.026,0.022,0.035	0.035,0.025,0.034	-0.004
1123	gene:Solyc10g084310.1	NA	10	+	63912795	63913035	63912795	63912802	63912894	63913035	1123	23,63,11	1198,2260,942	23,22,24	1306,1138,1218	241	149	0.48373660467169677	1.0	0.012,0.017,0.007	0.011,0.012,0.012	0.0
1126	gene:Solyc01g112060.2	NA	1	-	98177469	98177711	98177469	98177565	98177641	98177711	1126	7,20,4	0,1,0	11,4,5	0,0,0	225	149	1	1.0	1.0,0.93,1.0	1.0,1.0,1.0	-0.023
1128	gene:Solyc07g064680.2	NA	7	+	66722729	66722938	66722729	66722785	66722886	66722938	1128	18,46,7	960,2217,939	7,3,4	633,471,465	250	149	0.7447200290808246	1.0	0.011,0.012,0.004	0.007,0.004,0.005	0.004
112	gene:Solyc03g121310.2	NA	3	-	69451072	69451291	69451072	69451139	69451225	69451291	112	4,15,12	0,2,0	6,3,5	0,0,0	235	149	1	1.0	1.0,0.826,1.0	1.0,1.0,1.0	-0.058
1130	gene:Solyc08g076160.2	NA	8	+	60193105	60193353	60193105	60193160	60193231	60193353	1130	74,108,62	0,1,0	81,75,45	0,0,0	220	149	1	1.0	1.0,0.987,1.0	1.0,1.0,1.0	-0.004
1134	gene:Solyc06g009650.2	NA	6	+	3597430	3597645	3597430	3597470	3597577	3597645	1134	0,2,5	22,62,76	0,0,0	85,58,59	256	149	0.6948428619548501	1.0	0.0,0.018,0.037	0.0,0.0,0.0	0.018
1135	gene:Solyc06g009650.2	NA	6	+	3594205	3594454	3594205	3594276	3594376	3594454	1135	0,1,2	35,72,59	0,0,1	66,46,52	249	149	1	1.0	0.0,0.008,0.02	0.0,0.0,0.011	0.006
1136	gene:Solyc06g008520.2	NA	6	+	2409591	2409779	2409591	2409641	2409742	2409779	1136	17,94,14	0,1,0	13,8,12	0,0,0	250	149	1	1.0	1.0,0.982,1.0	1.0,1.0,1.0	-0.006
1137	gene:Solyc06g008520.2	NA	6	+	2409591	2409779	2409591	2409641	2409719	2409779	1137	4,6,2	110,429,159	2,1,2	96,60,50	227	149	1	1.0	0.023,0.009,0.008	0.013,0.011,0.026	-0.003
1138	gene:Solyc06g008520.2	NA	6	+	2406670	2406866	2406670	2406684	2406792	2406866	1138	6,25,11	1,3,2	6,9,6	0,3,3	257	149	0.4739004296244038	1.0	0.777,0.829,0.761	1.0,0.635,0.537	0.065
1140	gene:Solyc03g112050.2	NA	3	+	62589665	62589904	62589665	62589730	62589829	62589904	1140	167,363,168	1,0,0	75,60,57	0,0,0	248	149	1	1.0	0.99,1.0,1.0	1.0,1.0,1.0	-0.003
1141	gene:Solyc12g010450.1	NA	12	-	3472363	3472575	3472363	3472397	3472470	3472575	1141	19,66,17	1,0,0	32,37,29	0,0,0	222	149	1	1.0	0.927,1.0,1.0	1.0,1.0,1.0	-0.024
1142	gene:Solyc08g083280.2	NA	8	+	65783773	65783928	65783773	65783807	65783904	65783928	1142	4,7,4	0,0,0	5,3,0	0,0,2	246	149	1	1.0	1.0,1.0,1.0	1.0,1.0,0.0	0.333
1143	gene:Solyc08g083280.2	NA	8	+	65783904	65784153	65783904	65783928	65784103	65784153	1143	422,513,410	0,0,2	631,629,590	0,0,4	324	149	1	1.0	1.0,1.0,0.99	1.0,1.0,0.985	0.002
1144	gene:Solyc08g083280.2	NA	8	+	65783904	65784153	65783904	65783952	65784103	65784153	1144	421,512,407	4,0,0	630,629,589	2,4,0	300	149	1	1.0	0.981,1.0,1.0	0.994,0.987,1.0	0.0
1145	gene:Solyc08g083280.2	NA	8	+	65783773	65783928	65783773	65783807	65783878	65783928	1145	2,6,4	443,492,417	2,0,0	642,620,600	220	149	1	1.0	0.003,0.008,0.006	0.002,0.0,0.0	0.005
1146	gene:Solyc08g083280.2	NA	8	+	65783773	65783928	65783773	65783791	65783878	65783928	1146	2,6,4	0,0,0	3,1,1	1,0,0	236	149	1	1.0	1.0,1.0,1.0	0.654,1.0,1.0	0.115
1147	gene:Solyc08g083280.2	NA	8	+	65785266	65785444	65785266	65785289	65785369	65785444	1147	10,28,10	263,638,252	18,13,9	318,236,267	229	149	0.5301290821813522	1.0	0.024,0.028,0.025	0.036,0.035,0.021	-0.005
1149	gene:Solyc08g083280.2	NA	8	+	65783904	65784153	65783904	65784015	65784094	65784153	1149	22,27,19	4,0,0	42,41,34	0,0,0	228	149	0.4583208183926598	1.0	0.782,1.0,1.0	1.0,1.0,1.0	-0.073
1151	gene:Solyc08g083280.2	NA	8	+	65785233	65785465	65785233	65785289	65785377	65785465	1151	12,44,14	0,2,0	25,17,14	0,0,0	237	149	1	1.0	1.0,0.933,1.0	1.0,1.0,1.0	-0.022
1153	gene:Solyc08g022070.2	NA	8	+	33077493	33077730	33077493	33077584	33077699	33077730	1153	72,82,51	0,0,0	41,28,19	2,0,0	264	149	1	1.0	1.0,1.0,1.0	0.92,1.0,1.0	0.027
1155	gene:Solyc09g090120.2	NA	9	+	69653654	69653828	69653654	69653667	69653755	69653828	1155	3,19,11	0,0,0	5,0,4	1,0,0	237	149	1	1.0	1.0,1.0,1.0	0.759,NA,1.0	0.121
1156	gene:Solyc09g090120.2	NA	9	+	69653654	69653828	69653654	69653667	69653748	69653828	1156	0,3,1	51,123,76	1,0,0	57,51,25	230	149	1	1.0	0.0,0.016,0.008	0.011,0.0,0.0	0.004
1159	gene:Solyc07g045160.2	NA	7	+	58258862	58259105	58258862	58258925	58259018	58259105	1159	1,12,8	129,277,145	0,1,0	4,6,7	242	149	1	1.0	0.005,0.026,0.033	0.0,0.093,0.0	-0.01
115	gene:Solyc04g076510.2	NA	4	+	61393801	61394046	61393801	61393861	61393949	61394046	115	0,1,0	16,77,65	2,1,0	44,38,18	237	149	1	1.0	0.0,0.008,0.0	0.028,0.016,0.0	-0.012
1161	gene:Solyc03g123740.2	NA	3	-	70482580	70482775	70482580	70482652	70482755	70482775	1161	0,3,0	119,252,240	0,1,0	168,142,70	252	149	1	1.0	0.0,0.007,0.0	0.0,0.004,0.0	0.001
1162	gene:Solyc04g008720.2	NA	4	+	2392352	2392544	2392352	2392380	2392475	2392544	1162	0,2,0	17,43,22	2,0,0	29,17,7	244	149	1	1.0	0.0,0.028,0.0	0.04,0.0,0.0	-0.004
1163	gene:Solyc04g008720.2	NA	4	+	2390328	2390574	2390328	2390382	2390455	2390574	1163	1,0,0	7,14,7	0,0,0	26,10,22	222	149	1	1.0	0.087,0.0,0.0	0.0,0.0,0.0	0.029
1164	gene:Solyc01g005810.2	NA	1	+	530555	530802	530555	530629	530718	530802	1164	7,12,2	221,476,231	9,2,2	255,172,159	238	149	0.7007919378078034	1.0	0.019,0.016,0.005	0.022,0.007,0.008	0.001
1167	gene:Solyc06g082580.2	NA	6	-	48351396	48351633	48351396	48351436	48351547	48351633	1167	10,39,20	0,0,0	6,4,11	0,1,0	260	149	1	1.0	1.0,1.0,1.0	1.0,0.696,1.0	0.101
1168	gene:Solyc10g085980.1	NA	10	+	64977119	64977366	64977119	64977195	64977287	64977366	1168	0,1,0	10,23,10	0,0,0	10,5,3	241	149	1	1.0	0.0,0.026,0.0	0.0,0.0,0.0	0.009
116	gene:Solyc05g054520.2	NA	5	+	64426158	64426400	64426158	64426234	64426331	64426400	116	0,0,1	41,100,45	1,1,0	59,36,56	246	149	1	1.0	0.0,0.0,0.013	0.01,0.017,0.0	-0.005
1172	gene:Solyc03g007590.2	NA	3	-	2140857	2141090	2140857	2140925	2141018	2141090	1172	0,1,1	22,62,36	2,0,0	35,23,24	242	149	1	1.0	0.0,0.01,0.017	0.034,0.0,0.0	-0.002
1173	gene:Solyc02g005180.2	NA	2	+	7138862	7139028	7138862	7138902	7138982	7139028	1173	22,15,25	2,5,0	7,4,1	1,0,0	229	149	1	1.0	0.877,0.661,1.0	0.82,1.0,1.0	-0.094
1175	gene:Solyc02g005180.2	NA	2	+	7140093	7140269	7140093	7140136	7140209	7140269	1175	4,6,2	78,250,94	1,0,1	29,13,17	222	149	1	1.0	0.033,0.016,0.014	0.023,0.0,0.038	0.001
1177	gene:Solyc02g005180.2	NA	2	+	7139630	7139866	7139630	7139652	7139781	7139866	1177	13,56,17	0,0,0	9,11,1	2,1,0	278	149	0.9695358709201515	1.0	1.0,1.0,1.0	0.707,0.855,1.0	0.146
1185	gene:Solyc02g005180.2	NA	2	+	7140219	7140400	7140219	7140269	7140383	7140400	1185	26,55,25	0,3,0	11,7,0	0,0,0	263	149	0.5143442970239749	1.0	1.0,0.912,1.0	1.0,1.0,NA	-0.029
1186	gene:Solyc02g005180.2	NA	2	+	7140219	7140400	7140219	7140269	7140358	7140400	1186	16,40,20	8,25,7	5,4,0	1,0,0	238	149	1	1.0	0.556,0.5,0.641	0.758,1.0,NA	-0.313
1188	gene:Solyc03g118390.2	NA	3	-	67283773	67284019	67283773	67283834	67283941	67284019	1188	8,12,0	0,3,0	3,0,2	0,0,0	256	149	1	1.0	1.0,0.7,NA	1.0,NA,1.0	-0.15
118	gene:Solyc05g009710.2	NA	5	-	3910446	3910662	3910446	3910549	3910621	3910662	118	3,7,3	0,0,2	1,10,3	0,0,0	221	149	1	1.0	1.0,1.0,0.503	1.0,1.0,1.0	-0.166
1190	gene:Solyc03g118390.2	NA	3	-	67283773	67284019	67283773	67283843	67283944	67284019	1190	21,26,32	0,1,1	19,8,8	0,0,0	250	149	1	1.0	1.0,0.939,0.95	1.0,1.0,1.0	-0.037
1191	gene:Solyc03g118390.2	NA	3	-	67283773	67284019	67283773	67283831	67283941	67284019	1191	8,12,0	0,1,0	3,0,2	0,0,0	259	149	1	1.0	1.0,0.873,NA	1.0,NA,1.0	-0.064
1193	gene:Solyc03g118390.2	NA	3	-	67284438	67284617	67284438	67284491	67284567	67284617	1193	3,13,2	154,334,278	5,4,1	171,160,112	225	149	0.6069288055157296	1.0	0.013,0.025,0.005	0.019,0.016,0.006	0.001
1194	gene:Solyc11g013290.1	NA	11	-	6227750	6227943	6227750	6227802	6227889	6227943	1194	0,1,2	11,22,63	0,1,2	34,26,19	236	149	1	1.0	0.0,0.028,0.02	0.0,0.024,0.062	-0.013
1195	gene:Solyc09g060080.2	NA	9	+	57533678	57533895	57533678	57533713	57533814	57533895	1195	0,0,0	18,17,28	1,0,0	27,20,9	250	149	1	1.0	0.0,0.0,0.0	0.022,0.0,0.0	-0.007
1197	gene:Solyc12g041880.1	NXD1	12	-	42384277	42384471	42384277	42384331	42384418	42384471	1197	3,8,8	0,1,0	2,2,5	0,0,0	236	149	1	1.0	1.0,0.835,1.0	1.0,1.0,1.0	-0.055
1198	gene:Solyc12g041880.1	NXD1	12	-	42386972	42387133	42386972	42386983	42387049	42387133	1198	0,0,1	6,6,2	0,0,0	13,6,2	215	149	1	1.0	0.0,0.0,0.257	0.0,0.0,0.0	0.086
119	gene:Solyc05g009710.2	NA	5	-	3907374	3907597	3907374	3907455	3907543	3907597	119	2,17,14	0,1,0	9,8,4	0,0,0	237	149	1	1.0	1.0,0.914,1.0	1.0,1.0,1.0	-0.029
1202	gene:Solyc06g065230.2	NA	6	+	40680162	40680381	40680162	40680225	40680320	40680381	1202	0,6,1	382,626,400	0,1,2	278,210,287	244	149	1	1.0	0.0,0.006,0.002	0.0,0.003,0.004	0.0
1205	gene:Solyc02g071890.2	NA	2	+	41266904	41267112	41266904	41266972	41267049	41267112	1205	0,3,0	45,102,59	3,0,0	46,40,45	226	149	1	1.0	0.0,0.019,0.0	0.041,0.0,0.0	-0.007
1206	gene:Solyc02g071890.2	NA	2	+	41265181	41265414	41265181	41265274	41265380	41265414	1206	2,3,2	89,129,94	0,2,1	111,83,72	255	149	1	1.0	0.013,0.013,0.012	0.0,0.014,0.008	0.005
1210	gene:Solyc12g043160.1	NA	12	-	38979650	38979850	38979650	38979719	38979809	38979850	1210	349,1084,347	0,0,8	218,195,161	0,6,0	239	149	0.5611856700991815	1.0	1.0,1.0,0.964	1.0,0.953,1.0	0.004
1213	gene:Solyc12g009500.1	NA	12	+	2766481	2766690	2766481	2766571	2766652	2766690	1213	133,499,187	0,0,1	88,81,85	2,0,0	230	149	1	1.0	1.0,1.0,0.992	0.966,1.0,1.0	0.009
1214	gene:Solyc08g008040.2	NA	8	+	2535285	2535588	2535285	2535355	2535426	2535588	1214	116,249,134	0,1,0	68,92,61	0,0,0	220	149	1	1.0	1.0,0.994,1.0	1.0,1.0,1.0	-0.002
1216	gene:Solyc01g100520.2	NA	1	-	90529290	90529490	90529290	90529336	90529447	90529490	1216	4,9,3	1,0,0	4,4,1	1,1,0	260	149	1	1.0	0.696,1.0,1.0	0.696,0.696,1.0	0.101
1218	gene:Solyc03g114780.2	NA	3	+	64681043	64681282	64681043	64681133	64681219	64681282	1218	0,1,0	21,58,26	0,0,0	11,7,4	235	149	1	1.0	0.0,0.011,0.0	0.0,0.0,0.0	0.004
1219	gene:Solyc03g114780.2	NA	3	+	64675380	64675623	64675380	64675456	64675547	64675623	1219	0,0,0	7,25,13	0,1,0	5,5,7	240	149	1	1.0	0.0,0.0,0.0	0.0,0.11,0.0	-0.037
121	gene:Solyc05g009710.2	NA	5	-	3910446	3910662	3910446	3910532	3910619	3910662	121	3,7,3	4,7,1	1,10,3	0,2,0	236	149	1	1.0	0.321,0.387,0.654	1.0,0.759,1.0	-0.466
1221	gene:Solyc01g105340.2	NA	1	+	93544811	93545025	93544811	93544858	93544944	93545025	1221	1,2,2	138,245,192	1,0,1	137,127,102	235	149	1	1.0	0.005,0.005,0.007	0.005,0.0,0.006	0.002
1222	gene:Solyc01g056810.2	NA	1	-	56750729	56750929	56750729	56750755	56750843	56750929	1222	0,1,2	66,86,76	1,2,0	68,68,41	237	149	1	1.0	0.0,0.007,0.016	0.009,0.018,0.0	-0.001
1223	gene:Solyc01g080330.2	NA	1	+	79558798	79559019	79558798	79558825	79558971	79559019	1223	61,299,100	0,1,0	74,46,31	0,0,0	295	149	1	1.0	1.0,0.993,1.0	1.0,1.0,1.0	-0.002
1224	gene:Solyc01g080330.2	NA	1	+	79558798	79559019	79558798	79558825	79558935	79559019	1224	5,38,6	441,1089,534	8,10,2	326,263,245	259	149	0.7766370513280806	1.0	0.006,0.02,0.006	0.014,0.021,0.005	-0.003
1227	gene:Solyc11g016940.1	NA	11	-	7603192	7603428	7603192	7603278	7603371	7603428	1227	0,0,0	8,19,15	1,0,0	11,3,5	242	149	1	1.0	0.0,0.0,0.0	0.053,0.0,0.0	-0.018
1232	gene:Solyc08g015860.2	NA	8	+	6170481	6170701	6170481	6170544	6170633	6170701	1232	75,138,88	0,2,1	106,67,89	0,0,0	238	149	1	1.0	1.0,0.977,0.982	1.0,1.0,1.0	-0.014
1234	gene:Solyc02g094510.2	NA	2	-	55031895	55032255	55031895	55032075	55032150	55032255	1234	186,398,254	2,0,0	228,189,154	0,0,0	224	149	1	1.0	0.984,1.0,1.0	1.0,1.0,1.0	-0.005
1236	gene:Solyc01g005250.2	NA	1	-	192990	193235	192990	193085	193190	193235	1236	1,7,1	83,226,123	6,1,1	199,101,157	254	149	1	1.0	0.007,0.018,0.005	0.017,0.006,0.004	0.001
1238	gene:Solyc06g084510.2	NA	6	-	49596795	49596971	49596795	49596828	49596935	49596971	1238	5,1,3	161,264,139	0,0,0	81,89,88	256	149	1	1.0	0.018,0.002,0.012	0.0,0.0,0.0	0.011
123	gene:Solyc07g054880.2	NA	7	+	63059368	63059691	63059368	63059446	63059563	63059691	123	242,627,294	0,0,0	71,46,58	0,1,0	266	149	1	1.0	1.0,1.0,1.0	1.0,0.963,1.0	0.012
1240	gene:Solyc07g062410.2	NA	7	-	65167117	65167308	65167117	65167164	65167253	65167308	1240	17,36,25	0,0,0	23,10,10	2,0,0	238	149	1	1.0	1.0,1.0,1.0	0.878,1.0,1.0	0.041
1242	gene:Solyc06g064620.2	NA	6	-	40269426	40269653	40269426	40269486	40269595	40269653	1242	32,84,51	0,0,0	80,58,63	1,0,0	258	149	1	1.0	1.0,1.0,1.0	0.979,1.0,1.0	0.007
1243	gene:Solyc03g098280.2	NA	3	+	60633538	60633798	60633538	60633660	60633748	60633798	1243	617,923,641	0,0,1	754,556,614	0,0,0	237	149	1	1.0	1.0,1.0,0.998	1.0,1.0,1.0	-0.001
1252	gene:Solyc05g018810.2	NA	5	+	23875157	23875376	23875157	23875201	23875276	23875376	1252	5,6,7	712,1109,803	7,10,8	751,697,587	224	149	1	1.0	0.005,0.004,0.006	0.006,0.009,0.009	-0.003
1254	gene:Solyc05g018810.2	NA	5	+	23877984	23878189	23877984	23878002	23878104	23878189	1254	38,75,32	10,32,7	16,29,13	8,10,3	251	149	0.8306116151549353	1.0	0.693,0.582,0.731	0.543,0.633,0.72	0.037
1256	gene:Solyc05g018810.2	NA	5	+	23876684	23876884	23876684	23876744	23876828	23876884	1256	17,43,29	0,0,1	11,7,5	0,0,0	233	149	1	1.0	1.0,1.0,0.949	1.0,1.0,1.0	-0.017
125	gene:Solyc12g044230.1	NA	12	-	38747174	38747364	38747174	38747254	38747347	38747364	125	0,1,1	71,189,138	5,0,0	93,44,64	242	149	1	1.0	0.0,0.003,0.004	0.032,0.0,0.0	-0.008
1260	gene:Solyc10g050060.1	NA	10	-	47686016	47686246	47686016	47686115	47686200	47686246	1260	7,1,4	553,1104,719	9,2,4	624,492,432	234	149	1	1.0	0.008,0.001,0.004	0.009,0.003,0.006	-0.002
1261	gene:Solyc10g050060.1	NA	10	-	47686016	47686246	47686016	47686112	47686200	47686246	1261	7,1,4	0,0,0	9,3,4	0,0,2	237	149	1	1.0	1.0,1.0,1.0	1.0,1.0,0.557	0.148
1262	gene:Solyc12g095860.1	NA	12	-	64975644	64975887	64975644	64975712	64975799	64975887	1262	5,7,8	0,2,0	6,4,0	0,0,0	236	149	0.4777395104398069	1.0	1.0,0.688,1.0	1.0,1.0,NA	-0.104
1264	gene:Solyc12g010740.1	NA	12	+	3662881	3663091	3662881	3662942	3663019	3663091	1264	1,0,0	24,42,30	0,0,0	10,9,6	226	149	1	1.0	0.027,0.0,0.0	0.0,0.0,0.0	0.009
1266	gene:Solyc12g035130.1	NA	12	-	60087206	60087566	60087206	60087366	60087510	60087566	1266	14615,26190,14304	4,12,1	6268,5099,4850	0,6,0	293	149	1	1.0	0.999,0.999,1.0	1.0,0.998,1.0	0.0
1267	gene:Solyc12g035130.1	NA	12	-	60087206	60087566	60087206	60087366	60087501	60087566	1267	13983,25191,13717	0,0,0	5957,4880,4633	5,3,0	284	149	1	1.0	1.0,1.0,1.0	0.998,0.999,1.0	0.001
1268	gene:Solyc03g063730.2	NA	3	+	35736181	35736400	35736181	35736268	35736348	35736400	1268	0,1,0	3,28,12	0,0,0	4,2,8	229	149	1	1.0	0.0,0.023,0.0	0.0,0.0,0.0	0.008
1269	gene:Solyc10g083710.1	NA	10	+	63476165	63476401	63476165	63476235	63476322	63476401	1269	0,0,1	9,9,13	0,2,0	7,4,9	236	149	1	1.0	0.0,0.0,0.046	0.0,0.24,0.0	-0.065
1273	gene:Solyc12g088660.1	NA	12	-	63939379	63939567	63939379	63939418	63939506	63939567	1273	0,0,1	51,202,50	0,1,0	42,45,36	237	149	1	1.0	0.0,0.0,0.012	0.0,0.014,0.0	-0.001
1275	gene:Solyc12g100120.1	NA	12	+	66970081	66970313	66970081	66970161	66970233	66970313	1275	0,1,1	24,17,31	1,2,1	82,70,73	221	149	1	1.0	0.0,0.038,0.021	0.008,0.019,0.009	0.008
1276	gene:Solyc08g074910.2	NA	8	+	59057488	59057655	59057488	59057504	59057605	59057655	1276	32,299,56	0,5,0	46,31,12	0,0,0	250	149	0.5122466939542838	1.0	1.0,0.973,1.0	1.0,1.0,1.0	-0.009
1277	gene:Solyc01g068330.2	NA	1	-	77545217	77545410	77545217	77545254	77545344	77545410	1277	12,19,9	108,212,144	13,5,5	113,73,85	239	149	0.4570231000117433	1.0	0.065,0.053,0.038	0.067,0.041,0.035	0.004
1281	gene:Solyc08g006570.2	NA	8	+	1177189	1177419	1177189	1177234	1177323	1177419	1281	4,3,9	0,1,0	2,0,0	0,0,0	238	149	1	1.0	1.0,0.653,1.0	1.0,NA,NA	-0.116
1282	gene:Solyc08g006570.2	NA	8	+	1177189	1177419	1177189	1177234	1177355	1177419	1282	6,5,9	0,1,2	2,0,0	1,2,0	270	149	1	1.0	1.0,0.734,0.713	0.525,0.0,NA	0.553
1285	gene:Solyc01g091950.2	NA	1	+	85485941	85486147	85485941	85485999	85486129	85486147	1285	134,159,90	0,0,0	57,43,56	0,2,0	279	149	1	1.0	1.0,1.0,1.0	1.0,0.92,1.0	0.027
1286	gene:Solyc01g091950.2	NA	1	+	85485941	85486147	85485941	85485999	85486083	85486147	1286	2,5,2	368,518,368	2,3,2	195,176,164	233	149	1	1.0	0.003,0.006,0.003	0.007,0.011,0.008	-0.005
1287	gene:Solyc01g091950.2	NA	1	+	85491890	85492133	85491890	85491991	85492085	85492133	1287	24,40,17	276,716,243	10,4,8	95,122,90	243	149	1	1.0	0.051,0.033,0.041	0.061,0.02,0.052	-0.003
1288	gene:Solyc01g091950.2	NA	1	+	85485941	85486147	85485941	85485969	85486083	85486147	1288	19,66,37	0,2,0	17,9,6	0,0,0	263	149	1	1.0	1.0,0.949,1.0	1.0,1.0,1.0	-0.017
1289	gene:Solyc02g063490.2	NA	2	-	35566669	35566907	35566669	35566725	35566843	35566907	1289	1,6,3	0,4,0	2,0,3	0,0,0	267	149	1	1.0	1.0,0.456,1.0	1.0,NA,1.0	-0.181
128	gene:Solyc01g103430.2	NA	1	+	92048294	92048464	92048294	92048326	92048413	92048464	128	0,12,0	204,426,228	3,3,0	130,124,117	236	149	0.6459557707183758	1.0	0.0,0.017,0.0	0.014,0.015,0.0	-0.004
1290	gene:Solyc02g063490.2	NA	2	-	35566669	35566907	35566669	35566753	35566843	35566907	1290	1,6,2	81,308,86	2,0,3	61,38,47	239	149	0.49560066009070747	1.0	0.008,0.012,0.014	0.02,0.0,0.038	-0.008
1294	gene:Solyc03g019680.2	NA	3	+	61460079	61460324	61460079	61460185	61460274	61460324	1294	1,6,4	97,185,131	2,4,1	71,61,65	238	149	0.7587845402508053	1.0	0.006,0.02,0.019	0.017,0.039,0.01	-0.007
1297	gene:Solyc01g091330.2	NA	1	-	84979006	84979225	84979006	84979082	84979175	84979225	1297	0,2,1	23,60,42	0,0,0	58,23,21	242	149	1	1.0	0.0,0.02,0.014	0.0,0.0,0.0	0.011
1298	gene:Solyc08g048500.2	NA	8	-	12404401	12404592	12404401	12404463	12404540	12404592	1298	0,1,1	101,214,121	1,0,0	77,78,96	226	149	1	1.0	0.0,0.003,0.005	0.008,0.0,0.0	0.0
1299	gene:Solyc08g048500.2	NA	8	-	12404401	12404596	12404401	12404466	12404540	12404596	1299	0,1,1	2,0,2	1,0,0	0,1,0	223	149	1	1.0	0.0,1.0,0.25	1.0,0.0,NA	-0.083
129	gene:Solyc01g103430.2	NA	1	+	92046287	92046479	92046287	92046339	92046419	92046479	129	2,0,0	0,1,0	0,0,0	0,0,1	229	149	1	1.0	1.0,0.0,NA	NA,NA,0.0	0.5
12	gene:Solyc01g090200.2	NA	1	+	83829928	83830174	83829928	83829968	83830072	83830174	12	0,0,0	27,18,46	0,0,2	16,24,12	253	149	1	1.0	0.0,0.0,0.0	0.0,0.0,0.089	-0.03
1301	gene:Solyc04g054510.2	NA	4	-	52634042	52634265	52634042	52634102	52634184	52634265	1301	0,1,0	33,79,36	0,0,0	41,25,22	231	149	1	1.0	0.0,0.008,0.0	0.0,0.0,0.0	0.003
1303	gene:Solyc07g022770.1	NA	7	+	21539116	21539256	21539116	21539149	21539222	21539256	1303	3,0,5	18,32,86	3,7,0	103,63,53	222	149	0.938313875862793	1.0	0.101,0.0,0.038	0.019,0.069,0.0	0.017
1305	gene:Solyc05g051380.2	NA	5	+	61668420	61668611	61668420	61668429	61668522	61668611	1305	0,0,0	29,33,31	0,0,2	0,24,0	242	149	0.7092238253483709	1.0	0.0,0.0,0.0	NA,0.0,1.0	-0.5
1306	gene:Solyc02g082810.2	NA	2	+	46459870	46460069	46459870	46459943	46460023	46460069	1306	0,0,0	3,13,5	0,0,1	6,5,3	229	149	1	1.0	0.0,0.0,0.0	0.0,0.0,0.178	-0.059
1308	gene:Solyc02g082810.2	NA	2	+	46461916	46462134	46461916	46461975	46462074	46462134	1308	0,0,0	19,4,6	0,1,0	3,2,5	248	149	1	1.0	0.0,0.0,0.0	0.0,0.231,0.0	-0.077
1309	gene:Solyc08g076100.2	NA	8	-	60147206	60147455	60147206	60147304	60147398	60147455	1309	2,3,3	116,176,123	2,0,0	146,83,92	243	149	1	1.0	0.01,0.01,0.015	0.008,0.0,0.0	0.009
130	gene:Solyc01g103430.2	NA	1	+	92046287	92046479	92046287	92046343	92046419	92046479	130	2,0,0	211,306,238	0,0,0	187,164,166	225	149	1	1.0	0.006,0.0,0.0	0.0,0.0,0.0	0.002
1313	gene:Solyc06g076300.2	NA	6	-	47405528	47405747	47405528	47405566	47405649	47405747	1313	0,1,1	31,45,20	1,0,0	24,14,30	232	149	1	1.0	0.0,0.014,0.031	0.026,0.0,0.0	0.006
1314	gene:Solyc01g101000.2	NA	1	-	90863251	90863494	90863251	90863306	90863398	90863494	1314	14,69,11	0,2,0	20,9,8	0,0,0	241	149	1	1.0	1.0,0.955,1.0	1.0,1.0,1.0	-0.015
1315	gene:Solyc01g101000.2	NA	1	-	90863251	90863494	90863251	90863307	90863398	90863494	1315	14,69,10	794,2092,899	20,9,8	663,452,493	240	149	0.7316982216884763	1.0	0.011,0.02,0.007	0.018,0.012,0.01	-0.001
1316	gene:Solyc03g120730.2	NA	3	-	69021556	69021752	69021556	69021645	69021725	69021752	1316	1,3,6	68,240,132	1,2,1	44,29,32	229	149	0.49600457462549885	1.0	0.009,0.008,0.029	0.015,0.043,0.02	-0.011
1318	gene:Solyc03g120730.2	NA	3	-	69021725	69021943	69021725	69021752	69021847	69021943	1318	5,26,14	0,2,0	6,1,7	0,0,0	244	149	1	1.0	1.0,0.888,1.0	1.0,1.0,1.0	-0.037
1319	gene:Solyc03g120730.2	NA	3	-	69021725	69021943	69021725	69021746	69021847	69021943	1319	8,31,15	0,1,0	9,1,7	0,0,0	250	149	1	1.0	1.0,0.949,1.0	1.0,1.0,1.0	-0.017
131	gene:Solyc08g007370.2	NA	8	+	1936506	1936719	1936506	1936570	1936654	1936719	131	0,2,0	80,131,83	0,2,0	77,49,37	233	149	1	1.0	0.0,0.01,0.0	0.0,0.025,0.0	-0.005
1321	gene:Solyc02g064800.2	NA	2	+	35953342	35953588	35953342	35953440	35953525	35953588	1321	1,13,1	0,8,2	0,0,2	2,0,0	234	149	0.47032380856849143	1.0	1.0,0.509,0.241	0.0,NA,1.0	0.083
1322	gene:Solyc02g064800.2	NA	2	+	35953342	35953588	35953342	35953391	35953525	35953588	1322	2,23,3	155,416,96	2,1,3	41,35,42	283	149	0.8009253683038182	1.0	0.007,0.028,0.016	0.025,0.015,0.036	-0.008
1323	gene:Solyc07g005480.2	NA	7	-	387309	387544	387309	387351	387447	387544	1323	1,2,0	53,89,77	0,2,0	35,38,21	245	149	1	1.0	0.011,0.013,0.0	0.0,0.031,0.0	-0.002
1324	gene:Solyc06g072490.2	NA	6	+	44709988	44710227	44709988	44709999	44710081	44710227	1324	15,34,23	376,866,484	43,24,27	828,611,620	231	149	0.6199129055921238	1.0	0.025,0.025,0.03	0.032,0.025,0.027	-0.001
1325	gene:Solyc08g077990.2	NA	8	-	61875079	61875317	61875079	61875142	61875235	61875317	1325	1,0,0	4,4,1	1,0,0	20,10,9	242	149	1	1.0	0.133,0.0,0.0	0.03,0.0,0.0	0.034
1326	gene:Solyc03g025470.2	NA	3	-	2879525	2879767	2879525	2879616	2879737	2879767	1326	0,0,5	2,30,10	2,2,2	21,6,12	270	149	0.6316094251921194	1.0	0.0,0.0,0.216	0.05,0.155,0.084	-0.024
1328	gene:Solyc03g031600.2	NA	3	-	4087152	4087381	4087152	4087223	4087324	4087381	1328	10,30,9	0,2,1	3,2,4	0,0,0	250	149	0.6819119609871398	1.0	1.0,0.899,0.843	1.0,1.0,1.0	-0.086
1336	gene:Solyc04g077030.2	NA	4	-	61995791	61996026	61995791	61995825	61995942	61996026	1336	24,66,21	2,0,0	10,9,16	0,0,0	266	149	1	1.0	0.87,1.0,1.0	1.0,1.0,1.0	-0.043
1343	gene:Solyc04g077670.2	NA	4	+	62607215	62607460	62607215	62607299	62607422	62607460	1343	1,1,2	23,75,52	0,2,1	28,20,15	272	149	1	1.0	0.023,0.007,0.021	0.0,0.052,0.035	-0.012
1345	gene:Solyc07g049180.2	NA	7	-	59441579	59441734	59441579	59441587	59441701	59441734	1345	3,2,2	79,179,162	3,3,1	73,56,45	263	149	0.7733728047906472	1.0	0.021,0.006,0.007	0.023,0.029,0.012	-0.01
1347	gene:Solyc06g061130.2	NA	6	+	39137392	39137605	39137392	39137443	39137553	39137605	1347	0,1,0	3,21,7	0,0,0	3,2,6	259	149	1	1.0	0.0,0.027,0.0	0.0,0.0,0.0	0.009
1350	gene:Solyc02g062360.2	NA	2	+	33979276	33979472	33979276	33979336	33979421	33979472	1350	0,3,2	46,65,97	3,0,0	47,74,41	234	149	1	1.0	0.0,0.029,0.013	0.039,0.0,0.0	0.001
1351	gene:Solyc05g054430.2	NA	5	+	64365045	64365250	64365045	64365137	64365219	64365250	1351	0,0,0	4,9,7	1,0,0	11,7,8	231	149	1	1.0	0.0,0.0,0.0	0.055,0.0,0.0	-0.018
1353	gene:Solyc01g073930.2	NA	1	+	81269562	81269807	81269562	81269627	81269714	81269807	1353	0,0,0	10,17,3	1,0,0	5,9,7	236	149	1	1.0	0.0,0.0,0.0	0.112,0.0,0.0	-0.037
1354	gene:Solyc11g045370.1	NA	11	-	30705036	30705238	30705036	30705124	30705194	30705238	1354	0,2,1	32,73,37	0,0,0	14,21,28	219	149	1	1.0	0.0,0.018,0.018	0.0,0.0,0.0	0.012
1355	gene:Solyc03g120540.2	NA	3	+	68909662	68909897	68909662	68909798	68909866	68909897	1355	158,409,150	0,4,0	103,74,85	0,0,0	217	149	1	1.0	1.0,0.986,1.0	1.0,1.0,1.0	-0.005
1356	gene:Solyc03g120540.2	NA	3	+	68909200	68909422	68909200	68909260	68909360	68909422	1356	18,98,30	4,0,0	15,25,11	0,0,0	249	149	0.5489410147940672	1.0	0.729,1.0,1.0	1.0,1.0,1.0	-0.09
1359	gene:Solyc12g011340.1	NA	12	+	4188380	4188593	4188380	4188428	4188498	4188593	1359	1,4,3	77,321,158	3,1,1	86,50,49	219	149	0.5207167051733422	1.0	0.009,0.008,0.013	0.023,0.013,0.014	-0.007
135	gene:Solyc08g077310.2	NA	8	+	61212366	61212573	61212366	61212386	61212488	61212573	135	0,0,1	0,0,0	0,0,0	0,2,0	251	149	1	1.0	NA,NA,1.0	NA,0.0,NA	1.0
1361	gene:Solyc09g075790.2	NA	9	+	67407963	67408182	67407963	67408053	67408139	67408182	1361	0,0,1	0,4,0	0,0,1	1,2,1	235	149	1	1.0	NA,0.0,1.0	0.0,0.0,0.388	0.371
1363	gene:Solyc12g062870.1	NA	12	+	35516770	35516974	35516770	35516834	35516904	35516974	1363	13,20,5	0,0,0	5,2,5	2,0,0	219	149	1	1.0	1.0,1.0,1.0	0.63,1.0,1.0	0.123
1366	gene:Solyc01g111550.2	NA	1	+	97783744	97783974	97783744	97783801	97783898	97783974	1366	3,3,2	21,23,22	1,0,1	14,12,11	246	149	1	1.0	0.08,0.073,0.052	0.041,0.0,0.052	0.037
1367	gene:Solyc07g040720.2	NA	7	+	49455136	49455369	49455136	49455182	49455273	49455369	1367	4,11,11	43,96,79	10,2,4	60,35,25	240	149	0.9185835513044567	1.0	0.055,0.066,0.08	0.094,0.034,0.09	-0.006
1369	gene:Solyc07g040720.2	NA	7	+	49457177	49457391	49457177	49457260	49457331	49457391	1369	2,2,1	114,180,119	2,0,1	124,69,97	220	149	1	1.0	0.012,0.007,0.006	0.011,0.0,0.007	0.002
136	gene:Solyc10g085670.1	NA	10	-	64777686	64777912	64777686	64777753	64777837	64777912	136	0,0,2	1,6,9	0,2,0	11,12,4	233	149	1	1.0	0.0,0.0,0.124	0.0,0.096,0.0	0.009
1370	gene:Solyc08g067620.2	NA	8	+	56633842	56634069	56633842	56633896	56633984	56634069	1370	2,0,3	47,54,133	0,2,0	6,5,1	237	149	1	1.0	0.026,0.0,0.014	0.0,0.201,0.0	-0.054
1375	gene:Solyc02g085350.2	NA	2	-	48271545	48271784	48271545	48271583	48271671	48271784	1375	2,4,1	548,1530,686	0,0,0	575,430,381	237	149	1	1.0	0.002,0.002,0.001	0.0,0.0,0.0	0.002
1376	gene:Solyc06g036000.2	NA	6	+	25366491	25366721	25366491	25366543	25366628	25366721	1376	3,4,5	68,140,66	6,3,0	78,55,37	234	149	0.8220687329415131	1.0	0.027,0.018,0.046	0.047,0.034,0.0	0.003
1378	gene:Solyc06g072580.2	NA	6	-	44768056	44768305	44768056	44768087	44768175	44768305	1378	3,5,2	0,1,0	15,2,10	0,0,0	237	149	1	1.0	1.0,0.759,1.0	1.0,1.0,1.0	-0.08
1379	gene:Solyc03g121250.2	NA	3	-	69417056	69417260	69417056	69417103	69417201	69417260	1379	0,6,0	0,2,0	2,0,0	0,0,0	247	149	1	1.0	NA,0.644,NA	1.0,NA,NA	-0.356
1380	gene:Solyc08g065310.2	NA	8	-	53218816	53219058	53218816	53218870	53218969	53219058	1380	44,260,96	7,16,4	62,31,45	1,1,0	248	149	1	1.0	0.791,0.907,0.935	0.974,0.949,1.0	-0.097
1381	gene:Solyc08g065310.2	NA	8	-	53218816	53219058	53218816	53218860	53218969	53219058	1381	45,271,99	0,4,0	62,32,47	0,0,0	258	149	1	1.0	1.0,0.975,1.0	1.0,1.0,1.0	-0.008
1384	gene:Solyc03g117420.2	NA	3	-	66569094	66569270	66569094	66569138	66569239	66569270	1384	0,1,0	252,688,731	0,0,0	276,206,152	250	149	1	1.0	0.0,0.001,0.0	0.0,0.0,0.0	0.0
1385	gene:Solyc07g025170.2	NA	7	-	26188475	26188707	26188475	26188511	26188636	26188707	1385	0,2,0	5,3,11	2,0,0	4,6,4	274	149	1	1.0	0.0,0.266,0.0	0.214,0.0,0.0	0.017
1388	gene:Solyc02g078880.2	NA	2	-	43522664	43522908	43522664	43522778	43522898	43522908	1388	1,13,8	73,120,96	7,3,2	45,55,61	269	149	0.6531085644711805	1.0	0.008,0.057,0.044	0.079,0.029,0.018	-0.006
1389	gene:Solyc02g078880.2	NA	2	-	43522664	43522908	43522664	43522778	43522869	43522908	1389	1,9,5	2,0,0	6,3,1	2,0,0	240	149	1	1.0	0.237,1.0,1.0	0.651,1.0,1.0	-0.138
138	gene:Solyc02g077320.2	NA	2	-	42293385	42293624	42293385	42293468	42293557	42293624	138	1,0,2	0,0,1	2,0,2	0,1,0	238	149	1	1.0	1.0,NA,0.556	1.0,0.0,1.0	0.111
1390	gene:Solyc10g017810.1	NA	10	-	6119712	6119976	6119712	6119754	6119832	6119976	1390	63,84,59	0,1,0	60,39,29	0,0,0	227	149	1	1.0	1.0,0.982,1.0	1.0,1.0,1.0	-0.006
1392	gene:Solyc11g007010.1	NA	11	+	1500367	1500614	1500367	1500446	1500554	1500614	1392	1,0,0	0,0,0	0,4,3	0,0,1	257	149	1	1.0	1.0,NA,NA	NA,1.0,0.635	0.182
1393	gene:Solyc05g008770.2	NA	5	-	2993980	2994135	2993980	2994032	2994114	2994135	1393	0,2,0	18,58,21	0,0,1	18,18,34	231	149	1	1.0	0.0,0.022,0.0	0.0,0.0,0.019	0.001
1394	gene:Solyc10g017850.2	NA	10	+	6148523	6148728	6148523	6148604	6148690	6148728	1394	5,12,2	158,707,227	4,1,0	108,88,80	235	149	1	1.0	0.02,0.011,0.006	0.023,0.007,0.0	0.002
1395	gene:Solyc01g108260.2	NA	1	-	95625898	95626111	95625898	95625985	95626061	95626111	1395	5,7,4	256,583,262	1,1,10	188,164,147	225	149	0.6695088479371993	1.0	0.013,0.008,0.01	0.004,0.004,0.043	-0.007
1396	gene:Solyc01g098520.2	NA	1	-	89018123	89018364	89018123	89018242	89018329	89018364	1396	2,23,5	0,0,2	1,1,2	0,0,0	236	149	1	1.0	1.0,1.0,0.612	1.0,1.0,1.0	-0.129
13	gene:Solyc01g090200.2	NA	1	+	83831357	83831552	83831357	83831391	83831465	83831552	13	0,0,2	0,2,0	1,0,0	0,0,0	223	149	1	1.0	NA,0.0,1.0	1.0,NA,NA	-0.5
1404	gene:Solyc01g009110.2	NA	1	-	3125487	3125706	3125487	3125502	3125643	3125706	1404	1,2,0	18,19,12	0,0,1	6,3,14	290	149	0.6191563052786468	1.0	0.028,0.051,0.0	0.0,0.0,0.035	0.015
1405	gene:Solyc02g093390.2	NA	2	+	54272992	54273196	54272992	54273054	54273147	54273196	1405	2,4,0	44,101,94	2,0,0	46,32,24	242	149	0.7755231498225179	1.0	0.027,0.024,0.0	0.026,0.0,0.0	0.008
1411	gene:Solyc12g099660.1	NA	12	+	66721814	66722025	66721814	66721872	66721963	66722025	1411	4,8,5	71,253,96	4,3,6	137,62,48	240	149	0.6512184230530365	1.0	0.034,0.019,0.031	0.018,0.029,0.072	-0.012
1415	gene:Solyc01g096740.2	NA	1	-	87754235	87754451	87754235	87754311	87754408	87754451	1415	0,0,1	15,62,34	2,0,0	91,36,57	246	149	1	1.0	0.0,0.0,0.018	0.013,0.0,0.0	0.002
1417	gene:Solyc02g078910.2	NA	2	-	43539894	43540126	43539894	43539978	43540082	43540126	1417	3,3,5	98,212,133	3,1,0	27,15,12	253	149	0.49230168308109856	1.0	0.018,0.008,0.022	0.061,0.038,0.0	-0.017
1419	gene:Solyc11g013100.1	NA	11	+	5954869	5955084	5954869	5954878	5954948	5955084	1419	4,16,6	904,2036,764	3,6,6	589,609,508	219	149	1	1.0	0.003,0.005,0.005	0.003,0.007,0.008	-0.002
141	gene:Solyc02g072300.2	NA	2	+	41588699	41588902	41588699	41588766	41588845	41588902	141	10,26,14	157,345,210	16,10,7	171,151,152	228	149	0.8726514172336912	1.0	0.04,0.047,0.042	0.058,0.041,0.029	0.0
1420	gene:Solyc07g008450.2	NA	7	-	3336046	3336285	3336046	3336137	3336232	3336285	1420	2,5,1	2,0,0	2,5,3	0,2,0	244	149	1	1.0	0.379,1.0,1.0	1.0,0.604,1.0	-0.075
1421	gene:Solyc07g008450.2	NA	7	-	3336046	3336285	3336046	3336137	3336226	3336285	1421	1,3,1	44,85,66	0,2,0	58,60,51	238	149	1	1.0	0.014,0.022,0.009	0.0,0.02,0.0	0.008
1424	gene:Solyc04g010220.2	NA	4	+	3547399	3547638	3547399	3547463	3547541	3547638	1424	1,1,1	41,106,62	1,2,2	53,13,29	227	149	0.6132351106153645	1.0	0.016,0.006,0.01	0.012,0.092,0.043	-0.038
142	gene:Solyc07g045070.2	NA	7	-	58180802	58181004	58180802	58180882	58180961	58181004	142	37,94,45	0,1,0	41,34,27	1,0,0	228	149	1	1.0	1.0,0.984,1.0	0.964,1.0,1.0	0.007
1432	gene:Solyc06g049060.2	NA	6	-	32341687	32341868	32341687	32341700	32341790	32341868	1432	44,210,65	0,1,0	49,41,33	0,0,0	239	149	1	1.0	1.0,0.992,1.0	1.0,1.0,1.0	-0.003
1435	gene:Solyc04g025160.2	NA	4	+	25436494	25436720	25436494	25436554	25436651	25436720	1435	1,1,1	42,61,39	0,0,0	36,20,26	246	149	1	1.0	0.014,0.01,0.015	0.0,0.0,0.0	0.013
1436	gene:Solyc04g057990.2	NA	4	-	55102185	55102414	55102185	55102289	55102385	55102414	1436	1,2,0	32,96,70	2,0,0	29,11,20	245	149	1	1.0	0.019,0.013,0.0	0.04,0.0,0.0	-0.003
1437	gene:Solyc06g083540.2	NA	6	-	48924030	48924272	48924030	48924090	48924176	48924272	1437	1,0,1	173,280,177	2,1,1	204,177,223	235	149	1	1.0	0.004,0.0,0.004	0.006,0.004,0.003	-0.002
143	gene:Solyc01g008070.2	NA	1	+	2215503	2215693	2215503	2215553	2215629	2215693	143	0,0,0	39,90,56	0,1,0	8,14,15	225	149	1	1.0	0.0,0.0,0.0	0.0,0.045,0.0	-0.015
1440	gene:Solyc03g025980.2	NA	3	+	3402974	3403109	3402974	3402979	3403070	3403109	1440	3,4,8	0,0,2	7,3,4	0,0,0	240	149	1	1.0	1.0,1.0,0.713	1.0,1.0,1.0	-0.096
1441	gene:Solyc03g025980.2	NA	3	+	3402974	3403109	3402974	3402979	3403065	3403109	1441	3,4,7	0,0,2	7,3,4	0,2,0	235	149	1	1.0	1.0,1.0,0.689	1.0,0.487,1.0	0.067
1443	gene:Solyc10g012430.2	NA	10	-	5103041	5103206	5103041	5103095	5103171	5103206	1443	3,17,6	0,2,0	6,5,5	0,0,0	225	149	0.5317829964060378	1.0	1.0,0.849,1.0	1.0,1.0,1.0	-0.05
1445	gene:Solyc01g105210.2	NA	1	+	93459386	93459625	93459386	93459440	93459538	93459625	1445	57,103,61	0,1,0	32,19,28	0,1,0	247	149	1	1.0	1.0,0.984,1.0	1.0,0.92,1.0	0.021
1447	gene:Solyc01g109430.2	NA	1	-	96385894	96386135	96385894	96385924	96386050	96386135	1447	29,62,45	0,0,0	94,58,69	0,1,0	275	149	1	1.0	1.0,1.0,1.0	1.0,0.969,1.0	0.01
1449	gene:Solyc12g008650.1	NA	12	-	2025414	2025651	2025414	2025496	2025582	2025651	1449	2,4,11	213,895,277	2,1,4	214,146,116	235	149	0.5332744946955834	1.0	0.006,0.003,0.025	0.006,0.004,0.021	0.001
1450	gene:Solyc08g005010.2	NA	8	-	15478	15703	15478	15541	15622	15703	1450	0,4,0	58,68,56	0,0,0	38,21,9	230	149	1	1.0	0.0,0.037,0.0	0.0,0.0,0.0	0.012
1453	gene:Solyc01g095050.2	NA	1	-	86419584	86419809	86419584	86419632	86419749	86419809	1453	20,46,25	2006,5325,2397	19,7,10	1943,1162,1351	266	149	1	1.0	0.006,0.005,0.006	0.005,0.003,0.004	0.002
1455	gene:Solyc05g052640.2	NA	5	-	62860039	62860261	62860039	62860114	62860205	62860261	1455	0,5,1	116,276,148	1,0,0	65,50,26	240	149	1	1.0	0.0,0.011,0.004	0.009,0.0,0.0	0.002
145	gene:Solyc03g097350.2	NA	3	-	59665827	59666028	59665827	59665861	59665958	59666028	145	0,2,0	37,81,76	0,0,1	46,37,41	246	149	1	1.0	0.0,0.015,0.0	0.0,0.0,0.015	0.0
1461	gene:Solyc07g009350.2	NA	7	-	4395097	4395291	4395097	4395186	4395274	4395291	1461	1,0,0	97,167,113	0,1,1	64,75,42	237	149	1	1.0	0.006,0.0,0.0	0.0,0.008,0.015	-0.006
1462	gene:Solyc01g079750.2	NA	1	-	78899660	78899852	78899660	78899711	78899792	78899852	1462	0,1,1	15,23,19	2,2,2	30,19,17	230	149	1	1.0	0.0,0.027,0.033	0.041,0.064,0.071	-0.039
1463	gene:Solyc11g005020.1	NA	11	-	30580	30800	30580	30635	30745	30800	1463	0,0,1	12,40,35	0,0,1	21,19,11	259	149	1	1.0	0.0,0.0,0.016	0.0,0.0,0.05	-0.011
1466	gene:Solyc06g048460.1	NA	6	+	31085182	31085427	31085182	31085265	31085365	31085427	1466	0,0,0	19,19,35	1,0,0	31,16,20	249	149	1	1.0	0.0,0.0,0.0	0.019,0.0,0.0	-0.006
1467	gene:Solyc06g010030.2	NA	6	+	4787801	4788042	4787801	4787846	4787981	4788042	1467	2,18,5	0,0,0	0,6,2	1,0,0	284	149	1	1.0	1.0,1.0,1.0	0.0,1.0,1.0	0.333
1473	gene:Solyc04g079280.2	NA	4	+	63796292	63796503	63796292	63796394	63796485	63796503	1473	0,2,1	16,78,36	0,1,0	16,13,7	240	149	1	1.0	0.0,0.016,0.017	0.0,0.046,0.0	-0.004
1474	gene:Solyc04g079280.2	NA	4	+	63796292	63796503	63796292	63796394	63796491	63796503	1474	3,8,1	0,0,0	3,4,4	2,0,0	246	149	1	1.0	1.0,1.0,1.0	0.476,1.0,1.0	0.175
1475	gene:Solyc05g005600.1	NA	5	+	430715	430930	430715	430783	430867	430930	1475	0,2,0	15,7,4	0,0,0	4,0,2	233	149	1	1.0	0.0,0.154,0.0	0.0,NA,0.0	0.051
1476	gene:Solyc10g083340.1	NA	10	+	63176173	63176406	63176173	63176246	63176336	63176406	1476	3,3,0	20,21,15	0,3,1	16,16,9	239	149	0.6650206890367545	1.0	0.086,0.082,0.0	0.0,0.105,0.065	-0.001
1477	gene:Solyc06g063250.2	NA	6	-	39950963	39951172	39950963	39951019	39951114	39951172	1477	0,1,0	28,116,34	0,3,3	60,18,21	244	149	0.460345849991447	1.0	0.0,0.005,0.0	0.0,0.092,0.08	-0.056
1479	gene:Solyc06g043150.2	NA	6	+	29687273	29687504	29687273	29687362	29687436	29687504	1479	1,10,4	23,67,23	4,3,2	34,9,27	223	149	0.9518890305557538	1.0	0.028,0.091,0.104	0.073,0.182,0.047	-0.026
147	gene:Solyc04g082390.2	NA	4	-	66066577	66066783	66066577	66066611	66066730	66066783	147	63,80,70	0,2,0	65,74,59	0,0,1	268	149	1	1.0	1.0,0.957,1.0	1.0,1.0,0.97	-0.004
1481	gene:Solyc07g051850.2	NA	7	+	60391124	60391370	60391124	60391201	60391275	60391370	1481	21,39,25	0,4,0	14,7,9	0,0,0	223	149	0.6336312752031938	1.0	1.0,0.867,1.0	1.0,1.0,1.0	-0.044
1482	gene:Solyc07g051850.2	NA	7	+	60391970	60392212	60391970	60392025	60392147	60392212	1482	65,161,85	0,1,0	62,34,42	0,0,0	271	149	1	1.0	1.0,0.989,1.0	1.0,1.0,1.0	-0.004
1483	gene:Solyc01g107740.2	NA	1	-	95187267	95187502	95187267	95187339	95187429	95187502	1483	0,0,0	89,211,114	3,0,1	74,58,64	239	149	1	1.0	0.0,0.0,0.0	0.025,0.0,0.01	-0.012
1484	gene:Solyc03g083580.2	NA	3	-	53542978	53543177	53542978	53543033	53543134	53543177	1484	0,0,3	3,16,11	0,0,0	14,12,0	250	149	1	1.0	0.0,0.0,0.14	0.0,0.0,NA	0.047
1487	gene:Solyc03g116640.2	NA	3	+	65969627	65969797	65969627	65969634	65969703	65969797	1487	1,2,0	2,4,0	1,0,4	1,0,0	218	149	0.6210160044196791	1.0	0.255,0.255,NA	0.406,NA,1.0	-0.448
1491	gene:Solyc06g007150.2	NA	6	-	1212764	1212983	1212764	1212800	1212895	1212983	1491	0,1,0	11,43,12	1,1,0	8,17,4	244	149	1	1.0	0.0,0.014,0.0	0.071,0.035,0.0	-0.031
1493	gene:Solyc03g111090.2	NA	3	-	61748351	61748588	61748351	61748415	61748522	61748588	1493	2,2,2	0,0,1	4,1,0	0,0,0	256	149	1	1.0	1.0,1.0,0.538	1.0,1.0,NA	-0.154
1495	gene:Solyc12g008680.1	NA	12	+	2059338	2059547	2059338	2059378	2059467	2059547	1495	0,1,0	10,20,12	0,0,0	34,27,26	238	149	1	1.0	0.0,0.03,0.0	0.0,0.0,0.0	0.01
1498	gene:Solyc03g033640.2	NA	3	+	5236188	5236419	5236188	5236213	5236342	5236419	1498	2,11,3	40,178,76	4,2,0	41,43,23	278	149	0.5854672522138129	1.0	0.026,0.032,0.021	0.05,0.024,0.0	0.002
1499	gene:Solyc03g033640.2	NA	3	+	5236188	5236419	5236188	5236213	5236295	5236419	1499	0,6,2	0,0,0	4,1,0	6,0,0	231	149	1	1.0	NA,1.0,1.0	0.301,1.0,NA	0.35
149	gene:Solyc03g033650.2	NA	3	+	5240566	5240736	5240566	5240614	5240710	5240736	149	82,183,99	0,1,0	51,63,40	1,0,0	245	149	1	1.0	1.0,0.991,1.0	0.969,1.0,1.0	0.007
1500	gene:Solyc03g033640.2	NA	3	+	5236188	5236419	5236188	5236213	5236351	5236419	1500	3,17,5	0,1,1	4,2,1	1,0,0	287	149	1	1.0	1.0,0.898,0.722	0.675,1.0,1.0	-0.018
1503	gene:Solyc01g100320.2	NA	1	-	90390462	90390682	90390462	90390517	90390617	90390682	1503	11,56,42	0,0,1	41,20,24	0,0,0	249	149	1	1.0	1.0,1.0,0.962	1.0,1.0,1.0	-0.013
1507	gene:Solyc09g031680.1	NA	9	-	28218509	28218734	28218509	28218516	28218655	28218734	1507	14,20,14	0,2,0	9,8,8	1,0,0	288	149	1	1.0	1.0,0.838,1.0	0.823,1.0,1.0	0.005
1508	gene:Solyc09g031680.1	NA	9	-	28218270	28218516	28218270	28218369	28218509	28218516	1508	6,19,9	0,3,0	16,16,6	1,0,1	289	149	1	1.0	1.0,0.766,1.0	0.892,1.0,0.756	0.039
1509	gene:Solyc09g031680.1	NA	9	-	28218270	28218516	28218270	28218369	28218444	28218516	1509	0,1,2	19,35,36	0,1,0	26,16,13	224	149	1	1.0	0.0,0.019,0.036	0.0,0.04,0.0	0.005
150	gene:Solyc01g095010.2	NA	1	-	86380100	86380268	86380100	86380160	86380236	86380268	150	1,0,0	14,39,23	0,1,0	11,17,17	225	149	1	1.0	0.045,0.0,0.0	0.0,0.037,0.0	0.003
1510	gene:Solyc07g041750.2	NA	7	-	54091835	54092074	54091835	54091921	54092008	54092074	1510	0,2,2	43,80,70	0,3,0	95,59,49	236	149	1	1.0	0.0,0.016,0.018	0.0,0.031,0.0	0.001
1511	gene:Solyc07g041750.2	NA	7	-	54091672	54091915	54091672	54091761	54091845	54091915	1511	0,0,0	0,3,2	1,0,0	6,5,0	233	149	1	1.0	NA,0.0,0.0	0.096,0.0,NA	-0.048
1513	gene:Solyc07g041750.2	NA	7	-	54091672	54091915	54091672	54091761	54091850	54091915	1513	0,0,1	40,39,55	1,1,0	70,32,46	238	149	1	1.0	0.0,0.0,0.011	0.009,0.019,0.0	-0.006
1514	gene:Solyc07g041750.2	NA	7	-	54091835	54092081	54091835	54091915	54092008	54092081	1514	8,4,7	0,0,1	10,6,5	0,0,2	242	149	1	1.0	1.0,1.0,0.812	1.0,1.0,0.606	0.069
1515	gene:Solyc07g041750.2	NA	7	-	54091672	54091915	54091672	54091768	54091850	54091915	1515	0,0,1	6,9,14	0,1,0	11,5,7	231	149	1	1.0	0.0,0.0,0.044	0.0,0.114,0.0	-0.023
1516	gene:Solyc11g073220.1	NA	11	+	56256389	56256636	56256389	56256433	56256520	56256636	1516	2,0,2	17,27,13	0,0,0	15,10,4	236	149	0.5249506169352002	1.0	0.069,0.0,0.089	0.0,0.0,0.0	0.053
1517	gene:Solyc12g096120.1	NA	12	-	65173795	65174025	65173795	65173859	65173936	65174025	1517	1,7,3	160,784,245	1,0,0	307,197,198	226	149	1	1.0	0.004,0.006,0.008	0.002,0.0,0.0	0.005
1520	gene:Solyc12g098430.1	NA	12	+	65934260	65934500	65934260	65934335	65934434	65934500	1520	6,17,5	8,6,7	5,6,4	6,5,0	248	149	0.8347844194851329	1.0	0.311,0.63,0.3	0.334,0.419,1.0	-0.171
1522	gene:Solyc07g019440.2	NA	7	-	11196278	11196500	11196278	11196334	11196422	11196500	1522	0,0,0	52,112,68	0,1,0	57,37,62	237	149	1	1.0	0.0,0.0,0.0	0.0,0.017,0.0	-0.006
1524	gene:Solyc08g060840.1	NA	8	-	45606240	45606397	45606240	45606291	45606369	45606397	1524	0,1,4	39,101,41	0,1,0	27,18,26	227	149	0.6352720834014929	1.0	0.0,0.006,0.06	0.0,0.035,0.0	0.01
1525	gene:Solyc02g084810.2	NA	2	-	47899715	47899947	47899715	47899818	47899921	47899947	1525	1,4,2	35,71,22	0,1,4	20,19,25	252	149	0.7949084875436591	1.0	0.017,0.032,0.051	0.0,0.03,0.086	-0.005
1526	gene:Solyc03g043960.2	NA	3	-	7755643	7755849	7755643	7755676	7755783	7755849	1526	1,4,3	129,336,143	8,3,1	222,165,169	256	149	0.8982000879891181	1.0	0.004,0.007,0.012	0.021,0.01,0.003	-0.004
1527	gene:Solyc03g043960.2	NA	3	-	7755643	7755849	7755643	7755674	7755783	7755849	1527	1,4,3	0,1,0	9,4,2	0,0,0	258	149	1	1.0	1.0,0.698,1.0	1.0,1.0,1.0	-0.101
1528	gene:Solyc11g044330.1	NA	11	-	32954644	32954819	32954644	32954703	32954797	32954819	1528	0,1,3	13,43,23	1,1,0	16,11,6	243	149	1	1.0	0.0,0.014,0.074	0.037,0.053,0.0	-0.001
1530	gene:Solyc11g044330.1	NA	11	-	32954322	32954526	32954322	32954327	32954419	32954526	1530	10,17,13	7,18,12	6,11,4	6,4,10	241	149	0.7613093501610759	1.0	0.469,0.369,0.401	0.382,0.63,0.198	0.01
1531	gene:Solyc11g044330.1	NA	11	-	32954322	32954526	32954322	32954327	32954443	32954526	1531	14,33,36	0,2,0	10,24,8	0,0,0	265	149	1	1.0	1.0,0.903,1.0	1.0,1.0,1.0	-0.032
1534	gene:Solyc12g044490.1	NA	12	+	38433553	38433797	38433553	38433644	38433742	38433797	1534	0,1,0	10,32,19	1,0,0	9,4,22	247	149	1	1.0	0.0,0.019,0.0	0.063,0.0,0.0	-0.015
1537	gene:Solyc07g022830.2	NA	7	-	22387836	22388013	22387836	22387884	22387966	22388013	1537	0,4,0	16,132,50	1,0,0	14,9,10	231	149	1	1.0	0.0,0.019,0.0	0.044,0.0,0.0	-0.008
153	gene:Solyc02g080370.2	NA	2	+	44610852	44611079	44610852	44610889	44611015	44611079	153	2,11,2	89,293,133	0,0,0	67,38,41	275	149	0.5339522285474525	1.0	0.012,0.02,0.008	0.0,0.0,0.0	0.013
1544	gene:Solyc11g045310.1	NA	11	-	31046010	31046207	31046010	31046075	31046192	31046207	1544	0,0,1	12,15,18	1,0,1	15,17,5	266	149	1	1.0	0.0,0.0,0.03	0.036,0.0,0.101	-0.036
1545	gene:Solyc11g045310.1	NA	11	-	31046192	31046362	31046192	31046211	31046305	31046362	1545	0,0,0	12,15,19	0,0,1	14,17,6	243	149	1	1.0	0.0,0.0,0.0	0.0,0.0,0.093	-0.031
1546	gene:Solyc06g030570.2	NA	6	+	19809229	19809477	19809229	19809300	19809380	19809477	1546	1,4,1	27,62,76	0,1,0	50,28,23	229	149	0.5879856944343362	1.0	0.024,0.04,0.008	0.0,0.023,0.0	0.016
1548	gene:Solyc09g075120.2	NA	9	+	66928287	66928529	66928287	66928371	66928455	66928529	1548	2,1,0	436,1041,472	3,1,1	515,346,370	233	149	1	1.0	0.003,0.001,0.0	0.004,0.002,0.002	-0.001
1550	gene:Solyc04g054930.2	NA	4	-	53438817	53439061	53438817	53438910	53439050	53439061	1550	2,12,2	186,382,167	4,4,2	198,218,188	289	149	1	1.0	0.006,0.016,0.006	0.01,0.009,0.005	0.001
1551	gene:Solyc04g054930.2	NA	4	-	53438817	53439061	53438817	53438909	53439050	53439061	1551	2,12,2	0,0,2	4,4,2	0,0,0	290	149	1	1.0	1.0,1.0,0.339	1.0,1.0,1.0	-0.22
1552	gene:Solyc09g090510.2	NA	9	+	70018517	70018765	70018517	70018556	70018641	70018765	1552	0,0,1	3,10,7	0,1,0	13,9,14	234	149	1	1.0	0.0,0.0,0.083	0.0,0.066,0.0	0.006
1553	gene:Solyc01g095740.2	NA	1	-	86939540	86939777	86939540	86939636	86939722	86939777	1553	1,4,1	36,74,26	1,0,1	39,30,25	235	149	0.9540423408930776	1.0	0.017,0.033,0.024	0.016,0.0,0.025	0.011
1555	gene:Solyc04g076120.2	NA	4	+	61075741	61075963	61075741	61075859	61075917	61075963	1555	19,36,26	0,0,0	10,16,16	2,0,0	207	149	1	1.0	1.0,1.0,1.0	0.783,1.0,1.0	0.072
1557	gene:Solyc04g016530.2	NA	4	-	7358507	7358730	7358507	7358588	7358690	7358730	1557	1,0,1	19,36,4	0,0,0	20,7,14	251	149	1	1.0	0.03,0.0,0.129	0.0,0.0,0.0	0.053
1558	gene:Solyc08g077850.1	NA	8	+	61775580	61775778	61775580	61775600	61775707	61775778	1558	1,3,3	60,82,66	1,1,0	31,55,33	256	149	0.621231623485546	1.0	0.01,0.021,0.026	0.018,0.01,0.0	0.01
1559	gene:Solyc04g049010.2	NA	4	-	39180339	39180577	39180339	39180410	39180503	39180577	1559	6,1,4	0,1,2	2,2,0	0,2,0	242	149	1	1.0	1.0,0.381,0.552	1.0,0.381,NA	-0.046
155	gene:Solyc11g066610.1	NA	11	+	52377995	52378193	52377995	52378036	52378134	52378193	155	2,0,2	29,49,21	0,1,1	28,19,15	247	149	1	1.0	0.04,0.0,0.054	0.0,0.031,0.039	0.008
1561	gene:Solyc01g091280.2	NA	1	-	84931103	84931314	84931103	84931169	84931263	84931314	1561	0,0,0	0,5,0	0,0,1	1,0,0	243	149	1	1.0	NA,0.0,NA	0.0,NA,1.0	-0.5
1565	gene:Solyc08g029050.2	NA	8	-	38297635	38297840	38297635	38297692	38297783	38297840	1565	0,0,0	6,5,7	0,3,1	10,19,11	240	149	0.8904902013453867	1.0	0.0,0.0,0.0	0.0,0.089,0.053	-0.047
1566	gene:Solyc08g029050.2	NA	8	-	38297783	38297986	38297783	38297840	38297929	38297986	1566	0,0,0	1,6,0	0,0,1	1,5,0	238	149	1	1.0	0.0,0.0,NA	0.0,0.0,1.0	-0.333
1569	gene:Solyc08g029050.2	NA	8	-	38297339	38297544	38297339	38297396	38297487	38297544	1569	2,0,0	11,2,15	0,1,0	9,20,12	240	149	1	1.0	0.101,0.0,0.0	0.0,0.03,0.0	0.024
156	gene:Solyc11g066610.1	NA	11	+	52377995	52378193	52377995	52378036	52378129	52378193	156	1,0,0	5,15,6	0,0,0	9,6,5	242	149	1	1.0	0.11,0.0,0.0	0.0,0.0,0.0	0.037
1573	gene:Solyc03g123600.2	NA	3	-	70408241	70408472	70408241	70408270	70408367	70408472	1573	0,3,0	31,51,28	2,0,3	85,64,35	246	149	0.4979130624174085	1.0	0.0,0.034,0.0	0.014,0.0,0.049	-0.01
1575	gene:Solyc12g010350.1	NA	12	+	3408387	3408616	3408387	3408428	3408513	3408616	1575	16,31,9	1443,2012,1175	15,23,26	1786,1398,1574	234	149	1	1.0	0.007,0.01,0.005	0.005,0.01,0.01	-0.001
1577	gene:Solyc05g032660.2	NA	5	+	46232273	46232467	46232273	46232344	46232418	46232467	1577	2,0,0	10,14,9	1,0,0	11,1,5	223	149	1	1.0	0.118,0.0,0.0	0.057,0.0,0.0	0.02
1578	gene:Solyc04g008660.2	NA	4	+	2295894	2296121	2295894	2295998	2296079	2296121	1578	1,1,1	32,45,24	2,0,0	30,32,31	230	149	1	1.0	0.02,0.014,0.026	0.041,0.0,0.0	0.006
1579	gene:Solyc01g111510.2	NA	1	-	97737685	97737881	97737685	97737734	97737822	97737881	1579	0,3,0	200,549,306	2,0,2	307,165,206	237	149	1	1.0	0.0,0.003,0.0	0.004,0.0,0.006	-0.002
157	gene:Solyc06g084270.2	NA	6	+	49467609	49467854	49467609	49467730	49467814	49467854	157	2,3,0	83,145,68	0,0,1	38,23,23	233	149	1	1.0	0.015,0.013,0.0	0.0,0.0,0.027	0.0
1580	gene:Solyc01g111510.2	NA	1	-	97737685	97737881	97737685	97737734	97737830	97737881	1580	16,38,13	0,1,0	16,4,9	0,0,0	245	149	1	1.0	1.0,0.959,1.0	1.0,1.0,1.0	-0.014
1584	gene:Solyc02g079110.2	NA	2	+	43727938	43728165	43727938	43728014	43728098	43728165	1584	1,0,3	36,62,46	1,0,0	27,29,8	233	149	0.9441376455567952	1.0	0.017,0.0,0.04	0.023,0.0,0.0	0.011
1585	gene:Solyc03g116900.2	NA	3	+	66168031	66168236	66168031	66168072	66168167	66168236	1585	0,2,0	13,54,38	0,0,0	31,20,15	244	149	1	1.0	0.0,0.022,0.0	0.0,0.0,0.0	0.007
1588	gene:Solyc01g090170.2	NA	1	+	83807665	83807879	83807665	83807705	83807780	83807879	1588	6,20,7	1,4,3	13,6,3	1,0,0	224	149	1	1.0	0.8,0.769,0.608	0.896,1.0,1.0	-0.24
1589	gene:Solyc01g090170.2	NA	1	+	83807665	83807876	83807665	83807705	83807807	83807876	1589	12,42,19	204,470,229	22,12,5	195,149,176	251	149	0.5668167878403494	1.0	0.034,0.05,0.047	0.063,0.046,0.017	0.002
1591	gene:Solyc08g067820.2	NA	8	+	56860210	56860455	56860210	56860250	56860320	56860455	1591	0,2,0	2,2,3	2,0,0	0,0,2	219	149	0.8001298399699469	1.0	0.0,0.405,0.0	1.0,NA,0.0	-0.365
1592	gene:Solyc12g036120.1	NA	12	-	53711133	53711361	53711133	53711158	53711280	53711361	1592	0,1,0	0,1,4	0,0,0	0,2,1	271	149	1	1.0	NA,0.355,0.0	NA,0.0,0.0	0.177
1593	gene:Solyc04g077490.2	NA	4	-	62431010	62431205	62431010	62431105	62431196	62431205	1593	0,1,0	0,25,16	1,1,0	30,0,16	240	149	1	1.0	NA,0.024,0.0	0.02,1.0,0.0	-0.328
1597	gene:Solyc11g068830.1	NA	11	+	53439667	53439910	53439667	53439743	53439823	53439910	1597	27,61,30	0,0,0	31,22,28	1,0,0	229	149	1	1.0	1.0,1.0,1.0	0.953,1.0,1.0	0.016
1599	gene:Solyc04g081500.2	NA	4	-	65448199	65448442	65448199	65448273	65448352	65448442	1599	1,1,0	50,165,50	0,0,0	52,41,46	228	149	1	1.0	0.013,0.004,0.0	0.0,0.0,0.0	0.006
159	gene:Solyc08g076890.2	NA	8	+	60822499	60822685	60822499	60822508	60822583	60822685	159	4941,2241,3258	1,0,0	3038,2512,2732	0,0,0	224	149	1	1.0	1.0,1.0,1.0	1.0,1.0,1.0	0.0
1604	gene:Solyc06g084520.2	NA	6	-	49603182	49603401	49603182	49603279	49603371	49603401	1604	3,12,12	93,232,118	6,4,4	88,82,76	241	149	0.5697450806810638	1.0	0.02,0.031,0.059	0.04,0.029,0.032	0.003
1605	gene:Solyc06g084520.2	NA	6	-	49603760	49603971	49603760	49603820	49603916	49603971	1605	0,2,2	114,201,129	3,2,3	130,92,112	245	149	0.6833997308053885	1.0	0.0,0.006,0.009	0.014,0.013,0.016	-0.009
1606	gene:Solyc09g072830.2	NA	9	-	65526070	65526289	65526070	65526110	65526206	65526289	1606	0,1,0	125,265,165	0,0,0	101,66,68	245	149	1	1.0	0.0,0.002,0.0	0.0,0.0,0.0	0.001
1607	gene:Solyc04g080430.2	NA	4	+	64604515	64604758	64604515	64604608	64604693	64604758	1607	2,7,0	0,1,1	0,1,0	5,0,0	234	149	1	1.0	1.0,0.817,0.0	0.0,1.0,NA	0.106
1608	gene:Solyc06g054560.2	NA	6	+	37307865	37308051	37307865	37307907	37307999	37308051	1608	4,4,8	81,104,96	4,7,3	92,97,76	241	149	0.5606527761034947	1.0	0.03,0.023,0.049	0.026,0.043,0.024	0.003
160	gene:Solyc08g076890.2	NA	8	+	60822364	60822541	60822364	60822436	60822499	60822541	160	3493,1645,2240	0,0,0	2149,1949,2106	0,2,0	212	149	1	1.0	1.0,1.0,1.0	1.0,0.999,1.0	0.0
1610	gene:Solyc09g075970.2	NA	9	-	67616159	67616398	67616159	67616277	67616371	67616398	1610	0,0,0	0,0,1	0,1,0	0,0,0	243	149	1	1.0	NA,NA,0.0	NA,1.0,NA	-1.0
1611	gene:Solyc03g121640.2	NA	3	+	69738117	69738361	69738117	69738213	69738303	69738361	1611	0,0,1	33,106,38	2,0,0	56,67,57	239	149	1	1.0	0.0,0.0,0.016	0.022,0.0,0.0	-0.002
1612	gene:Solyc01g044490.2	NA	1	+	44121867	44122061	44121867	44121949	44122047	44122061	1612	2,4,2	90,195,110	5,1,2	97,84,60	247	149	0.7598136927910701	1.0	0.013,0.012,0.011	0.03,0.007,0.02	-0.007
1613	gene:Solyc05g006520.2	NA	5	-	1136748	1136975	1136748	1136814	1136907	1136975	1613	8,38,8	328,894,405	29,17,12	486,341,270	242	149	1	1.0	0.015,0.026,0.012	0.035,0.03,0.027	-0.013
1614	gene:Solyc05g006520.2	NA	5	-	1136748	1136975	1136748	1136814	1136909	1136975	1614	23,67,22	0,0,0	47,37,16	1,0,0	244	149	1	1.0	1.0,1.0,1.0	0.966,1.0,1.0	0.011
1616	gene:Solyc05g006520.2	NA	5	-	1136909	1137141	1136909	1136975	1137069	1137141	1616	6,19,10	0,1,1	6,6,5	0,0,0	243	149	1	1.0	1.0,0.921,0.86	1.0,1.0,1.0	-0.073
1617	gene:Solyc05g006520.2	NA	5	-	1137069	1137299	1137069	1137141	1137226	1137299	1617	7,7,5	400,974,470	5,2,2	617,506,396	234	149	1	1.0	0.011,0.005,0.007	0.005,0.003,0.003	0.004
161	gene:Solyc08g076890.2	NA	8	+	60822499	60822685	60822499	60822508	60822682	60822685	161	8764,4208,5818	0,0,0	4693,4211,4427	3,0,0	323	149	1	1.0	1.0,1.0,1.0	0.999,1.0,1.0	0.0
1621	gene:Solyc04g081410.2	NA	4	+	65400262	65400468	65400262	65400335	65400417	65400468	1621	2,7,3	182,618,285	3,2,6	225,248,174	231	149	1	1.0	0.007,0.007,0.007	0.009,0.005,0.022	-0.005
1622	gene:Solyc04g081410.2	NA	4	+	65400087	65400323	65400087	65400090	65400236	65400323	1622	1,5,3	105,369,204	3,4,2	177,179,115	295	149	1	1.0	0.005,0.007,0.007	0.008,0.011,0.009	-0.003
1624	gene:Solyc09g055910.2	NA	9	-	46075701	46075935	46075701	46075784	46075868	46075935	1624	3,8,6	0,0,1	18,6,8	0,0,0	233	149	1	1.0	1.0,1.0,0.793	1.0,1.0,1.0	-0.069
1628	gene:Solyc09g061840.2	NA	9	-	60459727	60459956	60459727	60459812	60459905	60459956	1628	1,5,1	309,481,313	4,6,1	514,396,358	242	149	1	1.0	0.002,0.006,0.002	0.005,0.009,0.002	-0.002
162	gene:Solyc08g076890.2	NA	8	+	60822499	60822685	60822499	60822508	60822667	60822685	162	8670,4111,5892	0,0,2	4838,4200,4369	0,0,0	308	149	1	1.0	1.0,1.0,0.999	1.0,1.0,1.0	-0.0
1632	gene:Solyc11g042430.1	NA	11	+	36622554	36622763	36622554	36622601	36622685	36622763	1632	0,1,0	93,213,87	0,0,0	79,80,48	233	149	1	1.0	0.0,0.003,0.0	0.0,0.0,0.0	0.001
1633	gene:Solyc04g072510.2	NA	4	+	59515260	59515505	59515260	59515353	59515477	59515505	1633	35,90,49	0,1,0	56,41,72	0,0,0	273	149	1	1.0	1.0,0.98,1.0	1.0,1.0,1.0	-0.007
1639	gene:Solyc02g082760.2	NA	2	-	46403492	46403734	46403492	46403536	46403664	46403734	1639	14,51,18	1089,1881,1001	33,15,7	1367,979,1025	277	149	0.5882603864619	1.0	0.007,0.014,0.01	0.013,0.008,0.004	0.002
163	gene:Solyc08g076890.2	NA	8	+	60822499	60822685	60822499	60822508	60822598	60822685	163	5293,2438,3527	0,0,0	3229,2687,2911	5,0,0	239	149	1	1.0	1.0,1.0,1.0	0.998,1.0,1.0	0.001
1643	gene:Solyc03g112450.2	NA	3	-	62848482	62848714	62848482	62848569	62848646	62848714	1643	1,9,3	207,319,163	3,2,1	148,129,124	226	149	0.8733349484445683	1.0	0.003,0.018,0.012	0.013,0.01,0.005	0.002
1644	gene:Solyc10g009180.2	NA	10	+	3184193	3184391	3184193	3184238	3184323	3184391	1644	1,4,0	202,683,302	2,0,5	211,145,156	234	149	1	1.0	0.003,0.004,0.0	0.006,0.0,0.02	-0.006
1646	gene:Solyc03g058380.2	NA	3	-	24063700	24063910	24063700	24063725	24063802	24063910	1646	0,6,7	30,92,79	5,2,2	74,52,25	226	149	0.8660253565858018	1.0	0.0,0.041,0.055	0.043,0.025,0.05	-0.007
1650	gene:Solyc03g119570.1	NA	3	+	68131931	68132130	68131931	68131984	68132065	68132130	1650	1,6,3	0,0,0	0,0,1	2,0,0	230	149	1	1.0	1.0,1.0,1.0	0.0,NA,1.0	0.5
1651	gene:Solyc03g119570.1	NA	3	+	68134267	68134484	68134267	68134298	68134396	68134484	1651	0,0,1	7,46,27	0,0,0	24,10,2	247	149	1	1.0	0.0,0.0,0.022	0.0,0.0,0.0	0.007
1656	gene:Solyc01g107510.2	NA	1	+	95031702	95031935	95031702	95031759	95031846	95031935	1656	0,3,1	37,52,45	0,0,0	24,3,8	236	149	1	1.0	0.0,0.035,0.014	0.0,0.0,0.0	0.016
1658	gene:Solyc07g025160.2	NA	7	-	26167837	26168061	26167837	26167901	26167986	26168061	1658	0,1,2	26,5,10	0,0,2	10,12,8	234	149	1	1.0	0.0,0.113,0.113	0.0,0.0,0.137	0.03
1659	gene:Solyc06g034220.2	NA	6	+	23959507	23959715	23959507	23959589	23959682	23959715	1659	4,3,1	103,215,101	1,2,0	54,71,52	242	149	1	1.0	0.023,0.009,0.006	0.011,0.017,0.0	0.003
1661	gene:Solyc12g014350.1	NA	12	-	5162851	5163064	5162851	5162894	5162992	5163064	1661	0,0,0	34,65,46	1,1,1	71,61,41	247	149	1	1.0	0.0,0.0,0.0	0.008,0.01,0.014	-0.011
1662	gene:Solyc12g014350.1	NA	12	-	5163438	5163659	5163438	5163511	5163587	5163659	1662	1,1,0	0,0,0	1,0,1	0,0,1	225	149	1	1.0	1.0,1.0,NA	1.0,NA,0.398	0.301
1663	gene:Solyc12g014350.1	NA	12	-	5163438	5163659	5163438	5163514	5163587	5163659	1663	1,1,0	42,61,96	1,0,1	96,69,77	222	149	1	1.0	0.016,0.011,0.0	0.007,0.0,0.009	0.004
1665	gene:Solyc12g014350.1	NA	12	-	5161916	5162164	5161916	5161986	5162095	5162164	1665	0,2,1	24,37,31	0,0,0	42,35,41	258	149	1	1.0	0.0,0.03,0.018	0.0,0.0,0.0	0.016
1667	gene:Solyc02g081080.2	NA	2	+	45155449	45155690	45155449	45155540	45155628	45155690	1667	9,5,5	1,0,0	9,5,2	0,0,0	237	149	1	1.0	0.85,1.0,1.0	1.0,1.0,1.0	-0.05
1669	gene:Solyc07g063650.2	NA	7	-	66063064	66063304	66063064	66063154	66063241	66063304	1669	0,1,0	84,165,81	0,0,0	113,62,79	236	149	1	1.0	0.0,0.004,0.0	0.0,0.0,0.0	0.001
1670	gene:Solyc01g098630.2	NA	1	-	89091882	89092050	89091882	89091918	89092009	89092050	1670	0,0,1	4,2,0	0,1,0	2,0,0	240	149	1	1.0	0.0,0.0,1.0	0.0,1.0,NA	-0.167
1671	gene:Solyc11g069530.1	NA	11	-	54143125	54143335	54143125	54143150	54143233	54143335	1671	1,5,0	56,232,96	4,0,1	82,77,61	232	149	0.9402239454365144	1.0	0.011,0.014,0.0	0.03,0.0,0.01	-0.005
1672	gene:Solyc11g069530.1	NA	11	-	54149446	54149649	54149446	54149518	54149587	54149649	1672	0,1,0	43,68,81	2,0,0	82,49,47	218	149	1	1.0	0.0,0.01,0.0	0.016,0.0,0.0	-0.002
1674	gene:Solyc11g069530.1	NA	11	-	54145731	54145934	54145731	54145803	54145884	54145934	1674	0,2,0	125,171,114	1,1,0	120,125,110	230	149	1	1.0	0.0,0.008,0.0	0.005,0.005,0.0	-0.001
1675	gene:Solyc11g069530.1	NA	11	-	54149731	54149941	54149731	54149785	54149912	54149941	1675	3,3,3	46,109,119	0,1,1	104,63,61	276	149	0.8020806717013326	1.0	0.034,0.015,0.013	0.0,0.008,0.009	0.015
1677	gene:Solyc02g071800.2	NA	2	+	41151054	41151252	41151054	41151126	41151226	41151252	1677	6,16,16	17,13,24	6,4,0	7,6,2	249	149	0.6632018021821507	1.0	0.174,0.424,0.285	0.339,0.285,0.0	0.086
1678	gene:Solyc02g071800.2	NA	2	+	41153615	41153809	41153615	41153671	41153759	41153809	1678	0,2,1	71,151,131	0,0,0	56,48,44	237	149	1	1.0	0.0,0.008,0.005	0.0,0.0,0.0	0.004
1686	gene:Solyc01g097500.2	NA	1	-	88328900	88329115	88328900	88328971	88329065	88329115	1686	0,3,3	3,0,1	0,2,0	0,0,1	243	149	1	1.0	0.0,1.0,0.648	NA,1.0,0.0	0.049
1687	gene:Solyc09g010300.2	NA	9	-	3678945	3679098	3678945	3678995	3679086	3679098	1687	1,15,7	2,0,0	4,2,2	0,0,0	240	149	1	1.0	0.237,1.0,1.0	1.0,1.0,1.0	-0.254
1688	gene:Solyc01g080540.2	NA	1	+	79789102	79789332	79789102	79789165	79789263	79789332	1688	23,71,25	2,0,0	11,3,9	0,0,4	247	149	1	1.0	0.874,1.0,1.0	1.0,1.0,0.576	0.099
1689	gene:Solyc01g080540.2	NA	1	+	79789291	79789526	79789291	79789319	79789454	79789526	1689	101,369,102	0,2,0	115,73,51	2,0,0	284	149	1	1.0	1.0,0.99,1.0	0.968,1.0,1.0	0.007
1690	gene:Solyc01g080540.2	NA	1	+	79789291	79789526	79789291	79789332	79789454	79789526	1690	9,41,14	1015,1922,925	10,5,3	716,607,671	271	149	1	1.0	0.005,0.012,0.008	0.008,0.005,0.002	0.003
1691	gene:Solyc01g080540.2	NA	1	+	79789129	79789332	79789129	79789166	79789270	79789332	1691	79,148,69	0,1,0	64,27,33	0,0,0	253	149	1	1.0	1.0,0.989,1.0	1.0,1.0,1.0	-0.004
1692	gene:Solyc01g080540.2	NA	1	+	79789129	79789332	79789129	79789166	79789291	79789332	1692	347,612,300	0,1,0	222,216,193	0,0,0	274	149	1	1.0	1.0,0.997,1.0	1.0,1.0,1.0	-0.001
1694	gene:Solyc03g116370.2	NA	3	-	65845249	65845471	65845249	65845336	65845423	65845471	1694	0,0,1	54,77,31	1,0,2	104,67,76	236	149	1	1.0	0.0,0.0,0.02	0.006,0.0,0.016	-0.001
1695	gene:Solyc06g082810.2	NA	6	+	48486408	48486644	48486408	48486460	48486588	48486644	1695	4,8,4	68,161,92	5,1,2	52,63,35	277	149	0.7971004668846887	1.0	0.031,0.026,0.023	0.049,0.008,0.03	-0.002
1697	gene:Solyc08g060860.2	NA	8	-	45633124	45633289	45633124	45633195	45633277	45633289	1697	7,21,11	0,0,0	9,6,9	1,0,1	231	149	1	1.0	1.0,1.0,1.0	0.853,1.0,0.853	0.098
1698	gene:Solyc04g049090.2	NA	4	-	39553996	39554215	39553996	39554081	39554174	39554215	1698	13,10,17	166,514,234	9,9,2	149,161,98	242	149	0.9544565094714212	1.0	0.046,0.012,0.043	0.036,0.033,0.012	0.007
169	gene:Solyc04g009620.2	CS2	4	-	3004348	3004559	3004348	3004406	3004490	3004559	169	1,9,3	0,0,0	1,0,1	1,0,0	233	149	1	1.0	1.0,1.0,1.0	0.39,NA,1.0	0.305
16	gene:Solyc07g063390.2	NA	7	-	65864219	65864447	65864219	65864278	65864371	65864447	16	70,120,82	0,0,0	72,56,63	0,0,2	242	149	1	1.0	1.0,1.0,1.0	1.0,1.0,0.951	0.016
1703	gene:Solyc09g065930.2	NA	9	+	64216676	64216925	64216676	64216718	64216882	64216925	1703	1,3,1	33,124,35	0,1,2	36,18,21	313	149	1	1.0	0.014,0.011,0.013	0.0,0.026,0.043	-0.01
1706	gene:Solyc12g043020.1	NA	12	-	39248227	39248470	39248227	39248298	39248397	39248470	1706	0,5,2	112,312,188	1,0,0	223,121,91	248	149	1	1.0	0.0,0.01,0.006	0.003,0.0,0.0	0.004
1707	gene:Solyc12g043020.1	NA	12	-	39248792	39249009	39248792	39248862	39248965	39249009	1707	4,18,2	167,326,174	8,5,3	224,173,148	252	149	0.5514400013105689	1.0	0.014,0.032,0.007	0.021,0.017,0.012	0.001
1708	gene:Solyc06g005160.2	NA	6	+	184039	184273	184039	184088	184201	184273	1708	21,48,18	2831,5630,2330	39,18,11	3242,2185,2527	262	149	1	1.0	0.004,0.005,0.004	0.007,0.005,0.002	-0.0
1713	gene:Solyc05g023770.2	NA	5	-	29323803	29323985	29323803	29323831	29323930	29323985	1713	1,4,3	0,0,1	0,1,0	2,2,0	248	149	1	1.0	1.0,1.0,0.643	0.0,0.231,NA	0.765
1716	gene:Solyc08g068320.2	NA	8	+	57421539	57421776	57421539	57421591	57421682	57421776	1716	1,0,0	0,9,8	1,2,0	31,18,18	240	149	0.6871986578270217	1.0	1.0,0.0,0.0	0.02,0.065,0.0	0.305
1717	gene:Solyc07g049500.2	NA	7	-	59778327	59778568	59778327	59778390	59778477	59778568	1717	0,1,0	6,29,12	0,0,0	16,10,9	236	149	1	1.0	0.0,0.021,0.0	0.0,0.0,0.0	0.007
1719	gene:Solyc03g082960.2	NA	3	-	52816617	52816777	52816617	52816640	52816722	52816777	1719	2,0,0	55,80,49	2,0,0	32,17,37	231	149	1	1.0	0.023,0.0,0.0	0.039,0.0,0.0	-0.005
171	gene:Solyc04g009620.2	CS2	4	-	3004348	3004559	3004348	3004407	3004502	3004559	171	4,11,6	0,0,1	3,1,4	0,1,0	244	149	1	1.0	1.0,1.0,0.786	1.0,0.379,1.0	0.136
1722	gene:Solyc09g082490.2	NA	9	-	68201437	68201641	68201437	68201540	68201622	68201641	1722	1,1,1	19,55,17	2,0,1	32,22,12	231	149	1	1.0	0.033,0.012,0.037	0.039,0.0,0.051	-0.003
1726	gene:Solyc02g070550.2	NA	2	+	40294327	40294505	40294327	40294399	40294487	40294505	1726	12,49,13	0,0,0	8,8,6	2,0,0	237	149	1	1.0	1.0,1.0,1.0	0.715,1.0,1.0	0.095
1727	gene:Solyc02g070550.2	NA	2	+	40294487	40294736	40294487	40294505	40294656	40294736	1727	206,576,276	0,0,0	164,112,97	0,1,0	300	149	1	1.0	1.0,1.0,1.0	1.0,0.982,1.0	0.006
1728	gene:Solyc02g070550.2	NA	2	+	40295045	40295219	40295045	40295059	40295141	40295219	1728	3,15,4	675,1553,851	5,4,5	504,348,297	231	149	1	1.0	0.003,0.006,0.003	0.006,0.007,0.011	-0.004
1729	gene:Solyc02g070550.2	NA	2	+	40294487	40294736	40294487	40294563	40294647	40294736	1729	0,8,16	0,1,0	2,12,4	0,0,0	233	149	1	1.0	NA,0.836,1.0	1.0,1.0,1.0	-0.082
172	gene:Solyc01g011340.2	NA	1	+	8682344	8682510	8682344	8682356	8682432	8682510	172	2,10,1	0,1,1	0,3,4	0,0,0	225	149	0.45439321423175616	1.0	1.0,0.869,0.398	NA,1.0,1.0	-0.244
1730	gene:Solyc02g070550.2	NA	2	+	40295045	40295207	40295045	40295075	40295141	40295207	1730	3,15,4	0,0,0	3,4,5	0,0,1	215	149	1	1.0	1.0,1.0,1.0	1.0,1.0,0.776	0.075
1732	gene:Solyc02g070550.2	NA	2	+	40294327	40294505	40294327	40294399	40294483	40294505	1732	3,22,3	436,1225,555	2,6,5	317,209,198	233	149	0.8818755150096008	1.0	0.004,0.011,0.003	0.004,0.018,0.016	-0.007
1733	gene:Solyc02g070550.2	NA	2	+	40295165	40295405	40295165	40295219	40295302	40295405	1733	33,59,32	0,1,0	8,22,10	0,0,0	232	149	1	1.0	1.0,0.974,1.0	1.0,1.0,1.0	-0.009
1737	gene:Solyc08g076200.2	NA	8	-	60221088	60221299	60221088	60221145	60221221	60221299	1737	1,13,0	353,458,343	3,3,5	334,266,239	225	149	0.8557153321121089	1.0	0.002,0.018,0.0	0.006,0.007,0.014	-0.002
1738	gene:Solyc10g006270.2	NA	10	-	938904	939108	938904	938955	939053	939108	1738	18,87,26	0,1,0	18,15,16	0,0,0	247	149	1	1.0	1.0,0.981,1.0	1.0,1.0,1.0	-0.006
1739	gene:Solyc10g006270.2	NA	10	-	938904	939108	938904	938942	939053	939108	1739	40,166,41	1,0,0	32,23,24	0,0,0	260	149	1	1.0	0.958,1.0,1.0	1.0,1.0,1.0	-0.014
173	gene:Solyc01g011340.2	NA	1	+	8682344	8682510	8682344	8682361	8682432	8682510	173	2,10,1	171,538,221	0,3,4	148,121,130	220	149	1	1.0	0.008,0.012,0.003	0.0,0.017,0.02	-0.005
1740	gene:Solyc10g006270.2	NA	10	-	938904	939108	938904	938957	939053	939108	1740	18,78,25	903,1812,901	16,15,16	498,409,415	245	149	0.7667623348819868	1.0	0.012,0.026,0.017	0.019,0.022,0.023	-0.003
1746	gene:Solyc12g044220.1	NA	12	+	38781546	38781788	38781546	38781608	38781719	38781788	1746	0,13,10	1,2,0	3,0,6	0,0,1	260	149	1	1.0	0.0,0.788,1.0	1.0,NA,0.775	-0.291
1747	gene:Solyc04g008010.2	NA	4	-	1670091	1670264	1670091	1670146	1670235	1670264	1747	0,0,0	18,42,26	0,0,1	36,15,13	238	149	1	1.0	0.0,0.0,0.0	0.0,0.0,0.046	-0.015
1748	gene:Solyc12g056240.1	NA	12	-	62203730	62203976	62203730	62203763	62203860	62203976	1748	16,27,15	74,259,68	8,6,1	45,40,23	246	149	0.48092168741276675	1.0	0.116,0.059,0.118	0.097,0.083,0.026	0.029
1751	gene:Solyc06g082670.2	NA	6	+	48424807	48425267	48424807	48424919	48425076	48425267	1751	142,373,153	0,0,0	147,88,110	0,0,1	306	149	1	1.0	1.0,1.0,1.0	1.0,1.0,0.982	0.006
1752	gene:Solyc06g066100.2	NA	6	-	41438212	41438409	41438212	41438277	41438358	41438409	1752	4,20,4	624,1149,634	1,1,4	574,416,421	230	149	1	1.0	0.004,0.011,0.004	0.001,0.002,0.006	0.003
1757	gene:Solyc08g078750.2	NA	8	-	62489447	62489663	62489447	62489513	62489610	62489663	1757	0,1,0	7,21,24	0,0,0	16,10,3	246	149	1	1.0	0.0,0.028,0.0	0.0,0.0,0.0	0.009
1758	gene:Solyc08g078750.2	NA	8	-	62491683	62491863	62491683	62491715	62491811	62491863	1758	0,0,0	27,39,30	0,1,1	22,16,22	245	149	1	1.0	0.0,0.0,0.0	0.0,0.037,0.027	-0.021
1759	gene:Solyc06g062860.2	NA	6	-	39662039	39662213	39662039	39662073	39662164	39662213	1759	4,4,0	85,185,154	0,0,1	142,73,56	240	149	0.9702579681758401	1.0	0.028,0.013,0.0	0.0,0.0,0.011	0.01
1760	gene:Solyc01g105190.2	NA	1	+	93457262	93457470	93457262	93457273	93457389	93457470	1760	11,13,6	0,0,0	18,13,13	1,0,0	265	149	1	1.0	1.0,1.0,1.0	0.91,1.0,1.0	0.03
1762	gene:Solyc01g094790.2	NA	1	+	86197055	86197262	86197055	86197122	86197204	86197262	1762	3,5,2	174,247,207	4,0,2	192,142,131	231	149	1	1.0	0.011,0.013,0.006	0.013,0.0,0.01	0.002
1765	gene:Solyc12g005770.1	NA	12	-	419566	419806	419566	419638	419735	419806	1765	2,6,1	76,198,94	5,2,0	73,46,58	246	149	0.5783549720421556	1.0	0.016,0.018,0.006	0.04,0.026,0.0	-0.009
1766	gene:Solyc06g005380.2	NA	6	+	393443	393680	393443	393522	393611	393680	1766	0,0,0	9,33,24	0,1,0	9,10,8	238	149	1	1.0	0.0,0.0,0.0	0.0,0.059,0.0	-0.02
176	gene:Solyc06g073370.2	NA	6	+	45208634	45208814	45208634	45208637	45208759	45208814	176	575,935,509	0,0,1	722,514,566	0,0,0	271	149	1	1.0	1.0,1.0,0.996	1.0,1.0,1.0	-0.001
1770	gene:Solyc08g008550.2	NA	8	-	2933211	2933408	2933211	2933263	2933353	2933408	1770	0,0,0	124,240,152	2,0,2	97,105,59	239	149	1	1.0	0.0,0.0,0.0	0.013,0.0,0.021	-0.011
1771	gene:Solyc08g008550.2	NA	8	-	2933211	2933408	2933211	2933254	2933353	2933408	1771	0,0,0	0,2,0	2,0,2	2,0,0	248	149	1	1.0	NA,0.0,NA	0.375,NA,1.0	-0.688
1772	gene:Solyc12g017570.1	NA	12	+	6866760	6866985	6866760	6866812	6866904	6866985	1772	17,30,11	540,1133,601	9,15,6	352,347,351	241	149	0.7142055640089575	1.0	0.019,0.016,0.011	0.016,0.026,0.01	-0.002
1774	gene:Solyc03g121670.2	NA	3	-	69770852	69771092	69770852	69770916	69771012	69771092	1774	0,2,3	26,56,24	2,0,0	12,8,11	245	149	1	1.0	0.0,0.021,0.071	0.092,0.0,0.0	0.0
1775	gene:Solyc03g031720.2	NA	3	-	4173249	4173492	4173249	4173252	4173370	4173492	1775	1,16,3	392,977,425	2,0,7	435,334,294	267	149	1	1.0	0.001,0.009,0.004	0.003,0.0,0.013	-0.001
1776	gene:Solyc10g076870.1	NA	10	-	59851001	59851245	59851001	59851087	59851196	59851245	1776	10,14,12	0,5,0	8,0,2	0,0,0	258	149	1	1.0	1.0,0.618,1.0	1.0,NA,1.0	-0.127
1778	gene:Solyc03g019940.2	NA	3	-	61277041	61277280	61277041	61277125	61277218	61277280	1778	0,3,0	52,82,42	0,0,1	23,31,41	242	149	1	1.0	0.0,0.022,0.0	0.0,0.0,0.015	0.002
1780	gene:Solyc03g019940.2	NA	3	-	61277225	61277474	61277225	61277280	61277405	61277474	1780	10,16,14	0,0,1	8,5,5	0,0,0	274	149	1	1.0	1.0,1.0,0.884	1.0,1.0,1.0	-0.039
1781	gene:Solyc03g019940.2	NA	3	-	61276495	61276726	61276495	61276557	61276630	61276726	1781	0,7,3	102,164,107	4,3,0	80,108,63	222	149	1	1.0	0.0,0.028,0.018	0.032,0.018,0.0	-0.001
1783	gene:Solyc03g019940.2	NA	3	-	61277041	61277280	61277041	61277125	61277225	61277280	1783	0,5,1	5,20,5	1,0,1	1,7,8	249	149	1	1.0	0.0,0.13,0.107	0.374,0.0,0.07	-0.069
1785	gene:Solyc12g099080.1	NA	12	-	66355678	66355866	66355678	66355684	66355785	66355866	1785	21,28,11	483,1254,441	13,5,10	373,259,305	250	149	0.7914959984369601	1.0	0.025,0.013,0.015	0.02,0.011,0.019	0.001
178	gene:Solyc06g073370.2	NA	6	+	45208634	45208814	45208634	45208637	45208741	45208814	178	367,602,292	0,0,2	474,318,338	0,0,0	253	149	1	1.0	1.0,1.0,0.989	1.0,1.0,1.0	-0.004
1790	gene:Solyc01g080930.2	NA	1	-	80268497	80268713	80268497	80268533	80268611	80268713	1790	7,46,16	0,0,0	14,16,3	1,0,0	227	149	1	1.0	1.0,1.0,1.0	0.902,1.0,1.0	0.033
1793	gene:Solyc04g054710.2	NA	4	+	53089750	53089999	53089750	53089774	53089931	53089999	1793	447,955,476	1,0,0	502,287,317	0,0,0	306	149	1	1.0	0.995,1.0,1.0	1.0,1.0,1.0	-0.002
1796	gene:Solyc02g086080.2	NA	2	+	48864672	48864870	48864672	48864721	48864805	48864870	1796	4,6,1	0,1,0	5,2,2	0,0,0	233	149	1	1.0	1.0,0.793,1.0	1.0,1.0,1.0	-0.069
1798	gene:Solyc02g068430.2	NA	2	-	38382539	38382771	38382539	38382616	38382694	38382771	1798	13,21,14	3,0,0	4,2,6	2,0,0	227	149	1	1.0	0.74,1.0,1.0	0.568,1.0,1.0	0.057
1799	gene:Solyc01g110380.2	NA	1	+	97102718	97102896	97102718	97102784	97102877	97102896	1799	0,1,4	16,60,44	0,0,0	54,54,40	242	149	0.48935842725502965	1.0	0.0,0.01,0.053	0.0,0.0,0.0	0.021
179	gene:Solyc09g010660.2	NA	9	+	3986522	3986747	3986522	3986619	3986694	3986747	179	0,13,2	0,0,2	0,2,8	0,0,0	224	149	0.6606718738068028	1.0	NA,1.0,0.399	NA,1.0,1.0	-0.3
17	gene:Solyc07g063390.2	NA	7	-	65864045	65864278	65864045	65864133	65864219	65864278	17	2,16,6	0,0,0	15,4,5	0,0,1	235	149	1	1.0	1.0,1.0,1.0	1.0,1.0,0.76	0.08
1800	gene:Solyc04g009190.2	NA	4	+	2694045	2694226	2694045	2694057	2694154	2694226	1800	5,9,9	0,3,0	3,0,7	0,0,0	246	149	1	1.0	1.0,0.645,1.0	1.0,NA,1.0	-0.118
1801	gene:Solyc09g075800.2	NA	9	+	67427115	67427362	67427115	67427154	67427275	67427362	1801	1,0,0	17,82,46	1,0,0	17,18,9	270	149	1	1.0	0.031,0.0,0.0	0.031,0.0,0.0	0.0
1803	gene:Solyc05g055430.2	NA	5	-	65087986	65088201	65087986	65088032	65088148	65088201	1803	1,1,0	4,19,19	0,0,1	14,13,12	265	149	1	1.0	0.123,0.029,0.0	0.0,0.0,0.045	0.036
1805	gene:Solyc02g091090.2	NA	2	-	52499169	52499405	52499169	52499226	52499312	52499405	1805	2,14,15	0,1,0	1,2,0	0,0,0	235	149	1	1.0	1.0,0.899,1.0	1.0,1.0,NA	-0.034
1806	gene:Solyc06g074320.2	NA	6	+	45944650	45944873	45944650	45944679	45944813	45944873	1806	38,85,75	0,0,2	27,22,11	0,0,0	283	149	1	1.0	1.0,1.0,0.952	1.0,1.0,1.0	-0.016
1812	gene:Solyc03g007040.2	NA	3	+	1578772	1578991	1578772	1578849	1578922	1578991	1812	1,0,0	12,13,13	0,0,0	11,8,5	222	149	1	1.0	0.053,0.0,0.0	0.0,0.0,0.0	0.018
1814	gene:Solyc04g071310.2	NA	4	+	58236990	58237239	58236990	58237064	58237140	58237239	1814	1,3,0	52,123,50	1,0,2	88,42,56	225	149	1	1.0	0.013,0.016,0.0	0.007,0.0,0.023	-0.0
1818	gene:Solyc05g014480.2	NA	5	+	8349982	8350231	8349982	8350062	8350112	8350231	1818	1,2,2	0,2,0	1,0,0	0,0,0	199	149	1	1.0	1.0,0.428,1.0	1.0,NA,NA	-0.191
1819	gene:Solyc12g100330.1	NA	12	+	67094285	67094519	67094285	67094351	67094432	67094519	1819	2,20,5	60,118,59	6,4,14	79,78,88	230	149	0.5411017674134091	1.0	0.021,0.099,0.052	0.047,0.032,0.093	0.0
181	gene:Solyc03g114370.2	NA	3	-	64373139	64373374	64373139	64373195	64373305	64373374	181	6,15,5	44,205,88	6,8,1	75,37,41	259	149	0.7544485963762383	1.0	0.073,0.04,0.032	0.044,0.111,0.014	-0.008
1821	gene:Solyc03g110900.2	NA	3	-	61635306	61635663	61635306	61635413	61635477	61635663	1821	155,119,217	2,0,0	219,222,149	0,0,0	213	149	1	1.0	0.982,1.0,1.0	1.0,1.0,1.0	-0.006
1822	gene:Solyc03g110900.2	NA	3	-	61635306	61635663	61635306	61635385	61635477	61635663	1822	169,127,223	0,0,0	226,234,164	0,2,0	241	149	1	1.0	1.0,1.0,1.0	1.0,0.986,1.0	0.005
182	gene:Solyc01g068210.2	NA	1	+	77314167	77314388	77314167	77314247	77314332	77314388	182	5,6,3	65,121,84	1,5,1	53,29,50	234	149	0.6330345699767843	1.0	0.047,0.031,0.022	0.012,0.099,0.013	-0.008
1830	gene:Solyc05g006540.2	NA	5	-	1158181	1158420	1158181	1158261	1158356	1158420	1830	23,45,36	0,0,0	21,8,13	0,2,0	244	149	1	1.0	1.0,1.0,1.0	1.0,0.71,1.0	0.097
1832	gene:Solyc02g093860.2	NA	2	+	54563911	54564152	54563911	54564002	54564083	54564152	1832	34,89,24	0,1,0	12,13,8	0,0,0	230	149	1	1.0	1.0,0.983,1.0	1.0,1.0,1.0	-0.006
1833	gene:Solyc02g093860.2	NA	2	+	54563911	54564152	54563911	54564004	54564083	54564152	1833	26,80,21	407,1314,395	12,10,7	183,119,127	228	149	0.6386977336929114	1.0	0.04,0.038,0.034	0.041,0.052,0.035	-0.005
1834	gene:Solyc12g095800.1	NA	12	-	64925825	64925994	64925825	64925846	64925934	64925994	1834	1,6,1	117,280,193	3,0,4	144,93,99	237	149	0.9468441791486119	1.0	0.005,0.013,0.003	0.013,0.0,0.025	-0.006
1835	gene:Solyc10g006930.2	NA	10	-	1368805	1369052	1368805	1368884	1368965	1369052	1835	0,1,6	27,92,91	0,2,0	94,58,62	230	149	0.7827664425012197	1.0	0.0,0.007,0.041	0.0,0.022,0.0	0.009
1837	gene:Solyc03g119650.2	NA	3	+	68210896	68211136	68210896	68210980	68211072	68211136	1837	0,4,7	105,182,192	3,2,2	132,108,108	241	149	0.8275343986225208	1.0	0.0,0.013,0.022	0.014,0.011,0.011	-0.0
1838	gene:Solyc03g119650.2	NA	3	+	68210896	68211136	68210896	68210980	68211083	68211136	1838	1,7,8	1,0,0	7,7,3	0,0,0	252	149	1	1.0	0.372,1.0,1.0	1.0,1.0,1.0	-0.209
1839	gene:Solyc03g119650.2	NA	3	+	68211083	68211264	68211083	68211136	68211219	68211264	1839	0,2,2	109,201,182	0,1,0	161,110,99	232	149	1	1.0	0.0,0.006,0.007	0.0,0.006,0.0	0.002
183	gene:Solyc01g068210.2	NA	1	+	77316103	77316348	77316103	77316194	77316285	77316348	183	0,1,0	37,170,80	0,0,0	37,37,36	240	149	1	1.0	0.0,0.004,0.0	0.0,0.0,0.0	0.001
1846	gene:Solyc06g009060.2	NA	6	-	2987996	2988202	2987996	2988054	2988161	2988202	1846	4,6,1	293,421,354	2,5,2	294,219,278	256	149	1	1.0	0.008,0.008,0.002	0.004,0.013,0.004	-0.001
1847	gene:Solyc03g096940.2	NA	3	+	59323853	59324097	59323853	59323903	59324005	59324097	1847	3,14,3	0,3,0	4,1,5	0,0,0	251	149	0.5700378965798193	1.0	1.0,0.735,1.0	1.0,1.0,1.0	-0.088
1848	gene:Solyc11g011390.1	NA	11	+	4471075	4471303	4471075	4471132	4471237	4471303	1848	0,5,2	34,95,45	1,0,0	24,17,15	254	149	0.8637985531791468	1.0	0.0,0.03,0.025	0.024,0.0,0.0	0.01
1850	gene:Solyc09g065810.2	NA	9	+	64085464	64085650	64085464	64085471	64085585	64085650	1850	0,7,4	29,40,30	1,8,0	56,33,0	263	149	0.5471510382410646	1.0	0.0,0.09,0.07	0.01,0.121,NA	-0.012
1851	gene:Solyc12g014380.1	NA	12	+	5271629	5271844	5271629	5271701	5271775	5271844	1851	2,5,9	126,573,206	4,1,0	200,148,157	223	149	0.8260039513592816	1.0	0.01,0.006,0.028	0.013,0.004,0.0	0.009
1852	gene:Solyc09g074360.2	NA	9	-	66161713	66161917	66161713	66161793	66161869	66161917	1852	2,1,0	0,0,0	2,0,1	0,0,1	225	149	1	1.0	1.0,1.0,NA	1.0,NA,0.398	0.301
1853	gene:Solyc09g074360.2	NA	9	-	66161713	66161917	66161713	66161793	66161878	66161917	1853	2,1,0	104,221,137	2,0,1	125,75,65	234	149	1	1.0	0.012,0.003,0.0	0.01,0.0,0.01	-0.002
1854	gene:Solyc01g088320.1	NA	1	-	83115973	83116217	83115973	83116093	83116172	83116217	1854	3,5,5	0,0,2	8,3,0	1,0,0	228	149	1	1.0	1.0,1.0,0.62	0.839,1.0,NA	-0.046
1855	gene:Solyc01g101070.2	NA	1	-	90925923	90926134	90925923	90926027	90926114	90926134	1855	0,0,2	39,111,121	2,1,0	88,62,46	236	149	1	1.0	0.0,0.0,0.01	0.014,0.01,0.0	-0.005
1858	gene:Solyc02g090850.2	NA	2	+	52324324	52324571	52324324	52324392	52324523	52324571	1858	43,127,69	2,1,0	22,22,14	0,2,0	280	149	1	1.0	0.92,0.985,1.0	1.0,0.854,1.0	0.017
1860	gene:Solyc04g072010.2	NA	4	+	59074265	59074495	59074265	59074319	59074438	59074495	1860	1,1,5	50,88,68	3,0,0	34,39,54	268	149	0.690671002717602	1.0	0.011,0.006,0.039	0.047,0.0,0.0	0.003
1862	gene:Solyc02g085780.2	NA	2	-	48561252	48561501	48561252	48561295	48561390	48561501	1862	4,1,4	182,381,181	4,1,3	225,220,165	244	149	1	1.0	0.013,0.002,0.013	0.011,0.003,0.011	0.001
1867	gene:Solyc05g050120.2	NA	5	+	60107631	60107871	60107631	60107712	60107794	60107871	1867	208,438,283	0,2,0	187,137,125	0,0,0	231	149	1	1.0	1.0,0.993,1.0	1.0,1.0,1.0	-0.002
1868	gene:Solyc05g050120.2	NA	5	+	60107794	60108042	60107794	60107871	60107967	60108042	1868	48,154,50	1447,4049,1763	46,19,24	1099,753,785	245	149	0.8053229899708575	1.0	0.02,0.023,0.017	0.025,0.015,0.018	0.001
1872	gene:Solyc02g078610.2	NA	2	+	43268453	43268687	43268453	43268529	43268617	43268687	1872	2,6,6	461,684,403	3,1,9	353,262,342	237	149	1	1.0	0.003,0.005,0.009	0.005,0.002,0.016	-0.002
1873	gene:Solyc02g078610.2	NA	2	+	43268453	43268687	43268453	43268528	43268617	43268687	1873	3,6,6	2,0,0	4,2,9	0,0,0	238	149	1	1.0	0.484,1.0,1.0	1.0,1.0,1.0	-0.172
1875	gene:Solyc05g052260.2	NA	5	+	62524391	62524638	62524391	62524478	62524569	62524638	1875	1,16,4	0,0,0	2,0,3	1,0,0	240	149	1	1.0	1.0,1.0,1.0	0.554,NA,1.0	0.223
1877	gene:Solyc04g071180.2	NA	4	+	58122521	58122729	58122521	58122566	58122661	58122729	1877	7,5,3	0,0,2	5,0,7	0,2,0	244	149	1	1.0	1.0,1.0,0.478	1.0,0.0,1.0	0.159
1880	gene:Solyc11g013490.1	NA	11	+	6548134	6548308	6548134	6548162	6548251	6548308	1880	4,0,0	112,239,119	2,0,4	113,115,83	238	149	1	1.0	0.022,0.0,0.0	0.011,0.0,0.029	-0.006
1881	gene:Solyc01g104060.2	NA	1	-	92536316	92536560	92536316	92536385	92536494	92536560	1881	2,1,0	14,41,43	0,0,0	27,26,13	258	149	1	1.0	0.076,0.014,0.0	0.0,0.0,0.0	0.03
1883	gene:Solyc09g065870.2	NA	9	+	64144966	64145201	64144966	64145040	64145121	64145201	1883	3,0,2	57,76,58	1,1,0	61,32,54	230	149	0.7670695582403781	1.0	0.033,0.0,0.022	0.011,0.02,0.0	0.008
1886	gene:Solyc10g085560.1	NA	10	-	64678517	64678733	64678517	64678581	64678656	64678733	1886	4,8,5	126,339,94	7,0,1	90,61,88	224	149	0.7424188287639363	1.0	0.021,0.015,0.034	0.049,0.0,0.008	0.004
1887	gene:Solyc06g008430.1	NA	6	-	2353058	2353276	2353058	2353132	2353246	2353276	1887	0,2,0	0,0,2	1,0,0	2,0,6	263	149	1	1.0	NA,1.0,0.0	0.221,NA,0.0	0.39
1889	gene:Solyc02g093930.2	NA	2	-	54618126	54618299	54618126	54618164	54618261	54618299	1889	0,0,0	0,6,6	0,1,0	0,0,2	246	149	1	1.0	NA,0.0,0.0	NA,1.0,0.0	-0.5
188	gene:Solyc10g083720.1	NA	10	+	63491698	63491932	63491698	63491790	63491872	63491932	188	5,17,10	297,712,259	14,8,14	552,379,401	231	149	0.5289109420124882	1.0	0.011,0.015,0.024	0.016,0.013,0.022	-0.0
1890	gene:Solyc02g093930.2	NA	2	-	54615228	54615426	54615228	54615311	54615389	54615426	1890	0,4,0	18,34,12	0,0,3	5,6,3	227	149	0.6195887487370495	1.0	0.0,0.072,0.0	0.0,0.0,0.396	-0.108
1891	gene:Solyc07g032740.2	NA	7	-	40985383	40985616	40985383	40985467	40985558	40985616	1891	6,9,2	238,505,293	46,50,38	3191,2493,2337	240	149	0.8618369207476199	1.0	0.015,0.011,0.004	0.009,0.012,0.01	-0.0
1892	gene:Solyc07g032740.2	NA	7	-	40985383	40985616	40985383	40985467	40985560	40985616	1892	7,13,2	0,0,1	62,65,49	1,0,0	242	149	1	1.0	1.0,1.0,0.552	0.974,1.0,1.0	-0.141
1894	gene:Solyc08g081580.2	NA	8	+	64593860	64594108	64593860	64593946	64594041	64594108	1894	1,9,7	246,515,374	3,10,1	445,355,305	244	149	1	1.0	0.002,0.011,0.011	0.004,0.017,0.002	0.0
189	gene:Solyc06g083760.2	NA	6	+	49098704	49098950	49098704	49098771	49098881	49098950	189	0,1,3	53,182,52	1,0,0	30,25,37	259	149	1	1.0	0.0,0.003,0.032	0.019,0.0,0.0	0.005
1900	gene:Solyc10g084920.1	NA	10	-	64276515	64276750	64276515	64276604	64276681	64276750	1900	1,5,1	38,112,48	1,0,0	47,26,32	226	149	0.7871426461635713	1.0	0.017,0.029,0.014	0.014,0.0,0.0	0.015
1903	gene:Solyc04g015480.2	NA	4	+	5687217	5687454	5687217	5687337	5687408	5687454	1903	1,2,4	0,1,0	2,2,1	0,0,0	220	149	1	1.0	1.0,0.575,1.0	1.0,1.0,1.0	-0.142
1904	gene:Solyc02g091410.2	NA	2	-	52704596	52704819	52704596	52704662	52704748	52704819	1904	1,0,0	22,42,37	0,0,1	36,36,42	235	149	1	1.0	0.028,0.0,0.0	0.0,0.0,0.015	0.004
1907	gene:Solyc02g093030.2	NA	2	-	53978450	53978634	53978450	53978462	53978549	53978634	1907	0,0,2	9,25,19	0,0,0	26,11,5	236	149	1	1.0	0.0,0.0,0.062	0.0,0.0,0.0	0.021
1908	gene:Solyc05g054410.2	NA	5	-	64340010	64340255	64340010	64340099	64340204	64340255	1908	2,1,0	93,196,139	1,0,0	71,51,53	254	149	1	1.0	0.012,0.003,0.0	0.008,0.0,0.0	0.002
190	gene:Solyc01g087720.2	NA	1	+	82653029	82653256	82653029	82653124	82653201	82653256	190	1,4,2	40,134,47	2,1,2	47,63,43	226	149	0.6696531952866019	1.0	0.016,0.019,0.027	0.027,0.01,0.03	-0.002
1910	gene:Solyc04g049490.2	NA	4	+	42103091	42103297	42103091	42103147	42103237	42103297	1910	0,1,0	30,109,105	0,0,0	79,78,55	239	149	1	1.0	0.0,0.006,0.0	0.0,0.0,0.0	0.002
1911	gene:Solyc04g049490.2	NA	4	+	42104547	42104761	42104547	42104608	42104695	42104761	1911	3,5,2	124,189,112	6,3,0	180,93,93	236	149	0.8456285057154431	1.0	0.015,0.016,0.011	0.021,0.02,0.0	0.0
1916	gene:Solyc10g078480.1	NA	10	-	60292090	60292335	60292090	60292163	60292271	60292335	1916	10,23,15	0,0,1	0,4,12	0,0,0	257	149	1	1.0	1.0,1.0,0.897	NA,1.0,1.0	-0.034
1917	gene:Solyc07g066430.2	NA	7	+	67870733	67871568	67870733	67870940	67871503	67871568	1917	12,54,23	0,1,0	18,9,17	0,0,0	712	149	1	1.0	1.0,0.919,1.0	1.0,1.0,1.0	-0.027
1919	gene:Solyc07g063240.2	NA	7	-	65758190	65758434	65758190	65758258	65758333	65758434	1919	0,1,0	86,333,134	1,1,1	55,48,58	224	149	1	1.0	0.0,0.002,0.0	0.012,0.014,0.011	-0.012
191	gene:Solyc01g087560.2	NA	1	+	82509872	82510096	82509872	82509917	82510011	82510096	191	0,0,2	151,311,196	1,6,3	462,380,312	243	149	1	1.0	0.0,0.0,0.006	0.001,0.01,0.006	-0.004
1920	gene:Solyc07g063240.2	NA	7	-	65758190	65758434	65758190	65758258	65758329	65758434	1920	0,0,0	0,1,0	1,0,0	0,0,0	220	149	1	1.0	NA,0.0,NA	1.0,NA,NA	-1.0
1922	gene:Solyc07g022780.2	NA	7	+	21561254	21561496	21561254	21561356	21561434	21561496	1922	0,1,0	36,37,95	0,0,0	58,68,59	227	149	1	1.0	0.0,0.017,0.0	0.0,0.0,0.0	0.006
1924	gene:Solyc01g094060.2	NA	1	+	85646790	85646992	85646790	85646832	85646905	85646992	1924	0,0,1	46,62,72	1,0,6	99,67,53	222	149	0.7320991724271735	1.0	0.0,0.0,0.009	0.007,0.0,0.071	-0.023
1925	gene:Solyc01g094060.2	NA	1	+	85646790	85646992	85646790	85646837	85646905	85646992	1925	0,0,1	4,0,4	1,0,6	0,0,0	217	149	1	1.0	0.0,NA,0.147	1.0,NA,1.0	-0.926
192	gene:Solyc06g007310.2	NA	6	-	1337252	1337456	1337252	1337353	1337441	1337456	192	2,1,0	68,87,59	1,0,0	77,83,89	237	149	1	1.0	0.018,0.007,0.0	0.008,0.0,0.0	0.006
1931	gene:Solyc03g113800.2	NA	3	-	63842762	63842994	63842762	63842840	63842925	63842994	1931	4,9,4	787,1690,1001	7,3,1	879,677,708	234	149	1	1.0	0.003,0.003,0.003	0.005,0.003,0.001	0.0
1932	gene:Solyc10g038130.1	NA	10	-	19762641	19762848	19762641	19762719	19762803	19762848	1932	2,4,0	34,115,57	0,1,1	70,49,25	233	149	0.5097728717258561	1.0	0.036,0.022,0.0	0.0,0.013,0.025	0.007
193	gene:Solyc06g007310.2	NA	6	-	1335161	1335395	1335161	1335205	1335323	1335395	193	0,2,2	14,80,40	2,2,0	63,35,19	267	149	0.8051162171275401	1.0	0.0,0.014,0.027	0.017,0.031,0.0	-0.002
1940	gene:Solyc01g096070.2	NA	1	+	87181584	87181833	87181584	87181676	87181763	87181833	1940	3,4,4	99,150,187	5,1,2	163,122,94	236	149	0.6290051132974623	1.0	0.019,0.017,0.013	0.019,0.005,0.013	0.004
1941	gene:Solyc04g072160.2	NA	4	-	59181233	59181422	59181233	59181289	59181384	59181422	1941	7,6,2	206,336,180	6,2,6	372,276,267	244	149	0.5434253920183929	1.0	0.02,0.011,0.007	0.01,0.004,0.014	0.003
1942	gene:Solyc07g043600.2	NA	7	+	57549402	57549715	57549402	57549416	57549505	57549715	1942	7,13,19	0,2,0	4,24,10	1,0,0	238	149	1	1.0	1.0,0.803,1.0	0.715,1.0,1.0	0.029
1945	gene:Solyc08g007240.2	NA	8	+	1826831	1827074	1826831	1826909	1827025	1827074	1945	0,4,1	33,76,42	0,0,0	16,9,8	265	149	0.6165311697534235	1.0	0.0,0.029,0.013	0.0,0.0,0.0	0.014
1947	gene:Solyc05g013990.2	NA	5	+	7496530	7496771	7496530	7496633	7496718	7496771	1947	1,3,2	200,651,328	4,4,4	408,272,246	234	149	1	1.0	0.003,0.003,0.004	0.006,0.009,0.01	-0.005
194	gene:Solyc06g007310.2	NA	6	-	1337252	1337456	1337252	1337349	1337441	1337456	194	2,1,0	0,0,1	1,0,0	0,0,0	241	149	1	1.0	1.0,1.0,0.0	1.0,NA,NA	-0.333
1951	gene:Solyc08g013890.2	NA	8	+	3356410	3356582	3356410	3356458	3356518	3356582	1951	3,11,5	0,1,0	3,0,1	0,0,0	209	149	1	1.0	1.0,0.887,1.0	1.0,NA,1.0	-0.038
1954	gene:Solyc10g005260.2	NA	10	-	204427	204607	204427	204474	204548	204607	1954	2,10,3	178,398,153	5,0,5	230,167,146	223	149	1	1.0	0.007,0.017,0.013	0.014,0.0,0.022	0.0
1955	gene:Solyc01g008370.2	NA	1	-	2478509	2478751	2478509	2478594	2478693	2478751	1955	6,27,6	563,1359,525	6,1,1	619,333,363	248	149	1	1.0	0.006,0.012,0.007	0.006,0.002,0.002	0.005
1957	gene:Solyc03g033400.2	NA	3	+	4974295	4974535	4974295	4974364	4974451	4974535	1957	0,1,0	57,159,76	0,1,0	56,79,47	236	149	1	1.0	0.0,0.004,0.0	0.0,0.008,0.0	-0.001
1959	gene:Solyc08g008490.2	NA	8	-	2877806	2878026	2877806	2877915	2877972	2878026	1959	0,7,11	0,0,0	6,10,7	1,0,0	206	149	1	1.0	NA,1.0,1.0	0.813,1.0,1.0	0.062
1960	gene:Solyc02g068420.2	NA	2	-	38370835	38371050	38370835	38370915	38371005	38371050	1960	20,30,10	573,1323,634	13,6,9	469,410,320	239	149	0.7886476030900295	1.0	0.021,0.014,0.01	0.017,0.009,0.017	0.001
1961	gene:Solyc12g099400.1	NA	12	-	66563521	66563721	66563521	66563566	66563671	66563721	1961	2,1,0	59,161,60	1,0,1	42,47,49	254	149	1	1.0	0.019,0.004,0.0	0.014,0.0,0.012	-0.001
1962	gene:Solyc09g075900.2	NA	9	-	67538000	67538248	67538000	67538059	67538176	67538248	1962	0,2,0	16,89,45	1,1,0	25,22,17	266	149	1	1.0	0.0,0.012,0.0	0.022,0.025,0.0	-0.012
1963	gene:Solyc09g020130.2	NA	9	+	18614084	18614237	18614084	18614090	18614189	18614237	1963	4,2,1	0,0,2	4,5,1	0,0,0	248	149	1	1.0	1.0,1.0,0.231	1.0,1.0,1.0	-0.256
1964	gene:Solyc09g020130.2	NA	9	+	18614084	18614261	18614084	18614087	18614189	18614261	1964	4,2,1	788,1454,1026	6,5,1	1126,883,794	251	149	1	1.0	0.003,0.001,0.001	0.003,0.003,0.001	-0.001
1968	gene:Solyc01g095710.2	NA	1	+	86897784	86898005	86897784	86897853	86897927	86898005	1968	0,0,0	6,4,15	0,1,0	6,9,1	223	149	1	1.0	0.0,0.0,0.0	0.0,0.069,0.0	-0.023
1970	gene:Solyc07g006790.2	NA	7	+	1644027	1644216	1644027	1644066	1644149	1644216	1970	7,23,9	0,2,1	13,2,11	0,0,0	232	149	0.7706859315259194	1.0	1.0,0.881,0.853	1.0,1.0,1.0	-0.089
1972	gene:Solyc07g006790.2	NA	7	+	1643117	1643353	1643117	1643196	1643277	1643353	1972	1,6,2	207,486,243	8,0,2	231,208,192	230	149	0.9559489747376368	1.0	0.003,0.008,0.005	0.022,0.0,0.007	-0.004
1973	gene:Solyc11g069910.1	NA	11	+	54521881	54522105	54521881	54521934	54522023	54522105	1973	2,12,2	701,798,470	7,4,2	476,455,475	238	149	1	1.0	0.002,0.009,0.003	0.009,0.005,0.003	-0.001
1974	gene:Solyc07g053650.2	NA	7	+	62100973	62101181	62100973	62101012	62101099	62101181	1974	0,7,5	118,209,198	2,3,1	225,179,128	236	149	0.8079333835268913	1.0	0.0,0.021,0.016	0.006,0.01,0.005	0.005
1975	gene:Solyc07g053650.2	NA	7	+	62100973	62101181	62100973	62101012	62101106	62101181	1975	19,40,46	0,2,0	37,49,21	0,0,0	243	149	1	1.0	1.0,0.925,1.0	1.0,1.0,1.0	-0.025
1976	gene:Solyc09g014790.2	NA	9	-	6944519	6944759	6944519	6944596	6944686	6944759	1976	14,23,33	0,0,0	27,4,13	1,0,0	239	149	1	1.0	1.0,1.0,1.0	0.944,1.0,1.0	0.019
1977	gene:Solyc09g014790.2	NA	9	-	6944519	6944759	6944519	6944605	6944686	6944759	1977	5,5,12	175,251,250	9,2,3	123,153,113	230	149	0.906641705653164	1.0	0.018,0.013,0.03	0.045,0.008,0.017	-0.003
1979	gene:Solyc06g050320.2	NA	6	-	32942691	32942912	32942691	32942748	32942822	32942912	1979	1,6,5	0,3,2	5,2,6	1,0,0	223	149	1	1.0	1.0,0.572,0.626	0.77,1.0,1.0	-0.191
1981	gene:Solyc09g065860.2	NA	9	-	64124532	64124767	64124532	64124591	64124704	64124767	1981	0,4,2	44,67,49	1,0,1	48,18,35	262	149	0.5612627727439209	1.0	0.0,0.033,0.023	0.012,0.0,0.016	0.009
1982	gene:Solyc09g065860.2	NA	9	-	64126663	64126875	64126663	64126741	64126832	64126875	1982	0,1,0	2,2,5	1,0,0	2,0,5	240	149	1	1.0	0.0,0.237,0.0	0.237,NA,0.0	-0.039
1983	gene:Solyc01g110410.2	NA	1	-	97117683	97117927	97117683	97117814	97117898	97117927	1983	2,2,2	174,531,237	3,2,1	238,176,163	233	149	1	1.0	0.007,0.002,0.005	0.008,0.007,0.004	-0.002
1984	gene:Solyc01g110410.2	NA	1	-	97118132	97118283	97118132	97118169	97118258	97118283	1984	3,17,4	264,803,361	1,6,1	364,284,230	238	149	1	1.0	0.007,0.013,0.007	0.002,0.013,0.003	0.003
1986	gene:Solyc04g080460.2	NA	4	-	64631625	64631872	64631625	64631688	64631838	64631872	1986	4,7,1	91,242,141	2,3,2	109,50,69	299	149	0.6548901367892113	1.0	0.021,0.014,0.004	0.009,0.029,0.014	-0.004
1987	gene:Solyc03g119330.2	NA	3	-	67972670	67972903	67972670	67972733	67972817	67972903	1987	9,23,14	133,320,174	12,2,2	106,56,41	233	149	0.7483080675810969	1.0	0.041,0.044,0.049	0.068,0.022,0.03	0.005
1988	gene:Solyc03g119330.2	NA	3	-	67972501	67972732	67972501	67972576	67972670	67972732	1988	4,13,3	122,324,154	5,1,2	101,63,54	243	149	0.9857737952967113	1.0	0.02,0.024,0.012	0.029,0.01,0.022	-0.002
1992	gene:Solyc01g106950.2	NA	1	+	94640749	94640983	94640749	94640853	94640944	94640983	1992	3,4,3	32,26,41	1,3,3	29,18,32	240	149	0.5197482626635253	1.0	0.055,0.087,0.043	0.021,0.094,0.055	0.005
1995	gene:Solyc05g052470.2	NA	5	+	62686898	62687082	62686898	62686928	62687021	62687082	1995	0,4,0	412,669,386	1,0,0	241,171,160	242	149	1	1.0	0.0,0.004,0.0	0.003,0.0,0.0	0.0
1999	gene:Solyc06g068760.2	NA	6	+	42616604	42616770	42616604	42616642	42616734	42616770	1999	3,8,7	67,198,77	6,0,2	67,51,35	241	149	0.5920444090523262	1.0	0.027,0.024,0.053	0.052,0.0,0.034	0.006
1	gene:Solyc06g075390.2	NA	6	-	46797145	46797374	46797145	46797222	46797324	46797374	1	0,5,3	529,683,433	3,0,2	431,271,365	251	149	1	1.0	0.0,0.004,0.004	0.004,0.0,0.003	0.0
2000	gene:Solyc08g076420.2	NA	8	-	60437335	60437672	60437335	60437504	60437669	60437672	2000	35,21,110	0,1,0	47,36,40	0,0,0	314	149	1	1.0	1.0,0.909,1.0	1.0,1.0,1.0	-0.03
2001	gene:Solyc08g076420.2	NA	8	-	60428963	60429323	60428963	60429123	60429206	60429323	2001	526,2038,692	3,0,0	336,213,227	2,0,0	232	149	1	1.0	0.991,1.0,1.0	0.991,1.0,1.0	0.0
2003	gene:Solyc08g083020.2	NA	8	-	65618687	65618919	65618687	65618699	65618799	65618919	2003	3,2,1	24,117,29	0,1,0	22,34,32	249	149	0.5618801571646965	1.0	0.07,0.01,0.02	0.0,0.017,0.0	0.028
2005	gene:Solyc10g018160.1	NA	10	+	6825684	6825921	6825684	6825769	6825842	6825921	2005	1,6,1	0,6,0	1,0,0	0,0,2	222	149	1	1.0	1.0,0.402,1.0	1.0,NA,0.0	0.301
2008	gene:Solyc02g078800.2	NA	2	+	43457386	43457570	43457386	43457461	43457555	43457570	2008	1,4,2	38,107,45	1,0,0	30,25,11	243	149	0.7832557477319083	1.0	0.016,0.022,0.027	0.02,0.0,0.0	0.015
2009	gene:Solyc11g018770.1	NA	11	+	9426875	9427097	9426875	9426901	9426998	9427097	2009	0,0,0	36,32,43	0,1,0	34,35,17	246	149	1	1.0	0.0,0.0,0.0	0.0,0.017,0.0	-0.006
200	gene:Solyc09g047910.2	NA	9	-	33696097	33696299	33696097	33696151	33696249	33696299	200	7,17,4	7,19,7	1,8,7	11,3,1	247	149	0.5414551793163154	1.0	0.376,0.351,0.256	0.052,0.617,0.809	-0.165
2010	gene:Solyc08g077550.2	NA	8	+	61533858	61534107	61533858	61533915	61534022	61534107	2010	0,2,0	44,102,35	3,0,1	81,47,45	256	149	1	1.0	0.0,0.011,0.0	0.021,0.0,0.013	-0.008
2011	gene:Solyc08g076980.2	NA	8	-	60922287	60922448	60922287	60922305	60922390	60922448	2011	0,1,0	3,8,3	0,0,0	3,1,0	234	149	1	1.0	0.0,0.074,0.0	0.0,0.0,NA	0.025
2013	gene:Solyc09g008520.2	NA	9	-	2007950	2008187	2007950	2008032	2008110	2008187	2013	0,0,0	2,2,0	1,0,0	0,1,0	227	149	1	1.0	0.0,0.0,NA	1.0,0.0,NA	-0.5
2016	gene:Solyc09g008520.2	NA	9	-	2007607	2007833	2007607	2007629	2007773	2007833	2016	21,30,21	0,2,0	7,7,18	1,0,0	293	149	1	1.0	1.0,0.884,1.0	0.781,1.0,1.0	0.034
2017	gene:Solyc09g008520.2	NA	9	-	2007607	2007833	2007607	2007655	2007773	2007833	2017	7,16,12	0,11,6	5,6,8	0,1,0	267	149	1	1.0	1.0,0.448,0.527	1.0,0.77,1.0	-0.265
2019	gene:Solyc09g008520.2	NA	9	-	2007950	2008187	2007950	2008032	2008115	2008187	2019	4,1,6	1,0,0	1,3,0	0,0,0	232	149	1	1.0	0.72,1.0,1.0	1.0,1.0,NA	-0.093
2020	gene:Solyc10g078340.1	NA	10	-	60160997	60161229	60160997	60161081	60161169	60161229	2020	7,22,14	0,2,0	9,10,3	0,0,0	237	149	1	1.0	1.0,0.874,1.0	1.0,1.0,1.0	-0.042
2022	gene:Solyc10g078340.1	NA	10	-	60160997	60161229	60160997	60161081	60161164	60161229	2022	1,12,5	184,374,253	0,1,2	277,159,126	232	149	0.6435088956385726	1.0	0.003,0.02,0.013	0.0,0.004,0.01	0.007
2024	gene:Solyc11g017040.1	NA	11	+	7825830	7826063	7825830	7825912	7826007	7826063	2024	0,0,5	22,69,55	2,1,3	85,47,54	244	149	0.7253874528999309	1.0	0.0,0.0,0.053	0.014,0.013,0.033	-0.002
2025	gene:Solyc06g066610.2	NA	6	-	41854219	41854441	41854219	41854303	41854385	41854441	2025	3,2,1	81,132,135	2,0,0	92,103,57	231	149	1	1.0	0.023,0.01,0.005	0.014,0.0,0.0	0.008
2026	gene:Solyc06g066610.2	NA	6	-	41854219	41854441	41854219	41854298	41854385	41854441	2026	6,4,3	4,0,0	4,2,1	1,0,0	236	149	1	1.0	0.486,1.0,1.0	0.716,1.0,1.0	-0.077
2027	gene:Solyc06g066610.2	NA	6	-	41854050	41854298	41854050	41854116	41854219	41854298	2027	1,3,5	106,109,112	5,1,2	98,60,48	252	149	0.5460553200267468	1.0	0.006,0.016,0.026	0.029,0.01,0.024	-0.005
2028	gene:Solyc06g060460.2	NA	6	-	38484232	38485088	38484232	38484418	38484992	38485088	2028	60,179,99	0,2,0	108,62,57	1,0,0	723	149	1	1.0	1.0,0.949,1.0	0.957,1.0,1.0	-0.003
2029	gene:Solyc06g060460.2	NA	6	-	38484232	38485088	38484232	38484343	38484992	38485088	2029	63,201,103	2,0,0	119,65,60	0,0,0	798	149	1	1.0	0.855,1.0,1.0	1.0,1.0,1.0	-0.048
2030	gene:Solyc01g102680.2	NA	1	+	91419176	91419412	91419176	91419248	91419340	91419412	2030	0,0,1	48,69,94	0,2,0	57,26,23	241	149	1	1.0	0.0,0.0,0.007	0.0,0.045,0.0	-0.013
2031	gene:Solyc11g030720.1	NA	11	+	23051637	23051862	23051637	23051720	23051779	23051862	2031	0,5,0	27,74,39	0,1,3	47,28,23	208	149	0.7611299029019125	1.0	0.0,0.046,0.0	0.0,0.025,0.085	-0.021
2032	gene:Solyc01g095890.2	NA	1	-	87016104	87016349	87016104	87016161	87016264	87016349	2032	0,2,0	24,97,34	0,0,0	15,13,10	252	149	1	1.0	0.0,0.012,0.0	0.0,0.0,0.0	0.004
2033	gene:Solyc01g067380.2	NA	1	-	75847030	75847273	75847030	75847096	75847170	75847273	2033	0,1,5	0,2,0	2,0,0	0,0,0	223	149	1	1.0	NA,0.25,1.0	1.0,NA,NA	-0.375
2037	gene:Solyc11g062020.1	NA	11	+	48797410	48797658	48797410	48797500	48797581	48797658	2037	1,9,8	0,0,1	2,7,1	0,0,0	230	149	1	1.0	1.0,1.0,0.838	1.0,1.0,1.0	-0.054
2039	gene:Solyc02g072310.2	NA	2	+	41597223	41597437	41597223	41597295	41597377	41597437	2039	2,1,0	5,9,2	0,2,1	6,12,4	231	149	0.8564804293674428	1.0	0.205,0.067,0.0	0.0,0.097,0.139	0.012
203	gene:Solyc09g047910.2	NA	9	-	33696097	33696299	33696097	33696146	33696249	33696299	203	17,36,7	0,1,0	8,10,7	0,0,0	252	149	1	1.0	1.0,0.955,1.0	1.0,1.0,1.0	-0.015
2042	gene:Solyc11g006820.1	NA	11	-	1392692	1392866	1392692	1392714	1392858	1392866	2042	4,2,0	0,0,0	1,1,1	0,1,0	293	149	1	1.0	1.0,1.0,NA	1.0,0.337,1.0	0.221
2043	gene:Solyc11g006820.1	NA	11	-	1392692	1392866	1392692	1392714	1392831	1392866	2043	2,1,0	375,1231,348	0,0,0	417,284,280	266	149	1	1.0	0.003,0.0,0.0	0.0,0.0,0.0	0.001
2049	gene:Solyc12g008750.1	NA	12	+	2111969	2112150	2111969	2112022	2112112	2112150	2049	29,57,39	0,2,2	27,24,27	0,0,0	239	149	0.4569816794137649	1.0	1.0,0.947,0.924	1.0,1.0,1.0	-0.043
204	gene:Solyc09g047910.2	NA	9	-	33696097	33696299	33696097	33696154	33696249	33696299	204	7,17,4	44,77,27	1,8,7	33,19,13	244	149	0.5832068847688834	1.0	0.089,0.119,0.083	0.018,0.205,0.247	-0.06
2052	gene:Solyc03g122370.2	NA	3	-	70238224	70238458	70238224	70238315	70238395	70238458	2052	0,1,0	27,58,50	0,0,2	28,33,28	229	149	1	1.0	0.0,0.011,0.0	0.0,0.0,0.044	-0.011
2055	gene:Solyc07g032220.2	NA	7	+	36210823	36211025	36210823	36210863	36210951	36211025	2055	16,66,29	0,1,0	19,15,14	0,0,0	237	149	1	1.0	1.0,0.976,1.0	1.0,1.0,1.0	-0.008
2056	gene:Solyc11g008580.1	NA	11	-	2767831	2768057	2767831	2767922	2767989	2768057	2056	0,4,3	4,2,0	4,0,2	2,1,0	216	149	1	1.0	0.0,0.58,1.0	0.58,0.0,1.0	0.0
2058	gene:Solyc05g007160.2	NA	5	-	1756344	1756565	1756344	1756412	1756508	1756565	2058	0,0,1	33,96,95	7,2,0	123,77,79	245	149	0.7016888553646381	1.0	0.0,0.0,0.006	0.033,0.016,0.0	-0.014
2059	gene:Solyc05g007160.2	NA	5	-	1756508	1756721	1756508	1756565	1756677	1756721	2059	1,1,0	30,98,93	0,4,0	116,74,93	261	149	1	1.0	0.019,0.006,0.0	0.0,0.03,0.0	-0.002
2060	gene:Solyc03g115970.1	NA	3	+	65531014	65531235	65531014	65531106	65531182	65531235	2060	0,1,1	9,36,10	0,0,0	7,0,3	225	149	1	1.0	0.0,0.018,0.062	0.0,NA,0.0	0.027
2061	gene:Solyc04g082880.2	NA	4	-	66385695	66385932	66385695	66385812	66385888	66385932	2061	3,3,0	91,235,95	7,0,7	288,195,253	225	149	0.8291835229003208	1.0	0.021,0.008,0.0	0.016,0.0,0.018	-0.002
2063	gene:Solyc02g083410.2	NA	2	+	46830352	46830526	46830352	46830421	46830495	46830526	2063	0,2,2	11,20,15	1,0,2	8,10,3	223	149	0.7179871655110461	1.0	0.0,0.063,0.082	0.077,0.0,0.308	-0.08
2065	gene:Solyc05g015860.2	NA	5	+	12530269	12530511	12530269	12530324	12530429	12530511	2065	10,0,0	0,0,0	4,7,0	0,1,0	254	149	1	1.0	1.0,NA,NA	1.0,0.804,NA	0.098
2067	gene:Solyc05g015860.2	NA	5	+	12530269	12530511	12530269	12530320	12530413	12530511	2067	12,3,6	1,0,0	2,11,1	0,1,0	242	149	1	1.0	0.881,1.0,1.0	1.0,0.871,1.0	0.003
2075	gene:Solyc05g056040.2	NA	5	-	65427621	65427849	65427621	65427731	65427812	65427849	2075	20,76,124	0,0,1	56,49,39	0,0,0	230	149	1	1.0	1.0,1.0,0.988	1.0,1.0,1.0	-0.004
2076	gene:Solyc04g071470.2	NA	4	+	58450891	58451126	58450891	58450989	58451057	58451126	2076	4,17,5	1,0,0	0,1,0	0,0,0	217	149	1	1.0	0.733,1.0,1.0	NA,1.0,NA	-0.089
2077	gene:Solyc03g063220.1	NA	3	-	33674948	33675179	33674948	33675023	33675107	33675179	2077	0,2,0	4,5,17	2,0,0	2,4,6	233	149	1	1.0	0.0,0.204,0.0	0.39,0.0,0.0	-0.062
2080	gene:Solyc03g063280.2	NA	3	+	33956965	33957193	33956965	33957034	33957113	33957193	2080	39,62,36	8,3,0	20,21,24	2,0,3	228	149	0.4645764329957598	1.0	0.761,0.931,1.0	0.867,1.0,0.839	-0.005
2082	gene:Solyc09g011760.2	NA	9	-	5055336	5055513	5055336	5055389	5055506	5055513	2082	1,11,5	634,2579,837	2,3,0	985,854,587	266	149	1	1.0	0.001,0.002,0.003	0.001,0.002,0.0	0.001
2083	gene:Solyc09g011760.2	NA	9	-	5055332	5055547	5055332	5055394	5055506	5055547	2083	1,11,5	1,0,0	2,3,0	0,0,0	261	149	1	1.0	0.363,1.0,1.0	1.0,1.0,NA	-0.212
2084	gene:Solyc09g011760.2	NA	9	-	5053905	5054134	5053905	5053988	5054095	5054134	2084	4,16,7	913,2421,890	9,14,5	1079,852,868	256	149	1	1.0	0.003,0.004,0.005	0.005,0.009,0.003	-0.002
2085	gene:Solyc02g081970.2	NA	2	-	45719733	45719974	45719733	45719805	45719910	45719974	2085	240,280,229	0,12,0	153,115,154	5,1,2	254	149	0.48466970609230675	1.0	1.0,0.932,1.0	0.947,0.985,0.978	0.007
2087	gene:Solyc06g060010.2	NA	6	+	37951338	37951590	37951338	37951444	37951552	37951590	2087	141,472,216	2,2,2	18,25,16	0,0,0	257	149	1	1.0	0.976,0.993,0.984	1.0,1.0,1.0	-0.016
2088	gene:Solyc08g076360.2	NA	8	-	60332115	60332357	60332115	60332175	60332263	60332357	2088	2,4,3	154,278,161	7,3,4	186,158,210	237	149	0.5937163140620949	1.0	0.008,0.009,0.012	0.023,0.012,0.012	-0.006
208	gene:Solyc08g083250.2	NA	8	+	65763605	65763845	65763605	65763697	65763830	65763845	208	7,26,47	0,0,1	23,12,13	0,0,0	282	149	1	1.0	1.0,1.0,0.961	1.0,1.0,1.0	-0.013
2091	gene:Solyc07g017780.2	NA	7	+	8101001	8101162	8101001	8101045	8101130	8101162	2091	57,83,37	0,0,0	28,29,21	0,0,2	234	149	1	1.0	1.0,1.0,1.0	1.0,1.0,0.87	0.043
2092	gene:Solyc07g017780.2	NA	7	+	8101001	8101162	8101001	8101034	8101131	8101162	2092	61,94,40	0,0,0	36,34,27	0,0,2	246	149	1	1.0	1.0,1.0,1.0	1.0,1.0,0.891	0.036
2093	gene:Solyc11g069830.1	NA	11	-	54465176	54465401	54465176	54465242	54465319	54465401	2093	0,4,0	20,56,17	2,1,0	21,14,15	226	149	0.533038100252669	1.0	0.0,0.045,0.0	0.059,0.045,0.0	-0.02
2095	gene:Solyc08g081530.2	NA	8	+	64560921	64561149	64560921	64560981	64561081	64561149	2095	38,48,39	1,1,0	74,66,71	0,0,0	249	149	1	1.0	0.958,0.966,1.0	1.0,1.0,1.0	-0.025
2096	gene:Solyc08g081530.2	NA	8	+	64560921	64561149	64560921	64560981	64561054	64561149	2096	5,1,1	377,400,320	3,5,6	717,556,616	222	149	1	1.0	0.009,0.002,0.002	0.003,0.006,0.006	-0.001
2097	gene:Solyc08g081530.2	NA	8	+	64561081	64561325	64561081	64561149	64561236	64561325	2097	1,2,0	213,256,213	0,0,0	320,329,342	236	149	1	1.0	0.003,0.005,0.0	0.0,0.0,0.0	0.003
2098	gene:Solyc08g077900.2	NA	8	+	61806712	61807024	61806712	61806899	61806987	61807024	2098	22513,51779,22559	2,0,0	6383,5410,4481	0,0,0	237	149	1	1.0	1.0,1.0,1.0	1.0,1.0,1.0	0.0
2099	gene:Solyc08g013860.2	NA	8	-	3318953	3319196	3318953	3319050	3319157	3319196	2099	0,7,6	0,2,4	2,6,3	9,0,1	256	149	1	1.0	NA,0.671,0.466	0.115,1.0,0.636	-0.015
209	gene:Solyc08g083250.2	NA	8	+	65763605	65763845	65763605	65763697	65763774	65763845	209	6,18,34	0,1,0	18,5,10	0,0,0	226	149	1	1.0	1.0,0.922,1.0	1.0,1.0,1.0	-0.026
2100	gene:Solyc08g013860.2	NA	8	-	3303278	3303504	3303278	3303342	3303450	3303504	2100	6,8,2	0,0,0	6,5,0	0,2,0	257	149	0.5057122549301591	1.0	1.0,1.0,1.0	1.0,0.592,NA	0.204
2101	gene:Solyc08g013860.2	NA	8	-	3303278	3303504	3303278	3303342	3303449	3303504	2101	6,5,1	254,463,217	6,5,0	174,124,103	256	149	0.8553905563715893	1.0	0.014,0.006,0.003	0.02,0.023,0.0	-0.007
2106	gene:Solyc03g093300.2	NA	3	-	54480962	54481135	54480962	54481000	54481108	54481135	2106	1,0,0	26,30,25	0,0,2	30,38,22	257	149	1	1.0	0.022,0.0,0.0	0.0,0.0,0.05	-0.009
2107	gene:Solyc09g018370.2	NA	9	+	14522894	14523051	14522894	14522911	14522991	14523051	2107	0,1,0	17,41,35	1,0,0	26,16,18	229	149	1	1.0	0.0,0.016,0.0	0.024,0.0,0.0	-0.003
2109	gene:Solyc01g060150.2	NA	1	-	69624046	69624288	69624046	69624092	69624260	69624288	2109	4,1,5	66,72,135	2,1,0	83,79,59	317	149	0.9028286824751602	1.0	0.028,0.006,0.017	0.011,0.006,0.0	0.011
210	gene:Solyc09g010540.2	NA	9	-	3912582	3912795	3912582	3912640	3912722	3912795	210	9,22,5	0,0,2	1,2,2	0,0,0	231	149	1	1.0	1.0,1.0,0.617	1.0,1.0,1.0	-0.128
2111	gene:Solyc06g074650.2	NA	6	-	46195512	46195705	46195512	46195578	46195678	46195705	2111	0,1,1	31,81,82	2,1,1	68,52,42	249	149	1	1.0	0.0,0.007,0.007	0.017,0.011,0.014	-0.009
2113	gene:Solyc02g077440.2	NA	2	+	42382043	42382264	42382043	42382083	42382193	42382264	2113	10,16,7	1,1,0	3,3,4	0,0,0	259	149	1	1.0	0.852,0.902,1.0	1.0,1.0,1.0	-0.082
2115	gene:Solyc04g017610.2	NA	4	+	7577908	7578059	7577908	7577977	7578053	7578059	2115	0,2,0	22,32,21	0,0,0	21,8,4	225	149	1	1.0	0.0,0.04,0.0	0.0,0.0,0.0	0.013
2117	gene:Solyc04g015100.2	NA	4	+	5277848	5278045	5277848	5277857	5277939	5278045	2117	2,10,3	210,279,190	4,0,1	136,63,109	231	149	0.6315285694377859	1.0	0.006,0.023,0.01	0.019,0.0,0.006	0.005
2120	gene:Solyc03g118640.2	NA	3	+	67510170	67510403	67510170	67510245	67510325	67510403	2120	6,7,7	0,0,1	3,4,0	0,0,0	229	149	1	1.0	1.0,1.0,0.82	1.0,1.0,NA	-0.06
2121	gene:Solyc01g009310.2	NA	1	+	3492622	3492863	3492622	3492748	3492835	3492863	2121	3,12,2	293,928,301	9,1,0	380,204,289	236	149	1	1.0	0.006,0.008,0.004	0.015,0.003,0.0	0.0
2124	gene:Solyc02g069090.2	NA	2	-	39056861	39057076	39056861	39056942	39057032	39057076	2124	3,6,6	190,554,590	11,7,5	461,367,276	239	149	0.7200152680162082	1.0	0.01,0.007,0.006	0.015,0.012,0.011	-0.005
2125	gene:Solyc02g069090.2	NA	2	-	39056861	39057076	39056861	39056965	39057032	39057076	2125	1,5,6	2,0,0	7,4,5	0,0,0	216	149	1	1.0	0.256,1.0,1.0	1.0,1.0,1.0	-0.248
2127	gene:Solyc02g067090.2	NA	2	+	37326456	37326695	37326456	37326540	37326629	37326695	2127	11,16,9	1,1,0	3,1,8	0,0,0	238	149	1	1.0	0.873,0.909,1.0	1.0,1.0,1.0	-0.073
2129	gene:Solyc01g098560.2	NA	1	+	89048953	89049172	89048953	89049029	89049111	89049172	2129	0,0,0	16,59,17	0,1,1	39,23,24	231	149	1	1.0	0.0,0.0,0.0	0.0,0.027,0.026	-0.018
212	gene:Solyc12g008390.1	NA	12	+	1834066	1834315	1834066	1834159	1834270	1834315	212	0,2,0	84,272,89	2,0,1	73,45,36	260	149	1	1.0	0.0,0.004,0.0	0.015,0.0,0.016	-0.009
2135	gene:Solyc06g062660.2	NA	6	-	39545839	39546080	39545839	39545953	39546033	39546080	2135	45,104,82	0,0,0	48,49,36	0,2,0	229	149	1	1.0	1.0,1.0,1.0	1.0,0.941,1.0	0.02
2136	gene:Solyc06g062660.2	NA	6	-	39545545	39545730	39545545	39545594	39545669	39545730	2136	0,4,8	29,104,52	6,2,0	56,36,38	224	149	0.6793246158880792	1.0	0.0,0.025,0.093	0.067,0.036,0.0	0.005
2138	gene:Solyc06g073330.2	NA	6	-	45184012	45184256	45184012	45184081	45184173	45184256	2138	2,4,3	523,937,592	6,1,1	643,493,444	241	149	1	1.0	0.002,0.003,0.003	0.006,0.001,0.001	0.0
2139	gene:Solyc06g073330.2	NA	6	-	45186001	45186165	45186001	45186064	45186138	45186165	2139	1,2,1	92,258,188	2,0,4	200,176,146	223	149	1	1.0	0.007,0.005,0.004	0.007,0.0,0.018	-0.003
[truncated: 989 more rows]
