# Supplementary material for: High transcriptome plasticity drives phosphate starvation responses in tomato
Source: Stress Biol. 2022 Mar 18;2(1):18. doi: 10.1007/s44154-022-00035-4 (PMC10441952; doi:10.1007/s44154-022-00035-4)
Supplement: Supplementary file 3 — Additional file 3. [file 44154_2022_35_MOESM3_ESM.zip › rmats_9r/SE.MATS.ReadsOnTargetAndJunctionCounts.txt]

ID	GeneID	geneSymbol	chr	strand	exonStart_0base	exonEnd	upstreamES	upstreamEE	downstreamES	downstreamEE	ID	IC_SAMPLE_1	SC_SAMPLE_1	IC_SAMPLE_2	SC_SAMPLE_2	IncFormLen	SkipFormLen	PValue	FDR	IncLevel1	IncLevel2	IncLevelDifference
13787	gene:Solyc05g006240.2	NA	5	-	900581	900704	900238	900328	900928	900979	13787	38,89,64	87,189,116	6,6,17	104,98,78	272	149	0.0	0.0	0.193,0.205,0.232	0.031,0.032,0.107	0.153
13789	gene:Solyc05g006240.2	NA	5	-	900557	900704	900238	900328	900928	900979	13789	42,97,70	87,189,116	10,6,16	104,98,78	296	149	0.0	0.0	0.196,0.205,0.233	0.046,0.03,0.094	0.155
14348	gene:Solyc01g006930.2	NA	1	+	1510590	1510732	1509411	1509480	1510850	1510988	14348	4,16,5	317,568,393	9,17,5	40,24,25	291	149	0.0	0.0	0.006,0.014,0.006	0.103,0.266,0.093	-0.145
6018	gene:Solyc03g117420.2	NA	3	-	66569094	66569138	66567192	66567487	66569239	66569270	6018	1,26,21	2,5,7	2,7,0	23,25,19	193	149	0.0	0.0	0.279,0.801,0.698	0.063,0.178,0.0	0.512
6021	gene:Solyc03g117420.2	NA	3	-	66568342	66568413	66567192	66567487	66569239	66569270	6021	144,242,307	2,5,7	138,75,59	23,25,19	220	149	0.0	0.0	0.98,0.97,0.967	0.803,0.67,0.678	0.255
6022	gene:Solyc03g117420.2	NA	3	-	66569080	66569138	66567192	66567487	66569239	66569270	6022	6,22,17	2,5,7	0,1,0	23,25,19	207	149	0.0	0.0	0.683,0.76,0.636	0.0,0.028,0.0	0.684
1142	gene:Solyc08g048450.2	NA	8	+	12869754	12869835	12868865	12868963	12870173	12870407	1142	140,267,159	0,2,1	125,89,84	11,8,9	230	149	5.407964254249578e-263	1.06266497596e-259	1.0,0.989,0.99	0.88,0.878,0.858	0.121
5505	gene:Solyc02g085570.2	NA	2	+	48403439	48403529	48403090	48403161	48403770	48403844	5505	85,106,80	47,85,78	54,22,23	71,67,88	239	149	4.826534125638457e-259	8.29862211227e-256	0.53,0.437,0.39	0.322,0.17,0.14	0.242
5020	gene:Solyc03g112050.2	NA	3	+	62587884	62588071	62586886	62586988	62588452	62588630	5020	305,616,515	107,222,159	252,183,174	182,138,109	336	149	2.2407939832408588e-238	3.42468013772e-235	0.558,0.552,0.59	0.38,0.37,0.414	0.179
5504	gene:Solyc02g085570.2	NA	2	+	48403442	48403529	48403090	48403161	48403770	48403844	5504	79,100,71	47,85,78	49,23,23	71,67,88	236	149	1.975957333227199e-233	2.71792931185e-230	0.515,0.426,0.365	0.303,0.178,0.142	0.228
5694	gene:Solyc04g045560.2	NA	4	+	34045055	34045167	34042532	34042796	34046024	34046691	5694	8,12,5	4,6,4	0,0,2	7,8,11	261	149	9.297030066133158e-233	1.16255135054e-229	0.533,0.533,0.416	0.0,0.0,0.094	0.463
2954	gene:Solyc09g091440.2	NA	9	-	70724681	70724801	70724528	70724596	70725059	70725290	2954	29,27,28	298,536,270	5,7,0	272,224,230	269	149	2.756916412804507e-204	3.16011543818e-201	0.051,0.027,0.054	0.01,0.017,0.0	0.035
7194	gene:Solyc02g090930.2	NA	2	-	52399892	52400105	52399186	52399812	52401707	52401741	7194	64,92,46	81,111,121	33,16,37	154,109,84	362	149	1.879469996129675e-197	1.98862383052e-194	0.245,0.254,0.135	0.081,0.057,0.153	0.114
7559	gene:Solyc02g069750.1	NA	2	-	39569692	39569778	39566824	39567200	39570807	39571007	7559	0,3,2	1,7,3	12,5,5	2,0,0	235	149	4.704117382025604e-187	4.62179532784e-184	0.0,0.214,0.297	0.792,1.0,1.0	-0.76
7794	gene:Solyc09g065540.2	NA	9	+	63668366	63668475	63668156	63668269	63670109	63670214	7794	0,6,1	1,0,0	1,1,0	0,3,4	258	149	2.7300834258233802e-186	2.50348650148e-183	0.0,1.0,1.0	1.0,0.161,0.0	0.28
7196	gene:Solyc02g090930.2	NA	2	-	52399940	52400105	52399186	52399812	52401707	52401741	7196	56,77,40	81,111,121	28,12,34	154,109,84	314	149	1.475270807056269e-181	1.26827187194e-178	0.247,0.248,0.136	0.079,0.05,0.161	0.114
645	gene:Solyc01g090610.2	NA	1	+	84275532	84275563	84275106	84275443	84275998	84276616	645	12,36,8	463,1076,460	62,59,25	596,510,429	180	149	9.665726711489273e-175	7.82071005391e-172	0.021,0.027,0.014	0.079,0.087,0.046	-0.05
3611	gene:Solyc02g088200.2	NA	2	-	50369274	50369392	50369059	50369172	50369627	50369807	3611	41,124,66	44,143,73	27,26,18	11,4,5	267	149	8.35724107135207e-173	6.38632505202e-170	0.342,0.326,0.335	0.578,0.784,0.668	-0.342
2433	gene:Solyc10g007500.2	NA	10	-	1835088	1835155	1834838	1834988	1835659	1835719	2433	13,44,13	30,71,41	8,3,8	73,42,41	216	149	1.8496326475079515e-164	1.33903668771e-161	0.23,0.299,0.179	0.07,0.047,0.119	0.157
8151	gene:Solyc06g050930.2	NA	6	+	33885410	33885523	33884604	33884712	33886316	33886398	8151	151,322,252	1,5,1	127,148,113	12,5,9	262	149	1.8468635644258822e-159	1.27018041643e-156	0.988,0.973,0.993	0.858,0.944,0.877	0.092
4526	gene:Solyc03g043660.2	NA	3	-	7156624	7156659	7155200	7155250	7156826	7156907	4526	6,22,23	55,97,110	5,0,2	80,72,44	184	149	2.004448126632462e-158	1.31291352294e-155	0.081,0.155,0.145	0.048,0.0,0.036	0.099
7113	gene:Solyc10g080130.1	NA	10	+	61518778	61518876	61518622	61518692	61519775	61519842	7113	174,399,199	77,171,82	75,44,56	46,43,73	247	149	3.3350410968607156e-158	2.08515864942e-155	0.577,0.585,0.594	0.496,0.382,0.316	0.187
11241	gene:Solyc04g076830.2	NA	4	-	61703967	61704055	61703804	61703883	61705322	61705485	11241	63,143,75	98,177,116	12,15,17	52,44,66	237	149	3.6473393618287305e-156	2.18126751835e-153	0.288,0.337,0.289	0.127,0.176,0.139	0.157
8541	gene:Solyc02g083320.2	NA	2	-	46772650	46772670	46771599	46771710	46772809	46772924	8541	1064,1601,767	14,7,7	583,497,434	21,12,13	169	149	1.2472860454188094e-153	7.14850814781e-151	0.985,0.995,0.99	0.961,0.973,0.967	0.023
151	gene:Solyc11g006550.1	NA	11	-	1198141	1198267	1197791	1197883	1198458	1198568	151	6,52,17	171,371,176	3,8,4	189,167,168	275	149	3.980393357666288e-149	2.19001242539e-146	0.019,0.071,0.05	0.009,0.025,0.013	0.031
7793	gene:Solyc09g065540.2	NA	9	+	63668360	63668475	63668156	63668269	63670109	63670214	7793	2,19,7	1,0,0	3,4,4	0,3,4	264	149	5.424002596151625e-149	2.86950598885e-146	0.53,1.0,1.0	1.0,0.429,0.361	0.247
12459	gene:Solyc03g113770.2	NA	3	-	63823068	63823164	63822287	63822609	63823565	63823665	12459	67,196,69	11,16,6	27,8,11	2,11,13	245	149	2.5587337582385476e-148	1.30353269795e-145	0.787,0.882,0.875	0.891,0.307,0.34	0.335
12989	gene:Solyc05g014110.2	NA	5	+	7799681	7799843	7799089	7799093	7800210	7800375	12989	62,77,69	13,26,7	10,7,18	9,10,14	311	149	2.832239366601111e-147	1.39133758884e-144	0.696,0.587,0.825	0.347,0.251,0.381	0.376
12214	gene:Solyc09g066120.2	NA	9	+	64526858	64527000	64526496	64526784	64527113	64527308	12214	21,25,0	4,27,2	12,1,2	1,0,0	291	149	5.934839888336175e-147	2.81495595393e-144	0.729,0.322,0.0	0.86,1.0,1.0	-0.603
10520	gene:Solyc07g005110.2	NA	7	+	131728	131939	130538	130696	132240	132478	10520	8,26,20	2,1,1	13,8,3	11,5,2	360	149	1.0320475321494463e-143	4.73193793491e-141	0.623,0.915,0.892	0.328,0.398,0.383	0.44
5843	gene:Solyc03g120540.2	NA	3	+	68909341	68909422	68909200	68909260	68909662	68909798	5843	38,134,64	0,0,2	62,41,18	5,0,9	230	149	1.3511374151737525e-142	5.99512746636e-140	1.0,1.0,0.954	0.889,1.0,0.564	0.167
4562	gene:Solyc06g069020.2	NA	6	+	42824786	42824856	42823724	42823799	42825757	42825910	4562	165,200,280	40,74,75	385,412,276	72,44,41	219	149	8.34117000675464e-142	3.58539979509e-139	0.737,0.648,0.718	0.784,0.864,0.821	-0.122
13743	gene:Solyc05g016410.2	NA	5	+	16194371	16194413	16193669	16193740	16194510	16194574	13743	42,93,67	3,0,1	29,18,23	8,13,7	191	149	1.3017726446895241e-138	5.426025069e-136	0.916,1.0,0.981	0.739,0.519,0.719	0.307
565	gene:Solyc08g081250.2	NA	8	-	64310777	64310882	64310225	64310321	64311438	64311495	565	22,31,35	162,173,427	25,35,8	488,535,359	254	149	2.189945807253259e-137	8.85961899376e-135	0.074,0.095,0.046	0.029,0.037,0.013	0.045
12991	gene:Solyc05g014110.2	NA	5	+	7799743	7799843	7799089	7799093	7800210	7800375	12991	50,56,60	13,26,7	6,5,18	9,10,14	249	149	4.617941882492007e-132	1.81485115982e-129	0.697,0.563,0.837	0.285,0.23,0.435	0.382
7192	gene:Solyc02g090930.2	NA	2	-	52400023	52400105	52399186	52399812	52401707	52401741	7192	36,51,22	81,111,121	19,9,20	154,109,84	231	149	1.777124078859092e-131	6.79009491797e-129	0.223,0.229,0.105	0.074,0.051,0.133	0.1
14197	gene:Solyc04g050180.2	NA	4	-	45763179	45763249	45761709	45761787	45765381	45765612	14197	6,5,2	1,1,3	0,0,2	4,8,0	219	149	1.2514607648096922e-129	4.65238995134e-127	0.803,0.773,0.312	0.0,0.0,1.0	0.296
5844	gene:Solyc03g120540.2	NA	3	+	68909345	68909422	68909200	68909260	68909662	68909798	5844	6,0,1	0,0,2	1,0,0	5,0,9	226	149	1.9021228508378354e-129	6.88518416139e-127	1.0,NA,0.248	0.116,NA,0.0	0.566
4480	gene:Solyc01g087030.2	NA	1	-	81953337	81953430	81952466	81953254	81954044	81954281	4480	66,173,47	7,2,11	30,31,46	9,6,17	242	149	3.187722442400482e-127	1.12428518449e-124	0.853,0.982,0.725	0.672,0.761,0.625	0.167
12954	gene:Solyc01g095970.2	NA	1	-	87087516	87087724	87086598	87086663	87087822	87087913	12954	8,22,20	74,118,128	7,2,2	97,98,73	357	149	1.1164460671434382e-125	3.83917891339e-123	0.043,0.072,0.061	0.029,0.008,0.011	0.043
5425	gene:Solyc05g018810.2	NA	5	+	23878101	23878189	23877812	23878002	23879263	23879625	5425	296,606,289	86,186,71	204,152,195	97,109,72	237	149	2.3801699726377326e-125	7.98517999357e-123	0.684,0.672,0.719	0.569,0.467,0.63	0.136
4493	gene:Solyc07g064510.2	NA	7	-	66623591	66623672	66622321	66622452	66623969	66624435	4493	12,56,25	4,8,2	6,3,6	12,3,2	230	149	1.4156743886110596e-122	4.6363336227e-120	0.66,0.819,0.89	0.245,0.393,0.66	0.357
11485	gene:Solyc11g072970.1	NA	11	-	56119416	56119499	56117176	56117325	56120535	56120616	11485	2,9,1	0,1,0	0,4,0	8,1,0	232	149	3.123570444605341e-122	9.99179336408e-120	1.0,0.853,1.0	0.0,0.72,NA	0.591
5846	gene:Solyc03g120540.2	NA	3	+	68909360	68909455	68909200	68909260	68909662	68909798	5846	116,295,103	0,0,2	116,74,54	5,0,9	244	149	8.64672069604213e-121	2.70308279941e-118	1.0,1.0,0.969	0.934,1.0,0.786	0.083
12531	gene:Solyc06g070980.2	NA	6	-	43590328	43590439	43589769	43589858	43590545	43590678	12531	20,50,17	51,168,64	4,2,3	38,22,47	260	149	1.0099604694558288e-120	3.08711250164e-118	0.183,0.146,0.132	0.057,0.05,0.035	0.106
7589	gene:Solyc06g005570.2	NA	6	-	613877	614919	609691	609808	615550	615688	7589	166,300,271	30,87,46	275,221,138	29,18,17	1191	149	5.085911430830301e-120	1.52079808111e-117	0.409,0.301,0.424	0.543,0.606,0.504	-0.173
12990	gene:Solyc05g014110.2	NA	5	+	7799721	7799843	7799089	7799093	7800210	7800375	12990	66,97,90	13,26,7	16,9,26	9,10,14	271	149	1.9256051788286336e-119	5.6354679223e-117	0.736,0.672,0.876	0.494,0.331,0.505	0.318
1873	gene:Solyc01g103680.2	NA	1	-	92227407	92227614	92226724	92227326	92230740	92231904	1873	49,223,97	3,31,9	35,47,40	15,11,17	356	149	9.74302645264143e-119	2.79198601784e-116	0.872,0.751,0.819	0.494,0.641,0.496	0.27
5842	gene:Solyc03g120540.2	NA	3	+	68909345	68909455	68909200	68909260	68909662	68909798	5842	135,365,130	0,0,2	128,94,62	5,0,9	259	149	2.2967769943960698e-118	6.44738113427e-116	1.0,1.0,0.974	0.936,1.0,0.799	0.08
8825	gene:Solyc10g050540.1	NA	10	-	49975683	49975826	49975219	49975398	49976897	49977050	8825	70,123,92	0,1,0	68,64,36	8,0,4	292	149	7.588704453877056e-118	2.08765259526e-115	1.0,0.984,1.0	0.813,1.0,0.821	0.117
11796	gene:Solyc12g070270.1	NA	12	+	29964524	29964621	29964321	29964444	29972580	29972635	11796	9,20,26	1,2,2	7,2,4	7,3,2	246	149	1.6184193639207947e-117	4.36497222563e-115	0.845,0.858,0.887	0.377,0.288,0.548	0.459
12529	gene:Solyc06g070980.2	NA	6	-	43590328	43590424	43589771	43589858	43590545	43590679	12529	20,41,11	51,168,64	4,2,1	38,22,47	245	149	5.065772422966039e-117	1.33999422457e-114	0.193,0.129,0.095	0.06,0.052,0.013	0.097
12540	gene:Solyc06g070980.2	NA	6	-	43590328	43590445	43589771	43589858	43590545	43590679	12540	20,48,17	51,168,64	4,2,3	38,22,47	266	149	8.421659330187574e-117	2.18565894503e-114	0.18,0.138,0.13	0.056,0.048,0.035	0.103
76	gene:Solyc06g084160.2	NA	6	+	49374207	49374291	49373255	49373402	49374513	49374630	76	59,260,110	24,30,21	56,47,47	11,35,24	233	149	3.104413590225983e-115	7.90763128399e-113	0.611,0.847,0.77	0.765,0.462,0.556	0.148
1877	gene:Solyc01g103680.2	NA	1	-	92227407	92227634	92226724	92227326	92230740	92231904	1877	54,231,102	3,31,9	40,49,43	15,11,17	376	149	1.3739729625689683e-113	3.43618147275e-111	0.877,0.747,0.818	0.514,0.638,0.501	0.263
1780	gene:Solyc11g044870.1	NA	11	-	32141860	32141969	32141601	32141724	32143030	32143159	1780	9,18,15	29,91,54	2,4,2	59,37,38	258	149	4.583879441824831e-112	1.1259153879e-109	0.152,0.103,0.138	0.019,0.059,0.029	0.095
329	gene:Solyc05g014970.2	NA	5	-	9179602	9179639	9177711	9177879	9179755	9179914	329	7,16,7	67,179,88	2,0,2	103,65,56	186	149	1.0066961409563144e-110	2.42931674015e-108	0.077,0.067,0.06	0.015,0.0,0.028	0.054
10155	gene:Solyc05g005620.2	NA	5	-	438412	438498	437392	437646	439017	439585	10155	24,45,32	37,19,26	29,16,21	51,48,40	235	149	1.4364157825354578e-110	3.40653432565e-108	0.291,0.6,0.438	0.265,0.174,0.25	0.213
7828	gene:Solyc05g055390.2	NA	5	+	65052018	65052139	65050502	65051053	65054493	65054984	7828	49,64,42	2,10,2	11,11,7	1,12,4	270	149	1.5321628057810916e-109	3.57201684636e-107	0.931,0.779,0.921	0.859,0.336,0.491	0.315
9009	gene:Solyc02g080270.2	NA	2	-	44547056	44547287	44544002	44545052	44547607	44547737	9009	20,48,39	94,185,107	14,8,1	78,66,72	380	149	3.0364727328454535e-109	6.96111374005e-107	0.077,0.092,0.125	0.066,0.045,0.005	0.059
2746	gene:Solyc09g055570.2	NA	9	+	42207484	42207642	42204494	42204566	42208321	42208393	2746	3,0,1	45,129,155	3,9,7	62,68,44	307	149	4.821709832594402e-109	1.08725604504e-106	0.031,0.0,0.003	0.023,0.06,0.072	-0.04
3905	gene:Solyc10g047140.1	NA	10	-	39905768	39905987	39901575	39901719	39906153	39906225	3905	15,33,18	52,102,131	7,13,3	111,90,94	368	149	1.6421790624909025e-108	3.64325371041e-106	0.105,0.116,0.053	0.025,0.055,0.013	0.06
624	gene:Solyc09g066470.2	NA	9	-	64891169	64891356	64890993	64891080	64891856	64891931	624	15,45,27	43,106,66	12,5,8	81,35,53	336	149	3.2648614051936482e-108	7.12828073467e-106	0.134,0.158,0.154	0.062,0.06,0.063	0.087
13612	gene:Solyc06g076670.2	NA	6	+	47615326	47615422	47615033	47615183	47615565	47615629	13612	36,114,56	111,208,136	19,24,25	122,121,134	245	149	1.9297663465973275e-107	4.14749001523e-105	0.165,0.25,0.2	0.087,0.108,0.102	0.106
79	gene:Solyc06g084160.2	NA	6	+	49374240	49374291	49373255	49373402	49374513	49374630	79	36,185,80	24,30,21	35,34,33	11,35,24	200	149	2.0382525543312024e-107	4.31325598228e-105	0.528,0.821,0.739	0.703,0.42,0.506	0.153
6033	gene:Solyc12g070280.1	NA	12	+	29995902	29996184	29995748	29995823	29996260	29996487	6033	59,102,54	2,3,0	28,22,37	6,6,2	431	149	2.7556619376529426e-107	5.74304999279e-105	0.911,0.922,1.0	0.617,0.559,0.865	0.264
10150	gene:Solyc07g005680.2	NA	7	+	567125	567191	566540	566944	567636	567732	10150	2,18,5	3,8,8	0,1,0	3,0,1	215	149	3.2328720271592334e-106	6.63703801994e-104	0.316,0.609,0.302	0.0,1.0,0.0	0.076
86	gene:Solyc06g084160.2	NA	6	+	49374244	49374291	49373255	49373402	49374513	49374634	86	36,186,74	24,30,21	35,34,32	11,35,24	196	149	2.4123512031936973e-105	4.87968982352e-103	0.533,0.825,0.728	0.708,0.425,0.503	0.15
1852	gene:Solyc01g079840.2	NA	1	-	78966546	78966664	78964496	78965091	78966821	78966943	1852	203,457,196	1,3,1	163,97,138	5,6,5	267	149	3.5220325142018596e-104	7.02109525114e-102	0.991,0.988,0.991	0.948,0.9,0.939	0.061
4282	gene:Solyc07g043270.2	NA	7	-	56939616	56939801	56936930	56939156	56941772	56941927	4282	32,79,60	6,29,26	37,35,38	43,28,24	334	149	3.663604244428283e-104	7.1989823403e-102	0.704,0.549,0.507	0.277,0.358,0.414	0.237
9500	gene:Solyc11g066650.1	NA	11	+	52423746	52424727	52418597	52418807	52426783	52426831	9500	343,804,519	12,2,3	672,491,433	2,0,0	1130	149	2.4472707985224063e-103	4.7411563146e-101	0.79,0.981,0.958	0.978,1.0,1.0	-0.083
3902	gene:Solyc10g047140.1	NA	10	-	39905757	39905987	39901575	39901719	39906153	39906225	3902	15,31,17	52,102,131	8,13,3	111,90,94	379	149	5.859617161151249e-103	1.11943102849e-100	0.102,0.107,0.049	0.028,0.054,0.012	0.055
3572	gene:Solyc06g066470.2	NA	6	-	41726015	41726164	41725843	41725906	41726628	41726736	3572	21,44,62	4,26,18	4,27,12	22,12,16	298	149	6.4300977284669115e-103	1.2115889624e-100	0.724,0.458,0.633	0.083,0.529,0.273	0.31
5449	gene:Solyc02g084700.2	NA	2	-	47798813	47799003	47798405	47798709	47800872	47800961	5449	6,48,20	2,8,0	8,4,1	5,1,7	339	149	2.9921847835460286e-102	5.56182455374e-100	0.569,0.725,1.0	0.413,0.637,0.059	0.395
6828	gene:Solyc06g066550.2	NA	6	+	41806026	41806263	41805365	41805702	41806354	41806473	6828	18,57,43	26,70,73	18,5,10	57,39,23	386	149	4.355272366932558e-102	7.98756952095e-100	0.211,0.239,0.185	0.109,0.047,0.144	0.112
8595	gene:Solyc11g011850.1	NA	11	-	4802199	4802373	4801868	4802100	4804983	4805538	8595	11,28,9	163,297,178	4,5,1	176,131,155	323	149	9.532130477052728e-102	1.72519019358e-99	0.03,0.042,0.023	0.01,0.017,0.003	0.022
5673	gene:Solyc09g031750.2	NA	9	-	28024222	28024370	28023612	28024112	28024873	28024958	5673	5,14,10	17,61,10	0,0,2	11,11,7	297	149	9.92451641405237e-102	1.77287952306e-99	0.129,0.103,0.334	0.0,0.0,0.125	0.147
746	gene:Solyc01g079710.2	NA	1	-	78822590	78822767	78822102	78822169	78822985	78823033	746	288,544,359	2,1,2	343,246,280	17,4,0	326	149	1.1833216732629652e-99	2.08674225843e-97	0.985,0.996,0.988	0.902,0.966,1.0	0.034
10857	gene:Solyc02g085290.2	NA	2	-	48233721	48233801	48232424	48232466	48233915	48234007	10857	4,21,3	2,7,7	3,6,8	0,0,2	229	149	3.3355293880982075e-99	5.80762110548e-97	0.565,0.661,0.218	1.0,1.0,0.722	-0.426
396	gene:Solyc05g014760.2	NA	5	+	8919999	8920022	8919827	8919916	8920109	8920227	396	15,86,52	72,287,197	8,11,5	99,63,51	172	149	3.4383401961877265e-99	5.91179617482e-97	0.153,0.206,0.186	0.065,0.131,0.078	0.09
13864	gene:Solyc01g103020.2	NA	1	+	91690985	91691222	91690652	91690721	91691313	91691430	13864	12,33,18	80,165,120	6,8,1	106,78,71	386	149	5.763286678865528e-99	9.78691460096e-97	0.055,0.072,0.055	0.021,0.038,0.005	0.039
6107	gene:Solyc09g011320.2	NA	9	+	4662840	4662913	4662507	4662616	4662996	4663316	6107	51,88,86	2,0,2	44,46,42	1,10,4	222	149	9.096938612665047e-99	1.52595598314e-96	0.945,1.0,0.967	0.967,0.755,0.876	0.105
9935	gene:Solyc03g114790.2	NA	3	+	64683618	64683787	64683313	64683506	64683904	64683991	9935	18,52,11	57,104,43	9,8,6	70,40,48	318	149	8.487703622985269e-98	1.40660678716e-95	0.129,0.19,0.107	0.057,0.086,0.055	0.076
7925	gene:Solyc09g059030.2	NA	9	-	53011890	53012131	53010841	53011785	53012204	53012296	7925	12,22,12	117,227,111	3,2,4	127,90,81	390	149	8.270049321867446e-96	1.35422057646e-93	0.038,0.036,0.04	0.009,0.008,0.019	0.026
9895	gene:Solyc11g012900.1	NA	11	-	5693099	5693265	5692411	5692445	5693479	5693697	9895	8,19,16	86,172,101	2,2,4	105,69,56	315	149	8.256477502076798e-95	1.33609232989e-92	0.042,0.05,0.07	0.009,0.014,0.033	0.035
9169	gene:Solyc01g102490.2	NA	1	+	91285273	91285486	91283986	91284048	91286805	91286869	9169	18,61,29	0,1,3	14,15,10	3,4,4	362	149	1.4929696038776682e-94	2.38788336062e-92	1.0,0.962,0.799	0.658,0.607,0.507	0.33
2474	gene:Solyc10g079710.1	NA	10	+	61215285	61215362	61215118	61215208	61215565	61215603	2474	28,66,20	27,85,37	14,12,3	45,32,33	226	149	7.465998955315961e-94	1.18040017966e-91	0.406,0.339,0.263	0.17,0.198,0.057	0.194
1048	gene:Solyc03g119780.2	NA	3	-	68351878	68352031	68351391	68351460	68352756	68352810	1048	1,15,2	1,12,13	1,0,2	8,10,9	302	149	7.709260859361664e-94	1.20501003546e-91	0.33,0.381,0.071	0.058,0.0,0.099	0.208
2050	gene:Solyc09g011160.2	NA	9	+	4513579	4513686	4513036	4513225	4514127	4514171	2050	5,13,5	5,16,5	9,5,13	2,0,3	256	149	3.402869516706722e-93	5.25915395531e-91	0.368,0.321,0.368	0.724,1.0,0.716	-0.461
7830	gene:Solyc05g055390.2	NA	5	+	65052041	65052139	65050502	65051053	65054493	65054984	7830	83,147,89	2,10,2	32,22,23	1,12,4	247	149	6.462931674977838e-93	9.87751390992e-91	0.962,0.899,0.964	0.951,0.525,0.776	0.191
3920	gene:Solyc06g054140.2	NA	6	+	36965177	36965243	36963980	36964025	36967925	36968169	3920	6,17,9	1,13,3	4,9,3	0,2,0	215	149	5.79449581170432e-92	8.75860328461e-90	0.806,0.475,0.675	1.0,0.757,1.0	-0.267
12787	gene:Solyc09g082770.2	NA	9	+	68449949	68450162	68449705	68449813	68450241	68450578	12787	16,49,10	302,616,302	3,4,6	195,202,231	362	149	8.608634218574361e-92	1.28708438779e-89	0.021,0.032,0.013	0.006,0.008,0.011	0.014
331	gene:Solyc05g014970.2	NA	5	-	9179602	9179670	9177711	9177879	9179755	9179914	331	7,15,3	67,179,88	0,1,2	103,65,56	217	149	1.9077861271810517e-91	2.82167722359e-89	0.067,0.054,0.023	0.0,0.01,0.024	0.037
14024	gene:Solyc10g006710.2	NA	10	+	1176490	1176571	1175053	1175583	1176662	1177420	14024	0,18,5	13,39,43	3,4,2	62,58,42	230	149	4.701473803678277e-91	6.87965661379e-89	0.0,0.23,0.07	0.03,0.043,0.03	0.066
8691	gene:Solyc06g066580.2	NA	6	+	41829239	41829284	41828448	41828517	41829504	41829866	8691	107,325,173	38,70,23	75,41,38	26,15,30	194	149	1.0177259946204014e-89	1.47356011116e-87	0.684,0.781,0.852	0.689,0.677,0.493	0.153
15	gene:Solyc07g054450.2	NA	7	+	62769766	62769891	62769415	62769567	62771033	62771346	15	114,79,78	8,3,2	200,190,171	4,0,0	274	149	1.2857410154907964e-88	1.84222579876e-86	0.886,0.935,0.955	0.965,1.0,1.0	-0.063
4122	gene:Solyc10g006250.2	NA	10	+	932057	932156	931742	931906	932390	932584	4122	42,44,36	6,12,15	24,17,25	22,14,14	248	149	5.461168686139946e-88	7.74416239978e-86	0.808,0.688,0.59	0.396,0.422,0.518	0.25
7033	gene:Solyc06g084170.2	NA	6	+	49380863	49380960	49380467	49380516	49381237	49381717	7033	8,20,16	61,293,76	0,2,0	34,19,30	246	149	1.1899172090309788e-87	1.67013379696e-85	0.074,0.04,0.113	0.0,0.06,0.0	0.056
2680	gene:Solyc07g047750.2	NA	7	-	58956286	58956444	58954696	58954978	58956896	58957030	2680	39,117,90	16,54,16	47,36,32	6,2,6	307	149	2.4821085543680226e-87	3.44862658236e-85	0.542,0.513,0.732	0.792,0.897,0.721	-0.208
1825	gene:Solyc01g005820.2	NA	1	+	539687	539801	539199	539277	540174	540342	1825	133,412,145	299,733,307	72,81,45	260,219,148	263	149	1.4676158479319564e-85	2.01870559883e-83	0.201,0.242,0.211	0.136,0.173,0.147	0.066
4564	gene:Solyc06g069020.2	NA	6	+	42824786	42824852	42823727	42823799	42825757	42825910	4564	275,413,481	40,74,75	671,590,385	72,44,41	215	149	1.582743206988006e-85	2.15550819922e-83	0.827,0.795,0.816	0.866,0.903,0.867	-0.066
2040	gene:Solyc09g011160.2	NA	9	+	4513606	4513686	4513101	4513225	4514127	4514171	2040	4,11,4	5,16,5	5,5,12	2,0,3	229	149	2.841530224800748e-85	3.83188708256e-83	0.342,0.309,0.342	0.619,1.0,0.722	-0.449
2661	gene:Solyc01g106190.2	NA	1	+	94142581	94142716	94142204	94142384	94143020	94143103	2661	6,27,17	0,0,3	19,5,12	6,1,5	284	149	8.042869158715127e-85	1.07407442018e-82	1.0,1.0,0.748	0.624,0.724,0.557	0.281
12442	gene:Solyc08g083370.2	NA	8	+	65833306	65833369	65833109	65833217	65833435	65833556	12442	26,61,17	10,6,3	33,18,16	20,10,9	212	149	1.0994354976248563e-83	1.45410916056e-81	0.646,0.877,0.799	0.537,0.559,0.555	0.224
3573	gene:Solyc06g066470.2	NA	6	-	41726077	41726164	41725843	41725906	41726628	41726736	3573	5,9,11	4,26,18	3,1,2	22,12,16	236	149	3.490316506619087e-82	4.57231462367e-80	0.441,0.179,0.278	0.079,0.05,0.073	0.232
17	gene:Solyc07g054450.2	NA	7	+	62769766	62769982	62769415	62769567	62771033	62771346	17	154,133,104	8,3,2	254,248,225	4,0,0	365	149	1.202201773601325e-81	1.56002692414e-79	0.887,0.948,0.955	0.963,1.0,1.0	-0.058
8651	gene:Solyc10g083960.1	NA	10	+	63655946	63656113	63655556	63655602	63656231	63656349	8651	18,46,38	2,6,4	17,33,15	0,2,0	316	149	1.4436369139341682e-81	1.85581549076e-79	0.809,0.783,0.817	1.0,0.886,1.0	-0.159
8402	gene:Solyc12g042570.1	NA	12	-	39943969	39944093	39943796	39943873	39945081	39945207	8402	86,135,109	1,2,0	73,67,38	6,1,4	273	149	1.5051121074479755e-81	1.91692750351e-79	0.979,0.974,1.0	0.869,0.973,0.838	0.091
13036	gene:Solyc12g099160.1	NA	12	+	66412030	66412176	66411071	66411333	66412377	66412485	13036	5,9,4	8,36,29	1,1,1	24,22,10	295	149	1.561565516260243e-81	1.97058107121e-79	0.24,0.112,0.065	0.021,0.022,0.048	0.109
2330	gene:Solyc10g085930.1	NA	10	-	64943509	64943567	64942936	64943134	64944337	64944446	2330	6,30,12	24,52,40	3,7,3	36,27,33	207	149	2.2510737221051417e-81	2.81486536796e-79	0.153,0.293,0.178	0.057,0.157,0.061	0.116
9020	gene:Solyc06g065270.2	NA	6	-	40707479	40707613	40706736	40706883	40707729	40707858	9020	26,78,39	1,3,2	28,20,23	14,2,0	283	149	1.4813343224898366e-80	1.835653478e-78	0.932,0.932,0.911	0.513,0.84,1.0	0.141
1820	gene:Solyc01g005820.2	NA	1	+	539703	539801	539199	539277	540174	540342	1820	124,381,138	299,733,307	69,74,44	260,219,148	247	149	8.94787775371171e-80	1.09891123663e-77	0.2,0.239,0.213	0.138,0.169,0.152	0.064
3923	gene:Solyc06g054140.2	NA	6	+	36965177	36965257	36963980	36964025	36967925	36968169	3923	6,18,7	1,13,3	2,9,1	0,2,0	229	149	5.94133215604956e-79	7.23212600057e-77	0.796,0.474,0.603	1.0,0.745,1.0	-0.291
8371	gene:Solyc07g042180.2	NA	7	-	55198237	55198299	55197836	55197939	55199108	55199387	8371	180,285,208	1,14,6	148,140,103	18,8,8	211	149	3.239763229542299e-78	3.90903010722e-76	0.992,0.935,0.961	0.853,0.925,0.901	0.07
9202	gene:Solyc08g005240.1	NA	8	+	163761	163927	163474	163631	164314	164368	9202	2,11,3	0,2,0	7,7,2	4,1,2	315	149	8.635000514751079e-78	1.03282114853e-75	1.0,0.722,1.0	0.453,0.768,0.321	0.393
12796	gene:Solyc01g009380.2	NA	1	+	3576927	3577093	3575911	3576015	3577184	3577341	12796	0,7,17	4,1,7	23,3,9	0,2,1	315	149	9.146143395498767e-78	1.08452760694e-75	0.0,0.768,0.535	1.0,0.415,0.81	-0.307
8601	gene:Solyc11g006370.1	NA	11	+	1083942	1084005	1083674	1083827	1084105	1084221	8601	17,12,14	58,96,52	2,6,2	62,41,38	212	149	2.5260074664317804e-77	2.96967800861e-75	0.171,0.081,0.159	0.022,0.093,0.036	0.087
7125	gene:Solyc05g044580.2	NA	5	-	57079445	57079482	57078267	57078323	57080482	57080651	7125	35,61,8	96,127,54	5,2,7	46,47,78	186	149	3.6225877535812915e-77	4.22277072462e-75	0.226,0.278,0.106	0.08,0.033,0.067	0.143
388	gene:Solyc03g119670.2	NA	3	+	68230995	68231136	68229703	68229778	68231217	68231319	388	9,57,24	0,3,2	20,9,16	9,2,2	290	149	3.901653010989994e-77	4.5098518627e-75	1.0,0.907,0.86	0.533,0.698,0.804	0.244
389	gene:Solyc03g119670.2	NA	3	+	68231003	68231136	68229703	68229778	68231217	68231319	389	22,41,18	0,3,2	18,13,9	9,2,2	282	149	4.904623363251144e-77	5.62192453013e-75	1.0,0.878,0.826	0.514,0.774,0.704	0.237
2413	gene:Solyc03g034080.2	NA	3	-	5773961	5774067	5770602	5770621	5774185	5774275	2413	4,6,2	9,19,6	0,0,2	13,8,6	255	149	7.57257228019973e-77	8.60832493505e-75	0.206,0.156,0.163	0.0,0.0,0.163	0.121
6829	gene:Solyc06g066550.2	NA	6	+	41806026	41806235	41805365	41805702	41806354	41806473	6829	8,42,24	26,70,73	12,3,6	57,39,23	358	149	1.7455088142662133e-76	1.96798965084e-74	0.114,0.2,0.12	0.081,0.031,0.098	0.075
1606	gene:Solyc07g008860.2	NA	7	+	3833725	3833767	3833189	3833249	3835378	3835498	1606	107,217,167	4,0,0	168,123,120	0,11,6	191	149	2.1225887235228826e-76	2.37367543838e-74	0.954,1.0,1.0	1.0,0.897,0.94	0.039
4123	gene:Solyc10g006250.2	NA	10	+	932064	932156	931742	931906	932390	932584	4123	57,58,68	6,12,15	37,31,44	22,14,14	241	149	2.5438496825452698e-76	2.82182680511e-74	0.855,0.749,0.737	0.51,0.578,0.66	0.198
8196	gene:Solyc02g068730.2	NA	2	-	38667334	38667574	38666871	38667072	38667989	38668296	8196	4,31,24	0,4,0	8,7,6	2,5,2	389	149	2.963872329051331e-76	3.26144511089e-74	1.0,0.748,1.0	0.605,0.349,0.535	0.42
2828	gene:Solyc01g008730.2	NA	1	-	2771560	2771683	2768863	2768941	2771894	2771954	2828	42,72,32	87,136,122	18,15,22	96,86,70	272	149	5.872971449025924e-76	6.41132716519e-74	0.209,0.225,0.126	0.093,0.087,0.147	0.078
12950	gene:Solyc01g095970.2	NA	1	-	87087491	87087724	87086598	87086663	87087822	87087913	12950	13,32,39	74,118,128	16,3,4	97,98,73	382	149	2.428172401922219e-75	2.62988278649e-73	0.064,0.096,0.106	0.06,0.012,0.021	0.058
2125	gene:Solyc01g009610.2	NA	1	-	3846254	3846308	3845155	3845274	3846727	3846800	2125	32,55,25	2,7,4	33,16,22	18,6,4	203	149	2.603307408862362e-75	2.79753854757e-73	0.922,0.852,0.821	0.574,0.662,0.801	0.186
1828	gene:Solyc01g005820.2	NA	1	+	539675	539801	539199	539277	540174	540342	1828	138,441,151	299,733,307	81,86,49	260,219,148	275	149	4.1243313702637177e-75	4.3976882169e-73	0.2,0.246,0.21	0.144,0.175,0.152	0.062
11913	gene:Solyc05g055610.2	NA	5	-	65173915	65174151	65173455	65173591	65175330	65175460	11913	32,101,46	1,5,3	46,23,27	2,6,11	385	149	4.986233456065483e-74	5.27581855294e-72	0.925,0.887,0.856	0.899,0.597,0.487	0.228
10080	gene:Solyc03g120480.2	NA	3	-	68866010	68866088	68864884	68864975	68866387	68866453	10080	4,4,1	41,87,49	8,4,3	27,16,18	227	149	7.97360848258812e-74	8.37228890672e-72	0.06,0.029,0.013	0.163,0.141,0.099	-0.1
9955	gene:Solyc10g018850.1	NA	10	-	10821435	10821457	10820860	10820978	10821826	10821974	9955	40,31,24	7,27,19	25,40,22	10,2,5	171	149	1.2996029885052177e-73	1.35424538689e-71	0.833,0.5,0.524	0.685,0.946,0.793	-0.189
6045	gene:Solyc01g090720.2	NA	1	+	84357837	84357874	84357697	84357741	84358355	84358646	6045	0,11,5	18,37,16	2,0,0	12,2,14	186	149	2.441540779036049e-73	2.52506717411e-71	0.0,0.192,0.2	0.118,0.0,0.0	0.091
2772	gene:Solyc11g008000.1	NA	11	-	2207059	2207123	2206693	2206882	2207237	2207518	2772	22,17,24	105,143,187	8,11,7	161,140,102	213	149	9.601718275491054e-73	9.85609215518e-71	0.128,0.077,0.082	0.034,0.052,0.046	0.052
9543	gene:Solyc03g118550.2	NA	3	+	67436257	67436307	67436058	67436175	67436985	67437016	9543	9,32,5	14,36,18	5,1,7	27,17,15	199	149	2.7780672202089496e-72	2.83054182326e-70	0.325,0.4,0.172	0.122,0.042,0.259	0.158
13762	gene:Solyc05g008180.2	NA	5	+	2572734	2572809	2572571	2572635	2573404	2573488	13762	6,6,4	0,0,6	4,7,0	0,0,1	224	149	3.1881918382481003e-72	3.22452784817e-70	1.0,1.0,0.307	1.0,1.0,0.0	0.102
8022	gene:Solyc07g042830.2	NA	7	-	56341470	56341593	56341111	56341217	56342050	56342125	8022	65,75,52	9,4,5	18,12,24	2,7,10	272	149	4.138058552508329e-72	4.15467119633e-70	0.798,0.911,0.851	0.831,0.484,0.568	0.226
9441	gene:Solyc09g030360.1	NA	9	-	32209602	32209639	32209148	32209152	32210269	32210382	9441	5,19,6	0,4,0	8,0,4	5,5,0	186	149	5.961159873258863e-72	5.94172130845e-70	1.0,0.792,1.0	0.562,0.0,1.0	0.41
5682	gene:Solyc03g113980.2	NA	3	+	64037333	64037418	64037110	64037196	64038176	64038226	5682	0,4,6	4,3,21	0,1,1	4,12,8	234	149	8.596650106104668e-72	8.50697282083e-70	0.0,0.459,0.154	0.0,0.05,0.074	0.163
80	gene:Solyc06g084160.2	NA	6	+	49374207	49374325	49373255	49373402	49374513	49374630	80	6,15,6	24,30,21	3,1,3	11,35,24	267	149	1.2893048401107792e-71	1.26674200541e-69	0.122,0.218,0.138	0.132,0.016,0.065	0.088
13434	gene:Solyc05g051520.2	NA	5	+	61883292	61883378	61881240	61881288	61883504	61883590	13434	6,3,5	32,51,38	0,2,0	45,36,16	235	149	1.9253321492459383e-71	1.87822295836e-69	0.106,0.036,0.077	0.0,0.034,0.0	0.062
8253	gene:Solyc01g112180.2	NA	1	+	98244389	98244459	98243217	98243411	98247426	98248135	8253	1,15,13	15,18,15	3,1,1	9,9,15	219	149	3.3298862678349513e-71	3.22553419817e-69	0.043,0.362,0.371	0.185,0.07,0.043	0.159
14155	gene:Solyc01g057340.2	NA	1	-	60510721	60510931	60510006	60510190	60511061	60511166	14155	7,17,5	7,15,8	1,1,3	0,0,1	359	149	1.0009935387128763e-70	9.62843784965e-69	0.293,0.32,0.206	1.0,1.0,0.555	-0.579
13901	gene:Solyc06g053420.2	NA	6	+	36201206	36201260	36200977	36201124	36202303	36202365	13901	15,16,12	3,0,0	7,7,12	8,1,1	203	149	1.6625309808219542e-70	1.58806344731e-68	0.786,1.0,1.0	0.391,0.837,0.898	0.22
13677	gene:Solyc02g089490.2	NA	2	+	51304686	51304900	51304543	51304567	51306111	51306556	13677	18,16,13	27,46,44	3,0,0	7,7,9	363	149	8.806213530373515e-70	8.35375635243e-68	0.215,0.125,0.108	0.15,0.0,0.0	0.099
11126	gene:Solyc02g083180.2	NA	2	-	46677700	46677885	46677392	46677574	46678012	46678145	11126	46,134,42	0,8,3	36,32,23	1,0,0	334	149	1.7035333190917228e-69	1.60493841124e-67	1.0,0.882,0.862	0.941,1.0,1.0	-0.066
6395	gene:Solyc04g076710.2	NA	4	-	61603589	61603685	61603337	61603424	61609474	61609547	6395	19,47,18	20,88,17	6,11,2	31,21,16	245	149	2.0497689571601935e-69	1.91799809563e-67	0.366,0.245,0.392	0.105,0.242,0.071	0.195
12802	gene:Solyc02g092780.1	NA	2	+	53736493	53736588	53735569	53736258	53740037	53740082	12802	8,6,6	16,46,34	6,0,0	37,42,27	244	149	5.610900119556618e-69	5.21472507733e-67	0.234,0.074,0.097	0.09,0.0,0.0	0.105
2622	gene:Solyc08g074590.2	NA	8	-	58690704	58690874	58689149	58689269	58693015	58693129	2622	54,145,103	6,18,4	60,51,32	2,2,0	319	149	8.675030997294331e-69	8.00839270925e-67	0.808,0.79,0.923	0.933,0.923,1.0	-0.112
10168	gene:Solyc09g075760.2	NA	9	+	67384320	67384378	67383840	67384016	67387139	67387285	10168	9,32,24	24,85,41	15,17,12	16,17,7	207	149	1.9977569302522766e-68	1.83194310504e-66	0.213,0.213,0.296	0.403,0.419,0.552	-0.217
2621	gene:Solyc08g074590.2	NA	8	-	58690691	58690874	58689149	58689269	58693015	58693130	2621	54,147,103	6,18,4	59,51,32	2,2,0	332	149	1.4982767058370933e-67	1.36482093303e-65	0.802,0.786,0.92	0.93,0.92,1.0	-0.114
5516	gene:Solyc08g083330.2	NA	8	-	65822828	65822929	65820966	65821048	65824622	65825290	5516	1,18,3	1,0,3	2,0,3	2,6,0	250	149	1.8966390158316967e-67	1.71633353045e-65	0.373,1.0,0.373	0.373,0.0,1.0	0.124
12601	gene:Solyc04g055250.2	NA	4	-	53880588	53880706	53879660	53879769	53880958	53881055	12601	0,3,0	6,28,9	7,7,6	35,24,26	267	149	2.4288446451860074e-67	2.18357896043e-65	0.0,0.056,0.0	0.1,0.14,0.114	-0.099
16	gene:Solyc07g054450.2	NA	7	+	62769766	62770003	62769415	62769567	62771033	62771346	16	227,223,152	8,3,2	359,338,339	4,0,0	386	149	5.699630806546945e-67	5.09080660676e-65	0.916,0.966,0.967	0.972,1.0,1.0	-0.041
1096	gene:Solyc11g045190.1	NA	11	+	31495173	31495295	31494556	31495092	31495746	31495941	1096	0,4,9	11,10,11	0,0,2	11,12,5	271	149	1.6580986503973244e-66	1.47142883459e-64	0.0,0.18,0.31	0.0,0.0,0.18	0.103
6538	gene:Solyc05g056260.2	NA	5	-	65613376	65613624	65612888	65613095	65613794	65613971	6538	14,34,16	23,54,50	4,5,11	32,31,32	397	149	5.16878816864895e-66	4.55747956793e-64	0.186,0.191,0.107	0.045,0.057,0.114	0.089
9239	gene:Solyc11g030380.1	NA	11	-	21601637	21601766	21600015	21600124	21602636	21602827	9239	31,95,31	1,10,8	15,9,12	0,0,2	278	149	1.2360205473955974e-65	1.08289570888e-63	0.943,0.836,0.675	1.0,1.0,0.763	-0.103
5973	gene:Solyc01g090290.2	NA	1	+	83963900	83963989	83963442	83963581	83964409	83964727	5973	204,297,176	4,2,1	160,87,149	6,4,6	238	149	4.302277395343846e-65	3.74543199829e-63	0.97,0.989,0.991	0.943,0.932,0.94	0.045
6688	gene:Solyc12g038590.1	NA	12	-	47288838	47288926	47288642	47288763	47292998	47293318	6688	3,7,3	21,51,22	1,1,0	34,16,14	237	149	6.526811698542354e-65	5.64630785619e-63	0.082,0.079,0.079	0.018,0.038,0.0	0.061
11798	gene:Solyc09g055760.2	NA	9	-	44421468	44421515	44421286	44421391	44421910	44421951	11798	24,115,43	0,12,5	26,14,9	4,7,6	196	149	6.575334619467731e-65	5.65273298067e-63	1.0,0.879,0.867	0.832,0.603,0.533	0.259
11932	gene:Solyc02g067900.2	NA	2	-	37990764	37990905	37989177	37989318	37991550	37991975	11932	16,100,34	1,9,20	41,18,7	2,0,2	290	149	1.2054611584632906e-64	1.02988312017e-62	0.892,0.851,0.466	0.913,1.0,0.643	-0.116
59	gene:Solyc01g090200.2	NA	1	+	83843154	83843203	83841085	83841168	83846389	83846452	59	76,107,97	4,1,2	67,57,39	14,2,0	198	149	2.2565628000653743e-64	1.91598897006e-62	0.935,0.988,0.973	0.783,0.955,1.0	0.053
5255	gene:Solyc01g005090.2	NA	1	-	83838	83970	83547	83696	84106	84215	5255	0,3,3	14,68,34	2,1,7	16,11,2	281	149	2.5822820292052305e-64	2.17909750379e-62	0.0,0.023,0.045	0.062,0.046,0.65	-0.23
5677	gene:Solyc09g031750.2	NA	9	-	28024222	28024359	28023612	28024112	28024873	28024958	5677	4,11,3	17,61,10	0,0,2	11,11,7	286	149	5.575261617655381e-64	4.67608070432e-62	0.109,0.086,0.135	0.0,0.0,0.13	0.067
8647	gene:Solyc05g008350.2	NA	5	+	2711762	2711948	2710848	2710981	2712326	2712528	8647	2,3,5	14,17,14	0,0,1	8,5,18	335	149	1.0632699203753694e-63	8.86380469986e-62	0.06,0.073,0.137	0.0,0.0,0.024	0.082
8295	gene:Solyc08g082980.2	NA	8	+	65606946	65606984	65605971	65606058	65607092	65607320	8295	4,4,4	0,12,3	6,7,0	2,0,0	187	149	2.070249017880885e-63	1.71543826753e-61	1.0,0.21,0.515	0.705,1.0,NA	-0.277
1827	gene:Solyc01g005820.2	NA	1	+	539708	539801	539199	539277	540174	540342	1827	118,367,131	299,733,307	69,75,44	260,219,148	242	149	2.4155010454314714e-63	1.9895339449e-61	0.195,0.236,0.208	0.14,0.174,0.155	0.057
4656	gene:Solyc06g005190.2	NA	6	+	206937	206975	206729	206821	207107	207246	4656	2,3,7	24,23,49	2,1,0	44,33,27	187	149	3.056709794590248e-63	2.50268114432e-61	0.062,0.094,0.102	0.035,0.024,0.0	0.066
9115	gene:Solyc05g052690.2	NA	5	-	62899808	62899859	62899090	62899320	62901677	62902011	9115	17,39,17	1,13,3	39,16,28	0,5,0	200	149	5.281908215314165e-63	4.29897322495e-61	0.927,0.691,0.808	1.0,0.704,1.0	-0.093
88	gene:Solyc06g084160.2	NA	6	+	49374228	49374291	49373255	49373402	49374513	49374630	88	544,1154,557	24,30,21	397,378,338	11,35,24	212	149	5.971067874249526e-63	4.83129638884e-61	0.941,0.964,0.949	0.962,0.884,0.908	0.033
13766	gene:Solyc05g008180.2	NA	5	+	2572715	2572809	2572571	2572635	2573404	2573488	13766	7,10,9	0,0,6	5,14,0	0,0,1	243	149	6.537799089110072e-63	5.2589138287e-61	1.0,1.0,0.479	1.0,1.0,0.0	0.16
2510	gene:Solyc06g009220.2	NA	6	+	3171210	3171253	3170196	3170260	3171595	3171696	2510	14,17,18	0,0,7	15,16,24	0,0,1	192	149	6.650514917646966e-63	5.3184786449e-61	1.0,1.0,0.666	1.0,1.0,0.949	-0.094
514	gene:Solyc08g005290.2	NA	8	-	224101	224156	222810	222865	224235	224405	514	1,15,6	83,167,113	0,4,0	95,72,67	204	149	2.1532003128699306e-62	1.7119809424e-60	0.009,0.062,0.037	0.0,0.039,0.0	0.023
2431	gene:Solyc01g081070.2	NA	1	+	80405150	80405312	80404609	80404771	80405902	80406045	2431	6,9,1	47,83,47	0,0,2	77,41,28	311	149	4.243727602734266e-62	3.35473983768e-60	0.058,0.049,0.01	0.0,0.0,0.033	0.028
3793	gene:Solyc01g100970.2	NA	1	+	90847490	90847600	90846757	90846921	90849784	90849889	3793	0,6,4	0,1,1	2,2,2	1,2,6	259	149	6.036078250341894e-62	4.74435750477e-60	NA,0.775,0.697	0.535,0.365,0.161	0.382
3250	gene:Solyc06g011530.2	NA	6	+	8021721	8021813	8020684	8020772	8022157	8022497	3250	22,40,37	0,1,0	16,22,20	2,2,3	241	149	7.578940253043075e-62	5.92320018072e-60	1.0,0.961,1.0	0.832,0.872,0.805	0.151
3787	gene:Solyc01g100970.2	NA	1	+	90847503	90847600	90846757	90846921	90849784	90849889	3787	0,7,3	0,1,1	2,2,2	1,2,6	246	149	1.1183297277390453e-61	8.64192438486e-60	NA,0.809,0.645	0.548,0.377,0.168	0.363
9756	gene:Solyc09g064790.2	NA	9	+	62203222	62203274	62203001	62203113	62203817	62204012	9756	3,2,3	2,0,2	0,1,0	0,0,2	201	149	1.116347651759381e-61	8.64192438486e-60	0.527,1.0,0.527	NA,1.0,0.0	0.185
1352	gene:Solyc03g093520.2	NA	3	+	54878027	54878056	54875730	54875771	54878545	54878770	1352	21,55,31	31,90,25	16,6,11	46,34,24	178	149	2.2797434139479477e-61	1.75183634966e-59	0.362,0.338,0.509	0.226,0.129,0.277	0.192
11899	gene:Solyc04g082600.2	NA	4	-	66231435	66231597	66230131	66230337	66232611	66232793	11899	66,124,94	3,5,0	60,54,27	4,2,9	311	149	3.346680986281895e-61	2.55742205368e-59	0.913,0.922,1.0	0.878,0.928,0.59	0.146
7193	gene:Solyc02g090930.2	NA	2	-	52399892	52400085	52399186	52399812	52401707	52401741	7193	8,16,9	81,111,121	5,4,3	154,109,84	342	149	2.718251231003809e-60	2.06572075594e-58	0.041,0.059,0.031	0.014,0.016,0.015	0.029
7929	gene:Solyc03g031720.2	NA	3	-	4175562	4175651	4174029	4174085	4176005	4176474	7929	8,34,20	538,594,471	18,2,4	458,417,410	238	149	5.425118787302367e-60	4.10013785271e-58	0.009,0.035,0.026	0.024,0.003,0.006	0.012
11898	gene:Solyc04g082600.2	NA	4	-	66231431	66231597	66230131	66230337	66232611	66232863	11898	76,132,109	3,5,0	72,58,30	4,2,9	315	149	6.296038453291704e-60	4.73235021448e-58	0.923,0.926,1.0	0.895,0.932,0.612	0.137
6970	gene:Solyc01g112290.2	NA	1	+	98363136	98363185	98362364	98362483	98363346	98363448	6970	253,424,294	0,9,9	206,137,172	15,6,5	198	149	6.366246967861116e-60	4.75911560016e-58	1.0,0.973,0.961	0.912,0.945,0.963	0.038
5445	gene:Solyc02g084700.2	NA	2	-	47798813	47798856	47798405	47798709	47800872	47800961	5445	173,448,185	2,8,0	118,74,52	5,1,7	192	149	1.1265984991138387e-59	8.37641208395e-58	0.985,0.978,1.0	0.948,0.983,0.852	0.06
2424	gene:Solyc11g073130.1	NA	11	+	56217925	56218001	56217728	56217817	56218161	56218215	2424	4,17,1	82,224,77	1,0,0	50,35,36	225	149	1.2607758981260342e-59	9.32364111759e-58	0.031,0.048,0.009	0.013,0.0,0.0	0.025
7778	gene:Solyc04g016130.2	NA	4	-	6857533	6857698	6857257	6857376	6858132	6858365	7778	1,9,4	1,4,6	4,2,1	1,1,0	314	149	4.30456781800564e-59	3.16627434955e-57	0.322,0.516,0.24	0.655,0.487,1.0	-0.355
10560	gene:Solyc12g043050.1	NA	12	+	39154424	39154665	39153874	39153947	39155967	39155975	10560	32,85,63	29,88,22	6,7,5	19,13,18	390	149	1.1372257878040423e-58	8.32050037832e-57	0.297,0.27,0.522	0.108,0.171,0.096	0.238
1441	gene:Solyc11g072420.1	NA	11	-	55593659	55593796	55592948	55593046	55593884	55593992	1441	8,34,18	19,29,19	23,13,14	3,9,9	286	149	2.295137806624235e-58	1.6703502926e-56	0.18,0.379,0.33	0.8,0.429,0.448	-0.263
5521	gene:Solyc10g007340.2	NA	10	+	1735220	1735304	1734984	1735137	1737226	1737379	5521	18,75,37	39,56,17	29,18,31	23,5,3	233	149	2.8845655837633643e-58	2.0882736634e-56	0.228,0.461,0.582	0.446,0.697,0.869	-0.247
5252	gene:Solyc01g005090.2	NA	1	-	83838	84036	83547	83696	84106	84215	5252	6,10,19	14,68,34	14,6,16	16,11,2	347	149	7.16054074105924e-58	5.15671402583e-56	0.155,0.059,0.194	0.273,0.19,0.775	-0.277
9073	gene:Solyc07g017530.2	NA	7	-	7471936	7471973	7471524	7471642	7472836	7472987	9073	2,3,3	4,4,3	7,2,0	2,0,0	186	149	1.0420880559055177e-57	7.46558396301e-56	0.286,0.375,0.445	0.737,1.0,NA	-0.5
12713	gene:Solyc03g115410.2	NA	3	+	65138740	65138968	65138398	65138533	65139080	65139337	12713	8,18,8	38,229,71	4,11,8	35,23,19	377	149	1.1877661540117678e-57	8.46514168313e-56	0.077,0.03,0.043	0.043,0.159,0.143	-0.065
3924	gene:Solyc06g054140.2	NA	6	+	36965487	36965596	36963990	36964025	36967925	36968169	3924	12,11,14	1,13,3	6,2,1	0,2,0	258	149	3.288481423607589e-57	2.33160113308e-55	0.874,0.328,0.729	1.0,0.366,1.0	-0.145
10524	gene:Solyc07g040940.2	NA	7	+	51196663	51196781	51195644	51195760	51196889	51197125	10524	19,44,29	0,15,6	17,12,26	2,0,0	267	149	4.4386255944347934e-57	3.13093820777e-55	1.0,0.621,0.73	0.826,1.0,1.0	-0.158
3583	gene:Solyc03g005080.2	NA	3	-	59410	59429	59120	59242	59517	59635	3583	1,1,0	0,2,0	1,0,0	0,2,0	168	149	9.100451898027917e-57	6.38656713558e-55	1.0,0.307,NA	1.0,0.0,NA	0.153
11168	gene:Solyc02g068360.2	NA	2	-	38320853	38321011	38319721	38320231	38321305	38321399	11168	36,97,39	11,34,14	27,13,25	0,3,5	307	149	9.372569243985619e-57	6.54414669802e-55	0.614,0.581,0.575	1.0,0.678,0.708	-0.205
9119	gene:Solyc05g013490.2	NA	5	+	6716180	6716255	6711503	6711557	6716406	6716534	9119	130,181,148	27,38,24	84,94,85	5,8,13	224	149	1.1775588968611313e-56	8.18046597289e-55	0.762,0.76,0.804	0.918,0.887,0.813	-0.097
2813	gene:Solyc01g088460.2	NA	1	+	83265387	83265530	83264526	83264777	83266367	83266608	2813	0,2,2	17,53,31	5,2,4	20,14,27	292	149	3.0370021189112546e-56	2.09919417817e-54	0.0,0.019,0.032	0.113,0.068,0.07	-0.067
12876	gene:Solyc09g074400.2	NA	9	-	66196578	66196622	66196108	66196178	66196852	66196915	12876	6,42,9	407,853,395	0,6,3	259,205,172	193	149	3.986949296278326e-56	2.74202437852e-54	0.011,0.037,0.017	0.0,0.022,0.013	0.01
4762	gene:Solyc04g079070.2	NA	4	-	63652099	63652145	63651691	63651958	63652721	63652793	4762	53,134,55	4,10,11	9,4,19	0,0,2	195	149	5.534599555654598e-56	3.78748342727e-54	0.91,0.911,0.793	1.0,1.0,0.879	-0.088
10870	gene:Solyc01g096710.2	NA	1	-	87730791	87730882	87730030	87730096	87731292	87731386	10870	11,20,14	0,7,2	6,4,7	3,8,3	240	149	1.1795661411312307e-55	8.03214468874e-54	1.0,0.639,0.813	0.554,0.237,0.592	0.356
4745	gene:Solyc04g079070.2	NA	4	-	63652549	63652601	63651691	63651958	63652721	63652793	4745	138,298,187	4,10,11	48,51,30	0,0,2	201	149	3.0489784095041756e-55	2.06594571541e-53	0.962,0.957,0.926	1.0,1.0,0.917	-0.024
14240	gene:Solyc05g012440.2	NA	5	-	5686423	5686528	5685102	5685183	5686642	5686715	14240	61,88,59	0,2,0	59,40,30	1,7,0	254	149	1.0832097455274968e-54	7.30370100477e-53	1.0,0.963,1.0	0.972,0.77,1.0	0.074
12523	gene:Solyc09g075990.2	NA	9	-	67669352	67669377	67669148	67669234	67669692	67669893	12523	1,11,0	0,0,2	2,0,1	0,0,2	174	149	1.141222366280418e-54	7.65732373082e-53	1.0,1.0,0.0	1.0,NA,0.3	0.017
13193	gene:Solyc10g047290.1	NA	10	+	40369127	40369278	40368461	40368500	40369951	40370185	13193	25,34,34	236,415,325	14,11,9	279,171,199	300	149	1.1802174358974836e-54	7.8805295295e-53	0.05,0.039,0.049	0.024,0.031,0.022	0.02
13778	gene:Solyc02g084490.1	NA	2	+	47584082	47584188	47583778	47583851	47584886	47584937	13778	6,5,2	0,2,0	2,0,0	1,2,0	255	149	1.3008158040344939e-54	8.60226989639e-53	1.0,0.594,1.0	0.539,0.0,NA	0.595
8195	gene:Solyc02g068730.2	NA	2	-	38667350	38667601	38666871	38667072	38667989	38668296	8195	51,160,125	0,4,0	46,56,51	2,5,2	400	149	1.2953826314330978e-54	8.60226989639e-53	1.0,0.937,1.0	0.895,0.807,0.905	0.11
8656	gene:Solyc10g083960.1	NA	10	+	63659279	63659334	63658145	63658403	63659886	63659953	8656	2,11,6	7,14,4	5,3,0	2,0,0	204	149	1.7818295983184497e-54	1.17268258971e-52	0.173,0.365,0.523	0.646,1.0,NA	-0.469
2868	gene:Solyc09g063140.2	NA	9	-	61192024	61192075	61191528	61191779	61194724	61195102	2868	4,11,6	0,10,0	4,1,4	0,2,0	200	149	2.5764614038554828e-54	1.68758221953e-52	1.0,0.45,1.0	1.0,0.271,1.0	0.06
8820	gene:Solyc08g048550.2	NA	8	+	12222755	12222904	12222098	12222201	12223332	12223455	8820	5,11,6	61,78,50	0,1,0	49,29,23	298	149	2.75820305464585e-54	1.79806080648e-52	0.039,0.066,0.057	0.0,0.017,0.0	0.048
3993	gene:Solyc04g054400.2	NA	4	+	52475415	52475482	52473004	52473164	52475586	52476105	3993	2,9,5	59,122,66	2,0,0	60,35,44	216	149	5.393538996546611e-54	3.49944004233e-52	0.023,0.048,0.05	0.022,0.0,0.0	0.033
6672	gene:Solyc07g062620.2	NA	7	+	65316122	65316333	65315919	65315992	65316424	65316540	6672	19,21,20	105,182,140	9,9,6	140,123,82	360	149	1.0744189414331478e-53	6.93832513587e-52	0.07,0.046,0.056	0.026,0.029,0.029	0.029
10010	gene:Solyc10g019040.1	NA	10	+	11331292	11331407	11330431	11330485	11332261	11332351	10010	72,166,114	6,19,3	41,27,16	7,13,0	264	149	2.594509279277711e-53	1.66763902507e-51	0.871,0.831,0.955	0.768,0.54,1.0	0.116
6628	gene:Solyc04g072230.2	NA	4	-	59226659	59226749	59225822	59225873	59227371	59227450	6628	1,6,0	2,10,4	2,6,4	1,1,3	239	149	5.498861062004783e-53	3.51799227478e-51	0.238,0.272,0.0	0.555,0.789,0.454	-0.429
4497	gene:Solyc07g064510.2	NA	7	-	66623591	66623675	66622321	66622452	66623969	66624435	4497	3,8,4	4,8,2	1,1,1	12,3,2	233	149	6.508941626179429e-53	4.14493018834e-51	0.324,0.39,0.561	0.051,0.176,0.242	0.269
8249	gene:Solyc01g112180.2	NA	1	+	98244389	98244491	98243217	98243411	98247426	98248135	8249	54,102,105	15,18,15	28,18,33	9,9,15	251	149	9.160164875268856e-53	5.80636257416e-51	0.681,0.771,0.806	0.649,0.543,0.566	0.167
14066	gene:Solyc09g018670.2	NA	9	+	16609681	16609820	16609592	16609604	16610257	16610332	14066	62,226,147	7,28,0	132,85,61	5,4,0	288	149	1.0001478030414665e-52	6.31056561047e-51	0.821,0.807,1.0	0.932,0.917,1.0	-0.074
3463	gene:Solyc06g007800.2	NA	6	+	1741350	1741458	1740133	1740247	1741569	1741674	3463	15,29,7	129,399,170	8,4,2	129,142,142	257	149	2.626631570985876e-52	1.64974051411e-50	0.063,0.04,0.023	0.035,0.016,0.008	0.022
1239	gene:Solyc11g071950.1	NA	11	+	55269277	55269520	55267124	55267344	55272801	55273185	1239	155,327,145	0,3,0	119,123,78	2,7,0	392	149	2.6701187844604008e-52	1.66356756023e-50	1.0,0.976,1.0	0.958,0.87,1.0	0.049
8252	gene:Solyc01g112180.2	NA	1	+	98244389	98244524	98243217	98243411	98247426	98248135	8252	10,47,43	15,18,15	8,7,12	9,9,15	284	149	2.6728348296007686e-52	1.66356756023e-50	0.259,0.578,0.601	0.318,0.29,0.296	0.178
11606	gene:Solyc08g078820.2	NA	8	+	62534144	62534387	62533922	62534073	62535189	62535242	11606	1,18,8	0,5,2	5,4,4	0,2,0	392	149	6.3688191595049494e-52	3.94608592518e-50	1.0,0.578,0.603	1.0,0.432,1.0	-0.084
8176	gene:Solyc03g118500.2	NA	3	+	67345178	67345246	67344679	67344855	67345553	67345683	8176	7,6,3	22,51,28	0,2,2	30,32,20	217	149	8.315454445933242e-52	5.12910654277e-50	0.179,0.075,0.069	0.0,0.041,0.064	0.073
11453	gene:Solyc02g094250.2	NA	2	+	54842110	54842218	54841003	54841269	54843202	54843682	11453	0,4,3	54,114,51	9,1,5	29,26,37	257	149	1.4326244128017382e-51	8.79720928486e-50	0.0,0.02,0.033	0.152,0.022,0.073	-0.065
8039	gene:Solyc02g068430.2	NA	2	-	38382694	38382771	38382539	38382609	38383288	38383369	8039	1,0,0	3,4,4	0,0,4	2,0,0	226	149	1.5873144328601228e-51	9.70378223288e-50	0.18,0.0,0.0	0.0,NA,1.0	-0.44
6243	gene:Solyc03g083420.2	NA	3	+	53295652	53295715	53294371	53294507	53296235	53297011	6243	73,258,118	2,15,9	32,17,35	10,1,5	212	149	2.141227863442992e-51	1.30321191423e-49	0.962,0.924,0.902	0.692,0.923,0.831	0.114
1241	gene:Solyc11g071950.1	NA	11	+	55269307	55269520	55267124	55267344	55272801	55273185	1241	147,303,139	0,3,0	114,115,74	2,7,0	362	149	2.5113834249930977e-51	1.52176559519e-49	1.0,0.977,1.0	0.959,0.871,1.0	0.049
346	gene:Solyc03g078570.2	NA	3	-	51180300	51180543	51179972	51180084	51180666	51180737	346	313,729,337	2,20,2	177,146,135	1,2,0	392	149	3.751680432267913e-51	2.26334931341e-49	0.983,0.933,0.985	0.985,0.965,1.0	-0.016
2647	gene:Solyc01g087380.2	NA	1	-	82334574	82334692	82334114	82334193	82334770	82334851	2647	5,21,9	8,17,6	2,3,3	7,8,7	267	149	4.245631592647486e-51	2.55015993698e-49	0.259,0.408,0.456	0.138,0.173,0.193	0.206
2358	gene:Solyc12g005100.1	NA	12	-	58698	58842	58353	58457	59367	59448	2358	18,88,57	2,7,4	15,8,13	4,0,8	293	149	5.803376028618746e-51	3.47067118581e-49	0.821,0.865,0.879	0.656,1.0,0.452	0.152
8932	gene:Solyc06g068410.2	NA	6	-	42378752	42379617	42378290	42378352	42379701	42379774	8932	562,1555,717	1,4,2	398,286,314	10,0,1	1014	149	7.076256723184529e-51	4.21358923062e-49	0.988,0.983,0.981	0.854,1.0,0.979	0.04
11106	gene:Solyc03g005820.2	NA	3	-	556618	556645	553373	554598	557784	558003	11106	11,39,28	106,285,198	5,2,1	60,44,28	176	149	7.283271532454632e-51	4.31816379004e-49	0.081,0.104,0.107	0.066,0.037,0.029	0.053
9156	gene:Solyc07g039500.2	NA	7	+	47608279	47608736	47607149	47608091	47608834	47608965	9156	38,56,56	4,2,2	32,41,28	2,0,0	606	149	1.6033283192265023e-50	9.46514207337e-49	0.7,0.873,0.873	0.797,1.0,1.0	-0.117
5972	gene:Solyc01g090290.2	NA	1	+	83963880	83963989	83963442	83963581	83964409	83964727	5972	119,205,108	4,2,1	99,78,131	6,4,6	258	149	2.5359665230917596e-50	1.4906931421e-48	0.945,0.983,0.984	0.905,0.918,0.927	0.054
8303	gene:Solyc12g014380.1	NA	12	+	5270174	5270347	5269075	5269139	5271458	5271532	8303	10,28,10	175,372,145	13,22,14	161,89,117	322	149	2.8482505044796965e-50	1.66713556124e-48	0.026,0.034,0.031	0.036,0.103,0.052	-0.033
11056	gene:Solyc12g100270.1	NA	12	+	67043826	67043882	67043523	67043756	67044583	67044691	11056	57,181,131	0,9,3	154,119,107	15,5,10	205	149	4.291656251741651e-50	2.50134456537e-48	1.0,0.936,0.969	0.882,0.945,0.886	0.064
11516	gene:Solyc10g012080.2	NA	10	-	4412286	4412308	4411499	4411556	4412387	4412640	11516	166,314,119	45,57,21	58,35,37	28,23,37	171	149	5.052155860569284e-50	2.93216893933e-48	0.763,0.828,0.832	0.643,0.57,0.466	0.248
6235	gene:Solyc03g083420.2	NA	3	+	53295652	53295880	53294371	53294507	53296235	53297011	6235	26,65,37	2,15,9	5,4,17	10,1,5	377	149	7.109348019615847e-50	4.1087849584e-48	0.837,0.631,0.619	0.165,0.613,0.573	0.245
11042	gene:Solyc08g061220.2	NA	8	-	48209704	48209732	48208388	48208546	48209827	48209866	11042	36,43,67	8,0,2	62,56,59	2,1,0	177	149	7.851908500828486e-50	4.51895403468e-48	0.791,1.0,0.966	0.963,0.979,1.0	-0.062
9639	gene:Solyc01g104310.2	NA	1	-	92726493	92726712	92726324	92726420	92727418	92727515	9639	4,35,6	5,57,17	4,4,1	15,13,12	368	149	1.1865186905343461e-49	6.80023524512e-48	0.245,0.199,0.125	0.097,0.111,0.033	0.109
6463	gene:Solyc08g075470.2	NA	8	+	59623548	59623621	59623168	59623454	59624666	59624822	6463	1,13,6	15,57,35	0,4,0	27,22,10	222	149	1.3862315066821194e-49	7.9118731844e-48	0.043,0.133,0.103	0.0,0.109,0.0	0.057
5171	gene:Solyc07g055540.2	NA	7	-	63530688	63530849	63530277	63530498	63532101	63532474	5171	12,9,8	76,162,105	7,0,1	84,75,77	310	149	1.4183164822125494e-49	8.06154678216e-48	0.071,0.026,0.035	0.039,0.0,0.006	0.029
5975	gene:Solyc01g090290.2	NA	1	+	83963880	83963992	83963442	83963581	83964409	83964727	5975	66,108,67	4,2,1	52,47,74	6,4,6	261	149	1.730827153703359e-49	9.79733641942e-48	0.904,0.969,0.975	0.832,0.87,0.876	0.09
14014	gene:Solyc03g112160.2	NA	3	-	62658732	62658860	62657999	62658380	62659129	62659371	14014	75,121,54	172,299,149	26,19,17	97,67,83	277	149	3.3126142458042332e-49	1.86741839963e-47	0.19,0.179,0.163	0.126,0.132,0.099	0.058
8700	gene:Solyc03g034160.2	NA	3	-	5862292	5862360	5854429	5854507	5862742	5862820	8700	1,1,1	1,12,0	1,3,0	2,0,0	217	149	3.3713799831024404e-49	1.89278904766e-47	0.407,0.054,1.0	0.256,1.0,NA	-0.141
8596	gene:Solyc11g011850.1	NA	11	-	4802198	4802373	4801868	4802100	4804983	4805538	8596	10,20,6	163,297,178	5,5,1	176,131,155	324	149	6.741814957820098e-49	3.76966116849e-47	0.027,0.03,0.015	0.013,0.017,0.003	0.013
318	gene:Solyc06g063100.2	NA	6	+	39860972	39861000	39860627	39860667	39861735	39861827	318	41,96,49	6,3,5	23,11,25	0,2,0	177	149	7.554077673280971e-49	4.20673434802e-47	0.852,0.964,0.892	1.0,0.822,1.0	-0.038
14158	gene:Solyc01g057340.2	NA	1	-	60510699	60510931	60510006	60510190	60511061	60511166	14158	7,17,6	7,15,8	2,2,4	0,0,1	381	149	9.442442775523746e-49	5.23712904747e-47	0.281,0.307,0.227	1.0,1.0,0.61	-0.598
8197	gene:Solyc02g068730.2	NA	2	-	38667350	38667574	38666871	38667072	38667989	38668296	8197	16,85,55	0,4,0	29,24,30	2,5,2	373	149	1.0320444090695325e-48	5.70111278986e-47	1.0,0.895,1.0	0.853,0.657,0.857	0.176
3527	gene:Solyc01g014270.2	NA	1	+	11953634	11953710	11950645	11950871	11954726	11955158	3527	1,7,4	1,2,2	0,0,2	0,5,0	225	149	1.1441283984620122e-48	6.29499444834e-47	0.398,0.699,0.57	NA,0.0,1.0	0.056
2420	gene:Solyc11g073130.1	NA	11	+	56218386	56218504	56218167	56218215	56220377	56220445	2420	8,27,14	273,501,224	4,0,0	82,60,66	267	149	1.2289692321836011e-48	6.7348493182e-47	0.016,0.029,0.034	0.027,0.0,0.0	0.017
4866	gene:Solyc06g048610.2	NA	6	-	31363397	31363510	31362949	31363095	31364356	31364422	4866	47,97,67	3,8,5	61,31,23	14,4,5	262	149	1.717545403527897e-48	9.37493532759e-47	0.899,0.873,0.884	0.712,0.815,0.723	0.135
11605	gene:Solyc08g078820.2	NA	8	+	62534144	62534184	62533922	62534073	62535189	62535242	11605	2,2,5	0,5,2	2,1,1	0,2,0	189	149	2.0252999513335826e-48	1.1011067522e-46	1.0,0.24,0.663	1.0,0.283,1.0	-0.127
1663	gene:Solyc08g068400.2	NA	8	-	57523863	57523917	57523633	57523733	57524286	57524373	1663	128,290,109	7,12,2	94,81,93	2,2,0	203	149	2.198896718704673e-48	1.19078048684e-46	0.931,0.947,0.976	0.972,0.967,1.0	-0.028
10028	gene:Solyc04g056650.2	NA	4	-	54637999	54638131	54637114	54637210	54641877	54642388	10028	45,125,88	9,14,4	65,61,64	19,17,6	281	149	3.151272942851656e-48	1.69983369917e-46	0.726,0.826,0.921	0.645,0.655,0.85	0.108
3381	gene:Solyc03g079950.2	NA	3	+	51868095	51868108	51867651	51867750	51868220	51868247	3381	4,11,3	4,0,0	5,0,2	3,2,3	162	149	7.307792726511126e-48	3.92651128723e-46	0.479,1.0,1.0	0.605,0.0,0.38	0.498
4398	gene:Solyc07g007410.2	NA	7	-	2137943	2138090	2137708	2137783	2138814	2139022	4398	22,53,52	2,5,3	28,14,19	7,9,0	296	149	9.510057604949273e-48	5.08991604498e-46	0.847,0.842,0.897	0.668,0.439,1.0	0.16
3610	gene:Solyc02g088200.2	NA	2	-	50369275	50369392	50369059	50369172	50369627	50369807	3610	24,95,52	44,143,73	13,21,14	11,4,5	266	149	2.1272638823723734e-47	1.13412847682e-45	0.234,0.271,0.285	0.398,0.746,0.611	-0.322
13359	gene:Solyc02g050140.2	NA	2	+	4090451	4090468	4090088	4090325	4090910	4091023	13359	2,6,0	24,29,30	1,0,0	16,22,6	166	149	5.148043953711498e-47	2.73402874839e-45	0.07,0.157,0.0	0.053,0.0,0.0	0.058
4375	gene:Solyc10g017530.2	NA	10	+	5510636	5510816	5510043	5510540	5512391	5512452	4375	3,14,11	113,182,205	8,0,0	258,210,160	329	149	7.017854710995672e-47	3.71271505961e-45	0.012,0.034,0.024	0.014,0.0,0.0	0.019
784	gene:Solyc06g083920.2	NA	6	+	49219478	49219695	49218774	49218845	49220081	49220221	784	8,11,4	6,18,18	2,1,2	12,4,11	366	149	9.162590892009256e-47	4.82879071723e-45	0.352,0.199,0.083	0.064,0.092,0.069	0.136
9960	gene:Solyc11g042620.1	NA	11	-	35652375	35652484	35651087	35651139	35652557	35652672	9960	24,78,8	27,33,16	17,8,11	4,5,1	258	149	1.0162231990751075e-46	5.33517179514e-45	0.339,0.577,0.224	0.711,0.48,0.864	-0.305
722	gene:Solyc03g006190.2	NA	3	-	827859	827920	827674	827686	831890	832088	722	9,26,10	0,3,0	6,7,5	3,0,3	210	149	1.3352484653359555e-46	6.98340024361e-45	1.0,0.86,1.0	0.587,1.0,0.542	0.244
2854	gene:Solyc02g063130.2	NA	2	-	35177179	35177227	35176435	35176509	35177435	35177597	2854	168,199,178	15,44,9	153,120,127	60,46,59	197	149	1.9171678909307114e-46	9.98888043172e-45	0.894,0.774,0.937	0.659,0.664,0.619	0.221
11054	gene:Solyc12g100270.1	NA	12	+	67043826	67044046	67043523	67043756	67044583	67044691	11054	391,843,727	0,9,3	881,635,612	15,5,10	369	149	2.5335835621804698e-46	1.31507327916e-44	1.0,0.974,0.99	0.96,0.981,0.961	0.021
11182	gene:Solyc07g061960.2	NA	7	+	64827104	64827238	64826875	64827004	64828367	64828502	11182	179,361,229	49,66,50	148,137,154	65,27,54	283	149	2.5628054538462663e-46	1.32524018863e-44	0.658,0.742,0.707	0.545,0.728,0.6	0.078
254	gene:Solyc08g076130.2	NA	8	-	60165233	60165325	60163678	60163818	60166251	60166288	254	32,97,62	0,1,1	51,33,29	5,2,0	241	149	5.964680086094091e-46	3.0728155275e-44	1.0,0.984,0.975	0.863,0.911,1.0	0.062
11965	gene:Solyc12g017860.1	NA	12	-	7591341	7591434	7587366	7587477	7592415	7592511	11965	99,234,87	15,24,5	66,44,58	5,3,0	242	149	6.290200165839954e-46	3.22842176422e-44	0.803,0.857,0.915	0.89,0.9,1.0	-0.072
11900	gene:Solyc04g082600.2	NA	4	-	66231402	66231597	66230131	66230337	66232611	66232863	11900	94,217,183	3,5,0	125,92,79	4,2,9	344	149	8.535883575786523e-46	4.36472411096e-44	0.931,0.949,1.0	0.931,0.952,0.792	0.068
11630	gene:Solyc12g096280.1	NA	12	-	65270496	65270610	65270172	65270301	65271085	65271150	11630	69,128,68	5,7,5	60,27,27	0,3,0	263	149	9.43609362932119e-46	4.80716547672e-44	0.887,0.912,0.885	1.0,0.836,1.0	-0.051
6850	gene:Solyc11g072320.1	NA	11	+	55520110	55520170	55519310	55519380	55520759	55520891	6850	16,17,17	0,0,6	22,6,3	1,0,0	209	149	1.4863586762292502e-45	7.54423010758e-44	1.0,1.0,0.669	0.94,1.0,1.0	-0.09
5200	gene:Solyc03g118390.2	NA	3	-	67280581	67280639	67280470	67280511	67280941	67280983	5200	17,24,12	335,658,324	6,3,4	282,158,205	207	149	3.283607553739438e-45	1.66051551109e-43	0.035,0.026,0.026	0.015,0.013,0.014	0.015
13798	gene:Solyc03g096930.2	NA	3	-	59318240	59318286	59317580	59318125	59318536	59318577	13798	3,14,10	68,127,111	6,4,4	113,146,123	195	149	4.564607796280275e-45	2.29986008197e-43	0.033,0.078,0.064	0.039,0.021,0.024	0.03
344	gene:Solyc03g078570.2	NA	3	-	51180219	51180389	51179972	51180084	51180666	51180737	344	94,417,133	2,20,2	78,44,54	1,2,0	319	149	5.528911079361605e-45	2.77555371885e-43	0.956,0.907,0.969	0.973,0.911,1.0	-0.017
2382	gene:Solyc11g039950.1	NA	11	-	40563512	40563654	40563334	40563382	40569929	40570089	2382	2,15,3	17,69,16	0,4,0	31,14,8	291	149	8.251032829469642e-45	4.12701660252e-43	0.057,0.1,0.088	0.0,0.128,0.0	0.039
9114	gene:Solyc05g052690.2	NA	5	-	62899779	62899859	62899090	62899320	62901677	62902011	9114	70,203,88	1,13,3	112,84,101	0,5,0	229	149	9.045058187643177e-45	4.50778171634e-43	0.979,0.91,0.95	1.0,0.916,1.0	-0.026
11053	gene:Solyc12g100270.1	NA	12	+	67043826	67043984	67043523	67043756	67044583	67044691	11053	336,641,604	0,9,3	690,536,518	15,5,10	307	149	1.0032974299794916e-44	4.98207803226e-43	1.0,0.972,0.99	0.957,0.981,0.962	0.021
6426	gene:Solyc04g049380.2	NA	4	+	41778429	41778523	41772143	41772196	41781122	41781266	6426	0,2,0	4,25,27	4,0,4	16,21,18	243	149	1.4078676395501085e-44	6.96590625252e-43	0.0,0.047,0.0	0.133,0.0,0.12	-0.069
8330	gene:Solyc02g090850.2	NA	2	+	52325343	52325490	52325097	52325199	52325625	52325764	8330	363,765,399	13,54,29	140,71,96	21,6,10	296	149	1.613176953361263e-44	7.95313583996e-43	0.934,0.877,0.874	0.77,0.856,0.829	0.077
2075	gene:Solyc04g049690.2	NA	4	-	43055656	43055758	43055255	43055528	43059522	43059663	2075	17,27,11	118,284,163	21,15,13	106,82,81	251	149	6.682441234160443e-44	3.28274925628e-42	0.079,0.053,0.039	0.105,0.098,0.087	-0.04
9152	gene:Solyc11g006820.1	NA	11	-	1390874	1391034	1390561	1390683	1392691	1392714	9152	26,62,24	433,1300,400	18,6,12	465,330,322	309	149	7.401806393457555e-44	3.62319740007e-42	0.028,0.022,0.028	0.018,0.009,0.018	0.011
1901	gene:Solyc08g065870.2	NA	8	+	54213715	54213864	54212525	54212838	54214529	54214581	1901	5,17,1	32,61,34	7,10,6	16,16,13	298	149	1.3861309101924913e-43	6.76107470557e-42	0.072,0.122,0.014	0.179,0.238,0.188	-0.132
8068	gene:Solyc07g045370.2	NA	7	-	58479416	58479576	58477182	58477263	58480760	58480816	8068	19,22,53	2,6,0	31,24,30	0,2,0	309	149	1.9774505664261893e-43	9.61124824777e-42	0.821,0.639,1.0	1.0,0.853,1.0	-0.131
11799	gene:Solyc09g055760.2	NA	9	-	44421468	44421554	44421286	44421391	44421910	44421951	11799	36,170,63	0,12,5	42,25,14	4,7,6	235	149	2.298451527790416e-43	1.11321129453e-41	1.0,0.9,0.889	0.869,0.694,0.597	0.21
135	gene:Solyc03g063600.2	NA	3	+	35188581	35188661	35188340	35188476	35188761	35188867	135	85,286,86	1,18,10	55,47,48	14,5,4	229	149	2.4239045993949233e-43	1.16985290402e-41	0.982,0.912,0.848	0.719,0.859,0.886	0.093
6772	gene:Solyc01g106880.2	NA	1	+	94598285	94598392	94597552	94597667	94598604	94598771	6772	0,9,0	3,6,0	2,1,6	6,12,6	256	149	4.105426277729079e-43	1.97448036539e-41	0.0,0.466,NA	0.162,0.046,0.368	0.041
8721	gene:Solyc12g021290.1	NA	12	-	15380784	15380966	15379212	15379321	15382783	15382842	8721	6,16,6	70,170,75	9,1,12	28,44,25	331	149	4.174494208042782e-43	2.0007027119e-41	0.037,0.041,0.035	0.126,0.01,0.178	-0.067
10320	gene:Solyc01g104160.2	NA	1	-	92628377	92628493	92627938	92628158	92630064	92630277	10320	2,12,7	85,205,117	2,0,1	92,67,51	265	149	4.631559772209871e-43	2.21205224537e-41	0.013,0.032,0.033	0.012,0.0,0.011	0.018
1603	gene:Solyc10g078400.1	NA	10	+	60230766	60230869	60230071	60230305	60231201	60231406	1603	23,46,37	0,3,2	14,15,18	0,4,5	252	149	5.639881123358008e-43	2.68431020248e-41	1.0,0.901,0.916	1.0,0.689,0.68	0.149
1256	gene:Solyc02g094430.2	NA	2	-	54957465	54957528	54956958	54957089	54958033	54958142	1256	6,45,27	11,47,29	7,10,4	28,16,6	212	149	6.120722041643376e-43	2.90312178217e-41	0.277,0.402,0.396	0.149,0.305,0.319	0.101
10505	gene:Solyc09g018690.2	NA	9	-	16657455	16657627	16652962	16653033	16657783	16657826	10505	17,35,21	4,11,9	17,18,7	3,2,0	321	149	6.349669722473837e-43	3.00136450284e-41	0.664,0.596,0.52	0.725,0.807,1.0	-0.251
7731	gene:Solyc02g070550.2	NA	2	+	40295039	40295059	40294647	40294741	40295141	40295207	7731	63,223,114	5,2,3	63,37,31	7,2,3	169	149	8.70376742085734e-43	4.10001098883e-41	0.917,0.99,0.971	0.888,0.942,0.901	0.049
9255	gene:Solyc03g094050.2	NA	3	-	55764116	55764322	55763860	55763890	55764725	55764804	9255	2,20,0	9,37,17	6,2,9	2,5,6	355	149	9.009022362427437e-43	4.22932090769e-41	0.085,0.185,0.0	0.557,0.144,0.386	-0.272
12046	gene:Solyc06g005470.2	NA	6	+	483713	483798	482822	482884	483897	484366	12046	27,69,47	65,152,70	8,8,9	30,31,29	234	149	1.242188864395966e-42	5.81166932985e-41	0.209,0.224,0.299	0.145,0.141,0.165	0.094
7292	gene:Solyc03g112450.2	NA	3	-	62854148	62854195	62852921	62853054	62854431	62854652	7292	4,13,9	142,141,114	5,2,2	119,110,95	196	149	3.0611908574100095e-42	1.42734509301e-40	0.021,0.065,0.057	0.031,0.014,0.016	0.027
9688	gene:Solyc12g098380.1	NA	12	+	65906692	65906760	65904913	65905541	65906892	65908442	9688	17,9,3	32,75,67	12,13,15	36,33,26	217	149	3.560061869438947e-42	1.65434631805e-40	0.267,0.076,0.03	0.186,0.213,0.284	-0.103
6146	gene:Solyc01g096600.2	NA	1	-	87675643	87675731	87675402	87675548	87676334	87676428	6146	2,7,3	25,51,36	0,3,0	30,34,15	237	149	3.597006028918158e-42	1.66588612551e-40	0.048,0.079,0.05	0.0,0.053,0.0	0.041
2762	gene:Solyc05g055450.2	NA	5	+	65099282	65099491	65098739	65098933	65099580	65099676	2762	56,158,67	4,3,3	53,36,30	0,2,0	358	149	3.8284879561232106e-42	1.76714267908e-40	0.854,0.956,0.903	1.0,0.882,1.0	-0.056
2758	gene:Solyc05g055450.2	NA	5	+	65099282	65099452	65098739	65098933	65099580	65099676	2758	47,146,67	4,3,3	52,34,27	0,2,0	319	149	4.116111650333687e-42	1.89354902175e-40	0.846,0.958,0.913	1.0,0.888,1.0	-0.057
7418	gene:Solyc12g096420.1	NA	12	+	65346614	65346713	65346483	65346534	65347349	65347514	7418	381,929,340	3,6,0	242,198,170	8,2,3	248	149	4.1753841951112235e-42	1.91441365346e-40	0.987,0.989,1.0	0.948,0.983,0.971	0.025
6521	gene:Solyc03g121210.2	NA	3	-	69375076	69375160	69373943	69374013	69375521	69375696	6521	24,26,14	9,64,14	4,0,4	47,21,25	233	149	5.622723862271103e-42	2.56945404404e-40	0.63,0.206,0.39	0.052,0.0,0.093	0.36
13088	gene:Solyc05g009780.2	NA	5	-	3978511	3978637	3977639	3977801	3978837	3979075	13088	0,5,3	5,15,9	2,0,0	4,1,13	275	149	8.62700262057225e-42	3.9292854651e-40	0.0,0.153,0.153	0.213,0.0,0.0	0.031
12457	gene:Solyc03g113770.2	NA	3	-	63823068	63823212	63822287	63822609	63823565	63823661	12457	29,93,22	11,16,6	8,1,1	2,11,13	293	149	9.641746233954268e-42	4.37697093888e-40	0.573,0.747,0.651	0.67,0.044,0.038	0.406
8335	gene:Solyc02g090850.2	NA	2	+	52325343	52325474	52325097	52325199	52325625	52325763	8335	706,1541,812	13,54,29	269,184,178	21,6,10	280	149	3.4569892234130276e-41	1.56417390684e-39	0.967,0.938,0.937	0.872,0.942,0.905	0.041
4725	gene:Solyc09g005850.2	NA	9	-	595211	595289	594641	594993	596617	597023	4725	1,8,7	10,22,21	2,1,1	17,10,11	227	149	5.778687706805348e-41	2.60609342318e-39	0.062,0.193,0.18	0.072,0.062,0.056	0.082
8385	gene:Solyc02g036340.2	NA	2	-	30518707	30518832	30518025	30518190	30520133	30520346	8385	30,88,63	6,8,7	81,79,41	23,16,8	274	149	7.335718088966628e-41	3.2974771998e-39	0.731,0.857,0.83	0.657,0.729,0.736	0.099
1761	gene:Solyc09g061420.2	NA	9	-	59095993	59096061	59095611	59095806	59097841	59098025	1761	0,1,3	2,0,5	1,3,0	0,4,0	217	149	1.0487770758696592e-40	4.69899956957e-39	0.0,1.0,0.292	1.0,0.34,NA	-0.239
8370	gene:Solyc07g042180.2	NA	7	-	55198253	55198299	55197836	55197939	55199108	55199387	8370	31,59,42	1,14,6	33,46,21	18,8,8	195	149	1.0756303478454788e-40	4.8036673489e-39	0.959,0.763,0.842	0.583,0.815,0.667	0.166
6245	gene:Solyc03g083420.2	NA	3	+	53295652	53295747	53294371	53294507	53296235	53297011	6245	24,65,36	2,15,9	7,4,16	10,1,5	244	149	1.4543513249803646e-40	6.47398138353e-39	0.88,0.726,0.71	0.299,0.71,0.661	0.215
3348	gene:Solyc03g078350.2	NA	3	-	50678991	50679058	50676757	50677114	50679855	50680211	3348	8,1,4	77,89,51	0,2,0	45,44,28	216	149	1.6932974463643805e-40	7.51332463701e-39	0.067,0.008,0.051	0.0,0.03,0.0	0.032
4082	gene:Solyc06g053620.2	NA	6	-	36453883	36453935	36453349	36453788	36454021	36454369	4082	7,11,11	28,53,14	2,0,3	26,4,7	201	149	2.620516352944419e-40	1.15900972459e-38	0.156,0.133,0.368	0.054,0.0,0.241	0.121
822	gene:Solyc03g097630.2	NA	3	+	59965814	59966003	59964088	59964574	59968631	59968928	822	29,179,88	0,11,6	52,43,35	13,4,2	338	149	4.479778358999414e-40	1.97497920923e-38	1.0,0.878,0.866	0.638,0.826,0.885	0.132
11801	gene:Solyc09g055760.2	NA	9	-	44421468	44421558	44421286	44421391	44421910	44421951	11801	150,406,154	0,12,5	123,73,70	4,7,6	239	149	1.0613929044169826e-39	4.66436402564e-38	1.0,0.955,0.95	0.95,0.867,0.879	0.07
345	gene:Solyc03g078570.2	NA	3	-	51180300	51180396	51179972	51180084	51180666	51180737	345	305,711,336	2,20,2	179,145,136	1,2,0	245	149	1.4884729665932283e-39	6.52036485844e-38	0.989,0.956,0.99	0.991,0.978,1.0	-0.011
13909	gene:Solyc05g011990.2	NA	5	-	5201308	5201473	5200767	5200847	5201871	5202007	13909	1,7,0	7,5,14	2,0,3	26,36,27	314	149	3.750595894700475e-39	1.63776020735e-37	0.063,0.399,0.0	0.035,0.0,0.05	0.126
2475	gene:Solyc10g079710.1	NA	10	+	61215282	61215362	61215118	61215208	61215565	61215603	2475	15,45,5	27,85,37	10,9,6	45,32,33	229	149	4.053778166312913e-39	1.76454805942e-37	0.266,0.256,0.081	0.126,0.155,0.106	0.072
9016	gene:Solyc06g008730.2	NA	6	-	2647561	2647619	2646890	2647074	2648060	2648202	9016	6,8,2	24,35,45	0,0,4	33,19,13	207	149	7.900605192765929e-39	3.42816480841e-37	0.153,0.141,0.031	0.0,0.0,0.181	0.048
2689	gene:Solyc04g077650.2	NA	4	+	62592319	62592435	62592170	62592242	62592525	62592639	2689	75,101,80	4,7,7	8,7,8	2,0,0	265	149	1.1747294375047352e-38	5.08125893487e-37	0.913,0.89,0.865	0.692,1.0,1.0	-0.008
4335	gene:Solyc03g093390.2	NA	3	-	54656042	54656177	54655765	54655965	54656737	54656997	4335	4,7,0	2,0,0	3,8,6	9,1,7	284	149	1.4389203672457496e-38	6.20449832334e-37	0.512,1.0,NA	0.149,0.808,0.31	0.334
8410	gene:Solyc05g052260.2	NA	5	+	62526876	62526945	62525414	62525484	62527667	62527981	8410	12,46,10	69,214,88	7,9,2	86,47,50	218	149	1.9325028033235037e-38	8.30674251866e-37	0.106,0.128,0.072	0.053,0.116,0.027	0.037
5658	gene:Solyc02g085300.2	NA	2	-	48239090	48239267	48238829	48238928	48239492	48239502	5658	149,329,203	5,16,7	73,48,54	6,8,4	326	149	2.0930342281767772e-38	8.96874947308e-37	0.932,0.904,0.93	0.848,0.733,0.861	0.108
6662	gene:Solyc02g089510.2	NA	2	+	51311884	51312083	51311138	51311197	51315303	51315443	6662	15,23,12	7,8,5	13,6,2	0,2,1	348	149	2.2208054823783002e-38	9.48670168016e-37	0.478,0.552,0.507	1.0,0.562,0.461	-0.162
7729	gene:Solyc02g070550.2	NA	2	+	40295011	40295075	40294647	40294741	40295141	40295207	7729	175,427,218	5,2,3	109,106,78	7,2,3	213	149	2.2289216253845988e-38	9.49189379479e-37	0.961,0.993,0.981	0.916,0.974,0.948	0.032
4189	gene:Solyc06g005590.2	NA	6	+	636679	636740	636266	636508	636869	637196	4189	2,2,8	36,56,17	6,4,3	10,6,19	210	149	2.697045618343826e-38	1.14499575557e-36	0.038,0.025,0.25	0.299,0.321,0.101	-0.136
6164	gene:Solyc12g099660.1	NA	12	+	66720475	66720583	66720030	66720400	66720668	66720770	6164	187,232,203	0,4,1	275,187,220	4,7,4	257	149	2.962837805058092e-38	1.25396412334e-36	1.0,0.971,0.992	0.976,0.939,0.97	0.026
2677	gene:Solyc07g049720.2	NA	7	-	60063380	60063506	60063097	60063301	60063676	60063766	2677	202,510,261	0,3,0	168,123,131	4,4,2	275	149	3.574693788651793e-38	1.50827954181e-36	1.0,0.989,1.0	0.958,0.943,0.973	0.038
3525	gene:Solyc08g075750.2	NA	8	+	59874476	59874620	59872165	59872661	59874835	59874896	3525	8,33,8	52,135,68	4,0,9	51,37,52	293	149	8.171606139565321e-38	3.43732239907e-36	0.073,0.111,0.056	0.038,0.0,0.081	0.04
747	gene:Solyc01g079710.2	NA	1	-	78822593	78822745	78822102	78822169	78822985	78823033	747	1,5,3	2,1,2	2,3,1	17,4,0	301	149	9.807728037569304e-38	4.11296643771e-36	0.198,0.712,0.426	0.055,0.271,1.0	0.003
1774	gene:Solyc12g005910.1	NA	12	+	542528	542669	541919	542205	546371	546745	1774	34,97,56	450,1140,507	10,6,9	220,146,82	290	149	1.2357227142219194e-37	5.16637262435e-36	0.037,0.042,0.054	0.023,0.021,0.053	0.012
1091	gene:Solyc07g042750.2	NA	7	+	56265489	56265537	56265150	56265309	56265625	56265706	1091	23,72,41	0,2,0	15,26,18	3,8,5	197	149	1.9171735176818435e-37	7.9911277987e-36	1.0,0.965,1.0	0.791,0.711,0.731	0.244
6323	gene:Solyc12g042900.1	NA	12	+	39522177	39522417	39521829	39522004	39527587	39527654	6323	196,444,242	3,0,2	251,194,153	3,5,3	389	149	2.8907044871702812e-37	1.20125801272e-35	0.962,1.0,0.979	0.97,0.937,0.951	0.028
2369	gene:Solyc11g011150.1	NA	11	+	4229169	4229310	4229001	4229051	4229752	4230487	2369	0,5,0	5,2,0	0,1,0	3,0,0	290	149	5.5644684063742246e-37	2.30539948583e-35	0.0,0.562,NA	0.0,1.0,NA	-0.219
8987	gene:Solyc08g076420.2	NA	8	-	60431438	60431629	60430977	60431157	60431708	60431839	8987	25,51,19	14,50,21	11,9,3	6,1,0	340	149	5.916231270763349e-37	2.44377661049e-35	0.439,0.309,0.284	0.446,0.798,1.0	-0.404
11479	gene:Solyc11g072970.1	NA	11	-	56120379	56120454	56119747	56119804	56120535	56120616	11479	54,115,73	2,26,11	50,55,28	22,10,8	224	149	6.16610779553925e-37	2.53936565053e-35	0.947,0.746,0.815	0.602,0.785,0.7	0.14
3379	gene:Solyc03g079950.2	NA	3	+	51868061	51868108	51867651	51867750	51868220	51868247	3379	71,125,71	4,0,0	43,34,57	3,2,3	196	149	6.852651471162547e-37	2.81367823838e-35	0.931,1.0,1.0	0.916,0.928,0.935	0.051
6392	gene:Solyc04g076710.2	NA	4	-	61603600	61603685	61603337	61603424	61609474	61609547	6392	0,17,3	20,88,17	0,2,0	31,21,16	234	149	7.268533303715851e-37	2.97555582121e-35	0.0,0.11,0.101	0.0,0.057,0.0	0.051
2130	gene:Solyc01g009610.2	NA	1	-	3846254	3846309	3845155	3845274	3846727	3846800	2130	95,213,124	2,7,4	112,90,100	18,6,4	204	149	1.578011479805359e-36	6.44081540199e-35	0.972,0.957,0.958	0.82,0.916,0.948	0.068
8756	gene:Solyc01g006000.2	NA	1	+	667103	667238	665978	666174	668030	668281	8756	22,65,38	0,19,8	13,15,12	10,4,6	284	149	1.6424078228579564e-36	6.68382236787e-35	1.0,0.642,0.714	0.405,0.663,0.512	0.259
2615	gene:Solyc04g081850.2	NA	4	-	65726848	65726921	65725873	65726230	65726994	65727065	2615	67,136,35	2,5,2	78,53,45	2,0,0	222	149	1.6690206889969147e-36	6.77208837084e-35	0.957,0.948,0.922	0.963,1.0,1.0	-0.045
2852	gene:Solyc02g063130.2	NA	2	-	35177179	35177233	35176435	35176509	35177435	35177597	2852	468,790,595	15,44,9	470,335,347	60,46,59	203	149	2.1962760535214694e-36	8.88522856358e-35	0.958,0.929,0.98	0.852,0.842,0.812	0.12
14157	gene:Solyc01g057340.2	NA	1	-	60510721	60510795	60510006	60510190	60511061	60511166	14157	5,8,2	7,15,8	0,1,0	0,0,1	223	149	2.4806158756875295e-36	1.00061206364e-34	0.323,0.263,0.143	NA,1.0,0.0	-0.257
1779	gene:Solyc11g044870.1	NA	11	-	32141860	32141963	32141601	32141724	32143030	32143159	1779	22,33,20	29,91,54	4,10,4	59,37,38	252	149	2.59348751578612e-36	1.04308247894e-34	0.31,0.177,0.18	0.039,0.138,0.059	0.144
4984	gene:Solyc01g010720.2	NA	1	-	5750364	5750416	5749600	5750115	5750522	5750618	4984	1,1,2	2,2,0	0,0,1	0,1,0	201	149	2.8631779573146796e-36	1.14819279309e-34	0.27,0.27,1.0	NA,0.0,1.0	0.013
10667	gene:Solyc03g093510.2	NA	3	+	54857609	54857834	54856652	54856908	54858200	54858271	10667	39,90,89	12,30,20	34,25,9	14,10,12	374	149	3.472854288741572e-36	1.38863694016e-34	0.564,0.544,0.639	0.492,0.499,0.23	0.175
5951	gene:Solyc07g062160.2	NA	7	+	64969820	64969933	64968187	64968501	64970012	64970130	5951	0,3,4	0,0,3	1,4,0	0,0,1	262	149	5.3634234421567184e-36	2.13837360716e-34	NA,1.0,0.431	1.0,1.0,0.0	0.049
3571	gene:Solyc06g066470.2	NA	6	-	41726015	41726168	41725843	41725906	41726628	41726736	3571	15,34,52	4,26,18	0,25,10	22,12,16	302	149	6.989360121525707e-36	2.77857365525e-34	0.649,0.392,0.588	0.0,0.507,0.236	0.295
10026	gene:Solyc04g056650.2	NA	4	-	54637999	54638128	54637114	54637210	54641877	54642388	10026	33,83,71	9,14,4	55,39,58	19,17,6	278	149	1.243307069313531e-35	4.92844055862e-34	0.663,0.761,0.905	0.608,0.551,0.838	0.111
5291	gene:Solyc08g008040.2	NA	8	+	2535285	2535355	2534286	2534407	2535422	2535588	5291	32,78,36	12,33,12	25,11,19	5,5,0	219	149	1.7833767182288307e-35	7.04895021817e-34	0.645,0.617,0.671	0.773,0.599,1.0	-0.146
9165	gene:Solyc01g102490.2	NA	1	+	91285269	91285486	91283986	91284048	91286805	91286865	9165	44,112,61	0,1,3	22,22,19	3,4,4	366	149	2.0968017753760175e-35	8.26404252731e-34	1.0,0.979,0.892	0.749,0.691,0.659	0.257
2759	gene:Solyc05g055450.2	NA	5	+	65099279	65099491	65098739	65098933	65099580	65099676	2759	50,241,89	4,3,3	71,31,38	0,2,0	361	149	2.25725293817586e-35	8.87100404703e-34	0.838,0.971,0.924	1.0,0.865,1.0	-0.044
7096	gene:Solyc02g094610.1	NA	2	-	55175564	55175752	55172229	55172322	55176433	55176519	7096	55,186,107	1,2,4	85,56,51	1,1,10	337	149	2.3998126678380305e-35	9.40439408721e-34	0.961,0.976,0.922	0.974,0.961,0.693	0.077
9193	gene:Solyc06g073590.2	NA	6	+	45397482	45397680	45397162	45397387	45397767	45397829	9193	197,490,329	41,122,55	155,83,120	40,42,27	347	149	2.8616811595918256e-35	1.11825069177e-33	0.674,0.633,0.72	0.625,0.459,0.656	0.096
1661	gene:Solyc08g068400.2	NA	8	-	57523863	57523922	57523642	57523733	57524286	57524373	1661	37,69,34	7,12,2	20,22,15	2,2,0	208	149	5.388189041733912e-35	2.09956204728e-33	0.791,0.805,0.924	0.878,0.887,1.0	-0.082
647	gene:Solyc11g012550.1	NA	11	+	5363539	5363595	5360151	5360248	5364108	5365080	647	0,11,2	0,4,0	0,3,0	4,0,6	205	149	6.144194127886282e-35	2.382626173e-33	NA,0.667,1.0	0.0,1.0,0.0	0.5
8774	gene:Solyc01g067070.2	NA	1	+	75406808	75406920	75405978	75406101	75407182	75407310	8774	123,292,166	0,4,0	115,64,57	0,8,0	261	149	6.149271475205869e-35	2.382626173e-33	1.0,0.977,1.0	1.0,0.82,1.0	0.052
10107	gene:Solyc05g055010.2	NA	5	-	64786667	64786717	64786420	64786569	64786801	64786898	10107	0,28,4	4,12,0	6,2,0	5,2,9	199	149	6.241029568721177e-35	2.41138656511e-33	0.0,0.636,1.0	0.473,0.428,0.0	0.245
11918	gene:Solyc03g032080.2	NA	3	+	4601767	4601861	4601547	4601640	4602013	4602066	11918	42,131,60	11,25,8	18,12,23	6,4,12	243	149	1.0941708458405199e-34	4.21577590603e-33	0.701,0.763,0.821	0.648,0.648,0.54	0.15
6260	gene:Solyc06g054580.2	NA	6	+	37319831	37319933	37319378	37319614	37320729	37321080	6260	0,6,8	49,92,45	1,0,2	34,30,28	251	149	1.109128463636972e-34	4.26146983724e-33	0.0,0.037,0.095	0.017,0.0,0.041	0.025
12031	gene:Solyc07g062430.2	NA	7	+	65178397	65178515	65176878	65176920	65178893	65178950	12031	16,47,30	0,0,2	24,20,10	2,3,0	267	149	1.1746993036248164e-34	4.50083256862e-33	1.0,1.0,0.893	0.87,0.788,1.0	0.078
8735	gene:Solyc07g064520.2	NA	7	-	66629814	66629943	66629339	66629615	66630016	66630484	8735	4,0,0	2,22,26	0,3,6	13,7,4	278	149	1.2967643554220795e-34	4.95472047468e-33	0.517,0.0,0.0	0.0,0.187,0.446	-0.039
2760	gene:Solyc05g055450.2	NA	5	+	65099279	65099452	65098739	65098933	65099580	65099676	2760	41,229,89	4,3,3	70,29,35	0,2,0	322	149	1.5162651344273706e-34	5.77734817841e-33	0.826,0.972,0.932	1.0,0.87,1.0	-0.047
12952	gene:Solyc01g095970.2	NA	1	-	87087491	87087615	87086598	87086663	87087822	87087913	12952	1,10,15	74,118,128	5,1,1	97,98,73	273	149	1.8510347482187545e-34	7.03342070767e-33	0.007,0.044,0.06	0.027,0.006,0.007	0.024
3889	gene:Solyc12g010200.1	NA	12	+	3316750	3316824	3316247	3316373	3317530	3317763	3889	65,98,109	2,3,5	89,73,58	0,1,2	223	149	2.0308583507358846e-34	7.69544259349e-33	0.956,0.956,0.936	1.0,0.98,0.951	-0.028
6797	gene:Solyc04g010110.2	NA	4	+	3404000	3404132	3399937	3400465	3404832	3405925	6797	4,22,11	17,52,30	6,1,4	31,11,19	281	149	2.1401889578496254e-34	8.08744481187e-33	0.111,0.183,0.163	0.093,0.046,0.1	0.073
7879	gene:Solyc02g069010.2	NA	2	+	38961247	38961315	38960327	38960648	38961934	38962068	7879	41,48,35	0,0,1	46,15,23	6,0,0	217	149	2.1908008267393845e-34	8.25601791008e-33	1.0,1.0,0.96	0.84,1.0,1.0	0.04
13604	gene:Solyc12g027590.1	NA	12	-	24511111	24511216	24510473	24510547	24513895	24514005	13604	23,73,57	0,4,3	45,58,34	2,0,0	254	149	2.304941871406018e-34	8.66242498393e-33	1.0,0.915,0.918	0.93,1.0,1.0	-0.032
9440	gene:Solyc09g030360.1	NA	9	-	32209602	32209639	32209148	32209152	32210316	32210382	9440	7,6,4	0,4,0	0,0,1	0,1,0	186	149	2.49241242802161e-34	9.34145311919e-33	1.0,0.546,1.0	NA,0.0,1.0	0.349
3575	gene:Solyc06g066470.2	NA	6	-	41726015	41726152	41725843	41725906	41726628	41726736	3575	19,41,56	4,26,18	1,32,16	22,12,16	286	149	2.579313846555342e-34	9.640886402e-33	0.712,0.451,0.618	0.023,0.581,0.343	0.278
14051	gene:Solyc06g082150.2	NA	6	+	48061070	48061304	48060569	48060617	48061754	48061852	14051	8,25,18	31,118,71	3,0,2	28,32,9	383	149	2.8682172630424843e-34	1.06916879277e-32	0.091,0.076,0.09	0.04,0.0,0.08	0.046
10201	gene:Solyc09g018830.2	NA	9	+	17566665	17566740	17565973	17566068	17566840	17566929	10201	6,17,2	12,57,17	1,2,0	7,11,7	224	149	3.192089405410784e-34	1.18668080463e-32	0.25,0.166,0.073	0.087,0.108,0.0	0.098
6889	gene:Solyc03g044080.2	NA	3	-	7931739	7931803	7928889	7928955	7935420	7935568	6889	0,5,1	4,10,7	6,0,6	3,4,5	213	149	5.359922499043384e-34	1.98721654917e-32	0.0,0.259,0.091	0.583,0.0,0.456	-0.23
2782	gene:Solyc08g059760.2	NA	8	-	45231832	45231954	45231391	45231458	45232375	45232428	2782	7,26,10	0,1,0	5,0,8	0,4,0	271	149	8.153855408392076e-34	3.01495379415e-32	1.0,0.935,1.0	1.0,0.0,1.0	0.312
177	gene:Solyc08g068010.1	NA	8	-	57073617	57073717	57071947	57072013	57075117	57075203	177	144,218,163	0,2,0	85,78,86	1,6,1	249	149	1.2322018581404694e-33	4.53180121891e-32	1.0,0.985,1.0	0.981,0.886,0.981	0.046
2829	gene:Solyc01g008730.2	NA	1	-	2771560	2771705	2768863	2768941	2771894	2771954	2829	43,83,32	87,136,122	24,22,22	96,86,70	294	149	1.2301087041716808e-33	4.53180121891e-32	0.2,0.236,0.117	0.112,0.115,0.137	0.063
12977	gene:Solyc02g088300.2	NA	2	+	50441518	50441582	50440464	50440617	50441668	50441870	12977	25,78,99	1,1,0	63,38,26	3,3,4	213	149	1.4809930042078838e-33	5.43228233943e-32	0.946,0.982,1.0	0.936,0.899,0.82	0.091
5688	gene:Solyc08g076100.2	NA	8	-	60148150	60148238	60147559	60147675	60148488	60148726	5688	3,14,9	39,134,85	4,1,1	56,38,28	237	149	2.1910557354467098e-33	8.01541798965e-32	0.046,0.062,0.062	0.043,0.016,0.022	0.03
9081	gene:Solyc01g094570.2	NA	1	+	85994659	85994776	85994122	85994195	85995371	85995500	9081	4,0,2	7,23,8	1,0,0	0,0,2	266	149	2.530871784010293e-33	9.23398975837e-32	0.242,0.0,0.123	1.0,NA,0.0	-0.378
13481	gene:Solyc06g007590.2	NA	6	-	1584912	1584971	1584514	1584840	1585109	1585165	13481	44,106,38	0,1,2	47,12,19	0,1,5	208	149	3.1021935063212544e-33	1.12885374813e-31	1.0,0.987,0.932	1.0,0.896,0.731	0.097
10781	gene:Solyc03g083020.2	NA	3	+	52860054	52860104	52859858	52859962	52860746	52861035	10781	48,207,59	6,4,4	33,31,20	8,0,4	199	149	7.345031666586297e-33	2.66572323414e-31	0.857,0.975,0.917	0.755,1.0,0.789	0.068
6971	gene:Solyc01g112290.2	NA	1	+	98363136	98363166	98362364	98362483	98363346	98363448	6971	33,69,63	0,9,9	47,32,34	15,6,5	179	149	7.442227580526614e-33	2.69389053606e-31	1.0,0.865,0.854	0.723,0.816,0.85	0.11
41	gene:Solyc01g007790.2	NA	1	+	1941066	1941153	1939737	1939842	1941227	1941299	41	13,42,21	10,5,2	20,10,12	2,1,1	236	149	2.1049971007528427e-32	7.59953677713e-31	0.451,0.841,0.869	0.863,0.863,0.883	-0.149
1240	gene:Solyc11g071950.1	NA	11	+	55269272	55269520	55267124	55267344	55272801	55273185	1240	288,523,228	0,3,0	181,192,177	2,7,0	397	149	2.4105670810743782e-32	8.67993460738e-31	1.0,0.985,1.0	0.971,0.911,1.0	0.034
3289	gene:Solyc12g049540.1	NA	12	+	36700598	36700712	36700178	36700252	36701044	36701249	3289	2,10,12	58,142,127	0,0,3	53,70,31	263	149	2.5785461094511956e-32	9.26054875601e-31	0.019,0.038,0.051	0.0,0.0,0.052	0.019
5265	gene:Solyc08g067090.2	NA	8	+	56004689	56004771	56004423	56004462	56006265	56006383	5265	1,10,12	28,63,51	5,4,5	88,64,41	231	149	2.679515969843727e-32	9.59810993885e-31	0.023,0.093,0.132	0.035,0.039,0.073	0.034
6738	gene:Solyc12g098430.1	NA	12	+	65937826	65937916	65937149	65937254	65938304	65938394	6738	115,409,160	2,13,6	107,67,76	4,0,0	239	149	3.1276575249809564e-32	1.11742673393e-30	0.973,0.951,0.943	0.943,1.0,1.0	-0.025
8698	gene:Solyc03g034160.2	NA	3	-	5862292	5862364	5854429	5854507	5862742	5862820	8698	6,4,4	1,12,0	4,3,0	2,0,0	221	149	4.0305051986656015e-32	1.43625904165e-30	0.802,0.183,1.0	0.574,1.0,NA	-0.125
2976	gene:Solyc02g091950.2	NA	2	+	53165239	53165364	53164905	53165092	53165985	53166098	2976	55,87,53	0,1,2	45,28,21	1,1,4	274	149	4.786940019400518e-32	1.70140465031e-30	1.0,0.979,0.935	0.961,0.938,0.741	0.091
398	gene:Solyc03g093640.2	NA	3	-	55198350	55198403	55198010	55198070	55199155	55199220	398	42,133,77	2,6,2	91,59,35	0,3,0	202	149	4.97841698897349e-32	1.76490014648e-30	0.939,0.942,0.966	1.0,0.936,1.0	-0.03
6827	gene:Solyc06g066550.2	NA	6	+	41806018	41806263	41805365	41805702	41806354	41806473	6827	18,57,41	26,70,73	18,8,25	57,39,23	394	149	9.428719162137452e-32	3.33398540039e-30	0.207,0.235,0.175	0.107,0.072,0.291	0.049
5173	gene:Solyc02g005180.2	NA	2	+	7139130	7139206	7138982	7139051	7139300	7139365	5173	47,88,58	9,11,1	25,17,13	4,0,12	225	149	1.2648130764825467e-31	4.46089842744e-30	0.776,0.841,0.975	0.805,1.0,0.418	0.123
3465	gene:Solyc06g007800.2	NA	6	+	1741350	1741463	1740133	1740247	1741569	1741674	3465	13,30,9	129,399,170	10,4,2	129,142,142	262	149	2.0017891819421775e-31	7.04209979479e-30	0.054,0.041,0.029	0.042,0.016,0.008	0.019
927	gene:Solyc09g063070.2	NA	9	+	61063992	61064097	61060241	61060714	61064648	61064849	927	241,542,193	4,1,2	152,126,126	0,6,4	254	149	2.4555368133481186e-31	8.61630328255e-30	0.972,0.997,0.983	1.0,0.925,0.949	0.026
435	gene:Solyc05g050490.2	NA	5	+	60636497	60636574	60635818	60635929	60636704	60636820	435	10,48,22	2,5,0	11,9,9	0,0,2	226	149	2.6329905573837332e-31	9.21546695084e-30	0.767,0.864,1.0	1.0,1.0,0.748	-0.039
1695	gene:Solyc01g049900.2	NA	1	-	47154074	47154289	47153891	47153972	47157738	47157842	1695	4,7,4	16,15,1	3,3,10	5,2,3	364	149	3.3341597522380015e-31	1.16399409624e-29	0.093,0.16,0.621	0.197,0.38,0.577	-0.093
12703	gene:Solyc03g115580.2	NA	3	-	65239354	65239528	65239078	65239178	65240422	65240522	12703	12,27,6	1,4,0	3,2,0	0,4,0	323	149	4.110050755813229e-31	1.43123413028e-29	0.847,0.757,1.0	1.0,0.187,NA	0.274
13792	gene:Solyc06g008860.2	NA	6	-	2805164	2805201	2805057	2805092	2806076	2806168	13792	1,4,2	5,22,9	0,1,1	6,7,12	186	149	4.3519485597915825e-31	1.51164273838e-29	0.138,0.127,0.151	0.0,0.103,0.063	0.083
11181	gene:Solyc07g061960.2	NA	7	+	64827130	64827238	64826831	64827004	64828367	64828501	11181	256,630,372	49,66,50	239,189,186	65,27,54	257	149	5.4002134815625575e-31	1.87103114456e-29	0.752,0.847,0.812	0.681,0.802,0.666	0.087
4350	gene:Solyc05g052070.2	NA	5	-	62411383	62411526	62410919	62411023	62411611	62411659	4350	2,6,0	2,0,0	0,2,0	2,0,2	292	149	6.342069115739432e-31	2.19183820822e-29	0.338,1.0,NA	0.0,1.0,0.0	0.336
5345	gene:Solyc12g017920.1	NA	12	-	7799342	7799446	7797592	7797797	7801043	7801221	5345	4,21,13	2,7,4	9,1,4	7,1,5	253	149	7.106985828867092e-31	2.45003985153e-29	0.541,0.639,0.657	0.431,0.371,0.32	0.238
9224	gene:Solyc09g064920.2	NA	9	-	62445949	62446026	62445802	62445868	62446137	62446203	9224	4,6,2	4,15,3	0,0,2	6,0,4	226	149	1.0328328495482109e-30	3.55165396138e-29	0.397,0.209,0.305	0.0,NA,0.248	0.18
10664	gene:Solyc03g093510.2	NA	3	+	54857609	54857677	54856652	54856908	54858200	54858271	10664	206,426,331	12,30,20	111,136,73	14,10,12	217	149	1.2147799247995809e-30	4.16690719841e-29	0.922,0.907,0.919	0.845,0.903,0.807	0.064
14195	gene:Solyc09g092450.2	NA	9	-	71537996	71538021	71537709	71537868	71538712	71538818	14195	5,7,3	68,110,103	0,0,4	71,44,46	174	149	1.4440281313570546e-30	4.9409470017e-29	0.059,0.052,0.024	0.0,0.0,0.069	0.022
7080	gene:Solyc01g080850.2	NA	1	-	80146642	80146859	80145942	80146059	80147079	80148900	7080	4,29,26	82,145,75	9,3,2	42,41,41	366	149	1.4951410992621785e-30	5.10314288346e-29	0.019,0.075,0.124	0.08,0.029,0.019	0.03
3603	gene:Solyc11g005220.1	NA	11	+	191463	191499	191272	191381	192308	192395	3603	268,1028,353	25,87,17	263,209,200	25,19,33	185	149	1.8412242766614076e-30	6.26882176373e-29	0.896,0.905,0.944	0.894,0.899,0.83	0.041
10029	gene:Solyc04g056650.2	NA	4	-	54637999	54638089	54637114	54637210	54641877	54642388	10029	28,63,48	9,14,4	44,33,41	19,17,6	239	149	2.5837667133736317e-30	8.77523731912e-29	0.66,0.737,0.882	0.591,0.548,0.81	0.11
394	gene:Solyc07g032480.2	NA	7	-	39486250	39486459	39484581	39485400	39486534	39486686	394	72,251,133	67,137,75	76,64,48	51,65,48	358	149	3.0771000366585167e-30	1.04250027104e-28	0.309,0.433,0.425	0.383,0.291,0.294	0.066
5129	gene:Solyc12g010170.1	NA	12	-	3287239	3287308	3285766	3286123	3288019	3288085	5129	82,154,52	9,0,1	31,29,46	2,0,0	218	149	3.1991927502590554e-30	1.0812013828e-28	0.862,1.0,0.973	0.914,1.0,1.0	-0.026
11936	gene:Solyc05g050320.2	NA	5	+	60446816	60446871	60446594	60446692	60447030	60447118	11936	2,2,3	15,38,28	1,0,0	23,18,13	204	149	4.348596414759428e-30	1.4660525413e-28	0.089,0.037,0.073	0.031,0.0,0.0	0.056
5446	gene:Solyc02g084700.2	NA	2	-	47798818	47798856	47798405	47798709	47800872	47800961	5446	41,106,32	2,8,0	30,18,9	5,1,7	187	149	4.7191184140920445e-30	1.58707759868e-28	0.942,0.913,1.0	0.827,0.935,0.506	0.196
8179	gene:Solyc11g010430.1	NA	11	+	3493935	3494028	3493471	3493658	3494417	3494503	8179	7,43,25	0,0,2	8,0,5	0,0,4	242	149	4.956878093591881e-30	1.66297215067e-28	1.0,1.0,0.885	1.0,NA,0.435	0.244
3973	gene:Solyc01g097810.2	NA	1	-	88517914	88518009	88516711	88516876	88518636	88518709	3973	13,34,20	112,347,152	2,5,0	40,41,24	244	149	5.091709887185411e-30	1.70405035276e-28	0.066,0.056,0.074	0.03,0.069,0.0	0.032
2729	gene:Solyc09g074840.2	NA	9	+	66665612	66665673	66665108	66665431	66665757	66665879	2729	0,3,0	4,6,0	4,1,0	3,0,2	210	149	5.862132818527764e-30	1.95712710968e-28	0.0,0.262,NA	0.486,1.0,0.0	-0.364
300	gene:Solyc05g015220.2	NA	5	-	10078127	10078164	10077349	10077499	10078249	10078306	300	0,6,4	44,94,62	2,0,0	66,32,27	186	149	9.434033155753661e-30	3.14201273747e-28	0.0,0.049,0.049	0.024,0.0,0.0	0.025
14144	gene:Solyc02g088450.2	NA	2	+	50541829	50541987	50541250	50541264	50544715	50545079	14144	4,17,9	8,6,5	2,0,0	3,0,2	307	149	2.652543050500725e-29	8.81297817866e-28	0.195,0.579,0.466	0.244,NA,0.0	0.291
3149	gene:Solyc08g041780.2	NA	8	+	25831261	25831351	25829853	25829909	25831451	25831551	3149	43,81,68	8,24,7	37,20,41	18,13,9	239	149	3.919714093099114e-29	1.29917270724e-27	0.77,0.678,0.858	0.562,0.49,0.74	0.171
4482	gene:Solyc01g087030.2	NA	1	-	81953380	81953430	81952466	81953254	81954044	81954281	4482	42,131,33	7,2,11	28,22,27	9,6,17	199	149	3.938395174987483e-29	1.30222657769e-27	0.818,0.98,0.692	0.7,0.733,0.543	0.171
5915	gene:Solyc07g017650.2	NA	7	+	7722946	7723130	7722361	7722576	7723222	7723309	5915	6,3,15	3,3,10	1,4,2	3,2,10	333	149	4.972488435457471e-29	1.64020571774e-27	0.472,0.309,0.402	0.13,0.472,0.082	0.166
10815	gene:Solyc10g045540.1	NA	10	+	34550560	34550704	34549919	34550002	34561244	34561427	10815	10,37,25	0,6,0	4,10,5	2,5,2	293	149	5.317588374488315e-29	1.7498427773e-27	1.0,0.758,1.0	0.504,0.504,0.56	0.397
7428	gene:Solyc04g079320.2	NA	4	+	63831895	63831941	63830386	63830647	63838616	63838683	7428	2,15,18	2,1,3	4,0,5	0,2,0	195	149	5.954662617147574e-29	1.95480630785e-27	0.433,0.92,0.821	1.0,0.0,1.0	0.058
317	gene:Solyc06g063100.2	NA	6	+	39860972	39860997	39860627	39860667	39861735	39861827	317	5,8,7	6,3,5	1,0,1	0,2,0	174	149	6.460260017694032e-29	2.11573515579e-27	0.416,0.695,0.545	1.0,0.0,1.0	-0.115
11869	gene:Solyc08g077930.2	NA	8	-	61827643	61827763	61826975	61827296	61828442	61828758	11869	3,0,6	190,378,175	11,7,11	263,233,194	269	149	9.058275231857408e-29	2.95953861791e-27	0.009,0.0,0.019	0.023,0.016,0.03	-0.014
2405	gene:Solyc04g007020.2	NA	4	-	740830	741045	740449	740614	741507	742225	2405	4,22,18	39,95,64	12,4,1	60,48,28	364	149	1.2000719660731135e-28	3.91160897946e-27	0.04,0.087,0.103	0.076,0.033,0.014	0.036
2421	gene:Solyc11g073130.1	NA	11	+	56218386	56218522	56218161	56218215	56220377	56220445	2421	4,25,11	273,501,224	4,0,0	82,60,66	285	149	1.2183458585319214e-28	3.96178422792e-27	0.008,0.025,0.025	0.025,0.0,0.0	0.011
8040	gene:Solyc02g068430.2	NA	2	-	38382694	38382771	38382539	38382616	38383288	38383369	8040	4,0,0	5,5,0	1,0,0	0,4,0	226	149	1.6183992983902102e-28	5.25025527107e-27	0.345,0.0,NA	1.0,0.0,NA	-0.328
9323	gene:Solyc01g090450.2	NA	1	+	84135487	84135574	84131206	84131281	84135692	84136055	9323	4,4,1	52,125,43	10,1,1	44,24,32	236	149	1.7553542720020081e-28	5.68115247327e-27	0.046,0.02,0.014	0.125,0.026,0.019	-0.03
8226	gene:Solyc08g067740.2	NA	8	-	56724063	56724119	56719733	56719812	56724484	56724902	8226	2,12,9	10,20,5	7,0,0	7,2,16	205	149	1.874697887951711e-28	6.05316184244e-27	0.127,0.304,0.567	0.421,0.0,0.0	0.192
7097	gene:Solyc02g094610.1	NA	2	-	55175564	55175775	55172229	55172322	55176433	55176519	7097	35,142,80	1,2,4	60,42,40	1,1,10	360	149	2.0782422009120413e-28	6.69466545048e-27	0.935,0.967,0.892	0.961,0.946,0.623	0.088
9021	gene:Solyc06g065270.2	NA	6	-	40707484	40707613	40706736	40706883	40707729	40707858	9021	43,146,62	1,3,2	43,40,38	14,2,0	278	149	2.504405378279609e-28	8.04862055566e-27	0.958,0.963,0.943	0.622,0.915,1.0	0.109
4570	gene:Solyc06g069020.2	NA	6	+	42824793	42824852	42823724	42823799	42825757	42825910	4570	43,94,94	40,74,75	152,69,53	72,44,41	208	149	2.7864962954773342e-28	8.9343255348e-27	0.435,0.476,0.473	0.602,0.529,0.481	-0.076
889	gene:Solyc01g102670.2	NA	1	-	91412388	91412463	91411573	91412291	91412542	91412706	889	3,4,3	9,19,11	1,0,0	17,14,18	224	149	3.7195590131116096e-28	1.18982637733e-26	0.181,0.123,0.154	0.038,0.0,0.0	0.14
823	gene:Solyc03g097630.2	NA	3	+	59965814	59965997	59964088	59964574	59968631	59968928	823	79,314,165	0,11,6	103,80,82	13,4,2	332	149	3.7514798037911705e-28	1.19725300931e-26	1.0,0.928,0.925	0.781,0.9,0.948	0.075
9186	gene:Solyc01g102800.2	NA	1	+	91502735	91502877	91500444	91502027	91503418	91503598	9186	2,11,9	21,65,51	0,4,6	42,38,50	291	149	3.9435998174578603e-28	1.25565313632e-26	0.046,0.08,0.083	0.0,0.051,0.058	0.033
434	gene:Solyc05g050490.2	NA	5	+	60636507	60636574	60635818	60635929	60636704	60636820	434	11,29,15	2,5,0	8,7,8	0,0,2	216	149	4.405134127335195e-28	1.39936766562e-26	0.791,0.8,1.0	1.0,1.0,0.734	-0.048
12101	gene:Solyc07g008190.2	NA	7	-	2936962	2937082	2934652	2934700	2937774	2938079	12101	2,5,5	19,37,41	4,1,0	31,44,23	269	149	4.714629107953274e-28	1.4942332576e-26	0.055,0.07,0.063	0.067,0.012,0.0	0.036
2972	gene:Solyc02g091950.2	NA	2	+	53165230	53165368	53164905	53165092	53165985	53166098	2972	56,51,31	0,1,2	27,25,20	1,1,4	287	149	5.563978447586617e-28	1.75936835739e-26	1.0,0.964,0.889	0.933,0.928,0.722	0.09
1666	gene:Solyc07g053670.2	NA	7	+	62119596	62119654	62118224	62118346	62120338	62120678	1666	49,113,36	32,65,15	54,58,43	20,17,11	207	149	6.322498777004436e-28	1.99463235499e-26	0.524,0.556,0.633	0.66,0.711,0.738	-0.132
9443	gene:Solyc02g090650.2	NA	2	-	52191442	52191576	52189912	52190230	52192471	52192669	9443	0,10,1	32,98,53	4,6,2	26,21,22	283	149	8.354982708292429e-28	2.62981206299e-26	0.0,0.051,0.01	0.075,0.131,0.046	-0.064
11282	gene:Solyc09g074100.2	NA	9	-	65776062	65776257	65775760	65775911	65776370	65776522	11282	14,37,13	34,112,32	2,6,1	23,13,7	344	149	1.1474151613593577e-27	3.60335514715e-26	0.151,0.125,0.15	0.036,0.167,0.058	0.055
14194	gene:Solyc09g092450.2	NA	9	-	71537996	71538062	71537709	71537868	71538712	71538818	14194	4,9,0	68,110,103	1,0,2	71,44,46	215	149	1.3945404632267783e-27	4.36945423045e-26	0.039,0.054,0.0	0.01,0.0,0.029	0.018
4512	gene:Solyc12g038400.1	NA	12	-	48113850	48114084	48111503	48111629	48114359	48114597	4512	241,520,281	1,8,3	217,129,148	1,0,0	383	149	1.8526014533001784e-27	5.79148477049e-26	0.989,0.962,0.973	0.988,1.0,1.0	-0.021
11797	gene:Solyc09g055760.2	NA	9	-	44421468	44421549	44421286	44421391	44421910	44421951	11797	35,156,65	0,12,5	39,23,13	4,7,6	230	149	1.8723003967458405e-27	5.83979409461e-26	1.0,0.894,0.894	0.863,0.68,0.584	0.22
8227	gene:Solyc01g094820.2	NA	1	-	86228554	86228801	86227210	86228020	86230287	86231161	8227	4,5,3	1,22,17	3,0,0	7,7,2	396	149	2.09896782895765e-27	6.53196888853e-26	0.601,0.079,0.062	0.139,0.0,0.0	0.201
9834	gene:Solyc04g082830.2	NA	4	+	66368112	66368233	66367443	66367536	66368496	66368735	9834	5,16,4	0,2,0	7,0,3	2,2,0	270	149	2.542155788751791e-27	7.89330764656e-26	1.0,0.815,1.0	0.659,0.0,1.0	0.385
11917	gene:Solyc03g032080.2	NA	3	+	4601760	4601861	4601547	4601640	4602013	4602066	11917	83,289,133	11,25,8	48,34,36	6,4,12	250	149	2.8497357911209288e-27	8.82840446101e-26	0.818,0.873,0.908	0.827,0.835,0.641	0.099
12647	gene:Solyc11g022380.1	NA	11	+	13698809	13698900	13698501	13698689	13699098	13699232	12647	8,31,28	0,3,2	18,13,6	0,5,3	240	149	3.7287471753116996e-27	1.15255994149e-25	1.0,0.865,0.897	1.0,0.617,0.554	0.197
11080	gene:Solyc02g093790.2	NA	2	-	54508944	54508980	54507025	54507653	54509103	54510185	11080	0,2,1	26,49,39	0,7,0	27,30,24	185	149	4.207109442546054e-27	1.29750651081e-25	0.0,0.032,0.02	0.0,0.158,0.0	-0.035
6527	gene:Solyc01g094660.2	NA	1	+	86108777	86108882	86106582	86106704	86109149	86109576	6527	119,137,209	3,3,8	63,57,47	6,6,1	254	149	5.211363896464537e-27	1.60363110505e-25	0.959,0.964,0.939	0.86,0.848,0.965	0.063
2785	gene:Solyc08g059760.2	NA	8	-	45232375	45232428	45231832	45231954	45234151	45234235	2785	0,9,3	1,7,3	0,0,1	1,0,0	202	149	5.8062960905066906e-27	1.78271434654e-25	0.0,0.487,0.425	0.0,NA,1.0	-0.196
13739	gene:Solyc09g031580.2	NA	9	-	29720779	29720822	29720462	29720707	29720996	29721085	13739	6,2,0	24,50,26	2,0,0	25,9,9	192	149	9.248847802157681e-27	2.83336083561e-25	0.162,0.03,0.0	0.058,0.0,0.0	0.045
1737	gene:Solyc03g118660.2	NA	3	-	67526236	67526321	67525612	67525716	67526410	67526595	1737	28,134,57	2,5,3	33,25,24	0,9,2	234	149	1.6183308713567406e-26	4.94669803011e-25	0.899,0.945,0.924	1.0,0.639,0.884	0.082
12652	gene:Solyc03g116970.1	NA	3	-	66245594	66245776	66244911	66245050	66245971	66246175	12652	6,9,7	0,3,4	0,0,7	6,0,2	331	149	1.6590940797336632e-26	5.06005300815e-25	1.0,0.575,0.441	0.0,NA,0.612	0.366
1755	gene:Solyc07g017520.2	NA	7	-	7465500	7465653	7464788	7464833	7466023	7466243	1755	17,65,23	30,68,18	6,3,14	25,10,30	302	149	2.15355864536412e-26	6.5535838865e-25	0.218,0.32,0.387	0.106,0.129,0.187	0.168
11772	gene:Solyc12g100140.1	NA	12	+	66982103	66982212	66981014	66981661	66982311	66982667	11772	0,9,1	26,48,11	0,2,0	3,6,9	258	149	2.3052811636911095e-26	6.99981068578e-25	0.0,0.098,0.05	0.0,0.161,0.0	-0.004
13825	gene:Solyc03g117650.2	NA	3	+	66735516	66735565	66734785	66734978	66735924	66735992	13825	20,48,36	4,7,1	20,22,10	1,0,2	198	149	2.323929934871148e-26	7.04089344805e-25	0.79,0.838,0.964	0.938,1.0,0.79	-0.045
8896	gene:Solyc01g098920.2	NA	1	+	89292266	89292348	89291491	89291547	89292908	89293120	8896	263,490,360	2,2,6	276,162,169	6,18,2	231	149	2.613358210959438e-26	7.90038289929e-25	0.988,0.994,0.975	0.967,0.853,0.982	0.052
5426	gene:Solyc05g018810.2	NA	5	+	23878101	23878227	23877812	23878002	23879263	23879625	5426	538,1170,490	86,186,71	357,254,297	97,109,72	275	149	2.81466909125622e-26	8.4903011733e-25	0.772,0.773,0.789	0.666,0.558,0.691	0.14
5421	gene:Solyc05g018810.2	NA	5	+	23878101	23878138	23877812	23878002	23879263	23879625	5421	167,293,154	86,186,71	89,94,106	97,109,72	186	149	3.0152703614577616e-26	9.07550193038e-25	0.609,0.558,0.635	0.424,0.409,0.541	0.143
11802	gene:Solyc09g055760.2	NA	9	-	44421468	44421600	44421286	44421391	44421910	44421951	11802	36,181,66	0,12,5	44,29,14	4,7,6	281	149	3.1798515875384764e-26	9.54996912371e-25	1.0,0.889,0.875	0.854,0.687,0.553	0.223
3415	gene:Solyc12g014090.1	NA	12	-	4908029	4908070	4907344	4907478	4908480	4908566	3415	4,8,10	27,75,52	1,2,0	17,7,8	190	149	3.22836594154962e-26	9.67454760915e-25	0.104,0.077,0.131	0.044,0.183,0.0	0.028
12083	gene:Solyc12g036410.1	NA	12	-	52195742	52196230	52194067	52194307	52196318	52196429	12083	53,70,69	2,3,0	57,57,32	0,0,2	637	149	3.324296231224226e-26	9.94036840445e-25	0.861,0.845,1.0	1.0,1.0,0.789	-0.028
12463	gene:Solyc03g113770.2	NA	3	-	63823427	63823489	63822287	63822609	63823565	63823665	12463	2,1,3	11,16,6	1,0,0	2,11,13	211	149	4.488180679658138e-26	1.33915239151e-24	0.114,0.042,0.261	0.261,0.0,0.0	0.052
7359	gene:Solyc05g012590.2	NA	5	+	5807691	5807820	5806867	5806991	5807924	5808071	7359	127,245,117	4,2,0	121,105,70	0,4,6	278	149	5.180887264515516e-26	1.54249143557e-24	0.944,0.985,1.0	1.0,0.934,0.862	0.044
10821	gene:Solyc06g009170.2	NA	6	+	3110985	3111055	3110204	3110387	3111951	3112193	10821	0,8,6	58,129,78	2,0,1	44,20,41	219	149	5.296100035005267e-26	1.57338781817e-24	0.0,0.04,0.05	0.03,0.0,0.016	0.015
6637	gene:Solyc02g062640.2	NA	2	+	34389242	34389408	34388886	34388946	34389810	34389880	6637	185,403,196	6,3,4	113,112,110	5,4,5	315	149	5.616466422787578e-26	1.66496757857e-24	0.936,0.985,0.959	0.914,0.93,0.912	0.041
14303	gene:Solyc05g052630.2	NA	5	-	62847812	62847932	62846079	62846323	62849168	62849284	14303	20,10,12	100,160,139	8,6,7	151,80,104	269	149	5.914115475831091e-26	1.74943351333e-24	0.1,0.033,0.046	0.029,0.04,0.036	0.025
564	gene:Solyc08g081250.2	NA	8	-	64310777	64310885	64310225	64310321	64311438	64311495	564	23,32,47	162,173,427	29,26,21	488,535,359	257	149	6.692795548081488e-26	1.97552366446e-24	0.076,0.097,0.06	0.033,0.027,0.033	0.047
12655	gene:Solyc01g008690.2	NA	1	-	2743967	2744141	2743563	2743789	2744473	2744521	12655	16,35,22	16,27,41	3,5,1	7,7,5	323	149	7.42652921796259e-26	2.18740705338e-24	0.316,0.374,0.198	0.165,0.248,0.084	0.13
7495	gene:Solyc02g071800.2	NA	2	+	41151557	41151791	41151230	41151449	41152064	41152128	7495	24,49,65	0,0,4	26,32,14	0,0,6	383	149	7.648321854610955e-26	2.2479202374e-24	1.0,1.0,0.863	1.0,1.0,0.476	0.129
437	gene:Solyc05g050490.2	NA	5	+	60636469	60636574	60635818	60635929	60636704	60636820	437	18,77,36	2,5,0	17,14,17	0,0,2	254	149	8.300995289982559e-26	2.43454563355e-24	0.841,0.9,1.0	1.0,1.0,0.833	-0.031
11627	gene:Solyc12g096280.1	NA	12	-	65270577	65270610	65270172	65270301	65271085	65271150	11627	7,12,4	5,7,5	5,5,6	0,3,0	182	149	1.1237425770533807e-25	3.28874024412e-24	0.534,0.584,0.396	1.0,0.577,1.0	-0.354
3566	gene:Solyc03g097280.2	NA	3	+	59607360	59607528	59606971	59607057	59607679	59607762	3566	4,11,1	23,40,15	1,0,5	35,45,19	317	149	1.2417224583044143e-25	3.62630412186e-24	0.076,0.114,0.03	0.013,0.0,0.11	0.032
1157	gene:Solyc02g080940.2	NA	2	+	45029039	45029144	45027825	45028155	45029621	45029668	1157	36,71,42	0,2,0	35,23,20	3,0,2	254	149	1.496512261272721e-25	4.36112842242e-24	1.0,0.954,1.0	0.873,1.0,0.854	0.076
9163	gene:Solyc07g062640.2	NA	7	+	65335444	65335544	65334910	65335015	65336036	65336185	9163	0,8,2	49,144,50	8,0,6	58,32,48	249	149	1.8197303109369623e-25	5.29183729956e-24	0.0,0.032,0.023	0.076,0.0,0.07	-0.03
5695	gene:Solyc04g045560.2	NA	4	+	34045055	34045255	34042532	34042796	34046024	34046691	5695	8,13,9	4,6,4	0,0,2	7,8,11	349	149	1.9427302109085002e-25	5.63760633988e-24	0.461,0.481,0.49	0.0,0.0,0.072	0.453
4651	gene:Solyc08g077780.2	NA	8	+	61692887	61692953	61692683	61692776	61693116	61693225	4651	401,633,550	67,92,0	307,280,232	0,0,0	215	149	2.555959383605421e-25	7.40152027821e-24	0.806,0.827,1.0	1.0,1.0,1.0	-0.122
433	gene:Solyc05g050490.2	NA	5	+	60636489	60636574	60635818	60635929	60636704	60636820	433	15,65,34	2,5,0	17,12,12	0,0,2	234	149	2.830937931479025e-25	8.18057799317e-24	0.827,0.892,1.0	1.0,1.0,0.793	-0.025
82	gene:Solyc06g084160.2	NA	6	+	49374228	49374325	49373255	49373402	49374513	49374630	82	209,452,206	24,30,21	156,134,108	11,35,24	246	149	3.3412851966548755e-25	9.6350897023e-24	0.841,0.901,0.856	0.896,0.699,0.732	0.09
2248	gene:Solyc01g080510.2	NA	1	+	79760895	79760992	79760750	79760805	79761549	79761628	2248	1,12,2	90,198,67	0,2,0	60,43,58	246	149	3.5900828807438125e-25	1.03308765742e-23	0.007,0.035,0.018	0.0,0.027,0.0	0.011
6002	gene:Solyc08g065310.2	NA	8	-	53218715	53218870	53218237	53218431	53218969	53219068	6002	15,35,7	7,24,10	1,2,8	12,3,2	304	149	3.8878219001479884e-25	1.1164298588e-23	0.512,0.417,0.255	0.039,0.246,0.662	0.079
14173	gene:Solyc01g109010.2	NA	1	-	96101554	96101644	96101419	96101485	96102003	96102136	14173	4,7,8	0,5,0	7,1,6	6,6,0	239	149	4.314696650377126e-25	1.23643025887e-23	1.0,0.466,1.0	0.421,0.094,1.0	0.317
2377	gene:Solyc11g039950.1	NA	11	-	40567599	40567679	40563334	40563382	40569929	40570089	2377	3,7,1	17,69,16	8,4,2	31,14,8	229	149	6.011605164706962e-25	1.71911910687e-23	0.103,0.062,0.039	0.144,0.157,0.14	-0.079
8667	gene:Solyc09g063150.2	NA	9	+	61197584	61197786	61196660	61197034	61197920	61198435	8667	16,67,31	295,803,509	6,14,2	199,163,102	351	149	6.597430848266821e-25	1.88273156261e-23	0.023,0.034,0.025	0.013,0.035,0.008	0.009
1890	gene:Solyc04g040170.2	NA	4	-	11960937	11961044	11959692	11960060	11961719	11961896	1890	51,70,29	6,1,3	36,43,31	6,5,5	256	149	7.104093677770433e-25	2.02312232997e-23	0.832,0.976,0.849	0.777,0.833,0.783	0.088
9501	gene:Solyc05g009540.2	NA	5	+	3748278	3748344	3747312	3747961	3748448	3749566	9501	0,3,3	3,12,35	0,9,7	29,16,21	215	149	7.5964149021064115e-25	2.15885716898e-23	0.0,0.148,0.056	0.0,0.28,0.188	-0.088
2783	gene:Solyc08g059760.2	NA	8	-	45231832	45231954	45231391	45231458	45234151	45234235	2783	8,29,12	0,0,2	5,0,8	4,0,0	271	149	7.785041848257344e-25	2.2079020747e-23	1.0,1.0,0.767	0.407,NA,1.0	0.219
5443	gene:Solyc02g084700.2	NA	2	-	47798785	47798856	47798405	47798709	47800872	47800961	5443	59,126,42	2,8,0	37,21,13	5,1,7	220	149	8.258547645147858e-25	2.33737289833e-23	0.952,0.914,1.0	0.834,0.934,0.557	0.18
6639	gene:Solyc02g062640.2	NA	2	+	34389197	34389408	34388886	34388946	34389810	34389880	6639	218,459,231	6,3,4	140,136,138	5,4,5	360	149	8.57386520176226e-25	2.421632769e-23	0.938,0.984,0.96	0.921,0.934,0.92	0.036
4563	gene:Solyc06g069020.2	NA	6	+	42824745	42824852	42823724	42823799	42825757	42825910	4563	50,109,113	40,74,75	168,83,61	72,44,41	256	149	8.680924392875196e-25	2.44684661934e-23	0.421,0.462,0.467	0.576,0.523,0.464	-0.071
9802	gene:Solyc04g051350.2	NA	4	+	50408448	50408530	50407252	50407480	50408629	50408691	9802	0,0,1	13,21,20	6,2,6	53,47,11	231	149	1.3604624640813138e-24	3.82682232995e-23	0.0,0.0,0.031	0.068,0.027,0.26	-0.108
11476	gene:Solyc11g072970.1	NA	11	-	56120379	56120447	56119747	56119804	56120535	56120616	11476	17,42,17	2,26,11	14,19,11	22,10,8	217	149	1.5594437689815261e-24	4.37758143721e-23	0.854,0.526,0.515	0.304,0.566,0.486	0.18
1738	gene:Solyc03g118660.2	NA	3	-	67526236	67526325	67525616	67525716	67526410	67526595	1738	94,374,169	2,5,3	120,53,86	0,9,2	238	149	1.6031920489907723e-24	4.49122334702e-23	0.967,0.979,0.972	1.0,0.787,0.964	0.056
10346	gene:Solyc02g032300.2	NA	2	+	28115030	28115250	28114702	28114890	28117180	28117310	10346	30,75,84	0,1,0	69,35,49	4,0,2	369	149	1.853695173539243e-24	5.18243437236e-23	1.0,0.968,1.0	0.874,1.0,0.908	0.062
6867	gene:Solyc07g021630.2	NA	7	-	20386919	20387121	20385027	20385086	20389318	20389446	6867	29,65,39	59,178,145	1,2,3	10,10,16	351	149	2.194883316211311e-24	6.12385801511e-23	0.173,0.134,0.102	0.041,0.078,0.074	0.072
1205	gene:Solyc03g097710.2	NA	3	+	60056103	60056320	60054342	60054585	60056506	60056587	1205	1,11,3	68,111,72	2,0,0	69,47,29	366	149	2.7588719347550626e-24	7.6818387576e-23	0.006,0.039,0.017	0.012,0.0,0.0	0.017
7360	gene:Solyc05g012590.2	NA	5	+	5807691	5807816	5806867	5806991	5807924	5808071	7360	120,221,86	4,2,0	114,92,65	0,4,6	274	149	3.2426964805025838e-24	9.01076567461e-23	0.942,0.984,1.0	1.0,0.926,0.855	0.048
14005	gene:Solyc12g014360.1	NA	12	+	5217606	5217782	5216387	5216559	5217882	5218041	14005	2,2,2	4,8,0	9,2,4	7,3,0	325	149	5.711208229985733e-24	1.58382397588e-22	0.186,0.103,1.0	0.371,0.234,1.0	-0.105
6372	gene:Solyc08g065350.2	NA	8	+	53262209	53262327	53260392	53260448	53262894	53262957	6372	82,118,67	0,8,5	31,21,23	7,3,2	267	149	7.109477385288706e-24	1.96762296649e-22	1.0,0.892,0.882	0.712,0.796,0.865	0.134
12629	gene:Solyc12g035400.1	NA	12	-	58639096	58639320	58638854	58639010	58639411	58639664	12629	17,96,62	197,351,198	7,2,2	21,34,17	373	149	7.707793042492365e-24	2.12892958433e-22	0.033,0.098,0.111	0.118,0.023,0.045	0.019
378	gene:Solyc06g060670.2	NA	6	+	38694514	38694591	38694131	38694362	38695926	38696020	378	2,18,8	2,0,2	3,2,12	0,1,0	226	149	7.810325437892895e-24	2.15292638073e-22	0.397,1.0,0.725	1.0,0.569,1.0	-0.149
7017	gene:Solyc10g006820.2	NA	10	-	1257046	1257116	1256337	1256544	1257273	1257377	7017	2,4,1	4,20,24	8,2,7	11,8,5	219	149	8.44838201399397e-24	2.32414989205e-22	0.254,0.12,0.028	0.331,0.145,0.488	-0.187
9493	gene:Solyc09g063020.2	NA	9	-	60951853	60951942	60949981	60950148	60953075	60953207	9493	0,3,8	6,6,0	0,6,0	4,2,0	238	149	9.784200777704395e-24	2.68626111172e-22	0.0,0.238,1.0	0.0,0.653,NA	0.086
7922	gene:Solyc04g049720.2	NA	4	+	43240790	43240925	43238576	43239714	43241627	43241861	7922	3,4,0	64,134,85	4,2,9	118,80,83	284	149	1.1045162290696511e-23	3.02641847228e-22	0.024,0.015,0.0	0.017,0.013,0.054	-0.015
4322	gene:Solyc05g015950.2	NA	5	-	13088699	13088924	13088506	13088601	13089269	13089624	4322	35,140,143	2,5,0	200,176,110	0,0,1	374	149	1.3688729320840448e-23	3.74330957869e-22	0.875,0.918,1.0	1.0,1.0,0.978	-0.062
13519	gene:Solyc04g080440.2	NA	4	-	64617505	64617586	64616784	64616839	64617966	64618050	13519	89,126,100	141,194,168	157,110,87	169,118,149	230	149	1.64427108870992e-23	4.48748984627e-22	0.29,0.296,0.278	0.376,0.377,0.274	-0.054
9395	gene:Solyc03g025280.2	NA	3	+	2715950	2715996	2715663	2715799	2720566	2720627	9395	27,41,61	0,2,19	77,67,32	4,4,6	195	149	1.7909036566312153e-23	4.8779959994e-22	1.0,0.94,0.71	0.936,0.928,0.803	-0.006
11450	gene:Solyc02g094250.2	NA	2	+	54842156	54842282	54841003	54841269	54843202	54843682	11450	4,4,5	54,114,51	0,2,1	29,26,37	275	149	1.981551665616528e-23	5.38660932027e-22	0.039,0.019,0.05	0.0,0.04,0.014	0.018
133	gene:Solyc03g063600.2	NA	3	+	35188637	35188661	35188340	35188476	35188761	35188867	133	37,113,32	1,18,10	31,20,24	14,5,4	173	149	2.1036401636153202e-23	5.70721310661e-22	0.97,0.844,0.734	0.656,0.775,0.838	0.093
10523	gene:Solyc07g040940.2	NA	7	+	51196659	51196781	51195644	51195760	51196889	51197125	10523	36,72,59	0,15,6	30,25,43	2,0,0	271	149	2.300083096487793e-23	6.22788247878e-22	1.0,0.725,0.844	0.892,1.0,1.0	-0.108
10954	gene:Solyc09g009770.2	NA	9	-	3253022	3253085	3252525	3252591	3253289	3253404	10954	12,10,2	32,55,46	3,4,8	64,39,56	212	149	2.7905795067012053e-23	7.54114363746e-22	0.209,0.113,0.03	0.032,0.067,0.091	0.054
2961	gene:Solyc08g074280.2	NA	8	-	58378173	58378341	58376401	58377469	58378953	58379047	2961	4,2,0	24,22,21	9,1,0	17,9,12	317	149	3.2170363237587566e-23	8.67653620261e-22	0.073,0.041,0.0	0.199,0.05,0.0	-0.045
436	gene:Solyc05g050490.2	NA	5	+	60636435	60636574	60635818	60635929	60636704	60636820	436	31,160,54	2,5,0	38,40,34	0,0,2	288	149	4.2262016719079176e-23	1.137600861e-21	0.889,0.943,1.0	1.0,1.0,0.898	-0.022
7846	gene:Solyc09g065010.2	NA	9	-	62691462	62691531	62687811	62687861	62694428	62694596	7846	6,7,12	4,1,2	11,3,1	3,0,0	218	149	4.3644684944331846e-23	1.17252469025e-21	0.506,0.827,0.804	0.715,1.0,1.0	-0.193
6007	gene:Solyc03g117420.2	NA	3	-	66569092	66569138	66567192	66567487	66569239	66569270	6007	130,316,383	2,5,7	136,89,109	23,25,19	195	149	5.014705829853301e-23	1.34458632923e-21	0.98,0.98,0.977	0.819,0.731,0.814	0.191
1050	gene:Solyc03g119780.2	NA	3	-	68351802	68352031	68351391	68351460	68352756	68352810	1050	1,15,1	1,12,13	4,0,4	8,10,9	378	149	6.202082658037946e-23	1.659720758e-21	0.283,0.33,0.029	0.165,0.0,0.149	0.109
7899	gene:Solyc06g084010.2	NA	6	-	49275307	49275475	49273854	49274101	49276490	49276985	7899	16,34,25	20,46,49	13,14,19	33,42,34	317	149	7.054918214895514e-23	1.88427961254e-21	0.273,0.258,0.193	0.156,0.135,0.208	0.075
13881	gene:Solyc03g124030.2	NA	3	-	70745161	70745255	70743793	70743899	70746502	70746540	13881	29,96,49	22,44,19	10,12,10	17,6,5	243	149	7.182138920937971e-23	1.91454110189e-21	0.447,0.572,0.613	0.265,0.551,0.551	0.088
9129	gene:Solyc11g062020.1	NA	11	+	48797581	48797662	48797410	48797500	48799307	48799363	9129	28,97,72	2,4,1	37,24,24	0,0,2	230	149	7.662858749370001e-23	2.03873543709e-21	0.901,0.94,0.979	1.0,1.0,0.886	-0.022
7848	gene:Solyc09g065010.2	NA	9	-	62691421	62691531	62687811	62687861	62694428	62694596	7848	7,14,16	4,1,2	14,4,4	3,0,0	259	149	7.768422956847406e-23	2.06283123111e-21	0.502,0.89,0.822	0.729,1.0,1.0	-0.172
2245	gene:Solyc01g080510.2	NA	1	+	79760750	79760800	79760113	79760368	79761549	79761628	2245	0,2,1	0,5,0	0,1,0	0,0,2	199	149	9.893932633860444e-23	2.62217809978e-21	NA,0.23,1.0	NA,1.0,0.0	0.115
4481	gene:Solyc01g087030.2	NA	1	-	81953342	81953430	81952466	81953254	81954044	81954281	4481	436,684,480	7,2,11	324,256,220	9,6,17	237	149	1.1243478195747033e-22	2.97411620351e-21	0.975,0.995,0.965	0.958,0.964,0.891	0.041
3464	gene:Solyc06g007800.2	NA	6	+	1741350	1741477	1740133	1740247	1741569	1741674	3464	16,29,7	129,399,170	10,4,4	129,142,142	276	149	1.2236932562964753e-22	3.23069112099e-21	0.063,0.038,0.022	0.04,0.015,0.015	0.018
471	gene:Solyc11g070060.1	NA	11	-	54611899	54612007	54611331	54611499	54615932	54616034	471	16,35,12	3,4,0	9,3,0	2,4,0	257	149	1.2730454807418171e-22	3.35454800529e-21	0.756,0.835,1.0	0.723,0.303,NA	0.351
2739	gene:Solyc06g048890.2	NA	6	+	31912765	31912919	31911343	31911443	31913353	31913423	2739	1,11,0	48,48,31	2,0,1	19,22,13	303	149	1.2879807320662809e-22	3.38741395212e-21	0.01,0.101,0.0	0.049,0.0,0.036	0.009
5727	gene:Solyc07g039210.2	NA	7	-	45604937	45605025	45602701	45602753	45605249	45605614	5727	43,96,68	8,2,4	71,57,85	2,0,2	237	149	1.3400634970917802e-22	3.51766667987e-21	0.772,0.968,0.914	0.957,1.0,0.964	-0.089
12445	gene:Solyc01g109370.2	NA	1	+	96347600	96347743	96347300	96347328	96347855	96348603	12445	3,7,1	5,9,2	17,3,9	6,4,4	292	149	1.4836343546183916e-22	3.8871220091e-21	0.234,0.284,0.203	0.591,0.277,0.534	-0.227
14283	gene:Solyc11g062070.1	NA	11	-	48923612	48923753	48922728	48922799	48923840	48923975	14283	0,14,4	75,120,80	4,0,2	43,59,72	290	149	3.1204980848841076e-22	8.16016181703e-21	0.0,0.057,0.025	0.046,0.0,0.014	0.007
403	gene:Solyc03g093640.2	NA	3	-	55206068	55206181	55205803	55205972	55208331	55208511	403	40,69,65	41,54,58	44,27,18	38,49,32	262	149	3.4525396741080045e-22	9.01132508868e-21	0.357,0.421,0.389	0.397,0.239,0.242	0.096
12387	gene:Solyc03g098020.2	NA	3	+	60374373	60374440	60372985	60373056	60374945	60375010	12387	0,7,2	6,12,4	2,4,4	4,0,0	216	149	3.6695130092707236e-22	9.55949837926e-21	0.0,0.287,0.256	0.256,1.0,1.0	-0.571
3925	gene:Solyc06g054140.2	NA	6	+	36968358	36968479	36967925	36968169	36968874	36969415	3925	5,10,4	27,23,12	3,0,1	10,5,5	270	149	4.2224110305329707e-22	1.09790668667e-20	0.093,0.194,0.155	0.142,0.0,0.099	0.067
1654	gene:Solyc07g064810.2	NA	7	-	66797494	66797557	66797323	66797406	66797639	66797701	1654	20,42,18	1,0,0	24,29,18	1,0,4	212	149	4.265628628365261e-22	1.1070513544e-20	0.934,1.0,1.0	0.944,1.0,0.76	0.077
3240	gene:Solyc02g085740.2	NA	2	+	48543573	48543654	48542980	48543109	48544009	48544100	3240	16,54,37	2,3,0	24,16,14	11,11,5	230	149	5.033624664381896e-22	1.30390785798e-20	0.838,0.921,1.0	0.586,0.485,0.645	0.348
13788	gene:Solyc05g006240.2	NA	5	-	900597	900704	900238	900328	900928	900979	13788	26,80,53	87,189,116	6,4,13	104,98,78	256	149	5.678579077922887e-22	1.46821156423e-20	0.148,0.198,0.21	0.032,0.023,0.088	0.138
2387	gene:Solyc11g039950.1	NA	11	-	40563539	40563698	40563334	40563382	40569929	40570089	2387	10,27,10	17,69,16	0,8,2	31,14,8	308	149	5.6931822555978505e-22	1.46922555208e-20	0.222,0.159,0.232	0.0,0.217,0.108	0.096
6248	gene:Solyc01g067570.2	NA	1	+	76382982	76383078	76381738	76382539	76383511	76383939	6248	0,9,5	0,2,1	4,0,2	0,2,0	245	149	5.820141225490737e-22	1.4991768269e-20	NA,0.732,0.753	1.0,0.0,1.0	0.076
7055	gene:Solyc01g097820.2	NA	1	+	88526754	88526961	88526040	88526123	88527550	88527597	7055	1,3,2	4,19,8	0,2,2	0,0,2	356	149	7.252544912328339e-22	1.8646496312e-20	0.095,0.062,0.095	NA,1.0,0.295	-0.564
1112	gene:Solyc02g084950.2	NA	2	+	47988906	47988966	47988474	47988747	47989440	47989876	1112	4,13,2	78,351,145	0,0,1	36,11,8	209	149	8.275729229279169e-22	2.12374357367e-20	0.035,0.026,0.01	0.0,0.0,0.082	-0.004
5952	gene:Solyc07g062160.2	NA	7	+	64970220	64970398	64970012	64970130	64971158	64971587	5952	5,2,5	0,2,2	4,2,0	0,4,2	327	149	8.896816522558732e-22	2.2788773048e-20	1.0,0.313,0.533	1.0,0.186,0.0	0.22
8133	gene:Solyc06g074320.2	NA	6	+	45944649	45944694	45943787	45944018	45944813	45944873	8133	289,620,610	4,1,4	237,213,124	2,6,13	194	149	1.230689296311243e-21	3.14649280126e-20	0.982,0.998,0.992	0.989,0.965,0.88	0.046
13856	gene:Solyc01g088640.2	NA	1	-	83409088	83409322	83408401	83409010	83410519	83410711	13856	105,183,153	25,15,13	53,37,56	11,0,0	383	149	1.4514468518826348e-21	3.70401696617e-20	0.62,0.826,0.821	0.652,1.0,1.0	-0.128
6806	gene:Solyc02g079270.2	NA	2	+	43872814	43872917	43872196	43872299	43873396	43873605	6806	6,34,8	10,16,5	7,5,7	0,4,0	252	149	1.7432865600474084e-21	4.44053826545e-20	0.262,0.557,0.486	1.0,0.425,1.0	-0.373
8463	gene:Solyc09g092340.2	NA	9	-	71473749	71473884	71473274	71473385	71474368	71474527	8463	0,2,0	4,17,19	0,6,0	28,4,15	284	149	2.0067255631053274e-21	5.10212756387e-20	0.0,0.058,0.0	0.0,0.44,0.0	-0.127
11923	gene:Solyc03g119140.2	NA	3	+	67837617	67837781	67836977	67837415	67839820	67839924	11923	4,4,8	45,62,55	11,8,8	65,52,38	313	149	2.5721996898982068e-21	6.5277872204e-20	0.041,0.03,0.065	0.075,0.068,0.091	-0.033
1443	gene:Solyc01g100260.2	NA	1	+	90330605	90330676	90329695	90329869	90331306	90331348	1443	1,5,4	20,87,79	2,0,0	20,20,13	220	149	2.6106050309620993e-21	6.6130519707e-20	0.033,0.037,0.033	0.063,0.0,0.0	0.013
12617	gene:Solyc04g005730.2	NA	4	+	474001	474012	473802	473911	474115	474208	12617	1,0,3	0,4,0	3,0,0	2,6,0	160	149	2.7241520634635143e-21	6.88799846194e-20	1.0,0.0,1.0	0.583,0.0,NA	0.375
4765	gene:Solyc04g079070.2	NA	4	-	63652258	63652467	63652099	63652145	63652549	63652591	4765	470,690,327	51,76,20	158,125,149	2,0,0	358	149	2.8877515404565245e-21	7.28826099798e-20	0.793,0.791,0.872	0.97,1.0,1.0	-0.171
11010	gene:Solyc06g073400.2	NA	6	-	45235653	45235802	45234929	45234996	45237122	45237182	11010	49,134,80	2,2,2	52,38,28	0,5,3	298	149	3.86466600154677e-21	9.72709562505e-20	0.925,0.971,0.952	1.0,0.792,0.824	0.077
2063	gene:Solyc01g008320.2	NA	1	+	2433796	2433916	2433085	2433256	2435274	2435424	2063	10,5,6	131,107,238	2,0,0	54,58,51	269	149	3.8682088745196835e-21	9.72709562505e-20	0.041,0.025,0.014	0.02,0.0,0.0	0.02
1224	gene:Solyc12g096330.1	NA	12	-	65298917	65299063	65298421	65298461	65299220	65299298	1224	48,135,77	6,13,6	38,40,32	4,7,9	295	149	4.168237833632012e-21	1.04624290879e-19	0.802,0.84,0.866	0.828,0.743,0.642	0.098
10429	gene:Solyc03g118980.2	NA	3	-	67722830	67723047	67721125	67721190	67723356	67723507	10429	11,4,4	6,27,9	2,1,2	8,8,9	366	149	4.645420588932196e-21	1.16389362843e-19	0.427,0.057,0.153	0.092,0.048,0.083	0.138
11581	gene:Solyc04g005720.2	NA	4	-	466496	466598	465954	466040	466679	466713	11581	29,122,47	1,8,4	100,74,51	5,2,0	251	149	4.6912031204915935e-21	1.17322725313e-19	0.945,0.901,0.875	0.922,0.956,1.0	-0.052
8602	gene:Solyc11g006370.1	NA	11	+	1083942	1084025	1083674	1083827	1084105	1084221	8602	15,16,14	58,96,52	1,5,3	62,41,38	232	149	4.712123412694466e-21	1.17632046355e-19	0.142,0.097,0.147	0.01,0.073,0.048	0.085
6160	gene:Solyc12g099660.1	NA	12	+	66720475	66720580	66720030	66720400	66720668	66720770	6160	326,513,365	0,4,1	447,330,350	4,7,4	254	149	5.961845027156456e-21	1.48560105704e-19	1.0,0.987,0.995	0.985,0.965,0.981	0.017
9833	gene:Solyc04g082830.2	NA	4	+	66368139	66368233	66367443	66367536	66368496	66368735	9833	5,12,4	0,2,0	8,0,3	2,2,0	243	149	6.418535878635048e-21	1.5965092407e-19	1.0,0.786,1.0	0.71,0.0,1.0	0.359
4078	gene:Solyc06g008230.2	NA	6	-	2102993	2103143	2101452	2102047	2104298	2105512	4078	14,32,22	4,10,1	20,5,12	0,2,0	299	149	7.192757741435019e-21	1.785855284e-19	0.636,0.615,0.916	1.0,0.555,1.0	-0.129
11582	gene:Solyc04g005720.2	NA	4	-	466504	466598	465954	466040	466679	466713	11582	3,1,0	1,8,4	0,5,2	5,2,0	243	149	7.222341224734205e-21	1.78996943327e-19	0.648,0.071,0.0	0.0,0.605,1.0	-0.295
2620	gene:Solyc08g074590.2	NA	8	-	58690731	58690874	58689149	58689269	58693015	58693130	2620	151,304,196	6,18,4	114,105,91	2,2,0	292	149	7.99377116259053e-21	1.97759572557e-19	0.928,0.896,0.962	0.967,0.964,1.0	-0.048
6905	gene:Solyc04g017700.2	NA	4	-	7770726	7770840	7769754	7770167	7771321	7771816	6905	4,6,1	16,23,11	5,8,0	8,3,3	263	149	8.301183486598405e-21	2.04996012313e-19	0.124,0.129,0.049	0.261,0.602,0.0	-0.187
12779	gene:Solyc03g120130.2	NA	3	+	68615838	68615912	68614693	68614804	68616209	68616312	12779	25,51,31	8,34,12	39,29,14	5,0,7	223	149	8.954888932468761e-21	2.20742826642e-19	0.676,0.501,0.633	0.839,1.0,0.572	-0.2
10458	gene:Solyc12g008490.1	NA	12	-	1894501	1894580	1894193	1894405	1895102	1895159	10458	84,143,102	0,10,4	82,64,62	0,5,0	228	149	9.52857691499933e-21	2.34464356826e-19	1.0,0.903,0.943	1.0,0.893,1.0	-0.016
4698	gene:Solyc05g007660.2	NA	5	-	2162518	2162583	2161884	2162041	2163206	2163278	4698	169,289,168	10,8,1	216,173,142	2,1,2	214	149	1.0973587053427292e-20	2.69538732e-19	0.922,0.962,0.992	0.987,0.992,0.98	-0.028
8450	gene:Solyc07g041010.2	NA	7	+	51528731	51528845	51528288	51528298	51530280	51530407	8450	1031,2407,1047	15,45,21	454,402,334	2,25,11	263	149	1.1699420130638954e-20	2.86854766305e-19	0.975,0.968,0.966	0.992,0.901,0.945	0.024
2974	gene:Solyc02g091950.2	NA	2	+	53165230	53165364	53164905	53165092	53165985	53166098	2974	116,149,88	0,1,2	80,60,45	1,1,4	283	149	1.183309357628917e-20	2.89616018046e-19	1.0,0.987,0.959	0.977,0.969,0.856	0.048
3681	gene:Solyc05g010160.2	NA	5	+	4348687	4348757	4348355	4348465	4349044	4349234	3681	0,4,5	25,59,33	0,0,1	36,17,24	219	149	1.504742636918092e-20	3.67632947972e-19	0.0,0.044,0.093	0.0,0.0,0.028	0.036
14078	gene:Solyc04g010000.2	NA	4	+	3317262	3317330	3316294	3316577	3317406	3317584	14078	10,5,2	43,91,92	6,0,0	53,53,35	217	149	1.6202515627515447e-20	3.95151777405e-19	0.138,0.036,0.015	0.072,0.0,0.0	0.039
13237	gene:Solyc01g112140.2	NA	1	-	98227396	98227572	98226947	98227315	98227659	98227897	13237	349,569,383	18,26,18	161,123,114	14,9,8	325	149	1.712838404927877e-20	4.16992783359e-19	0.899,0.909,0.907	0.841,0.862,0.867	0.048
1951	gene:Solyc02g068380.2	NA	2	-	38335331	38335416	38335099	38335216	38335487	38335591	1951	59,131,49	0,1,2	133,90,91	2,3,5	234	149	1.778538081715222e-20	4.32222461378e-19	1.0,0.988,0.94	0.977,0.95,0.921	0.027
2690	gene:Solyc04g077650.2	NA	4	+	62592319	62592413	62592170	62592242	62592525	62592639	2690	54,67,48	4,7,7	1,1,5	2,0,0	243	149	1.7966608218632272e-20	4.35856606785e-19	0.892,0.854,0.808	0.235,1.0,1.0	0.106
14063	gene:Solyc09g018670.2	NA	9	+	16609746	16609820	16609592	16609604	16610257	16610332	14063	33,93,60	7,28,0	59,43,24	5,4,0	223	149	1.8323406359713126e-20	4.43729673377e-19	0.759,0.689,1.0	0.887,0.878,1.0	-0.106
11395	gene:Solyc02g061840.2	NA	2	-	33356337	33356546	33355876	33355946	33356637	33356787	11395	112,221,126	318,653,261	63,74,34	174,188,196	358	149	1.9102996500907054e-20	4.61795635975e-19	0.128,0.123,0.167	0.131,0.141,0.067	0.026
6493	gene:Solyc11g065980.1	NA	11	+	51600794	51600908	51600275	51600382	51601537	51601622	6493	27,37,33	128,355,168	6,1,2	109,87,105	263	149	2.0172825576941826e-20	4.86802133001e-19	0.107,0.056,0.1	0.03,0.006,0.011	0.072
10805	gene:Solyc10g045540.1	NA	10	+	34557468	34557591	34549919	34550002	34561244	34561427	10805	19,62,29	0,6,0	17,16,32	2,5,2	272	149	2.1094081848530634e-20	5.08142024215e-19	1.0,0.85,1.0	0.823,0.637,0.898	0.164
8161	gene:Solyc05g009670.2	NA	5	-	3868082	3868244	3867312	3867546	3868973	3869090	8161	13,3,10	28,69,34	5,2,2	38,28,12	311	149	2.5682692315993678e-20	6.17596910501e-19	0.182,0.02,0.124	0.059,0.033,0.074	0.053
7027	gene:Solyc05g032660.2	NA	5	+	46234451	46234509	46232538	46232624	46236362	46236413	7027	19,30,16	2,0,0	6,2,6	4,0,0	207	149	2.714165271281623e-20	6.51541768001e-19	0.872,1.0,1.0	0.519,1.0,1.0	0.118
2378	gene:Solyc11g039950.1	NA	11	-	40567599	40567679	40563539	40563698	40569929	40570089	2378	3,9,1	9,20,9	7,5,2	0,8,0	229	149	2.873068383732889e-20	6.88485289516e-19	0.178,0.226,0.067	1.0,0.289,1.0	-0.606
12741	gene:Solyc03g083610.2	NA	3	+	53564229	53564284	53564049	53564112	53565356	53565474	12741	8,40,36	0,3,2	33,13,20	2,0,0	204	149	3.51454771709869e-20	8.40740936499e-19	1.0,0.907,0.929	0.923,1.0,1.0	-0.029
8375	gene:Solyc10g006190.2	NA	10	-	904328	904379	903486	903758	905561	905588	8375	4,7,10	4,7,4	5,4,0	2,1,0	200	149	3.887780524890107e-20	9.28410088887e-19	0.427,0.427,0.651	0.651,0.749,NA	-0.198
7094	gene:Solyc02g094610.1	NA	2	-	55177340	55177478	55176433	55176519	55179391	55179541	7094	6,4,7	7,29,23	0,2,2	19,13,15	287	149	4.130471690893323e-20	9.84655773106e-19	0.308,0.067,0.136	0.0,0.074,0.065	0.124
1655	gene:Solyc04g076880.2	NA	4	+	61820284	61820583	61819971	61820072	61820724	61820898	1655	2738,4486,3427	175,196,191	3455,2689,2549	189,228,141	448	149	4.648119462491669e-20	1.10613984786e-18	0.839,0.884,0.856	0.859,0.797,0.857	0.022
7044	gene:Solyc05g007260.2	NA	5	-	1927261	1927266	1927045	1927108	1928569	1928695	7044	4,1,2	2,0,4	0,5,0	5,0,0	154	149	5.242684825367726e-20	1.24547719815e-18	0.659,1.0,0.326	0.0,1.0,NA	0.162
13209	gene:Solyc02g088110.2	NA	2	-	50303572	50303659	50303374	50303437	50304138	50304348	13209	16,76,35	21,48,50	7,12,10	37,18,28	236	149	5.3625806826354966e-20	1.27176374637e-18	0.325,0.5,0.306	0.107,0.296,0.184	0.181
11262	gene:Solyc07g042550.2	NA	7	-	55981943	55982041	55980892	55981020	55982353	55982494	11262	178,181,308	96,291,466	491,345,262	1108,732,443	247	149	6.261135485126748e-20	1.48230496726e-18	0.528,0.273,0.285	0.211,0.221,0.263	0.13
427	gene:Solyc11g032100.1	NA	11	+	24913474	24913661	24900058	24900120	24917861	24917961	427	2,10,5	110,168,113	25,9,3	97,115,89	336	149	6.687954608573682e-20	1.58063257115e-18	0.008,0.026,0.019	0.103,0.034,0.015	-0.033
1071	gene:Solyc06g052060.2	NA	6	+	35719086	35719234	35717525	35717911	35719847	35719981	1071	3,14,6	69,145,79	3,0,2	88,77,73	297	149	6.892344842962868e-20	1.62614413919e-18	0.021,0.046,0.037	0.017,0.0,0.014	0.024
8951	gene:Solyc12g035500.1	NA	12	-	57594920	57594970	57592928	57593089	57595045	57595145	8951	24,31,20	5,0,2	15,7,7	2,0,0	199	149	7.544571011088127e-20	1.77697901126e-18	0.782,1.0,0.882	0.849,1.0,1.0	-0.062
12051	gene:Solyc06g005470.2	NA	6	+	483122	483200	482822	482884	483897	484366	12051	6,4,9	65,152,70	0,4,0	30,31,29	227	149	8.147524842097508e-20	1.91571289236e-18	0.057,0.017,0.078	0.0,0.078,0.0	0.025
9017	gene:Solyc11g069140.1	NA	11	+	53742347	53742559	53741958	53741997	53744248	53744307	9017	1,11,5	10,19,17	1,8,0	17,16,16	361	149	8.952571033456187e-20	2.10140980487e-18	0.04,0.193,0.108	0.024,0.171,0.0	0.049
1077	gene:Solyc02g079300.2	NA	2	-	43908522	43908633	43907731	43907851	43909054	43909140	1077	7,18,6	13,31,12	4,0,5	14,8,7	260	149	1.0421859033563168e-19	2.44212386723e-18	0.236,0.25,0.223	0.141,0.0,0.29	0.093
9275	gene:Solyc05g015860.2	NA	5	+	12528327	12528413	12527398	12527444	12528555	12528604	9275	63,96,116	2,2,4	52,42,38	3,7,0	235	149	1.398537986033146e-19	3.27157993161e-18	0.952,0.968,0.948	0.917,0.792,1.0	0.053
11447	gene:Solyc06g083810.2	NA	6	-	49119518	49119614	49118819	49118950	49120534	49120664	11447	114,227,97	2,4,0	219,154,168	6,6,2	245	149	1.4261016086971303e-19	3.33039518296e-18	0.972,0.972,1.0	0.957,0.94,0.981	0.022
7904	gene:Solyc06g084010.2	NA	6	-	49275291	49275469	49273854	49274101	49276490	49276985	7904	7,11,14	20,46,49	11,2,5	33,42,34	327	149	1.4921936432837362e-19	3.47883450227e-18	0.138,0.098,0.115	0.132,0.021,0.063	0.045
7036	gene:Solyc05g008920.2	NA	5	-	3125442	3125637	3124530	3124934	3126044	3126136	7036	0,8,6	55,118,48	3,0,0	28,27,24	344	149	1.560923274041992e-19	3.63291025964e-18	0.0,0.029,0.051	0.044,0.0,0.0	0.012
5360	gene:Solyc07g007940.2	NA	7	-	2599077	2599184	2598108	2598307	2602451	2602565	5360	12,23,8	8,8,11	8,9,14	3,5,2	256	149	1.66648324907805e-19	3.87204004917e-18	0.466,0.626,0.297	0.608,0.512,0.803	-0.178
1756	gene:Solyc07g017520.2	NA	7	-	7465593	7465653	7464788	7464833	7466023	7466243	1756	3,7,8	30,68,18	2,0,4	25,10,30	209	149	1.8426720436934707e-19	4.27419122445e-18	0.067,0.068,0.241	0.054,0.0,0.087	0.078
9171	gene:Solyc01g102490.2	NA	1	+	91285273	91285468	91283986	91284048	91286805	91286869	9171	42,174,81	0,1,3	37,29,22	3,4,4	344	149	2.2390428444195704e-19	5.18485426347e-18	1.0,0.987,0.921	0.842,0.758,0.704	0.201
9011	gene:Solyc03g119750.2	NA	3	-	68299824	68299916	68298387	68298699	68300522	68300715	9011	0,6,4	27,68,34	2,0,1	21,23,21	241	149	2.4357090505308577e-19	5.63078621682e-18	0.0,0.052,0.068	0.056,0.0,0.029	0.012
8829	gene:Solyc10g050540.1	NA	10	-	49975683	49975872	49975219	49975398	49976897	49977050	8829	103,167,127	0,1,0	95,88,43	8,0,4	338	149	2.569238368315971e-19	5.92950901949e-18	1.0,0.987,1.0	0.84,1.0,0.826	0.107
2412	gene:Solyc09g005480.2	NA	9	-	333782	333811	332486	333658	333876	334110	2412	8,10,17	17,33,40	12,11,18	11,14,8	178	149	2.646689281145359e-19	6.09802530354e-18	0.283,0.202,0.262	0.477,0.397,0.653	-0.26
9212	gene:Solyc05g056590.2	NA	5	+	65862969	65863030	65859170	65859273	65863153	65863220	9212	0,3,0	0,6,4	0,1,0	2,0,1	210	149	2.945285733412908e-19	6.77464970955e-18	NA,0.262,0.0	0.0,1.0,0.0	-0.202
9008	gene:Solyc11g010180.1	NA	11	-	3266655	3266864	3264921	3265325	3269119	3269250	9008	0,9,2	95,214,136	5,8,4	127,109,89	358	149	3.022395794745125e-19	6.94040970897e-18	0.0,0.017,0.006	0.016,0.03,0.018	-0.014
12384	gene:Solyc09g057580.2	NA	9	-	49839930	49840183	49839075	49839093	49844805	49845386	12384	87,154,92	3,4,4	45,32,45	4,4,2	402	149	3.3263059498167886e-19	7.62555638995e-18	0.915,0.935,0.895	0.807,0.748,0.893	0.099
2293	gene:Solyc07g042510.2	NA	7	-	55782447	55782561	55782158	55782203	55783087	55783484	2293	114,380,194	3,9,2	194,123,125	2,3,0	263	149	4.035930703372154e-19	9.23697617719e-18	0.956,0.96,0.982	0.982,0.959,1.0	-0.014
5055	gene:Solyc08g083280.2	NA	8	+	65785266	65785465	65785065	65785141	65785559	65785721	5055	61,203,79	12,24,9	71,73,64	12,16,14	348	149	4.2280366434807596e-19	9.66057209819e-18	0.685,0.784,0.79	0.717,0.661,0.662	0.073
10386	gene:Solyc06g075590.2	NA	6	+	46987779	46987852	46987264	46987345	46987951	46988371	10386	2,12,7	21,46,33	5,1,0	38,38,36	222	149	4.2758795621927235e-19	9.75368546898e-18	0.06,0.149,0.125	0.081,0.017,0.0	0.079
1627	gene:Solyc11g045160.1	NA	11	-	31560632	31560707	31559370	31559429	31561008	31561110	1627	0,3,2	2,2,6	2,0,0	6,9,6	224	149	5.008812038386759e-19	1.14066572166e-17	0.0,0.499,0.181	0.181,0.0,0.0	0.166
39	gene:Solyc01g007790.2	NA	1	+	1944095	1944146	1942883	1942934	1944240	1944300	39	34,53,45	3,3,2	33,23,19	0,0,1	200	149	5.144557785789654e-19	1.16964284865e-17	0.894,0.929,0.944	1.0,1.0,0.934	-0.056
4415	gene:Solyc11g072010.1	NA	11	-	55307069	55307123	55304221	55304262	55308633	55308708	4415	0,3,0	0,4,4	7,1,0	4,0,4	203	149	5.313716963257649e-19	1.20610852854e-17	NA,0.355,0.0	0.562,1.0,0.0	-0.343
4309	gene:Solyc02g005290.2	NA	2	-	7633882	7633931	7633700	7633782	7634011	7634053	4309	54,107,36	4,13,8	37,13,24	0,2,4	198	149	7.220163509226128e-19	1.63613425156e-17	0.91,0.861,0.772	1.0,0.83,0.819	-0.035
9990	gene:Solyc10g084760.1	NA	10	-	64171683	64171929	64170866	64170941	64171998	64172067	9990	32,34,25	200,366,187	20,24,23	164,92,135	395	149	7.2454766811619e-19	1.63916993009e-17	0.057,0.034,0.048	0.044,0.09,0.06	-0.018
2299	gene:Solyc07g042510.2	NA	7	-	55782230	55782361	55781671	55782041	55783087	55783484	2299	8,7,5	2,17,9	1,2,1	1,7,2	280	149	7.509469145727451e-19	1.69610423809e-17	0.68,0.18,0.228	0.347,0.132,0.21	0.133
9978	gene:Solyc09g090240.1	NA	9	+	69777752	69777819	69777339	69777410	69778050	69778112	9978	0,7,4	9,11,11	3,0,2	14,5,8	216	149	9.264397035417628e-19	2.08904559381e-17	0.0,0.305,0.201	0.129,0.0,0.147	0.077
4760	gene:Solyc04g079070.2	NA	4	-	63652258	63652372	63652099	63652145	63652549	63652793	4760	416,579,276	51,76,20	137,120,140	2,0,0	263	149	9.70071395787726e-19	2.18385139919e-17	0.822,0.812,0.887	0.975,1.0,1.0	-0.151
3017	gene:Solyc06g035940.2	NA	6	+	25291774	25291837	25290921	25290924	25292638	25292766	3017	8,16,19	77,76,153	20,31,18	341,242,189	212	149	9.932339454800057e-19	2.2323419804e-17	0.068,0.129,0.08	0.04,0.083,0.063	0.03
12460	gene:Solyc03g113770.2	NA	3	-	63823428	63823489	63823068	63823164	63823565	63823661	12460	8,1,1	39,114,49	2,0,0	22,8,10	210	149	1.0491027914361315e-18	2.35406344147e-17	0.127,0.006,0.014	0.061,0.0,0.0	0.029
5497	gene:Solyc10g083710.1	NA	10	+	63476165	63476401	63475705	63475828	63476573	63476690	5497	7,8,4	0,2,6	9,7,7	2,2,0	385	149	1.1110119430008813e-18	2.48892007752e-17	1.0,0.608,0.205	0.635,0.575,1.0	-0.132
4652	gene:Solyc08g077780.2	NA	8	+	61692860	61692953	61692683	61692776	61693116	61693221	4652	863,2072,1304	67,92,0	715,576,437	0,0,0	242	149	1.1723137393340033e-18	2.62197975358e-17	0.888,0.933,1.0	1.0,1.0,1.0	-0.06
8713	gene:Solyc01g103620.2	NA	1	-	92184039	92184251	92183610	92183766	92184430	92184571	8713	2,8,0	1,6,0	1,2,0	2,4,0	361	149	1.1772763276504556e-18	2.62880452708e-17	0.452,0.355,NA	0.171,0.171,NA	0.232
5077	gene:Solyc05g015740.1	NA	5	+	11857107	11857213	11856820	11856895	11857998	11858004	5077	3,3,0	2,12,5	3,0,2	3,0,0	255	149	1.2036245796561585e-18	2.68328299727e-17	0.467,0.127,0.0	0.369,NA,1.0	-0.486
3828	gene:Solyc09g013090.2	NA	9	+	5499302	5499463	5498420	5498474	5499569	5499967	3828	50,83,57	34,71,25	19,18,12	16,16,26	310	149	1.7116517672501901e-18	3.80967153051e-17	0.414,0.36,0.523	0.363,0.351,0.182	0.134
13600	gene:Solyc05g055940.2	NA	5	+	65376818	65376858	65376665	65376742	65377121	65377179	13600	120,235,184	14,25,28	133,127,117	7,8,6	189	149	1.758380933271171e-18	3.90735536949e-17	0.871,0.881,0.838	0.937,0.926,0.939	-0.071
2087	gene:Solyc08g066580.2	NA	8	-	55305697	55305895	55305236	55305307	55306126	55306273	2087	7,5,2	50,132,61	2,0,1	39,28,29	347	149	1.793791087561885e-18	3.9796123241e-17	0.057,0.016,0.014	0.022,0.0,0.015	0.017
7847	gene:Solyc09g065010.2	NA	9	-	62691411	62691531	62687811	62687861	62694428	62694596	7847	9,24,20	4,1,2	15,7,4	3,0,0	269	149	1.94981667710016e-18	4.31879684276e-17	0.555,0.93,0.847	0.735,1.0,1.0	-0.134
3886	gene:Solyc11g069180.1	NA	11	+	53811596	53811636	53811381	53811506	53812536	53812585	3886	52,122,65	2,2,3	48,18,22	8,0,4	189	149	2.0680777359338303e-18	4.57337769418e-17	0.953,0.98,0.945	0.825,1.0,0.813	0.08
1410	gene:Solyc11g012820.1	NA	11	+	5612584	5612666	5607385	5607459	5612762	5612883	1410	1,9,0	39,114,68	0,1,0	47,42,39	231	149	2.225150161739678e-18	4.91283153687e-17	0.016,0.048,0.0	0.0,0.015,0.0	0.016
4624	gene:Solyc03g019910.2	NA	3	-	61289357	61289449	61288818	61288951	61289861	61289908	4624	16,65,27	11,26,6	21,10,9	13,5,11	241	149	2.5456608481248393e-18	5.61146874454e-17	0.473,0.607,0.736	0.5,0.553,0.336	0.142
12753	gene:Solyc03g121510.2	NA	3	-	69599842	69600091	69599577	69599667	69600163	69600313	12753	82,189,120	14,50,21	19,13,13	6,8,3	398	149	2.7155768148980226e-18	5.97644145423e-17	0.687,0.586,0.681	0.542,0.378,0.619	0.138
7894	gene:Solyc06g084010.2	NA	6	-	49275307	49275443	49273854	49274101	49276490	49276985	7894	13,31,22	20,46,49	13,11,18	33,42,34	285	149	2.8242022490484323e-18	6.20557538908e-17	0.254,0.261,0.19	0.171,0.12,0.217	0.066
5346	gene:Solyc12g017920.1	NA	12	-	7799385	7799446	7797592	7797797	7801043	7801221	5346	3,13,10	2,7,4	10,2,0	7,1,5	210	149	3.0909034738595348e-18	6.7807619271e-17	0.516,0.569,0.639	0.503,0.587,0.0	0.211
9289	gene:Solyc06g009120.2	NA	6	+	3074164	3074300	3071047	3071993	3074392	3074835	9289	0,11,1	46,80,74	1,3,0	43,43,34	285	149	3.2729007543640996e-18	7.16859074463e-17	0.0,0.067,0.007	0.012,0.035,0.0	0.009
9335	gene:Solyc04g071470.2	NA	4	+	58451700	58451774	58450891	58450989	58454130	58454218	9335	38,59,46	0,6,0	29,12,14	0,2,0	223	149	3.3736022994821527e-18	7.37740852613e-17	1.0,0.868,1.0	1.0,0.8,1.0	0.023
5034	gene:Solyc08g083280.2	NA	8	+	65785233	65785465	65785065	65785141	65785559	65785721	5034	68,207,79	12,24,9	76,75,67	12,16,14	381	149	3.927371796993026e-18	8.57476175677e-17	0.689,0.771,0.774	0.712,0.647,0.652	0.074
8173	gene:Solyc03g118500.2	NA	3	+	67345186	67345246	67344679	67344855	67345553	67345683	8173	7,6,1	22,51,28	3,2,1	30,32,20	209	149	4.413976423524134e-18	9.62190898662e-17	0.185,0.077,0.025	0.067,0.043,0.034	0.048
8961	gene:Solyc01g106950.2	NA	1	+	94640414	94640580	94639566	94639629	94640744	94640853	8961	9,12,8	12,2,3	14,15,10	8,0,3	315	149	5.204463236644409e-18	1.13271189589e-16	0.262,0.739,0.558	0.453,1.0,0.612	-0.169
13222	gene:Solyc01g067120.2	NA	1	-	75484296	75484344	75483434	75483638	75484432	75484618	13222	51,111,40	17,59,16	28,28,17	15,25,9	197	149	5.7994390844273295e-18	1.2602098674e-16	0.694,0.587,0.654	0.585,0.459,0.588	0.101
8871	gene:Solyc11g019950.1	NA	11	-	9819543	9819635	9818636	9818730	9820887	9820982	8871	42,109,119	0,3,0	70,61,47	1,5,0	241	149	7.465204675655967e-18	1.61961972104e-16	1.0,0.957,1.0	0.977,0.883,1.0	0.032
5894	gene:Solyc03g096740.2	NA	3	-	59090396	59090603	59089280	59089322	59091105	59091350	5894	13,25,19	61,142,60	0,5,0	43,26,23	356	149	7.760347108114044e-18	1.68100117279e-16	0.082,0.069,0.117	0.0,0.074,0.0	0.065
6210	gene:Solyc11g064950.1	NA	11	-	50266394	50266464	50265074	50265346	50266564	50266616	6210	9,6,8	178,314,252	1,4,2	150,105,110	219	149	7.814416896403765e-18	1.69005195613e-16	0.033,0.013,0.021	0.005,0.025,0.012	0.008
7461	gene:Solyc01g058140.2	NA	1	+	65433999	65434072	65433397	65433564	65435928	65436097	7461	83,104,68	0,2,0	39,38,46	2,0,4	222	149	7.88165897418906e-18	1.7019186686e-16	1.0,0.972,1.0	0.929,1.0,0.885	0.053
5045	gene:Solyc08g083280.2	NA	8	+	65785369	65785465	65785065	65785141	65785559	65785721	5045	67,208,75	12,24,9	72,73,70	12,16,14	245	149	9.014216228757407e-18	1.9434254581e-16	0.772,0.841,0.835	0.785,0.735,0.753	0.058
7995	gene:Solyc04g008730.2	NA	4	-	2394804	2394830	2394550	2394730	2394919	2395010	7995	15,25,11	1,3,3	13,9,15	0,0,3	175	149	1.0198610157587497e-17	2.19533462782e-16	0.927,0.876,0.757	1.0,1.0,0.81	-0.083
11186	gene:Solyc02g020980.2	NA	2	-	20858177	20858273	20856457	20856575	20860484	20860981	11186	3,1,17	19,47,58	2,0,8	38,31,33	245	149	1.162631902229409e-17	2.49875028362e-16	0.088,0.013,0.151	0.031,0.0,0.128	0.031
9018	gene:Solyc11g069140.1	NA	11	+	53742342	53742559	53741958	53741997	53744248	53744307	9018	1,10,4	10,19,17	0,8,0	17,16,16	366	149	1.2789347370250213e-17	2.74442235691e-16	0.039,0.176,0.087	0.0,0.169,0.0	0.044
11951	gene:Solyc09g009870.2	NA	9	+	3358009	3358136	3356179	3356211	3358250	3358847	11951	2,6,3	27,74,36	1,4,1	53,62,37	276	149	1.3728646662802663e-17	2.94139462378e-16	0.038,0.042,0.043	0.01,0.034,0.014	0.022
4954	gene:Solyc11g066790.1	NA	11	+	52591237	52591354	52590407	52590563	52591538	52591606	4954	2,4,2	8,11,6	2,0,1	4,8,4	266	149	1.434421087853958e-17	3.06850109851e-16	0.123,0.169,0.157	0.219,0.0,0.123	0.036
3145	gene:Solyc11g072600.1	NA	11	-	55775239	55775284	55775030	55775134	55775570	55775716	3145	168,304,156	501,734,509	55,37,45	182,162,132	194	149	1.6341394386629963e-17	3.49030869236e-16	0.205,0.241,0.191	0.188,0.149,0.208	0.031
140	gene:Solyc03g063600.2	NA	3	+	35186244	35186474	35186043	35186120	35186656	35187019	140	1,7,0	2,4,0	1,2,2	7,0,0	379	149	1.7244998884076365e-17	3.67759627365e-16	0.164,0.408,NA	0.053,1.0,1.0	-0.398
11142	gene:Solyc02g083180.2	NA	2	-	46677814	46677912	46677392	46677574	46678012	46678145	11142	47,129,71	0,8,3	34,26,22	1,0,0	247	149	1.849622682414779e-17	3.9383219809e-16	1.0,0.907,0.935	0.954,1.0,1.0	-0.037
3736	gene:Solyc09g091850.2	NA	9	-	71065242	71065305	71065053	71065153	71065512	71065589	3736	3,2,1	13,29,31	3,0,0	29,22,34	212	149	1.882056078103923e-17	4.00118722632e-16	0.14,0.046,0.022	0.068,0.0,0.0	0.047
13937	gene:Solyc02g062920.2	NA	2	+	34864153	34864243	34863804	34863869	34864473	34864544	13937	23,100,31	54,88,70	7,11,12	56,42,52	239	149	1.9533210811931196e-17	4.14628572096e-16	0.21,0.415,0.216	0.072,0.14,0.126	0.168
9244	gene:Solyc11g030380.1	NA	11	-	21601867	21602007	21601637	21601766	21602636	21602848	9244	2,4,1	2,2,7	0,2,0	2,1,6	289	149	2.0136038807907053e-17	4.26766122963e-16	0.34,0.508,0.069	0.0,0.508,0.0	0.136
1585	gene:Solyc02g093080.2	NA	2	-	54018044	54018089	54017844	54017960	54018223	54018358	1585	0,5,0	6,84,38	4,1,3	30,40,19	194	149	2.045554806240772e-17	4.32870867074e-16	0.0,0.044,0.0	0.093,0.019,0.108	-0.059
6706	gene:Solyc11g043200.1	NA	11	-	33340466	33340578	33338655	33338724	33341468	33341570	6706	2,14,8	22,71,44	0,10,1	46,35,26	261	149	2.6108997934909826e-17	5.51657859592e-16	0.049,0.101,0.094	0.0,0.14,0.021	0.028
6179	gene:Solyc06g062310.2	NA	6	+	39311577	39311718	39310728	39310799	39311852	39311911	6179	1,10,2	0,0,2	1,1,4	2,0,6	290	149	3.2406952264671304e-17	6.83677344173e-16	1.0,1.0,0.339	0.204,1.0,0.255	0.293
10811	gene:Solyc10g045540.1	NA	10	+	34550557	34550704	34549919	34550002	34561244	34561427	10811	57,146,90	0,6,0	66,58,66	2,5,2	296	149	3.486114873210886e-17	7.3432634121e-16	1.0,0.925,1.0	0.943,0.854,0.943	0.062
8471	gene:Solyc04g014560.2	NA	4	+	4827996	4828049	4826961	4827042	4828287	4828359	8471	11,14,15	109,223,167	10,12,7	93,71,58	202	149	3.553173443729321e-17	7.47307350436e-16	0.069,0.044,0.062	0.073,0.111,0.082	-0.03
8627	gene:Solyc06g075510.2	NA	6	-	46867148	46867193	46866933	46867037	46867356	46867502	8627	8,24,16	16,23,13	41,24,24	9,7,18	194	149	4.5506709978830665e-17	9.55640909555e-16	0.277,0.445,0.486	0.778,0.725,0.506	-0.267
4499	gene:Solyc07g064510.2	NA	7	-	66622527	66622583	66622321	66622452	66623591	66623672	4499	124,427,149	3,17,6	126,100,67	4,1,2	205	149	4.773903667760567e-17	1.00099153887e-15	0.968,0.948,0.948	0.958,0.986,0.961	-0.014
10656	gene:Solyc03g111330.2	NA	3	+	61941152	61941398	61940540	61940695	61941467	61941582	10656	45,150,66	144,225,170	18,10,5	111,97,77	395	149	5.538026043971567e-17	1.15944517861e-15	0.105,0.201,0.128	0.058,0.037,0.024	0.105
410	gene:Solyc03g093640.2	NA	3	-	55198151	55198205	55197867	55198070	55199155	55199219	410	59,150,98	2,6,2	48,33,50	0,3,0	203	149	6.492345464722634e-17	1.35717647215e-15	0.956,0.948,0.973	1.0,0.89,1.0	-0.004
9003	gene:Solyc11g010180.1	NA	11	-	3266664	3266864	3264921	3265325	3269119	3269250	9003	2,9,4	95,214,136	7,11,3	127,109,89	349	149	7.844198933317165e-17	1.63728310057e-15	0.009,0.018,0.012	0.023,0.041,0.014	-0.013
8374	gene:Solyc10g006190.2	NA	10	-	905139	905293	903486	903758	905561	905588	8374	1,10,3	4,7,4	2,0,0	2,1,0	303	149	8.368175317502969e-17	1.74400381049e-15	0.109,0.413,0.269	0.33,0.0,NA	0.099
8029	gene:Solyc03g118340.2	NA	3	-	67249529	67249585	67249302	67249425	67249676	67249792	8029	6,3,17	46,44,137	4,1,10	147,92,73	205	149	9.039226528669914e-17	1.8810069728e-15	0.087,0.047,0.083	0.019,0.008,0.091	0.033
13744	gene:Solyc05g016410.2	NA	5	+	16194353	16194413	16193669	16193740	16194510	16194574	13744	153,232,229	3,0,1	76,82,73	8,13,7	209	149	9.731340399266523e-17	2.02197261619e-15	0.973,1.0,0.994	0.871,0.818,0.881	0.132
9832	gene:Solyc04g082830.2	NA	4	+	66368132	66368233	66367443	66367536	66368496	66368735	9832	8,29,14	0,2,0	12,0,4	2,2,0	250	149	1.0221386624762562e-16	2.120590845e-15	1.0,0.896,1.0	0.781,0.0,1.0	0.372
13035	gene:Solyc04g009060.2	NA	4	-	2620174	2620214	2619305	2619383	2620355	2620604	13035	126,211,138	11,29,21	111,62,93	26,15,39	189	149	1.0366274089996839e-16	2.1474111462e-15	0.9,0.852,0.838	0.771,0.765,0.653	0.134
14307	gene:Solyc09g076040.2	NA	9	+	67723781	67724089	67718897	67719862	67726762	67727485	14307	608,1224,569	38,76,49	607,434,460	35,29,17	457	149	1.1532159086009034e-16	2.38533606358e-15	0.839,0.84,0.791	0.85,0.83,0.898	-0.036
8542	gene:Solyc02g083320.2	NA	2	-	46772650	46772732	46771599	46771710	46772809	46772924	8542	353,485,203	14,7,7	193,134,153	21,12,13	231	149	1.2108908735003212e-16	2.50087146622e-15	0.942,0.978,0.949	0.856,0.878,0.884	0.084
1692	gene:Solyc01g049900.2	NA	1	-	47154074	47154286	47153891	47153972	47157738	47157842	1692	2,7,4	16,15,1	1,1,14	5,2,3	361	149	1.25770160131473e-16	2.59365600091e-15	0.049,0.162,0.623	0.076,0.171,0.658	-0.024
14160	gene:Solyc01g057340.2	NA	1	-	60510700	60510931	60510006	60510190	60511061	60511166	14160	7,25,5	7,15,8	2,1,3	0,0,1	380	149	1.4130574607028545e-16	2.90967146287e-15	0.282,0.395,0.197	1.0,1.0,0.541	-0.556
11068	gene:Solyc02g021060.2	NA	2	-	21418299	21418391	21412739	21412806	21418863	21418947	11068	5,4,2	13,45,30	7,2,4	18,14,17	241	149	1.48138493782525e-16	3.04580714795e-15	0.192,0.052,0.04	0.194,0.081,0.127	-0.039
7421	gene:Solyc12g014350.1	NA	12	-	5164831	5165009	5164544	5164616	5167181	5167281	7421	21,56,80	0,2,8	95,83,54	0,2,3	327	149	1.5239934201393923e-16	3.12873574538e-15	1.0,0.927,0.82	1.0,0.95,0.891	-0.031
5138	gene:Solyc05g054710.2	NA	5	-	64570889	64570909	64570688	64570737	64571725	64571859	5138	1,14,3	2,0,0	4,3,2	4,7,2	169	149	1.5328107170921477e-16	3.14214775165e-15	0.306,1.0,1.0	0.469,0.274,0.469	0.365
7460	gene:Solyc01g058140.2	NA	1	+	65433873	65434072	65433397	65433564	65435928	65436097	7460	167,245,135	0,2,0	94,59,87	2,0,4	348	149	1.5927937524059955e-16	3.26024971196e-15	1.0,0.981,1.0	0.953,1.0,0.903	0.042
5021	gene:Solyc03g112050.2	NA	3	+	62588729	62588778	62588457	62588630	62589217	62589309	5021	38,119,50	49,122,76	25,27,21	49,56,75	198	149	1.7356002189940243e-16	3.54727801074e-15	0.369,0.423,0.331	0.277,0.266,0.174	0.135
8594	gene:Solyc11g011850.1	NA	11	-	4802230	4802373	4801868	4802100	4804983	4805538	8594	4,14,5	163,297,178	4,5,0	176,131,155	292	149	1.810365128378833e-16	3.6945953028e-15	0.012,0.023,0.014	0.011,0.019,0.0	0.006
13610	gene:Solyc06g076670.2	NA	6	+	47615304	47615422	47615033	47615183	47615565	47615629	13610	46,153,68	111,208,136	26,24,26	122,121,134	267	149	1.8303809924222784e-16	3.72990971122e-15	0.188,0.291,0.218	0.106,0.1,0.098	0.131
11075	gene:Solyc07g008260.2	NA	7	-	3015970	3016031	3015691	3015758	3016343	3016411	11075	0,6,6	37,119,55	2,1,0	26,22,21	210	149	1.8399310979248426e-16	3.74382429763e-15	0.0,0.035,0.072	0.052,0.031,0.0	0.008
13927	gene:Solyc06g011570.2	NA	6	-	8118885	8118980	8117885	8117918	8119117	8119213	13927	2,6,0	8,25,14	0,0,2	4,4,7	244	149	2.191317755224251e-16	4.45222684241e-15	0.132,0.128,0.0	0.0,0.0,0.149	0.037
11527	gene:Solyc09g098550.2	NA	9	+	72352257	72352423	72351798	72352050	72352735	72353178	11527	2,70,22	248,545,297	29,12,17	207,155,145	315	149	2.3021075408052104e-16	4.6704261392e-15	0.004,0.057,0.034	0.062,0.035,0.053	-0.018
12058	gene:Solyc03g118890.2	NA	3	+	67677476	67677617	67677212	67677296	67677993	67678243	12058	6,9,9	170,360,154	2,0,2	73,94,42	290	149	2.9470372112358026e-16	5.97002898977e-15	0.018,0.013,0.029	0.014,0.0,0.024	0.007
12116	gene:Solyc02g089980.2	NA	2	+	51671584	51671671	51671450	51671510	51671916	51672045	12116	92,228,117	2,9,1	150,141,102	8,6,10	236	149	2.9849540402477653e-16	6.03794747406e-15	0.967,0.941,0.987	0.922,0.937,0.866	0.057
14380	gene:Solyc09g091840.2	NA	9	-	71051101	71051176	71050578	71050733	71051732	71051849	14380	86,163,189	274,380,490	144,115,84	397,422,332	224	149	3.5588597580402147e-16	7.18826959939e-15	0.173,0.222,0.204	0.194,0.153,0.144	0.036
3523	gene:Solyc09g065640.2	NA	9	+	63817350	63817565	63816909	63817201	63817652	63817962	3523	18,47,22	260,366,214	29,20,24	111,124,155	364	149	4.2267341798249607e-16	8.52474027031e-15	0.028,0.05,0.04	0.097,0.062,0.06	-0.034
348	gene:Solyc03g078570.2	NA	3	-	51180219	51180396	51179972	51180084	51180666	51180737	348	4,19,4	2,20,2	4,3,2	1,2,0	326	149	4.407632426129137e-16	8.87657159903e-15	0.478,0.303,0.478	0.646,0.407,1.0	-0.265
12648	gene:Solyc11g022380.1	NA	11	+	13698802	13698900	13698501	13698689	13699098	13699232	12648	21,74,91	0,3,2	54,46,28	0,5,3	247	149	5.725479358055079e-16	1.1513738095e-14	1.0,0.937,0.965	1.0,0.847,0.849	0.069
12342	gene:Solyc05g050380.2	NA	5	+	60491632	60491712	60491052	60491450	60491794	60492347	12342	112,189,121	184,246,165	176,110,130	275,211,221	229	149	5.825854415023804e-16	1.16984857633e-14	0.284,0.333,0.323	0.294,0.253,0.277	0.039
8188	gene:Solyc03g110900.2	NA	3	-	61635315	61635413	61635054	61635209	61635477	61635663	8188	2,0,0	5,2,2	4,0,0	3,0,2	247	149	6.742015720464603e-16	1.35184294803e-14	0.194,0.0,0.0	0.446,NA,0.0	-0.158
730	gene:Solyc02g005520.2	NA	2	-	9240097	9240131	9239964	9240011	9240303	9240480	730	2,4,2	10,3,1	1,1,0	0,7,0	183	149	7.182623726382836e-16	1.43809300373e-14	0.14,0.521,0.62	1.0,0.104,NA	-0.125
8021	gene:Solyc07g042830.2	NA	7	-	56341470	56341511	56341111	56341217	56342050	56342116	8021	147,216,99	9,4,5	43,30,54	2,7,10	190	149	8.63741589144224e-16	1.72685545911e-14	0.928,0.977,0.939	0.944,0.771,0.809	0.107
7376	gene:Solyc02g089000.2	NA	2	+	50906576	50906659	50906336	50906516	50907670	50907733	7376	0,4,1	7,19,5	0,2,0	1,0,4	232	149	9.035133140792297e-16	1.80374827796e-14	0.0,0.119,0.114	0.0,1.0,0.0	-0.256
6250	gene:Solyc01g067570.2	NA	1	+	76383223	76383307	76382982	76383078	76383511	76383939	6250	56,143,56	0,6,0	12,12,5	3,2,6	233	149	1.056343465908443e-15	2.1057977353e-14	1.0,0.938,1.0	0.719,0.793,0.348	0.359
6633	gene:Solyc02g062640.2	NA	2	+	34389194	34389408	34388886	34388946	34389810	34389880	6633	218,462,231	6,3,4	143,131,139	5,4,5	363	149	1.1472939275728969e-15	2.28379565467e-14	0.937,0.984,0.96	0.922,0.931,0.919	0.036
12227	gene:Solyc09g014320.2	NA	9	-	5844397	5844446	5844210	5844260	5844789	5844883	12227	2,5,0	25,81,38	7,4,0	50,23,33	198	149	1.1632948699911978e-15	2.3123007134e-14	0.057,0.044,0.0	0.095,0.116,0.0	-0.037
7500	gene:Solyc02g071800.2	NA	2	+	41151719	41151791	41151230	41151449	41152064	41152130	7500	13,29,47	0,0,4	26,22,13	0,0,6	221	149	1.2680634251781034e-15	2.51691376816e-14	1.0,1.0,0.888	1.0,1.0,0.594	0.098
7420	gene:Solyc12g014350.1	NA	12	-	5164831	5164969	5164544	5164616	5167181	5167281	7420	13,28,39	0,2,8	49,40,35	0,2,3	287	149	1.3088822028005602e-15	2.59418943797e-14	1.0,0.879,0.717	1.0,0.912,0.858	-0.058
4907	gene:Solyc06g082220.2	NA	6	+	48138406	48138890	48137245	48137477	48139163	48139314	4907	873,1607,1017	247,201,196	908,632,664	80,52,64	633	149	1.480657424323883e-15	2.93042343476e-14	0.454,0.653,0.55	0.728,0.741,0.709	-0.174
9172	gene:Solyc01g102490.2	NA	1	+	91285269	91285468	91283986	91284048	91286805	91286869	9172	68,225,113	0,1,3	45,36,31	3,4,4	348	149	1.514362575415112e-15	2.99248485608e-14	1.0,0.99,0.942	0.865,0.794,0.768	0.168
9663	gene:Solyc02g078490.2	NA	2	+	43160105	43160153	43158361	43158445	43160242	43160412	9663	0,6,0	13,33,10	0,0,1	25,13,12	197	149	1.5163663720015011e-15	2.99248485608e-14	0.0,0.121,0.0	0.0,0.0,0.059	0.021
14082	gene:Solyc07g061970.2	NA	7	+	64832355	64832421	64831107	64831586	64833781	64833854	14082	72,235,64	0,2,2	69,47,54	2,0,4	215	149	1.639947639897667e-15	3.23173062848e-14	1.0,0.988,0.957	0.96,1.0,0.903	0.027
1452	gene:Solyc04g076680.2	NA	4	+	61581835	61582057	61580139	61580271	61585706	61585726	1452	90,241,130	18,79,26	65,61,33	2,2,3	371	149	1.7387007952634282e-15	3.42143482673e-14	0.668,0.551,0.668	0.929,0.925,0.815	-0.261
11051	gene:Solyc12g100270.1	NA	12	+	67043810	67044046	67043523	67043756	67044583	67044691	11051	66,232,150	0,9,3	255,137,126	15,5,10	385	149	1.827628942023383e-15	3.59129087108e-14	1.0,0.909,0.951	0.868,0.914,0.83	0.083
5923	gene:Solyc05g018520.2	NA	5	-	22137790	22137943	22136500	22136569	22140215	22140329	5923	10,73,26	188,421,145	41,31,21	116,110,104	302	149	1.881358572937679e-15	3.69159588741e-14	0.026,0.079,0.081	0.148,0.122,0.091	-0.058
9538	gene:Solyc04g017610.2	NA	4	+	7583996	7584156	7583296	7583454	7584619	7585025	9538	131,396,183	4,5,3	68,74,74	3,0,0	309	149	1.9183343228104134e-15	3.75878755132e-14	0.94,0.974,0.967	0.916,1.0,1.0	-0.012
4050	gene:Solyc11g007090.1	NA	11	+	1562008	1562131	1561243	1561483	1562845	1563027	4050	21,39,18	0,4,4	11,12,15	3,0,0	272	149	1.9432773718144037e-15	3.80224470118e-14	1.0,0.842,0.711	0.668,1.0,1.0	-0.038
9598	gene:Solyc10g006220.2	NA	10	-	911585	911643	911412	911512	911728	911835	9598	11,27,14	33,62,18	8,9,9	53,37,35	207	149	2.1337072024953684e-15	4.16891229692e-14	0.194,0.239,0.359	0.098,0.149,0.156	0.13
13861	gene:Solyc01g103020.2	NA	1	+	91690985	91691232	91690652	91690721	91691313	91691430	13861	21,40,23	80,165,120	6,13,1	106,78,71	396	149	2.25063804029777e-15	4.39113847437e-14	0.09,0.084,0.067	0.021,0.059,0.005	0.052
8007	gene:Solyc05g018700.2	NA	5	-	22832424	22832513	22832261	22832292	22832636	22832816	8007	2,0,4	90,159,105	2,2,6	112,59,55	238	149	2.4704387256697683e-15	4.81315646906e-14	0.014,0.0,0.023	0.011,0.021,0.064	-0.02
6247	gene:Solyc01g067570.2	NA	1	+	76382979	76383078	76381738	76382539	76383511	76383939	6247	0,6,0	0,2,1	3,0,2	0,2,0	248	149	2.683032452729731e-15	5.21995917784e-14	NA,0.643,0.0	1.0,0.0,1.0	-0.345
2300	gene:Solyc01g097210.2	NA	1	+	88149046	88149107	88148007	88148123	88149950	88150052	2300	0,7,7	24,97,45	2,0,0	20,13,19	210	149	3.3938326313223183e-15	6.59352653162e-14	0.0,0.049,0.099	0.066,0.0,0.0	0.027
504	gene:Solyc04g025540.2	NA	4	-	22112036	22112060	22105523	22105605	22112148	22112232	504	2,5,5	2,7,5	5,0,0	6,0,7	173	149	3.553950320375761e-15	6.89486412648e-14	0.463,0.381,0.463	0.418,NA,0.0	0.227
9273	gene:Solyc05g015860.2	NA	5	+	12528267	12528413	12527398	12527444	12528555	12528604	9273	229,407,409	2,2,4	228,203,166	3,7,0	295	149	3.638020956579175e-15	7.04802510672e-14	0.983,0.99,0.981	0.975,0.936,1.0	0.014
2434	gene:Solyc10g007500.2	NA	10	-	1835088	1835134	1834838	1834988	1835659	1835719	2434	28,65,39	30,71,41	8,8,7	73,42,41	195	149	3.932339435059293e-15	7.60750055264e-14	0.416,0.412,0.421	0.077,0.127,0.115	0.31
11631	gene:Solyc12g096280.1	NA	12	-	65272144	65272184	65270496	65270610	65272816	65272879	11631	4,9,4	2,8,9	2,4,4	2,3,0	189	149	4.9525391341616e-15	9.56772131888e-14	0.612,0.47,0.259	0.441,0.512,1.0	-0.204
11129	gene:Solyc02g083180.2	NA	2	-	46677794	46677912	46677392	46677574	46678012	46678145	11129	3,16,6	0,8,3	7,0,1	1,0,0	267	149	5.613540989031644e-15	1.08294889627e-13	1.0,0.527,0.527	0.796,NA,1.0	-0.213
11264	gene:Solyc07g042550.2	NA	7	-	55981939	55982041	55980892	55981020	55982353	55982494	11264	4,5,10	96,291,466	68,28,11	1108,732,443	251	149	8.22141095714086e-15	1.58383064027e-13	0.024,0.01,0.013	0.035,0.022,0.015	-0.008
12533	gene:Solyc06g070980.2	NA	6	-	43590401	43590445	43589769	43589858	43590545	43590679	12533	961,2770,948	51,168,64	255,219,220	38,22,47	193	149	8.310981907210933e-15	1.59884693893e-13	0.936,0.927,0.92	0.838,0.885,0.783	0.092
12823	gene:Solyc11g066960.1	NA	11	-	52744880	52744948	52744717	52744792	52745262	52745384	12823	2,0,1	12,16,13	1,7,0	6,10,5	217	149	8.66870685411182e-15	1.66533607232e-13	0.103,0.0,0.05	0.103,0.325,0.0	-0.092
4404	gene:Solyc09g064590.2	NA	9	+	61909605	61909825	61909172	61909524	61910012	61910156	4404	28,72,35	72,161,99	3,11,7	77,65,52	369	149	1.1534943835533663e-14	2.21287520862e-13	0.136,0.153,0.125	0.015,0.064,0.052	0.094
1394	gene:Solyc02g067570.2	NA	2	+	37725275	37725290	37725110	37725186	37725441	37725635	1394	3,3,11	0,2,8	0,2,7	5,2,4	164	149	1.1558008689592087e-14	2.21421183183e-13	1.0,0.577,0.555	0.0,0.476,0.614	0.347
7932	gene:Solyc06g050510.2	NA	6	-	33200346	33200561	33199626	33199816	33200639	33200786	7932	0,1,12	0,2,7	14,6,7	11,20,3	364	149	1.1617275805995119e-14	2.22188719383e-13	NA,0.17,0.412	0.343,0.109,0.489	-0.023
8812	gene:Solyc03g098650.2	NA	3	+	60949565	60949747	60949439	60949500	60950452	60950534	8812	3,10,2	0,0,0	1,0,1	7,1,0	331	149	1.1630380076760425e-14	2.22188719383e-13	1.0,1.0,1.0	0.06,0.0,1.0	0.647
11588	gene:Solyc12g035520.1	NA	12	-	57450107	57450250	57449646	57449737	57450997	57451433	11588	29,81,60	0,2,0	53,35,36	6,0,2	292	149	1.4804897445090866e-14	2.82442946404e-13	1.0,0.954,1.0	0.818,1.0,0.902	0.078
2000	gene:Solyc04g016550.2	NA	4	-	7372913	7372992	7371957	7372113	7373130	7373351	2000	18,25,9	0,26,8	6,2,2	3,4,4	228	149	1.5805535237669585e-14	3.01115148468e-13	1.0,0.386,0.424	0.567,0.246,0.246	0.25
10889	gene:Solyc07g007810.2	NA	7	+	2468887	2469112	2467854	2467998	2469247	2469346	10889	9,39,29	0,2,0	31,5,4	2,0,2	374	149	1.828038327053786e-14	3.47782395417e-13	1.0,0.886,1.0	0.861,1.0,0.443	0.194
12547	gene:Solyc06g070980.2	NA	6	-	43590401	43590439	43589769	43589858	43590545	43590679	12547	961,2765,948	51,168,64	255,219,220	38,22,47	187	149	1.9559562754534936e-14	3.71092118191e-13	0.938,0.929,0.922	0.842,0.888,0.789	0.09
12933	gene:Solyc05g007020.2	NA	5	-	1610401	1610526	1610233	1610313	1610655	1610838	12933	41,104,65	15,28,11	11,15,7	24,12,19	274	149	1.9541236851252816e-14	3.71092118191e-13	0.598,0.669,0.763	0.2,0.405,0.167	0.419
2452	gene:Solyc08g078320.2	NA	8	+	62136611	62136738	62135007	62135502	62137598	62138290	2452	3,3,1	0,0,0	1,0,0	0,1,6	276	149	2.0705677960714102e-14	3.92295592768e-13	1.0,1.0,1.0	1.0,0.0,0.0	0.667
6993	gene:Solyc10g007050.2	NA	10	-	1438541	1438739	1438109	1438259	1438893	1439049	6993	2,4,6	5,23,13	0,2,0	2,9,3	347	149	2.3346055826816714e-14	4.41712514302e-13	0.147,0.069,0.165	0.0,0.087,0.0	0.098
7373	gene:Solyc01g106030.2	NA	1	+	94010143	94010326	94009712	94009846	94011764	94011872	7373	12,8,3	41,139,82	5,1,2	54,44,37	332	149	2.4063969083416985e-14	4.54670185086e-13	0.116,0.025,0.016	0.04,0.01,0.024	0.028
5170	gene:Solyc07g055540.2	NA	7	-	63530688	63530920	63530277	63530498	63532101	63532474	5170	18,27,13	76,162,105	16,0,3	84,75,77	381	149	2.505516084317353e-14	4.72748610971e-13	0.085,0.061,0.046	0.069,0.0,0.015	0.036
1362	gene:Solyc02g062810.2	NA	2	+	34593151	34593246	34592283	34592394	34593555	34593751	1362	0,5,2	12,45,48	2,0,0	65,51,30	244	149	2.64045106438627e-14	4.97526087543e-13	0.0,0.064,0.025	0.018,0.0,0.0	0.024
11041	gene:Solyc08g061220.2	NA	8	-	48209704	48209727	48208388	48208546	48209827	48209866	11041	22,30,53	8,0,2	41,33,40	2,1,0	172	149	2.783080225811454e-14	5.23683563694e-13	0.704,1.0,0.958	0.947,0.966,1.0	-0.084
9821	gene:Solyc04g007610.2	NA	4	-	1291019	1291218	1289594	1289741	1291402	1291443	9821	4,5,10	65,155,67	5,6,9	58,62,40	348	149	3.209166560631947e-14	6.03033962315e-13	0.026,0.014,0.06	0.036,0.04,0.088	-0.021
12925	gene:Solyc05g007020.2	NA	5	-	1610395	1610526	1610233	1610313	1610655	1610845	12925	38,101,65	15,28,11	10,13,7	24,12,19	280	149	3.98079442180764e-14	7.47009921855e-13	0.574,0.657,0.759	0.181,0.366,0.164	0.426
8548	gene:Solyc02g083320.2	NA	2	-	46770660	46770855	46770075	46770166	46770945	46771095	8548	306,527,338	483,959,413	189,150,155	246,183,219	344	149	4.6860052989343863e-14	8.78147178295e-13	0.215,0.192,0.262	0.25,0.262,0.235	-0.026
4407	gene:Solyc09g064590.2	NA	9	+	61909605	61909749	61909172	61909524	61910012	61910156	4407	25,62,28	72,161,99	3,6,10	77,65,52	293	149	4.7563957034438255e-14	8.90125481644e-13	0.15,0.164,0.126	0.019,0.045,0.089	0.096
4550	gene:Solyc01g097200.1	NA	1	+	88140901	88141035	88140084	88140124	88142280	88142421	4550	35,22,32	3,10,3	20,12,29	7,13,2	283	149	4.8130552755646006e-14	8.99505099394e-13	0.86,0.537,0.849	0.601,0.327,0.884	0.145
13886	gene:Solyc03g124030.2	NA	3	-	70742109	70742278	70739225	70739297	70742900	70742963	13886	10,14,4	57,171,98	16,2,0	29,31,54	318	149	5.3599472401971515e-14	1.00035378954e-12	0.076,0.037,0.019	0.205,0.029,0.0	-0.034
7251	gene:Solyc11g042430.1	NA	11	+	36618120	36618167	36617866	36617981	36619083	36619168	7251	10,22,7	0,0,2	18,3,5	0,0,4	196	149	5.506524238986312e-14	1.02631762747e-12	1.0,1.0,0.727	1.0,1.0,0.487	0.08
5256	gene:Solyc01g005090.2	NA	1	-	83838	84025	83547	83696	84106	84215	5256	9,8,16	14,68,34	13,4,14	16,11,2	336	149	6.083896135458614e-14	1.13239501141e-12	0.222,0.05,0.173	0.265,0.139,0.756	-0.238
9536	gene:Solyc04g017610.2	NA	4	+	7583998	7584156	7583296	7583454	7584619	7585025	9536	86,258,101	4,5,3	46,52,46	3,0,0	307	149	6.135516834088899e-14	1.14045991963e-12	0.913,0.962,0.942	0.882,1.0,1.0	-0.022
11281	gene:Solyc09g074100.2	NA	9	-	65776062	65776260	65775760	65775911	65776370	65776522	11281	15,40,17	34,112,32	2,4,1	23,13,7	347	149	6.713591913590077e-14	1.24622748679e-12	0.159,0.133,0.186	0.036,0.117,0.058	0.089
10208	gene:Solyc12g008840.1	NA	12	+	2185445	2185477	2185073	2185186	2186013	2186106	10208	41,137,133	9,27,25	12,2,4	8,3,5	181	149	6.825993200045492e-14	1.2653845885e-12	0.789,0.807,0.814	0.553,0.354,0.397	0.369
4386	gene:Solyc05g015710.2	NA	5	-	11757799	11757841	11757559	11757649	11758143	11758617	4386	0,20,1	4,14,7	1,0,2	0,5,5	191	149	6.92542967576688e-14	1.28198650749e-12	0.0,0.527,0.1	1.0,0.0,0.238	-0.204
7058	gene:Solyc03g097260.2	NA	3	-	59564225	59564310	59563953	59564031	59564473	59564920	7058	4,0,5	2,5,16	2,0,1	5,5,3	234	149	6.934190923819102e-14	1.28198650749e-12	0.56,0.0,0.166	0.203,0.0,0.175	0.116
9455	gene:Solyc03g115700.2	NA	3	+	65342568	65342669	65341934	65342120	65342918	65343002	9455	159,397,167	0,4,0	121,98,66	4,1,2	250	149	6.980831536517858e-14	1.28887701725e-12	1.0,0.983,1.0	0.947,0.983,0.952	0.034
6214	gene:Solyc11g064950.1	NA	11	-	50266412	50266464	50265074	50265346	50266564	50266616	6214	9,6,6	178,314,252	1,4,2	150,105,110	201	149	7.030240433786298e-14	1.29625947945e-12	0.036,0.014,0.017	0.005,0.027,0.013	0.007
7083	gene:Solyc07g014650.2	NA	7	-	5031550	5031620	5030532	5030878	5034120	5034283	7083	1,0,1	10,2,2	3,0,0	0,0,2	219	149	7.058847755378637e-14	1.29979184572e-12	0.064,0.0,0.254	1.0,NA,0.0	-0.394
14132	gene:Solyc01g112310.2	NA	1	+	98388560	98388596	98383231	98383698	98393407	98393616	14132	0,3,0	0,7,6	1,1,2	2,1,2	185	149	8.06272970349895e-14	1.48265838331e-12	NA,0.257,0.0	0.287,0.446,0.446	-0.265
5144	gene:Solyc07g056530.2	NA	7	-	64323780	64324004	64323372	64323706	64324540	64324809	5144	2,11,3	3,11,4	5,0,3	6,13,0	373	149	9.195653324193988e-14	1.68873446561e-12	0.21,0.285,0.231	0.25,0.0,1.0	-0.175
11984	gene:Solyc09g020140.2	NA	9	-	18641247	18641351	18640525	18640581	18642512	18642598	11984	254,466,282	6,2,0	269,251,176	9,0,2	253	149	9.549411217244849e-14	1.75136201724e-12	0.961,0.993,1.0	0.946,1.0,0.981	0.009
6278	gene:Solyc03g033560.2	NA	3	-	5108473	5108611	5107879	5108271	5110993	5111275	6278	47,53,50	285,445,269	33,18,31	160,111,143	287	149	1.002573305306289e-13	1.83627108049e-12	0.079,0.058,0.088	0.097,0.078,0.101	-0.017
11408	gene:Solyc06g069030.2	NA	6	+	42838493	42838676	42837527	42837890	42838776	42838836	11408	15,16,8	2,3,1	14,4,18	2,4,5	332	149	1.1600693913872282e-13	2.12190884023e-12	0.771,0.705,0.782	0.759,0.31,0.618	0.19
3459	gene:Solyc03g031990.2	NA	3	-	4482695	4482766	4482048	4482132	4483875	4483950	3459	79,152,116	2,2,1	61,59,18	0,1,5	220	149	1.2697368061756107e-13	2.31941962403e-12	0.964,0.981,0.987	1.0,0.976,0.709	0.082
4052	gene:Solyc11g007090.1	NA	11	+	1561998	1562131	1561243	1561483	1562845	1563027	4052	42,67,35	0,4,4	28,23,20	3,0,0	282	149	1.2946491243920691e-13	2.36179027931e-12	1.0,0.898,0.822	0.831,1.0,1.0	-0.037
2498	gene:Solyc08g066180.2	NA	8	-	54579097	54579274	54578430	54578619	54581029	54581080	2498	1,4,1	51,60,45	1,8,0	41,38,26	326	149	1.3140250800030803e-13	2.3939622484e-12	0.009,0.03,0.01	0.011,0.088,0.0	-0.017
8872	gene:Solyc11g019950.1	NA	11	-	9819543	9819628	9818636	9818730	9820887	9820982	8872	2,49,40	0,3,0	24,37,27	1,5,0	234	149	1.371116876938104e-13	2.49467098443e-12	1.0,0.912,1.0	0.939,0.825,1.0	0.049
4608	gene:Solyc01g102660.2	NA	1	+	91407698	91407781	91406874	91406959	91407880	91407956	4608	304,768,424	88,158,86	238,190,154	133,96,93	232	149	1.400293265350156e-13	2.54439020672e-12	0.689,0.757,0.76	0.535,0.56,0.515	0.199
8641	gene:Solyc08g083300.2	NA	8	+	65808358	65808420	65807317	65807566	65809058	65809118	8641	0,1,2	0,0,2	3,0,2	0,1,3	211	149	1.7476398574847864e-13	3.1713438311e-12	NA,1.0,0.414	1.0,0.0,0.32	0.267
13684	gene:Solyc04g007260.2	NA	4	-	977355	977465	976584	976680	980626	980727	13684	8,36,20	4,2,0	18,14,8	3,0,0	259	149	1.778984828037275e-13	3.22397052828e-12	0.535,0.912,1.0	0.775,1.0,1.0	-0.109
13386	gene:Solyc01g057210.2	NA	1	+	59830010	59830269	59829383	59829930	59830366	59830547	13386	113,232,159	5,0,5	140,86,88	2,0,2	408	149	1.7879086328323248e-13	3.23587937429e-12	0.892,1.0,0.921	0.962,1.0,0.941	-0.03
10809	gene:Solyc10g045540.1	NA	10	+	34557479	34557591	34550557	34550704	34561244	34561427	10809	11,50,23	6,30,25	15,12,26	4,9,6	261	149	1.8893401764264243e-13	3.41496374859e-12	0.511,0.488,0.344	0.682,0.432,0.712	-0.161
327	gene:Solyc05g014970.2	NA	5	-	9179572	9179639	9177711	9177879	9179755	9179914	327	0,27,5	67,179,88	3,1,0	103,65,56	216	149	1.9952242323302473e-13	3.60161539576e-12	0.0,0.094,0.038	0.02,0.011,0.0	0.034
13460	gene:Solyc05g012290.2	NA	5	+	5569893	5569950	5569741	5569804	5570352	5570416	13460	20,77,35	4,0,0	21,39,17	4,2,0	206	149	2.0407243068645763e-13	3.67892042476e-12	0.783,1.0,1.0	0.792,0.934,1.0	0.019
10041	gene:Solyc10g011660.2	NA	10	-	3904610	3904715	3904208	3904521	3905377	3905499	10041	23,31,41	51,116,213	25,28,16	61,34,21	254	149	2.1362270584635886e-13	3.84604753785e-12	0.209,0.136,0.101	0.194,0.326,0.309	-0.128
6630	gene:Solyc02g062640.2	NA	2	+	34389160	34389408	34388886	34388946	34389810	34389880	6630	247,509,277	6,3,4	159,152,154	5,4,5	397	149	2.389091482796388e-13	4.29568017593e-12	0.939,0.985,0.963	0.923,0.934,0.92	0.037
8590	gene:Solyc06g069890.2	NA	6	+	43516623	43516652	43516449	43516506	43518292	43518528	8590	14,49,10	0,3,0	11,7,1	1,3,0	178	149	2.4227984054002654e-13	4.35059948646e-12	1.0,0.932,1.0	0.902,0.661,1.0	0.123
1163	gene:Solyc05g056130.2	NA	5	-	65529616	65529747	65529364	65529509	65529938	65530570	1163	9,21,6	123,299,142	8,6,5	197,150,154	280	149	2.633128065531477e-13	4.72212210448e-12	0.037,0.036,0.022	0.021,0.021,0.017	0.012
5799	gene:Solyc02g069780.2	NA	2	+	39604980	39605083	39604737	39604875	39605247	39605342	5799	0,2,5	9,31,33	8,2,0	14,11,21	252	149	2.8650841620262703e-13	5.13141050113e-12	0.0,0.037,0.082	0.253,0.097,0.0	-0.077
12921	gene:Solyc05g007020.2	NA	5	-	1612293	1612350	1611530	1612207	1612488	1612548	12921	14,8,2	54,136,137	2,3,2	60,52,23	206	149	3.1089554852977585e-13	5.56094703515e-12	0.158,0.041,0.01	0.024,0.04,0.059	0.029
5371	gene:Solyc02g094510.2	NA	2	-	55031895	55032255	55027532	55027621	55032966	55033143	5371	375,775,418	0,2,2	387,259,264	3,3,4	509	149	3.2861045850804274e-13	5.87017773608e-12	1.0,0.991,0.984	0.974,0.962,0.951	0.029
8451	gene:Solyc07g041010.2	NA	7	+	51528731	51528844	51528288	51528298	51530280	51530407	8451	556,1310,565	15,45,21	249,225,193	2,25,11	262	149	3.691534381330119e-13	6.58586970366e-12	0.955,0.943,0.939	0.986,0.837,0.909	0.035
7462	gene:Solyc01g058140.2	NA	1	+	65427242	65427372	65426692	65427035	65433397	65433564	7462	159,294,264	7,4,4	106,137,102	1,2,2	279	149	3.702172978893493e-13	6.59629395397e-12	0.924,0.975,0.972	0.983,0.973,0.965	-0.017
3740	gene:Solyc10g008990.2	NA	10	+	3023300	3023438	3022922	3023039	3023586	3023685	3740	54,88,40	0,1,2	72,32,34	10,2,3	287	149	3.717706301576359e-13	6.61540105798e-12	1.0,0.979,0.912	0.789,0.893,0.855	0.118
8561	gene:Solyc08g076120.2	NA	8	+	60154943	60154987	60151782	60151848	60155299	60155345	8561	1,5,0	69,71,41	5,0,2	17,23,11	193	149	3.871752151113896e-13	6.88061380343e-12	0.011,0.052,0.0	0.185,0.0,0.123	-0.082
8962	gene:Solyc01g106950.2	NA	1	+	94640486	94640580	94639566	94639629	94640744	94640853	8962	51,55,58	12,2,3	73,62,42	8,0,3	243	149	4.02879645460404e-13	7.15046390104e-12	0.723,0.944,0.922	0.848,1.0,0.896	-0.052
8236	gene:Solyc07g064300.2	NA	7	+	66513181	66513271	66512687	66512788	66513515	66513705	8236	84,302,176	0,16,3	81,51,36	3,9,5	239	149	4.138556635927072e-13	7.33580496484e-12	1.0,0.922,0.973	0.944,0.779,0.818	0.118
13010	gene:Solyc03g118150.2	NA	3	+	67104586	67104681	67104238	67104275	67104972	67105083	13010	16,41,15	0,3,0	12,8,9	2,0,4	244	149	4.207086130990112e-13	7.44767950216e-12	1.0,0.893,1.0	0.786,1.0,0.579	0.176
7253	gene:Solyc11g042430.1	NA	11	+	36618087	36618186	36617866	36617981	36619083	36619168	7253	7,34,10	0,0,2	10,10,4	0,0,4	248	149	4.374183348978352e-13	7.73353367162e-12	1.0,1.0,0.75	1.0,1.0,0.375	0.125
9268	gene:Solyc05g015860.2	NA	5	+	12528267	12528411	12527398	12527444	12528555	12528604	9268	94,199,183	2,2,4	113,99,72	3,7,0	293	149	4.835386066569035e-13	8.53796345901e-12	0.96,0.981,0.959	0.95,0.878,1.0	0.024
3042	gene:Solyc04g009050.2	NA	4	-	2612398	2612610	2612151	2612300	2613262	2613481	3042	22,80,40	9,58,21	8,4,8	20,16,6	361	149	5.154638024143084e-13	9.09000590027e-12	0.502,0.363,0.44	0.142,0.094,0.355	0.238
10956	gene:Solyc01g090220.2	NA	1	-	83868016	83868059	83867792	83867929	83868502	83868640	10956	2,1,0	17,35,29	1,2,2	29,18,15	192	149	5.224297300683495e-13	9.20105113584e-12	0.084,0.022,0.0	0.026,0.079,0.094	-0.031
7178	gene:Solyc03g006490.2	NA	3	+	1075998	1076188	1074626	1074906	1076396	1076517	7178	446,1344,530	9,41,14	317,237,220	5,15,11	339	149	5.387853932250657e-13	9.47697325295e-12	0.956,0.935,0.943	0.965,0.874,0.898	0.032
12443	gene:Solyc08g083370.2	NA	8	+	65833303	65833369	65833109	65833217	65833435	65833556	12443	59,192,62	10,6,3	84,46,52	20,10,9	215	149	5.653099025687719e-13	9.93082721562e-12	0.803,0.957,0.935	0.744,0.761,0.8	0.13
5082	gene:Solyc08g022070.2	NA	8	+	33072937	33073157	33072403	33072551	33073316	33073517	5082	123,114,277	12,28,12	140,136,140	25,9,25	369	149	5.679718890176846e-13	9.96486394571e-12	0.805,0.622,0.903	0.693,0.859,0.693	0.028
3456	gene:Solyc03g031990.2	NA	3	-	4482695	4482718	4482046	4482132	4483875	4483950	3456	36,80,60	2,2,1	34,24,11	0,1,5	172	149	5.77107681923262e-13	1.01122498915e-11	0.94,0.972,0.981	1.0,0.954,0.656	0.094
11332	gene:Solyc10g006890.2	NA	10	+	1327843	1327934	1323570	1324991	1328361	1328574	11332	23,28,40	1,7,1	15,30,28	2,11,0	240	149	6.000509399503726e-13	1.05008914491e-11	0.935,0.713,0.961	0.823,0.629,1.0	0.052
4090	gene:Solyc01g104650.2	NA	1	+	93082998	93083028	93082547	93082619	93084628	93085085	4090	251,430,286	5,2,1	103,64,91	0,11,3	179	149	6.14241128020823e-13	1.07355612655e-11	0.977,0.994,0.996	1.0,0.829,0.962	0.059
10850	gene:Solyc07g008150.2	NA	7	-	2855142	2855331	2853467	2853737	2856093	2857133	10850	2,20,15	41,138,41	2,0,4	29,16,19	338	149	6.957764293364634e-13	1.2145183738e-11	0.021,0.06,0.139	0.03,0.0,0.085	0.035
10806	gene:Solyc10g045540.1	NA	10	+	34557468	34557591	34550557	34550704	34561244	34561427	10806	47,137,98	6,30,25	88,73,69	4,9,6	272	149	7.820661102632636e-13	1.36341183101e-11	0.811,0.714,0.682	0.923,0.816,0.863	-0.132
13480	gene:Solyc06g007590.2	NA	6	-	1584912	1584966	1584514	1584840	1585109	1585165	13480	82,221,94	0,1,2	82,46,35	0,1,5	203	149	7.83890099178143e-13	1.36486181192e-11	1.0,0.994,0.972	1.0,0.971,0.837	0.053
3852	gene:Solyc10g062340.1	NA	10	-	26117700	26118242	26117530	26117620	26120590	26120849	3852	420,514,735	6,4,9	539,492,484	3,8,0	691	149	7.971385633114462e-13	1.38617458133e-11	0.938,0.965,0.946	0.975,0.93,1.0	-0.019
4492	gene:Solyc07g064510.2	NA	7	-	66623591	66623672	66622527	66622583	66623969	66624435	4492	17,83,33	599,1575,784	19,10,10	644,370,367	230	149	8.950822589093707e-13	1.55452733223e-11	0.018,0.033,0.027	0.019,0.017,0.017	0.008
393	gene:Solyc07g032480.2	NA	7	-	39486250	39486432	39484581	39485400	39486534	39486711	393	45,183,79	67,137,75	45,39,26	51,65,48	331	149	9.90152551709384e-13	1.71747141851e-11	0.232,0.376,0.322	0.284,0.213,0.196	0.079
1451	gene:Solyc04g076680.2	NA	4	+	61581842	61582057	61580139	61580271	61585706	61585726	1451	41,94,43	18,79,26	27,33,16	2,2,3	364	149	9.939089967004874e-13	1.72181590046e-11	0.483,0.328,0.404	0.847,0.871,0.686	-0.396
3453	gene:Solyc03g031990.2	NA	3	-	4482637	4482873	4482046	4482132	4483875	4483950	3453	114,248,243	2,2,1	89,104,65	0,1,5	385	149	1.0051213701840584e-12	1.73904961596e-11	0.957,0.98,0.989	1.0,0.976,0.834	0.039
8384	gene:Solyc02g036340.2	NA	2	-	30518707	30518927	30518025	30518190	30520133	30520346	8384	13,39,36	6,8,7	28,22,23	23,16,8	369	149	1.2876061357493583e-12	2.22500281372e-11	0.467,0.663,0.675	0.33,0.357,0.537	0.194
4255	gene:Solyc03g082590.2	NA	3	+	52517075	52517254	52516499	52516945	52518920	52519056	4255	47,64,43	35,44,36	45,45,17	43,24,37	328	149	1.372519803062866e-12	2.36875908295e-11	0.379,0.398,0.352	0.322,0.46,0.173	0.058
9890	gene:Solyc10g018530.1	NA	10	-	8736514	8736538	8736163	8736279	8736609	8736641	9890	33,37,25	0,2,1	6,4,3	4,0,0	173	149	1.4986191649864543e-12	2.58314619228e-11	1.0,0.941,0.956	0.564,1.0,1.0	0.111
6019	gene:Solyc03g117420.2	NA	3	-	66568342	66568413	66567192	66567487	66569092	66569138	6019	345,823,871	132,306,374	348,238,159	138,88,112	220	149	1.6947667770463091e-12	2.91758661055e-11	0.639,0.646,0.612	0.631,0.647,0.49	0.043
8589	gene:Solyc06g069890.2	NA	6	+	43516606	43516652	43516449	43516506	43518292	43518528	8589	15,73,10	0,3,0	16,10,4	1,3,0	195	149	1.7291563060778398e-12	2.97306812376e-11	1.0,0.949,1.0	0.924,0.718,1.0	0.102
7064	gene:Solyc02g079110.2	NA	2	+	43726718	43726776	43725114	43725162	43727463	43727516	7064	2,4,2	58,62,30	0,3,0	34,21,17	207	149	1.7643189557966405e-12	3.02973873121e-11	0.024,0.044,0.046	0.0,0.093,0.0	0.007
1449	gene:Solyc12g056650.1	NA	12	-	62630198	62630271	62630052	62630099	62630967	62631036	1449	138,237,133	0,66,0	97,88,81	0,0,0	222	149	1.7940752836810885e-12	3.07699570163e-11	1.0,0.707,1.0	1.0,1.0,1.0	-0.098
6064	gene:Solyc01g103990.2	NA	1	-	92460814	92460917	92460282	92460604	92461144	92461366	6064	0,15,8	150,264,193	4,1,2	109,95,56	252	149	2.1163010139093073e-12	3.62512085259e-11	0.0,0.033,0.024	0.021,0.006,0.021	0.003
7707	gene:Solyc11g065640.1	NA	11	+	51165065	51165133	51159412	51159509	51165325	51165372	7707	38,73,44	0,4,3	58,30,31	2,4,4	217	149	2.1884643665752582e-12	3.74407056744e-11	1.0,0.926,0.91	0.952,0.837,0.842	0.068
7604	gene:Solyc12g009480.1	NA	12	-	2735427	2735629	2734834	2735271	2735701	2735828	7604	163,446,159	1945,5903,2623	0,2,3	46,24,40	351	149	2.2726756397302702e-12	3.88331098441e-11	0.034,0.031,0.025	0.0,0.034,0.031	0.008
7085	gene:Solyc07g014650.2	NA	7	-	5031550	5031628	5030532	5030878	5034120	5034283	7085	1,0,1	10,2,2	3,0,0	0,0,2	227	149	2.370559507200781e-12	4.04553920863e-11	0.062,0.0,0.247	1.0,NA,0.0	-0.397
8587	gene:Solyc06g069890.2	NA	6	+	43516576	43516652	43516449	43516506	43518292	43518528	8587	15,70,10	0,3,0	17,10,2	1,3,0	225	149	2.406425841870396e-12	4.10165891635e-11	1.0,0.939,1.0	0.918,0.688,1.0	0.111
1446	gene:Solyc12g056650.1	NA	12	-	62630198	62630334	62630052	62630099	62630967	62631036	1446	4,10,1	0,66,0	2,8,2	0,0,0	285	149	2.456245810788565e-12	4.18139370389e-11	1.0,0.073,1.0	1.0,1.0,1.0	-0.309
12769	gene:Solyc02g062520.2	NA	2	-	34215659	34215861	34214277	34214433	34216434	34216523	12769	5,15,16	30,39,42	23,14,5	18,12,15	351	149	2.6430972813555832e-12	4.49391880161e-11	0.066,0.14,0.139	0.352,0.331,0.124	-0.154
13673	gene:Solyc02g089490.2	NA	2	+	51305560	51305665	51304543	51304567	51306111	51306556	13673	5,5,9	27,46,44	0,4,0	7,7,9	254	149	2.7636380976549573e-12	4.69306691768e-11	0.098,0.06,0.107	0.0,0.251,0.0	0.005
13521	gene:Solyc02g067990.2	NA	2	-	38052779	38052840	38052536	38052698	38053020	38053146	13521	0,2,2	15,31,24	1,2,6	32,17,29	210	149	2.9126825481616896e-12	4.94006762638e-11	0.0,0.044,0.056	0.022,0.077,0.128	-0.042
8813	gene:Solyc03g098650.2	NA	3	+	60949580	60949747	60949439	60949500	60950452	60950534	8813	2,7,2	0,0,0	0,0,0	7,1,0	316	149	3.0414642466397463e-12	5.15213555573e-11	1.0,1.0,1.0	0.0,0.0,NA	1.0
9433	gene:Solyc07g005000.2	NA	7	+	23253	23293	22177	22303	24249	24350	9433	21,29,33	1,9,8	24,14,10	0,1,2	189	149	3.196299935420319e-12	5.40776206786e-11	0.943,0.718,0.765	1.0,0.917,0.798	-0.096
3246	gene:Solyc06g011530.2	NA	6	+	8021988	8022048	8021721	8021813	8022157	8022222	3246	6,6,3	14,23,15	0,3,5	14,14,19	209	149	3.2185693471449576e-12	5.43207624172e-11	0.234,0.157,0.125	0.0,0.133,0.158	0.075
4091	gene:Solyc01g104650.2	NA	1	+	93082927	93083028	93082547	93082619	93084628	93085085	4091	73,78,84	5,2,1	19,12,12	0,11,3	250	149	3.2149930901672136e-12	5.43207624172e-11	0.897,0.959,0.98	1.0,0.394,0.704	0.246
12656	gene:Solyc01g008690.2	NA	1	-	2743965	2744141	2743563	2743789	2744473	2744521	12656	5,11,12	16,27,41	0,3,1	7,7,5	325	149	3.3632453638933425e-12	5.66929411524e-11	0.125,0.157,0.118	0.0,0.164,0.084	0.051
11599	gene:Solyc08g078820.2	NA	8	+	62533922	62534073	62532493	62532672	62535189	62535242	11599	0,9,2	0,4,0	0,3,2	4,5,0	300	149	3.4564613352639256e-12	5.81929322724e-11	NA,0.528,1.0	0.0,0.23,1.0	0.354
6774	gene:Solyc08g060840.1	NA	8	-	45607126	45607183	45606839	45606908	45607273	45609394	6774	130,196,158	1,4,2	96,59,93	2,3,3	206	149	3.485104265134364e-12	5.86034341894e-11	0.989,0.973,0.983	0.972,0.934,0.957	0.027
12929	gene:Solyc05g007020.2	NA	5	-	1610489	1610526	1610233	1610313	1610655	1610835	12929	32,66,50	15,28,11	5,9,7	24,12,19	186	149	3.540012421168089e-12	5.94540547658e-11	0.631,0.654,0.785	0.143,0.375,0.228	0.441
9927	gene:Solyc05g006640.2	NA	5	-	1296440	1296449	1295763	1295985	1296548	1296680	9927	8,3,0	0,0,2	0,1,0	2,0,2	158	149	3.66381488161596e-12	6.14582606056e-11	1.0,1.0,0.0	0.0,1.0,0.0	0.333
921	gene:Solyc02g036310.2	NA	2	-	30492973	30493059	30492521	30492612	30493143	30493367	921	8,15,6	3,15,9	2,2,0	7,6,5	235	149	3.720954816534887e-12	6.23407229007e-11	0.628,0.388,0.297	0.153,0.174,0.0	0.329
5081	gene:Solyc03g059160.1	NA	3	+	27836472	27836523	27836271	27836370	27836696	27836770	5081	14,48,28	8,0,3	8,7,5	2,3,2	200	149	3.725807107220382e-12	6.23460787832e-11	0.566,1.0,0.874	0.749,0.635,0.651	0.135
13975	gene:Solyc12g017350.1	NA	12	+	6593563	6593794	6593391	6593465	6593879	6594224	13975	370,805,369	18,37,28	94,62,61	12,22,11	380	149	4.038058717116623e-12	6.74890615479e-11	0.89,0.895,0.838	0.754,0.525,0.685	0.22
711	gene:Solyc03g006190.2	NA	3	-	827859	828023	827674	827686	828092	828129	711	9,41,14	0,6,2	17,4,9	2,0,1	313	149	4.073091446847762e-12	6.79919573439e-11	1.0,0.765,0.769	0.802,1.0,0.811	-0.026
12478	gene:Solyc08g006430.2	NA	8	+	1036015	1036090	1035209	1035219	1036978	1037081	12478	4,8,3	2,10,3	3,0,2	4,1,4	224	149	4.286202626119079e-12	7.14626874209e-11	0.571,0.347,0.399	0.333,0.0,0.25	0.245
2713	gene:Solyc11g069150.1	NA	11	-	53754174	53754268	53753960	53754075	53754675	53754740	2713	0,6,2	0,2,2	2,1,3	2,1,5	243	149	4.566956005260928e-12	7.60514283927e-11	NA,0.648,0.38	0.38,0.38,0.269	0.171
6127	gene:Solyc10g044780.1	NA	10	-	27756441	27756506	27755592	27755837	27756690	27756803	6127	9,18,18	2,13,9	7,10,3	5,0,0	214	149	4.8410593734948055e-12	8.05184663633e-11	0.758,0.491,0.582	0.494,1.0,1.0	-0.221
13938	gene:Solyc02g062920.2	NA	2	+	34864156	34864243	34863804	34863869	34864473	34864544	13938	21,84,30	54,88,70	12,11,13	56,42,52	236	149	5.7903782135918485e-12	9.61916090917e-11	0.197,0.376,0.213	0.119,0.142,0.136	0.13
4777	gene:Solyc07g062920.2	NA	7	+	65549757	65551440	65548011	65548314	65552067	65552653	4777	268,545,517	1,9,5	284,207,173	12,5,4	1832	149	6.382539447290936e-12	1.05900880697e-10	0.956,0.831,0.894	0.658,0.771,0.779	0.158
397	gene:Solyc05g014760.2	NA	5	+	8919999	8920035	8919870	8919916	8920109	8920227	397	4,10,10	72,287,197	2,0,1	99,63,51	185	149	6.76662273437276e-12	1.12138428568e-10	0.043,0.027,0.039	0.016,0.0,0.016	0.026
8760	gene:Solyc07g065550.2	NA	7	+	67269283	67269390	67268776	67268830	67269612	67269695	8760	1,6,0	2,2,6	1,3,3	0,4,0	256	149	7.113855551416025e-12	1.17751002539e-10	0.225,0.636,0.0	1.0,0.304,1.0	-0.481
4057	gene:Solyc09g007190.2	NA	9	+	809056	809198	807027	807258	809300	809346	4057	73,126,63	3,2,1	5,3,15	0,1,0	291	149	7.260002870845843e-12	1.20025648424e-10	0.926,0.97,0.97	1.0,0.606,1.0	0.087
1889	gene:Solyc04g040170.2	NA	4	-	11960937	11961051	11959692	11960060	11961719	11961896	1889	70,144,40	6,1,3	62,75,39	6,5,5	263	149	8.458694395354282e-12	1.39675079722e-10	0.869,0.988,0.883	0.854,0.895,0.815	0.059
7632	gene:Solyc10g078560.1	NA	10	-	60351343	60351508	60351105	60351174	60352247	60352487	7632	5,15,9	5,35,26	6,2,1	12,7,10	314	149	8.823858969398755e-12	1.45530191995e-10	0.322,0.169,0.141	0.192,0.119,0.045	0.092
10209	gene:Solyc12g008840.1	NA	12	+	2185445	2185512	2185073	2185186	2186013	2186106	10209	53,127,155	9,27,25	51,43,25	8,3,5	216	149	9.308041786009525e-12	1.53331873972e-10	0.802,0.764,0.81	0.815,0.908,0.775	-0.041
7290	gene:Solyc03g112450.2	NA	3	-	62854148	62854213	62852921	62853054	62854431	62854652	7290	8,33,11	142,141,114	7,3,2	119,110,95	214	149	9.449713383983638e-12	1.55479434924e-10	0.038,0.14,0.063	0.039,0.019,0.014	0.056
14347	gene:Solyc01g006930.2	NA	1	+	1510631	1510732	1509411	1509480	1510850	1510988	14347	3,8,3	317,568,393	9,9,2	40,24,25	250	149	9.743409670037078e-12	1.60120191172e-10	0.006,0.008,0.005	0.118,0.183,0.046	-0.109
12709	gene:Solyc02g076950.2	NA	2	+	42049739	42049931	42048952	42049325	42051866	42051983	12709	2,1,0	0,7,5	7,3,0	6,2,1	341	149	1.0192771026583141e-11	1.67304970729e-10	1.0,0.059,0.0	0.338,0.396,0.0	0.108
12553	gene:Solyc06g070980.2	NA	6	-	43590401	43590424	43589768	43589858	43590545	43590679	12553	881,2473,858	51,168,64	228,197,201	38,22,47	172	149	1.0239286246827471e-11	1.67868155334e-10	0.937,0.927,0.921	0.839,0.886,0.787	0.091
7976	gene:Solyc05g051280.2	NA	5	+	61572345	61572524	61570863	61571606	61574366	61574425	7976	20,106,35	1,6,3	59,27,24	5,5,5	328	149	1.2911139494382049e-11	2.11419909221e-10	0.901,0.889,0.841	0.843,0.71,0.686	0.131
14301	gene:Solyc05g052630.2	NA	5	-	62847187	62847339	62846079	62846323	62849168	62849284	14301	33,41,57	100,160,139	37,27,24	151,80,104	301	149	1.3254298637800665e-11	2.16781067495e-10	0.14,0.113,0.169	0.108,0.143,0.103	0.023
13520	gene:Solyc02g067990.2	NA	2	-	38052779	38052912	38052536	38052698	38053020	38053146	13520	5,12,4	15,31,24	2,1,10	32,17,29	282	149	1.4293842686353114e-11	2.33505708018e-10	0.15,0.17,0.081	0.032,0.03,0.154	0.062
6418	gene:Solyc01g107300.2	NA	1	+	94890664	94890752	94889966	94890340	94890853	94891018	6418	5,35,13	0,1,0	10,2,3	3,0,2	237	149	1.4348296789554245e-11	2.34117226975e-10	1.0,0.957,1.0	0.677,1.0,0.485	0.265
12337	gene:Solyc08g015780.2	NA	8	-	5599595	5599724	5597268	5598357	5600515	5600948	12337	0,6,2	41,109,43	1,6,4	64,41,42	278	149	1.436878721362271e-11	2.34173777397e-10	0.0,0.029,0.024	0.008,0.073,0.049	-0.026
2152	gene:Solyc09g065990.2	NA	9	+	64255674	64255767	64254681	64255017	64257069	64257397	2152	4,10,6	0,0,2	7,8,3	2,1,2	242	149	1.4576779336469348e-11	2.37282366595e-10	1.0,1.0,0.649	0.683,0.831,0.48	0.218
8219	gene:Solyc10g006930.2	NA	10	-	1365501	1365545	1364498	1364636	1365647	1365715	8219	6,27,23	0,1,0	19,8,9	3,3,0	193	149	1.4626610530115013e-11	2.37812089647e-10	1.0,0.954,1.0	0.83,0.673,1.0	0.15
7798	gene:Solyc09g065540.2	NA	9	+	63668384	63668475	63668156	63668269	63670109	63670214	7798	0,6,1	1,0,0	0,0,0	0,3,4	240	149	1.5091411629263912e-11	2.45079535963e-10	0.0,1.0,1.0	NA,0.0,0.0	0.667
9032	gene:Solyc02g030450.2	NA	2	-	25872438	25872471	25869829	25870315	25872610	25872705	9032	8,12,7	0,6,3	1,3,3	4,0,2	182	149	1.539929952202621e-11	2.4978462845e-10	1.0,0.621,0.656	0.17,1.0,0.551	0.185
12892	gene:Solyc09g009960.2	NA	9	-	3413811	3413927	3413189	3413309	3414082	3414238	12892	13,11,12	23,40,13	4,2,3	18,16,0	265	149	1.5522415031807576e-11	2.51485063325e-10	0.241,0.134,0.342	0.111,0.066,1.0	-0.153
5051	gene:Solyc08g083280.2	NA	8	+	65785227	65785444	65785065	65785141	65785559	65785721	5051	97,240,96	12,24,9	121,89,85	12,16,14	366	149	1.5588843089663582e-11	2.52264160822e-10	0.767,0.803,0.813	0.804,0.694,0.712	0.058
8751	gene:Solyc07g062150.2	NA	7	+	64962615	64962767	64961604	64961697	64964330	64964585	8751	0,4,2	5,17,13	2,0,0	4,4,16	301	149	1.5697480128270824e-11	2.53723665293e-10	0.0,0.104,0.071	0.198,0.0,0.0	-0.008
7947	gene:Solyc01g098990.2	NA	1	+	89345561	89345649	89344484	89344758	89346105	89346219	7947	18,40,15	2,3,2	10,6,10	0,3,0	237	149	1.770715254527155e-11	2.85870755e-10	0.85,0.893,0.825	1.0,0.557,1.0	0.004
5133	gene:Solyc05g054710.2	NA	5	-	64572455	64572491	64572202	64572314	64573276	64573360	5133	161,245,150	16,13,15	165,145,143	12,5,8	185	149	2.0099811617513813e-11	3.24118298709e-10	0.89,0.938,0.89	0.917,0.959,0.935	-0.031
4571	gene:Solyc06g069020.2	NA	6	+	42824788	42824852	42823727	42823799	42825757	42825910	4571	48,105,105	40,74,75	158,79,56	72,44,41	213	149	2.0599077605900692e-11	3.31780225374e-10	0.456,0.498,0.495	0.606,0.557,0.489	-0.068
14149	gene:Solyc03g110920.2	NA	3	-	61652432	61652502	61652236	61652334	61652584	61652643	14149	12,18,12	47,182,50	0,0,3	66,43,43	219	149	2.130651609569341e-11	3.42773250171e-10	0.148,0.063,0.14	0.0,0.0,0.045	0.102
5084	gene:Solyc08g022070.2	NA	8	+	33072986	33073157	33072403	33072551	33073316	33073517	5084	58,60,124	12,28,12	71,59,69	25,9,25	320	149	2.3041054867509024e-11	3.7024498797e-10	0.692,0.499,0.828	0.569,0.753,0.562	0.045
10620	gene:Solyc06g065100.2	NA	6	+	40607312	40607442	40606765	40607081	40607998	40608816	10620	339,719,521	4,13,2	276,205,202	2,3,1	279	149	2.3114252567830145e-11	3.70987799382e-10	0.978,0.967,0.993	0.987,0.973,0.991	-0.004
11768	gene:Solyc11g008800.1	NA	11	-	2980588	2980629	2979973	2980238	2980731	2980897	11768	27,44,51	2,2,2	25,23,22	7,0,1	190	149	2.3203520127793357e-11	3.71986502748e-10	0.914,0.945,0.952	0.737,1.0,0.945	0.043
9496	gene:Solyc09g063020.2	NA	9	-	60951848	60951942	60949981	60950148	60953075	60953207	9496	63,103,56	6,6,0	81,53,47	4,2,0	243	149	2.3430321105744483e-11	3.75185176728e-10	0.866,0.913,1.0	0.925,0.942,1.0	-0.029
408	gene:Solyc03g093640.2	NA	3	-	55206068	55206176	55205803	55205972	55208331	55208511	408	1,3,3	41,54,58	7,5,1	38,49,32	257	149	2.4374379513871664e-11	3.89848360713e-10	0.014,0.031,0.029	0.096,0.056,0.018	-0.032
9894	gene:Solyc11g012900.1	NA	11	-	5693098	5693265	5692411	5692445	5693479	5693697	9894	8,15,14	86,172,101	1,3,2	105,69,56	316	149	2.4989525530840718e-11	3.99222907871e-10	0.042,0.039,0.061	0.004,0.02,0.017	0.034
5053	gene:Solyc08g083280.2	NA	8	+	65785227	65785289	65785065	65785141	65785369	65785465	5053	346,847,343	6,20,3	416,318,338	5,3,6	211	149	2.5040755557375637e-11	3.99577253703e-10	0.976,0.968,0.988	0.983,0.987,0.975	-0.004
8683	gene:Solyc11g020820.1	NA	11	-	12212729	12212791	12212394	12212587	12212883	12213040	8683	0,0,2	8,4,0	2,3,0	0,0,0	211	149	2.583685091532552e-11	4.11802878726e-10	0.0,0.0,1.0	1.0,1.0,NA	-0.667
6891	gene:Solyc03g044080.2	NA	3	-	7927235	7927435	7923471	7923611	7927642	7927766	6891	3,2,4	25,31,23	0,1,2	19,28,19	349	149	2.730589203200202e-11	4.34713593634e-10	0.049,0.027,0.069	0.0,0.015,0.043	0.029
2359	gene:Solyc12g005100.1	NA	12	-	58698	58837	58374	58457	59367	59448	2359	13,60,37	2,7,4	10,7,12	4,0,8	288	149	3.173453501829796e-11	5.04634137777e-10	0.771,0.816,0.827	0.564,1.0,0.437	0.138
1377	gene:Solyc12g019010.1	NA	12	-	8974313	8974429	8973129	8973229	8979428	8979476	1377	0,2,4	0,0,0	1,0,0	1,2,6	265	149	3.452852896833711e-11	5.48429464156e-10	NA,1.0,1.0	0.36,0.0,0.0	0.88
9437	gene:Solyc09g030360.1	NA	9	-	32209582	32209639	32209148	32209152	32210269	32210382	9437	1,6,2	0,4,0	0,0,1	5,5,0	206	149	3.673809393948306e-11	5.82851767171e-10	1.0,0.52,1.0	0.0,0.0,1.0	0.507
237	gene:Solyc04g016370.2	NA	4	-	7170003	7170251	7169623	7169821	7170454	7170611	237	2,8,1	12,41,16	0,0,1	10,7,6	397	149	3.859841280084282e-11	6.11660331884e-10	0.059,0.068,0.023	0.0,0.0,0.059	0.03
4391	gene:Solyc09g066010.2	NA	9	+	64286207	64286405	64285092	64286145	64286746	64287144	4391	5,2,7	0,0,0	1,8,6	3,0,8	347	149	4.079862997904252e-11	6.45782687413e-10	1.0,1.0,1.0	0.125,1.0,0.244	0.544
5370	gene:Solyc02g094510.2	NA	2	-	55031895	55032075	55027532	55027621	55032966	55033143	5370	222,450,203	0,2,2	199,108,150	3,3,4	329	149	4.0919521943660704e-11	6.46951752109e-10	1.0,0.99,0.979	0.968,0.942,0.944	0.038
4410	gene:Solyc09g064590.2	NA	9	+	61909825	61909906	61909605	61909749	61910012	61910156	4410	2,17,11	2,2,1	3,0,3	0,0,4	230	149	4.1398859515950606e-11	6.5377877456e-10	0.393,0.846,0.877	1.0,NA,0.327	0.042
5052	gene:Solyc08g083280.2	NA	8	+	65785227	65785289	65785065	65785141	65785559	65785721	5052	87,226,94	12,24,9	112,85,81	12,16,14	211	149	4.8991544626224084e-11	7.72796670107e-10	0.837,0.869,0.881	0.868,0.79,0.803	0.042
963	gene:Solyc04g005030.2	NA	4	-	39877	40113	39562	39629	42427	42552	963	179,159,296	64,50,105	270,216,200	135,99,125	385	149	5.052161898719819e-11	7.96019323218e-10	0.52,0.552,0.522	0.436,0.458,0.382	0.106
8614	gene:Solyc02g067820.2	NA	2	-	37936287	37936378	37934553	37935383	37936455	37936589	8614	4,11,0	44,106,62	4,11,0	57,29,30	240	149	5.6912381595174246e-11	8.95686280139e-10	0.053,0.061,0.0	0.042,0.191,0.0	-0.04
5686	gene:Solyc08g076100.2	NA	8	-	60148130	60148238	60147559	60147675	60148488	60148726	5686	3,14,7	39,134,85	5,1,2	56,38,28	257	149	5.97328071572548e-11	9.38999728512e-10	0.043,0.057,0.046	0.049,0.015,0.04	0.014
6027	gene:Solyc03g117420.2	NA	3	-	66569099	66569138	66568342	66568413	66569239	66569270	6027	1,18,17	0,3,1	0,1,0	6,1,1	188	149	6.023293070740042e-11	9.45780778402e-10	1.0,0.826,0.931	0.0,0.442,0.0	0.772
1004	gene:Solyc02g083290.2	NA	2	-	46738993	46739104	46738269	46738320	46740530	46740585	1004	426,811,583	0,1,0	189,120,102	5,3,14	260	149	6.180300344589351e-11	9.69327608208e-10	1.0,0.998,1.0	0.956,0.958,0.807	0.092
3745	gene:Solyc08g006600.2	NA	8	-	1194283	1194387	1193044	1193093	1194491	1194534	3745	53,94,112	8,17,6	18,23,25	7,0,10	253	149	6.346265708786145e-11	9.94224200733e-10	0.796,0.765,0.917	0.602,1.0,0.596	0.093
10415	gene:Solyc05g053800.2	NA	5	+	63845080	63845217	63844420	63844473	63845635	63845786	10415	2,6,3	101,235,120	12,0,0	69,69,68	286	149	6.388153909539766e-11	9.99647975264e-10	0.01,0.013,0.013	0.083,0.0,0.0	-0.016
13988	gene:Solyc05g013240.2	NA	5	+	6331368	6331535	6329769	6330269	6331622	6331897	13988	55,182,40	99,437,111	28,19,19	99,97,77	316	149	6.66361513797328e-11	1.0415684798e-09	0.208,0.164,0.145	0.118,0.085,0.104	0.07
4610	gene:Solyc01g102660.2	NA	1	+	91407727	91407781	91406887	91406959	91407880	91407956	4610	653,1883,1049	88,158,86	656,482,443	133,96,93	203	149	7.359558625523055e-11	1.14904346077e-09	0.845,0.897,0.9	0.784,0.787,0.778	0.098
11361	gene:Solyc12g042300.1	NA	12	-	40443742	40443791	40441163	40441720	40445335	40445553	11361	9,6,7	37,67,56	6,2,0	49,48,52	198	149	7.791963740381607e-11	1.21517529761e-09	0.155,0.063,0.086	0.084,0.03,0.0	0.063
720	gene:Solyc03g006190.2	NA	3	-	827854	827920	827674	827686	828092	828129	720	18,21,12	0,6,2	9,7,11	2,0,1	215	149	8.043767624045535e-11	1.25302405061e-09	1.0,0.708,0.806	0.757,1.0,0.884	-0.042
3021	gene:Solyc02g091590.2	NA	2	-	52851747	52851874	52851592	52851661	52852231	52852452	3021	358,596,462	35,21,37	71,72,71	6,11,5	276	149	9.531758294549849e-11	1.48313727762e-09	0.847,0.939,0.871	0.865,0.779,0.885	0.043
8565	gene:Solyc12g014480.1	NA	12	-	5452225	5452422	5451685	5451832	5455188	5455449	8565	6,1,1	33,102,34	4,8,2	13,21,7	346	149	9.609114775246343e-11	1.49348444897e-09	0.073,0.004,0.013	0.117,0.141,0.11	-0.093
12110	gene:Solyc08g067070.2	NA	8	+	55991686	55991918	55988726	55988787	55992702	55992768	12110	4,10,3	15,26,18	1,0,1	9,0,5	381	149	9.651967676559579e-11	1.49845164098e-09	0.094,0.131,0.061	0.042,NA,0.073	0.038
5017	gene:Solyc03g112050.2	NA	3	+	62587878	62588071	62586886	62586988	62588452	62588608	5017	534,1102,837	107,222,159	407,368,278	182,138,109	342	149	1.0274670667667676e-10	1.59332688877e-09	0.685,0.684,0.696	0.493,0.537,0.526	0.17
3741	gene:Solyc01g086900.2	NA	1	+	81823259	81823315	81822292	81822346	81823611	81823978	3741	0,2,0	3,22,9	2,0,2	8,14,3	205	149	1.1170332044912295e-10	1.73026933871e-09	0.0,0.062,0.0	0.154,0.0,0.326	-0.139
818	gene:Solyc04g051580.2	NA	4	-	50875011	50875063	50874071	50874133	50875490	50875580	818	7,43,7	0,5,0	9,9,4	1,2,0	201	149	1.1974130253446257e-10	1.85269023213e-09	1.0,0.864,1.0	0.87,0.769,1.0	0.075
646	gene:Solyc11g012550.1	NA	11	+	5361093	5361192	5360164	5360248	5364108	5365080	646	19,41,24	0,4,0	19,5,9	4,0,6	248	149	1.2122357362837345e-10	1.87351714074e-09	1.0,0.86,1.0	0.741,1.0,0.474	0.215
13011	gene:Solyc03g118150.2	NA	3	+	67104575	67104681	67104238	67104275	67104972	67105083	13011	22,82,37	0,3,0	28,17,17	2,0,4	255	149	1.255631610676e-10	1.93840772221e-09	1.0,0.941,1.0	0.891,1.0,0.713	0.112
11398	gene:Solyc08g048250.2	NA	8	+	14487049	14487129	14486300	14486334	14488121	14488282	11398	0,3,2	5,13,18	1,0,0	7,6,8	229	149	1.2621666235621533e-10	1.94631187299e-09	0.0,0.131,0.067	0.085,0.0,0.0	0.038
7851	gene:Solyc03g112770.2	NA	3	+	63114185	63114274	63112447	63112802	63115264	63115363	7851	937,2452,943	9,29,18	669,450,430	20,32,20	238	149	1.3381077096294803e-10	2.06110543628e-09	0.985,0.981,0.97	0.954,0.898,0.931	0.051
13874	gene:Solyc05g053950.2	NA	5	+	63966376	63966491	63965210	63965540	63966804	63966897	13874	26,25,28	0,14,6	5,5,6	4,0,5	264	149	1.4172601695860543e-10	2.18058318039e-09	1.0,0.502,0.725	0.414,1.0,0.404	0.136
11425	gene:Solyc12g098910.1	NA	12	+	66276326	66276548	66275825	66276005	66277024	66277132	11425	32,105,47	0,4,3	44,23,18	1,2,6	371	149	1.5203760445238584e-10	2.33662262485e-09	1.0,0.913,0.863	0.946,0.822,0.546	0.154
723	gene:Solyc03g006190.2	NA	3	-	827859	827920	827674	827686	828092	828129	723	33,59,24	0,6,2	23,14,27	2,0,1	210	149	1.5563347860667348e-10	2.38921707392e-09	1.0,0.875,0.895	0.891,1.0,0.95	-0.024
12335	gene:Solyc08g080520.2	NA	8	+	63801902	63802045	63801453	63801609	63802567	63802660	12335	2,18,10	3,34,21	2,0,0	16,13,8	292	149	1.6406383640402504e-10	2.51582839436e-09	0.254,0.213,0.195	0.06,0.0,0.0	0.201
2446	gene:Solyc08g066620.2	NA	8	+	55375623	55375844	55374775	55374837	55376670	55376850	2446	8,35,12	1,11,0	1,2,0	0,0,1	370	149	1.7322528745094238e-10	2.65335615689e-09	0.763,0.562,1.0	1.0,1.0,0.0	0.108
7704	gene:Solyc11g065640.1	NA	11	+	51160585	51160656	51159412	51159509	51165065	51165133	7704	3,4,4	27,44,24	1,1,0	40,24,20	220	149	1.946442439745574e-10	2.9781218864e-09	0.07,0.058,0.101	0.017,0.027,0.0	0.062
3515	gene:Solyc07g044830.2	NA	7	+	57881058	57881163	57879283	57879467	57881879	57882054	3515	8,20,11	129,318,178	4,0,2	142,116,107	254	149	2.1872200412587178e-10	3.34280129639e-09	0.035,0.036,0.035	0.016,0.0,0.011	0.026
5174	gene:Solyc02g005180.2	NA	2	+	7138862	7139051	7138493	7138553	7139300	7139365	5174	9,8,2	0,10,2	3,2,4	0,0,0	338	149	2.2160562022313184e-10	3.38311354736e-09	1.0,0.261,0.306	1.0,1.0,1.0	-0.478
3205	gene:Solyc01g103410.2	NA	1	-	92019146	92019327	92012592	92012727	92019572	92019658	3205	0,3,3	1,5,2	4,1,2	0,0,0	330	149	2.300622983055756e-10	3.50832252017e-09	0.0,0.213,0.404	1.0,1.0,1.0	-0.794
2940	gene:Solyc10g083870.1	NA	10	-	63601263	63601331	63600268	63600364	63601546	63601709	2940	3,11,1	218,391,237	2,8,2	150,83,134	217	149	2.3765433194576817e-10	3.62008342848e-09	0.009,0.019,0.003	0.009,0.062,0.01	-0.017
7250	gene:Solyc01g103950.2	NA	1	-	92428293	92428369	92427765	92427900	92428443	92428519	7250	7,41,23	0,2,3	23,19,17	2,0,0	225	149	2.40245511897945e-10	3.65550554885e-09	1.0,0.931,0.835	0.884,1.0,1.0	-0.039
5659	gene:Solyc02g085300.2	NA	2	-	48239090	48239262	48238829	48238928	48239492	48239502	5659	64,131,75	5,16,7	16,19,14	6,8,4	321	149	2.471221007197252e-10	3.75598286785e-09	0.856,0.792,0.833	0.553,0.524,0.619	0.262
6242	gene:Solyc03g083420.2	NA	3	+	53295657	53295715	53294371	53294507	53296235	53297011	6242	19,83,42	2,15,9	17,3,3	10,1,5	207	149	2.560607750320698e-10	3.88754521034e-09	0.872,0.799,0.771	0.55,0.683,0.302	0.302
7811	gene:Solyc10g061970.1	NA	10	-	23931593	23931633	23931323	23931412	23932499	23932502	7811	16,50,20	1,3,0	57,32,40	4,3,10	189	149	2.958087446095262e-10	4.48605213021e-09	0.927,0.929,1.0	0.918,0.894,0.759	0.095
8152	gene:Solyc10g077110.1	NA	10	+	59993450	59993534	59993201	59993336	59993778	59994064	8152	36,51,48	29,54,33	26,20,28	15,11,16	233	149	3.125871835796079e-10	4.73528272042e-09	0.443,0.377,0.482	0.526,0.538,0.528	-0.097
7931	gene:Solyc06g050510.2	NA	6	-	33200346	33200433	33199626	33199816	33200639	33200786	7931	0,0,5	0,2,7	2,1,3	11,20,3	236	149	3.1313624472249123e-10	4.73838178895e-09	NA,0.0,0.311	0.103,0.031,0.387	-0.018
13678	gene:Solyc02g089490.2	NA	2	+	51304720	51304900	51304543	51304567	51306111	51306556	13678	26,42,17	27,46,44	2,0,0	7,7,9	329	149	3.3453976131304074e-10	5.05669716139e-09	0.304,0.293,0.149	0.115,0.0,0.0	0.21
10917	gene:Solyc06g071040.2	NA	6	-	43644019	43644075	43641883	43641934	43644562	43644632	10917	21,44,29	24,53,41	26,23,22	13,19,8	205	149	3.457518185405076e-10	5.22043497698e-09	0.389,0.376,0.34	0.592,0.468,0.667	-0.207
5633	gene:Solyc08g048500.2	NA	8	-	12406991	12407577	12406341	12406836	12408012	12408132	5633	182,338,385	0,4,9	371,242,218	2,6,10	735	149	3.4682300512257575e-10	5.23086670555e-09	1.0,0.945,0.897	0.974,0.891,0.815	0.054
6409	gene:Solyc10g080330.1	NA	10	-	61615456	61615620	61614797	61614950	61615710	61616386	6409	4,3,2	14,35,12	0,2,0	16,7,5	313	149	3.7545235670279175e-10	5.65645910892e-09	0.12,0.039,0.074	0.0,0.12,0.0	0.038
10989	gene:Solyc03g111060.2	NA	3	+	61739497	61739722	61739177	61739228	61743792	61743896	10989	1,9,6	4,12,13	4,0,2	6,2,5	374	149	4.1218503954798186e-10	6.20306916738e-09	0.091,0.23,0.155	0.21,0.0,0.137	0.043
8600	gene:Solyc11g006370.1	NA	11	+	1083942	1083998	1083674	1083827	1084105	1084221	8600	11,8,14	58,96,52	1,4,2	62,41,38	205	149	4.140634128062375e-10	6.22452704169e-09	0.121,0.057,0.164	0.012,0.066,0.037	0.076
6691	gene:Solyc04g055010.2	NA	4	-	53540680	53540722	53540391	53540482	53542760	53543115	6691	3,25,10	5,10,10	15,6,2	2,0,0	191	149	4.155821916792165e-10	6.24053826042e-09	0.319,0.661,0.438	0.854,1.0,1.0	-0.479
9241	gene:Solyc11g030380.1	NA	11	-	21601637	21601665	21600015	21600124	21602636	21602827	9241	280,525,196	1,10,8	123,101,115	0,0,2	177	149	4.4121689634271175e-10	6.61825344514e-09	0.996,0.978,0.954	1.0,1.0,0.98	-0.017
11794	gene:Solyc12g070270.1	NA	12	+	29964517	29964621	29964321	29964444	29972580	29972635	11794	20,37,32	1,2,2	12,11,4	7,3,2	253	149	4.548238700317456e-10	6.81492628789e-09	0.922,0.916,0.904	0.502,0.683,0.541	0.339
13608	gene:Solyc06g076670.2	NA	6	+	47615338	47615422	47615033	47615183	47615565	47615629	13608	101,215,138	111,208,136	62,76,64	122,121,134	233	149	4.658930942757669e-10	6.97318771683e-09	0.368,0.398,0.394	0.245,0.287,0.234	0.131
4077	gene:Solyc06g008230.2	NA	6	-	2102993	2103140	2101452	2102047	2104298	2105512	4077	0,0,0	4,10,1	2,2,4	0,2,0	296	149	4.836842157061701e-10	7.23160476852e-09	0.0,0.0,0.0	1.0,0.335,1.0	-0.778
2549	gene:Solyc01g009120.2	NA	1	-	3136767	3136826	3136169	3136241	3137748	3137850	2549	0,6,3	5,6,4	1,0,0	5,0,2	208	149	4.866855113276203e-10	7.26857677341e-09	0.0,0.417,0.349	0.125,NA,0.0	0.193
13978	gene:Solyc12g017350.1	NA	12	+	6593577	6593794	6593391	6593465	6593879	6594224	13978	314,590,278	18,37,28	71,41,50	12,22,11	366	149	5.019894372200542e-10	7.48900727653e-09	0.877,0.867,0.802	0.707,0.431,0.649	0.253
6476	gene:Solyc11g005020.1	NA	11	-	35717	35830	34338	34394	36194	36258	6476	73,55,46	0,11,0	22,18,23	1,6,5	262	149	5.198545199384483e-10	7.74712775921e-09	1.0,0.74,1.0	0.926,0.63,0.723	0.154
13339	gene:Solyc02g078460.2	NA	2	-	43122726	43122782	43122011	43122580	43124516	43124751	13339	0,8,3	336,416,273	5,6,4	238,178,160	205	149	5.518530513159212e-10	8.21508519573e-09	0.0,0.014,0.008	0.015,0.024,0.018	-0.012
12938	gene:Solyc05g007020.2	NA	5	-	1610461	1610526	1610233	1610313	1610655	1610838	12938	296,800,310	15,28,11	159,99,94	24,12,19	214	149	5.618043564853191e-10	8.34516082447e-09	0.932,0.952,0.952	0.822,0.852,0.775	0.129
5250	gene:Solyc01g005090.2	NA	1	-	83829	84036	83547	83696	84106	84215	5250	8,10,21	14,68,34	12,8,10	16,11,2	356	149	5.613571086243649e-10	8.34516082447e-09	0.193,0.058,0.205	0.239,0.233,0.677	-0.231
3746	gene:Solyc08g006600.2	NA	8	-	1194283	1194387	1190140	1190280	1194491	1194534	3746	56,135,118	71,115,59	35,22,32	30,22,36	253	149	5.697176102078338e-10	8.45357683755e-09	0.317,0.409,0.541	0.407,0.371,0.344	0.048
10464	gene:Solyc03g123730.2	NA	3	+	70474428	70474571	70473856	70474012	70474642	70475104	10464	13,6,2	121,347,139	0,4,6	195,113,128	292	149	5.762064075337813e-10	8.54064562029e-09	0.052,0.009,0.007	0.0,0.018,0.023	0.009
1010	gene:Solyc04g005280.2	NA	4	+	209732	209807	207850	207946	209925	210329	1010	0,7,1	50,68,75	0,3,0	61,38,48	224	149	6.159167889363889e-10	9.11941381251e-09	0.0,0.064,0.009	0.0,0.05,0.0	0.008
14171	gene:Solyc01g109010.2	NA	1	-	96101554	96101743	96101419	96101485	96102003	96102136	14171	13,38,11	0,5,0	13,7,11	6,6,0	338	149	6.626468427272889e-10	9.80076056098e-09	1.0,0.77,1.0	0.489,0.34,1.0	0.314
2046	gene:Solyc09g011160.2	NA	9	+	4513036	4513225	4512609	4512653	4513595	4513616	2046	19,40,12	1,3,1	33,27,18	3,4,2	338	149	6.708649431962732e-10	9.91165122843e-09	0.893,0.855,0.841	0.829,0.748,0.799	0.071
279	gene:Solyc01g109450.2	NA	1	-	96394113	96394196	96392940	96393505	96395341	96395456	279	46,50,35	37,35,25	36,21,15	12,13,5	232	149	6.935785065720796e-10	1.02362364355e-08	0.444,0.478,0.473	0.658,0.509,0.658	-0.143
8411	gene:Solyc05g052260.2	NA	5	+	62526775	62526945	62525414	62525484	62527667	62527981	8411	13,39,10	69,214,88	8,12,2	86,47,50	319	149	7.441472981144522e-10	1.09707889449e-08	0.081,0.078,0.05	0.042,0.107,0.018	0.014
6604	gene:Solyc06g071890.2	NA	6	-	44290421	44290521	44289987	44290101	44290914	44291016	6604	1,5,0	4,18,11	2,4,2	8,2,13	249	149	7.582408410785448e-10	1.11665982538e-08	0.13,0.143,0.0	0.13,0.545,0.084	-0.162
8610	gene:Solyc03g112830.2	NA	3	+	63140629	63140860	63139710	63140453	63141046	63141272	8610	3,5,9	87,136,95	2,2,0	37,28,37	380	149	7.596158896661802e-10	1.11748840239e-08	0.013,0.014,0.036	0.021,0.027,0.0	0.005
6911	gene:Solyc05g005730.2	NA	5	+	539030	539050	538826	538908	539148	539209	6911	177,388,309	4,4,2	262,190,146	3,7,5	169	149	7.706497881433592e-10	1.13250938418e-08	0.975,0.988,0.993	0.987,0.96,0.963	0.015
11171	gene:Solyc05g008910.2	NA	5	+	3122490	3122700	3120580	3121704	3123106	3123501	11171	339,728,423	46,83,31	0,4,4	5,1,2	359	149	8.120886941519122e-10	1.19213233597e-08	0.754,0.784,0.85	0.0,0.624,0.454	0.437
10556	gene:Solyc12g043050.1	NA	12	+	39154424	39154623	39153874	39153947	39155967	39155975	10556	20,70,53	29,88,22	6,3,4	19,13,18	348	149	8.346427891874125e-10	1.22393513489e-08	0.228,0.254,0.508	0.119,0.09,0.087	0.231
5696	gene:Solyc04g045560.2	NA	4	+	34045044	34045255	34042532	34042796	34046024	34046691	5696	5,8,5	4,6,4	0,0,0	7,8,11	360	149	8.411712176695513e-10	1.23219489873e-08	0.341,0.356,0.341	0.0,0.0,0.0	0.346
6992	gene:Solyc10g007050.2	NA	10	-	1439446	1439510	1439173	1439356	1440715	1440888	6992	0,2,4	6,1,2	4,2,4	1,2,5	213	149	8.520229541725263e-10	1.24676337603e-08	0.0,0.583,0.583	0.737,0.412,0.359	-0.114
13037	gene:Solyc12g099160.1	NA	12	+	66411944	66412176	66411071	66411333	66412377	66412485	13037	16,25,13	8,36,29	2,0,2	24,22,10	381	149	9.52353512611543e-10	1.39209591562e-08	0.439,0.214,0.149	0.032,0.0,0.073	0.232
10655	gene:Solyc03g111330.2	NA	3	+	61941152	61941336	61940540	61940695	61941481	61941582	10655	13,44,20	45,100,49	6,4,2	23,33,43	333	149	9.579952266193596e-10	1.39885608728e-08	0.114,0.164,0.154	0.105,0.051,0.02	0.085
2230	gene:Solyc04g072890.2	NA	4	+	59847318	59847416	59845657	59845744	59848947	59849082	2230	0,4,0	9,17,11	2,7,3	11,21,9	247	149	9.64689482410109e-10	1.40713720366e-08	0.0,0.124,0.0	0.099,0.167,0.167	-0.103
9610	gene:Solyc08g066160.2	NA	8	+	54565115	54565162	54562290	54562392	54566921	54566997	9610	182,359,139	2,4,0	340,267,303	8,3,4	196	149	1.0477993039473833e-09	1.52674570189e-08	0.986,0.986,1.0	0.97,0.985,0.983	0.011
12641	gene:Solyc04g082410.2	NA	4	-	66081371	66081425	66081130	66081292	66081635	66081848	12641	10,33,14	95,189,128	4,0,0	62,40,38	203	149	1.1039117246134015e-09	1.6068048436e-08	0.072,0.114,0.074	0.045,0.0,0.0	0.072
3310	gene:Solyc08g062560.2	NA	8	-	51394693	51394841	51393841	51394024	51395677	51395931	3310	2,10,5	20,86,47	4,0,0	36,47,41	297	149	1.1286440561136871e-09	1.64106754671e-08	0.048,0.055,0.051	0.053,0.0,0.0	0.034
9452	gene:Solyc01g096620.2	NA	1	+	87690011	87690136	87689545	87689762	87691083	87691203	9452	10,12,24	3,7,3	3,2,9	5,4,0	274	149	1.1648310867637358e-09	1.69189562813e-08	0.644,0.482,0.813	0.246,0.214,1.0	0.16
7464	gene:Solyc01g058140.2	NA	1	+	65433974	65434072	65433397	65433564	65435928	65436097	7464	104,128,75	0,2,0	57,46,56	2,0,4	247	149	1.199354761874336e-09	1.74020303266e-08	1.0,0.975,1.0	0.945,1.0,0.894	0.045
7772	gene:Solyc04g016130.2	NA	4	-	6857533	6857586	6857257	6857376	6858545	6858727	7772	4,9,0	29,149,61	4,5,1	33,38,21	202	149	1.2259469571243041e-09	1.77691258116e-08	0.092,0.043,0.0	0.082,0.088,0.034	-0.023
12751	gene:Solyc03g121510.2	NA	3	-	69599905	69600091	69599577	69599667	69600163	69600313	12751	24,35,36	14,50,21	6,2,2	6,8,3	335	149	1.3061877631462271e-09	1.89122238759e-08	0.433,0.237,0.433	0.308,0.1,0.229	0.155
13893	gene:Solyc03g124030.2	NA	3	-	70734636	70734753	70733482	70733539	70735972	70736089	13893	146,565,190	0,6,0	58,40,57	4,0,2	266	149	1.3147775279273237e-09	1.90165771784e-08	1.0,0.981,1.0	0.89,1.0,0.941	0.05
2453	gene:Solyc08g078320.2	NA	8	+	62136611	62136705	62135007	62135502	62137598	62138290	2453	2,2,3	0,0,0	3,1,0	0,1,6	243	149	1.3690277531203896e-09	1.97804377565e-08	1.0,1.0,1.0	1.0,0.38,0.0	0.54
994	gene:Solyc03g032120.2	NA	3	-	4625931	4626088	4624338	4624502	4626317	4626402	994	50,207,73	0,12,2	67,45,38	0,0,1	306	149	1.4044711246380648e-09	2.02712490235e-08	1.0,0.894,0.947	1.0,1.0,0.949	-0.036
847	gene:Solyc01g107360.2	NA	1	+	94928072	94928162	94927748	94927911	94928923	94928990	847	0,2,0	28,39,41	5,1,2	27,38,25	239	149	1.41368541519711e-09	2.03828541782e-08	0.0,0.031,0.0	0.104,0.016,0.048	-0.046
3833	gene:Solyc05g054550.2	NA	5	+	64448770	64448975	64448006	64448076	64449101	64449199	3833	2,26,10	18,129,77	3,0,0	68,35,41	354	149	1.457853156108421e-09	2.09976650914e-08	0.045,0.078,0.052	0.018,0.0,0.0	0.052
1550	gene:Solyc05g014590.2	NA	5	+	8470443	8470614	8469958	8470174	8471438	8471705	1550	5,19,11	4,17,4	5,8,4	0,0,0	320	149	1.5215296055141023e-09	2.18918825563e-08	0.368,0.342,0.561	1.0,1.0,1.0	-0.576
7108	gene:Solyc10g080130.1	NA	10	+	61519132	61519379	61518778	61518876	61519775	61519842	7108	23,61,15	30,139,31	6,3,11	8,1,3	396	149	1.550056955471723e-09	2.22790317895e-08	0.224,0.142,0.154	0.22,0.53,0.58	-0.27
2344	gene:Solyc04g079940.2	NA	4	-	64261682	64261806	64261273	64261500	64262714	64262926	2344	16,42,8	62,200,128	1,0,0	60,49,33	273	149	1.773081953371387e-09	2.54579773159e-08	0.123,0.103,0.033	0.009,0.0,0.0	0.083
8066	gene:Solyc07g045370.2	NA	7	-	58479783	58479886	58479416	58479576	58480760	58480816	8066	3,3,0	13,13,19	1,0,2	15,16,14	252	149	1.7840718095254374e-09	2.55890591658e-08	0.12,0.12,0.0	0.038,0.0,0.078	0.041
12353	gene:Solyc03g025590.2	NA	3	+	2988623	2988777	2988422	2988535	2990516	2990645	12353	44,36,39	4,0,0	25,25,28	0,2,4	303	149	1.8204976463853332e-09	2.60843178396e-08	0.844,1.0,1.0	1.0,0.86,0.775	0.07
11296	gene:Solyc02g084280.2	NA	2	+	47432668	47432770	47432172	47432302	47433660	47434047	11296	6,23,21	9,34,32	0,0,0	7,10,6	251	149	1.837429217138676e-09	2.62995201683e-08	0.284,0.287,0.28	0.0,0.0,0.0	0.284
13670	gene:Solyc04g008340.2	NA	4	-	2004112	2004198	2002940	2003024	2004341	2005002	13670	0,2,11	107,161,145	1,0,2	142,82,88	235	149	1.8477213138878282e-09	2.64193416554e-08	0.0,0.008,0.046	0.004,0.0,0.014	0.012
750	gene:Solyc01g066830.2	NA	1	-	75019343	75020218	75019100	75019180	75020363	75020492	750	115,237,183	1,6,8	151,125,74	4,3,0	1024	149	1.944664412258541e-09	2.7776592929e-08	0.944,0.852,0.769	0.846,0.858,1.0	-0.046
7708	gene:Solyc11g065640.1	NA	11	+	51165065	51165155	51159412	51159509	51165325	51165372	7708	13,26,14	0,4,3	22,11,10	2,4,4	239	149	2.1166163374468755e-09	3.02013046904e-08	1.0,0.802,0.744	0.873,0.632,0.609	0.144
7528	gene:Solyc01g097440.2	NA	1	+	88299071	88299136	88298938	88298994	88300662	88300750	7528	2,22,10	0,0,0	4,6,0	2,5,2	214	149	2.1225878225127137e-09	3.02551248691e-08	1.0,1.0,1.0	0.582,0.455,0.0	0.654
11493	gene:Solyc12g049410.1	NA	12	-	36901724	36901886	36901374	36901467	36902008	36902167	11493	0,2,3	23,25,49	6,2,0	35,31,21	311	149	2.1607345024522005e-09	3.07669804154e-08	0.0,0.037,0.028	0.076,0.03,0.0	-0.014
13438	gene:Solyc03g120010.2	NA	3	-	68519204	68519276	68518508	68518644	68520132	68520746	13438	6,13,3	353,560,449	15,3,10	322,270,264	221	149	2.1673013439127317e-09	3.08285728909e-08	0.011,0.015,0.004	0.03,0.007,0.025	-0.011
8225	gene:Solyc03g093880.2	NA	3	+	55546279	55546345	55543684	55543781	55546810	55547332	8225	158,291,142	4,6,2	105,52,84	2,2,0	215	149	2.180303198566882e-09	3.09814777854e-08	0.965,0.971,0.98	0.973,0.947,1.0	-0.001
10592	gene:Solyc05g048810.2	NA	5	-	59502705	59502766	59500743	59500857	59502844	59502979	10592	1,14,7	96,207,111	6,0,0	47,60,22	210	149	2.2455869452960627e-09	3.18762109727e-08	0.007,0.046,0.043	0.083,0.0,0.0	0.004
3757	gene:Solyc08g006600.2	NA	8	-	1194283	1194379	1193044	1193093	1194491	1194534	3757	25,23,22	8,17,6	2,8,12	7,0,10	245	149	2.3061845408353188e-09	3.2702647793e-08	0.655,0.451,0.69	0.148,1.0,0.422	0.075
480	gene:Solyc04g077120.2	NA	4	+	62076088	62076304	62074875	62075052	62076530	62076586	480	4,20,10	57,175,84	0,2,0	31,19,14	365	149	2.5392306868945573e-09	3.5970255508e-08	0.028,0.045,0.046	0.0,0.041,0.0	0.026
1900	gene:Solyc08g065870.2	NA	8	+	54213785	54213864	54212525	54212838	54214529	54214581	1900	1,5,0	32,61,34	5,2,3	16,16,13	228	149	2.640238342995767e-09	3.73533982221e-08	0.02,0.051,0.0	0.17,0.076,0.131	-0.102
4159	gene:Solyc05g005840.2	NA	5	+	658912	659026	658355	658418	659405	659584	4159	47,132,45	4,11,6	29,13,21	5,5,1	263	149	2.642301451845619e-09	3.73533982221e-08	0.869,0.872,0.809	0.767,0.596,0.922	0.088
5949	gene:Solyc06g072580.2	NA	6	-	44768056	44768087	44767886	44767968	44768175	44768305	5949	0,9,2	80,298,183	5,6,3	198,166,92	180	149	2.8374104203222727e-09	4.0070411018e-08	0.0,0.024,0.009	0.02,0.029,0.026	-0.014
5653	gene:Solyc11g019970.1	NA	11	-	9881034	9881178	9880653	9880711	9882556	9882681	5653	14,25,13	2,4,3	2,3,1	4,2,4	293	149	3.0030812390801984e-09	4.23665460959e-08	0.781,0.761,0.688	0.203,0.433,0.113	0.494
4708	gene:Solyc04g064500.2	NA	4	+	55653616	55653700	55653006	55653149	55654503	55654602	4708	21,26,16	117,218,116	11,15,9	153,104,61	233	149	3.0440351462350468e-09	4.2900310898e-08	0.103,0.071,0.081	0.044,0.084,0.086	0.014
698	gene:Solyc07g064710.2	NA	7	+	66744100	66744224	66743739	66743921	66744800	66745040	698	4,6,2	0,5,4	0,0,6	2,0,8	273	149	3.051083916347731e-09	4.29556389656e-08	1.0,0.396,0.214	0.0,NA,0.29	0.392
877	gene:Solyc06g035720.2	NA	6	-	24819149	24819205	24818746	24818979	24819653	24819781	877	113,152,145	21,30,43	143,96,100	67,76,58	205	149	3.146490294434877e-09	4.42535521472e-08	0.796,0.786,0.71	0.608,0.479,0.556	0.216
12658	gene:Solyc02g072160.2	NA	2	+	41473092	41473170	41472504	41472561	41474652	41474809	12658	0,2,6	0,0,0	6,0,2	5,4,4	227	149	3.22398027268939e-09	4.52970874881e-08	NA,1.0,1.0	0.441,0.0,0.247	0.771
1376	gene:Solyc12g019010.1	NA	12	-	8973881	8974091	8973129	8973229	8979428	8979493	1376	3,8,4	0,0,0	2,5,5	1,2,6	359	149	3.3586393933169035e-09	4.71409029133e-08	1.0,1.0,1.0	0.454,0.509,0.257	0.593
3341	gene:Solyc01g099700.2	NA	1	+	89870128	89870214	89869857	89870026	89871267	89871360	3341	6,13,5	0,12,2	5,8,3	0,0,0	235	149	3.3748766431177795e-09	4.73205180694e-08	1.0,0.407,0.613	1.0,1.0,1.0	-0.327
12831	gene:Solyc01g096850.2	NA	1	-	87844787	87844957	87844621	87844660	87846464	87846579	12831	16,33,15	0,9,7	13,5,3	1,1,8	319	149	3.3879200485727326e-09	4.74550308229e-08	1.0,0.631,0.5	0.859,0.7,0.149	0.141
323	gene:Solyc06g068670.2	NA	6	-	42569882	42569980	42569588	42569644	42570354	42570449	323	0,2,2	7,13,4	2,0,0	21,6,6	247	149	3.424413053285669e-09	4.79173973021e-08	0.0,0.085,0.232	0.054,0.0,0.0	0.088
4697	gene:Solyc05g007660.2	NA	5	-	2162513	2162583	2161884	2162041	2163206	2163278	4697	112,149,103	10,8,1	189,127,110	2,1,2	219	149	3.5197894157281058e-09	4.92019343632e-08	0.884,0.927,0.986	0.985,0.989,0.974	-0.05
14033	gene:Solyc01g087370.2	NA	1	-	82325821	82326024	82314087	82314163	82330207	82330334	14033	18,57,27	0,9,1	10,3,0	2,2,0	352	149	3.523785603169316e-09	4.92077877884e-08	1.0,0.728,0.92	0.679,0.388,NA	0.349
6058	gene:Solyc01g103800.2	NA	1	-	92322129	92322182	92321172	92321470	92322420	92322524	6058	479,1626,657	32,36,14	791,526,511	45,42,27	202	149	3.628079472496555e-09	5.06128125195e-08	0.917,0.971,0.972	0.928,0.902,0.933	0.032
6408	gene:Solyc10g080330.1	NA	10	-	61615456	61615639	61614797	61614950	61615710	61616386	6408	6,4,2	14,35,12	0,2,0	16,7,5	332	149	3.7425466722442625e-09	5.21567674536e-08	0.161,0.049,0.07	0.0,0.114,0.0	0.055
8160	gene:Solyc05g009670.2	NA	5	-	3868973	3869090	3867312	3867546	3869221	3869446	8160	58,135,85	2,6,4	64,56,41	0,2,0	266	149	3.94917956586466e-09	5.49807337333e-08	0.942,0.926,0.922	1.0,0.94,1.0	-0.05
13866	gene:Solyc01g103020.2	NA	1	+	91690985	91691040	91690652	91690721	91691313	91691430	13866	13,35,18	80,165,120	6,3,0	106,78,71	204	149	4.38420801990196e-09	6.09755119451e-08	0.106,0.134,0.099	0.04,0.027,0.0	0.091
57	gene:Solyc01g090200.2	NA	1	+	83832838	83832975	83832410	83832507	83835003	83835067	57	0,2,7	32,71,46	4,8,0	27,24,27	286	149	4.427027835442247e-09	6.15088564409e-08	0.0,0.014,0.073	0.072,0.148,0.0	-0.044
12034	gene:Solyc08g061850.2	NA	8	-	49622100	49622248	49621032	49621216	49622333	49622522	12034	910,2800,1629	6,18,22	1698,1234,987	16,15,19	297	149	4.435677889745074e-09	6.15668510327e-08	0.987,0.987,0.974	0.982,0.976,0.963	0.009
8811	gene:Solyc03g098650.2	NA	3	+	60949573	60949747	60949439	60949500	60950452	60950534	8811	6,7,5	0,0,0	5,0,5	7,1,0	323	149	4.57001090631236e-09	6.33674395326e-08	1.0,1.0,1.0	0.248,0.0,1.0	0.584
6004	gene:Solyc08g065310.2	NA	8	-	53218715	53218860	53218237	53218431	53218969	53219058	6004	7,13,3	7,24,10	0,1,6	12,3,2	294	149	4.587127518732889e-09	6.35407240888e-08	0.336,0.215,0.132	0.0,0.145,0.603	-0.022
3090	gene:Solyc06g073810.2	NA	6	-	45562604	45562658	45560858	45560988	45562881	45563193	3090	34,75,67	0,3,0	39,32,32	0,6,5	203	149	4.793535996325498e-09	6.63330861463e-08	1.0,0.948,1.0	1.0,0.797,0.824	0.109
10231	gene:Solyc03g033840.2	NA	3	-	5445648	5445759	5444879	5445554	5446071	5446657	10231	1,4,0	14,11,14	13,7,10	104,65,63	260	149	5.119269943807786e-09	7.07694051026e-08	0.039,0.172,0.0	0.067,0.058,0.083	0.001
11113	gene:Solyc01g108070.2	NA	1	+	95434707	95434760	95434030	95434040	95434986	95435187	11113	0,0,0	0,1,2	0,1,2	0,0,0	202	149	5.151005861498075e-09	7.11366321535e-08	NA,0.0,0.0	NA,1.0,1.0	-1.0
5183	gene:Solyc02g005180.2	NA	2	+	7140848	7140908	7140219	7140400	7142146	7142261	5183	136,342,138	0,6,0	58,28,30	2,3,0	209	149	5.301552194629566e-09	7.31422772689e-08	1.0,0.976,1.0	0.954,0.869,1.0	0.051
7845	gene:Solyc09g065010.2	NA	9	-	62691417	62691531	62687811	62687861	62694428	62694596	7845	21,38,21	4,1,2	20,16,14	3,0,0	263	149	5.341386708608713e-09	7.36180101973e-08	0.748,0.956,0.856	0.791,1.0,1.0	-0.077
9010	gene:Solyc03g119750.2	NA	3	-	68299704	68299916	68298387	68298699	68300522	68300715	9010	4,10,11	27,68,34	7,0,13	21,23,21	361	149	5.523774412513836e-09	7.60555726167e-08	0.058,0.057,0.118	0.121,0.0,0.204	-0.031
748	gene:Solyc01g079710.2	NA	1	-	78822590	78822745	78822102	78822169	78822985	78823033	748	172,335,211	2,1,2	186,128,151	17,4,0	304	149	6.32867103517337e-09	8.70508700888e-08	0.977,0.994,0.981	0.843,0.94,1.0	0.056
6930	gene:Solyc01g107690.2	NA	1	+	95151019	95151120	95148991	95149335	95152133	95152250	6930	2,8,2	4,3,7	1,0,1	2,5,0	250	149	6.919513603311346e-09	9.50828267868e-08	0.23,0.614,0.146	0.23,0.0,1.0	-0.08
13616	gene:Solyc01g087640.2	NA	1	-	82584897	82584963	82584221	82584644	82585132	82585319	13616	0,12,2	76,250,85	2,5,2	47,40,34	215	149	7.352333057599521e-09	1.00929482243e-07	0.0,0.032,0.016	0.029,0.08,0.039	-0.033
187	gene:Solyc03g025890.1	NA	3	+	3293327	3293397	3291785	3292748	3294620	3294815	187	2,0,0	12,9,8	4,0,0	13,10,14	219	149	7.4421956173852495e-09	1.02061217066e-07	0.102,0.0,0.0	0.173,0.0,0.0	-0.024
3607	gene:Solyc06g084410.2	NA	6	+	49535247	49535437	49534489	49534556	49536426	49536666	3607	4,12,13	0,0,18	5,4,1	0,0,0	339	149	7.527225810485978e-09	1.03124493051e-07	1.0,1.0,0.241	1.0,1.0,1.0	-0.253
7812	gene:Solyc05g009220.2	NA	5	+	3364917	3365016	3364769	3364825	3365871	3365962	7812	2,5,4	44,96,93	7,3,4	91,59,39	248	149	7.941643113674471e-09	1.08693831869e-07	0.027,0.03,0.025	0.044,0.03,0.058	-0.017
9965	gene:Solyc04g056600.2	NA	4	-	54570027	54570082	54569893	54569922	54570278	54570376	9965	1,3,4	8,53,18	2,0,2	31,17,7	204	149	8.18118147237404e-09	1.11860985241e-07	0.084,0.04,0.14	0.045,0.0,0.173	0.015
12363	gene:Solyc05g051040.2	NA	5	-	61229338	61229519	61228421	61228519	61231380	61232055	12363	5,5,7	65,135,76	0,6,0	63,28,33	330	149	8.359191708669707e-09	1.14181412068e-07	0.034,0.016,0.04	0.0,0.088,0.0	0.001
3460	gene:Solyc03g031990.2	NA	3	-	4482637	4482865	4482046	4482132	4483875	4483950	3460	64,105,125	2,2,1	34,69,46	0,1,5	377	149	8.477153513422673e-09	1.15677823985e-07	0.927,0.954,0.98	1.0,0.965,0.784	0.037
1280	gene:Solyc01g056520.2	NA	1	-	54533362	54533461	54532708	54532747	54537334	54537463	1280	56,151,74	0,4,1	44,47,30	3,0,4	248	149	8.500364437406507e-09	1.15879596468e-07	1.0,0.958,0.978	0.898,1.0,0.818	0.073
2262	gene:Solyc02g085920.2	NA	2	-	48695870	48696111	48695166	48695773	48697758	48697874	2262	28,49,25	188,583,285	9,13,10	183,136,78	390	149	8.904339662972572e-09	1.21266526796e-07	0.054,0.031,0.032	0.018,0.035,0.047	0.006
13425	gene:Solyc08g023470.2	NA	8	-	27662812	27662901	27662293	27662426	27664225	27664311	13425	2,5,3	55,173,52	0,0,3	67,29,47	238	149	9.589566310949058e-09	1.30469322064e-07	0.022,0.018,0.035	0.0,0.0,0.038	0.012
13745	gene:Solyc05g016410.2	NA	5	+	16194351	16194413	16193669	16193740	16194510	16194574	13745	372,704,629	3,0,1	273,234,216	8,13,7	211	149	9.703958046214285e-09	1.31895200519e-07	0.989,1.0,0.998	0.96,0.927,0.956	0.048
8341	gene:Solyc07g062860.2	NA	7	+	65503638	65503728	65503303	65503419	65505048	65505370	8341	6,2,5	69,217,76	2,6,2	52,51,38	239	149	9.734490252907993e-09	1.32179578903e-07	0.051,0.006,0.039	0.023,0.068,0.032	-0.009
8833	gene:Solyc02g065080.2	NA	2	-	36255976	36256114	36248879	36249011	36256526	36256577	8833	16,56,21	0,0,0	18,5,9	2,5,3	287	149	9.984863673612534e-09	1.35445561963e-07	1.0,1.0,1.0	0.824,0.342,0.609	0.408
1100	gene:Solyc06g082380.2	NA	6	-	48216482	48216502	48216293	48216376	48216933	48217339	1100	0,0,0	2,1,0	1,1,0	0,0,0	169	149	1.0326628711678936e-08	1.39943623576e-07	0.0,0.0,NA	1.0,1.0,NA	-1.0
5680	gene:Solyc03g113980.2	NA	3	+	64037333	64037422	64037110	64037196	64038176	64038226	5680	5,11,10	4,3,21	0,2,3	4,12,8	238	149	1.0339626578928739e-08	1.3998185393e-07	0.439,0.697,0.23	0.0,0.094,0.19	0.361
12059	gene:Solyc03g118890.2	NA	3	+	67677993	67678072	67677212	67677296	67678195	67678243	12059	99,179,73	0,2,0	36,31,24	1,2,0	228	149	1.0727564519993204e-08	1.45091101251e-07	1.0,0.983,1.0	0.959,0.91,1.0	0.038
10874	gene:Solyc01g096710.2	NA	1	-	87730242	87730319	87730030	87730096	87730791	87730882	10874	4,12,2	5,0,0	5,1,4	0,2,2	226	149	1.0911236215018177e-08	1.47430308583e-07	0.345,1.0,1.0	1.0,0.248,0.569	0.176
7951	gene:Solyc01g098990.2	NA	1	+	89345561	89345602	89344484	89344758	89346105	89346219	7951	3,8,1	2,3,2	5,0,1	0,3,0	190	149	1.1312535706875844e-08	1.52702579635e-07	0.541,0.677,0.282	1.0,0.0,1.0	-0.167
4556	gene:Solyc08g029230.2	NA	8	-	37359001	37359085	37358284	37358367	37359196	37359316	4556	0,2,1	0,0,0	0,0,0	0,1,1	233	149	1.2253783823991443e-08	1.65245878921e-07	NA,1.0,1.0	NA,0.0,0.0	1.0
10780	gene:Solyc03g083020.2	NA	3	+	52860048	52860102	52859889	52859962	52860746	52861035	10780	348,533,253	6,4,4	192,173,190	8,0,4	203	149	1.2337737937685168e-08	1.66215068886e-07	0.977,0.99,0.979	0.946,1.0,0.972	0.009
2980	gene:Solyc01g068630.2	NA	1	+	77838446	77838493	77838298	77838371	77838990	77839053	2980	208,398,201	0,11,5	58,42,28	2,0,1	196	149	1.3704475434419264e-08	1.84447220744e-07	1.0,0.965,0.968	0.957,1.0,0.955	0.007
2095	gene:Solyc01g107750.2	NA	1	-	95195820	95196017	95195185	95195639	95197078	95197318	2095	10,5,9	25,87,72	7,1,2	47,32,19	346	149	1.3933491778233015e-08	1.87346216432e-07	0.147,0.024,0.051	0.06,0.013,0.043	0.035
11536	gene:Solyc03g116030.2	NA	3	+	65557266	65557361	65556859	65556920	65558529	65558686	11536	129,179,123	3,3,12	135,96,96	0,2,5	244	149	1.428972517962871e-08	1.91948408053e-07	0.963,0.973,0.862	1.0,0.967,0.921	-0.03
3093	gene:Solyc09g083010.2	NA	9	-	68702502	68702569	68702150	68702242	68702877	68702996	3093	17,67,28	35,72,30	9,5,4	5,5,4	216	149	1.4587402582451854e-08	1.9575582685e-07	0.251,0.391,0.392	0.554,0.408,0.408	-0.112
8834	gene:Solyc02g065080.2	NA	2	-	36255976	36256101	36248879	36249011	36256526	36256577	8834	20,59,21	0,0,0	19,6,9	2,5,3	274	149	1.480052850473253e-08	1.98422290042e-07	1.0,1.0,1.0	0.838,0.395,0.62	0.382
947	gene:Solyc01g103170.2	NA	1	-	91829834	91829905	91829667	91829760	91830248	91830315	947	46,71,36	0,3,1	22,15,26	3,0,4	220	149	1.6057175728930755e-08	2.15059836564e-07	1.0,0.941,0.961	0.832,1.0,0.815	0.085
7107	gene:Solyc10g080130.1	NA	10	+	61519132	61519379	61518622	61518826	61519775	61519842	7107	25,62,16	71,189,76	8,3,11	38,26,23	396	149	1.6434695818870336e-08	2.19901985397e-07	0.117,0.11,0.073	0.073,0.042,0.153	0.011
8902	gene:Solyc02g005110.2	NA	2	+	6433549	6433653	6433397	6433419	6433728	6433861	8902	0,8,1	0,0,3	5,5,5	0,2,0	253	149	1.7502431413423658e-08	2.33961072975e-07	NA,1.0,0.164	1.0,0.596,1.0	-0.283
13858	gene:Solyc01g103020.2	NA	1	+	91690985	91691214	91690652	91690721	91691313	91691430	13858	10,29,18	80,165,120	6,7,1	106,78,71	378	149	1.7849589266114603e-08	2.38138797629e-07	0.047,0.065,0.056	0.022,0.034,0.006	0.035
2927	gene:Solyc02g032850.2	NA	2	+	29428845	29428959	29420431	29420747	29429449	29430507	2927	90,164,90	5,9,8	51,43,35	4,3,0	263	149	1.7849543289492916e-08	2.38138797629e-07	0.911,0.912,0.864	0.878,0.89,1.0	-0.027
6085	gene:Solyc01g098520.2	NA	1	-	89017523	89017645	89016400	89016427	89017978	89018085	6085	17,81,32	16,57,20	2,5,5	0,0,0	271	149	1.797218096913574e-08	2.39310115422e-07	0.369,0.439,0.468	1.0,1.0,1.0	-0.575
6364	gene:Solyc08g065350.2	NA	8	+	53262209	53262343	53260392	53260448	53262894	53262957	6364	17,24,15	0,8,5	9,4,3	7,3,2	283	149	1.7961338999292605e-08	2.39310115422e-07	1.0,0.612,0.612	0.404,0.412,0.441	0.322
13337	gene:Solyc02g078460.2	NA	2	-	43122726	43122854	43122011	43122580	43124516	43124751	13337	0,21,6	336,416,273	7,11,4	238,178,160	277	149	1.9013177028662893e-08	2.52926740841e-07	0.0,0.026,0.012	0.016,0.032,0.013	-0.008
574	gene:Solyc01g105490.2	NA	1	-	93647024	93647209	93644767	93644846	93647630	93647777	574	7,9,18	6,12,8	15,6,10	3,2,2	334	149	2.0157964520502834e-08	2.67896427033e-07	0.342,0.251,0.501	0.69,0.572,0.69	-0.286
4137	gene:Solyc11g068640.1	NA	11	-	53283208	53283326	53282670	53283032	53283641	53284238	4137	4,4,3	37,63,96	6,3,4	80,30,34	267	149	2.072915675301177e-08	2.75221574457e-07	0.057,0.034,0.017	0.04,0.053,0.062	-0.016
4607	gene:Solyc01g102660.2	NA	1	+	91407727	91407775	91406776	91406959	91407880	91407956	4607	64,243,112	88,158,86	62,44,74	133,96,93	197	149	2.0981655554041926e-08	2.78305373333e-07	0.355,0.538,0.496	0.261,0.257,0.376	0.165
7999	gene:Solyc01g080930.2	NA	1	-	80272519	80272604	80271615	80271701	80272960	80273044	7999	86,268,131	13,6,0	98,52,50	0,1,4	234	149	2.1357142392828876e-08	2.83012999628e-07	0.808,0.966,1.0	1.0,0.971,0.888	-0.028
7308	gene:Solyc12g035670.1	NA	12	-	54493071	54493263	54488903	54489134	54493921	54494013	7308	0,0,3	0,2,3	4,2,2	4,2,1	341	149	2.185060097173975e-08	2.89273355502e-07	NA,0.0,0.304	0.304,0.304,0.466	-0.206
11570	gene:Solyc05g015500.2	NA	5	+	10763419	10763541	10763136	10763207	10764059	10764084	11570	2,3,0	0,0,6	0,2,2	0,0,0	271	149	2.4201968827564004e-08	3.20094308868e-07	1.0,1.0,0.0	NA,1.0,1.0	-0.333
6209	gene:Solyc03g118250.2	NA	3	-	67166291	67166366	67165840	67165905	67167080	67167137	6209	10,12,7	2,13,1	2,6,2	0,0,0	224	149	2.424557456935241e-08	3.2036299539e-07	0.769,0.38,0.823	1.0,1.0,1.0	-0.343
13412	gene:Solyc10g009040.2	NA	10	-	3066228	3066379	3065638	3065692	3069750	3069973	13412	0,2,0	4,21,23	1,0,6	6,10,8	300	149	2.4505391012993468e-08	3.23485271961e-07	0.0,0.045,0.0	0.076,0.0,0.271	-0.101
10649	gene:Solyc04g049890.2	NA	4	+	44699601	44700064	44699404	44699501	44700376	44700498	10649	18,28,23	0,0,0	23,12,6	2,6,0	612	149	2.6342924884930073e-08	3.47408371805e-07	1.0,1.0,1.0	0.737,0.327,1.0	0.312
7307	gene:Solyc12g035670.1	NA	12	-	54493071	54493263	54488903	54489134	54493499	54493721	7307	0,5,6	0,0,1	8,3,2	2,0,2	341	149	2.6625430494950957e-08	3.50797697757e-07	NA,1.0,0.724	0.636,1.0,0.304	0.215
6684	gene:Solyc12g009810.1	NA	12	-	3013151	3013368	3012596	3012696	3013904	3014084	6684	30,33,32	182,459,242	12,8,9	247,179,145	366	149	2.7835733899636055e-08	3.66392841904e-07	0.063,0.028,0.051	0.019,0.018,0.025	0.027
13819	gene:Solyc11g070100.1	NA	11	+	54637506	54637678	54634567	54634780	54637901	54637953	13819	4,8,3	0,0,0	1,11,2	8,0,0	321	149	2.8254199300067718e-08	3.71545421962e-07	1.0,1.0,1.0	0.055,1.0,1.0	0.315
9394	gene:Solyc03g025280.2	NA	3	+	2715942	2715996	2715663	2715799	2720566	2720627	9394	13,13,24	0,2,19	24,23,9	4,4,6	203	149	3.119330585076441e-08	4.09803172853e-07	1.0,0.827,0.481	0.815,0.808,0.524	0.054
14418	gene:Solyc08g080780.2	NA	8	-	63979906	63980129	63979281	63979770	63980207	63980272	14418	2,5,5	25,46,22	3,0,0	43,56,56	372	149	3.136250770930786e-08	4.11632913685e-07	0.031,0.042,0.083	0.027,0.0,0.0	0.043
9203	gene:Solyc08g005240.1	NA	8	+	163707	163927	163474	163631	164314	164368	9203	0,13,9	0,2,0	19,11,5	4,1,2	369	149	3.169413126880006e-08	4.15588918591e-07	NA,0.724,1.0	0.657,0.816,0.502	0.204
12532	gene:Solyc06g070980.2	NA	6	-	43590332	43590439	43589768	43589858	43590545	43590679	12532	2,33,7	51,168,64	1,0,3	38,22,47	256	149	3.181725818262303e-08	4.16806082192e-07	0.022,0.103,0.06	0.015,0.0,0.036	0.045
6094	gene:Solyc01g098520.2	NA	1	-	89017771	89017830	89016400	89016427	89017978	89018023	6094	11,36,22	16,57,20	4,1,2	0,0,0	208	149	3.4236868350387886e-08	4.48076236118e-07	0.33,0.311,0.441	1.0,1.0,1.0	-0.639
14096	gene:Solyc06g072400.1	NA	6	-	44665262	44665382	44664535	44664884	44665464	44665572	14096	15,9,8	33,101,72	7,3,3	10,22,13	269	149	3.467046486417191e-08	4.53319623771e-07	0.201,0.047,0.058	0.279,0.07,0.113	-0.052
6619	gene:Solyc03g083580.2	NA	3	-	53542978	53543033	53542029	53542168	53543134	53543187	6619	4,17,11	2,1,1	17,14,0	2,0,0	204	149	3.4765478229965906e-08	4.54130249813e-07	0.594,0.925,0.889	0.861,1.0,NA	-0.128
12039	gene:Solyc06g005470.2	NA	6	+	483133	483200	482822	482884	483897	484366	12039	4,4,8	65,152,70	0,4,0	30,31,29	216	149	3.513598230663197e-08	4.58534569856e-07	0.041,0.018,0.073	0.0,0.082,0.0	0.017
13732	gene:Solyc05g018300.2	NA	5	-	20369968	20370015	20365288	20365419	20370184	20370250	13732	6,0,1	31,96,32	2,0,0	32,39,18	196	149	3.5974447744244945e-08	4.69031780779e-07	0.128,0.0,0.023	0.045,0.0,0.0	0.035
6808	gene:Solyc02g079270.2	NA	2	+	43872814	43872907	43872196	43872299	43873396	43873605	6808	6,19,6	10,16,5	4,5,5	0,4,0	242	149	3.65308345365004e-08	4.75834875994e-07	0.27,0.422,0.425	1.0,0.435,1.0	-0.439
5090	gene:Solyc04g025440.2	NA	4	-	23033192	23033213	23033078	23033111	23033321	23033495	5090	16,20,9	0,3,0	22,15,12	3,0,2	170	149	3.65969974998539e-08	4.76245695942e-07	1.0,0.854,1.0	0.865,1.0,0.84	0.05
6166	gene:Solyc02g078520.2	NA	2	-	43175005	43175165	43174722	43174899	43176599	43177081	6166	0,0,6	60,189,85	0,4,6	44,31,28	309	149	3.714261743903613e-08	4.82889133151e-07	0.0,0.0,0.033	0.0,0.059,0.094	-0.04
10446	gene:Solyc03g118620.2	NA	3	-	67468870	67468996	67468650	67468757	67469082	67469164	10446	152,398,196	5,19,13	88,53,53	1,0,2	275	149	3.746782121569905e-08	4.86657111258e-07	0.943,0.919,0.891	0.979,1.0,0.935	-0.054
5155	gene:Solyc09g014770.2	NA	9	+	6874917	6875007	6874556	6874699	6875090	6875152	5155	0,1,3	60,115,84	2,4,4	51,44,29	239	149	3.819402302799524e-08	4.95621496934e-07	0.0,0.005,0.022	0.024,0.054,0.079	-0.043
7750	gene:Solyc02g067060.2	NA	2	-	37295717	37295792	37294903	37295452	37296092	37296395	7750	1,4,2	20,34,19	4,0,0	22,22,12	224	149	3.951244876770963e-08	5.12246685014e-07	0.032,0.073,0.065	0.108,0.0,0.0	0.021
1331	gene:Solyc01g107150.2	NA	1	-	94762316	94762524	94761794	94762199	94762772	94762962	1331	3,13,7	61,159,68	3,0,2	45,32,46	357	149	3.959411833851413e-08	5.12822125938e-07	0.02,0.033,0.041	0.027,0.0,0.018	0.016
11475	gene:Solyc11g072970.1	NA	11	-	56120379	56120447	56119747	56119813	56120535	56120616	11475	0,3,1	0,16,9	1,2,0	2,1,9	217	149	4.0747862910609246e-08	5.27268912827e-07	NA,0.114,0.071	0.256,0.579,0.0	-0.186
3201	gene:Solyc01g103410.2	NA	1	-	92020568	92020645	92019572	92019658	92020742	92020902	3201	13,21,19	2,3,5	7,12,2	5,2,4	226	149	4.109274824079102e-08	5.31231909823e-07	0.811,0.822,0.715	0.48,0.798,0.248	0.274
5022	gene:Solyc03g112050.2	NA	3	+	62588729	62588761	62588457	62588630	62589217	62589309	5022	28,89,40	49,122,76	19,18,13	49,56,75	181	149	4.1866758630142375e-08	5.40729826251e-07	0.32,0.375,0.302	0.242,0.209,0.125	0.14
13977	gene:Solyc12g017350.1	NA	12	+	6593563	6593677	6593391	6593465	6593879	6594224	13977	38,156,57	18,37,28	15,14,5	12,22,11	263	149	4.2101871963447896e-08	5.43256331011e-07	0.545,0.705,0.536	0.415,0.265,0.205	0.3
10558	gene:Solyc12g043050.1	NA	12	+	39154680	39154755	39154404	39154582	39155967	39155975	10558	3,9,14	4,9,8	1,3,3	0,0,0	224	149	4.294146126302727e-08	5.5357057139e-07	0.333,0.399,0.538	1.0,1.0,1.0	-0.577
13680	gene:Solyc02g089490.2	NA	2	+	51304654	51304900	51304543	51304567	51306111	51306556	13680	21,23,13	27,46,44	3,0,1	7,7,9	395	149	4.350406072408195e-08	5.60298085449e-07	0.227,0.159,0.1	0.139,0.0,0.04	0.102
10604	gene:Solyc09g057920.2	NA	9	+	52258393	52258460	52258223	52258264	52265996	52266260	10604	0,2,1	8,38,36	8,0,0	40,18,17	216	149	4.515810651321338e-08	5.81056833573e-07	0.0,0.035,0.019	0.121,0.0,0.0	-0.022
1450	gene:Solyc12g056650.1	NA	12	-	62630198	62630270	62630052	62630099	62630967	62631036	1450	3,9,0	0,66,0	1,5,1	0,0,0	221	149	4.5951522010867194e-08	5.90713257252e-07	1.0,0.084,NA	1.0,1.0,1.0	-0.458
11159	gene:Solyc08g082170.2	NA	8	-	65030996	65031043	65030568	65030932	65031848	65032466	11159	8,9,10	7,28,9	2,0,0	8,9,2	196	149	4.728129805032435e-08	6.0724020045e-07	0.465,0.196,0.458	0.16,0.0,0.0	0.32
4887	gene:Solyc09g082140.2	NA	9	+	67972664	67972768	67970751	67970812	67973735	67974437	4887	8,9,8	47,88,44	6,10,13	32,25,46	253	149	5.2363936392268334e-08	6.71889874138e-07	0.091,0.057,0.097	0.099,0.191,0.143	-0.063
2108	gene:Solyc04g072450.2	NA	4	-	59458925	59459035	59457977	59458645	59460328	59460422	2108	93,183,103	4172,4451,3619	2,2,0	1712,1542,1574	259	149	5.257602715014278e-08	6.73982528845e-07	0.013,0.023,0.016	0.001,0.001,0.0	0.017
5152	gene:Solyc01g106040.2	NA	1	+	94018119	94018234	94017323	94017425	94018775	94018835	5152	16,53,37	0,0,2	10,19,16	1,2,2	264	149	5.287091053653463e-08	6.77131633548e-07	1.0,1.0,0.913	0.849,0.843,0.819	0.134
1772	gene:Solyc02g086870.2	NA	2	-	49474406	49474471	49473038	49473091	49475098	49475150	1772	27,81,52	0,6,2	38,20,41	1,0,0	214	149	5.36099962982623e-08	6.85958603798e-07	1.0,0.904,0.948	0.964,1.0,1.0	-0.037
7814	gene:Solyc10g051110.1	NA	10	-	51525151	51525279	51524312	51524486	51525499	51525652	7814	10,1,5	0,6,0	3,10,5	2,0,0	277	149	5.5149090839998274e-08	7.04996045078e-07	1.0,0.082,1.0	0.447,1.0,1.0	-0.122
14022	gene:Solyc07g045540.2	NA	7	+	58678974	58679172	58677437	58677552	58679261	58679411	14022	11,42,57	0,4,0	57,26,30	1,5,0	347	149	5.5398080747391105e-08	7.075214491e-07	1.0,0.818,1.0	0.961,0.691,1.0	0.055
3373	gene:Solyc12g099340.1	NA	12	-	66523424	66523721	66523213	66523258	66524049	66524593	3373	70,155,73	0,4,0	69,64,42	0,4,1	446	149	5.574971677587351e-08	7.10747646927e-07	1.0,0.928,1.0	1.0,0.842,0.933	0.051
7836	gene:Solyc11g005170.1	NA	11	+	148658	148756	147567	148130	149818	149897	7836	119,239,215	221,418,304	128,105,130	258,227,192	247	149	5.575403206356583e-08	7.10747646927e-07	0.245,0.256,0.299	0.23,0.218,0.29	0.021
14012	gene:Solyc08g075520.2	NA	8	-	59675692	59675867	59675407	59675485	59676225	59676836	14012	170,369,330	24,68,54	70,52,29	7,19,12	324	149	5.978127516794273e-08	7.61380962903e-07	0.765,0.714,0.738	0.821,0.557,0.526	0.104
11852	gene:Solyc09g018750.2	NA	9	-	16844061	16844134	16843416	16843641	16844216	16844477	11852	415,1357,410	2,6,2	315,224,210	6,10,11	222	149	6.207910551579701e-08	7.89914982766e-07	0.993,0.993,0.993	0.972,0.938,0.928	0.047
12112	gene:Solyc08g067070.2	NA	8	+	55991686	55991807	55988726	55988787	55992702	55992768	12112	6,1,2	15,26,18	0,1,0	9,0,5	270	149	6.284055167026068e-08	7.98864868969e-07	0.181,0.021,0.058	0.0,1.0,0.0	-0.247
4865	gene:Solyc06g048610.2	NA	6	-	31363397	31363514	31362949	31363095	31364356	31364422	4865	105,212,167	3,8,5	138,88,79	14,4,5	266	149	6.411838902382804e-08	8.14356824582e-07	0.951,0.937,0.949	0.847,0.925,0.898	0.056
12352	gene:Solyc03g025590.2	NA	3	+	2988606	2988777	2988422	2988535	2990516	2990645	12352	67,78,64	4,0,0	38,36,28	0,2,4	320	149	6.528456001902614e-08	8.28403250057e-07	0.886,1.0,1.0	1.0,0.893,0.765	0.076
6976	gene:Solyc08g029050.2	NA	8	-	38298970	38299129	38298639	38298757	38299218	38299332	6976	0,17,29	1,2,0	45,22,38	1,0,2	308	149	6.64139707500032e-08	8.41957758218e-07	0.0,0.804,1.0	0.956,1.0,0.902	-0.351
12714	gene:Solyc04g018100.2	NA	4	+	9579735	9579931	9578339	9578395	9580520	9580568	12714	0,7,2	9,2,4	7,9,2	4,2,0	345	149	6.688876464401294e-08	8.47196093627e-07	0.0,0.602,0.178	0.43,0.66,1.0	-0.437
4070	gene:Solyc03g062790.2	NA	3	-	32255110	32255192	32254875	32254997	32257330	32257579	4070	15,13,2	23,59,27	0,0,0	15,20,13	231	149	6.717420153485654e-08	8.50028649597e-07	0.296,0.124,0.046	0.0,0.0,0.0	0.155
9534	gene:Solyc04g017610.2	NA	4	+	7576589	7576675	7574778	7574839	7577906	7578059	9534	5,20,9	2,0,2	6,1,2	4,2,0	235	149	6.787059540896691e-08	8.58051507215e-07	0.613,1.0,0.74	0.487,0.241,1.0	0.208
6786	gene:Solyc11g044330.1	NA	11	-	32954415	32954526	32954322	32954327	32954597	32954703	6786	12,31,8	0,4,0	4,4,6	4,4,2	260	149	6.940290249519611e-08	8.76617928211e-07	1.0,0.816,1.0	0.364,0.364,0.632	0.485
1372	gene:Solyc12g019010.1	NA	12	-	8974313	8974412	8973129	8973229	8979428	8979493	1372	2,6,6	0,0,0	11,2,7	1,2,6	248	149	8.301589065913975e-08	1.04759961102e-06	1.0,1.0,1.0	0.869,0.375,0.412	0.448
10163	gene:Solyc06g060540.2	NA	6	+	38557017	38557108	38556515	38556639	38557230	38557334	10163	2,14,3	0,16,1	0,0,0	2,3,2	240	149	8.534200892641809e-08	1.07596639119e-06	1.0,0.352,0.651	0.0,0.0,0.0	0.668
11954	gene:Solyc01g090940.2	NA	1	+	84632996	84633106	84632218	84632520	84634894	84635085	11954	3,8,5	9,36,15	2,6,1	25,13,10	259	149	8.729170623752006e-08	1.09953976126e-06	0.161,0.113,0.161	0.044,0.21,0.054	0.042
2440	gene:Solyc02g091620.1	NA	2	+	52873181	52873401	52872826	52872829	52873585	52873779	2440	8,18,7	4,21,7	0,0,0	6,1,3	369	149	8.893912556902869e-08	1.1192659398e-06	0.447,0.257,0.288	0.0,0.0,0.0	0.331
615	gene:Solyc10g074990.1	NA	10	-	58694832	58694901	58694659	58694755	58695311	58695335	615	71,340,114	7,16,8	38,48,26	5,3,4	218	149	8.997211028025785e-08	1.13123069187e-06	0.874,0.936,0.907	0.839,0.916,0.816	0.049
6694	gene:Solyc09g015650.2	NA	9	+	10586832	10586887	10585136	10585234	10587048	10587349	6694	25,113,27	7,27,10	36,30,17	16,6,9	204	149	9.20384497045119e-08	1.15615422437e-06	0.723,0.754,0.664	0.622,0.785,0.58	0.051
8426	gene:Solyc01g095460.2	NA	1	+	86707164	86707333	86706864	86706947	86707880	86708124	8426	1,1,0	0,0,0	1,4,1	4,3,4	318	149	9.278136490332916e-08	1.16442306044e-06	1.0,1.0,NA	0.105,0.385,0.105	0.802
12644	gene:Solyc11g022380.1	NA	11	+	13696644	13696721	13689552	13689775	13698501	13698689	12644	42,65,80	0,8,3	43,64,21	1,2,0	226	149	9.653188114823863e-08	1.21038835478e-06	1.0,0.843,0.946	0.966,0.955,1.0	-0.044
10923	gene:Solyc10g078750.1	NA	10	+	60476465	60476526	60475650	60475723	60477988	60478736	10923	27,95,54	12,36,18	31,25,17	17,12,14	210	149	9.915796218411161e-08	1.24218376124e-06	0.615,0.652,0.68	0.564,0.596,0.463	0.108
4986	gene:Solyc08g005880.2	NA	8	+	675722	676018	674804	674871	677416	677958	4986	6,5,9	0,4,0	9,11,21	1,0,2	445	149	1.0114251148283843e-07	1.26589194308e-06	1.0,0.295,1.0	0.751,1.0,0.779	-0.078
3645	gene:Solyc12g098740.1	NA	12	+	66147565	66147616	66147204	66147239	66149059	66149139	3645	27,41,52	2,2,2	49,50,32	0,2,2	200	149	1.0555193292079014e-07	1.31987894302e-06	0.91,0.939,0.951	1.0,0.949,0.923	-0.024
778	gene:Solyc03g058880.2	NA	3	+	26429620	26429669	26429121	26429181	26429759	26430196	778	2,9,11	16,104,29	2,0,0	52,23,21	198	149	1.0733610176581372e-07	1.34097009972e-06	0.086,0.061,0.222	0.028,0.0,0.0	0.114
5642	gene:Solyc01g090850.2	NA	1	+	84559550	84559659	84557563	84558039	84564861	84566492	5642	19,29,9	15,23,33	7,10,11	31,25,20	258	149	1.1434579543581332e-07	1.42724720165e-06	0.422,0.421,0.136	0.115,0.188,0.241	0.145
10554	gene:Solyc12g043050.1	NA	12	+	39154404	39154623	39153874	39153947	39155967	39155975	10554	8,34,34	29,88,22	4,0,1	19,13,18	368	149	1.185882599620288e-07	1.47885903516e-06	0.1,0.135,0.385	0.079,0.0,0.022	0.173
9339	gene:Solyc02g064550.2	NA	2	-	35673157	35673234	35672289	35672336	35674190	35674581	9339	4,5,0	11,27,13	1,0,0	8,7,8	226	149	1.3023766117729394e-07	1.6226621644e-06	0.193,0.109,0.0	0.076,0.0,0.0	0.075
1369	gene:Solyc12g019010.1	NA	12	-	8973895	8974091	8973129	8973229	8979428	8979476	1369	8,28,11	0,0,0	8,13,13	1,2,6	345	149	1.3051472174701699e-07	1.62464253179e-06	1.0,1.0,1.0	0.776,0.737,0.483	0.335
7930	gene:Solyc03g031720.2	NA	3	-	4175562	4175648	4174029	4174085	4176005	4176474	7930	22,65,27	538,594,471	28,11,8	458,417,410	235	149	1.319498349153384e-07	1.64102168107e-06	0.025,0.065,0.035	0.037,0.016,0.012	0.02
13580	gene:Solyc02g087730.2	NA	2	+	50044212	50044360	50043559	50043746	50044529	50044585	13580	0,9,2	4,0,0	8,0,0	0,0,0	297	149	1.3394350527140238e-07	1.66431157634e-06	0.0,1.0,1.0	1.0,NA,NA	-0.333
9837	gene:Solyc05g048770.2	NA	5	+	59430387	59430518	59426318	59426400	59434012	59434179	9837	1,13,5	0,0,0	3,0,0	0,0,5	280	149	1.3948177470559073e-07	1.73156300639e-06	1.0,1.0,1.0	1.0,NA,0.0	0.5
8532	gene:Solyc02g083320.2	NA	2	-	46770613	46770828	46770093	46770166	46770945	46771095	8532	180,410,182	483,959,413	71,73,74	246,183,219	364	149	1.3987296913370176e-07	1.73485364331e-06	0.132,0.149,0.153	0.106,0.14,0.122	0.022
11169	gene:Solyc02g068360.2	NA	2	-	38320853	38320991	38319721	38320231	38321305	38321391	11169	70,148,69	11,34,14	36,30,43	0,3,5	287	149	1.4270387765608566e-07	1.76685963844e-06	0.768,0.693,0.719	1.0,0.838,0.817	-0.158
13964	gene:Solyc01g087290.2	NA	1	-	82227366	82227498	82225751	82225879	82227997	82228345	13964	41,61,50	2,3,1	34,18,25	0,0,1	281	149	1.427103641078559e-07	1.76685963844e-06	0.916,0.915,0.964	1.0,1.0,0.93	-0.045
5498	gene:Solyc10g083710.1	NA	10	+	63474563	63474657	63473386	63473585	63475274	63475317	5498	8,35,27	0,1,2	11,3,15	2,2,0	243	149	1.4468408245162286e-07	1.78968485083e-06	1.0,0.955,0.892	0.771,0.479,1.0	0.199
6363	gene:Solyc08g065350.2	NA	8	+	53262209	53262343	53260067	53260319	53262894	53262957	6363	0,3,0	0,1,1	0,0,2	0,1,4	283	149	1.4836172160958829e-07	1.83352693687e-06	NA,0.612,0.0	NA,0.0,0.208	0.202
8398	gene:Solyc09g010370.2	NA	9	-	3754662	3754787	3753892	3754252	3754863	3754926	8398	403,1185,463	0,10,4	426,382,230	9,1,6	274	149	1.485982024157523e-07	1.8348009643e-06	1.0,0.985,0.984	0.963,0.995,0.954	0.019
4888	gene:Solyc06g084390.2	NA	6	-	49524144	49524212	49523048	49523495	49524811	49525011	4888	88,194,82	0,1,5	62,71,64	11,3,1	217	149	1.5415204646241987e-07	1.90166941622e-06	1.0,0.993,0.918	0.795,0.942,0.978	0.065
10559	gene:Solyc12g043050.1	NA	12	+	39154424	39154582	39153874	39153947	39155967	39155975	10559	23,64,50	29,88,22	6,3,4	19,13,18	307	149	1.6215771980857614e-07	1.99863748743e-06	0.278,0.261,0.525	0.133,0.101,0.097	0.244
13236	gene:Solyc01g112140.2	NA	1	-	98227443	98227591	98226947	98227315	98227659	98227897	13236	0,21,5	18,26,18	14,15,3	14,9,8	297	149	1.6359144689901952e-07	2.01450344861e-06	0.0,0.288,0.122	0.334,0.455,0.158	-0.179
14175	gene:Solyc07g017400.2	NA	7	+	6889054	6889138	6887824	6887848	6894750	6894845	14175	4,4,1	178,519,244	4,4,8	193,117,120	233	149	1.648361403183885e-07	2.02801530419e-06	0.014,0.005,0.003	0.013,0.021,0.041	-0.018
10165	gene:Solyc06g060540.2	NA	6	+	38556515	38556639	38554507	38554519	38557230	38557334	10165	2,19,3	0,7,2	3,3,2	0,0,0	273	149	1.6652464943202321e-07	2.04695849235e-06	1.0,0.597,0.45	1.0,1.0,1.0	-0.318
2319	gene:Solyc11g007610.1	NA	11	-	1863482	1863604	1862725	1862926	1864376	1864476	2319	2,0,0	10,38,11	0,2,1	13,6,8	271	149	1.667325259535759e-07	2.04768383437e-06	0.099,0.0,0.0	0.0,0.155,0.064	-0.04
5109	gene:Solyc12g038430.1	NA	12	-	47767610	47767769	47767427	47767532	47767991	47768081	5109	37,136,101	0,4,4	27,26,16	0,1,0	308	149	1.7004002324950492e-07	2.08644114166e-06	1.0,0.943,0.924	1.0,0.926,1.0	-0.02
5522	gene:Solyc10g007340.2	NA	10	+	1735220	1735304	1734984	1735137	1736302	1736367	5522	4,21,12	0,2,2	11,1,9	5,0,0	233	149	1.7243926889508247e-07	2.11399478044e-06	1.0,0.87,0.793	0.585,1.0,1.0	0.026
2444	gene:Solyc08g066620.2	NA	8	+	55375623	55375692	55374775	55374837	55376670	55376850	2444	8,31,6	1,11,0	1,4,0	0,0,1	218	149	1.739268252183756e-07	2.12902011456e-06	0.845,0.658,1.0	1.0,1.0,0.0	0.168
7808	gene:Solyc04g008010.2	NA	4	-	1663548	1663653	1662424	1662490	1663730	1663812	7808	1,2,1	32,53,39	0,6,0	38,37,30	254	149	1.7397445356373316e-07	2.12902011456e-06	0.018,0.022,0.015	0.0,0.087,0.0	-0.011
10947	gene:Solyc01g099460.1	NA	1	+	89709572	89709672	89708646	89708710	89709749	89709833	10947	20,10,8	0,8,1	12,27,11	4,0,0	249	149	1.750245025221756e-07	2.13996625084e-06	1.0,0.428,0.827	0.642,1.0,1.0	-0.129
8427	gene:Solyc01g095460.2	NA	1	+	86707164	86707382	86706864	86706947	86707880	86708124	8427	64,140,76	0,0,0	44,31,31	4,3,4	367	149	1.7573241467574533e-07	2.14671346702e-06	1.0,1.0,1.0	0.817,0.808,0.759	0.205
1365	gene:Solyc12g019010.1	NA	12	-	8974323	8974412	8973129	8973229	8979428	8979476	1365	2,6,2	0,0,0	14,2,6	1,2,6	238	149	1.7781622159178226e-07	2.17024146228e-06	1.0,1.0,1.0	0.898,0.385,0.385	0.444
8832	gene:Solyc02g065080.2	NA	2	-	36255976	36256080	36248879	36249011	36256526	36256577	8832	26,62,29	0,0,0	20,9,17	2,5,3	253	149	1.8338005763393819e-07	2.23616373471e-06	1.0,1.0,1.0	0.855,0.515,0.769	0.287
8636	gene:Solyc01g098800.2	NA	1	-	89217640	89217719	89215863	89216702	89219509	89220477	8636	2,6,2	39,120,66	0,0,2	71,42,31	228	149	1.8591588308983248e-07	2.2650779202e-06	0.032,0.032,0.019	0.0,0.0,0.04	0.014
6860	gene:Solyc05g018600.2	NA	5	-	22404711	22404949	22404440	22404525	22405481	22406376	6860	4,30,9	0,0,0	5,11,1	0,0,7	387	149	1.9371968007245286e-07	2.35806566318e-06	1.0,1.0,1.0	1.0,1.0,0.052	0.316
12561	gene:Solyc06g070980.2	NA	6	-	43590332	43590445	43589771	43589858	43590545	43590679	12561	2,31,7	51,168,64	1,0,3	38,22,47	262	149	2.050211322201955e-07	2.49342676719e-06	0.022,0.095,0.059	0.015,0.0,0.035	0.042
11535	gene:Solyc07g042900.2	NA	7	+	56429514	56429752	56428799	56429346	56432622	56433112	11535	19,45,54	2,2,0	20,9,4	1,1,2	387	149	2.0614222599324176e-07	2.50484657115e-06	0.785,0.897,1.0	0.885,0.776,0.435	0.195
2839	gene:Solyc07g055340.2	NA	7	-	63404547	63404716	63402817	63402973	63405406	63405716	2839	4,11,3	10,28,19	8,6,0	28,17,22	318	149	2.1002114445253296e-07	2.54972713323e-06	0.158,0.155,0.069	0.118,0.142,0.0	0.041
1549	gene:Solyc05g014590.2	NA	5	+	8469622	8469679	8469374	8469528	8469958	8470174	1549	13,8,6	4,35,21	0,1,0	9,17,5	206	149	2.116702146570217e-07	2.56748130741e-06	0.702,0.142,0.171	0.0,0.041,0.0	0.325
2301	gene:Solyc01g097210.2	NA	1	+	88149036	88149107	88148007	88148123	88149950	88150052	2301	6,17,12	24,97,45	0,0,0	20,13,19	220	149	2.1301204219653856e-07	2.58148074045e-06	0.145,0.106,0.153	0.0,0.0,0.0	0.135
6050	gene:Solyc01g091600.2	NA	1	-	85187101	85187112	85184962	85185127	85187312	85187427	6050	2,16,8	2,10,1	7,2,2	0,0,0	160	149	2.1649199582637052e-07	2.62134454453e-06	0.482,0.598,0.882	1.0,1.0,1.0	-0.346
10283	gene:Solyc11g066660.1	NA	11	-	52434786	52434878	52434392	52434477	52434987	52435078	10283	0,2,0	8,4,9	0,4,3	10,7,8	241	149	2.2412083055555426e-07	2.71132983667e-06	0.0,0.236,0.0	0.0,0.261,0.188	-0.071
7173	gene:Solyc04g080430.2	NA	4	+	64604693	64604758	64604515	64604608	64605077	64605161	7173	0,1,2	8,24,22	6,1,0	28,23,17	214	149	2.3430658192914652e-07	2.83206242042e-06	0.0,0.028,0.06	0.13,0.029,0.0	-0.024
5656	gene:Solyc11g019970.1	NA	11	-	9881148	9881178	9880989	9881043	9882556	9882681	5656	2,27,22	9,19,6	5,0,2	4,3,7	179	149	2.3522042082059072e-07	2.84061184231e-06	0.156,0.542,0.753	0.51,0.0,0.192	0.25
13366	gene:Solyc05g026070.1	NA	5	+	39719585	39719639	39715484	39715610	39719721	39719821	13366	4,5,7	0,0,0	4,9,3	6,0,2	203	149	2.366027673716303e-07	2.85479918e-06	1.0,1.0,1.0	0.329,1.0,0.524	0.382
6431	gene:Solyc06g043070.2	NA	6	-	29791008	29791109	29790103	29790582	29793972	29794157	6431	42,99,38	8,3,0	43,25,45	0,2,3	250	149	2.3882279195306853e-07	2.87906003796e-06	0.758,0.952,1.0	1.0,0.882,0.899	-0.024
12141	gene:Solyc02g085840.2	NA	2	-	48629230	48629311	48628943	48629121	48629382	48629450	12141	40,78,29	3,4,0	28,13,41	4,4,5	230	149	2.478540350816755e-07	2.98531720889e-06	0.896,0.927,1.0	0.819,0.678,0.842	0.161
8526	gene:Solyc03g078000.2	NA	3	+	48841570	48841637	48841413	48841473	48841717	48841842	8526	24,25,30	7,31,13	4,0,5	0,4,5	216	149	2.5268500667000413e-07	3.04084187817e-06	0.703,0.357,0.614	1.0,0.0,0.408	0.089
7653	gene:Solyc04g082320.2	NA	4	-	66033725	66033904	66033304	66033412	66034168	66034226	7653	17,45,35	0,0,2	43,27,27	4,0,4	328	149	2.56102058056275e-07	3.07926906343e-06	1.0,1.0,0.888	0.83,1.0,0.754	0.101
11811	gene:Solyc01g066520.2	NA	1	-	74530719	74530842	74528935	74529163	74531110	74531358	11811	22,106,42	0,0,0	50,18,12	4,1,6	272	149	2.580673318577193e-07	3.10018877703e-06	1.0,1.0,1.0	0.873,0.908,0.523	0.232
10204	gene:Solyc09g018830.2	NA	9	+	17564753	17564801	17564554	17564686	17564876	17565058	10204	10,12,6	6,31,11	3,8,13	13,3,11	197	149	2.636925182597472e-07	3.16500051367e-06	0.558,0.226,0.292	0.149,0.669,0.472	-0.071
3952	gene:Solyc04g015350.2	NA	4	+	5551578	5551750	5548785	5548897	5551886	5551983	3952	20,54,41	0,1,0	35,18,23	1,2,0	321	149	2.756654876933654e-07	3.30582282757e-06	1.0,0.962,1.0	0.942,0.807,1.0	0.071
2201	gene:Solyc06g071200.2	NA	6	+	43789029	43789216	43788396	43788524	43791628	43791704	2201	6,6,0	15,26,36	2,0,0	27,21,21	336	149	2.768626860307606e-07	3.31728767104e-06	0.151,0.093,0.0	0.032,0.0,0.0	0.071
5759	gene:Solyc06g009160.2	NA	6	-	3104320	3104388	3103938	3104020	3104763	3104817	5759	16,43,37	12,9,8	21,8,11	7,5,6	217	149	2.777824849733e-07	3.32541173264e-06	0.478,0.766,0.761	0.673,0.523,0.557	0.084
11347	gene:Solyc01g107030.2	NA	1	+	94705711	94705798	94704933	94705213	94706344	94707200	11347	123,128,144	0,6,1	71,58,80	0,7,8	236	149	2.824471572187535e-07	3.37831360656e-06	1.0,0.931,0.989	1.0,0.84,0.863	0.072
6208	gene:Solyc03g118250.2	NA	3	-	67166291	67166430	67165840	67165905	67167080	67167137	6208	18,34,18	2,13,1	6,8,10	0,0,0	288	149	2.8639410562255686e-07	3.42254641428e-06	0.823,0.575,0.903	1.0,1.0,1.0	-0.233
14170	gene:Solyc01g109010.2	NA	1	-	96101554	96101733	96101419	96101485	96102003	96102136	14170	15,33,10	0,5,0	11,7,11	6,6,0	328	149	2.9187938212585636e-07	3.48507022669e-06	1.0,0.75,1.0	0.454,0.346,1.0	0.317
11348	gene:Solyc01g107030.2	NA	1	+	94705669	94705798	94704933	94705213	94706344	94707200	11348	209,213,225	0,6,1	111,108,151	0,7,8	278	149	2.979512160652686e-07	3.55448306763e-06	1.0,0.95,0.992	1.0,0.892,0.91	0.047
1604	gene:Solyc10g078400.1	NA	10	+	60230774	60230869	60230071	60230305	60231201	60231406	1604	16,20,20	0,3,2	8,11,6	0,4,5	244	149	2.9859916755936974e-07	3.55912612633e-06	1.0,0.803,0.859	1.0,0.627,0.423	0.204
9297	gene:Solyc04g048950.2	NA	4	+	38695657	38695850	38695462	38695531	38696371	38696558	9297	13,20,17	122,293,217	24,17,12	148,91,78	342	149	3.011535814702894e-07	3.58646537933e-06	0.044,0.029,0.033	0.066,0.075,0.063	-0.033
4615	gene:Solyc05g050800.2	NA	5	-	60986676	60986742	60985583	60986058	60986833	60986884	4615	5,11,4	2,0,0	2,0,2	0,3,1	215	149	3.140694428678995e-07	3.73704600921e-06	0.634,1.0,1.0	1.0,0.0,0.581	0.351
2138	gene:Solyc07g032170.2	NA	7	+	36037813	36037929	36036252	36036592	36038994	36039041	2138	2,0,0	0,4,4	0,0,6	0,0,0	265	149	3.2151633850228163e-07	3.82234851867e-06	1.0,0.0,0.0	NA,NA,1.0	-0.667
13827	gene:Solyc03g117650.2	NA	3	+	66735516	66735565	66734923	66735143	66735924	66735992	13827	6,10,5	1,8,1	4,3,2	0,0,0	198	149	3.237733565746244e-07	3.84585709817e-06	0.819,0.485,0.79	1.0,1.0,1.0	-0.302
8761	gene:Solyc07g065550.2	NA	7	+	67269293	67269390	67268776	67268830	67269612	67269695	8761	4,13,2	2,2,6	1,11,4	0,4,0	246	149	3.396522332806805e-07	4.0309891879e-06	0.548,0.797,0.168	1.0,0.625,1.0	-0.371
13369	gene:Solyc05g026070.1	NA	5	+	39719562	39719641	39715484	39715610	39719721	39719821	13369	7,10,6	0,0,0	8,7,4	6,0,2	228	149	3.466179345427122e-07	4.10889107041e-06	1.0,1.0,1.0	0.466,1.0,0.567	0.322
2441	gene:Solyc02g091620.1	NA	2	+	52873161	52873347	52872826	52872829	52873585	52873779	2441	5,11,3	4,21,7	2,0,1	6,1,3	335	149	3.468137064881886e-07	4.10889107041e-06	0.357,0.189,0.16	0.129,0.0,0.129	0.149
2137	gene:Solyc07g032170.2	NA	7	+	36037743	36037910	36036252	36036592	36038994	36039041	2137	5,18,4	0,4,4	3,1,1	0,0,0	316	149	3.473238284516016e-07	4.11064361393e-06	1.0,0.68,0.32	1.0,1.0,1.0	-0.333
3945	gene:Solyc02g082230.2	NA	2	-	45926371	45926606	45926053	45926200	45928291	45928786	3945	19,40,42	120,370,135	8,12,6	127,96,79	384	149	3.475593255545223e-07	4.11064361393e-06	0.058,0.04,0.108	0.024,0.046,0.029	0.036
5240	gene:Solyc07g006120.2	NA	7	+	978197	978343	977392	977512	978601	978709	5240	44,151,75	2,5,3	55,29,28	0,4,0	295	149	3.4959897249671043e-07	4.13121466211e-06	0.917,0.938,0.927	1.0,0.785,1.0	-0.001
2604	gene:Solyc12g097030.1	NA	12	+	65698243	65698265	65698077	65698153	65698689	65698798	2604	7,5,0	0,0,0	1,3,7	4,2,2	171	149	3.6665539788360466e-07	4.32905150033e-06	1.0,1.0,NA	0.179,0.567,0.753	0.5
12062	gene:Solyc03g118890.2	NA	3	+	67677845	67678072	67677212	67677296	67678195	67678243	12062	1,11,6	0,2,0	0,0,0	1,2,0	376	149	3.728639423814349e-07	4.39857935459e-06	1.0,0.685,1.0	0.0,0.0,NA	0.895
9696	gene:Solyc06g053750.2	NA	6	+	36607272	36607350	36603644	36603825	36608306	36608418	9696	0,2,1	11,18,42	0,5,0	34,26,16	227	149	3.751777327930956e-07	4.42208201763e-06	0.0,0.068,0.015	0.0,0.112,0.0	-0.01
10133	gene:Solyc10g005290.2	NA	10	-	217690	217757	217537	217612	218774	219344	10133	8,44,15	2,0,3	26,9,23	1,0,2	216	149	3.8425523416666834e-07	4.52364085541e-06	0.734,1.0,0.775	0.947,1.0,0.888	-0.109
8134	gene:Solyc06g074320.2	NA	6	+	45944649	45944679	45943783	45944018	45944813	45944873	8134	38,88,100	4,1,4	33,28,22	2,6,13	179	149	3.84451920027004e-07	4.52364085541e-06	0.888,0.987,0.954	0.932,0.795,0.585	0.172
13118	gene:Solyc10g080720.1	NA	10	-	61931872	61931996	61931545	61931610	61933313	61933386	13118	27,68,55	4,11,8	22,33,27	1,0,0	273	149	3.970166001948203e-07	4.6674900305e-06	0.787,0.771,0.79	0.923,1.0,1.0	-0.192
6826	gene:Solyc06g066550.2	NA	6	+	41806055	41806235	41805365	41805702	41806354	41806473	6826	5,18,10	26,70,73	10,2,6	57,39,23	329	149	4.1179030975662554e-07	4.83704159753e-06	0.08,0.104,0.058	0.074,0.023,0.106	0.013
10202	gene:Solyc09g018830.2	NA	9	+	17564753	17564811	17564554	17564686	17564876	17565058	10202	13,17,12	6,31,11	6,12,16	13,3,11	207	149	4.4133048320445777e-07	5.17598809592e-06	0.609,0.283,0.44	0.249,0.742,0.511	-0.057
7079	gene:Solyc01g080850.2	NA	1	-	80146646	80146892	80145942	80146059	80147079	80148900	7079	4,36,24	82,145,75	7,1,5	42,41,41	395	149	4.413983305349975e-07	5.17598809592e-06	0.018,0.086,0.108	0.059,0.009,0.044	0.033
2731	gene:Solyc09g074840.2	NA	9	+	66665528	66665673	66665108	66665431	66665757	66665879	2731	3,6,0	4,6,0	4,2,0	3,0,2	294	149	4.486751210634066e-07	5.25683670377e-06	0.275,0.336,NA	0.403,1.0,0.0	-0.162
12200	gene:Solyc02g080420.2	NA	2	+	44647026	44647102	44646182	44646651	44649096	44649152	12200	26,38,43	300,590,338	13,5,10	236,228,251	225	149	4.5835543133189634e-07	5.36568421955e-06	0.054,0.041,0.078	0.035,0.014,0.026	0.033
5018	gene:Solyc03g112050.2	NA	3	+	62587878	62588071	62586886	62586988	62588435	62588608	5018	360,697,501	7,23,11	255,251,152	11,4,19	342	149	4.6388298446253877e-07	5.42577419327e-06	0.957,0.93,0.952	0.91,0.965,0.777	0.062
525	gene:Solyc12g007210.1	NA	12	-	1634947	1635011	1634637	1634703	1635189	1635299	525	0,19,0	0,2,2	7,1,2	3,1,1	213	149	4.663145949525688e-07	5.44958135393e-06	NA,0.869,0.0	0.62,0.412,0.583	-0.104
961	gene:Solyc04g005030.2	NA	4	-	39903	40113	39562	39629	42427	42552	961	196,198,355	64,50,105	300,253,235	135,99,125	359	149	4.755834915210595e-07	5.5531841476e-06	0.56,0.622,0.584	0.48,0.515,0.438	0.111
12259	gene:Solyc06g060780.2	NA	6	-	38802766	38802834	38801365	38801443	38803502	38803609	12259	36,130,59	2,19,3	43,27,30	0,0,0	217	149	4.782185377458154e-07	5.5792162737e-06	0.925,0.825,0.931	1.0,1.0,1.0	-0.106
12309	gene:Solyc01g098700.2	NA	1	+	89123019	89123081	89122526	89122568	89125158	89125212	12309	68,112,87	2,7,14	34,17,25	1,2,0	211	149	4.80255896858535e-07	5.59823717058e-06	0.96,0.919,0.814	0.96,0.857,1.0	-0.041
7112	gene:Solyc10g080130.1	NA	10	+	61518778	61518826	61518622	61518692	61519775	61519849	7112	195,403,227	77,171,82	95,58,69	46,43,73	197	149	4.814052531187584e-07	5.60688336719e-06	0.657,0.641,0.677	0.61,0.505,0.417	0.148
13535	gene:Solyc08g078370.2	NA	8	-	62198317	62198386	62197981	62198053	62198755	62198833	13535	9,9,11	20,31,21	4,1,2	13,15,9	218	149	4.942115928393413e-07	5.75116790144e-06	0.235,0.166,0.264	0.174,0.044,0.132	0.105
1958	gene:Solyc06g005290.2	NA	6	-	299376	299452	298532	298645	300625	300724	1958	15,41,23	9,21,15	10,9,3	5,1,16	225	149	5.098998325138932e-07	5.92871698751e-06	0.525,0.564,0.504	0.57,0.856,0.11	0.019
5177	gene:Solyc02g005180.2	NA	2	+	7138836	7139051	7138319	7138553	7139300	7139365	5177	24,34,19	0,10,2	11,5,13	0,0,0	364	149	5.195253161445507e-07	6.03553270572e-06	1.0,0.582,0.795	1.0,1.0,1.0	-0.208
12534	gene:Solyc06g070980.2	NA	6	-	43590332	43590424	43589768	43589858	43590545	43590679	12534	2,30,7	51,168,64	1,0,3	38,22,47	241	149	5.254293727485031e-07	6.09684228664e-06	0.024,0.099,0.063	0.016,0.0,0.038	0.044
14196	gene:Solyc04g050180.2	NA	4	-	45763177	45763249	45761709	45761787	45765381	45765612	14196	0,2,0	1,1,3	1,0,0	4,8,0	221	149	5.256892004328405e-07	6.09684228664e-06	0.0,0.574,0.0	0.144,0.0,NA	0.119
8352	gene:Solyc04g072010.2	NA	4	+	59081685	59081778	59081400	59081447	59081922	59082025	8352	0,10,0	6,1,0	1,2,1	0,0,0	242	149	5.356273552657908e-07	6.20686964758e-06	0.0,0.86,NA	1.0,1.0,1.0	-0.57
13814	gene:Solyc11g070100.1	NA	11	+	54637506	54637750	54634567	54634780	54637901	54637953	13814	13,43,16	0,0,0	9,19,12	8,0,0	393	149	5.364898539959997e-07	6.21163126407e-06	1.0,1.0,1.0	0.299,1.0,1.0	0.234
8692	gene:Solyc03g111370.2	NA	3	-	61963897	61963964	61963464	61963546	61964325	61964538	8692	31,113,58	5,3,1	27,27,18	0,2,1	216	149	5.369626328472143e-07	6.21187637915e-06	0.81,0.963,0.976	1.0,0.903,0.925	-0.026
13817	gene:Solyc11g070100.1	NA	11	+	54637506	54637738	54634567	54634780	54637901	54637953	13817	13,37,15	0,0,0	8,19,12	8,0,0	381	149	5.54221160797802e-07	6.40614459393e-06	1.0,1.0,1.0	0.281,1.0,1.0	0.24
10694	gene:Solyc02g093330.2	NA	2	+	54231208	54231373	54230749	54230971	54232440	54232475	10694	2,0,0	0,4,1	1,2,0	0,0,0	314	149	5.552662175341949e-07	6.41283528311e-06	1.0,0.0,0.0	1.0,1.0,NA	-0.667
8424	gene:Solyc01g095460.2	NA	1	+	86707333	86707382	86706864	86706947	86707880	86708104	8424	43,92,56	0,0,0	27,24,19	4,3,4	198	149	5.585841396326381e-07	6.44574231598e-06	1.0,1.0,1.0	0.836,0.858,0.781	0.175
9204	gene:Solyc05g056590.2	NA	5	+	65869299	65869378	65863618	65863655	65869612	65869692	9204	0,7,9	46,128,39	2,0,0	44,14,21	228	149	5.628298939409503e-07	6.48929186183e-06	0.0,0.035,0.131	0.029,0.0,0.0	0.046
9238	gene:Solyc11g030380.1	NA	11	-	21601867	21602014	21601637	21601766	21602636	21602848	9238	6,4,1	2,2,7	0,0,0	2,1,6	296	149	5.664341003626888e-07	6.52537776423e-06	0.602,0.502,0.067	0.0,0.0,0.0	0.39
931	gene:Solyc02g067480.2	NA	2	-	37673705	37673747	37671134	37671209	37673850	37673907	931	8,14,2	0,0,10	7,1,4	0,0,0	191	149	6.003912180157001e-07	6.91077925005e-06	1.0,1.0,0.135	1.0,1.0,1.0	-0.288
12019	gene:Solyc04g025990.2	NA	4	+	20087908	20088026	20087753	20087806	20088145	20088400	12019	14,90,42	0,3,0	51,45,18	2,0,1	267	149	6.105043300005846e-07	7.02131025013e-06	1.0,0.944,1.0	0.934,1.0,0.909	0.034
10448	gene:Solyc03g118620.2	NA	3	-	67468870	67468994	67468650	67468757	67469082	67469164	10448	81,183,94	5,19,13	54,34,23	1,0,2	273	149	6.243316360476127e-07	7.17433722125e-06	0.898,0.84,0.798	0.967,1.0,0.863	-0.098
2409	gene:Solyc04g007020.2	NA	4	-	741004	741045	740449	740614	741507	742225	2409	0,9,3	39,95,64	2,1,0	60,48,28	190	149	6.498026399558112e-07	7.46079742286e-06	0.0,0.069,0.035	0.025,0.016,0.0	0.021
6331	gene:Solyc01g103040.2	NA	1	-	91716085	91716276	91713658	91713749	91717038	91717242	6331	13,47,31	0,0,0	19,13,18	0,0,9	340	149	6.538683533408642e-07	7.50121701435e-06	1.0,1.0,1.0	1.0,1.0,0.467	0.178
9349	gene:Solyc11g008360.1	NA	11	-	2573034	2573083	2572653	2572804	2573548	2573621	9349	30,63,40	0,2,4	29,25,28	0,1,2	198	149	6.687512435199876e-07	7.66556112885e-06	1.0,0.96,0.883	1.0,0.95,0.913	-0.007
1540	gene:Solyc03g119790.2	NA	3	+	68367159	68367365	68364990	68365174	68367981	68368208	1540	124,237,131	0,0,1	124,97,106	5,4,4	355	149	6.768179097589951e-07	7.75156565257e-06	1.0,1.0,0.982	0.912,0.911,0.918	0.08
2048	gene:Solyc09g011160.2	NA	9	+	4513101	4513225	4512609	4512653	4514127	4514171	2048	3,14,4	0,5,0	3,0,3	5,0,2	273	149	6.935939987520755e-07	7.93709272282e-06	1.0,0.604,1.0	0.247,NA,0.45	0.519
7422	gene:Solyc04g079320.2	NA	4	+	63839092	63839171	63838616	63838683	63839944	63840063	7422	0,1,3	27,111,80	2,1,0	26,8,13	228	149	7.159160082041493e-07	8.1857229367e-06	0.0,0.006,0.024	0.048,0.076,0.0	-0.031
3442	gene:Solyc06g053430.2	NA	6	+	36208306	36208546	36204382	36204590	36209475	36209657	3442	3,11,0	0,0,0	0,0,4	0,2,0	389	149	7.283368018991825e-07	8.32082451007e-06	1.0,1.0,NA	NA,0.0,1.0	0.5
1078	gene:Solyc02g079300.2	NA	2	-	43908520	43908633	43907731	43907851	43909054	43909140	1078	2,9,1	13,31,12	3,0,2	14,8,7	262	149	7.468898561488133e-07	8.52570122102e-06	0.08,0.142,0.045	0.109,0.0,0.14	0.006
10555	gene:Solyc12g043050.1	NA	12	+	39154680	39154820	39154404	39154582	39155967	39155975	10555	14,30,28	4,9,8	5,3,2	0,0,0	289	149	7.801435370910936e-07	8.89790576508e-06	0.643,0.632,0.643	1.0,1.0,1.0	-0.361
290	gene:Solyc05g011960.2	NA	5	+	5177924	5178773	5175084	5176176	5178913	5179033	290	28,64,71	6,11,5	32,40,15	3,1,0	998	149	7.814008857784284e-07	8.90486262128e-06	0.411,0.465,0.679	0.614,0.857,1.0	-0.305
1317	gene:Solyc11g072590.1	NA	11	+	55765076	55765205	55764843	55764993	55765321	55765401	1317	5,1,18	32,63,105	2,6,2	90,76,47	278	149	7.927593017245775e-07	9.02682466492e-06	0.077,0.008,0.084	0.012,0.041,0.022	0.031
5892	gene:Solyc03g096740.2	NA	3	-	59090360	59090603	59089280	59089322	59091105	59091350	5892	6,15,13	61,142,60	0,3,0	43,26,23	392	149	8.029203578240273e-07	9.13496238368e-06	0.036,0.039,0.076	0.0,0.042,0.0	0.036
11769	gene:Solyc04g016440.2	NA	4	-	7258177	7258224	7258053	7258094	7258965	7259129	11769	12,27,14	4,6,0	1,2,2	0,0,4	196	149	8.131990687389166e-07	9.24425883513e-06	0.695,0.774,1.0	1.0,1.0,0.275	0.065
9791	gene:Solyc02g086610.2	NA	2	+	49270061	49270099	49269650	49269760	49270573	49270651	9791	65,129,107	0,6,3	112,62,68	2,6,3	187	149	8.424343486583699e-07	9.5686907232e-06	1.0,0.945,0.966	0.978,0.892,0.948	0.031
1815	gene:Solyc01g090280.2	NA	1	-	83952037	83952101	83951774	83951822	83952357	83952500	1815	0,3,3	52,75,80	8,0,0	59,64,38	213	149	8.527697328887438e-07	9.67683574592e-06	0.0,0.027,0.026	0.087,0.0,0.0	-0.011
865	gene:Solyc01g005270.2	NA	1	-	200575	200681	200363	200474	200876	200994	865	4,31,3	36,121,52	1,0,0	37,22,20	255	149	8.533625416064917e-07	9.67683574592e-06	0.061,0.13,0.033	0.016,0.0,0.0	0.069
10700	gene:Solyc12g005050.1	NA	12	-	25299	25385	24783	24877	25625	25671	10700	2,2,3	21,47,23	0,4,0	42,22,22	235	149	8.910039891747983e-07	1.00953540948e-05	0.057,0.026,0.076	0.0,0.103,0.0	0.019
5989	gene:Solyc10g076990.1	NA	10	+	59924219	59924235	59923984	59924114	59926430	59926485	5989	35,77,21	3,2,0	24,9,7	7,4,1	165	149	9.013951777785563e-07	1.01970295994e-05	0.913,0.972,1.0	0.756,0.67,0.863	0.199
6211	gene:Solyc11g064950.1	NA	11	-	50266384	50266464	50265074	50265346	50266564	50266616	6211	13,11,9	178,314,252	1,6,2	150,105,110	229	149	9.014604138742942e-07	1.01970295994e-05	0.045,0.022,0.023	0.004,0.036,0.012	0.013
13489	gene:Solyc06g008030.2	NA	6	-	1867003	1867118	1865969	1866344	1867317	1867383	13489	0,15,8	16,19,24	0,0,0	3,6,13	264	149	9.10629427424703e-07	1.02922824768e-05	0.0,0.308,0.158	0.0,0.0,0.0	0.155
7897	gene:Solyc06g084010.2	NA	6	-	49275307	49275430	49273854	49274101	49276490	49276985	7897	8,26,17	20,46,49	8,10,11	33,42,34	272	149	9.404704570018479e-07	1.0620830161e-05	0.18,0.236,0.16	0.117,0.115,0.151	0.064
5693	gene:Solyc04g045560.2	NA	4	+	34045044	34045167	34042532	34042796	34046024	34046691	5693	2,8,0	4,6,4	0,0,0	7,8,11	272	149	9.417263434021427e-07	1.06262886411e-05	0.215,0.422,0.0	0.0,0.0,0.0	0.212
13284	gene:Solyc06g074380.2	NA	6	-	46003316	46003416	46002324	46002443	46003546	46004003	13284	0,3,8	53,109,63	4,7,1	34,25,39	249	149	9.460850173115206e-07	1.06667208304e-05	0.0,0.016,0.071	0.066,0.144,0.015	-0.046
2346	gene:Solyc04g079940.2	NA	4	-	64261677	64261806	64261273	64261500	64262714	64262926	2346	24,48,25	62,200,128	5,6,1	60,49,33	278	149	9.469070276691587e-07	1.06672450169e-05	0.172,0.114,0.095	0.043,0.062,0.016	0.087
7291	gene:Solyc03g112450.2	NA	3	-	62854148	62854167	62852921	62853054	62854431	62854652	7291	7,23,14	142,141,114	21,4,4	119,110,95	168	149	9.703856123365516e-07	1.09227938606e-05	0.042,0.126,0.098	0.135,0.031,0.036	0.021
13221	gene:Solyc01g067120.2	NA	1	-	75484296	75484344	75483434	75483638	75484532	75484600	13221	19,56,9	5,9,3	12,6,7	7,2,9	197	149	9.795869075745648e-07	1.10173490709e-05	0.742,0.825,0.694	0.565,0.694,0.37	0.211
3339	gene:Solyc01g099700.2	NA	1	+	89869857	89870026	89869514	89869610	89871267	89871360	3339	4,56,20	135,207,135	5,2,9	112,91,81	318	149	9.868152566853196e-07	1.10895783135e-05	0.014,0.112,0.065	0.02,0.01,0.049	0.037
11207	gene:Solyc04g009510.2	NA	4	+	2932598	2932699	2932293	2932442	2933819	2933903	11207	16,31,11	0,1,2	16,4,1	0,0,2	250	149	9.89918790130086e-07	1.11153738435e-05	1.0,0.949,0.766	1.0,1.0,0.23	0.162
1364	gene:Solyc12g019010.1	NA	12	-	8974323	8974412	8973895	8974091	8979428	8979476	1364	8,15,2	0,0,2	11,9,10	0,0,2	238	149	1.018570952206566e-06	1.14277679018e-05	1.0,1.0,0.385	1.0,1.0,0.758	-0.124
2443	gene:Solyc08g066620.2	NA	8	+	55375623	55375726	55374775	55374837	55376670	55376850	2443	15,63,12	1,11,0	5,2,0	0,0,1	252	149	1.0256315409084717e-06	1.14976054158e-05	0.899,0.772,1.0	1.0,1.0,0.0	0.224
8684	gene:Solyc11g020820.1	NA	11	-	12212673	12212791	12212394	12212587	12212883	12213040	8684	0,0,2	8,4,0	3,0,0	0,0,0	267	149	1.0471900305044458e-06	1.17297222065e-05	0.0,0.0,1.0	1.0,NA,NA	-0.667
3939	gene:Solyc06g008090.2	NA	6	-	1966187	1966232	1965418	1965499	1966330	1966439	3939	26,33,24	0,1,0	25,11,9	2,0,1	194	149	1.052398509232153e-06	1.17784715171e-05	1.0,0.962,1.0	0.906,1.0,0.874	0.061
10568	gene:Solyc07g064720.2	NA	7	+	66750184	66750223	66749681	66749916	66751512	66751682	10568	0,0,0	3,13,12	0,0,6	0,2,1	188	149	1.0631071766082252e-06	1.18886497677e-05	0.0,0.0,0.0	NA,0.0,0.826	-0.413
3574	gene:Solyc06g066470.2	NA	6	-	41726077	41726152	41725843	41725906	41726628	41726736	3574	5,7,7	4,26,18	1,7,6	22,12,16	224	149	1.0755863661721523e-06	1.20184325481e-05	0.454,0.152,0.206	0.029,0.28,0.2	0.101
6523	gene:Solyc08g083140.2	NA	8	+	65688420	65688433	65687069	65687123	65688481	65688865	6523	0,0,4	1,0,0	0,1,0	0,0,4	162	149	1.0819357798619543e-06	1.20795670877e-05	0.0,NA,1.0	NA,1.0,0.0	0.0
3986	gene:Solyc09g057870.2	NA	9	-	51564812	51564844	51563806	51564255	51565023	51565231	3986	4,15,7	15,69,42	1,0,0	27,14,20	181	149	1.0941795146402183e-06	1.22063578458e-05	0.18,0.152,0.121	0.03,0.0,0.0	0.141
1870	gene:Solyc07g040990.2	NA	7	+	51487568	51487694	51487341	51487447	51487773	51488433	1870	25,27,22	108,321,132	4,4,0	76,63,70	275	149	1.109915736627386e-06	1.23718727369e-05	0.111,0.044,0.083	0.028,0.033,0.0	0.059
13630	gene:Solyc02g031980.2	NA	2	+	27234397	27234459	27234257	27234323	27234538	27234583	13630	5,8,7	15,28,29	10,4,4	12,9,11	211	149	1.1439306218970674e-06	1.27407009751e-05	0.191,0.168,0.146	0.37,0.239,0.204	-0.103
8262	gene:Solyc06g009060.2	NA	6	-	2983986	2984071	2983500	2983534	2985269	2985368	8262	8,45,25	132,288,166	11,0,11	179,139,100	234	149	1.2586802202969174e-06	1.40074000244e-05	0.037,0.09,0.088	0.038,0.0,0.065	0.037
13381	gene:Solyc01g079450.2	NA	1	-	78506758	78506943	78504940	78505001	78507066	78507132	13381	13,15,9	80,148,68	6,2,6	74,74,52	334	149	1.308563379356884e-06	1.45507593234e-05	0.068,0.043,0.056	0.035,0.012,0.049	0.024
10060	gene:Solyc01g068360.2	NA	1	+	77573648	77573808	77573418	77573552	77574722	77574963	10060	6,11,11	23,47,30	0,0,0	14,5,14	309	149	1.3242891017507246e-06	1.47137290748e-05	0.112,0.101,0.15	0.0,0.0,0.0	0.121
4523	gene:Solyc05g051780.2	NA	5	-	62160858	62160896	62160318	62160665	62161279	62161292	4523	0,4,0	13,28,26	0,6,1	32,28,24	187	149	1.3783826223533295e-06	1.52900427181e-05	0.0,0.102,0.0	0.0,0.146,0.032	-0.025
9449	gene:Solyc01g096620.2	NA	1	+	87689830	87690029	87689545	87689762	87691083	87691203	9449	5,6,3	3,7,3	4,2,0	5,4,0	348	149	1.3779004722709919e-06	1.52900427181e-05	0.416,0.268,0.3	0.255,0.176,NA	0.113
4105	gene:Solyc11g065030.1	NA	11	+	50341287	50341517	50340872	50340880	50341814	50341944	4105	28,50,18	43,121,56	11,6,4	17,19,20	379	149	1.4253075300516994e-06	1.57978284254e-05	0.204,0.14,0.112	0.203,0.11,0.073	0.023
10317	gene:Solyc01g104160.2	NA	1	-	92630396	92630496	92630064	92630277	92631412	92631605	10317	11,8,12	55,83,66	1,1,0	59,38,23	249	149	1.4455135412148536e-06	1.600888789e-05	0.107,0.055,0.098	0.01,0.016,0.0	0.078
1335	gene:Solyc10g047950.1	NA	10	-	43147758	43147816	43146288	43146381	43149237	43149336	1335	0,5,0	47,169,28	0,5,0	36,21,20	207	149	1.4543702594697054e-06	1.60940168294e-05	0.0,0.021,0.0	0.0,0.146,0.0	-0.042
8664	gene:Solyc01g079820.2	NA	1	-	78950446	78950505	78949983	78950142	78950840	78951083	8664	4,0,0	7,8,8	0,4,0	5,1,0	208	149	1.4613997901955456e-06	1.6158805558e-05	0.29,0.0,0.0	0.0,0.741,NA	-0.274
93	gene:Solyc02g081840.2	NA	2	+	45634158	45634251	45634032	45634101	45635663	45635768	93	3,20,34	0,1,0	16,14,18	4,3,5	242	149	1.466320744263853e-06	1.62001942469e-05	1.0,0.925,1.0	0.711,0.742,0.689	0.261
12878	gene:Solyc06g059800.2	NA	6	+	37708328	37708483	37707592	37707638	37708799	37708914	12878	9,33,22	30,103,79	24,13,1	126,89,107	304	149	1.4961159699984905e-06	1.65161116913e-05	0.128,0.136,0.12	0.085,0.067,0.005	0.076
11887	gene:Solyc07g042850.2	NA	7	-	56393539	56393745	56393144	56393408	56394536	56394692	11887	12,58,17	5,4,1	6,9,0	6,3,1	355	149	1.5442374551570914e-06	1.7033669764e-05	0.502,0.859,0.877	0.296,0.557,0.0	0.462
1489	gene:Solyc05g009020.2	NA	5	-	3187107	3187202	3186777	3186866	3189119	3189232	1489	93,198,79	0,0,0	63,54,29	4,6,2	244	149	1.561090334695424e-06	1.72057672706e-05	1.0,1.0,1.0	0.906,0.846,0.899	0.116
3123	gene:Solyc02g022930.2	NA	2	-	24440938	24440988	24440600	24440751	24441648	24441737	3123	2,20,7	1,2,6	5,5,10	0,0,0	199	149	1.5939532627595738e-06	1.75539048273e-05	0.6,0.882,0.466	1.0,1.0,1.0	-0.351
3716	gene:Solyc09g055550.2	NA	9	-	42049008	42049075	42048853	42048919	42050019	42050198	3716	3,12,1	3,38,13	1,0,2	1,3,4	216	149	1.6108021075695943e-06	1.77110975137e-05	0.408,0.179,0.05	0.408,0.0,0.256	-0.009
8566	gene:Solyc12g014480.1	NA	12	-	5452233	5452422	5451685	5451832	5455188	5455449	8566	6,1,1	33,102,34	4,10,0	13,21,7	338	149	1.6098757365056991e-06	1.77110975137e-05	0.074,0.004,0.013	0.119,0.173,0.0	-0.067
256	gene:Solyc08g076130.2	NA	8	-	60166251	60166285	60165233	60165325	60166383	60166644	256	2,12,7	18,16,25	7,3,5	20,20,24	183	149	1.613459722446507e-06	1.77261489475e-05	0.083,0.379,0.186	0.222,0.109,0.145	0.057
6838	gene:Solyc03g097550.2	NA	3	+	59878800	59878874	59878477	59878578	59880249	59880328	6838	46,89,84	2,0,0	47,36,41	0,2,2	223	149	1.6153766361955452e-06	1.77330451962e-05	0.939,1.0,1.0	1.0,0.923,0.932	0.028
4892	gene:Solyc12g044860.1	NA	12	+	37671469	37671624	37670304	37670528	37671727	37671889	4892	1,0,6	0,3,0	2,1,0	0,0,0	304	149	1.628113949089628e-06	1.78586183172e-05	1.0,0.0,1.0	1.0,1.0,NA	-0.333
1928	gene:Solyc08g075530.2	NA	8	+	59703002	59703149	59702703	59702897	59704160	59704316	1928	47,117,62	0,19,1	43,21,24	0,0,0	296	149	1.6840077689249402e-06	1.84569935152e-05	1.0,0.756,0.969	1.0,1.0,1.0	-0.092
13528	gene:Solyc07g045380.2	NA	7	+	58496105	58496161	58495880	58495988	58496725	58496747	13528	7,9,4	3,3,3	1,1,2	0,0,0	205	149	1.689573403960433e-06	1.85032501365e-05	0.629,0.686,0.492	1.0,1.0,1.0	-0.398
2007	gene:Solyc12g088340.1	NA	12	+	63766696	63766927	63764968	63765118	63767321	63767569	2007	4,5,1	9,14,6	0,0,2	0,2,0	380	149	1.705385169542012e-06	1.86615537049e-05	0.148,0.123,0.061	NA,0.0,1.0	-0.389
13821	gene:Solyc11g070100.1	NA	11	+	54637506	54637734	54634567	54634780	54637901	54637953	13821	9,51,17	0,0,0	9,25,15	8,0,0	377	149	1.711842271977248e-06	1.87173215032e-05	1.0,1.0,1.0	0.308,1.0,1.0	0.231
3929	gene:Solyc06g054140.2	NA	6	+	36965487	36965575	36963980	36964025	36967925	36968169	3929	4,6,5	1,13,3	1,1,0	0,2,0	237	149	1.7235326382785154e-06	1.88301758852e-05	0.715,0.225,0.512	1.0,0.239,NA	-0.135
7394	gene:Solyc03g115390.2	NA	3	-	65120908	65120995	65120460	65120524	65121098	65121170	7394	0,4,0	19,21,44	7,2,2	34,37,14	236	149	1.7275960919217505e-06	1.88595906701e-05	0.0,0.107,0.0	0.115,0.033,0.083	-0.041
9694	gene:Solyc09g005340.2	NA	9	+	265310	265358	264786	264870	265963	266038	9694	74,211,133	2,6,2	82,55,34	0,0,2	197	149	1.7403121291996162e-06	1.89833412666e-05	0.965,0.964,0.981	1.0,1.0,0.928	-0.006
13850	gene:Solyc12g016210.1	NA	12	-	6355062	6355289	6354864	6354975	6355387	6355473	13850	8,22,16	0,2,6	5,1,9	0,0,0	376	149	1.9728043086809484e-06	2.15023163755e-05	1.0,0.813,0.514	1.0,1.0,1.0	-0.224
8878	gene:Solyc06g084550.2	NA	6	-	49635674	49635706	49635519	49635595	49635803	49635855	8878	98,292,126	4,15,5	87,51,93	5,8,3	181	149	2.0122729756497112e-06	2.1915134426e-05	0.953,0.941,0.954	0.935,0.84,0.962	0.037
13849	gene:Solyc12g016210.1	NA	12	-	6355058	6355306	6354864	6354975	6355387	6355473	13849	16,27,10	0,2,6	21,3,7	0,0,0	397	149	2.051596139001003e-06	2.23257158955e-05	1.0,0.835,0.385	1.0,1.0,1.0	-0.26
6781	gene:Solyc05g052450.2	NA	5	-	62666133	62666332	62665395	62665554	62666425	62666597	6781	48,175,99	5,5,9	77,47,28	0,0,0	348	149	2.0583772172431665e-06	2.23818012831e-05	0.804,0.937,0.825	1.0,1.0,1.0	-0.145
14213	gene:Solyc10g045310.1	NA	10	-	32667624	32667635	32667185	32667288	32667773	32667895	14213	3,1,0	0,6,0	2,1,1	0,0,0	160	149	2.0921234612893987e-06	2.27128320521e-05	1.0,0.134,NA	1.0,1.0,1.0	-0.433
3739	gene:Solyc10g008990.2	NA	10	+	3023393	3023438	3022922	3023039	3023586	3023685	3739	184,337,148	0,1,2	130,90,91	10,2,3	194	149	2.0907875163073306e-06	2.27128320521e-05	1.0,0.996,0.983	0.909,0.972,0.959	0.046
3209	gene:Solyc01g103410.2	NA	1	-	92019146	92019392	92012592	92012727	92019572	92019658	3209	1,9,0	1,5,2	2,3,0	0,0,0	395	149	2.0948399332194914e-06	2.27243874459e-05	0.274,0.404,0.0	1.0,1.0,NA	-0.774
6379	gene:Solyc05g054100.2	NA	5	-	64075309	64075461	64075167	64075226	64075575	64075670	6379	65,174,65	0,2,0	52,34,40	0,4,4	301	149	2.1510951633720524e-06	2.33162442649e-05	1.0,0.977,1.0	1.0,0.808,0.832	0.112
11691	gene:Solyc04g007110.2	NA	4	-	825420	825524	824109	824152	825743	826214	11691	4,4,2	0,1,0	0,0,0	3,0,0	253	149	2.2580104403767547e-06	2.44558532342e-05	1.0,0.702,1.0	0.0,NA,NA	0.901
101	gene:Solyc05g054980.2	NA	5	-	64764039	64764133	64763401	64763549	64764836	64764927	101	4,0,5	0,0,5	0,0,0	3,1,0	243	149	2.289474124160068e-06	2.47771176851e-05	1.0,NA,0.38	0.0,0.0,NA	0.69
10557	gene:Solyc12g043050.1	NA	12	+	39154404	39154582	39153874	39153947	39155967	39155975	10557	11,28,31	29,88,22	4,0,1	19,13,18	327	149	2.303534031935636e-06	2.49096781519e-05	0.147,0.127,0.391	0.088,0.0,0.025	0.184
9243	gene:Solyc11g030380.1	NA	11	-	21601867	21601955	21601637	21601766	21602636	21602848	9243	4,11,10	2,2,7	2,0,0	2,1,6	237	149	2.3243678175365155e-06	2.51152233544e-05	0.557,0.776,0.473	0.386,0.0,0.0	0.473
2736	gene:Solyc09g009940.2	NA	9	-	3407308	3407368	3406817	3406885	3408502	3408632	2736	1,2,6	39,35,32	0,1,2	12,10,11	209	149	2.3283363713089787e-06	2.51383569759e-05	0.018,0.039,0.118	0.0,0.067,0.115	-0.002
7289	gene:Solyc01g111340.2	NA	1	-	97619619	97619767	97619330	97619503	97619843	97619878	7289	0,4,5	0,0,0	16,6,5	0,0,6	297	149	2.360830447346986e-06	2.54691943555e-05	NA,1.0,1.0	1.0,1.0,0.295	0.235
10104	gene:Solyc05g055010.2	NA	5	-	64787052	64787172	64786667	64786898	64787398	64787496	10104	0,10,4	19,25,11	0,0,0	35,17,18	269	149	2.4140447099107086e-06	2.60228722452e-05	0.0,0.181,0.168	0.0,0.0,0.0	0.116
749	gene:Solyc01g079710.2	NA	1	-	78822593	78822767	78822102	78822169	78822985	78823033	749	117,214,151	2,1,2	159,121,130	17,4,0	323	149	2.561714472033356e-06	2.75930951941e-05	0.964,0.99,0.972	0.812,0.933,1.0	0.06
12883	gene:Solyc06g009660.2	NA	6	+	3611707	3611907	3609213	3609345	3612041	3612636	12883	5,16,4	93,242,111	4,4,0	98,92,63	349	149	2.5874967049743476e-06	2.78489962261e-05	0.022,0.027,0.015	0.017,0.018,0.0	0.01
9295	gene:Solyc04g048950.2	NA	4	+	38695667	38695850	38695462	38695531	38696371	38696558	9295	7,8,12	122,293,217	5,13,6	148,91,78	332	149	2.6379384222150236e-06	2.8369697418e-05	0.025,0.012,0.024	0.015,0.06,0.033	-0.016
8132	gene:Solyc06g074320.2	NA	6	+	45944650	45944694	45943783	45944018	45944813	45944873	8132	52,145,122	4,1,4	48,47,21	2,6,13	193	149	2.659217562455505e-06	2.85762012278e-05	0.909,0.991,0.959	0.949,0.858,0.555	0.166
3535	gene:Solyc11g007200.1	NA	11	+	1623218	1623282	1621985	1621994	1623709	1623966	3535	8,29,10	0,0,0	17,28,26	11,0,1	213	149	2.687552793915533e-06	2.88581488527e-05	1.0,1.0,1.0	0.519,1.0,0.948	0.178
10009	gene:Solyc10g019040.1	NA	10	+	11331057	11331172	11330431	11330485	11331292	11331407	10009	5,20,17	102,273,181	0,4,5	65,45,25	264	149	2.7400089231101425e-06	2.93984576735e-05	0.027,0.04,0.05	0.0,0.048,0.101	-0.011
9755	gene:Solyc07g049320.2	NA	7	+	59578532	59578630	59577407	59577489	59578773	59578950	9755	14,29,5	0,0,0	16,2,13	8,0,0	247	149	2.77957612776818e-06	2.97997425078e-05	1.0,1.0,1.0	0.547,1.0,1.0	0.151
11614	gene:Solyc09g065120.2	NA	9	-	62988568	62988706	62987299	62987416	62988961	62989045	11614	31,58,31	11,1,1	40,18,20	0,0,0	287	149	2.7838587873665614e-06	2.98224124768e-05	0.594,0.968,0.942	1.0,1.0,1.0	-0.165
13843	gene:Solyc12g016210.1	NA	12	-	6355062	6355255	6354864	6354975	6355387	6355473	13843	2,26,16	0,2,6	5,1,9	0,0,0	342	149	2.793888271544518e-06	2.99065627822e-05	1.0,0.85,0.537	1.0,1.0,1.0	-0.204
280	gene:Solyc04g081660.1	NA	4	-	65609224	65609268	65608851	65608884	65609392	65609570	280	30,27,12	2,2,6	8,8,8	2,1,4	193	149	2.7991895537022483e-06	2.99400095732e-05	0.921,0.912,0.607	0.755,0.861,0.607	0.072
1872	gene:Solyc01g103680.2	NA	1	-	92227407	92227615	92226724	92227326	92230740	92231904	1872	310,930,400	3,31,9	266,164,244	15,11,17	357	149	2.8274037022570426e-06	3.02182889857e-05	0.977,0.926,0.949	0.881,0.862,0.857	0.084
12560	gene:Solyc06g070980.2	NA	6	-	43590338	43590427	43589771	43589858	43590545	43590679	12560	5581,8674,4868	51,168,64	1706,1418,1386	38,22,47	238	149	2.958973537318115e-06	3.15999076132e-05	0.986,0.97,0.979	0.966,0.976,0.949	0.015
11855	gene:Solyc09g018750.2	NA	9	-	16844061	16844166	16843591	16843641	16844216	16844477	11855	657,1961,696	2,6,2	480,377,352	6,10,11	254	149	2.9961073833465273e-06	3.19716501613e-05	0.995,0.995,0.995	0.979,0.957,0.949	0.033
12546	gene:Solyc06g070980.2	NA	6	-	43590332	43590427	43589797	43589858	43590545	43590657	12546	5587,8726,4880	51,168,64	1711,1419,1389	38,22,47	244	149	3.0415441803467657e-06	3.24132128928e-05	0.985,0.969,0.979	0.965,0.975,0.947	0.015
6726	gene:Solyc02g090130.2	NA	2	-	51761094	51761333	51760888	51760985	51761617	51761876	6726	54,65,87	9,27,14	39,48,25	10,3,4	388	149	3.0421997706036754e-06	3.24132128928e-05	0.697,0.48,0.705	0.6,0.86,0.706	-0.095
10220	gene:Solyc01g104410.2	NA	1	-	92782025	92782174	92781463	92781679	92782690	92782907	10220	0,13,4	8,16,10	0,0,0	5,4,3	298	149	3.050262148496707e-06	3.24739596382e-05	0.0,0.289,0.167	0.0,0.0,0.0	0.152
4301	gene:Solyc10g076860.1	NA	10	+	59829374	59829530	59827751	59827886	59831384	59831468	4301	78,150,72	3,3,0	96,82,34	6,1,7	305	149	3.069607846647107e-06	3.2654644958e-05	0.927,0.961,1.0	0.887,0.976,0.704	0.107
9511	gene:Solyc11g040370.1	NA	11	+	37788674	37788772	37787340	37787454	37789602	37789875	9511	24,41,30	103,177,150	52,36,32	156,83,98	247	149	3.1075092427500423e-06	3.30322949258e-05	0.123,0.123,0.108	0.167,0.207,0.165	-0.062
12541	gene:Solyc06g070980.2	NA	6	-	43590328	43590427	43589768	43589858	43590545	43590679	12541	5626,8753,4893	51,168,64	1717,1425,1396	38,22,47	248	149	3.167951995128531e-06	3.36006513043e-05	0.985,0.969,0.979	0.964,0.975,0.947	0.016
12548	gene:Solyc06g070980.2	NA	6	-	43590335	43590427	43589771	43589858	43590545	43590678	12548	5580,8675,4867	51,168,64	1708,1419,1386	38,22,47	241	149	3.163711308424396e-06	3.36006513043e-05	0.985,0.97,0.979	0.965,0.976,0.948	0.015
4154	gene:Solyc05g005840.2	NA	5	+	659904	659972	659405	659584	660258	660410	4154	48,167,53	21,37,16	17,22,12	10,6,4	217	149	3.1683056882361474e-06	3.36006513043e-05	0.611,0.756,0.695	0.539,0.716,0.673	0.045
6153	gene:Solyc01g100740.2	NA	1	+	90701507	90701626	90700722	90700830	90702274	90702367	6153	9,12,1	9,30,9	4,5,2	11,16,17	268	149	3.2176704442369135e-06	3.40978867184e-05	0.357,0.182,0.058	0.168,0.148,0.061	0.073
7965	gene:Solyc09g009850.2	NA	9	+	3343457	3343540	3342998	3343127	3343728	3343812	7965	68,157,75	2,0,0	48,41,33	3,0,0	232	149	3.2408055023575883e-06	3.43166125365e-05	0.956,1.0,1.0	0.911,1.0,1.0	0.015
10371	gene:Solyc10g080150.1	NA	10	-	61530067	61530134	61529427	61529501	61531043	61531126	10371	16,22,15	1,0,4	39,36,10	2,2,0	216	149	3.2877960961388917e-06	3.47874117711e-05	0.917,1.0,0.721	0.931,0.925,1.0	-0.073
2426	gene:Solyc11g073130.1	NA	11	+	56217728	56217817	56217411	56217459	56218161	56218215	2426	116,397,133	1,4,0	66,48,42	1,2,1	238	149	3.3462351042660807e-06	3.53785271785e-05	0.986,0.984,1.0	0.976,0.938,0.963	0.031
4279	gene:Solyc05g016440.2	NA	5	-	16803960	16804127	16795711	16795893	16804664	16805439	4279	9,5,4	58,142,56	4,0,3	50,21,42	316	149	3.4994020115250966e-06	3.69694889927e-05	0.068,0.016,0.033	0.036,0.0,0.033	0.016
8994	gene:Solyc11g032200.1	NA	11	+	25814493	25814700	25814267	25814411	25816283	25816379	8994	16,49,25	0,7,4	19,14,4	0,0,0	356	149	3.5079170576283797e-06	3.70310047027e-05	1.0,0.746,0.723	1.0,1.0,1.0	-0.177
11045	gene:Solyc12g100270.1	NA	12	+	67043810	67043984	67043523	67043756	67044583	67044691	11045	11,30,27	0,9,3	64,38,32	15,5,10	323	149	3.6258819960876165e-06	3.82469377731e-05	1.0,0.606,0.806	0.663,0.778,0.596	0.125
6056	gene:Solyc12g008970.1	NA	12	-	2278926	2278976	2278039	2278120	2279498	2279705	6056	3,8,4	22,75,59	6,8,3	41,28,31	199	149	3.6496994531127265e-06	3.84686712472e-05	0.093,0.074,0.048	0.099,0.176,0.068	-0.043
10361	gene:Solyc04g079090.2	NA	4	-	63676462	63676546	63675894	63676023	63676653	63676874	10361	5,6,2	0,0,0	0,0,0	2,0,0	233	149	3.6715946136855016e-06	3.86698192276e-05	1.0,1.0,1.0	0.0,NA,NA	1.0
5914	gene:Solyc07g017650.2	NA	7	+	7722946	7723088	7722361	7722576	7723222	7723309	5914	4,1,9	3,3,10	1,5,3	3,2,10	291	149	3.861663610495987e-06	4.06405378442e-05	0.406,0.146,0.315	0.146,0.561,0.133	0.009
1323	gene:Solyc02g021700.2	NA	2	-	23575494	23575614	23573844	23574129	23583449	23583527	1323	151,579,215	0,6,0	159,85,80	3,0,4	269	149	3.906114550892231e-06	4.10769156327e-05	1.0,0.982,1.0	0.967,1.0,0.917	0.033
6370	gene:Solyc08g065350.2	NA	8	+	53262209	53262327	53260067	53260319	53262894	53262957	6370	64,83,48	0,1,1	19,17,22	0,1,4	267	149	3.961185335450613e-06	4.16242202362e-05	1.0,0.979,0.964	1.0,0.905,0.754	0.095
1875	gene:Solyc01g103680.2	NA	1	-	92227411	92227614	92226724	92227326	92230740	92231904	1875	693,1376,907	3,31,9	528,422,490	15,11,17	352	149	3.983103793437598e-06	4.18225898311e-05	0.99,0.949,0.977	0.937,0.942,0.924	0.038
3622	gene:Solyc12g005990.1	NA	12	+	612495	612602	612108	612184	613104	613415	3622	69,131,51	0,0,1	57,41,38	0,0,3	256	149	4.00487745532329e-06	4.20191376033e-05	1.0,1.0,0.967	1.0,1.0,0.881	0.029
1532	gene:Solyc01g110750.2	NA	1	-	97334031	97334104	97333817	97333948	97334818	97334913	1532	0,0,0	2,12,8	0,2,0	0,0,0	222	149	4.1046351756052625e-06	4.30329701528e-05	0.0,0.0,0.0	NA,1.0,NA	-1.0
4470	gene:Solyc10g074750.1	NA	10	-	58409787	58409808	58407150	58407213	58409924	58409939	4470	0,13,2	8,37,15	0,0,0	3,18,2	170	149	4.10921017757882e-06	4.30481233759e-05	0.0,0.235,0.105	0.0,0.0,0.0	0.113
2740	gene:Solyc06g048890.2	NA	6	+	31912762	31912919	31911343	31911443	31913353	31913423	2740	2,15,1	48,48,31	4,0,1	19,22,13	306	149	4.153368152760985e-06	4.34776095443e-05	0.02,0.132,0.015	0.093,0.0,0.036	0.013
8609	gene:Solyc03g112830.2	NA	3	+	63136778	63138161	63136473	63136510	63139463	63139536	8609	243,461,564	0,1,0	326,297,204	3,0,0	1532	149	4.173750185519845e-06	4.3657744336e-05	1.0,0.978,1.0	0.914,1.0,1.0	0.021
9959	gene:Solyc11g042620.1	NA	11	-	35652800	35652984	35652557	35652672	35655959	35656331	9959	0,4,6	33,143,43	1,1,0	34,27,6	333	149	4.192136214366802e-06	4.38167428789e-05	0.0,0.012,0.059	0.013,0.016,0.0	0.014
10364	gene:Solyc04g079090.2	NA	4	-	63676371	63676546	63675894	63676023	63676653	63676874	10364	5,16,7	0,0,0	0,0,0	2,0,0	324	149	4.267432377236455e-06	4.45698802953e-05	1.0,1.0,1.0	0.0,NA,NA	1.0
6958	gene:Solyc04g049010.2	NA	4	-	39196533	39196610	39196272	39196464	39196686	39196789	6958	15,46,63	0,4,4	42,27,25	0,2,0	226	149	4.312032961350908e-06	4.5001527605e-05	1.0,0.883,0.912	1.0,0.899,1.0	-0.035
13490	gene:Solyc06g008030.2	NA	6	-	1866770	1866826	1865969	1866344	1867003	1867118	13490	0,0,0	0,7,7	0,2,0	0,0,0	205	149	4.321154891758084e-06	4.50625364186e-05	NA,0.0,0.0	NA,1.0,NA	-1.0
9595	gene:Solyc05g018620.2	NA	5	-	22621179	22621235	22619374	22619790	22621330	22621416	9595	91,294,108	11,35,1	77,78,89	12,24,20	205	149	4.360106082224674e-06	4.54342872432e-05	0.857,0.859,0.987	0.823,0.703,0.764	0.138
11291	gene:Solyc07g047610.2	NA	7	-	58835804	58835860	58834916	58835095	58842746	58842939	11291	17,40,32	1,5,0	24,12,10	0,6,0	205	149	4.36745967312497e-06	4.54682047223e-05	0.925,0.853,1.0	1.0,0.592,1.0	0.062
8127	gene:Solyc04g056590.2	NA	4	-	54548661	54548752	54548043	54548119	54549266	54549340	8127	55,238,79	6,7,2	63,53,50	11,3,16	240	149	4.369972129618965e-06	4.54682047223e-05	0.851,0.955,0.961	0.78,0.916,0.66	0.137
11655	gene:Solyc12g042110.1	NA	12	-	40737437	40737516	40737228	40737358	40737594	40737658	11655	9,3,2	3,5,3	0,0,0	1,3,0	228	149	4.460706904562459e-06	4.63771908331e-05	0.662,0.282,0.303	0.0,0.0,NA	0.416
6718	gene:Solyc10g006320.2	NA	10	-	961568	961657	961356	961468	961831	961897	6718	0,3,2	6,4,0	0,0,0	0,0,8	238	149	4.666434855014449e-06	4.84794648268e-05	0.0,0.32,1.0	NA,NA,0.0	0.44
7109	gene:Solyc10g080130.1	NA	10	+	61519140	61519379	61518622	61518826	61519775	61519842	7109	22,56,11	71,189,76	6,3,11	38,26,23	388	149	4.6799655955894366e-06	4.85833409565e-05	0.106,0.102,0.053	0.057,0.042,0.155	0.002
7487	gene:Solyc12g094430.1	NA	12	+	64642194	64642407	64641619	64641668	64643030	64643494	7487	3,26,33	109,301,119	2,0,0	63,38,36	362	149	4.690810306374575e-06	4.86225288351e-05	0.011,0.034,0.102	0.013,0.0,0.0	0.045
957	gene:Solyc09g089560.2	NA	9	-	69267101	69267213	69265953	69266052	69268951	69269172	957	4,26,41	4,5,1	34,17,7	0,0,0	261	149	4.690641662860422e-06	4.86225288351e-05	0.363,0.748,0.959	1.0,1.0,1.0	-0.31
523	gene:Solyc12g007210.1	NA	12	-	1634776	1634841	1634637	1634703	1634947	1635011	523	17,43,1	0,3,1	23,29,16	1,0,0	214	149	4.745966380247683e-06	4.91572044882e-05	1.0,0.909,0.41	0.941,1.0,1.0	-0.207
11568	gene:Solyc05g015500.2	NA	5	+	10763488	10763541	10763136	10763207	10764059	10764084	11568	0,3,0	0,0,6	0,0,2	0,0,0	202	149	4.753337558861718e-06	4.91965072401e-05	NA,1.0,0.0	NA,NA,1.0	-0.5
7918	gene:Solyc06g054650.2	NA	6	-	37412082	37412261	37410966	37411111	37417842	37418118	7918	2,10,0	33,85,55	4,3,9	30,20,33	328	149	4.7760676981523315e-06	4.93945948783e-05	0.027,0.051,0.0	0.057,0.064,0.11	-0.051
1763	gene:Solyc09g061420.2	NA	9	-	59088217	59088293	59087645	59087899	59089066	59089271	1763	0,14,11	6,14,8	3,4,1	8,12,13	225	149	4.812229503894742e-06	4.97311922059e-05	0.0,0.398,0.477	0.199,0.181,0.048	0.149
13040	gene:Solyc11g008050.1	NA	11	-	2260012	2260063	2258705	2258776	2261635	2261776	13040	9,13,11	0,0,0	9,7,11	8,0,0	200	149	4.8343397581388e-06	4.99221797096e-05	1.0,1.0,1.0	0.456,1.0,1.0	0.181
4194	gene:Solyc07g042270.2	NA	7	-	55401897	55402085	55401376	55401485	55403370	55403514	4194	2,13,11	12,28,17	4,4,7	25,14,5	337	149	4.988299389077896e-06	5.14734119256e-05	0.069,0.17,0.222	0.066,0.112,0.382	-0.033
12041	gene:Solyc06g005470.2	NA	6	+	483122	483303	482822	482884	483897	484366	12041	9,40,12	65,152,70	2,2,1	30,31,29	330	149	5.03194292455452e-06	5.1884838776e-05	0.059,0.106,0.072	0.029,0.028,0.015	0.055
1295	gene:Solyc03g123890.2	NA	3	-	70581126	70581201	70580682	70580742	70581405	70581573	1295	3,5,0	12,15,13	2,2,0	20,4,6	224	149	5.167605209327806e-06	5.324375255e-05	0.143,0.181,0.0	0.062,0.25,0.0	0.004
6432	gene:Solyc06g043070.2	NA	6	-	29791220	29791303	29791008	29791109	29793972	29794157	6432	65,128,60	2,1,2	38,27,21	2,0,4	232	149	5.180679435136389e-06	5.33385072083e-05	0.954,0.988,0.951	0.924,1.0,0.771	0.066
4466	gene:Solyc01g050070.2	NA	1	-	48390253	48390349	48378529	48378573	48396127	48396446	4466	41,129,33	0,8,0	24,22,18	2,0,9	245	149	5.450601382542692e-06	5.60755587262e-05	1.0,0.907,1.0	0.879,1.0,0.549	0.16
11888	gene:Solyc07g042850.2	NA	7	-	56393629	56393745	56393144	56393408	56394536	56394568	11888	12,39,14	5,4,1	5,12,0	6,3,1	265	149	5.61006880858255e-06	5.76730167878e-05	0.574,0.846,0.887	0.319,0.692,0.0	0.432
11424	gene:Solyc12g098910.1	NA	12	+	66276312	66276548	66275825	66276005	66277024	66277132	11424	18,74,38	0,4,3	20,15,15	1,2,6	385	149	5.636393376280705e-06	5.790036661e-05	1.0,0.877,0.831	0.886,0.744,0.492	0.195
9435	gene:Solyc07g005000.2	NA	7	+	23258	23293	22177	22303	24249	24350	9435	36,57,86	1,9,8	50,42,30	0,1,2	184	149	5.754013549195599e-06	5.90645196785e-05	0.967,0.837,0.897	1.0,0.971,0.924	-0.065
9885	gene:Solyc03g064030.2	NA	3	-	37239645	37239920	37237769	37238242	37240584	37240754	9885	108,183,90	0,3,0	239,139,142	7,0,2	424	149	5.763524585794596e-06	5.91180318252e-05	1.0,0.955,1.0	0.923,1.0,0.961	0.024
5537	gene:Solyc05g025650.2	NA	5	-	35399556	35399682	35399101	35399198	35399919	35399959	5537	3,6,0	16,59,45	2,2,0	26,14,20	275	149	5.781174308618304e-06	5.92548827236e-05	0.092,0.052,0.0	0.04,0.072,0.0	0.011
13639	gene:Solyc09g007280.2	NA	9	+	877140	877203	876752	876824	877770	877925	13639	4,0,0	0,10,1	0,0,0	2,0,0	212	149	5.804935227333522e-06	5.94541206642e-05	1.0,0.0,0.0	0.0,NA,NA	0.333
13367	gene:Solyc05g026070.1	NA	5	+	39719562	39719639	39715484	39715610	39719721	39719821	13367	0,2,4	0,0,0	0,0,0	6,0,2	226	149	5.96375909983036e-06	6.10353470373e-05	NA,1.0,1.0	0.0,NA,0.0	1.0
3720	gene:Solyc03g098440.2	NA	3	+	60739459	60739537	60737918	60738592	60739698	60739748	3720	6,10,1	13,28,15	0,0,0	4,7,8	227	149	5.972945873115924e-06	6.1083918576e-05	0.233,0.19,0.042	0.0,0.0,0.0	0.155
10901	gene:Solyc04g076780.2	NA	4	-	61655533	61655657	61654639	61655444	61655863	61656046	10901	10,6,2	75,124,54	3,0,2	49,40,46	273	149	6.0054169641404485e-06	6.13277851916e-05	0.068,0.026,0.02	0.032,0.0,0.023	0.02
1582	gene:Solyc11g018550.2	NA	11	+	8671913	8671971	8671437	8671524	8672187	8672262	1582	0,22,4	16,43,16	0,0,3	17,15,20	207	149	6.006618317183397e-06	6.13277851916e-05	0.0,0.269,0.153	0.0,0.0,0.097	0.108
3668	gene:Solyc02g094440.2	NA	2	+	54969201	54969283	54969020	54969089	54969531	54969680	3668	4,2,3	0,0,0	0,0,0	2,0,0	231	149	6.0113916206828045e-06	6.13277851916e-05	1.0,1.0,1.0	0.0,NA,NA	1.0
7164	gene:Solyc03g006310.2	NA	3	+	912391	912453	909874	909999	914135	914330	7164	24,35,16	10,25,5	18,10,17	9,18,19	211	149	6.014626115847568e-06	6.13277851916e-05	0.629,0.497,0.693	0.585,0.282,0.387	0.188
11161	gene:Solyc01g006140.2	NA	1	-	789913	790019	789369	789536	790369	790460	11161	0,0,2	2,0,2	4,9,0	0,0,0	255	149	6.181452193121247e-06	6.29594749475e-05	0.0,NA,0.369	1.0,1.0,NA	-0.816
3091	gene:Solyc06g073810.2	NA	6	-	45562621	45562658	45560868	45560988	45562881	45563193	3091	8,17,14	0,3,0	8,6,2	0,6,5	186	149	6.18380593631642e-06	6.29594749475e-05	1.0,0.819,1.0	1.0,0.445,0.243	0.377
1252	gene:Solyc12g055780.1	NA	12	-	61761251	61761360	61761033	61761177	61762454	61762504	1252	91,290,112	2,6,3	96,53,42	0,2,2	258	149	6.2145539656943455e-06	6.32257320992e-05	0.963,0.965,0.956	1.0,0.939,0.924	0.007
2049	gene:Solyc09g011160.2	NA	9	+	4513101	4513225	4512609	4512653	4513595	4513686	2049	8,22,7	1,3,1	22,9,5	3,4,2	273	149	6.322517116323819e-06	6.42765875351e-05	0.814,0.8,0.793	0.8,0.551,0.577	0.16
11674	gene:Solyc10g083350.1	NA	10	-	63192964	63193035	63191778	63191875	63193109	63193199	11674	0,15,2	0,1,0	4,0,0	1,3,0	220	149	6.34724904528264e-06	6.4480362347e-05	NA,0.91,1.0	0.73,0.0,NA	0.59
5865	gene:Solyc01g034150.2	NA	1	-	36255080	36255155	36251783	36251820	36256428	36256568	5865	0,13,9	35,63,52	1,0,1	51,36,35	224	149	6.398182475768517e-06	6.49498154644e-05	0.0,0.121,0.103	0.013,0.0,0.019	0.064
1876	gene:Solyc01g103680.2	NA	1	-	92227411	92227634	92226724	92227326	92230740	92231904	1876	698,1384,912	3,31,9	533,424,493	15,11,17	372	149	6.526409077088017e-06	6.62026230497e-05	0.989,0.947,0.976	0.934,0.939,0.921	0.039
2687	gene:Solyc02g036380.2	NA	2	+	30685672	30685798	30685281	30685410	30685982	30686454	2687	2,8,4	114,317,91	7,3,5	80,47,68	275	149	6.6428584108810355e-06	6.73342059261e-05	0.009,0.013,0.023	0.045,0.033,0.038	-0.024
14416	gene:Solyc05g015610.2	NA	5	+	11525866	11526082	11525271	11525370	11526167	11527300	14416	16,35,25	180,383,315	5,6,12	101,125,81	365	149	6.6863901355414425e-06	6.77255495688e-05	0.035,0.036,0.031	0.02,0.019,0.057	0.002
9070	gene:Solyc10g078340.1	NA	10	-	60158039	60158198	60157905	60157944	60158340	60158490	9070	7,16,4	58,240,97	5,5,8	83,44,55	308	149	6.6967175481750295e-06	6.77802427337e-05	0.055,0.031,0.02	0.028,0.052,0.066	-0.013
2860	gene:Solyc08g080690.2	NA	8	-	63902454	63902605	63901630	63902266	63903673	63903811	2860	16,9,32	0,0,1	21,20,10	6,4,0	300	149	6.704786544523693e-06	6.78120139117e-05	1.0,1.0,0.941	0.635,0.713,1.0	0.198
11959	gene:Solyc01g090940.2	NA	1	+	84639644	84639803	84638075	84638191	84640002	84640433	11959	1,0,10	31,124,33	0,0,4	38,14,21	308	149	6.7184456702171485e-06	6.79002352637e-05	0.015,0.0,0.128	0.0,0.0,0.084	0.02
7719	gene:Solyc06g053310.2	NA	6	+	36052370	36052446	36051746	36051803	36053588	36053792	7719	2,2,2	0,0,1	0,0,0	4,0,0	225	149	6.831717756126429e-06	6.89943302023e-05	1.0,1.0,0.57	0.0,NA,NA	0.857
3988	gene:Solyc09g057870.2	NA	9	-	51564772	51564844	51563806	51564255	51565023	51565231	3988	25,49,23	15,69,42	16,2,9	27,14,20	221	149	6.857362182403566e-06	6.92025068371e-05	0.529,0.324,0.27	0.285,0.088,0.233	0.172
721	gene:Solyc03g006190.2	NA	3	-	827854	827920	827674	827686	831890	832088	721	0,4,2	0,3,0	2,0,0	3,0,3	215	149	6.974701446382509e-06	7.03350574743e-05	NA,0.48,1.0	0.316,NA,0.0	0.582
4623	gene:Solyc03g019910.2	NA	3	-	61289386	61289449	61288818	61288951	61289861	61289908	4623	91,317,108	11,26,6	90,53,38	13,5,11	212	149	7.000782838786371e-06	7.05463501447e-05	0.853,0.895,0.927	0.83,0.882,0.708	0.085
11358	gene:Solyc06g051410.2	NA	6	-	34765755	34765843	34764919	34765364	34765997	34766368	11358	7,63,6	0,0,0	13,13,11	0,0,8	237	149	7.332225949936535e-06	7.37781769871e-05	1.0,1.0,1.0	1.0,1.0,0.464	0.179
6087	gene:Solyc01g098520.2	NA	1	-	89017523	89017657	89016400	89016427	89017771	89017830	6087	35,104,40	2,9,7	2,5,5	2,0,0	283	149	7.3308246183912084e-06	7.37781769871e-05	0.902,0.859,0.751	0.345,1.0,1.0	0.056
5275	gene:Solyc10g008500.2	NA	10	-	2621446	2621558	2620986	2621071	2622209	2622383	5275	12,16,12	0,8,0	1,2,3	0,0,0	261	149	7.495037504418574e-06	7.53612871881e-05	1.0,0.533,1.0	1.0,1.0,1.0	-0.156
7943	gene:Solyc07g064250.2	NA	7	-	66470254	66470295	66470039	66470114	66471619	66471677	7943	76,253,123	10,12,1	100,73,54	4,0,1	190	149	7.625479443795952e-06	7.65609268244e-05	0.856,0.943,0.99	0.951,1.0,0.977	-0.046
9420	gene:Solyc08g077900.2	NA	8	+	61806948	61807103	61806731	61806808	61807990	61808521	9420	10,34,13	2,5,15	3,0,3	0,0,0	304	149	7.622108351711551e-06	7.65609268244e-05	0.71,0.769,0.298	1.0,NA,1.0	-0.408
6963	gene:Solyc08g007330.2	NA	8	-	1895511	1895554	1895321	1895420	1895813	1895970	6963	0,0,0	0,0,3	0,0,2	0,0,0	192	149	7.68306028392829e-06	7.70827820609e-05	NA,NA,0.0	NA,NA,1.0	-1.0
10373	gene:Solyc02g084770.2	NA	2	-	47871059	47871150	47870689	47870763	47871702	47871793	10373	10,77,43	0,6,0	27,25,16	4,2,2	240	149	7.803853003223207e-06	7.8237607915e-05	1.0,0.888,1.0	0.807,0.886,0.832	0.121
6779	gene:Solyc05g052450.2	NA	5	-	62666132	62666332	62665395	62665554	62666451	62666597	6779	31,162,86	3,10,5	42,15,31	0,0,0	349	149	7.849809449189167e-06	7.86410262007e-05	0.815,0.874,0.88	1.0,1.0,1.0	-0.144
6344	gene:Solyc10g012430.2	NA	10	-	5102632	5102720	5101017	5101180	5103171	5103206	6344	1,1,2	40,123,59	1,0,3	36,14,27	237	149	7.861083621759482e-06	7.86966559078e-05	0.015,0.005,0.021	0.017,0.0,0.065	-0.014
2136	gene:Solyc07g032170.2	NA	7	+	36037743	36037929	36036252	36036592	36038994	36039041	2136	13,29,10	0,4,4	7,3,9	0,0,0	335	149	7.878147034443113e-06	7.88101181518e-05	1.0,0.763,0.527	1.0,1.0,1.0	-0.237
10238	gene:Solyc06g060990.2	NA	6	+	38967056	38967143	38966063	38966620	38967735	38968158	10238	0,2,6	91,216,144	4,3,1	68,62,69	236	149	7.93543076716875e-06	7.93254725308e-05	0.0,0.006,0.026	0.036,0.03,0.009	-0.014
11635	gene:Solyc12g096280.1	NA	12	-	65271085	65271150	65270577	65270610	65272816	65272879	11635	24,56,23	2,8,9	23,11,11	2,3,0	214	149	8.01489002984058e-06	8.00615921281e-05	0.893,0.83,0.64	0.889,0.719,1.0	-0.082
457	gene:Solyc05g017890.2	NA	5	-	19069718	19070014	19068775	19069111	19075132	19076293	457	326,853,367	0,8,4	258,225,184	2,0,1	445	149	8.082222271355784e-06	8.06755931368e-05	1.0,0.973,0.968	0.977,1.0,0.984	-0.007
4358	gene:Solyc02g071530.1	NA	2	+	40925326	40925354	40924962	40925082	40925440	40925504	4358	0,0,0	0,3,0	0,2,0	0,0,0	177	149	8.160192605608926e-06	8.13948145686e-05	NA,0.0,NA	NA,1.0,NA	-1.0
10425	gene:Solyc09g090160.2	NA	9	+	69702527	69702602	69702317	69702437	69703826	69703912	10425	116,170,197	129,219,154	150,105,139	191,155,111	224	149	8.218933583026691e-06	8.19213271265e-05	0.374,0.341,0.46	0.343,0.311,0.454	0.022
11977	gene:Solyc09g020140.2	NA	9	-	18643073	18643251	18642890	18642999	18643736	18643791	11977	0,7,0	0,0,0	3,0,0	0,1,2	327	149	8.427778056124124e-06	8.39421340782e-05	NA,1.0,NA	1.0,0.0,0.0	0.667
8827	gene:Solyc10g050540.1	NA	10	-	49975683	49975812	49975219	49975398	49976897	49977050	8827	61,114,82	0,1,0	60,61,29	8,0,4	278	149	8.71250423820348e-06	8.67152646863e-05	1.0,0.984,1.0	0.801,1.0,0.795	0.129
6842	gene:Solyc03g078080.2	NA	3	+	50045105	50045197	50044237	50044291	50046515	50046742	6842	54,94,51	1,0,1	85,65,28	4,6,6	241	149	8.795339728795598e-06	8.74132210763e-05	0.971,1.0,0.969	0.929,0.87,0.743	0.133
7574	gene:Solyc11g069050.1	NA	11	+	53628318	53628508	53626571	53627567	53632111	53632179	7574	189,492,236	1,0,1	129,77,72	0,0,4	339	149	8.792079213857987e-06	8.74132210763e-05	0.988,1.0,0.99	1.0,1.0,0.888	0.03
998	gene:Solyc02g083290.2	NA	2	-	46737760	46738006	46736778	46737015	46738269	46738320	998	27,39,33	258,507,319	3,1,2	119,86,64	395	149	8.87846937739621e-06	8.81757012896e-05	0.038,0.028,0.038	0.009,0.004,0.012	0.026
10158	gene:Solyc05g005620.2	NA	5	-	438412	438472	437392	437646	439017	439585	10158	0,1,2	37,19,26	4,1,1	51,48,40	209	149	8.897115279601496e-06	8.82971289112e-05	0.0,0.036,0.052	0.053,0.015,0.018	0.001
8836	gene:Solyc02g065080.2	NA	2	-	36255976	36256087	36248879	36249011	36256526	36256577	8836	46,123,41	0,0,0	48,15,41	2,5,3	260	149	8.92273213202144e-06	8.84875129603e-05	1.0,1.0,1.0	0.932,0.632,0.887	0.183
11656	gene:Solyc12g042110.1	NA	12	-	40737441	40737516	40737228	40737358	40737594	40737658	11656	5,6,0	3,5,3	0,0,0	1,3,0	224	149	9.265797351004918e-06	9.18235176967e-05	0.526,0.444,0.0	0.0,0.0,NA	0.323
9645	gene:Solyc04g049620.2	NA	4	+	42581126	42581301	42578395	42578491	42581560	42581628	9645	11,29,13	105,118,67	10,3,1	43,39,59	324	149	9.341206225951664e-06	9.25041696458e-05	0.046,0.102,0.082	0.097,0.034,0.008	0.03
11362	gene:Solyc12g042300.1	NA	12	-	40445636	40445742	40445335	40445553	40446404	40446458	11362	28,82,43	2,13,2	66,18,28	2,0,4	255	149	9.44103041668477e-06	9.34254484759e-05	0.891,0.787,0.926	0.951,1.0,0.804	-0.05
225	gene:Solyc03g114580.2	NA	3	-	64523997	64524076	64523069	64523342	64525033	64525157	225	4,23,7	39,172,77	3,5,1	46,20,23	228	149	9.45822971738457e-06	9.35283607208e-05	0.063,0.08,0.056	0.041,0.14,0.028	-0.003
10854	gene:Solyc07g008150.2	NA	7	-	2854975	2855045	2853467	2853737	2855138	2855337	10854	5,44,6	0,12,4	1,2,0	2,4,1	219	149	9.504702416830385e-06	9.39203891836e-05	1.0,0.714,0.505	0.254,0.254,0.0	0.57
7016	gene:Solyc02g079250.2	NA	2	+	43855372	43855487	43854564	43854667	43855794	43856003	7016	8,33,23	1,3,4	18,15,26	7,5,7	264	149	9.627154033045016e-06	9.5062098869e-05	0.819,0.861,0.764	0.592,0.629,0.677	0.182
11597	gene:Solyc08g078820.2	NA	8	+	62533152	62533208	62532493	62532672	62535189	62535242	11597	106,351,159	0,4,0	140,70,92	4,5,0	205	149	9.698704615572894e-06	9.56999153423e-05	1.0,0.985,1.0	0.962,0.911,1.0	0.037
13754	gene:Solyc02g077680.2	NA	2	+	42576497	42576598	42575516	42575621	42577187	42577261	13754	14,68,31	0,6,2	15,15,7	0,3,1	250	149	9.744801930615448e-06	9.60858426922e-05	1.0,0.871,0.902	1.0,0.749,0.807	0.072
3943	gene:Solyc02g082230.2	NA	2	-	45926371	45926597	45926053	45926200	45928291	45928786	3943	15,31,23	120,370,135	6,9,5	127,96,79	375	149	9.816204987500035e-06	9.67205584549e-05	0.047,0.032,0.063	0.018,0.036,0.025	0.021
5230	gene:Solyc04g008990.2	NA	4	-	2577923	2577991	2576161	2576214	2578072	2578353	5230	0,1,0	0,29,14	1,2,0	8,6,4	217	149	9.915856224744505e-06	9.76324999079e-05	NA,0.023,0.0	0.079,0.186,0.0	-0.077
13780	gene:Solyc02g084490.1	NA	2	+	47583971	47584188	47583778	47583851	47584886	47584937	13780	6,9,0	0,2,0	1,0,1	1,2,0	366	149	9.986407706399519e-06	9.82568226048e-05	1.0,0.647,NA	0.289,0.0,1.0	0.394
6791	gene:Solyc11g044330.1	NA	11	-	32954421	32954527	32954322	32954327	32954597	32954815	6791	10,46,38	0,4,0	7,15,9	4,4,2	255	149	1.0050375183914478e-05	9.88155186953e-05	1.0,0.87,1.0	0.506,0.687,0.724	0.318
8281	gene:Solyc01g090700.2	NA	1	-	84342295	84342357	84342122	84342207	84344121	84344205	8281	0,0,2	43,86,44	2,2,0	22,39,30	211	149	1.0605193051824888e-05	0.000104196021734	0.0,0.0,0.031	0.06,0.035,0.0	-0.021
6898	gene:Solyc05g016260.2	NA	5	+	15424611	15424786	15423285	15423342	15425123	15425358	6898	6,12,5	24,79,44	0,1,3	9,8,4	324	149	1.0623772943460482e-05	0.000104304066265	0.103,0.065,0.05	0.0,0.054,0.256	-0.031
11134	gene:Solyc02g083180.2	NA	2	-	46677824	46677885	46677397	46677574	46678012	46678145	11134	3,4,0	0,8,3	2,2,1	1,0,0	210	149	1.1019687310077444e-05	0.00010811397928	1.0,0.262,0.0	0.587,1.0,1.0	-0.442
4683	gene:Solyc01g098610.2	NA	1	-	89081313	89081416	89080835	89080971	89081873	89081978	4683	69,156,92	1,2,8	74,44,29	3,2,4	252	149	1.1192548515408325e-05	0.000109731649914	0.976,0.979,0.872	0.936,0.929,0.811	0.05
5365	gene:Solyc10g045350.1	NA	10	-	32790801	32790865	32786359	32786471	32792419	32792506	5365	15,20,11	288,443,231	3,3,5	266,259,251	213	149	1.1268277980737957e-05	0.000110395415687	0.035,0.031,0.032	0.008,0.008,0.014	0.023
2154	gene:Solyc09g065990.2	NA	9	+	64264583	64264819	64264422	64264495	64264927	64265464	2154	5,14,8	33,69,27	1,0,0	23,16,19	385	149	1.1286092947742925e-05	0.000110491251599	0.055,0.073,0.103	0.017,0.0,0.0	0.071
2649	gene:Solyc01g087380.2	NA	1	-	82328208	82328315	82325821	82326024	82330187	82330334	2649	0,1,0	4,2,0	2,0,0	0,0,0	256	149	1.137696524831193e-05	0.00011130167638	0.0,0.225,NA	1.0,NA,NA	-0.887
7488	gene:Solyc12g094430.1	NA	12	+	64642194	64642371	64641619	64641668	64643030	64643494	7488	3,18,30	109,301,119	1,0,0	63,38,36	326	149	1.1386371514032544e-05	0.000111314527488	0.012,0.027,0.103	0.007,0.0,0.0	0.045
12323	gene:Solyc10g078150.1	NA	10	+	60025148	60025256	60024575	60024639	60025356	60025689	12323	2,4,2	0,14,0	0,0,0	0,0,4	257	149	1.1513100511583445e-05	0.000112473506773	1.0,0.142,1.0	NA,NA,0.0	0.714
268	gene:Solyc02g089340.2	NA	2	+	51191776	51191861	51190659	51190730	51192078	51192231	268	10,13,10	2,2,3	11,15,6	0,1,2	234	149	1.1662688074116403e-05	0.000113853991809	0.761,0.805,0.68	1.0,0.905,0.656	-0.105
845	gene:Solyc08g083250.2	NA	8	+	65763774	65763845	65763605	65763697	65763919	65764028	845	0,1,0	0,0,0	0,0,1	0,3,0	220	149	1.1790512923076415e-05	0.000115020216494	NA,1.0,NA	NA,0.0,1.0	0.5
4388	gene:Solyc09g066010.2	NA	9	+	64286230	64286405	64285092	64286145	64286746	64287144	4388	120,268,125	0,0,0	80,60,63	3,0,8	324	149	1.1921629044303966e-05	0.000116216872788	1.0,1.0,1.0	0.925,1.0,0.784	0.097
4903	gene:Solyc11g010420.1	NA	11	+	3486446	3486515	3485516	3485732	3486664	3486851	4903	0,0,0	0,3,1	0,1,0	0,0,0	218	149	1.1937095467063892e-05	0.0001162852324	NA,0.0,0.0	NA,1.0,NA	-1.0
11349	gene:Solyc01g107030.2	NA	1	+	94705737	94705798	94704933	94705213	94706344	94707200	11349	186,221,194	0,6,1	116,121,145	0,7,8	210	149	1.1962973372100842e-05	0.000116454846945	1.0,0.963,0.993	1.0,0.925,0.928	0.034
7269	gene:Solyc10g085490.1	NA	10	-	64645777	64645896	64643489	64643940	64646630	64646939	7269	53,204,73	5,11,4	55,36,19	0,0,0	268	149	1.197457605056109e-05	0.000116485356135	0.855,0.912,0.91	1.0,1.0,1.0	-0.108
6995	gene:Solyc02g063200.1	NA	2	+	35250196	35250330	35249731	35249878	35251187	35251318	6995	0,5,0	0,0,0	0,0,0	1,1,0	283	149	1.2306696848981846e-05	0.000119631530147	NA,1.0,NA	0.0,0.0,NA	1.0
12500	gene:Solyc11g006460.1	NA	11	-	1150351	1150553	1149791	1150111	1150787	1151064	12500	6,4,2	0,1,0	0,2,0	0,3,5	351	149	1.2318207318230188e-05	0.000119658857106	1.0,0.629,1.0	NA,0.221,0.0	0.766
6721	gene:Solyc02g094100.2	NA	2	+	54741931	54741966	54741673	54741809	54742222	54742292	6721	0,4,0	0,0,0	0,0,0	4,1,0	184	149	1.2412952264981142e-05	0.0001204941132	NA,1.0,NA	0.0,0.0,NA	1.0
6725	gene:Solyc02g090130.2	NA	2	-	51761094	51761327	51760888	51760985	51761617	51761876	6725	47,62,80	9,27,14	37,48,26	10,3,4	382	149	1.2506847486903187e-05	0.000121319948648	0.671,0.472,0.69	0.591,0.862,0.717	-0.112
13224	gene:Solyc03g080010.2	NA	3	-	51903349	51903477	51901393	51901441	51904327	51904475	13224	5,10,11	0,4,3	8,5,6	0,0,0	277	149	1.2551661289223283e-05	0.000121668852032	1.0,0.574,0.664	1.0,1.0,1.0	-0.254
4437	gene:Solyc10g051140.1	NA	10	-	51569786	51569885	51569588	51569699	51570392	51570434	4437	7,8,5	8,30,30	1,0,0	10,3,17	248	149	1.2707899973135194e-05	0.000123096594458	0.345,0.138,0.091	0.057,0.0,0.0	0.172
3770	gene:Solyc10g009360.2	NA	10	-	3425440	3425481	3424645	3425243	3425563	3425775	3770	9,12,0	36,95,54	0,0,0	22,30,24	190	149	1.2784539363368311e-05	0.000123664795319	0.164,0.09,0.0	0.0,0.0,0.0	0.085
6526	gene:Solyc08g083140.2	NA	8	+	65687069	65687123	65686268	65686363	65688481	65688865	6526	7,1,0	4,0,2	4,5,4	0,0,0	203	149	1.2780822106128952e-05	0.000123664795319	0.562,1.0,0.0	1.0,1.0,1.0	-0.479
4634	gene:Solyc08g083040.2	NA	8	-	65626676	65626696	65626530	65626590	65626781	65626876	4634	53,63,44	2,10,12	26,29,38	7,0,2	169	149	1.2815890114317845e-05	0.000123880933607	0.959,0.847,0.764	0.766,1.0,0.944	-0.047
8394	gene:Solyc09g010370.2	NA	9	-	3754694	3754802	3753892	3754252	3754863	3754926	8394	278,1135,405	0,10,4	417,256,230	9,1,6	257	149	1.2932979765986801e-05	0.000124924955535	1.0,0.985,0.983	0.964,0.993,0.957	0.018
859	gene:Solyc08g043170.2	NA	8	+	22889288	22889468	22888831	22889109	22892647	22892798	859	4,21,25	178,237,234	7,2,14	266,210,253	329	149	1.2951752105803494e-05	0.000125018491379	0.01,0.039,0.046	0.012,0.004,0.024	0.018
8421	gene:Solyc11g011070.1	NA	11	-	4156735	4156836	4155559	4155608	4157173	4157337	8421	1,4,2	31,61,50	0,6,2	38,31,30	250	149	1.3301103005066035e-05	0.000128300611385	0.019,0.038,0.023	0.0,0.103,0.038	-0.02
3440	gene:Solyc06g053430.2	NA	6	+	36208362	36208546	36204382	36204590	36209475	36209657	3440	0,2,0	0,0,0	0,0,0	0,2,0	333	149	1.3473732062604908e-05	0.000129874691325	NA,1.0,NA	NA,0.0,NA	1.0
12416	gene:Solyc01g109700.2	NA	1	+	96597616	96597732	96597124	96597227	96597886	96598114	12416	2,16,5	59,73,33	0,0,0	19,27,21	265	149	1.3978139660601291e-05	0.000134642374672	0.019,0.11,0.079	0.0,0.0,0.0	0.069
9040	gene:Solyc03g005120.2	NA	3	-	80713	80759	79781	79871	80945	81235	9040	19,80,29	1,6,0	27,15,19	1,2,0	195	149	1.4230001145147424e-05	0.000136972474284	0.936,0.911,1.0	0.954,0.851,1.0	0.014
14038	gene:Solyc08g061500.1	NA	8	-	48840485	48840628	48838560	48838621	48841035	48841145	14038	2,1,4	1,15,11	2,0,1	12,8,10	292	149	1.4386707862728168e-05	0.000138384032624	0.505,0.033,0.157	0.078,0.0,0.049	0.189
12577	gene:Solyc03g097060.2	NA	3	-	59412577	59412718	59412038	59412192	59413335	59413477	12577	2,8,14	74,82,66	3,2,7	61,65,44	290	149	1.4431819134154525e-05	0.000138720944927	0.014,0.048,0.098	0.025,0.016,0.076	0.014
6653	gene:Solyc12g017280.1	NA	12	+	6492953	6493075	6491870	6492051	6494335	6494523	6653	3,3,7	5,25,18	0,0,0	18,10,10	271	149	1.4572213093523196e-05	0.000139972619484	0.248,0.062,0.176	0.0,0.0,0.0	0.162
1221	gene:Solyc02g036290.2	NA	2	-	30489220	30489340	30488645	30488772	30489792	30489871	1221	37,50,18	0,4,0	14,13,7	7,0,0	269	149	1.4626520184723123e-05	0.000140396221313	1.0,0.874,1.0	0.526,1.0,1.0	0.116
3646	gene:Solyc12g098740.1	NA	12	+	66147565	66147587	66147204	66147239	66149059	66149139	3646	14,19,21	2,2,2	19,15,14	0,2,2	171	149	1.4684722938780829e-05	0.000140856599737	0.859,0.892,0.901	1.0,0.867,0.859	-0.025
10769	gene:Solyc05g013730.2	NA	5	-	7035643	7035720	7035355	7035444	7038048	7038139	10769	123,185,133	10,9,2	136,109,99	5,2,2	226	149	1.4759803899804024e-05	0.000141478120308	0.89,0.931,0.978	0.947,0.973,0.97	-0.03
9826	gene:Solyc10g083160.1	NA	10	+	63027345	63027449	63023994	63024099	63027804	63027890	9826	4,16,8	49,65,61	2,3,0	28,30,20	253	149	1.5038386551458696e-05	0.000144048055025	0.046,0.127,0.072	0.04,0.056,0.0	0.05
10179	gene:Solyc12g042170.1	NA	12	+	40673577	40673709	40672998	40673214	40674060	40674237	10179	4,2,0	0,0,0	0,0,0	0,2,0	281	149	1.5092168301401003e-05	0.000144350174305	1.0,1.0,NA	NA,0.0,NA	1.0
4392	gene:Solyc09g066010.2	NA	9	+	64286230	64286369	64285092	64286145	64286746	64287144	4392	116,268,119	0,0,0	79,53,57	3,0,8	288	149	1.510141045623825e-05	0.000144350174305	1.0,1.0,1.0	0.932,1.0,0.787	0.094
5341	gene:Solyc10g005930.1	NA	10	-	722850	723002	722718	722730	723162	723258	5341	198,461,229	5,9,2	147,183,140	9,6,9	301	149	1.508837639600519e-05	0.000144350174305	0.951,0.962,0.983	0.89,0.938,0.885	0.061
9369	gene:Solyc09g072970.2	NA	9	-	65640149	65640220	65639773	65639897	65641475	65641538	9369	1,0,0	0,1,0	0,4,0	0,0,0	220	149	1.5126318020984598e-05	0.000144487850263	1.0,0.0,NA	NA,1.0,NA	-0.5
5167	gene:Solyc04g049140.2	NA	4	-	39821384	39821504	39820850	39820912	39829520	39829606	5167	82,228,93	3,39,19	95,80,47	6,6,0	269	149	1.519610214495888e-05	0.000145053702293	0.938,0.764,0.731	0.898,0.881,1.0	-0.115
2380	gene:Solyc11g039950.1	NA	11	-	40563512	40563698	40563334	40563382	40569929	40570089	2380	19,80,27	17,69,16	4,16,3	31,14,8	335	149	1.5281658032356416e-05	0.000145769213755	0.332,0.34,0.429	0.054,0.337,0.143	0.189
1982	gene:Solyc04g009530.2	NA	4	-	2947249	2947310	2947054	2947141	2947907	2947982	1982	1,21,5	2,0,0	4,12,17	3,0,0	210	149	1.534121116584753e-05	0.000146235869429	0.262,1.0,1.0	0.486,1.0,1.0	-0.075
12418	gene:Solyc05g006940.2	NA	5	-	1537302	1537347	1537113	1537206	1538497	1538584	12418	0,3,0	52,141,51	1,5,0	47,32,44	194	149	1.535256907760422e-05	0.00014624278924	0.0,0.016,0.0	0.016,0.107,0.0	-0.036
1930	gene:Solyc08g075530.2	NA	8	+	59707187	59707413	59706864	59707010	59708139	59708699	1930	8,8,6	142,340,119	0,2,0	52,60,55	375	149	1.5443970225115737e-05	0.000147011633527	0.022,0.009,0.02	0.0,0.013,0.0	0.013
5501	gene:Solyc12g096610.1	NA	12	+	65449528	65449647	65448570	65448612	65449818	65449962	5501	20,46,25	10,8,6	10,25,27	17,2,4	268	149	1.5467089249735108e-05	0.000147129884253	0.527,0.762,0.698	0.246,0.874,0.79	0.026
806	gene:Solyc06g007310.2	NA	6	-	1334196	1334267	1333788	1333899	1334980	1335061	806	13,62,36	1,8,3	38,27,9	0,0,0	220	149	1.5487378698767392e-05	0.000147221073947	0.898,0.84,0.89	1.0,1.0,1.0	-0.124
5998	gene:Solyc07g063300.2	NA	7	+	65800908	65800971	65799981	65800675	65801212	65801422	5998	2,7,0	67,64,67	2,8,4	69,28,42	212	149	1.5529985482733487e-05	0.000147524136958	0.021,0.071,0.0	0.02,0.167,0.063	-0.053
8530	gene:Solyc04g015480.2	NA	4	+	5687408	5687454	5687217	5687337	5688033	5688116	8530	22,31,20	8,1,2	20,18,18	0,0,1	195	149	1.567040108660228e-05	0.000148755256692	0.678,0.959,0.884	1.0,1.0,0.932	-0.137
804	gene:Solyc09g020150.2	NA	9	+	18653762	18653872	18652382	18653509	18653961	18653983	804	2,0,8	7,15,7	0,0,0	18,4,6	259	149	1.5746285980792407e-05	0.000149372526666	0.141,0.0,0.397	0.0,0.0,0.0	0.179
10659	gene:Solyc03g111330.2	NA	3	+	61941330	61941398	61940540	61940695	61941467	61941582	10659	11,14,6	144,225,170	0,0,0	111,97,77	217	149	1.59129581657703e-05	0.000150640234591	0.05,0.041,0.024	0.0,0.0,0.0	0.038
1089	gene:Solyc03g124060.2	NA	3	-	70774326	70774408	70774005	70774205	70774773	70775034	1089	45,115,65	7,13,2	35,24,22	1,0,0	231	149	1.590336824467575e-05	0.000150640234591	0.806,0.851,0.954	0.958,1.0,1.0	-0.116
1373	gene:Solyc12g019010.1	NA	12	-	8974323	8974429	8973129	8973229	8979428	8979493	1373	0,2,0	0,0,0	6,0,0	1,2,6	255	149	1.5923729632570843e-05	0.000150640234591	NA,1.0,NA	0.778,0.0,0.0	0.741
2928	gene:Solyc02g032850.2	NA	2	+	29428332	29428959	29420431	29420747	29429449	29430507	2928	275,598,395	5,9,8	250,149,156	4,3,0	776	149	1.5900493974597114e-05	0.000150640234591	0.913,0.927,0.905	0.923,0.905,1.0	-0.028
5367	gene:Solyc02g094510.2	NA	2	-	55032150	55032255	55031895	55032075	55032966	55033143	5367	2,0,0	0,0,0	0,0,0	2,1,0	254	149	1.5955503734292027e-05	0.000150837081694	1.0,NA,NA	0.0,0.0,NA	1.0
14286	gene:Solyc06g053160.2	NA	6	-	35890390	35890516	35889202	35889503	35890898	35891231	14286	3,6,4	36,71,39	6,2,0	45,43,27	275	149	1.6103302441935443e-05	0.000152129756242	0.043,0.044,0.053	0.067,0.025,0.0	0.016
11301	gene:Solyc01g103300.1	NA	1	+	91918454	91918669	91917962	91918072	91919898	91920027	11301	0,0,0	0,1,10	8,4,9	20,11,5	364	149	1.6121403926958562e-05	0.00015219623268	NA,0.0,0.0	0.141,0.13,0.424	-0.232
8899	gene:Solyc02g005110.2	NA	2	+	6433549	6433648	6433397	6433419	6433728	6433861	8899	0,2,0	0,0,3	2,0,0	0,2,0	248	149	1.6145331596737467e-05	0.000152317583068	NA,1.0,0.0	1.0,0.0,NA	0.0
10295	gene:Solyc01g112240.2	NA	1	-	98285992	98286080	98281720	98281783	98286166	98286255	10295	0,4,1	0,0,0	0,0,0	0,1,0	237	149	1.62469227312151e-05	0.000153170954193	NA,1.0,1.0	NA,0.0,NA	1.0
5364	gene:Solyc10g045350.1	NA	10	-	32790801	32790872	32786363	32786471	32792419	32792506	5364	14,22,5	288,443,231	7,0,1	266,259,251	220	149	1.6285571624272572e-05	0.000153430162803	0.032,0.033,0.014	0.018,0.0,0.003	0.019
13557	gene:Solyc05g050780.2	NA	5	+	60955003	60955093	60954815	60954887	60955407	60955454	13557	2,3,0	0,0,0	0,0,0	2,0,0	239	149	1.642651504845711e-05	0.00015465209753	1.0,1.0,NA	0.0,NA,NA	1.0
12009	gene:Solyc08g015630.2	NA	8	+	4895570	4895656	4894321	4894378	4896665	4896779	12009	0,2,2	0,0,0	0,0,0	0,0,2	235	149	1.654964352964644e-05	0.000155704751539	NA,1.0,1.0	NA,NA,0.0	1.0
8941	gene:Solyc08g014120.2	NA	8	+	3780525	3780605	3779897	3780086	3781598	3781656	8941	0,0,2	0,0,0	0,0,0	0,0,2	229	149	1.673159818787775e-05	0.000157309045164	NA,NA,1.0	NA,NA,0.0	1.0
8237	gene:Solyc07g064300.2	NA	7	+	66513181	66513270	66512690	66512788	66513515	66513705	8237	8,55,31	0,16,3	16,10,7	3,9,5	238	149	1.682972537143925e-05	0.000158123546779	1.0,0.683,0.866	0.77,0.41,0.467	0.301
13084	gene:Solyc05g009780.2	NA	5	-	3975056	3975132	3973338	3973653	3976552	3976650	13084	0,2,0	2,1,0	2,0,0	0,0,0	225	149	1.6850740416110513e-05	0.000158212924521	0.0,0.57,NA	1.0,NA,NA	-0.715
4787	gene:Solyc01g081050.2	NA	1	+	80381192	80381259	80380964	80381074	80381345	80381524	4787	0,2,0	0,2,2	0,0,2	0,0,0	216	149	1.7111004631112594e-05	0.000160546977286	NA,0.408,0.0	NA,NA,1.0	-0.796
3411	gene:Solyc12g014090.1	NA	12	-	4907891	4907943	4907344	4907478	4908029	4908070	3411	9,1,5	3,8,10	0,0,0	1,2,0	201	149	1.7206118334149948e-05	0.000161329350843	0.69,0.085,0.27	0.0,0.0,NA	0.348
13851	gene:Solyc06g069130.2	NA	6	-	42912195	42912225	42911544	42911886	42912328	42912421	13851	0,5,6	0,0,0	11,11,7	2,2,6	179	149	1.7247793227661516e-05	0.000161520439467	NA,1.0,1.0	0.821,0.821,0.493	0.288
6627	gene:Solyc03g051930.2	NA	3	+	21292995	21293057	21291799	21291855	21293405	21293475	6627	0,0,0	0,2,0	0,2,0	5,0,0	211	149	1.7249983684234596e-05	0.000161520439467	NA,0.0,NA	0.0,1.0,NA	-0.5
840	gene:Solyc08g083250.2	NA	8	+	65763830	65763841	65763605	65763697	65763919	65764028	840	0,1,1	0,0,0	0,0,0	0,3,0	160	149	1.7318875188545542e-05	0.000162055189264	NA,1.0,1.0	NA,0.0,NA	1.0
4613	gene:Solyc11g011870.1	NA	11	-	4813619	4813731	4813151	4813383	4813817	4813945	4613	4,0,0	0,0,0	0,0,0	1,0,0	261	149	1.765829761392058e-05	0.000165118887614	1.0,NA,NA	0.0,NA,NA	1.0
7668	gene:Solyc07g039510.2	NA	7	-	47623059	47623232	47621489	47621572	47623954	47624070	7668	10,23,11	89,107,57	18,19,18	108,78,79	322	149	1.7676092300101076e-05	0.000165172995644	0.049,0.09,0.082	0.072,0.101,0.095	-0.016
12981	gene:Solyc06g048510.2	NA	6	+	31174968	31175224	31171654	31172465	31175538	31175662	12981	429,949,408	1,7,6	250,209,238	10,3,7	405	149	1.7704231794340007e-05	0.00016532363091	0.994,0.98,0.962	0.902,0.962,0.926	0.049
4	gene:Solyc04g071540.2	NA	4	+	58531537	58531606	58530963	58531094	58532239	58532316	4	0,7,3	0,0,0	3,0,0	0,1,0	218	149	1.779089980437917e-05	0.000166020235284	NA,1.0,1.0	1.0,0.0,NA	0.5
10071	gene:Solyc02g094120.2	NA	2	-	54757502	54757538	54757044	54757126	54757948	54758290	10071	0,0,2	0,0,0	0,0,0	0,0,2	185	149	1.7878319635375094e-05	0.000166609950261	NA,NA,1.0	NA,NA,0.0	1.0
6456	gene:Solyc07g009350.2	NA	7	-	4406071	4406187	4404029	4404215	4406480	4406607	6456	4,0,7	0,0,0	0,2,0	1,0,0	265	149	1.7874843887529506e-05	0.000166609950261	1.0,NA,1.0	0.0,1.0,NA	0.5
1963	gene:Solyc10g078920.1	NA	10	+	60571378	60571428	60571239	60571306	60571592	60571691	1963	0,7,0	0,0,0	0,1,0	1,4,0	199	149	1.794291507122446e-05	0.000167098711445	NA,1.0,NA	0.0,0.158,NA	0.921
11481	gene:Solyc11g072970.1	NA	11	-	56120379	56120454	56117176	56117325	56120535	56120616	11481	20,43,34	0,1,0	24,17,9	8,1,0	224	149	1.8002587421204833e-05	0.000167540994573	1.0,0.966,1.0	0.666,0.919,1.0	0.127
8649	gene:Solyc05g008350.2	NA	5	+	2711732	2711948	2710848	2710981	2712326	2712528	8649	5,6,12	14,17,14	2,0,3	8,5,18	365	149	1.812849816229019e-05	0.000168598710089	0.127,0.126,0.259	0.093,0.0,0.064	0.118
9425	gene:Solyc08g013860.2	NA	8	-	3314552	3314772	3313290	3313419	3314879	3315047	9425	4,7,4	161,234,226	7,9,4	191,178,167	369	149	1.8173496366505546e-05	0.000168903001704	0.01,0.012,0.007	0.015,0.02,0.01	-0.005
6839	gene:Solyc03g097550.2	NA	3	+	59878786	59878874	59878492	59878578	59880249	59880328	6839	107,146,151	2,0,0	78,69,73	0,2,2	237	149	1.8334413297328437e-05	0.000170283494196	0.971,1.0,1.0	1.0,0.956,0.958	0.019
2925	gene:Solyc01g100270.2	NA	1	+	90340845	90340900	90339252	90339265	90344758	90344938	2925	24,96,80	4,7,14	4,12,6	0,0,0	204	149	1.859141212064089e-05	0.000172553895897	0.814,0.909,0.807	1.0,1.0,1.0	-0.157
3437	gene:Solyc11g007180.1	NA	11	+	1611546	1611623	1611198	1611302	1612205	1612512	3437	1,5,5	1,20,9	0,0,0	10,4,1	226	149	1.8738521795488056e-05	0.000173802000875	0.397,0.142,0.268	0.0,0.0,0.0	0.269
9205	gene:Solyc05g056590.2	NA	5	+	65869100	65869211	65863618	65863655	65869612	65869692	9205	4,9,8	46,128,39	3,1,3	44,14,21	260	149	1.885094144087548e-05	0.000174726886468	0.047,0.039,0.105	0.038,0.039,0.076	0.013
7479	gene:Solyc11g069530.1	NA	11	-	54149912	54149987	54149731	54149785	54151315	54151471	7479	53,139,157	2,4,3	135,89,69	2,1,0	224	149	1.9151032360770063e-05	0.000177388855301	0.946,0.959,0.972	0.978,0.983,1.0	-0.028
13926	gene:Solyc01g068370.2	NA	1	-	77581106	77581289	77579418	77579797	77581379	77582001	13926	1,13,1	6,12,13	2,0,0	9,5,7	332	149	1.9300879100768077e-05	0.000178656522228	0.07,0.327,0.033	0.091,0.0,0.0	0.113
6792	gene:Solyc11g044330.1	NA	11	-	32954417	32954527	32954322	32954327	32954597	32954703	6792	18,59,43	0,4,0	10,22,13	4,4,2	259	149	1.9877414849643393e-05	0.000183869429225	1.0,0.895,1.0	0.59,0.76,0.789	0.252
12701	gene:Solyc03g115580.2	NA	3	-	65239427	65239528	65239078	65239178	65240422	65240518	12701	7,18,5	1,4,0	6,3,0	0,4,0	250	149	2.018057178770439e-05	0.000186548229126	0.807,0.728,1.0	1.0,0.309,NA	0.191
13654	gene:Solyc08g016090.2	NA	8	+	6755390	6755547	6753186	6753259	6755761	6755974	13654	2,0,14	25,43,31	1,0,0	59,27,36	306	149	2.1431720508242992e-05	0.00019798073579	0.037,0.0,0.18	0.008,0.0,0.0	0.07
12613	gene:Solyc07g066660.2	NA	7	+	68029854	68029887	68029674	68029744	68029965	68030023	12613	11,17,9	20,26,40	0,8,4	40,40,29	182	149	2.149308793916546e-05	0.000198414378928	0.31,0.349,0.156	0.0,0.141,0.101	0.191
5565	gene:Solyc01g091950.2	NA	1	+	85485941	85485969	85484836	85484917	85486083	85486147	5565	0,3,0	0,0,0	0,0,0	0,1,0	177	149	2.1761854138902812e-05	0.000200760767056	NA,1.0,NA	NA,0.0,NA	1.0
10952	gene:Solyc08g005400.2	NA	8	+	300926	301015	299608	299857	301546	301605	10952	8,16,9	25,36,18	1,0,13	28,33,48	238	149	2.206340943122914e-05	0.000203406298074	0.167,0.218,0.238	0.022,0.0,0.145	0.152
11572	gene:Solyc01g007140.2	NA	1	+	1686093	1686263	1685238	1685361	1688699	1688849	11572	3,6,25	2,1,4	14,9,4	0,0,0	319	149	2.2344422145052294e-05	0.000205859026527	0.412,0.737,0.745	1.0,1.0,1.0	-0.369
3290	gene:Solyc12g049540.1	NA	12	+	36701828	36701882	36701318	36701484	36702030	36702253	3290	4,7,5	10,25,16	2,5,1	19,15,13	203	149	2.2439273155978383e-05	0.000206594512892	0.227,0.17,0.187	0.072,0.197,0.053	0.087
3665	gene:Solyc10g075030.1	NA	10	+	58734404	58734457	58734195	58734302	58734832	58735312	3665	0,2,0	4,9,0	0,4,0	0,0,0	202	149	2.2812861740081404e-05	0.000209893587448	0.0,0.141,NA	NA,1.0,NA	-0.929
6778	gene:Solyc05g052450.2	NA	5	-	62666132	62666332	62665395	62665554	62666425	62666597	6778	73,303,156	5,5,9	100,58,52	0,0,0	349	149	2.2929060449688763e-05	0.000210821675458	0.862,0.963,0.881	1.0,1.0,1.0	-0.098
9957	gene:Solyc11g042620.1	NA	11	-	35652375	35652457	35651087	35651139	35652557	35652672	9957	74,216,55	27,33,16	38,37,33	4,5,1	231	149	2.309617106397372e-05	0.000212216321299	0.639,0.809,0.689	0.86,0.827,0.955	-0.168
6244	gene:Solyc03g083420.2	NA	3	+	53291568	53291786	53291171	53291302	53291844	53291931	6244	81,130,120	2,0,4	36,27,39	0,0,2	367	149	2.3255203268468135e-05	0.000213534927208	0.943,1.0,0.924	1.0,1.0,0.888	-0.007
10072	gene:Solyc02g094120.2	NA	2	-	54757502	54757633	54757044	54757126	54757948	54758290	10072	0,0,1	0,0,0	0,0,0	0,0,2	280	149	2.3695671093857967e-05	0.000217434260104	NA,NA,1.0	NA,NA,0.0	1.0
12782	gene:Solyc04g014460.2	NA	4	+	4691634	4691857	4691347	4691542	4692392	4692539	12782	73,209,138	312,536,323	53,47,39	238,215,152	372	149	2.37807486453506e-05	0.000218069465078	0.086,0.135,0.146	0.082,0.081,0.093	0.037
9166	gene:Solyc01g102490.2	NA	1	+	91285388	91285468	91283986	91284048	91286805	91286865	9166	13,54,24	0,1,3	15,2,9	3,4,4	229	149	2.397277062655494e-05	0.000219683850745	1.0,0.972,0.839	0.765,0.245,0.594	0.402
6789	gene:Solyc11g044330.1	NA	11	-	32954443	32954527	32954322	32954327	32954597	32954703	6789	7,32,17	0,4,0	5,8,5	4,4,2	233	149	2.4187261158336565e-05	0.000221501849023	1.0,0.836,1.0	0.444,0.561,0.615	0.405
13083	gene:Solyc05g009780.2	NA	5	-	3975056	3975173	3973338	3973653	3976552	3976650	13083	0,0,0	2,1,0	1,0,0	0,0,0	266	149	2.4853588693361027e-05	0.000227452503311	0.0,0.0,NA	1.0,NA,NA	-1.0
3591	gene:Solyc03g005080.2	NA	3	-	59326	59441	59120	59256	59517	59635	3591	0,9,6	2,0,0	1,0,0	0,0,0	264	149	2.502497781522436e-05	0.000228716657707	0.0,1.0,1.0	1.0,NA,NA	-0.333
6240	gene:Solyc03g083420.2	NA	3	+	53292706	53292794	53292510	53292617	53292866	53292939	6240	79,107,76	10,15,1	32,10,25	3,2,1	237	149	2.501790839608601e-05	0.000228716657707	0.832,0.818,0.98	0.87,0.759,0.94	0.02
1589	gene:Solyc01g111980.2	NA	1	-	98117505	98117614	98117237	98117395	98117919	98118056	1589	0,0,0	0,0,2	0,1,1	0,1,0	258	149	2.5548345735245907e-05	0.00023334495059	NA,NA,0.0	NA,0.366,1.0	-0.683
8363	gene:Solyc09g018950.2	NA	9	+	17735668	17735905	17735011	17735115	17736385	17736611	8363	0,2,2	14,53,29	0,0,4	15,18,10	386	149	2.596492734983986e-05	0.000236992419175	0.0,0.014,0.026	0.0,0.0,0.134	-0.031
6692	gene:Solyc04g055010.2	NA	4	-	53540601	53540722	53540391	53540482	53542760	53543115	6692	54,132,85	5,10,10	54,29,14	2,0,0	270	149	2.601277273663623e-05	0.000237271677051	0.856,0.879,0.824	0.937,1.0,1.0	-0.126
9038	gene:Solyc09g066080.1	NA	9	-	64438893	64439041	64438568	64438734	64439215	64439306	9038	2,6,8	32,63,36	3,1,0	5,7,19	297	149	2.6154944820922983e-05	0.000238410381718	0.03,0.046,0.1	0.231,0.067,0.0	-0.041
5836	gene:Solyc10g086550.1	NA	10	-	65342089	65342312	65341419	65341550	65345259	65345334	5836	8,0,4	12,22,45	9,1,0	52,31,15	372	149	2.618155137170629e-05	0.000238494860343	0.211,0.0,0.034	0.065,0.013,0.0	0.056
5569	gene:Solyc01g091950.2	NA	1	+	85485884	85485969	85484836	85484917	85486083	85486147	5569	0,3,0	0,0,0	3,0,0	0,1,0	234	149	2.6370785945318795e-05	0.000239900899919	NA,1.0,NA	1.0,0.0,NA	0.5
6833	gene:Solyc03g097550.2	NA	3	+	59882223	59882289	59880452	59880535	59883679	59883811	6833	39,69,44	0,11,5	35,31,24	5,0,3	215	149	2.635673179651739e-05	0.000239900899919	1.0,0.813,0.859	0.829,1.0,0.847	-0.001
13226	gene:Solyc10g079140.1	NA	10	+	60754273	60754395	60752950	60753313	60754474	60754610	13226	17,40,32	0,1,1	9,18,15	3,0,6	271	149	2.6590736546727937e-05	0.000241741957171	1.0,0.957,0.946	0.623,1.0,0.579	0.234
12906	gene:Solyc09g009960.2	NA	9	-	3414331	3414396	3414082	3414238	3414508	3414576	12906	0,0,1	0,0,0	0,0,0	0,0,4	214	149	2.665584085772554e-05	0.000242173772126	NA,NA,1.0	NA,NA,0.0	1.0
12891	gene:Solyc09g009960.2	NA	9	-	3414329	3414396	3414082	3414238	3414508	3414576	12891	0,0,1	0,0,0	0,0,0	0,0,4	216	149	2.6698969774829556e-05	0.000242405497857	NA,NA,1.0	NA,NA,0.0	1.0
10858	gene:Solyc02g085290.2	NA	2	-	48234891	48235030	48234726	48234810	48235582	48235657	10858	2,1,3	6,4,3	1,0,5	5,5,1	288	149	2.6772261659046715e-05	0.000242910593087	0.147,0.115,0.341	0.094,0.0,0.721	-0.071
12899	gene:Solyc09g009960.2	NA	9	-	3414323	3414396	3414082	3414238	3414508	3414576	12899	0,2,1	0,0,0	0,0,0	0,0,4	222	149	2.6827475049172453e-05	0.000243251100396	NA,1.0,1.0	NA,NA,0.0	1.0
9544	gene:Solyc03g118550.2	NA	3	+	67436253	67436307	67436058	67436175	67436985	67437016	9544	83,179,90	14,36,18	67,56,70	27,17,15	203	149	2.6867702300515786e-05	0.000243455365707	0.813,0.785,0.786	0.646,0.707,0.774	0.086
13846	gene:Solyc12g016210.1	NA	12	-	6355062	6355299	6354864	6354975	6355387	6355473	13846	10,28,32	0,2,6	11,8,9	0,0,0	386	149	2.7030663055519053e-05	0.00024477075071	1.0,0.844,0.673	1.0,1.0,1.0	-0.161
2242	gene:Solyc01g080510.2	NA	1	+	79760750	79760831	79760113	79760368	79761549	79761628	2242	1,2,1	0,5,0	0,0,0	0,0,2	230	149	2.8179964024277685e-05	0.000254758170245	1.0,0.206,1.0	NA,NA,0.0	0.735
6424	gene:Solyc01g107300.2	NA	1	+	94890447	94890478	94889966	94890340	94890660	94890749	6424	3,4,2	0,1,0	3,0,3	1,0,4	180	149	2.818916285812071e-05	0.000254758170245	1.0,0.768,1.0	0.713,NA,0.383	0.375
7066	gene:Solyc02g070290.2	NA	2	-	40073454	40073512	40071810	40071902	40074530	40074609	7066	0,2,1	11,27,19	6,0,0	27,17,22	207	149	2.818334246153652e-05	0.000254758170245	0.0,0.051,0.037	0.138,0.0,0.0	-0.017
6858	gene:Solyc04g045660.2	NA	4	-	35310958	35311127	35309924	35310085	35325939	35326101	6858	30,111,55	4,3,6	32,25,17	0,0,0	318	149	2.8445438355007298e-05	0.000256905452773	0.778,0.945,0.811	1.0,1.0,1.0	-0.155
3898	gene:Solyc07g008550.2	NA	7	+	3496240	3496252	3496077	3496159	3496326	3496373	3898	7,20,9	4,0,1	6,8,3	3,0,0	161	149	2.8481079333828085e-05	0.000257058560523	0.618,1.0,0.893	0.649,1.0,1.0	-0.046
6239	gene:Solyc03g083420.2	NA	3	+	53292866	53292939	53292514	53292617	53293743	53293820	6239	4,11,1	5,7,13	2,0,0	4,0,2	222	149	2.8691714179924577e-05	0.000258620267723	0.349,0.513,0.049	0.251,NA,0.0	0.178
66	gene:Solyc07g063390.2	NA	7	-	65864219	65864278	65864018	65864133	65864371	65864455	66	0,0,0	0,3,8	0,0,1	17,0,0	208	149	2.8674012071425318e-05	0.000258620267723	NA,0.0,0.0	0.0,NA,1.0	-0.5
14092	gene:Solyc02g093470.2	NA	2	-	54332500	54332631	54331921	54332005	54332784	54332925	14092	0,3,0	0,0,0	1,0,0	0,1,0	280	149	2.8720373281624004e-05	0.000258709059914	NA,1.0,NA	1.0,0.0,NA	0.5
14102	gene:Solyc05g026130.2	NA	5	+	39792290	39792360	39787479	39787770	39792437	39792506	14102	4,0,0	0,2,0	0,1,1	0,0,2	219	149	2.9301927787820376e-05	0.000263774880053	1.0,0.0,NA	NA,1.0,0.254	-0.127
2851	gene:Solyc02g063130.2	NA	2	-	35176435	35176503	35175982	35176160	35177435	35177597	2851	0,0,1	0,0,0	1,0,0	0,0,2	217	149	2.9511341782113383e-05	0.000265486269596	NA,NA,1.0	1.0,NA,0.0	0.5
4243	gene:Solyc07g007780.2	NA	7	-	2424592	2424691	2424181	2424433	2425776	2426049	4243	34,96,108	14,16,17	81,60,50	28,13,15	248	149	2.9624267738049436e-05	0.000266327975645	0.593,0.783,0.792	0.635,0.735,0.667	0.044
14021	gene:Solyc07g045540.2	NA	7	+	58678966	58679172	58677437	58677552	58679261	58679411	14021	18,61,67	0,4,0	85,42,39	1,5,0	355	149	2.9726053344751562e-05	0.000267068493636	1.0,0.865,1.0	0.973,0.779,1.0	0.038
4394	gene:Solyc04g049580.2	NA	4	+	42562618	42562746	42561373	42561442	42574735	42574812	4394	24,49,18	0,4,1	20,21,20	6,3,2	277	149	2.9771460976760433e-05	0.00026730185753	1.0,0.868,0.906	0.642,0.79,0.843	0.166
11019	gene:Solyc05g006850.2	NA	5	-	1477857	1477980	1477193	1477630	1478215	1478448	11019	0,6,0	0,0,6	0,0,1	0,0,0	272	149	2.982608760273869e-05	0.00026761763534	NA,1.0,0.0	NA,NA,1.0	-0.5
3663	gene:Solyc10g075030.1	NA	10	+	58734404	58734452	58734195	58734302	58734832	58735312	3663	19,48,28	4,9,0	14,6,4	0,0,0	197	149	2.989963580638232e-05	0.000268102666569	0.782,0.801,1.0	1.0,1.0,1.0	-0.139
7275	gene:Solyc02g082650.2	NA	2	+	46299874	46299933	46298555	46298607	46300047	46300068	7275	0,3,0	2,0,0	1,0,0	0,0,0	208	149	3.0474267687182394e-05	0.000273077232598	0.0,1.0,NA	1.0,NA,NA	-0.5
4387	gene:Solyc09g066010.2	NA	9	+	64286207	64286369	64285092	64286145	64286746	64287144	4387	1,2,0	0,0,0	0,0,0	3,0,8	311	149	3.0610011695150314e-05	0.00027393670193	1.0,1.0,NA	0.0,NA,0.0	1.0
4943	gene:Solyc12g014190.1	NA	12	-	5039416	5039459	5038700	5038809	5039746	5039800	4943	50,60,39	0,2,1	24,19,13	0,4,0	192	149	3.060614599838493e-05	0.00027393670193	1.0,0.959,0.968	1.0,0.787,1.0	0.047
6014	gene:Solyc03g117420.2	NA	3	-	66568505	66568647	66568342	66568413	66568808	66568901	6014	0,0,1	3,1,2	1,0,0	0,0,0	291	149	3.065789747746291e-05	0.000274186852928	0.0,0.0,0.204	1.0,NA,NA	-0.932
14164	gene:Solyc01g087400.2	NA	1	-	82352353	82352479	82350761	82350842	82352553	82352953	14164	0,0,0	0,3,2	0,1,0	3,0,0	275	149	3.0686672491604975e-05	0.000274265874023	NA,0.0,0.0	0.0,1.0,NA	-0.5
4265	gene:Solyc11g018530.1	NA	11	-	8642907	8643011	8642707	8642812	8643355	8643425	4265	183,549,258	8,6,8	127,61,75	1,6,4	253	149	3.1466536041938315e-05	0.000281053378738	0.931,0.982,0.95	0.987,0.857,0.917	0.034
13164	gene:Solyc01g060200.1	NA	1	-	69701532	69701580	69700526	69700743	69702339	69702408	13164	0,5,1	2,0,0	1,0,0	0,0,0	197	149	3.1696183779535125e-05	0.000282920835748	0.0,1.0,1.0	1.0,NA,NA	-0.333
13017	gene:Solyc08g082420.2	NA	8	+	65235973	65236051	65234686	65234780	65236630	65236936	13017	0,2,1	0,4,0	3,2,1	0,0,0	227	149	3.179138615202891e-05	0.00028358658659	NA,0.247,1.0	1.0,1.0,1.0	-0.377
14193	gene:Solyc02g071880.2	NA	2	-	41253769	41253815	41253174	41253246	41254375	41254529	14193	0,1,1	0,0,0	0,0,0	0,0,2	195	149	3.1923532638202864e-05	0.000284580811042	NA,1.0,1.0	NA,NA,0.0	1.0
13045	gene:Solyc04g071970.2	NA	4	-	58980003	58980075	58978040	58978332	58980431	58981055	13045	4,9,0	168,471,175	3,14,2	189,118,112	221	149	3.215127908763613e-05	0.000286425417002	0.016,0.013,0.0	0.011,0.074,0.012	-0.023
5248	gene:Solyc01g005090.2	NA	1	-	83829	84025	83547	83696	84106	84215	5248	11,8,18	14,68,34	11,6,8	16,11,2	345	149	3.2198440705563276e-05	0.000286659904146	0.253,0.048,0.186	0.229,0.191,0.633	-0.189
12522	gene:Solyc09g075990.2	NA	9	-	67671790	67671883	67670825	67670903	67671984	67672028	12522	4,15,6	9,48,31	2,0,0	14,14,5	242	149	3.2279252691865886e-05	0.00028700783502	0.215,0.161,0.106	0.081,0.0,0.0	0.134
6044	gene:Solyc04g008740.2	NA	4	-	2402628	2402780	2402208	2402479	2404153	2404186	6044	9,58,34	405,683,615	62,32,20	1362,966,932	301	149	3.227584053083391e-05	0.00028700783502	0.011,0.04,0.027	0.022,0.016,0.011	0.01
1653	gene:Solyc02g069980.2	NA	2	-	39764420	39764642	39762695	39762956	39765724	39765815	1653	5,26,6	0,0,0	14,5,3	0,0,6	371	149	3.230678002240571e-05	0.000287067027912	1.0,1.0,1.0	1.0,1.0,0.167	0.278
7710	gene:Solyc11g065870.1	NA	11	+	51447270	51447341	51442315	51442652	51448288	51448372	7710	21,25,41	1,1,6	31,31,22	1,0,0	220	149	3.26203090840564e-05	0.000289665817593	0.934,0.944,0.822	0.955,1.0,1.0	-0.085
9439	gene:Solyc09g030360.1	NA	9	-	32209602	32209639	32209148	32209152	32210312	32210382	9439	1,5,0	0,0,2	0,0,1	0,0,0	186	149	3.296548117521799e-05	0.000292542060365	1.0,1.0,0.0	NA,NA,1.0	-0.333
8122	gene:Solyc12g044380.1	NA	12	+	38588060	38588162	38587519	38587529	38588578	38588667	8122	8,18,3	29,67,41	12,7,7	39,16,39	251	149	3.324480787025732e-05	0.000294830646199	0.141,0.138,0.042	0.154,0.206,0.096	-0.045
10785	gene:Solyc04g051860.2	SK	4	+	51171694	51171773	51171452	51171582	51171916	51171978	10785	186,521,201	4,6,1	183,137,121	0,3,6	228	149	3.38694633052987e-05	0.000300176847786	0.968,0.983,0.992	1.0,0.968,0.929	0.015
8984	gene:Solyc08g076420.2	NA	8	-	60437318	60437504	60435829	60435948	60437669	60437672	8984	91,168,158	2,9,4	143,101,70	0,0,0	335	149	3.399264622755412e-05	0.000301074596819	0.953,0.893,0.946	1.0,1.0,1.0	-0.069
12186	gene:Solyc05g009160.2	NA	5	+	3294540	3294567	3294328	3294418	3294720	3294869	12186	0,0,0	0,0,2	0,2,1	0,0,0	176	149	3.4157059899541536e-05	0.0003023361383	NA,NA,0.0	NA,1.0,1.0	-1.0
6459	gene:Solyc07g009350.2	NA	7	-	4403294	4403543	4402555	4402691	4404029	4404219	6459	8,12,6	56,68,102	2,0,0	78,67,38	398	149	3.4542357747763964e-05	0.000305549923357	0.051,0.062,0.022	0.01,0.0,0.0	0.042
8767	gene:Solyc09g010280.2	NA	9	-	3658580	3658745	3658093	3658487	3662683	3662775	8767	20,37,59	0,0,0	34,23,38	6,3,0	314	149	3.480378374606337e-05	0.000307664553616	1.0,1.0,1.0	0.729,0.784,1.0	0.162
2295	gene:Solyc07g042510.2	NA	7	-	55782230	55782325	55781671	55782041	55783087	55783484	2295	4,5,1	2,17,9	0,0,0	1,7,2	244	149	3.522295509821994e-05	0.00031117003685	0.55,0.152,0.064	0.0,0.0,0.0	0.255
1253	gene:Solyc12g055780.1	NA	12	-	61761320	61761360	61761033	61761177	61762454	61762504	1253	32,56,34	2,6,3	30,20,22	0,2,2	189	149	3.5298532135279634e-05	0.00031163755425	0.927,0.88,0.899	1.0,0.887,0.897	-0.026
2332	gene:Solyc03g113880.2	NA	3	+	63933024	63933225	63932153	63932580	63934112	63934169	2332	32,127,70	2,5,0	24,26,21	0,0,3	350	149	3.549685305569546e-05	0.000313187436678	0.872,0.915,1.0	1.0,1.0,0.749	0.013
2411	gene:Solyc02g086600.2	NA	2	-	49258611	49258728	49257623	49258307	49258847	49258991	2411	0,1,0	8,18,10	4,0,6	16,8,0	266	149	3.609873668912148e-05	0.000318293668692	0.0,0.03,0.0	0.123,0.0,1.0	-0.364
7485	gene:Solyc12g094430.1	NA	12	+	64642194	64642364	64641619	64641668	64643030	64643494	7485	3,15,28	109,301,119	1,0,0	63,38,36	319	149	3.65200377759487e-05	0.000321802126591	0.013,0.023,0.099	0.007,0.0,0.0	0.043
12559	gene:Solyc06g070980.2	NA	6	-	43590404	43590427	43589768	43589858	43590545	43590679	12559	4629,6991,3948	51,168,64	1454,1156,1140	38,22,47	172	149	3.6650547474886555e-05	0.000322745378052	0.987,0.973,0.982	0.971,0.979,0.955	0.012
7831	gene:Solyc05g050020.2	NA	5	-	59925772	59925889	59924842	59924945	59925974	59926057	7831	26,58,45	0,2,2	34,40,26	1,2,2	266	149	3.798038967166121e-05	0.000334242008915	1.0,0.942,0.926	0.95,0.918,0.879	0.04
11804	gene:Solyc04g026280.2	NA	4	-	17608071	17608200	17605156	17605248	17608273	17608354	11804	3,56,31	0,1,0	14,13,5	4,1,2	278	149	3.8026294400724195e-05	0.000334432020129	1.0,0.968,1.0	0.652,0.874,0.573	0.29
8430	gene:Solyc01g095460.2	NA	1	+	86707182	86707333	86706786	86706947	86707880	86708104	8430	67,124,112	0,0,0	77,61,70	4,3,4	300	149	3.866728790162917e-05	0.000339852105487	1.0,1.0,1.0	0.905,0.91,0.897	0.096
3488	gene:Solyc02g081920.2	NA	2	-	45691139	45691319	45690502	45690640	45691533	45691752	3488	0,0,0	5,20,15	6,0,2	6,5,1	329	149	3.915161737194285e-05	0.000343889206227	0.0,0.0,0.0	0.312,0.0,0.475	-0.262
771	gene:Solyc07g055860.2	NA	7	-	63781167	63781380	63779455	63779564	63782353	63782504	771	78,126,123	84,169,164	48,48,37	99,98,65	362	149	3.957378376518191e-05	0.000347375491825	0.277,0.235,0.236	0.166,0.168,0.19	0.075
11538	gene:Solyc03g116030.2	NA	3	+	65557266	65557334	65556679	65556920	65558529	65558686	11538	199,362,195	3,3,12	228,155,149	0,2,5	217	149	4.0082532921391634e-05	0.000351616862458	0.979,0.988,0.918	1.0,0.982,0.953	-0.017
7619	gene:Solyc09g009030.2	NA	9	-	2380631	2380661	2380256	2380290	2380760	2380974	7619	2,0,0	0,0,0	0,0,0	1,1,0	179	149	4.060355346134754e-05	0.00035596040654	1.0,NA,NA	0.0,0.0,NA	1.0
3877	gene:Solyc04g078130.2	NA	4	+	62963616	62963689	62960463	62960647	62965282	62965708	3877	10,49,17	82,256,84	6,2,7	15,30,50	222	149	4.08805834591112e-05	0.000358160780561	0.076,0.114,0.12	0.212,0.043,0.086	-0.01
11675	gene:Solyc05g052800.2	NA	5	-	62985523	62985557	62985171	62985400	62985650	62985745	11675	0,0,0	0,0,1	0,0,2	0,0,0	183	149	4.092552443542104e-05	0.000358326281737	NA,NA,0.0	NA,NA,1.0	-1.0
4377	gene:Solyc05g015710.2	NA	5	-	11757572	11757649	11755996	11756260	11758143	11758617	4377	21,51,19	305,914,344	3,10,4	172,161,161	226	149	4.13218660342214e-05	0.000361566327799	0.043,0.035,0.035	0.011,0.039,0.016	0.016
13081	gene:Solyc01g090770.2	NA	1	-	84425181	84425229	84424923	84424999	84425559	84425637	13081	2,0,0	0,0,0	0,0,0	1,0,0	197	149	4.191011777625202e-05	0.000366480400516	1.0,NA,NA	0.0,NA,NA	1.0
9377	gene:Solyc05g009600.2	NA	5	+	3800600	3801014	3800022	3800144	3801306	3801553	9377	633,1671,1290	6,11,15	1173,1058,869	31,12,16	563	149	4.198739995807563e-05	0.000366922926571	0.965,0.976,0.958	0.909,0.959,0.935	0.032
13818	gene:Solyc11g070100.1	NA	11	+	54635177	54635314	54634567	54634780	54635393	54635793	13818	10,9,18	30,67,54	12,5,8	60,39,44	286	149	4.221606378205252e-05	0.00036868695703	0.148,0.065,0.148	0.094,0.063,0.087	0.039
5700	gene:Solyc06g073820.1	NA	6	+	45567780	45567844	45567591	45567612	45568752	45568891	5700	0,0,0	0,2,1	1,0,2	0,0,0	213	149	4.279511562663286e-05	0.000373506862592	NA,0.0,0.0	1.0,NA,1.0	-1.0
4343	gene:Solyc03g093390.2	NA	3	-	54656042	54656147	54655765	54655965	54656737	54656997	4343	42,90,41	2,0,0	254,243,228	9,1,7	254	149	4.2898650771573804e-05	0.000374173076324	0.925,1.0,1.0	0.943,0.993,0.95	0.013
11879	gene:Solyc01g079390.2	NA	1	+	78473658	78473736	78473026	78473098	78476228	78476373	11879	0,1,0	1,0,1	2,0,0	0,0,0	227	149	4.339014631546119e-05	0.000378220191742	0.0,1.0,0.0	1.0,NA,NA	-0.667
9738	gene:Solyc09g010110.2	NA	9	-	3495650	3495743	3495194	3495254	3497375	3497716	9738	0,0,2	0,0,0	0,0,0	0,0,1	242	149	4.386994600335674e-05	0.000382160295932	NA,NA,1.0	NA,NA,0.0	1.0
1915	gene:Solyc05g006000.2	NA	5	+	742520	742615	742218	742312	742717	743268	1915	0,0,0	0,1,0	7,2,5	0,0,0	244	149	4.392291962698204e-05	0.00038228801607	NA,0.0,NA	1.0,1.0,1.0	-1.0
295	gene:Solyc07g022760.2	NA	7	-	21381288	21381384	21372573	21372972	21389875	21389968	295	0,0,0	0,1,2	1,2,0	1,0,0	245	149	4.394849828018804e-05	0.00038228801607	NA,0.0,0.0	0.378,1.0,NA	-0.689
5355	gene:Solyc09g083120.2	NA	9	-	68799095	68799319	68798596	68798774	68799455	68799538	5355	0,3,1	1,5,0	2,0,0	0,0,0	373	149	4.396798556321023e-05	0.00038228801607	0.0,0.193,1.0	1.0,NA,NA	-0.602
1721	gene:Solyc03g118570.2	NA	3	+	67450817	67450883	67450454	67450603	67451032	67451131	1721	12,24,17	2,3,4	7,9,12	0,0,0	215	149	4.4061569924939955e-05	0.000382859693189	0.806,0.847,0.747	1.0,1.0,1.0	-0.2
4860	gene:Solyc01g103370.2	NA	1	+	91991961	91992068	91990060	91990133	91993132	91993288	4860	4,0,0	0,0,1	0,2,2	0,0,0	256	149	4.419187891214639e-05	0.000383749554569	1.0,NA,0.0	NA,1.0,1.0	-0.5
7822	gene:Solyc03g119350.1	NA	3	+	67989506	67989628	67989164	67989249	67989886	67989911	7822	2,3,0	0,2,0	0,0,0	1,0,0	271	149	4.4421947944202626e-05	0.000385504034052	1.0,0.452,NA	0.0,NA,NA	0.726
7527	gene:Solyc06g063150.2	NA	6	-	39891270	39891452	39890682	39890969	39891666	39891956	7527	0,0,2	0,0,0	0,0,0	0,1,1	331	149	4.4473576242828986e-05	0.000385708727125	NA,NA,1.0	NA,0.0,0.0	1.0
5660	gene:Solyc01g096970.2	NA	1	+	87966504	87966649	87964961	87965096	87967444	87967507	5660	0,0,0	1,0,0	2,2,0	0,0,0	294	149	4.458365668344625e-05	0.000386419784298	0.0,NA,NA	1.0,1.0,NA	-1.0
13315	gene:Solyc03g113550.2	NA	3	+	63659915	63659951	63659256	63659724	63660118	63660238	13315	1,5,6	20,54,29	3,0,0	33,22,9	185	149	4.4922639595230295e-05	0.000389112662237	0.039,0.069,0.143	0.068,0.0,0.0	0.061
1821	gene:Solyc01g005820.2	NA	1	+	539585	539801	539199	539277	540174	540342	1821	196,632,246	299,733,307	135,113,68	260,219,148	365	149	4.537504383811601e-05	0.000392783969788	0.211,0.26,0.246	0.175,0.174,0.158	0.07
11357	gene:Solyc06g051410.2	NA	6	-	34765755	34765919	34764919	34765364	34765997	34766368	11357	22,98,19	0,0,0	32,29,16	0,0,8	313	149	4.6243450808404025e-05	0.00040004947539	1.0,1.0,1.0	1.0,1.0,0.488	0.171
9644	gene:Solyc04g049620.2	NA	4	+	42581126	42581283	42578395	42578491	42581560	42581628	9644	3,14,9	105,118,67	0,0,0	43,39,59	306	149	4.628094659612272e-05	0.000400122200144	0.014,0.055,0.061	0.0,0.0,0.0	0.043
13638	gene:Solyc09g007280.2	NA	9	+	877130	877203	876752	876824	877770	877925	13638	30,70,49	0,10,1	37,20,14	2,0,0	222	149	4.6528142464221e-05	0.000402006658037	1.0,0.825,0.97	0.925,1.0,1.0	-0.043
2041	gene:Solyc09g011160.2	NA	9	+	4513595	4513686	4513101	4513225	4514127	4514171	2041	15,36,10	5,16,5	30,14,16	2,0,3	240	149	4.699959712163861e-05	0.000405825146521	0.651,0.583,0.554	0.903,1.0,0.768	-0.294
653	gene:Solyc09g011930.2	NA	9	-	5202689	5202759	5202416	5202549	5203354	5203526	653	5,6,5	106,70,135	5,5,1	124,97,88	219	149	4.715387967909178e-05	0.000406901891459	0.031,0.055,0.025	0.027,0.034,0.008	0.014
5655	gene:Solyc11g019970.1	NA	11	-	9880989	9881043	9880653	9880711	9882556	9882681	5655	19,29,25	2,4,3	8,3,9	4,2,4	203	149	4.773916719632187e-05	0.000411694197358	0.875,0.842,0.859	0.595,0.524,0.623	0.278
13757	gene:Solyc02g077680.2	NA	2	+	42576497	42576595	42575516	42575621	42577187	42577261	13757	0,4,4	0,6,2	0,0,0	0,3,1	247	149	4.8369304426979065e-05	0.000416867031575	NA,0.287,0.547	NA,0.0,0.0	0.417
3249	gene:Solyc06g011530.2	NA	6	+	8022157	8022224	8021721	8021813	8022451	8022497	3249	44,113,67	4,3,4	35,30,47	4,9,0	216	149	4.9035958991542854e-05	0.000422347912291	0.884,0.963,0.92	0.858,0.697,1.0	0.071
6163	gene:Solyc12g099660.1	NA	12	+	66721963	66721974	66721814	66721872	66722126	66722178	6163	3,8,0	0,6,2	2,1,0	0,0,0	160	149	4.9543225523764976e-05	0.000426449979399	1.0,0.554,0.0	1.0,1.0,NA	-0.482
4938	gene:Solyc01g105430.2	NA	1	+	93606232	93606361	93605864	93605980	93608858	93608868	4938	12,15,3	1,3,0	0,0,0	2,0,0	278	149	4.964782046263205e-05	0.000427083033436	0.865,0.728,1.0	0.0,NA,NA	0.864
11903	gene:Solyc03g123900.2	NA	3	-	70606763	70606902	70605781	70605829	70607038	70607157	11903	35,153,108	0,0,0	105,75,74	5,2,5	288	149	5.0301446960617347e-05	0.00043243525184	1.0,1.0,1.0	0.916,0.951,0.884	0.083
1170	gene:Solyc06g005600.2	NA	6	-	643041	643123	642849	642938	645045	645143	1170	85,272,105	6,22,9	80,50,51	11,6,5	231	149	5.048048180465319e-05	0.000433443593254	0.901,0.889,0.883	0.824,0.843,0.868	0.046
4883	gene:Solyc01g106060.2	NA	1	-	94043317	94043460	94042527	94042810	94045384	94045866	4883	2,9,1	0,0,0	0,4,2	0,2,2	292	149	5.0481762006049765e-05	0.000433443593254	1.0,1.0,1.0	NA,0.505,0.338	0.579
962	gene:Solyc04g005030.2	NA	4	-	39903	40104	39562	39629	42427	42552	962	77,106,170	64,50,105	130,102,104	135,99,125	350	149	5.075680222830635e-05	0.000435533259295	0.339,0.474,0.408	0.291,0.305,0.262	0.121
2986	gene:Solyc02g090260.1	NA	2	+	51866231	51866290	51865236	51865713	51866374	51866477	2986	4,18,5	1,1,5	8,1,2	0,0,0	208	149	5.100528821949464e-05	0.000437392605648	0.741,0.928,0.417	1.0,1.0,1.0	-0.305
11639	gene:Solyc07g062080.2	NA	7	+	64908847	64908914	64908221	64908281	64909007	64909157	11639	0,17,6	26,43,25	0,3,6	49,31,31	216	149	5.136991840578634e-05	0.000440245001665	0.0,0.214,0.142	0.0,0.063,0.118	0.058
707	gene:Solyc01g096180.2	NA	1	-	87275196	87275214	87274955	87275068	87276627	87276757	707	1,5,0	55,114,43	4,3,1	45,23,30	167	149	5.229189466125679e-05	0.000447867379244	0.016,0.038,0.0	0.073,0.104,0.029	-0.051
14378	gene:Solyc09g091840.2	NA	9	-	71051101	71051179	71050578	71050733	71051732	71051849	14378	113,207,231	274,380,490	179,146,102	397,422,332	227	149	5.269130283354807e-05	0.00045100738673	0.213,0.263,0.236	0.228,0.185,0.168	0.044
2693	gene:Solyc07g041000.2	NA	7	-	51490417	51490638	51490057	51490124	51492108	51492154	2693	0,1,1	1,1,3	0,0,1	0,0,0	370	149	5.297854394397234e-05	0.000453183999968	0.0,0.287,0.118	NA,NA,1.0	-0.865
2964	gene:Solyc11g007270.1	NA	11	-	1654356	1654442	1653437	1653931	1654870	1655082	2964	2,6,4	31,71,39	0,0,2	28,28,32	235	149	5.340299998056374e-05	0.000456530928982	0.039,0.051,0.061	0.0,0.0,0.038	0.038
6332	gene:Solyc01g103040.2	NA	1	-	91716113	91716276	91713658	91713749	91717038	91717242	6332	44,96,72	0,0,0	52,37,32	0,0,9	312	149	5.3878480172631875e-05	0.000460309624084	1.0,1.0,1.0	1.0,1.0,0.629	0.124
109	gene:Solyc02g086930.2	NA	2	+	49521659	49521899	49521074	49521211	49523029	49523611	109	2509,4736,2824	9,11,8	1279,1184,953	11,5,19	389	149	5.485206497606746e-05	0.000468336532431	0.991,0.994,0.993	0.978,0.989,0.951	0.02
6935	gene:Solyc07g005120.2	NA	7	+	138554	138680	137452	137485	139311	139418	6935	137,265,176	3,17,4	90,71,84	7,2,6	275	149	5.533331094474728e-05	0.00047215241442	0.961,0.894,0.96	0.874,0.951,0.884	0.035
12627	gene:Solyc12g035400.1	NA	12	-	58639211	58639320	58638854	58639010	58639411	58639664	12627	4,20,9	197,351,198	3,0,1	21,34,17	258	149	5.548268214493943e-05	0.000473133473592	0.012,0.032,0.026	0.076,0.0,0.033	-0.013
5678	gene:Solyc09g031750.2	NA	9	-	28024222	28024313	28023612	28024112	28024873	28024958	5678	2,11,1	17,61,10	0,0,2	11,11,7	240	149	5.714152501545592e-05	0.000486977494788	0.068,0.101,0.058	0.0,0.0,0.151	0.025
13636	gene:Solyc09g007280.2	NA	9	+	877140	877199	876752	876824	877770	877925	13636	12,36,27	0,10,1	17,8,9	2,0,0	208	149	5.7338353656975455e-05	0.000488166061927	1.0,0.721,0.951	0.859,1.0,1.0	-0.062
2279	gene:Solyc12g007100.1	NA	12	-	1539338	1539437	1539138	1539249	1539553	1539664	2279	36,57,62	0,0,0	64,87,74	4,1,8	248	149	5.735197063418791e-05	0.000488166061927	1.0,1.0,1.0	0.906,0.981,0.848	0.088
13067	gene:Solyc03g006340.2	NA	3	+	938207	938348	937526	937857	938461	938568	13067	9,20,24	0,2,1	23,25,27	0,6,0	290	149	5.787418368982021e-05	0.000492306367751	1.0,0.837,0.925	1.0,0.682,1.0	0.027
13808	gene:Solyc10g012410.2	NA	10	-	5083623	5083790	5082959	5083029	5084602	5084683	13808	31,110,43	2,34,4	28,31,15	4,0,7	316	149	5.809403212677397e-05	0.000493871082759	0.88,0.604,0.835	0.767,1.0,0.503	0.016
5225	gene:Solyc06g065230.2	NA	6	+	40678297	40678377	40677926	40678017	40678954	40679087	5225	19,21,4	258,620,241	2,0,0	236,201,224	229	149	5.827346009873888e-05	0.000495090453155	0.046,0.022,0.011	0.005,0.0,0.0	0.025
11064	gene:Solyc04g051780.2	NA	4	-	51077655	51077748	51077141	51077458	51077853	51077937	11064	53,61,25	1,10,0	27,13,27	0,0,0	242	149	6.014319731459418e-05	0.000510660295717	0.97,0.79,1.0	1.0,1.0,1.0	-0.08
853	gene:Solyc09g010540.2	NA	9	-	3913148	3913219	3912979	3913038	3914781	3915013	853	42,140,46	7,9,5	8,4,10	0,0,0	220	149	6.034979762448229e-05	0.000512098375277	0.803,0.913,0.862	1.0,1.0,1.0	-0.141
8304	gene:Solyc12g014380.1	NA	12	+	5270174	5270422	5269075	5269139	5271458	5271532	8304	10,18,13	175,372,145	13,21,17	161,89,117	397	149	6.040456353007659e-05	0.000512247084683	0.021,0.018,0.033	0.029,0.081,0.052	-0.03
9242	gene:Solyc11g030380.1	NA	11	-	21601637	21601662	21600015	21600124	21602636	21602848	9242	9,11,7	1,10,8	2,2,0	0,0,2	174	149	6.207543078972761e-05	0.000526092144493	0.885,0.485,0.428	1.0,1.0,0.0	-0.067
186	gene:Solyc03g025890.1	NA	3	+	3293158	3293397	3291785	3292748	3294620	3294815	186	0,2,0	12,9,8	6,1,2	13,10,14	388	149	6.256728255185587e-05	0.000529607982462	0.0,0.079,0.0	0.151,0.037,0.052	-0.054
6732	gene:Solyc12g098430.1	NA	12	+	65935703	65935731	65935216	65935269	65936658	65936733	6732	70,183,111	2,0,4	63,69,38	1,4,1	177	149	6.255335276033672e-05	0.000529607982462	0.967,1.0,0.959	0.981,0.936,0.97	0.013
3387	gene:Solyc09g065950.2	NA	9	-	64232692	64232699	64232102	64232386	64235451	64235608	3387	2,4,3	16,16,8	0,0,0	6,8,15	156	149	6.260967295720863e-05	0.000529640868097	0.107,0.193,0.264	0.0,0.0,0.0	0.188
4453	gene:Solyc12g096670.1	NA	12	-	65503044	65503118	65502519	65502929	65503827	65504281	4453	6,12,7	40,53,50	6,0,3	27,29,37	223	149	6.353341049600115e-05	0.000537124807236	0.091,0.131,0.086	0.129,0.0,0.051	0.043
4785	gene:Solyc01g081050.2	NA	1	+	80370464	80370508	80368585	80368672	80372734	80372843	4785	10,28,10	5,10,4	19,6,18	4,1,0	193	149	6.37873499841795e-05	0.000538940417096	0.607,0.684,0.659	0.786,0.822,1.0	-0.219
3125	gene:Solyc02g022930.2	NA	2	-	24440938	24441024	24440643	24440751	24441648	24441737	3125	4,53,16	1,2,6	12,14,16	0,0,0	235	149	6.668982353079905e-05	0.000563117570697	0.717,0.944,0.628	1.0,1.0,1.0	-0.237
316	gene:Solyc12g087830.1	NA	12	+	63335577	63335624	63334410	63334489	63336022	63336064	316	69,88,55	2,9,4	41,32,40	1,2,0	196	149	6.679007197740336e-05	0.000563272495432	0.963,0.881,0.913	0.969,0.924,1.0	-0.045
8960	gene:Solyc01g106950.2	NA	1	+	94640414	94640580	94639566	94639629	94640749	94640983	8960	0,0,0	0,1,0	0,1,1	2,0,0	315	149	6.676281251044222e-05	0.000563272495432	NA,0.0,NA	0.0,1.0,1.0	-0.667
11987	gene:Solyc09g020140.2	NA	9	-	18643073	18643228	18642890	18642999	18643736	18643791	11987	0,1,0	0,0,0	1,0,0	0,1,2	304	149	6.759250089810267e-05	0.000569690471724	NA,1.0,NA	1.0,0.0,0.0	0.667
13469	gene:Solyc06g050310.2	NA	6	-	32924051	32924204	32922317	32922401	32925115	32925220	13469	0,0,0	0,0,1	1,0,1	2,0,0	302	149	6.774362756003414e-05	0.000569916573143	NA,NA,0.0	0.198,NA,1.0	-0.599
7681	gene:Solyc08g066540.2	NA	8	-	55285728	55285881	55285200	55285278	55286012	55286073	7681	1,3,3	0,2,0	0,0,0	1,0,0	302	149	6.774362756003414e-05	0.000569916573143	1.0,0.425,1.0	0.0,NA,NA	0.808
8801	gene:Solyc04g007120.2	NA	4	-	839357	839511	836424	836495	840264	840426	8801	0,1,0	0,0,0	0,0,0	0,1,6	303	149	6.766805762238874e-05	0.000569916573143	NA,1.0,NA	NA,0.0,0.0	1.0
3863	gene:Solyc04g015690.2	NA	4	+	6004977	6005119	6004413	6004536	6005194	6005712	3863	7,5,7	7,60,37	9,6,6	17,18,6	291	149	6.796302580290866e-05	0.000571412848361	0.339,0.041,0.088	0.213,0.146,0.339	-0.077
12036	gene:Solyc08g061850.2	NA	8	-	49622100	49622241	49621032	49621216	49622333	49622522	12036	528,1692,923	6,18,22	1002,686,607	16,15,19	290	149	6.801153101262558e-05	0.000571471355576	0.978,0.98,0.956	0.97,0.959,0.943	0.014
11009	gene:Solyc06g073400.2	NA	6	-	45235653	45235807	45234929	45234996	45237122	45237182	11009	39,71,41	2,2,2	37,23,21	0,5,3	303	149	6.809502916344347e-05	0.000571823642334	0.906,0.946,0.91	1.0,0.693,0.775	0.098
11990	gene:Solyc09g020140.2	NA	9	-	18643073	18643211	18642890	18642999	18643736	18643791	11990	0,1,0	0,0,0	1,0,0	0,1,2	287	149	6.887724061096984e-05	0.000578039319465	NA,1.0,NA	1.0,0.0,0.0	0.667
6788	gene:Solyc11g044330.1	NA	11	-	32954419	32954526	32954322	32954327	32954597	32954703	6788	4,15,9	0,4,0	2,3,6	4,4,2	256	149	6.918095912421965e-05	0.000580019473452	1.0,0.686,1.0	0.225,0.304,0.636	0.507
7537	gene:Solyc01g097440.2	NA	1	+	88299076	88299136	88298938	88298994	88300662	88300750	7537	27,104,58	0,0,0	28,41,21	2,5,2	209	149	6.919752496803887e-05	0.000580019473452	1.0,1.0,1.0	0.909,0.854,0.882	0.118
1591	gene:Solyc01g111980.2	NA	1	-	98117488	98117617	98117237	98117395	98117919	98118056	1591	0,1,2	0,0,2	2,0,0	0,1,0	278	149	6.955519890752156e-05	0.000582584167626	NA,1.0,0.349	1.0,0.0,NA	0.174
5242	gene:Solyc01g105820.2	NA	1	+	93869866	93869986	93866125	93866216	93870890	93871310	5242	21,89,48	0,2,0	34,21,24	1,3,4	269	149	6.958820700909777e-05	0.000582584167626	1.0,0.961,1.0	0.95,0.795,0.769	0.149
1402	gene:Solyc02g084170.1	NA	2	-	47349067	47349171	47348600	47348674	47349780	47349903	1402	2,7,0	0,0,1	0,0,1	0,0,0	253	149	7.14077428630236e-05	0.000597453469027	1.0,1.0,0.0	NA,NA,1.0	-0.333
2180	gene:Solyc02g068770.2	NA	2	+	38689728	38689831	38687010	38687102	38689964	38690549	2180	0,0,1	0,0,0	0,0,0	0,0,1	252	149	7.148030910222148e-05	0.000597697052706	NA,NA,1.0	NA,NA,0.0	1.0
13090	gene:Solyc07g005140.2	NA	7	+	166260	166423	164866	166078	166896	167069	13090	10,37,11	208,367,156	5,14,7	147,112,121	312	149	7.165660213115915e-05	0.000598807145999	0.022,0.046,0.033	0.016,0.056,0.027	0.001
6656	gene:Solyc10g049710.1	NA	10	+	46429070	46429169	46428716	46428779	46430414	46430597	6656	1,0,0	0,0,0	0,0,1	1,0,0	248	149	7.176892667051739e-05	0.000599381655345	1.0,NA,NA	0.0,NA,1.0	0.5
8164	gene:Solyc09g074970.2	NA	9	+	66774862	66774958	66774041	66774291	66775047	66775260	8164	0,0,0	0,1,0	0,1,1	1,0,0	245	149	7.198350970735364e-05	0.000600808966034	NA,0.0,NA	0.0,1.0,1.0	-0.667
5825	gene:Solyc05g052920.2	NA	5	-	63101447	63101539	63101067	63101128	63102453	63102519	5825	0,1,1	0,0,0	0,0,0	0,0,1	241	149	7.226682282448955e-05	0.000602807852002	NA,1.0,1.0	NA,NA,0.0	1.0
8388	gene:Solyc02g078610.2	NA	2	+	43264181	43264216	43263885	43263993	43264588	43264666	8388	0,14,8	25,65,109	8,7,2	105,49,49	184	149	7.233741964523204e-05	0.000603031034679	0.0,0.149,0.056	0.058,0.104,0.032	0.004
857	gene:Solyc08g043170.2	NA	8	+	22889293	22889468	22888831	22889109	22892647	22892798	857	4,23,23	178,237,234	7,2,11	266,210,253	324	149	7.254619583249629e-05	0.000604405162735	0.01,0.043,0.043	0.012,0.004,0.02	0.02
14067	gene:Solyc06g007110.2	NA	6	+	1159685	1159772	1158998	1159024	1160565	1160651	14067	0,3,1	0,4,0	4,0,0	0,0,1	236	149	7.261592091787816e-05	0.000604619850015	NA,0.321,1.0	1.0,NA,0.0	0.16
10665	gene:Solyc03g093510.2	NA	3	+	54858204	54858286	54856652	54856908	54858387	54858630	10665	0,1,0	0,0,1	5,0,1	0,0,0	231	149	7.295865044034612e-05	0.000607106011377	NA,1.0,0.0	1.0,NA,1.0	-0.5
11541	gene:Solyc06g034120.2	NA	6	+	23701056	23701136	23700064	23700291	23701819	23702077	11541	11,1,0	133,217,95	4,2,0	106,86,126	229	149	7.30902231779668e-05	0.000607476051648	0.051,0.003,0.0	0.024,0.015,0.0	0.005
11613	gene:Solyc09g065120.2	NA	9	-	62988568	62988710	62987299	62987416	62988961	62989045	11613	84,126,78	11,1,1	90,62,56	0,0,0	291	149	7.309144787186925e-05	0.000607476051648	0.796,0.985,0.976	1.0,1.0,1.0	-0.081
1466	gene:Solyc03g044470.2	NA	3	+	9342315	9342424	9341010	9341367	9343862	9344655	1466	1,6,6	11,54,10	1,3,0	13,3,14	258	149	7.336282657269627e-05	0.000609363333036	0.05,0.06,0.257	0.043,0.366,0.0	-0.014
4554	gene:Solyc08g029230.2	NA	8	-	37359015	37359085	37358284	37358367	37359196	37359316	4554	0,0,1	0,0,0	0,0,0	0,1,1	219	149	7.374970614170616e-05	0.000612207126119	NA,NA,1.0	NA,0.0,0.0	1.0
2659	gene:Solyc01g106190.2	NA	1	+	94142616	94142716	94142204	94142384	94143020	94143103	2659	3,9,9	0,0,3	5,3,5	6,1,5	249	149	7.381800242233352e-05	0.000612404477273	1.0,1.0,0.642	0.333,0.642,0.374	0.431
7850	gene:Solyc05g018870.1	NA	5	-	24432647	24432715	24432451	24432579	24432971	24433081	7850	0,0,1	0,0,0	0,0,0	0,0,1	217	149	7.387649887369376e-05	0.000612520338763	NA,NA,1.0	NA,NA,0.0	1.0
5054	gene:Solyc08g083280.2	NA	8	+	65784835	65784900	65784234	65784566	65785065	65785141	5054	1,0,0	0,0,0	0,0,1	1,0,0	214	149	7.406359839284627e-05	0.000613701684273	1.0,NA,NA	0.0,NA,1.0	0.5
12951	gene:Solyc01g095970.2	NA	1	-	87087491	87087555	87086598	87086663	87087690	87087724	12951	1,8,8	0,3,0	0,0,0	1,0,0	213	149	7.412510183985107e-05	0.000613841526675	1.0,0.651,1.0	0.0,NA,NA	0.884
8299	gene:Solyc10g008200.2	NA	10	-	2318403	2318461	2317522	2317862	2319340	2319689	8299	3,1,3	7,7,8	0,6,1	10,13,6	207	149	7.479832426705814e-05	0.000619043893077	0.236,0.093,0.213	0.0,0.249,0.107	0.062
3536	gene:Solyc11g007200.1	NA	11	+	1623218	1623260	1621985	1621994	1623709	1623966	3536	0,0,1	0,0,0	0,0,0	11,0,1	191	149	7.534453775972972e-05	0.00062281497409	NA,NA,1.0	0.0,NA,0.0	1.0
7996	gene:Solyc01g080930.2	NA	1	-	80272562	80272604	80271615	80271701	80272943	80273044	7996	0,0,0	0,1,0	0,1,0	0,0,0	191	149	7.534453775972972e-05	0.00062281497409	NA,0.0,NA	NA,1.0,NA	-1.0
3543	gene:Solyc11g007200.1	NA	11	+	1623218	1623255	1621985	1621994	1623709	1623714	3543	0,0,1	0,0,0	2,0,0	11,0,1	186	149	7.55779152619548e-05	0.00062399413231	NA,NA,1.0	0.127,NA,0.0	0.936
4948	gene:Solyc09g074230.2	NA	9	-	66006342	66006380	66006163	66006229	66007140	66007203	4948	1,0,0	0,0,0	0,0,0	1,0,0	187	149	7.553278894577286e-05	0.00062399413231	1.0,NA,NA	0.0,NA,NA	1.0
3930	gene:Solyc06g054140.2	NA	6	+	36963990	36964025	36962408	36962514	36965487	36965596	3930	0,0,1	0,1,0	2,1,0	0,0,0	184	149	7.566572795154803e-05	0.000624292160475	NA,0.0,1.0	1.0,1.0,NA	-0.5
7618	gene:Solyc09g009030.2	NA	9	-	2380631	2380665	2380256	2380290	2380760	2380974	7618	0,1,0	0,0,0	0,0,0	1,1,0	183	149	7.570837987271713e-05	0.000624292160475	NA,1.0,NA	0.0,0.0,NA	1.0
9562	gene:Solyc12g098710.1	NA	12	+	66127824	66127857	66125699	66126116	66128066	66128276	9562	1,2,1	0,0,0	0,0,0	1,0,0	182	149	7.575017199806012e-05	0.000624292160475	1.0,1.0,1.0	0.0,NA,NA	1.0
11590	gene:Solyc12g035520.1	NA	12	-	57450107	57450238	57449646	57449737	57450997	57451433	11590	45,141,106	0,2,0	87,57,61	6,0,2	280	149	7.614329302370345e-05	0.000627156284755	1.0,0.974,1.0	0.885,1.0,0.942	0.049
13107	gene:Solyc11g013530.1	NA	11	+	6613039	6613125	6608299	6609620	6613338	6613402	13107	53,75,107	2,2,0	83,57,68	0,2,4	235	149	7.644424581274481e-05	0.000629258289141	0.944,0.96,1.0	1.0,0.948,0.915	0.014
13655	gene:Solyc01g100330.2	NA	1	+	90398891	90399026	90398489	90398542	90400081	90400142	13655	6,17,14	132,272,113	2,3,0	87,64,96	284	149	7.683834963010139e-05	0.00063212410237	0.023,0.032,0.061	0.012,0.024,0.0	0.027
6230	gene:Solyc03g083420.2	NA	3	+	53291568	53291760	53291185	53291302	53291844	53291931	6230	81,134,120	2,0,4	36,25,32	0,0,2	341	149	7.800510257983919e-05	0.000641339023303	0.947,1.0,0.929	1.0,1.0,0.875	0.0
5476	gene:Solyc12g035130.1	NA	12	-	60090656	60090903	60088930	60089281	60092140	60092245	5476	1,2,0	2,2,3	3,2,4	0,2,1	396	149	7.817528501685704e-05	0.000642354268463	0.158,0.273,0.0	1.0,0.273,0.601	-0.481
1541	gene:Solyc03g119790.2	NA	3	+	68367167	68367365	68364990	68365174	68367981	68368209	1541	168,310,201	0,0,1	165,132,126	5,4,4	347	149	7.831057019594523e-05	0.000643081727191	1.0,1.0,0.989	0.934,0.934,0.931	0.063
14351	gene:Solyc12g009260.1	NA	12	+	2542385	2542470	2542171	2542240	2543122	2543277	14351	2,6,0	0,0,0	3,1,2	4,0,0	234	149	7.841223031307645e-05	0.000643532355583	1.0,1.0,NA	0.323,1.0,1.0	0.226
1729	gene:Solyc01g097010.2	NA	1	+	87994972	87995055	87989542	87989795	87995548	87995697	1729	9,26,15	125,290,151	6,11,7	150,98,71	232	149	7.885107452571104e-05	0.000646748079965	0.044,0.054,0.06	0.025,0.067,0.06	0.002
11591	gene:Solyc12g035520.1	NA	12	-	57436437	57436574	57432993	57433083	57440672	57440963	11591	13,15,6	198,297,163	10,8,12	78,83,112	286	149	7.892317403270032e-05	0.000646953670334	0.033,0.026,0.019	0.063,0.048,0.053	-0.029
8991	gene:Solyc08g076420.2	NA	8	-	60431546	60431629	60430977	60431157	60431708	60431839	8991	6,21,9	14,50,21	6,2,7	6,1,0	232	149	7.933010734002856e-05	0.000649902100335	0.216,0.212,0.216	0.391,0.562,1.0	-0.436
11725	gene:Solyc01g111190.2	NA	1	+	97534460	97534599	97533507	97533592	97535072	97535165	11725	9,8,4	4,11,0	8,4,2	2,2,0	288	149	7.974921265395759e-05	0.000652854643709	0.538,0.273,1.0	0.674,0.509,1.0	-0.124
14299	gene:Solyc05g052630.2	NA	5	-	62847812	62847846	62846079	62846323	62849168	62849284	14299	5,1,4	100,160,139	1,2,1	151,80,104	183	149	7.978543482909109e-05	0.000652854643709	0.039,0.005,0.023	0.005,0.02,0.008	0.011
353	gene:Solyc11g072660.1	NA	11	+	55884698	55884868	55884047	55884156	55885121	55885387	353	0,6,7	26,30,33	0,2,0	41,33,11	319	149	8.129846827720444e-05	0.000664839733147	0.0,0.085,0.09	0.0,0.028,0.0	0.049
577	gene:Solyc01g105490.2	NA	1	-	93646968	93647209	93644767	93644846	93647630	93647777	577	10,19,19	6,12,8	25,10,15	3,2,2	390	149	8.178625395060575e-05	0.000668431326851	0.389,0.377,0.476	0.761,0.656,0.741	-0.305
1824	gene:Solyc01g005820.2	NA	1	+	539582	539801	539199	539277	540174	540342	1824	191,630,243	299,733,307	136,114,65	260,219,148	368	149	8.265787477459569e-05	0.000675153840573	0.205,0.258,0.243	0.175,0.174,0.151	0.069
9778	gene:Solyc01g101110.2	NA	1	+	90966214	90966281	90965479	90965532	90966655	90967029	9778	6,41,13	1,8,0	5,6,2	0,0,0	216	149	8.306357135464281e-05	0.000678064940049	0.805,0.78,1.0	1.0,1.0,1.0	-0.138
14419	gene:Solyc08g080780.2	NA	8	-	63979883	63980129	63979281	63979770	63980207	63980272	14419	2,4,3	25,46,22	3,0,0	43,56,56	395	149	8.320888965725861e-05	0.000678848325763	0.029,0.032,0.049	0.026,0.0,0.0	0.028
5507	gene:Solyc02g085570.2	NA	2	+	48403442	48403561	48403090	48403161	48403770	48403844	5507	13,8,10	47,85,78	2,4,9	71,67,88	268	149	8.38163575938551e-05	0.000683398932249	0.133,0.05,0.067	0.015,0.032,0.054	0.05
6785	gene:Solyc11g044330.1	NA	11	-	32954415	32954527	32954322	32954327	32954597	32954815	6785	26,78,45	0,4,0	11,21,15	4,4,2	261	149	8.489771853196576e-05	0.00069180575735	1.0,0.918,1.0	0.611,0.75,0.811	0.249
10764	gene:Solyc11g045510.1	NA	11	-	30400686	30400778	30396614	30396689	30401272	30401345	10764	40,77,42	0,2,6	52,41,28	0,0,5	241	149	8.517974792919866e-05	0.000693692973811	1.0,0.96,0.812	1.0,1.0,0.776	-0.001
4805	gene:Solyc01g097330.2	NA	1	+	88233416	88233540	88232115	88232326	88233640	88233716	4805	11,9,6	101,205,121	3,0,2	159,115,108	273	149	8.523765359244255e-05	0.000693753801872	0.056,0.023,0.026	0.01,0.0,0.01	0.028
13758	gene:Solyc02g077680.2	NA	2	+	42576457	42576598	42575521	42575621	42577187	42577261	13758	22,80,37	0,6,2	16,16,10	0,3,1	290	149	8.546239934080102e-05	0.0006951716753	1.0,0.873,0.905	1.0,0.733,0.837	0.069
4067	gene:Solyc03g062790.2	NA	3	-	32243596	32243692	32243408	32243532	32243932	32243985	4067	10,10,0	26,75,20	0,0,0	9,9,4	245	149	8.642631077771155e-05	0.000702596870418	0.19,0.075,0.0	0.0,0.0,0.0	0.088
4442	gene:Solyc09g089660.2	NA	9	-	69429740	69429805	69428282	69428372	69431725	69431846	4442	35,47,32	0,10,0	47,42,37	0,0,0	214	149	8.664469642128549e-05	0.000703956172047	1.0,0.766,1.0	1.0,1.0,1.0	-0.078
9510	gene:Solyc11g040370.1	NA	11	+	37788964	37789143	37788647	37788772	37789602	37789875	9510	1,10,5	20,31,19	1,1,1	37,28,20	328	149	8.847490124397525e-05	0.00071840157415	0.022,0.128,0.107	0.012,0.016,0.022	0.069
8537	gene:Solyc02g083320.2	NA	2	-	46770615	46770828	46770093	46770166	46770945	46771095	8537	183,417,183	483,959,413	74,75,73	246,183,219	362	149	8.907566811834306e-05	0.000722852988182	0.135,0.152,0.154	0.11,0.144,0.121	0.022
1218	gene:Solyc02g036290.2	NA	2	-	30489192	30489340	30488645	30488772	30489792	30489871	1218	56,84,35	0,4,0	28,22,14	7,0,0	297	149	9.010618696041692e-05	0.000730784552854	1.0,0.913,1.0	0.667,1.0,1.0	0.082
13759	gene:Solyc02g077680.2	NA	2	+	42576462	42576598	42575521	42575621	42577187	42577261	13759	21,77,32	0,6,2	16,18,9	0,3,1	285	149	9.09851853878879e-05	0.000737478624049	1.0,0.87,0.893	1.0,0.758,0.825	0.06
11335	gene:Solyc01g099220.2	NA	1	+	89520374	89520536	89520122	89520275	89520621	89520713	11335	2,13,14	0,0,0	7,13,3	0,0,6	311	149	9.184163201351524e-05	0.000743982125056	1.0,1.0,1.0	1.0,1.0,0.193	0.269
8535	gene:Solyc02g083320.2	NA	2	-	46770660	46770852	46770075	46770166	46770945	46771095	8535	196,297,199	483,959,413	82,80,68	246,183,219	341	149	9.291223766322774e-05	0.000752211788733	0.151,0.119,0.174	0.127,0.16,0.119	0.013
7400	gene:Solyc07g025160.2	NA	7	-	26163703	26163808	26162406	26162580	26166748	26166823	7400	0,2,2	2,5,7	3,0,0	11,2,2	254	149	9.481391464644894e-05	0.000767156115272	0.0,0.19,0.144	0.138,0.0,0.0	0.065
14103	gene:Solyc11g005680.1	NA	11	-	504522	504640	502683	502872	504746	504749	14103	4,4,8	0,3,0	3,3,0	4,0,0	267	149	9.497347568806263e-05	0.000767995389823	1.0,0.427,1.0	0.295,1.0,NA	0.162
14289	gene:Solyc07g045350.2	NA	7	-	58455431	58455453	58454592	58454654	58455587	58455665	14289	7,10,8	68,107,75	8,0,0	107,112,108	171	149	9.522336685770375e-05	0.000769563696315	0.082,0.075,0.085	0.061,0.0,0.0	0.06
12792	gene:Solyc07g064330.2	NA	7	-	66524593	66524698	66524412	66524508	66527388	66528080	12792	1,15,3	0,6,0	2,3,4	2,0,0	254	149	9.626626505292003e-05	0.000777535217735	1.0,0.595,1.0	0.37,1.0,1.0	0.075
10779	gene:Solyc03g083020.2	NA	3	+	52860048	52860104	52859858	52859962	52860746	52861035	10779	546,1087,405	6,4,4	307,284,281	8,0,4	205	149	9.659570228729057e-05	0.0007797381954	0.985,0.995,0.987	0.965,1.0,0.981	0.007
11873	gene:Solyc01g056690.2	NA	1	-	55930427	55930599	55928818	55929350	55931449	55931501	11873	0,0,3	16,25,23	4,2,0	28,25,11	321	149	9.682792296924816e-05	0.000781154299379	0.0,0.0,0.057	0.062,0.036,0.0	-0.014
14275	gene:Solyc09g065660.2	NA	9	+	63877038	63877088	63876344	63876833	63877190	63877936	14275	2,18,2	10,17,15	7,7,8	14,25,20	199	149	9.819258064762187e-05	0.000791699265421	0.13,0.442,0.091	0.272,0.173,0.23	-0.004
8218	gene:Solyc02g093960.2	NA	2	-	54641943	54642075	54641734	54641833	54642137	54642204	8218	2,5,0	63,81,48	4,6,0	93,61,50	281	149	9.836691303363711e-05	0.000792640239471	0.017,0.032,0.0	0.022,0.05,0.0	-0.008
4208	gene:Solyc12g019750.1	NA	12	-	11308739	11308809	11308528	11308622	11308892	11308957	4208	36,122,38	0,5,0	60,44,43	4,0,2	219	149	9.850757726066151e-05	0.000793308972611	1.0,0.943,1.0	0.911,1.0,0.936	0.032
7102	gene:Solyc02g020890.2	NA	2	+	20276240	20276310	20275141	20275187	20276429	20276535	7102	5,20,2	0,3,0	4,3,6	1,0,4	219	149	9.929921035955218e-05	0.000799216289348	1.0,0.819,1.0	0.731,1.0,0.505	0.194
12684	gene:Solyc11g005050.1	NA	11	-	51824	51856	50542	50546	51946	52067	12684	14,95,39	0,0,0	33,14,9	2,2,4	181	149	0.00010086148360124696	0.000811315618091	1.0,1.0,1.0	0.931,0.852,0.649	0.189
3562	gene:Solyc06g066760.2	NA	6	-	41938015	41938098	41937841	41937931	41938788	41938882	3562	237,378,218	19,20,6	121,88,77	6,7,8	232	149	0.00010118785429832032	0.000813465187536	0.889,0.924,0.959	0.928,0.89,0.861	0.031
7095	gene:Solyc02g094610.1	NA	2	-	55176433	55176519	55172229	55172322	55179391	55179541	7095	5,20,15	0,1,0	8,6,19	4,0,0	235	149	0.0001022233115913567	0.000821309375549	1.0,0.927,1.0	0.559,1.0,1.0	0.123
4168	gene:Solyc08g075960.2	NA	8	+	60038894	60039083	60037420	60037628	60039963	60040072	4168	49,127,61	3,5,3	44,41,34	3,1,1	338	149	0.0001025462713184831	0.000823423211901	0.878,0.918,0.9	0.866,0.948,0.937	-0.018
10343	gene:Solyc02g032300.2	NA	2	+	28120752	28120779	28120530	28120596	28120884	28120954	10343	1,5,6	2,4,0	1,2,1	0,0,0	176	149	0.00010328950628834207	0.000828423999415	0.297,0.514,1.0	1.0,1.0,1.0	-0.396
12297	gene:Solyc12g063050.1	NA	12	+	36340521	36340534	36339923	36340426	36340773	36340829	12297	0,0,3	0,1,3	2,2,1	0,0,0	162	149	0.00010327889186693707	0.000828423999415	NA,0.0,0.479	1.0,1.0,1.0	-0.76
714	gene:Solyc03g006190.2	NA	3	-	828092	828129	827854	827920	831890	832088	714	2,10,0	2,1,0	5,3,2	0,4,1	186	149	0.00010394679695236979	0.000833209902144	0.445,0.889,NA	1.0,0.375,0.616	0.003
1858	gene:Solyc04g008560.2	NA	4	-	2179370	2179606	2178104	2178228	2179754	2179828	1858	86,102,82	0,10,5	76,61,51	0,0,2	385	149	0.0001043107808252971	0.000835640530141	1.0,0.798,0.864	1.0,1.0,0.908	-0.082
14166	gene:Solyc01g087400.2	NA	1	-	82352382	82352479	82350761	82350842	82352553	82352953	14166	19,26,26	0,3,2	19,16,7	3,0,0	246	149	0.00010491766853385412	0.000840013114484	1.0,0.84,0.887	0.793,1.0,1.0	-0.022
2082	gene:Solyc08g066580.2	NA	8	-	55305701	55305895	55305236	55305307	55306126	55306273	2082	7,8,5	50,132,61	2,0,0	39,28,29	343	149	0.0001055505272460037	0.000844588424822	0.057,0.026,0.034	0.022,0.0,0.0	0.032
9681	gene:Solyc06g084260.2	NA	6	+	49458566	49458647	49457995	49458436	49459544	49459794	9681	0,2,0	6,31,18	0,0,8	16,18,11	230	149	0.00010612084944686388	0.000848658304733	0.0,0.04,0.0	0.0,0.0,0.32	-0.093
12571	gene:Solyc02g090570.2	NA	2	+	52117866	52118021	52117359	52117471	52119020	52120431	12571	96,137,189	0,8,3	151,131,100	4,0,0	304	149	0.00010620735441180352	0.000848856571722	1.0,0.894,0.969	0.949,1.0,1.0	-0.029
5452	gene:Solyc02g084700.2	NA	2	-	47798785	47799003	47798405	47798709	47800872	47800961	5452	0,5,2	2,8,0	0,2,0	5,1,7	367	149	0.0001068778157306557	0.000853719137849	0.0,0.202,1.0	0.0,0.448,0.0	0.251
9899	gene:Solyc11g012900.1	NA	11	-	5685825	5685986	5685619	5685719	5687380	5687447	9899	2,29,11	85,216,150	1,2,4	118,58,63	310	149	0.00010820543631126251	0.000863822273048	0.011,0.061,0.034	0.004,0.016,0.03	0.019
4419	gene:Solyc11g072010.1	NA	11	-	55306047	55306140	55304221	55304262	55307069	55307123	4419	32,53,29	0,3,1	16,12,8	5,1,0	242	149	0.00010859180186129548	0.000866403848377	1.0,0.916,0.947	0.663,0.881,1.0	0.106
12205	gene:Solyc03g033450.2	NA	3	+	5005989	5006071	5005042	5005171	5006588	5006733	12205	2,7,2	12,50,23	6,8,4	14,22,12	231	149	0.00011022719793735006	0.000878942091379	0.097,0.083,0.053	0.217,0.19,0.177	-0.117
4244	gene:Solyc07g007780.2	NA	7	-	2424592	2424766	2424181	2424433	2425776	2426049	4244	35,114,133	14,16,17	90,67,54	28,13,15	323	149	0.00011079687293991279	0.000882972762044	0.536,0.767,0.783	0.597,0.704,0.624	0.054
11790	gene:Solyc08g063070.2	NA	8	+	52631365	52631440	52629491	52629656	52631525	52631619	11790	10,11,8	140,300,104	1,0,4	83,81,97	224	149	0.00011326901760958145	0.000902151324389	0.045,0.024,0.049	0.008,0.0,0.027	0.028
6351	gene:Solyc03g113820.1	NA	3	-	63862975	63863097	63862246	63862349	63863319	63863367	6351	11,10,2	2,2,2	6,1,2	0,0,0	271	149	0.0001133696723611013	0.000902430464888	0.751,0.733,0.355	1.0,1.0,1.0	-0.387
5895	gene:Solyc03g096740.2	NA	3	-	59090396	59090468	59089280	59089322	59091105	59091350	5895	12,19,2	61,142,60	0,2,1	43,26,23	221	149	0.00011402236433588155	0.000907100995628	0.117,0.083,0.022	0.0,0.049,0.028	0.048
8986	gene:Solyc08g076420.2	NA	8	-	60431708	60431839	60430977	60431157	60432212	60432310	8986	11,48,23	350,1228,510	6,1,0	375,243,198	280	149	0.00011457419919391287	0.000910964225383	0.016,0.02,0.023	0.008,0.002,0.0	0.016
8406	gene:Solyc05g008530.2	NA	5	-	2861575	2861736	2861034	2861342	2863009	2863385	8406	2,5,4	52,123,69	4,0,0	51,29,22	310	149	0.0001147199764240824	0.000911596346455	0.018,0.019,0.027	0.036,0.0,0.0	0.009
9647	gene:Solyc04g049620.2	NA	4	+	42581121	42581283	42578395	42578491	42581560	42581628	9647	5,15,8	105,118,67	0,0,2	43,39,59	311	149	0.00011487631729124523	0.000912311630682	0.022,0.057,0.054	0.0,0.0,0.016	0.039
12365	gene:Solyc05g051040.2	NA	5	-	61229348	61229519	61228421	61228519	61231380	61232055	12365	5,7,7	65,135,76	0,7,0	63,28,33	320	149	0.00011548565992246437	0.000916621611214	0.035,0.024,0.041	0.0,0.104,0.0	-0.001
8395	gene:Solyc09g010370.2	NA	9	-	3754694	3754785	3753892	3754252	3754863	3754926	8395	254,1043,363	0,10,4	399,244,215	9,1,6	240	149	0.00011576011751764114	0.000918270136364	1.0,0.985,0.983	0.965,0.993,0.957	0.018
1375	gene:Solyc12g019010.1	NA	12	-	8973881	8974091	8973129	8973229	8974323	8974429	1375	9,21,2	0,0,0	8,13,7	6,0,0	359	149	0.00011844187373831622	0.000939001713701	1.0,1.0,1.0	0.356,1.0,1.0	0.215
1935	gene:Solyc08g075530.2	NA	8	+	59703002	59703111	59702703	59702897	59704160	59704316	1935	106,295,214	0,19,1	113,66,71	0,0,0	258	149	0.00011862349828138603	0.000939899895657	1.0,0.9,0.992	1.0,1.0,1.0	-0.036
3977	gene:Solyc01g097810.2	NA	1	-	88518107	88518273	88517914	88518009	88518636	88518709	3977	23,56,49	4,14,8	5,5,6	2,4,0	315	149	0.00011901300776376964	0.000942443248008	0.731,0.654,0.743	0.542,0.372,1.0	0.071
7111	gene:Solyc10g080130.1	NA	10	+	61518778	61518874	61518622	61518692	61519775	61519842	7111	144,259,166	77,171,82	65,40,53	46,43,73	245	149	0.0001203308776216186	0.000952330967598	0.532,0.479,0.552	0.462,0.361,0.306	0.145
11980	gene:Solyc09g020140.2	NA	9	-	18643073	18643245	18642890	18642999	18643736	18643791	11980	0,5,2	0,0,0	4,2,1	0,1,2	321	149	0.00012150825221187274	0.000961096037478	NA,1.0,1.0	1.0,0.481,0.188	0.444
7114	gene:Solyc10g080130.1	NA	10	+	61518778	61518849	61518622	61518692	61519775	61519849	7114	135,260,165	77,171,82	65,38,55	46,43,73	220	149	0.0001216511115335018	0.000961673011002	0.543,0.507,0.577	0.489,0.374,0.338	0.142
5974	gene:Solyc01g090290.2	NA	1	+	83963900	83963992	83963442	83963581	83964409	83964727	5974	92,147,99	4,2,1	70,40,79	6,4,6	241	149	0.00012201384640443708	0.00096398647748	0.934,0.978,0.984	0.878,0.861,0.891	0.089
5796	gene:Solyc10g086320.1	NA	10	-	65184547	65184658	65183480	65183668	65185187	65185353	5796	11,14,10	3,4,1	21,17,14	3,1,3	260	149	0.00012219823872321457	0.000964889077863	0.678,0.667,0.851	0.8,0.907,0.728	-0.08
10450	gene:Solyc09g055260.2	NA	9	-	38361806	38362036	38360932	38361420	38362388	38362847	10450	72,193,87	4,0,3	51,41,38	3,2,2	379	149	0.0001229708264762487	0.000970432425807	0.876,1.0,0.919	0.87,0.89,0.882	0.051
13583	gene:Solyc12g008790.1	NA	12	+	2139114	2139219	2138391	2138496	2139358	2139363	13583	4,6,4	5,38,15	2,2,3	20,3,12	254	149	0.00012363166346674218	0.000975088033822	0.319,0.085,0.135	0.055,0.281,0.128	0.025
2579	gene:Solyc02g089290.2	NA	2	-	51156693	51156717	51156049	51156604	51156836	51157084	2579	11,46,21	0,8,2	17,10,6	0,0,0	173	149	0.00012434882157742925	0.000980182258337	1.0,0.832,0.9	1.0,1.0,1.0	-0.089
10697	gene:Solyc11g012910.1	NA	11	+	5703207	5703279	5703084	5703122	5704395	5704475	10697	42,116,38	5,9,5	48,29,43	5,2,21	221	149	0.00012506739296026283	0.000985281781311	0.85,0.897,0.837	0.866,0.907,0.58	0.077
2650	gene:Solyc01g087380.2	NA	1	-	82328213	82328320	82325821	82326024	82330207	82330334	2650	4,18,1	8,17,13	0,0,0	1,1,0	256	149	0.0001269066695491057	0.000999199335803	0.225,0.381,0.043	0.0,0.0,NA	0.216
6352	gene:Solyc03g113820.1	NA	3	-	63862983	63863097	63862246	63862349	63863319	63863367	6352	11,10,2	2,2,2	6,1,3	0,0,0	263	149	0.00012734573355843801	0.00100208270314	0.757,0.739,0.362	1.0,1.0,1.0	-0.381
12343	gene:Solyc05g050380.2	NA	5	+	60491564	60491712	60491052	60491450	60491794	60492347	12343	98,186,99	184,246,165	148,96,131	275,211,221	297	149	0.00012916485144378679	0.00101581619875	0.211,0.275,0.231	0.213,0.186,0.229	0.03
1102	gene:Solyc06g082380.2	NA	6	-	48216293	48216502	48215350	48215617	48216933	48217339	1102	200,310,137	19,49,14	126,109,132	9,18,13	358	149	0.00013112258667474292	0.00103062353126	0.814,0.725,0.803	0.854,0.716,0.809	-0.012
12936	gene:Solyc05g007020.2	NA	5	-	1610461	1610526	1610233	1610313	1610742	1610838	12936	192,582,179	18,44,8	120,65,70	14,18,4	214	149	0.00013199980754158638	0.00103633410544	0.881,0.902,0.94	0.856,0.715,0.924	0.076
8119	gene:Solyc06g083710.1	NA	6	+	49062332	49062506	49061465	49061555	49062884	49062947	8119	0,5,0	1,1,1	0,0,0	4,4,0	323	149	0.0001319875841417763	0.00103633410544	0.0,0.698,0.0	0.0,0.0,NA	0.233
9925	gene:Solyc05g006640.2	NA	5	-	1300137	1300269	1299261	1299363	1301060	1301149	9925	7,36,18	0,3,0	23,11,19	6,3,2	281	149	0.00013277500675867903	0.00104182556644	1.0,0.864,1.0	0.67,0.66,0.834	0.233
7110	gene:Solyc10g080130.1	NA	10	+	61518778	61518880	61518622	61518692	61519775	61519849	7110	146,263,169	77,171,82	68,43,53	46,43,73	251	149	0.00013317880915667847	0.00104439824399	0.53,0.477,0.55	0.467,0.372,0.301	0.139
1342	gene:Solyc07g041660.2	NA	7	-	53850274	53850386	53848812	53849271	53851061	53851106	1342	22,67,54	0,10,0	47,29,18	0,0,0	261	149	0.00013592200071654652	0.0010653032022	1.0,0.793,1.0	1.0,1.0,1.0	-0.069
9571	gene:Solyc02g067090.2	NA	2	+	37326456	37326544	37326174	37326322	37326629	37326695	9571	6,4,5	0,1,2	0,0,0	0,6,0	237	149	0.00013618770225285788	0.00106677781577	1.0,0.715,0.611	NA,0.0,NA	0.775
385	gene:Solyc09g089880.2	NA	9	-	69500239	69500334	69498981	69499401	69500810	69500891	385	272,572,348	1,5,0	191,134,100	0,6,4	244	149	0.00014038718439782455	0.00109904708104	0.994,0.986,1.0	1.0,0.932,0.939	0.036
7938	gene:Solyc04g026220.2	NA	4	-	18281451	18281533	18281161	18281356	18287552	18287580	7938	1,20,12	0,5,2	10,4,6	0,8,0	231	149	0.0001411831511762373	0.00110464974086	1.0,0.721,0.795	1.0,0.244,1.0	0.091
10663	gene:Solyc03g093510.2	NA	3	+	54857609	54857677	54856652	54856908	54858204	54858271	10663	37,83,79	0,1,0	34,24,9	5,0,3	217	149	0.00014159705008998306	0.00110725834223	1.0,0.983,1.0	0.824,1.0,0.673	0.162
7078	gene:Solyc01g080850.2	NA	1	-	80146646	80146859	80145942	80146059	80147079	80148900	7078	4,29,28	82,145,75	8,1,4	42,41,41	362	149	0.00014286953994623836	0.0011165741602	0.02,0.076,0.133	0.073,0.01,0.039	0.036
13527	gene:Solyc07g045380.2	NA	7	+	58496097	58496161	58495880	58495988	58496725	58496747	13527	22,30,11	3,3,3	5,4,4	0,0,0	213	149	0.000143835774559177	0.00112348726806	0.837,0.875,0.719	1.0,1.0,1.0	-0.19
4987	gene:Solyc08g076160.2	NA	8	+	60193105	60193160	60191678	60191829	60193231	60193353	4987	5,35,10	0,5,3	13,14,7	0,0,0	204	149	0.00014517894064077665	0.00113333503321	1.0,0.836,0.709	1.0,1.0,1.0	-0.152
14349	gene:Solyc01g006930.2	NA	1	+	1510590	1510723	1509411	1509480	1510850	1510988	14349	0,6,2	317,568,393	0,4,8	40,24,25	282	149	0.00014592632985629102	0.00113852335064	0.0,0.006,0.003	0.0,0.081,0.145	-0.072
7573	gene:Solyc11g069050.1	NA	11	+	53628318	53628508	53626571	53627567	53630831	53630977	7573	300,898,383	2,33,7	212,147,141	6,2,4	339	149	0.0001464248982482006	0.00114176557563	0.985,0.923,0.96	0.94,0.97,0.939	0.006
13240	gene:Solyc01g079220.2	NA	1	-	78306135	78306206	78305268	78305405	78309713	78310123	13240	2,1,0	34,66,35	4,0,0	27,22,57	220	149	0.0001505354415997999	0.00117315297405	0.038,0.01,0.0	0.091,0.0,0.0	-0.014
3526	gene:Solyc01g014270.2	NA	1	+	11953655	11953710	11950645	11950871	11954726	11955158	3526	1,5,5	1,2,2	0,0,1	0,5,0	204	149	0.00015188357885415608	0.00118298903009	0.422,0.646,0.646	NA,0.0,1.0	0.071
4551	gene:Solyc01g097200.1	NA	1	+	88140906	88141035	88140084	88140124	88142280	88142421	4551	22,10,11	3,10,3	8,6,10	7,13,2	278	149	0.000152793737876157	0.00118940456394	0.797,0.349,0.663	0.38,0.198,0.728	0.168
7654	gene:Solyc04g045620.2	NA	4	-	34487031	34487185	34486707	34486712	34489738	34490144	7654	5,29,10	10,31,18	12,6,7	18,13,11	303	149	0.00015938596843492734	0.00124001922841	0.197,0.315,0.215	0.247,0.185,0.238	0.019
5025	gene:Solyc03g026300.2	NA	3	-	3733117	3733218	3732364	3732552	3733306	3733503	5025	0,14,2	36,78,28	1,10,2	25,30,26	250	149	0.0001614807840620134	0.00125560666183	0.0,0.097,0.041	0.023,0.166,0.044	-0.032
1544	gene:Solyc03g083150.2	NA	3	+	52978131	52978206	52977244	52977397	52984905	52985205	1544	0,7,2	58,145,63	0,2,1	15,18,10	224	149	0.00016160591245761055	0.00125586967562	0.0,0.031,0.021	0.0,0.069,0.062	-0.026
8754	gene:Solyc01g006000.2	NA	1	+	667103	667282	665978	666174	668030	668281	8754	34,107,79	0,19,8	20,17,30	10,4,6	328	149	0.0001621040992748806	0.00125902986196	1.0,0.719,0.818	0.476,0.659,0.694	0.236
11191	gene:Solyc04g056270.2	NA	4	-	53929952	53930128	53929300	53929508	53930263	53930306	11191	3,6,7	33,89,129	4,0,0	97,80,73	325	149	0.00016248103368696665	0.00126124526996	0.04,0.03,0.024	0.019,0.0,0.0	0.025
13157	gene:Solyc06g071960.2	NA	6	-	44327855	44328018	44327188	44327269	44328102	44328189	13157	2,0,0	16,50,9	4,0,0	28,14,30	312	149	0.00016288653267491703	0.00126367978395	0.056,0.0,0.0	0.064,0.0,0.0	-0.003
5913	gene:Solyc07g017650.2	NA	7	+	7722940	7723147	7722361	7722576	7723222	7723309	5913	16,12,14	3,3,10	10,10,9	3,2,10	356	149	0.00016332503933568862	0.00126636748369	0.691,0.626,0.369	0.582,0.677,0.274	0.051
2480	gene:Solyc07g062250.2	NA	7	-	65030732	65030808	65030413	65030543	65030894	65031019	2480	7,18,3	269,579,337	3,3,2	156,175,143	225	149	0.00016625316401703083	0.00128834494144	0.017,0.02,0.006	0.013,0.011,0.009	0.003
7530	gene:Solyc01g097440.2	NA	1	+	88300293	88300372	88299076	88299136	88300837	88301599	7530	1,2,0	3,0,0	2,0,0	0,0,0	228	149	0.00016937491218875302	0.00131179725065	0.179,1.0,NA	1.0,NA,NA	-0.41
6067	gene:Solyc11g007010.1	NA	11	+	1498847	1498912	1498188	1498305	1499772	1499878	6067	19,9,24	0,2,2	23,17,20	0,1,0	214	149	0.00017154102524217786	0.00132782600012	1.0,0.758,0.893	1.0,0.922,1.0	-0.09
13292	gene:Solyc04g014710.2	NA	4	-	4972621	4972784	4972022	4972327	4976384	4976850	13292	215,503,241	5,18,8	156,188,116	11,10,11	312	149	0.00017354445813914357	0.00134257818993	0.954,0.93,0.935	0.871,0.9,0.834	0.071
11284	gene:Solyc04g082400.2	NA	4	-	66075032	66075152	66074495	66074712	66076388	66076522	11284	15,40,50	3,3,3	41,27,21	2,7,4	269	149	0.0001742162470242687	0.00134701769411	0.735,0.881,0.902	0.919,0.681,0.744	0.058
7232	gene:Solyc06g071580.2	NA	6	+	44075661	44075790	44074424	44074503	44077201	44077300	7232	11,29,13	1,4,2	15,18,8	0,0,0	278	149	0.00017521332134070076	0.00135396586238	0.855,0.795,0.777	1.0,1.0,1.0	-0.191
1950	gene:Solyc01g108220.2	NA	1	-	95576466	95576609	95575285	95575325	95577440	95577526	1950	0,15,5	25,49,34	0,0,0	9,1,5	292	149	0.0001765061530734914	0.0013631904186	0.0,0.135,0.07	0.0,0.0,0.0	0.068
35	gene:Solyc01g103980.2	NA	1	+	92457414	92457514	92456498	92456695	92457789	92457841	35	0,0,1	0,0,4	0,0,1	1,0,0	249	149	0.00017962820928030766	0.00138652414066	NA,NA,0.13	0.0,NA,1.0	-0.37
4175	gene:Solyc01g086860.2	NA	1	+	81779777	81779851	81778904	81779052	81782686	81782808	4175	39,60,55	154,133,161	24,17,17	124,89,113	223	149	0.00018012453329180748	0.00138957540966	0.145,0.232,0.186	0.115,0.113,0.091	0.081
12055	gene:Solyc06g005470.2	NA	6	+	483133	483303	482822	482884	483897	484366	12055	5,27,8	65,152,70	2,2,0	30,31,29	319	149	0.00018072369412164903	0.00139341615058	0.035,0.077,0.051	0.03,0.029,0.0	0.035
1387	gene:Solyc02g081880.2	NA	2	-	45660544	45660721	45660184	45660273	45661151	45661301	1387	1505,3501,1873	0,11,2	1107,711,746	12,8,11	326	149	0.00018274293918108098	0.00140819559016	1.0,0.993,0.998	0.977,0.976,0.969	0.023
5358	gene:Solyc12g049230.1	NA	12	-	37244141	37244185	37243703	37243836	37245854	37246029	5358	9,11,19	16,36,39	22,18,13	57,62,33	193	149	0.00018311363646191862	0.00141026207701	0.303,0.191,0.273	0.23,0.183,0.233	0.04
10551	gene:Solyc08g077800.2	NA	8	+	61709732	61709946	61708923	61709228	61710020	61710235	10551	7,3,1	15,15,13	0,0,0	21,8,7	363	149	0.00018669545705712214	0.00143704309559	0.161,0.076,0.031	0.0,0.0,0.0	0.089
9328	gene:Solyc04g071470.2	NA	4	+	58450860	58450989	58450369	58450447	58454130	58454218	9328	0,8,0	0,0,0	0,2,0	0,3,0	278	149	0.00018748572988893218	0.00144231891198	NA,1.0,NA	NA,0.263,NA	0.737
6415	gene:Solyc06g005490.2	NA	6	+	507291	507316	506667	506743	507789	507874	6415	6,8,3	4,2,1	6,3,7	0,3,2	174	149	0.00018853287741827282	0.00144956385069	0.562,0.774,0.72	1.0,0.461,0.75	-0.052
4104	gene:Solyc11g065030.1	NA	11	+	50341273	50341343	50340872	50340880	50341814	50341944	4104	7,6,5	43,121,56	1,2,1	17,19,20	219	149	0.0001909983720186026	0.00146769978051	0.1,0.033,0.057	0.038,0.067,0.033	0.017
7677	gene:Solyc09g064310.2	NA	9	+	61479532	61479606	61478152	61479017	61479950	61480052	7677	5,1,6	13,31,7	2,1,0	26,19,22	223	149	0.00019291225500709698	0.0014815790439	0.204,0.021,0.364	0.049,0.034,0.0	0.169
4152	gene:Solyc05g005840.2	NA	5	+	659405	659609	658912	659026	659813	659972	4152	54,207,79	0,2,2	23,19,23	0,0,4	353	149	0.00019407165320226157	0.00148965155681	1.0,0.978,0.943	1.0,1.0,0.708	0.071
6137	gene:Solyc12g056410.1	NA	12	+	62342546	62342773	62342309	62342428	62343355	62343776	6137	2,4,4	51,110,63	13,13,13	114,71,90	376	149	0.0001945273566598681	0.00149231667086	0.015,0.014,0.025	0.043,0.068,0.054	-0.037
1508	gene:Solyc09g090460.2	NA	9	+	69972058	69972210	69971454	69971568	69972297	69972369	1508	13,4,0	22,51,31	4,0,2	26,26,17	301	149	0.0001949133382408953	0.00149444424053	0.226,0.037,0.0	0.071,0.0,0.055	0.046
3122	gene:Solyc02g022930.2	NA	2	-	24440938	24441127	24440600	24440751	24441648	24441737	3122	24,79,42	1,2,6	36,35,32	0,0,0	338	149	0.0001952711759592019	0.00149635377455	0.914,0.946,0.755	1.0,1.0,1.0	-0.128
11693	gene:Solyc04g007110.2	NA	4	-	825257	825341	824109	824152	825420	825514	11693	1,1,2	0,4,2	0,1,0	0,0,0	233	149	0.0001964200645538574	0.00150431959239	1.0,0.138,0.39	NA,1.0,NA	-0.491
960	gene:Solyc04g005030.2	NA	4	-	39877	40104	39562	39629	42427	42552	960	60,67,111	64,50,105	100,65,69	135,99,125	376	149	0.0001998305684541158	0.00152958790712	0.271,0.347,0.295	0.227,0.206,0.179	0.1
1562	gene:Solyc08g044400.1	NA	8	-	20759955	20760163	20759482	20759590	20761701	20762918	1562	0,6,6	0,27,20	0,0,0	32,24,7	357	149	0.0002017907348262769	0.00154373279062	NA,0.085,0.111	0.0,0.0,0.0	0.098
469	gene:Solyc03g121530.2	NA	3	+	69613991	69614182	69612213	69612303	69614311	69614417	469	3,0,2	0,0,0	1,2,0	0,0,2	340	149	0.00020488572555447468	0.00156653871873	1.0,NA,1.0	1.0,1.0,0.0	0.333
1132	gene:Solyc09g090040.2	NA	9	-	69593802	69594022	69592964	69593700	69594354	69594619	1132	15,74,29	212,501,185	15,20,6	251,139,206	369	149	0.00020570172416747078	0.00157190400885	0.028,0.056,0.06	0.024,0.055,0.012	0.018
13989	gene:Solyc05g013240.2	NA	5	+	6331351	6331535	6329769	6330269	6331622	6331897	13989	96,314,99	99,437,111	55,53,42	99,97,77	333	149	0.0002072698174621942	0.00158300740655	0.303,0.243,0.285	0.199,0.196,0.196	0.08
6182	gene:Solyc09g064240.2	NA	9	-	61386518	61386616	61386058	61386197	61388513	61388629	6182	82,92,61	0,2,1	52,50,54	6,0,0	247	149	0.00020786855978769197	0.00158581921236	1.0,0.965,0.974	0.839,1.0,1.0	0.033
6693	gene:Solyc03g118180.2	NA	3	+	67125980	67126052	67124619	67124715	67127364	67127830	6693	0,5,0	46,59,33	2,0,3	19,22,26	221	149	0.00020781480016159075	0.00158581921236	0.0,0.054,0.0	0.066,0.0,0.072	-0.028
3412	gene:Solyc12g014090.1	NA	12	-	4907891	4908070	4907344	4907478	4908480	4908566	3412	4,11,7	27,75,52	0,0,0	17,7,8	328	149	0.00020809526089357852	0.00158666868824	0.063,0.062,0.058	0.0,0.0,0.0	0.061
9664	gene:Solyc03g119450.2	NA	3	+	68064801	68064881	68064326	68064668	68065248	68065405	9664	5,0,0	32,88,68	3,1,1	34,26,25	229	149	0.00020879894243944222	0.00159115205166	0.092,0.0,0.0	0.054,0.024,0.025	-0.004
12640	gene:Solyc04g082410.2	NA	4	-	66081372	66081425	66081130	66081292	66081635	66081848	12640	8,33,15	95,189,128	4,2,0	62,40,38	202	149	0.00020990692649489916	0.00159782499941	0.058,0.114,0.08	0.045,0.036,0.0	0.057
3124	gene:Solyc02g022930.2	NA	2	-	24440938	24441117	24440643	24440751	24441648	24441737	3124	23,77,43	1,2,6	36,33,32	0,0,0	328	149	0.0002098055627272803	0.00159782499941	0.913,0.946,0.765	1.0,1.0,1.0	-0.125
3076	gene:Solyc03g082820.2	NA	3	+	52676300	52676471	52676127	52676201	52676563	52677127	3076	24,62,36	30,103,49	18,14,14	29,36,14	320	149	0.00021156470172651457	0.00160955335854	0.271,0.219,0.255	0.224,0.153,0.318	0.017
2585	gene:Solyc08g008120.2	NA	8	-	2588490	2588545	2587917	2588246	2590521	2590582	2585	83,129,44	0,0,0	79,63,86	2,10,0	204	149	0.00021911490839512566	0.00166607272801	1.0,1.0,1.0	0.966,0.821,1.0	0.071
14366	gene:Solyc02g094640.2	NA	2	+	55234515	55234595	55233896	55233979	55234668	55234757	14366	29,55,45	0,1,4	48,24,17	0,0,3	229	149	0.0002194595042609134	0.0016668500724	1.0,0.973,0.88	1.0,1.0,0.787	0.022
2606	gene:Solyc12g097030.1	NA	12	+	65698223	65698265	65698077	65698153	65698689	65698798	2606	30,41,35	0,0,0	20,17,31	4,2,2	191	149	0.0002194453539386058	0.0016668500724	1.0,1.0,1.0	0.796,0.869,0.924	0.137
6720	gene:Solyc02g094100.2	NA	2	+	54741882	54741966	54741673	54741809	54742222	54742292	6720	7,9,2	0,0,0	4,2,1	4,1,0	233	149	0.00022069259817157803	0.00167529066658	1.0,1.0,1.0	0.39,0.561,1.0	0.35
11148	gene:Solyc01g102970.2	NA	1	+	91614390	91614563	91613268	91613402	91614859	91614917	11148	4,0,4	10,21,17	15,2,1	7,4,12	322	149	0.00022192718090200214	0.00168373324507	0.156,0.0,0.098	0.498,0.188,0.037	-0.156
8454	gene:Solyc11g071340.1	NA	11	-	54856151	54856369	54855072	54855248	54858124	54858597	8454	50,64,80	0,1,3	74,66,94	4,2,0	367	149	0.0002225319815178654	0.00168739107265	1.0,0.963,0.915	0.883,0.931,1.0	0.021
3755	gene:Solyc08g006600.2	NA	8	-	1193044	1193093	1190140	1190280	1194283	1194379	3755	36,24,36	17,62,22	7,13,13	20,10,16	198	149	0.00022422691414594533	0.00169930644853	0.614,0.226,0.552	0.208,0.495,0.379	0.103
5827	gene:Solyc06g065310.2	NA	6	-	40727464	40727565	40726196	40726647	40727691	40727840	5827	0,0,10	10,24,4	1,0,0	8,13,10	250	149	0.00022683297523285945	0.00171810989776	0.0,0.0,0.598	0.069,0.0,0.0	0.176
12272	gene:Solyc01g106740.2	NA	1	-	94480501	94480571	94479680	94479779	94480646	94480718	12272	3,2,2	37,89,55	0,0,19	50,27,41	219	149	0.00023281409801672952	0.00176244244261	0.052,0.015,0.024	0.0,0.0,0.24	-0.05
2881	gene:Solyc07g055810.2	NA	7	+	63743027	63743134	63742532	63742651	63743275	63743486	2881	0,4,10	12,52,37	0,0,0	21,8,7	256	149	0.00023325415530725232	0.00176480247869	0.0,0.043,0.136	0.0,0.0,0.0	0.06
5821	gene:Solyc05g052920.2	NA	5	-	63096446	63096503	63096095	63096245	63097283	63097583	5821	18,76,18	2,5,4	40,32,28	1,2,1	206	149	0.0002370595593144333	0.00179260815743	0.867,0.917,0.765	0.967,0.92,0.953	-0.097
6683	gene:Solyc12g009810.1	NA	12	-	3013155	3013226	3012596	3012696	3013904	3014084	6683	13,54,24	182,459,242	9,13,14	247,179,145	220	149	0.00023774168790267745	0.00179579182707	0.046,0.074,0.063	0.024,0.047,0.061	0.017
858	gene:Solyc08g043170.2	NA	8	+	22889300	22889468	22888831	22889109	22892647	22892798	858	2,21,23	178,237,234	7,2,11	266,210,253	317	149	0.00023763161042420522	0.00179579182707	0.005,0.04,0.044	0.012,0.004,0.02	0.018
14079	gene:Solyc04g010000.2	NA	4	+	3317137	3317330	3316294	3316577	3317406	3317584	14079	11,8,4	43,91,92	1,0,1	53,53,35	342	149	0.00024007114005469645	0.00181239216874	0.1,0.037,0.019	0.008,0.0,0.012	0.045
11104	gene:Solyc06g073700.2	NA	6	-	45468721	45468920	45468485	45468538	45468993	45469099	11104	5,25,5	4,2,0	1,5,2	0,0,0	348	149	0.00024508964820686127	0.00184926391173	0.349,0.843,1.0	1.0,1.0,1.0	-0.269
3448	gene:Solyc06g084360.2	NA	6	+	49502698	49502835	49501727	49501793	49503141	49503248	3448	136,285,125	2,2,2	62,64,69	0,4,1	286	149	0.00024928637093693057	0.00187907227244	0.973,0.987,0.97	1.0,0.893,0.973	0.021
8727	gene:Solyc02g021360.2	NA	2	-	22525976	22526094	22520840	22520966	22526178	22526235	8727	16,42,14	0,0,0	31,29,29	2,5,1	267	149	0.00024931347853223416	0.00187907227244	1.0,1.0,1.0	0.896,0.764,0.942	0.133
7955	gene:Solyc03g097830.2	NA	3	+	60161790	60161888	60160283	60160385	60163290	60163374	7955	6,30,19	9,7,8	17,25,15	11,5,4	247	149	0.00024972652264564803	0.00188115461062	0.287,0.721,0.589	0.482,0.751,0.693	-0.11
10702	gene:Solyc03g121650.2	NA	3	+	69747144	69747342	69744994	69745672	69751368	69751521	10702	32,73,42	0,0,1	27,30,10	5,0,2	347	149	0.00025077471276571824	0.00188801651565	1.0,1.0,0.947	0.699,1.0,0.682	0.189
5472	gene:Solyc08g006870.2	NA	8	+	1419432	1420602	1418836	1418906	1421243	1421980	5472	159,417,256	1,0,0	139,149,92	3,4,0	1319	149	0.0002517376098610868	0.00189422911578	0.947,1.0,1.0	0.84,0.808,1.0	0.1
3699	gene:Solyc11g072170.1	NA	11	+	55409321	55409366	55409013	55409098	55409437	55409566	3699	0,4,4	1,24,6	0,0,0	11,2,4	194	149	0.0002537256736108153	0.00190814469137	0.0,0.113,0.339	0.0,0.0,0.0	0.151
5794	gene:Solyc02g086830.2	NA	2	+	49442126	49442289	49441230	49441443	49442576	49442775	5794	1,8,4	0,0,0	2,0,0	3,0,0	312	149	0.0002541812188244879	0.00191052604641	1.0,1.0,1.0	0.241,NA,NA	0.759
2228	gene:Solyc04g072890.2	NA	4	+	59847742	59847864	59847318	59847375	59848947	59849082	2228	0,7,0	16,32,5	5,0,3	30,18,25	271	149	0.0002552775352996682	0.00191771845879	0.0,0.107,0.0	0.084,0.0,0.062	-0.013
9122	gene:Solyc11g030720.1	NA	11	+	23051779	23051862	23051553	23051720	23056074	23056453	9122	39,112,67	4,9,9	59,37,27	2,2,3	232	149	0.0002579757759006865	0.00193693056633	0.862,0.889,0.827	0.95,0.922,0.853	-0.049
612	gene:Solyc07g045070.2	NA	7	-	58189113	58189223	58188886	58189034	58190585	58190946	612	3,4,7	36,27,38	1,0,0	38,21,16	259	149	0.00025831894579263003	0.00193844904494	0.046,0.079,0.096	0.015,0.0,0.0	0.069
4142	gene:Solyc08g074610.1	NA	8	-	58708906	58708991	58707746	58707783	58710636	58710725	4142	7,11,4	13,27,43	3,5,3	16,8,32	234	149	0.00026036848571939355	0.0019527636429	0.255,0.206,0.056	0.107,0.285,0.056	0.023
6405	gene:Solyc10g039280.1	NA	10	+	21034913	21035036	21031611	21031824	21035409	21035503	6405	45,156,75	8,7,3	92,49,31	1,2,0	272	149	0.00026231129854347465	0.00196626262205	0.755,0.924,0.932	0.981,0.931,1.0	-0.1
13576	gene:Solyc12g036500.1	NA	12	-	51693853	51693931	51693153	51693519	51694459	51694602	13576	18,47,45	0,1,0	7,11,6	4,0,2	227	149	0.00026471018678002334	0.00198316373593	1.0,0.969,1.0	0.535,1.0,0.663	0.257
10106	gene:Solyc05g055010.2	NA	5	-	64787052	64787111	64786801	64786898	64787398	64787496	10106	0,6,3	19,25,11	0,0,0	35,17,18	208	149	0.00026499851780454985	0.00198424312052	0.0,0.147,0.163	0.0,0.0,0.0	0.103
322	gene:Solyc06g068670.2	NA	6	-	42569920	42569980	42569588	42569644	42570354	42570449	322	53,112,45	7,13,4	55,37,28	21,6,6	209	149	0.000265934409512777	0.00199016746619	0.844,0.86,0.889	0.651,0.815,0.769	0.119
980	gene:Solyc07g066670.2	NA	7	-	68037435	68037586	68037100	68037346	68039238	68039380	980	6,2,1	62,202,114	4,0,0	42,29,17	300	149	0.0002708625436613343	0.00202594577926	0.046,0.005,0.004	0.045,0.0,0.0	0.003
3274	gene:Solyc09g010970.2	NA	9	-	4325278	4325333	4325106	4325174	4325455	4325542	3274	14,42,20	15,65,42	8,3,6	19,9,4	204	149	0.00027163710647898543	0.00203063499979	0.405,0.321,0.258	0.235,0.196,0.523	0.01
10919	gene:Solyc05g006760.2	NA	5	+	1387521	1387616	1386814	1386958	1387698	1387762	10919	55,154,73	9,23,13	78,36,46	2,3,5	244	149	0.000273621824524324	0.00204436078019	0.789,0.803,0.774	0.96,0.88,0.849	-0.108
6787	gene:Solyc11g044330.1	NA	11	-	32954419	32954527	32954322	32954327	32954597	32954703	6787	17,63,49	0,4,0	12,19,19	4,4,2	257	149	0.0002744164822391407	0.00204918496916	1.0,0.901,1.0	0.635,0.734,0.846	0.229
1621	gene:Solyc03g096080.2	NA	3	+	57933727	57933888	57929887	57930145	57934781	57934894	1621	1,12,2	0,0,0	1,0,0	0,2,0	310	149	0.0002759269579008417	0.00205934634071	1.0,1.0,1.0	1.0,0.0,NA	0.5
10405	gene:Solyc03g025510.2	NA	3	-	2900182	2900240	2899766	2899902	2900380	2900509	10405	0,8,11	85,201,138	2,0,5	105,108,99	207	149	0.0002795932516754959	0.00208557764468	0.0,0.028,0.054	0.014,0.0,0.035	0.011
10414	gene:Solyc05g053800.2	NA	5	+	63845080	63845206	63844420	63844473	63845635	63845786	10414	0,1,4	101,235,120	14,0,0	69,69,68	275	149	0.00028013126082730786	0.00208732691911	0.0,0.002,0.018	0.099,0.0,0.0	-0.026
2156	gene:Solyc05g015980.2	NA	5	-	13142899	13142968	13142727	13142816	13143357	13144413	2156	46,114,48	6,9,2	47,33,25	11,2,0	218	149	0.00028007887407214285	0.00208732691911	0.84,0.896,0.943	0.745,0.919,1.0	0.005
7092	gene:Solyc09g005130.2	NA	9	+	85280	85522	84931	85150	86546	86946	7092	2,7,8	0,0,0	3,9,4	3,0,2	391	149	0.0002810853147416316	0.00209330184314	1.0,1.0,1.0	0.276,1.0,0.433	0.43
8931	gene:Solyc02g087150.2	NA	2	+	49645842	49645902	49645232	49645286	49646859	49647247	8931	28,54,31	1,0,2	25,32,20	1,6,5	209	149	0.00028191721140995846	0.0020983610622	0.952,1.0,0.917	0.947,0.792,0.74	0.13
792	gene:Solyc01g106050.2	NA	1	-	94028405	94028457	94027419	94027533	94028549	94028618	792	26,48,37	0,0,0	38,14,24	3,4,1	201	149	0.000282242806304945	0.00209964835085	1.0,1.0,1.0	0.904,0.722,0.947	0.142
13634	gene:Solyc09g007280.2	NA	9	+	877130	877186	876752	876824	877770	877925	13634	21,58,47	0,10,1	32,18,14	2,0,0	205	149	0.0002828555742909396	0.00210306941858	1.0,0.808,0.972	0.921,1.0,1.0	-0.047
310	gene:Solyc10g084770.1	NA	10	+	64194190	64194253	64193775	64193899	64194420	64194645	310	26,49,28	0,5,0	19,13,12	2,4,4	212	149	0.0002836801482262187	0.00210806074492	1.0,0.873,1.0	0.87,0.696,0.678	0.21
538	gene:Solyc03g117660.2	NA	3	+	66745317	66745392	66744720	66744936	66745505	66745565	538	3,9,1	0,4,6	11,9,13	6,0,0	224	149	0.0002865633128309614	0.00212833605183	1.0,0.599,0.1	0.549,1.0,1.0	-0.283
4557	gene:Solyc12g088900.1	NA	12	-	64094247	64094329	64093048	64093105	64094443	64094629	4557	8,12,5	93,253,71	2,6,3	77,61,66	231	149	0.0002893963822772627	0.00214821761372	0.053,0.03,0.043	0.016,0.06,0.028	0.007
6422	gene:Solyc01g107300.2	NA	1	+	94890660	94890752	94889966	94890340	94890853	94891018	6422	5,35,13	0,1,0	10,0,7	3,0,2	241	149	0.00029067349086484934	0.00215653390876	1.0,0.956,1.0	0.673,NA,0.684	0.307
12121	gene:Solyc02g063170.2	NA	2	+	35242054	35242186	35241298	35241334	35242311	35242546	12121	7,18,17	131,225,134	9,10,8	53,55,51	281	149	0.0002915061507938695	0.00216154560872	0.028,0.041,0.063	0.083,0.088,0.077	-0.039
6411	gene:Solyc08g005010.2	NA	8	-	16228	16380	15622	15718	17940	18668	6411	84,177,112	6,1,1	46,40,42	1,3,2	301	149	0.00029329035069851513	0.00217360386523	0.874,0.989,0.982	0.958,0.868,0.912	0.036
13071	gene:Solyc03g116330.2	NA	3	+	65816318	65816383	65816091	65816232	65816613	65816654	13071	18,39,25	4,0,2	33,29,46	2,1,2	214	149	0.0002937063848621197	0.00217551498319	0.758,1.0,0.897	0.92,0.953,0.941	-0.053
4006	gene:Solyc09g005350.2	NA	9	+	275319	275448	271633	272055	275726	276505	4006	9,5,6	52,89,49	0,0,3	57,36,47	278	149	0.0002945455527601883	0.00218055655448	0.085,0.029,0.062	0.0,0.0,0.033	0.048
12465	gene:Solyc07g065310.2	NA	7	-	67127205	67127306	67127014	67127108	67128579	67129293	12465	14,39,16	8,0,0	22,21,25	1,0,0	250	149	0.0002982546184534024	0.00220682747543	0.511,1.0,1.0	0.929,1.0,1.0	-0.139
13293	gene:Solyc04g014710.2	NA	4	-	4972621	4972845	4972022	4972327	4976384	4976850	13293	220,515,240	5,18,8	156,190,116	11,10,11	373	149	0.00029886315916498383	0.00221014126576	0.946,0.92,0.923	0.85,0.884,0.808	0.082
9789	gene:Solyc05g056340.2	NA	5	-	65683593	65683601	65680601	65680777	65685038	65686423	9789	78,0,0	0,0,0	0,0,71	1,0,1	157	149	0.0003007934557034357	0.00222322083998	1.0,NA,NA	0.0,NA,0.985	0.508
3080	gene:Solyc05g050980.2	NA	5	+	61192897	61192981	61192403	61192648	61193095	61193249	3080	0,2,1	23,52,37	2,0,2	13,25,21	233	149	0.0003023111674398724	0.00223323851135	0.0,0.024,0.017	0.09,0.0,0.057	-0.035
10688	gene:Solyc06g059960.2	NA	6	-	37872785	37873012	37868496	37868542	37873510	37873590	10688	0,0,2	33,63,62	5,2,6	40,23,20	376	149	0.00030349406482072937	0.00223957127769	0.0,0.0,0.013	0.047,0.033,0.106	-0.058
4901	gene:Solyc11g010420.1	NA	11	+	3486436	3486515	3485516	3485732	3486664	3486851	4901	1,5,2	0,3,1	0,1,1	0,0,0	228	149	0.00030345282428559026	0.00223957127769	1.0,0.521,0.567	NA,1.0,1.0	-0.304
11201	gene:Solyc02g094150.2	NA	2	+	54777703	54777826	54777501	54777526	54778223	54778390	11201	42,118,69	4,1,4	29,17,22	0,4,3	272	149	0.00030742396918911685	0.00226613970857	0.852,0.985,0.904	1.0,0.7,0.801	0.08
14292	gene:Solyc05g007110.2	NA	5	+	1680800	1680979	1679763	1679802	1681132	1681246	14292	28,142,49	10,14,3	46,72,47	1,6,1	328	149	0.00030726409685138755	0.00226613970857	0.56,0.822,0.881	0.954,0.845,0.955	-0.164
5683	gene:Solyc08g076100.2	NA	8	-	60148166	60148238	60147559	60147675	60148488	60148726	5683	20,37,24	39,134,85	12,12,10	56,38,28	221	149	0.0003099209742218848	0.00228332244265	0.257,0.157,0.16	0.126,0.176,0.194	0.026
1919	gene:Solyc02g078900.2	NA	2	-	43534373	43534411	43533223	43533909	43535345	43535555	1919	2,8,2	11,35,38	1,0,0	26,21,7	187	149	0.0003104566688899384	0.00228604468982	0.127,0.154,0.04	0.03,0.0,0.0	0.097
5767	gene:Solyc05g051880.2	NA	5	-	62285470	62285527	62285200	62285302	62285973	62286069	5767	40,230,116	5,10,11	3,7,4	0,0,0	206	149	0.00031070857312008474	0.00228667545386	0.853,0.943,0.884	1.0,1.0,1.0	-0.107
7744	gene:Solyc01g080040.2	NA	1	+	79162340	79162432	79161803	79162024	79164433	79164740	7744	6,16,12	0,5,0	2,0,0	3,0,0	241	149	0.00031269903606329547	0.00230009371179	1.0,0.664,1.0	0.292,NA,NA	0.596
11036	gene:Solyc10g079830.1	NA	10	+	61316259	61316500	61315709	61315897	61316684	61316889	11036	5,21,17	119,296,118	4,1,16	92,53,45	390	149	0.00031370873048219416	0.00230628732645	0.016,0.026,0.052	0.016,0.007,0.12	-0.016
11477	gene:Solyc11g072970.1	NA	11	-	56119416	56119474	56117178	56117325	56120535	56120616	11477	2,3,0	0,1,0	1,4,0	8,1,0	207	149	0.0003193950936848666	0.00234683734703	1.0,0.683,NA	0.083,0.742,NA	0.429
8560	gene:Solyc02g091410.2	NA	2	-	52697870	52697983	52695000	52695171	52698168	52698274	8560	5,6,4	18,80,37	2,4,1	38,39,19	262	149	0.00032392651776981535	0.00237886238757	0.136,0.041,0.058	0.029,0.055,0.029	0.041
6866	gene:Solyc07g021630.2	NA	7	-	20386547	20386725	20385027	20385086	20386919	20387121	6866	15,29,20	7,12,5	2,0,2	0,0,2	327	149	0.00032625172572221437	0.0023946598118	0.494,0.524,0.646	1.0,NA,0.313	-0.102
6220	gene:Solyc02g092000.2	NA	2	-	53224556	53224650	53223843	53223999	53224856	53225033	6220	1,11,11	49,165,87	6,2,1	70,56,35	243	149	0.00032995422289540106	0.00242054417916	0.012,0.039,0.072	0.05,0.021,0.017	0.012
10808	gene:Solyc10g045540.1	NA	10	+	34562656	34562740	34561244	34561427	34562853	34562951	10808	0,3,0	0,6,0	0,2,0	0,0,0	233	149	0.0003322603422213859	0.00243616258382	NA,0.242,NA	NA,1.0,NA	-0.758
13294	gene:Solyc04g014710.2	NA	4	-	4972621	4972838	4972022	4972327	4976384	4976850	13294	221,512,240	5,18,8	156,188,116	11,10,11	366	149	0.0003343486631758274	0.00245016828023	0.947,0.921,0.924	0.852,0.884,0.811	0.082
7288	gene:Solyc01g111340.2	NA	1	-	97619628	97619767	97619330	97619503	97619843	97619878	7288	0,0,1	0,0,0	14,2,2	0,0,6	288	149	0.0003349723274151812	0.00245343150351	NA,NA,1.0	1.0,1.0,0.147	0.284
1771	gene:Solyc02g086870.2	NA	2	-	49474406	49474479	49473034	49473091	49475098	49475150	1771	4,35,11	0,6,2	23,8,12	1,0,0	222	149	0.0003354298040045797	0.00245547469616	1.0,0.797,0.787	0.939,1.0,1.0	-0.118
11520	gene:Solyc08g007100.2	NA	8	+	1666665	1666817	1666039	1666154	1667410	1667672	11520	15,58,13	2,8,4	20,5,22	2,0,2	301	149	0.00033618206155268735	0.00245836483608	0.788,0.782,0.617	0.832,1.0,0.845	-0.163
8178	gene:Solyc11g010430.1	NA	11	+	3493926	3494028	3493471	3493658	3494417	3494503	8178	26,144,62	0,0,2	38,17,25	0,0,4	251	149	0.00033609786579539934	0.00245836483608	1.0,1.0,0.948	1.0,1.0,0.788	0.053
8506	gene:Solyc08g081580.2	NA	8	+	64593572	64593646	64593155	64593240	64593742	64593770	8506	66,154,101	0,3,2	152,92,90	2,0,0	223	149	0.00033813902267123793	0.00247136145422	1.0,0.972,0.971	0.981,1.0,1.0	-0.013
282	gene:Solyc04g081660.1	NA	4	-	65609224	65609271	65608851	65608884	65609392	65609570	282	42,55,19	2,2,6	19,5,13	2,1,4	196	149	0.0003385879953643649	0.00247332866502	0.941,0.954,0.707	0.878,0.792,0.712	0.073
13932	gene:Solyc01g006840.2	NA	1	-	1412780	1412861	1412228	1412344	1412951	1413095	13932	10,18,16	0,0,0	13,6,6	4,2,0	230	149	0.00034739918397212104	0.00253634595304	1.0,1.0,1.0	0.678,0.66,1.0	0.221
13215	gene:Solyc06g018050.2	NA	6	+	16403613	16403678	16403444	16403528	16404235	16404449	13215	6,3,0	62,84,64	3,2,1	75,73,33	214	149	0.0003504816863920794	0.00255749368505	0.063,0.024,0.0	0.027,0.019,0.021	0.007
6421	gene:Solyc01g107300.2	NA	1	+	94890664	94890749	94889966	94890340	94890853	94891018	6421	2,4,0	0,1,0	1,1,2	3,0,2	234	149	0.00035256735709712073	0.00257134888487	1.0,0.718,NA	0.175,1.0,0.389	0.338
12683	gene:Solyc11g005050.1	NA	11	-	51824	51865	50542	50546	51946	52067	12683	17,132,57	0,0,0	44,16,17	2,2,4	190	149	0.0003562227636315274	0.00259406869242	1.0,1.0,1.0	0.945,0.863,0.769	0.141
1782	gene:Solyc02g078790.2	NA	2	+	43434544	43434588	43434251	43434324	43434694	43434780	1782	2,3,0	27,87,25	0,0,2	29,6,46	193	149	0.00035611994980307637	0.00259406869242	0.054,0.026,0.0	0.0,0.0,0.032	0.016
9680	gene:Solyc09g020110.2	NA	9	+	18421164	18421269	18420105	18420197	18421923	18422002	9680	45,129,67	0,0,0	55,31,53	0,0,9	254	149	0.0003562483286065296	0.00259406869242	1.0,1.0,1.0	1.0,1.0,0.776	0.075
3654	gene:Solyc10g075030.1	NA	10	+	58727626	58727874	58724643	58724756	58728371	58729012	3654	19,44,67	3,2,3	17,30,11	0,0,0	397	149	0.0003569387726400243	0.00259772106755	0.704,0.892,0.893	1.0,1.0,1.0	-0.17
3760	gene:Solyc01g058270.2	NA	1	+	65884230	65884486	65883990	65884140	65884562	65884684	3760	7,28,18	0,0,0	18,15,10	6,0,0	405	149	0.00035745345872991645	0.00260009112894	1.0,1.0,1.0	0.525,1.0,1.0	0.158
616	gene:Solyc10g074990.1	NA	10	-	58694832	58694906	58694659	58694755	58695311	58695335	616	31,114,37	7,16,8	18,17,12	5,3,4	223	149	0.0003613535706755953	0.00262707101725	0.747,0.826,0.756	0.706,0.791,0.667	0.055
8367	gene:Solyc03g059420.2	NA	3	+	29686037	29686217	29684502	29684655	29686571	29686741	8367	0,2,0	32,44,44	2,0,2	15,23,20	329	149	0.0003639770279743692	0.00264474591642	0.0,0.02,0.0	0.057,0.0,0.043	-0.027
4380	gene:Solyc05g015710.2	NA	5	-	11757572	11757682	11755996	11756260	11758143	11758617	4380	17,44,18	305,914,344	5,5,0	172,161,161	259	149	0.0003649871493363056	0.00265068544832	0.031,0.027,0.029	0.016,0.018,0.0	0.018
[truncated: 11,861 more rows]
