# Supplementary material for: High transcriptome plasticity drives phosphate starvation responses in tomato
Source: Stress Biol. 2022 Mar 18;2(1):18. doi: 10.1007/s44154-022-00035-4 (PMC10441952; doi:10.1007/s44154-022-00035-4)
Supplement: Supplementary file 3 — Additional file 3. [file 44154_2022_35_MOESM3_ESM.zip › rmats_9s/A3SS.MATS.ReadsOnTargetAndJunctionCounts.txt]

ID	GeneID	geneSymbol	chr	strand	longExonStart_0base	longExonEnd	shortES	shortEE	flankingES	flankingEE	ID	IC_SAMPLE_1	SC_SAMPLE_1	IC_SAMPLE_2	SC_SAMPLE_2	IncFormLen	SkipFormLen	PValue	FDR	IncLevel1	IncLevel2	IncLevelDifference
21293	gene:Solyc04g076830.2	NA	4	-	61703808	61704055	61703808	61703883	61705322	61705485	21293	285,228,155	174,112,88	6,30,20	47,88,93	321	149	0.0	0.0	0.432,0.486,0.45	0.056,0.137,0.091	0.361
24652	gene:Solyc09g075010.2	NA	9	-	66793180	66793252	66793180	66793219	66793357	66793384	24652	147,155,66	0,0,4	70,146,72	0,0,111	182	149	0.0	0.0	1.0,1.0,0.931	1.0,1.0,0.347	0.195
9109	gene:Solyc06g060720.2	NA	6	-	38737622	38737804	38737622	38737671	38737874	38738056	9109	124,92,122	654,643,489	0,5,11	150,445,269	282	149	0.0	0.0	0.091,0.07,0.116	0.0,0.006,0.021	0.083
16321	gene:Solyc06g074820.2	NA	6	+	46358324	46358415	46358372	46358415	46357574	46358074	16321	61,25,30	2,0,4	9,22,23	8,25,7	197	149	1.1980863296543578e-302	7.86873149159e-299	0.958,1.0,0.85	0.46,0.4,0.713	0.412
26532	gene:Solyc12g009980.1	NA	12	+	3129187	3129321	3129264	3129321	3128494	3128566	26532	34,27,25	512,552,329	5,17,11	405,1001,677	226	149	1.2890486085523162e-256	6.77291919906e-253	0.042,0.031,0.048	0.008,0.011,0.011	0.03
15299	gene:Solyc05g055430.2	NA	5	-	65086754	65086872	65086754	65086837	65087986	65088201	15299	60,53,48	32,31,20	3,17,22	18,50,26	184	149	1.9663976774631843e-237	8.60987223077e-234	0.603,0.581,0.66	0.119,0.216,0.407	0.367
25230	gene:Solyc03g118170.2	NA	3	-	67113839	67114030	67113839	67113899	67114256	67114481	25230	49,34,37	265,227,152	2,3,10	58,206,92	280	149	3.3461953548496685e-226	1.25582711668e-222	0.09,0.074,0.115	0.018,0.008,0.055	0.066
17744	gene:Solyc03g120270.2	NA	3	+	68724326	68724571	68724524	68724571	68723869	68724090	17744	57,47,48	225,314,149	4,6,10	62,163,114	347	149	4.331814562365784e-221	1.4225137546e-217	0.098,0.06,0.122	0.027,0.016,0.036	0.067
14681	gene:Solyc10g051110.1	NA	10	-	51526917	51527099	51526917	51527094	51527201	51527250	14681	77,40,47	218,100,125	13,16,20	45,202,162	154	149	3.549316506189424e-220	1.03604548816e-216	0.255,0.279,0.267	0.218,0.071,0.107	0.135
26159	gene:Solyc10g006440.2	NA	10	+	1049142	1049223	1049145	1049223	1048829	1049011	26159	0,0,2	8,6,5	2,6,4	2,2,0	152	149	2.414309823315159e-200	6.34263333683e-197	0.0,0.0,0.282	0.495,0.746,1.0	-0.653
16224	gene:Solyc02g083320.2	NA	2	-	46772650	46772732	46772650	46772670	46772809	46772924	16224	53,15,51	326,235,194	5,3,12	120,214,122	211	149	1.4204789783097225e-192	3.39249120356e-189	0.103,0.043,0.157	0.029,0.01,0.065	0.066
9872	gene:Solyc03g119280.2	NA	3	-	67917133	67917306	67917133	67917263	67917409	67917626	9872	25,15,17	113,127,93	0,11,3	74,207,97	192	149	1.9571960591020535e-190	4.28479147239e-187	0.147,0.084,0.124	0.0,0.04,0.023	0.097
10555	gene:Solyc10g009530.2	NA	10	+	3666696	3667714	3667514	3667714	3664561	3664682	10555	25,43,29	2,0,2	0,8,4	1,3,6	967	149	2.675984593961318e-187	5.40775317446e-184	0.658,1.0,0.691	0.0,0.291,0.093	0.655
25189	gene:Solyc01g067740.2	NA	1	+	76684586	76684659	76684609	76684659	76683502	76683580	25189	720,682,395	5473,5713,3343	127,471,240	477,1116,698	172	149	4.872438387145249e-181	9.14313063348e-178	0.102,0.094,0.093	0.187,0.268,0.23	-0.132
18276	gene:Solyc08g066160.2	NA	8	+	54562224	54562392	54562270	54562392	54562016	54562172	18276	86,82,53	21,19,5	11,52,24	0,1,1	195	149	4.048834951256201e-173	7.09112953363e-170	0.758,0.767,0.89	1.0,0.975,0.948	-0.169
8386	gene:Solyc07g066000.2	NA	7	+	67554202	67554446	67554315	67554446	67553123	67554087	8386	180,88,87	417,269,242	1,18,11	35,101,83	262	149	1.8041194589951477e-168	2.9622513942e-165	0.197,0.157,0.17	0.016,0.092,0.07	0.115
6025	gene:Solyc02g093460.2	NA	2	+	54327582	54327816	54327706	54327816	54327063	54327174	6025	34,23,31	100,113,49	2,11,3	17,97,67	273	149	1.2522305483853603e-167	1.93513816098e-164	0.157,0.1,0.257	0.06,0.058,0.024	0.124
23867	gene:Solyc09g075990.2	NA	9	-	67672404	67672631	67672404	67672469	67673085	67673180	23867	19,8,22	31,16,8	2,2,0	8,18,11	311	149	2.5538064463696316e-166	3.72728050848e-163	0.227,0.193,0.569	0.107,0.051,0.0	0.277
10848	gene:Solyc11g045370.1	NA	11	-	30705194	30705238	30705194	30705231	30709877	30709938	10848	36,22,13	31,36,20	10,8,8	28,45,53	156	149	1.2454103805044628e-165	1.72200926875e-162	0.526,0.369,0.383	0.254,0.145,0.126	0.251
5095	gene:Solyc12g097030.1	NA	12	+	65696986	65697201	65697132	65697201	65696147	65696356	5095	29,10,16	120,105,75	1,4,2	30,104,67	295	149	9.683813140884576e-165	1.27201727512e-161	0.109,0.046,0.097	0.017,0.019,0.015	0.067
13447	gene:Solyc01g105120.2	NA	1	-	93387304	93387413	93387304	93387407	93387780	93387993	13447	227,66,115	46,23,21	6,41,20	0,2,0	155	149	1.2573917623908175e-164	1.57299709475e-161	0.826,0.734,0.84	1.0,0.952,1.0	-0.184
10368	gene:Solyc05g013720.2	NA	5	-	7019774	7019905	7019774	7019833	7020236	7020334	10368	57,61,47	107,117,81	7,21,25	38,123,97	221	149	5.106305838690335e-163	6.09762548583e-160	0.264,0.26,0.281	0.11,0.103,0.148	0.148
8569	gene:Solyc08g082830.2	NA	8	-	65502345	65502571	65502345	65502550	65502676	65502736	8569	20,3,11	130,31,62	0,3,0	46,60,47	170	149	5.284096433098667e-160	6.03558684321e-157	0.119,0.078,0.135	0.0,0.042,0.0	0.097
108	gene:Solyc01g090200.2	NA	1	+	83828346	83828592	83828514	83828592	83828217	83828273	108	114,17,63	48,10,30	2,20,14	11,69,41	317	149	7.048974046633072e-159	7.7159832158e-156	0.527,0.444,0.497	0.079,0.12,0.138	0.377
19461	gene:Solyc02g094090.2	NA	2	-	54729013	54729249	54729013	54729091	54732127	54732269	19461	38,18,27	88,38,51	0,5,6	17,52,32	307	149	3.490644329912255e-157	3.66810868764e-154	0.173,0.187,0.204	0.0,0.045,0.083	0.145
8385	gene:Solyc07g066000.2	NA	7	+	67554223	67554446	67554315	67554446	67553123	67554087	8385	122,61,62	417,269,242	1,12,6	35,101,83	241	149	8.29458864310871e-155	8.38104377858e-152	0.153,0.123,0.137	0.017,0.068,0.043	0.095
3655	gene:Solyc01g020240.2	NA	1	+	27984617	27984794	27984624	27984794	27984290	27984417	3655	129,119,63	3,4,1	31,79,65	4,17,6	156	149	1.2972799074831466e-146	1.26225334998e-143	0.976,0.966,0.984	0.881,0.816,0.912	0.106
9390	gene:Solyc03g097130.2	NA	3	+	59464537	59464606	59464548	59464606	59464323	59464425	9390	77,45,67	48,43,21	11,29,6	15,38,29	160	149	3.9892318979619926e-143	3.74289682826e-140	0.599,0.494,0.748	0.406,0.415,0.162	0.286
5518	gene:Solyc08g059760.2	NA	8	-	45235015	45235169	45235015	45235086	45235403	45235519	5518	24,6,25	130,56,64	0,1,1	7,32,22	232	149	1.884779955752296e-138	1.70741566267e-135	0.106,0.064,0.201	0.0,0.02,0.028	0.108
3075	gene:Solyc11g006890.1	NA	11	-	1424909	1425196	1424909	1425112	1425709	1425782	3075	144,68,91	68,48,33	14,50,52	0,12,5	233	149	7.814854082419253e-138	6.84346771997e-135	0.575,0.475,0.638	1.0,0.727,0.869	-0.303
15867	gene:Solyc12g007010.1	NA	12	+	1448060	1448182	1448075	1448182	1447251	1447398	15867	243,148,127	50,22,27	30,87,48	0,6,2	164	149	2.348383685535945e-137	1.99014154202e-134	0.815,0.859,0.81	1.0,0.929,0.956	-0.134
15211	gene:Solyc02g086080.2	NA	2	+	48864810	48865059	48864961	48865059	48864672	48864721	15211	15,6,4	20,22,15	3,0,0	7,36,7	300	149	8.880209482451496e-132	7.29037447855e-129	0.271,0.119,0.117	0.176,0.0,0.0	0.11
14412	gene:Solyc08g066540.2	NA	8	-	55287980	55288187	55287980	55288184	55288281	55288419	14412	123,69,90	36,12,17	8,41,22	2,1,0	152	149	1.8185794160478826e-130	1.44775454058e-127	0.77,0.849,0.838	0.797,0.976,1.0	-0.105
25975	gene:Solyc05g007500.2	NA	5	+	2059214	2059326	2059232	2059326	2058696	2058788	25975	26,24,25	22,20,30	4,34,20	1,7,5	167	149	3.482108504738426e-129	2.69054330965e-126	0.513,0.517,0.426	0.781,0.813,0.781	-0.306
21247	gene:Solyc02g094150.2	NA	2	+	54778155	54778390	54778223	54778390	54777703	54777826	21247	85,76,42	421,397,280	0,1,3	9,47,38	217	149	8.08205821783173e-127	6.0663928983e-124	0.122,0.116,0.093	0.0,0.014,0.051	0.089
12778	gene:Solyc02g094540.2	NA	2	+	55079550	55079656	55079560	55079656	55079360	55079444	12778	3,0,3	189,117,136	0,5,10	36,54,39	159	149	5.74530214260186e-125	4.19263423856e-122	0.015,0.0,0.02	0.0,0.08,0.194	-0.08
24848	gene:Solyc01g067100.2	NA	1	-	75470504	75470715	75470504	75470696	75471804	75471919	24848	27,24,23	1,3,1	3,20,16	0,17,4	168	149	2.372997040011269e-123	1.68489203346e-120	0.96,0.876,0.953	1.0,0.511,0.78	0.166
7527	gene:Solyc09g082730.2	NA	9	-	68424849	68425070	68424849	68425050	68425222	68425393	7527	99,62,41	1,1,2	9,35,23	4,7,2	169	149	6.602915457667442e-123	4.56487347338e-120	0.989,0.982,0.948	0.665,0.815,0.91	0.176
3326	gene:Solyc07g064810.2	NA	7	-	66798624	66798678	66798624	66798667	66798749	66798805	3326	0,0,1	8,4,4	1,5,0	0,0,3	160	149	2.6766915961957766e-121	1.80306063907e-118	0.0,0.0,0.189	1.0,1.0,0.0	-0.604
19576	gene:Solyc01g112240.2	NA	1	-	98279674	98279753	98279674	98279750	98279866	98279997	19576	9,21,4	17,0,3	0,4,2	0,3,10	152	149	1.4970978997281668e-120	9.83256473094e-118	0.342,1.0,0.567	NA,0.567,0.164	0.271
11657	gene:Solyc08g065350.2	NA	8	+	53262780	53262957	53262894	53262957	53260392	53260448	11657	15,7,8	18,6,16	4,2,6	0,0,2	263	149	1.9081911784954077e-118	1.22268513293e-115	0.321,0.398,0.221	1.0,1.0,0.63	-0.563
26637	gene:Solyc02g094550.2	NA	2	+	55097286	55097752	55097683	55097752	55091771	55091876	26637	42,15,28	180,117,101	1,5,3	26,58,62	546	149	1.432961865514003e-116	8.96317646879e-114	0.06,0.034,0.07	0.01,0.023,0.013	0.039
2576	gene:Solyc03g123890.2	NA	3	-	70588689	70588805	70588689	70588743	70589569	70589609	2576	44,14,28	4,0,11	9,10,20	0,0,1	211	149	1.2220351313828055e-108	7.46606626432e-106	0.886,1.0,0.643	1.0,1.0,0.934	-0.135
2874	gene:Solyc04g076680.2	NA	4	+	61585503	61585726	61585706	61585726	61580031	61580271	2874	56,57,31	6,3,5	8,73,50	0,2,0	352	149	4.7206540792375574e-108	2.81855234808e-105	0.798,0.889,0.724	1.0,0.939,1.0	-0.176
20345	gene:Solyc03g095760.2	NA	3	-	56958482	56958734	56958482	56958724	56959607	56960108	20345	65,37,38	27,18,15	13,67,34	1,14,0	159	149	2.994383949010127e-106	1.74812134943e-103	0.693,0.658,0.704	0.924,0.818,1.0	-0.229
19437	gene:Solyc05g008270.2	NA	5	-	2654406	2654523	2654406	2654510	2656475	2656610	19437	107,91,38	31,29,10	51,118,81	4,8,3	162	149	1.1617242473588242e-105	6.63470819617e-103	0.76,0.743,0.778	0.921,0.931,0.961	-0.177
1392	gene:Solyc12g098390.1	NA	12	-	65912260	65912334	65912260	65912322	65912551	65912815	1392	24,12,17	63,58,57	2,1,3	15,28,37	161	149	1.8664555398098437e-102	1.04326922311e-99	0.261,0.161,0.216	0.11,0.032,0.07	0.142
25134	gene:Solyc03g081260.2	NA	3	-	52155769	52155882	52155769	52155861	52155965	52156330	25134	16,5,14	161,92,105	0,1,1	15,66,26	170	149	2.340802698827383e-102	1.2811505771e-99	0.08,0.045,0.105	0.0,0.013,0.033	0.061
15887	gene:Solyc02g036340.2	NA	2	-	30517749	30517883	30517749	30517880	30518025	30518190	15887	3,0,0	97,50,50	0,6,4	12,28,16	152	149	9.781426159645164e-102	5.24424176816e-99	0.029,0.0,0.0	0.0,0.174,0.197	-0.114
10224	gene:Solyc10g076590.1	NA	10	+	59557961	59558069	59557969	59558069	59557749	59557848	10224	49,27,11	61,54,44	4,1,0	4,15,23	157	149	1.4885145082689203e-100	7.82095292935e-98	0.433,0.322,0.192	0.487,0.06,0.0	0.133
15828	gene:Solyc04g072010.2	NA	4	+	59080625	59080755	59080699	59080755	59079167	59079235	15828	38,27,19	0,6,10	20,24,9	2,0,0	223	149	3.824419730364057e-99	1.97002609287e-96	1.0,0.75,0.559	0.87,1.0,1.0	-0.187
12298	gene:Solyc07g020790.2	NA	7	-	13488879	13488991	13488879	13488980	13489244	13489337	12298	111,76,62	12,13,8	12,43,43	0,2,1	160	149	9.016021458413397e-99	4.55499807181e-96	0.896,0.845,0.878	1.0,0.952,0.976	-0.103
10297	gene:Solyc12g096610.1	NA	12	+	65451885	65452072	65452009	65452072	65451169	65451339	10297	110,122,67	19,20,8	4,8,8	0,8,12	273	149	2.280852880620419e-98	1.13057143447e-95	0.76,0.769,0.82	1.0,0.353,0.267	0.243
10111	gene:Solyc06g084510.2	NA	6	-	49596935	49597150	49596935	49596971	49597481	49597569	10111	25,22,13	3,0,0	8,13,13	9,0,3	328	149	6.030151342135036e-97	2.93366862795e-94	0.791,1.0,1.0	0.288,1.0,0.663	0.28
2639	gene:Solyc05g012450.2	NA	5	-	5694896	5695046	5694896	5695030	5695124	5696085	2639	5,8,6	87,73,48	2,1,0	32,106,53	165	149	2.8198045748154094e-96	1.34689247245e-93	0.049,0.09,0.101	0.053,0.008,0.0	0.06
13374	gene:Solyc08g014340.2	NA	8	-	4165622	4165702	4165622	4165672	4165789	4165841	13374	1433,1363,870	54,30,29	462,1408,1040	17,99,51	179	149	3.3417094069599635e-96	1.56767942554e-93	0.957,0.974,0.961	0.958,0.922,0.944	0.023
16717	gene:Solyc09g061280.2	NA	9	-	58531450	58531674	58531450	58531654	58533284	58533688	16717	43,27,28	557,465,305	0,2,0	18,65,33	169	149	6.724075191971461e-96	3.09909086611e-93	0.064,0.049,0.075	0.0,0.026,0.0	0.054
11131	gene:Solyc10g044840.1	NA	10	-	28282518	28282598	28282518	28282588	28283176	28283337	11131	11,21,4	114,126,47	0,8,3	37,170,91	159	149	7.588686335723078e-94	3.43728239182e-91	0.083,0.135,0.074	0.0,0.042,0.03	0.073
37	gene:Solyc01g099730.2	NA	1	+	89887437	89887673	89887477	89887673	89887254	89887314	37	16,10,8	89,51,43	6,7,7	4,16,3	189	149	2.160988077426137e-93	9.6222572512e-91	0.124,0.134,0.128	0.542,0.256,0.648	-0.353
26679	gene:Solyc12g014060.1	NA	12	-	4870508	4870587	4870508	4870582	4870702	4870767	26679	132,141,68	12,8,14	26,83,64	0,1,3	154	149	3.912590361839999e-93	1.71312768993e-90	0.914,0.945,0.825	1.0,0.988,0.954	-0.086
24855	gene:Solyc01g067100.2	NA	1	-	75470504	75470704	75470504	75470696	75471804	75471919	24855	381,173,334	1,3,1	78,271,189	0,17,4	157	149	7.136742146313729e-93	3.0735959496e-90	0.997,0.982,0.997	1.0,0.938,0.978	0.02
27253	gene:Solyc01g099930.2	NA	1	-	90042110	90042254	90042110	90042238	90042485	90042548	27253	130,104,62	16,11,11	21,44,27	1,2,0	165	149	8.182775639707617e-93	3.46725320695e-90	0.88,0.895,0.836	0.95,0.952,1.0	-0.097
2044	gene:Solyc12g008760.1	NA	12	+	2117430	2117551	2117540	2117551	2116903	2117159	2044	2,32,3	119,0,82	0,0,6	0,6,63	259	149	1.4963742708493826e-92	6.23988070944e-90	0.01,1.0,0.021	NA,0.0,0.052	0.318
18034	gene:Solyc09g018370.2	NA	9	+	14520415	14520550	14520422	14520550	14520166	14520315	18034	3,0,2	66,12,47	0,11,1	6,24,9	156	149	2.5367144270585784e-92	1.04128163614e-89	0.042,0.0,0.039	0.0,0.304,0.096	-0.106
27519	gene:Solyc07g062400.2	NA	7	-	65162890	65163052	65162890	65162962	65163432	65163695	27519	12,11,13	5,1,4	0,0,2	0,3,3	239	149	2.941444205659272e-92	1.18884124195e-89	0.599,0.873,0.67	NA,0.0,0.294	0.567
7437	gene:Solyc03g007680.2	NA	3	+	2206329	2206566	2206339	2206566	2206117	2206184	7437	160,108,115	7,9,4	40,190,62	6,9,29	159	149	7.955677222657908e-92	3.16672115631e-89	0.955,0.918,0.964	0.862,0.952,0.667	0.119
8411	gene:Solyc12g038400.1	NA	12	-	48114359	48114597	48114359	48114454	48115001	48115222	8411	20,3,14	110,76,62	0,5,1	23,69,57	292	149	9.919519861900034e-92	3.88948815361e-89	0.085,0.02,0.103	0.0,0.036,0.009	0.054
19702	gene:Solyc05g050530.2	NA	5	+	60668270	60668308	60668275	60668308	60667613	60667671	19702	7,12,15	156,141,91	1,1,1	18,85,57	154	149	1.5101962804774703e-91	5.83446565947e-89	0.042,0.076,0.138	0.051,0.011,0.017	0.059
2574	gene:Solyc03g123890.2	NA	3	-	70573830	70573986	70573830	70573938	70574103	70574238	2574	4,7,7	15,8,7	7,0,0	0,1,0	197	149	1.6321035090960667e-91	6.21405670833e-89	0.168,0.398,0.431	1.0,0.0,NA	-0.168
2002	gene:Solyc02g031910.2	NA	2	-	27151861	27152056	27151861	27151949	27152595	27152748	2002	139,204,88	2,0,3	28,118,78	0,15,0	256	149	1.7274040054432138e-91	6.48294723243e-89	0.976,1.0,0.945	1.0,0.821,1.0	0.033
14746	gene:Solyc09g008490.2	NA	9	+	1969189	1969285	1969195	1969285	1968229	1968289	14746	38,5,25	36,0,18	0,3,2	2,13,5	155	149	1.850074485452554e-91	6.84553617005e-89	0.504,1.0,0.572	0.0,0.182,0.278	0.539
7852	gene:Solyc01g088720.2	NA	1	+	83483091	83483293	83483236	83483293	83482436	83482513	7852	7,0,10	60,15,27	0,0,2	9,36,34	294	149	3.3698406620501073e-91	1.22957061157e-88	0.056,0.0,0.158	0.0,0.0,0.029	0.062
4769	gene:Solyc09g083130.2	NA	9	-	68804256	68804441	68804256	68804333	68804584	68804625	4769	8,24,12	138,201,89	2,8,7	98,212,169	257	149	8.026949689904573e-91	2.88871226443e-88	0.033,0.065,0.073	0.012,0.021,0.023	0.038
24973	gene:Solyc02g092010.2	NA	2	-	53227050	53227279	53227050	53227105	53227714	53227765	24973	9,10,6	85,84,47	2,0,0	23,31,60	323	149	1.1960116960434324e-89	4.24600314416e-87	0.047,0.052,0.056	0.039,0.0,0.0	0.039
18981	gene:Solyc06g082070.2	NA	6	+	48008772	48008944	48008807	48008944	48008356	48008694	18981	101,73,78	0,0,2	24,63,44	0,4,7	184	149	6.215444836898771e-89	2.17714601747e-86	1.0,1.0,0.969	1.0,0.927,0.836	0.069
7661	gene:Solyc01g100170.2	NA	1	+	90238602	90238692	90238618	90238692	90237260	90237537	7661	105,64,72	7,13,5	14,22,9	0,1,0	165	149	7.619257701711423e-89	2.63375683002e-86	0.931,0.816,0.929	1.0,0.952,1.0	-0.092
11929	gene:Solyc06g060340.2	PSBS	6	+	38322797	38322931	38322811	38322931	38322319	38322678	11929	65,56,62	1973,1377,1389	6,33,26	145,378,287	163	149	1.6481871664062396e-88	5.62331494138e-86	0.029,0.036,0.039	0.036,0.074,0.076	-0.027
5236	gene:Solyc11g005200.1	NA	11	-	170398	170472	170398	170450	170543	170614	5236	9,16,4	134,121,79	0,0,1	15,30,25	171	149	4.354119277836113e-88	1.466500866e-85	0.055,0.103,0.042	0.0,0.0,0.034	0.055
8999	gene:Solyc02g090090.2	NA	2	-	51723374	51723575	51723374	51723569	51725179	51725427	8999	112,109,94	56,42,47	45,117,86	2,43,13	155	149	6.260213335259577e-88	2.0817982852e-85	0.658,0.714,0.658	0.956,0.723,0.864	-0.171
3230	gene:Solyc12g056660.1	NA	12	-	62661144	62661198	62661144	62661191	62661571	62661662	3230	28,26,16	3,2,8	8,21,24	0,0,2	156	149	3.2699639468828657e-87	1.07381528561e-84	0.899,0.925,0.656	1.0,1.0,0.92	-0.147
15613	gene:Solyc06g069090.2	NA	6	-	42881825	42881937	42881825	42881910	42882381	42882477	15613	104,93,71	827,692,533	23,36,17	176,593,277	176	149	4.775008992933303e-87	1.54869458337e-84	0.096,0.102,0.101	0.1,0.049,0.049	0.034
4354	gene:Solyc09g090870.2	NA	9	-	70283446	70283594	70283446	70283532	70283831	70283896	4354	7,2,2	24,4,3	1,0,0	0,17,6	211	149	1.3947757302429595e-86	4.46855526942e-84	0.171,0.261,0.32	1.0,0.0,0.0	-0.083
18362	gene:Solyc05g056150.2	NA	5	-	65549332	65549460	65549332	65549418	65549691	65549899	18362	8,9,6	32,21,26	1,7,0	27,53,34	191	149	1.6395558158402835e-86	5.1894904624e-84	0.163,0.251,0.153	0.028,0.093,0.0	0.149
13827	gene:Solyc07g025160.2	NA	7	-	26157523	26157616	26157523	26157613	26157687	26157741	13827	9,15,3	53,48,44	0,4,0	20,37,28	152	149	2.2704689164005826e-84	7.10089153604e-82	0.143,0.234,0.063	0.0,0.096,0.0	0.115
5505	gene:Solyc11g008000.1	NA	11	-	2207059	2207155	2207059	2207103	2207237	2207518	5505	10,7,2	4,0,2	2,0,0	0,8,0	201	149	1.399261431701638e-83	4.32470553791e-81	0.65,1.0,0.426	1.0,0.0,NA	0.192
8720	gene:Solyc01g098610.2	NA	1	-	89078359	89078570	89078359	89078552	89078630	89078720	8720	42,32,23	902,822,499	0,5,3	91,243,160	167	149	2.5113509225238293e-83	7.67159303321e-81	0.04,0.034,0.039	0.0,0.018,0.016	0.026
27432	gene:Solyc11g067230.1	NA	11	-	52972197	52972427	52972197	52972396	52973933	52974039	27432	10,22,2	120,84,75	1,0,2	21,30,37	180	149	5.591159159350216e-83	1.68833726753e-80	0.065,0.178,0.022	0.038,0.0,0.043	0.061
2147	gene:Solyc07g042750.2	NA	7	+	56265798	56266023	56265906	56266023	56265614	56265706	2147	17,22,12	30,24,16	4,3,5	10,26,18	257	149	7.237477643717831e-83	2.16063380884e-80	0.247,0.347,0.303	0.188,0.063,0.139	0.169
24146	gene:Solyc02g088350.2	NA	2	-	50475336	50475512	50475336	50475455	50475586	50475704	24146	45,31,35	369,297,244	8,21,13	186,555,390	206	149	1.0165729235196487e-82	3.00071767121e-80	0.081,0.07,0.094	0.03,0.027,0.024	0.055
9146	gene:Solyc08g075890.2	NA	8	+	59982387	59982501	59982405	59982501	59982239	59982303	9146	615,646,285	50,70,48	166,368,224	5,22,17	167	149	1.5192518662476066e-82	4.43469619758e-80	0.916,0.892,0.841	0.967,0.937,0.922	-0.059
25920	gene:Solyc11g011960.1	NA	11	-	4915105	4915220	4915105	4915152	4915300	4915358	25920	138,95,68	2626,2019,1443	6,10,7	115,502,340	217	149	1.1992349321530184e-81	3.46209900028e-79	0.035,0.031,0.031	0.035,0.013,0.014	0.012
8244	gene:Solyc03g026310.2	NA	3	+	3745707	3745858	3745834	3745858	3745057	3745245	8244	13,2,8	99,20,55	0,2,0	6,38,27	276	149	1.610777363841849e-81	4.59964479625e-79	0.066,0.051,0.073	0.0,0.028,0.0	0.054
16532	gene:Solyc08g005970.2	NA	8	-	738332	738424	738332	738416	738998	739092	16532	153,72,115	18,0,0	24,90,76	1,0,0	157	149	4.682832909816297e-81	1.32282476746e-78	0.89,1.0,1.0	0.958,1.0,1.0	-0.023
7268	gene:Solyc04g081320.2	SPA	4	-	65348454	65348625	65348454	65348611	65350206	65350258	7268	12,13,1	205,187,76	15,38,27	112,300,229	163	149	5.142455020171117e-81	1.4372067642e-78	0.051,0.06,0.012	0.109,0.104,0.097	-0.062
3448	gene:Solyc03g111000.2	NA	3	+	61704574	61704660	61704607	61704660	61704202	61704392	3448	6,17,22	13,18,8	0,0,4	4,12,2	182	149	3.785353901598958e-80	1.0467898142e-77	0.274,0.436,0.692	0.0,0.0,0.621	0.26
8761	gene:Solyc05g012620.2	NA	5	+	5827134	5827307	5827139	5827307	5826887	5826982	8761	123,83,72	12,8,8	60,107,104	0,2,6	154	149	6.418416661077622e-80	1.75643983441e-77	0.908,0.909,0.897	1.0,0.981,0.944	-0.07
20840	gene:Solyc01g079250.2	NA	1	-	78341571	78341797	78341571	78341697	78342104	78343189	20840	197,152,121	446,348,228	31,94,43	92,310,176	249	149	2.9691688156857015e-79	8.04154989246e-77	0.209,0.207,0.241	0.168,0.154,0.128	0.069
14725	gene:Solyc09g008490.2	NA	9	+	1975735	1975947	1975745	1975947	1975620	1975660	14725	87,51,55	3,1,12	13,30,22	0,1,0	159	149	1.2888019223603189e-78	3.45490972473e-76	0.965,0.98,0.811	1.0,0.966,1.0	-0.07
20638	gene:Solyc01g098090.2	NA	1	+	88693619	88693813	88693777	88693813	88692749	88692847	20638	12,13,9	87,39,31	0,1,1	3,18,9	307	149	1.9309718916360593e-78	5.12409722881e-76	0.063,0.139,0.124	0.0,0.026,0.051	0.083
23786	gene:Solyc08g062770.2	NA	8	+	51886695	51886767	51886714	51886767	51886391	51886499	23786	19,8,17	12,7,3	2,18,6	1,2,0	168	149	1.2994521565518776e-77	3.41379076048e-75	0.584,0.503,0.834	0.639,0.889,1.0	-0.202
16494	gene:Solyc03g013630.2	NA	3	-	43749636	43749795	43749636	43749792	43749916	43749963	16494	4,4,3	11,1,6	0,8,1	0,0,1	152	149	2.174025390176786e-77	5.65483376488e-75	0.263,0.797,0.329	NA,1.0,0.495	-0.285
23209	gene:Solyc02g082030.2	NA	2	+	45760296	45760423	45760307	45760423	45758626	45758956	23209	30,26,17	92,146,49	3,14,6	41,88,80	160	149	2.694020637250415e-77	6.93868785894e-75	0.233,0.142,0.244	0.064,0.129,0.065	0.12
10711	gene:Solyc06g071800.2	NA	6	-	44223437	44223677	44223437	44223586	44223841	44223949	10711	32,6,19	8,6,7	0,3,0	2,7,0	240	149	3.0140609220789283e-77	7.68761111495e-75	0.713,0.383,0.628	0.0,0.21,NA	0.47
24561	gene:Solyc08g008380.2	NA	8	+	2810795	2810909	2810815	2810909	2810304	2810469	24561	17,9,13	0,0,1	0,0,10	0,4,1	169	149	4.5461189541027084e-77	1.14837587542e-74	1.0,1.0,0.92	NA,0.0,0.898	0.524
3373	gene:Solyc03g116550.2	NA	3	+	65923644	65923743	65923672	65923743	65923106	65923189	3373	39,20,24	9,7,6	4,28,12	12,7,18	177	149	7.355399464352905e-77	1.84032094598e-74	0.785,0.706,0.771	0.219,0.771,0.359	0.304
14743	gene:Solyc09g008490.2	NA	9	+	1973560	1973706	1973565	1973706	1972622	1972704	14743	65,12,53	8,1,7	19,21,22	0,2,0	154	149	8.745247543594909e-77	2.16741885111e-74	0.887,0.921,0.88	1.0,0.91,1.0	-0.074
26276	gene:Solyc02g084490.1	NA	2	+	47585277	47585394	47585280	47585394	47585016	47585103	26276	15,2,17	155,85,83	0,0,2	9,26,28	152	149	4.7738083729201575e-76	1.17208149313e-73	0.087,0.023,0.167	0.0,0.0,0.065	0.071
24239	gene:Solyc11g069270.1	NA	11	+	53901718	53901811	53901722	53901811	53901570	53901637	24239	146,80,125	0,1,1	35,113,74	1,12,0	153	149	1.828184520559526e-75	4.44705884626e-73	1.0,0.987,0.992	0.971,0.902,1.0	0.035
19386	gene:Solyc01g105880.2	NA	1	+	93899016	93899265	93899023	93899265	93898893	93898933	19386	76,67,60	6,10,6	17,33,51	0,3,0	156	149	2.0433039469751678e-75	4.92473743037e-73	0.924,0.865,0.905	1.0,0.913,1.0	-0.073
21344	gene:Solyc09g074100.2	NA	9	-	65777391	65777494	65777391	65777480	65778757	65778863	21344	8,8,5	68,37,45	0,3,0	8,38,33	163	149	1.4469918122425858e-74	3.45581108177e-72	0.097,0.165,0.092	0.0,0.067,0.0	0.096
15551	gene:Solyc10g006930.2	NA	10	-	1365501	1365572	1365501	1365545	1365647	1365715	15551	139,73,65	11,0,9	22,79,54	1,2,0	176	149	2.042636452088248e-74	4.83442362458e-72	0.915,1.0,0.859	0.949,0.971,1.0	-0.049
11181	gene:Solyc02g094560.2	NA	2	+	55097918	55098006	55097921	55098006	55097696	55097752	11181	259,146,173	13,8,8	24,80,65	0,0,2	152	149	2.701838351678945e-74	6.33749958366e-72	0.951,0.947,0.955	1.0,1.0,0.97	-0.039
20804	gene:Solyc03g121380.2	NA	3	-	69490165	69490406	69490165	69490392	69491947	69492340	20804	3,8,1	39,5,24	0,2,0	11,14,20	163	149	2.9322765702015312e-74	6.81715378547e-72	0.066,0.594,0.037	0.0,0.116,0.0	0.194
7776	gene:Solyc09g007190.2	NA	9	+	809056	809198	809071	809198	807027	807258	7776	711,593,390	94,75,36	43,110,77	2,5,5	164	149	1.1332550796434046e-73	2.61155650854e-71	0.873,0.878,0.908	0.951,0.952,0.933	-0.059
23976	gene:Solyc04g072880.2	NA	4	+	59836893	59837122	59837033	59837122	59835848	59835926	23976	112,60,54	8,6,6	13,29,28	10,13,15	289	149	2.958920591818091e-73	6.75322935256e-71	0.878,0.838,0.823	0.401,0.535,0.49	0.371
394	gene:Solyc09g098340.2	NA	9	-	72184435	72184559	72184435	72184507	72185477	72185549	394	2,1,2	121,99,71	0,1,6	0,18,15	201	149	2.9818986901795155e-73	6.75322935256e-71	0.012,0.007,0.02	NA,0.04,0.229	-0.122
24741	gene:Solyc02g090670.2	NA	2	-	52201050	52201166	52201050	52201115	52201445	52201506	24741	8,9,0	0,5,0	6,5,8	4,19,1	200	149	6.788624501763637e-73	1.52430730159e-70	1.0,0.573,NA	0.528,0.164,0.856	0.27
16298	gene:Solyc06g053170.2	NA	6	+	35915826	35915943	35915856	35915943	35915736	35915774	16298	38,53,28	19,14,18	19,42,34	2,9,4	179	149	2.2249508068763703e-72	4.95353242775e-70	0.625,0.759,0.564	0.888,0.795,0.876	-0.204
20045	gene:Solyc03g059180.2	NA	3	-	27862603	27862681	27862603	27862673	27862885	27863000	20045	205,216,140	8,8,12	81,228,143	2,5,0	157	149	5.036866750814884e-72	1.11196240681e-69	0.961,0.962,0.917	0.975,0.977,1.0	-0.037
8002	gene:Solyc09g005140.1	NA	9	-	131778	131810	131778	131798	131904	132009	8002	0,1,3	30,14,3	2,0,4	0,0,4	161	149	8.053768105253869e-72	1.76317118244e-69	0.0,0.062,0.481	1.0,NA,0.481	-0.559
12998	gene:Solyc07g006190.2	NA	7	-	1024698	1024813	1024698	1024735	1025832	1025947	12998	18,1,7	10,1,0	0,2,4	0,6,0	227	149	8.78884389503689e-72	1.90819601625e-69	0.542,0.396,1.0	NA,0.18,1.0	0.056
21008	gene:Solyc02g068700.2	NA	2	-	38635460	38635545	38635460	38635541	38636403	38636499	21008	8,15,3	294,202,154	0,6,0	105,264,163	153	149	1.6023293956753855e-71	3.45039307818e-69	0.026,0.067,0.019	0.0,0.022,0.0	0.03
8342	gene:Solyc08g065360.2	NA	8	+	53282500	53282576	53282511	53282576	53282362	53282424	8342	65,34,38	1,2,0	10,26,22	0,7,2	160	149	2.714540918474754e-71	5.79786215197e-69	0.984,0.941,1.0	1.0,0.776,0.911	0.079
25212	gene:Solyc10g006840.2	NA	10	+	1281455	1281611	1281466	1281611	1279623	1279703	25212	11,10,5	96,120,60	0,1,1	12,27,27	160	149	3.460517392336902e-71	7.33155261404e-69	0.096,0.072,0.072	0.0,0.033,0.033	0.058
18860	gene:Solyc02g090680.2	NA	2	+	52221049	52221239	52221062	52221239	52220915	52220962	18860	3,7,6	61,60,57	0,0,1	10,18,21	162	149	4.086863278701836e-71	8.58927881558e-69	0.043,0.097,0.088	0.0,0.0,0.042	0.062
9977	gene:Solyc08g007470.1	NA	8	+	2040880	2041209	2040974	2041209	2038690	2040371	9977	57,30,26	3,1,2	0,8,5	0,5,2	243	149	4.277587176358233e-71	8.91876926271e-69	0.921,0.948,0.889	NA,0.495,0.605	0.369
19463	gene:Solyc02g094090.2	NA	2	-	54729013	54729249	54729013	54729087	54732127	54732269	19463	38,18,27	2,0,8	0,5,6	2,6,1	311	149	1.148170116692886e-70	2.37508481383e-68	0.901,1.0,0.618	0.0,0.285,0.742	0.497
628	gene:Solyc06g083410.2	NA	6	+	48815064	48815123	48815067	48815123	48814227	48814262	628	38,27,29	13,7,9	2,17,2	0,1,0	152	149	2.0277069622107945e-70	4.16171012533e-68	0.741,0.791,0.76	1.0,0.943,1.0	-0.217
22705	gene:Solyc11g044750.1	NA	11	+	32359816	32359917	32359819	32359917	32359590	32359732	22705	58,37,29	118,119,71	21,42,56	13,80,70	152	149	4.31530353465529e-70	8.78816582627e-68	0.325,0.234,0.286	0.613,0.34,0.44	-0.183
1826	gene:Solyc06g071460.2	NA	6	+	43965542	43965640	43965587	43965640	43965434	43965470	1826	5,13,4	5,2,4	2,5,4	0,2,0	194	149	5.150800992071719e-70	1.04089763741e-67	0.434,0.833,0.434	1.0,0.658,1.0	-0.319
18925	gene:Solyc11g065320.1	NA	11	-	50711483	50711631	50711483	50711586	50711710	50711974	18925	321,246,216	13,17,10	73,190,165	7,25,17	194	149	5.833955994027478e-70	1.16995311389e-67	0.95,0.917,0.943	0.889,0.854,0.882	0.062
1142	gene:Solyc04g016480.2	NA	4	-	7307942	7308091	7307942	7308037	7308699	7308804	1142	35,7,27	5,8,6	8,6,3	0,2,0	203	149	1.0100849933796513e-69	2.0102987016e-67	0.837,0.391,0.768	1.0,0.688,1.0	-0.231
18388	gene:Solyc07g062810.2	NA	7	-	65471837	65471905	65471837	65471902	65471992	65472096	18388	0,2,0	8,6,4	2,14,4	10,50,15	152	149	1.2316323594096627e-69	2.43279802361e-67	0.0,0.246,0.0	0.164,0.215,0.207	-0.113
17659	gene:Solyc04g051310.2	NA	4	+	50316449	50316571	50316500	50316571	50313123	50313824	17659	35,31,22	83,49,48	1,15,6	14,52,37	200	149	4.3532333752522814e-69	8.53461149263e-67	0.239,0.32,0.255	0.051,0.177,0.108	0.159
16928	gene:Solyc05g052910.2	NA	5	-	63082405	63082489	63082405	63082476	63082647	63082768	16928	83,48,72	14,6,1	0,16,5	0,5,4	162	149	8.816845438798277e-69	1.71575812239e-66	0.845,0.88,0.985	NA,0.746,0.535	0.263
23886	gene:Solyc01g067510.2	NA	1	+	76239894	76240394	76240341	76240394	76239690	76239815	23886	259,131,143	7,6,2	58,210,145	10,5,18	596	149	1.0065932994064552e-68	1.94442739476e-66	0.902,0.845,0.947	0.592,0.913,0.668	0.174
5532	gene:Solyc05g053190.2	NA	5	-	63313881	63313982	63313881	63313975	63314057	63314236	5532	6,1,3	10,8,3	0,2,0	2,9,4	156	149	4.7412432321608454e-68	9.09176649285e-66	0.364,0.107,0.489	0.0,0.175,0.0	0.262
19961	gene:Solyc10g054330.1	NA	10	+	55255766	55255868	55255769	55255868	55254839	55254970	19961	153,130,60	53,45,27	43,155,70	9,32,11	152	149	5.504849289253605e-68	1.04795576578e-65	0.739,0.739,0.685	0.824,0.826,0.862	-0.116
26822	gene:Solyc08g061500.1	NA	8	-	48831174	48831357	48831174	48831345	48831701	48831791	26822	8,3,11	52,28,29	0,0,2	3,6,14	161	149	8.419638212927908e-68	1.59131162224e-65	0.125,0.09,0.26	0.0,0.0,0.117	0.119
19339	gene:Solyc01g079230.2	NA	1	+	78325981	78326200	78326081	78326200	78325845	78325924	19339	94,52,89	11,1,10	12,30,10	0,2,0	249	149	9.409158460532562e-68	1.76562858512e-65	0.836,0.969,0.842	1.0,0.9,1.0	-0.084
21163	gene:Solyc01g010830.2	NA	1	-	6238674	6238794	6238674	6238788	6239082	6239250	21163	67,23,15	45,26,16	0,16,6	12,24,12	155	149	1.2580299620654235e-67	2.34395071868e-65	0.589,0.46,0.474	0.0,0.391,0.325	0.269
829	gene:Solyc10g008020.2	NA	10	+	2184712	2184873	2184760	2184873	2183876	2184215	829	1,1,4	193,174,141	4,13,2	53,195,121	197	149	1.5670526323977595e-67	2.89915772576e-65	0.004,0.004,0.021	0.054,0.048,0.012	-0.028
2550	gene:Solyc09g091570.2	NA	9	+	70823657	70823793	70823693	70823793	70823470	70823579	2550	6,6,4	99,57,64	0,1,0	15,42,38	185	149	2.6241690806621956e-67	4.820947267e-65	0.047,0.078,0.048	0.0,0.019,0.0	0.051
2850	gene:Solyc01g100260.2	NA	1	+	90333711	90333816	90333717	90333816	90331819	90331932	2850	15,13,2	68,55,42	0,1,3	13,32,26	155	149	2.683442529952302e-67	4.89560546558e-65	0.175,0.185,0.044	0.0,0.029,0.1	0.092
5222	gene:Solyc05g010240.2	NA	5	+	4417373	4417499	4417377	4417499	4417122	4417278	5222	63,15,41	10,4,4	10,15,9	0,0,2	153	149	2.9667765776718658e-67	5.3751853429e-65	0.86,0.785,0.909	1.0,1.0,0.814	-0.087
378	gene:Solyc02g032330.2	NA	2	+	28226123	28226329	28226130	28226329	28219152	28219246	378	6,6,4	97,55,31	0,1,0	14,19,10	156	149	3.838124581371553e-67	6.90625827926e-65	0.056,0.094,0.11	0.0,0.048,0.0	0.071
20292	gene:Solyc04g005090.2	NA	4	-	77252	77432	77252	77425	77495	77723	20292	19,11,12	143,104,91	0,6,2	44,83,48	156	149	8.993138613312417e-67	1.60720234361e-64	0.113,0.092,0.112	0.0,0.065,0.038	0.071
14717	gene:Solyc11g008460.1	NA	11	+	2659924	2660047	2659946	2660047	2659729	2659840	14717	42,27,33	147,78,114	1,21,7	41,96,58	171	149	1.1254955144061683e-66	1.99783058507e-64	0.199,0.232,0.201	0.021,0.16,0.095	0.119
17491	gene:Solyc04g063210.2	NA	4	-	55351352	55351557	55351352	55351525	55351893	55351968	17491	32,2,25	251,76,172	2,12,3	5,18,15	181	149	1.3324142353123172e-66	2.34925197154e-64	0.095,0.021,0.107	0.248,0.354,0.141	-0.173
21738	gene:Solyc04g079290.2	NA	4	+	63801226	63801341	63801230	63801341	63800491	63800624	21738	0,2,0	25,16,12	1,7,3	7,33,31	153	149	2.0954860229795554e-66	3.67003422065e-64	0.0,0.109,0.0	0.122,0.171,0.086	-0.09
13676	gene:Solyc06g007160.2	NA	6	-	1219606	1219767	1219606	1219763	1219887	1219953	13676	152,104,93	8,3,5	84,199,139	0,4,0	153	149	2.1244246277791972e-66	3.69607678122e-64	0.949,0.971,0.948	1.0,0.98,1.0	-0.037
6828	gene:Solyc03g044380.2	NA	3	+	8963017	8963190	8963046	8963190	8962807	8962892	6828	3,7,1	35,17,23	0,2,0	10,43,8	178	149	2.1600370971287952e-66	3.73331148544e-64	0.067,0.256,0.035	0.0,0.037,0.0	0.107
13295	gene:Solyc03g007230.2	NA	3	+	1793971	1794098	1794003	1794098	1792294	1793136	13295	20,20,5	1,1,0	0,1,2	4,0,0	181	149	5.015470271025669e-66	8.61185748301e-64	0.943,0.943,1.0	0.0,1.0,1.0	0.295
17732	gene:Solyc07g064630.2	NA	7	+	66695790	66695961	66695883	66695961	66695222	66695392	17732	4,8,2	8,11,10	0,0,2	16,18,9	242	149	6.503187968448269e-66	1.10938474753e-63	0.235,0.309,0.11	0.0,0.0,0.12	0.178
14100	gene:Solyc01g081480.2	NA	1	+	80685324	80685485	80685364	80685485	80684337	80684390	14100	18,25,14	30,18,23	1,13,6	12,22,31	189	149	8.444499621253795e-66	1.43126096484e-63	0.321,0.523,0.324	0.062,0.318,0.132	0.219
5557	gene:Solyc01g088460.2	NA	1	+	83265387	83266608	83266367	83266608	83264526	83264777	5557	319,131,172	353,271,217	26,77,45	44,179,100	1129	149	1.0570748048601862e-65	1.78015462811e-63	0.107,0.06,0.095	0.072,0.054,0.056	0.027
5559	gene:Solyc02g091030.2	NA	2	+	52471825	52471843	52471828	52471843	52471628	52471703	5559	17,2,6	4,7,5	0,0,4	0,1,0	152	149	1.4092023912691099e-65	2.35803541535e-63	0.806,0.219,0.541	NA,0.0,1.0	0.022
451	gene:Solyc06g060420.2	NA	6	-	38432974	38433043	38432974	38433028	38433109	38433169	451	24,24,40	292,189,184	3,14,13	65,235,150	164	149	1.4248260010588727e-65	2.36908885277e-63	0.069,0.103,0.165	0.04,0.051,0.073	0.058
4996	gene:Solyc09g008260.2	NA	9	+	1732428	1732632	1732476	1732632	1732201	1732335	4996	108,57,72	4,5,8	14,50,25	0,1,1	197	149	1.4490735163916638e-65	2.39425222322e-63	0.953,0.896,0.872	1.0,0.974,0.95	-0.068
26056	gene:Solyc05g056520.2	NA	5	-	65790265	65790350	65790265	65790340	65790446	65790659	26056	4,3,9	40,39,25	0,0,3	12,42,17	159	149	1.6921729092075718e-65	2.77844215611e-63	0.086,0.067,0.252	0.0,0.0,0.142	0.088
23374	gene:Solyc03g034360.2	NA	3	-	6190997	6191123	6190997	6191099	6191283	6191545	23374	3,10,0	2,0,0	1,1,2	0,4,0	173	149	2.0808847010458495e-65	3.39546099262e-63	0.564,1.0,NA	1.0,0.177,1.0	0.056
23857	gene:Solyc04g009480.1	NA	4	+	2882112	2882162	2882121	2882162	2881452	2881519	23857	45,25,23	7,7,2	1,22,5	0,2,0	158	149	2.1626442256980734e-65	3.50708805267e-63	0.858,0.771,0.916	1.0,0.912,1.0	-0.122
21519	gene:Solyc01g107030.2	NA	1	+	94705711	94705798	94705737	94705798	94704933	94705213	21519	33,32,40	96,62,77	13,30,22	48,128,97	175	149	4.331816832884259e-65	6.98166625869e-63	0.226,0.305,0.307	0.187,0.166,0.162	0.108
1328	gene:Solyc11g066610.1	NA	11	+	52378129	52378193	52378134	52378193	52377995	52378036	1328	21,6,3	41,39,33	3,1,0	12,15,23	154	149	4.824715109539473e-65	7.72866406358e-63	0.331,0.13,0.081	0.195,0.061,0.0	0.095
10817	gene:Solyc02g062360.2	NA	2	+	33980648	33980694	33980653	33980694	33979421	33979472	10817	4,1,11	103,31,69	0,0,1	1,30,12	154	149	1.9930273069537686e-64	3.17326184127e-62	0.036,0.03,0.134	0.0,0.0,0.075	0.042
26102	gene:Solyc11g021360.1	NA	11	-	13597313	13597383	13597313	13597330	13598305	13598342	26102	4,4,8	0,0,2	0,1,0	0,0,2	202	149	3.425626317709357e-64	5.42136319232e-62	1.0,1.0,0.747	NA,1.0,0.0	0.416
25927	gene:Solyc11g011960.1	NA	11	-	4915105	4915176	4915105	4915152	4915300	4915509	25927	107,60,48	2626,2019,1443	2,9,6	115,502,340	173	149	3.8650516370311916e-64	6.08016596146e-62	0.034,0.025,0.028	0.015,0.015,0.015	0.014
14006	gene:Solyc07g062050.2	NA	7	-	64886493	64886574	64886493	64886571	64887822	64887912	14006	0,1,1	39,14,30	0,7,0	0,13,4	152	149	8.184546872556049e-64	1.2798585172e-61	0.0,0.065,0.032	NA,0.345,0.0	-0.14
21011	gene:Solyc06g050230.2	NA	6	-	32770531	32770640	32770531	32770634	32770720	32771155	21011	2,0,2	7,1,9	0,4,0	0,1,1	155	149	1.247024610868826e-63	1.93849606817e-61	0.215,0.0,0.176	NA,0.794,0.0	-0.267
2918	gene:Solyc07g022900.2	NA	7	+	23225547	23225652	23225565	23225652	23225368	23225481	2918	261,238,174	16,15,15	76,260,190	4,8,3	167	149	1.3774059312110086e-63	2.12857830699e-61	0.936,0.934,0.912	0.944,0.967,0.983	-0.037
25074	gene:Solyc03g115680.2	NA	3	+	65320589	65320674	65320592	65320674	65320466	65320517	25074	20,11,11	135,70,87	1,2,0	5,29,23	152	149	3.165413287588572e-63	4.86307441393e-61	0.127,0.133,0.11	0.164,0.063,0.0	0.048
17798	gene:Solyc08g075730.2	NA	8	-	59851848	59852028	59851848	59851923	59852496	59852639	17798	13,14,6	262,195,165	1,4,2	80,160,152	254	149	5.284301849432413e-63	8.02450253679e-61	0.028,0.04,0.021	0.007,0.014,0.008	0.02
20151	gene:Solyc03g033350.2	NA	3	+	4928155	4928635	4928468	4928635	4927628	4927978	20151	19,11,9	13,9,10	3,3,0	1,13,4	462	149	5.262989291543219e-63	8.02450253679e-61	0.32,0.283,0.225	0.492,0.069,0.0	0.089
25907	gene:Solyc05g013150.2	NA	5	-	6237711	6237745	6237711	6237740	6238126	6238701	25907	28,13,8	8,5,11	1,3,2	4,7,3	154	149	5.433110346459334e-63	8.20305987999e-61	0.772,0.716,0.413	0.195,0.293,0.392	0.34
3684	gene:Solyc01g005820.2	NA	1	+	539582	539801	539671	539801	539199	539277	3684	132,75,76	53,31,34	1,19,20	4,21,14	238	149	7.748924417415731e-63	1.16326853354e-60	0.609,0.602,0.583	0.135,0.362,0.472	0.275
7190	gene:Solyc02g083710.2	NA	2	-	47010613	47010816	47010613	47010688	47011556	47011625	7190	23,13,11	270,372,168	4,5,6	124,383,306	277	149	1.3679957441509116e-62	2.04196682924e-60	0.044,0.018,0.034	0.017,0.007,0.01	0.021
26674	gene:Solyc12g014060.1	NA	12	-	4872138	4872257	4872138	4872247	4872723	4872808	26674	14,9,13	175,114,143	1,3,1	24,85,59	159	149	1.4000567575298845e-62	2.07801644503e-60	0.07,0.069,0.079	0.038,0.032,0.016	0.044
3363	gene:Solyc02g088280.2	NA	2	+	50428422	50428624	50428458	50428624	50428065	50428124	3363	10,6,4	114,92,47	0,1,0	8,43,20	185	149	1.6298855524254415e-62	2.40554625549e-60	0.066,0.05,0.064	0.0,0.018,0.0	0.054
21901	gene:Solyc01g005110.2	NA	1	+	102371	102501	102393	102501	102187	102294	21901	7,5,4	125,105,44	1,0,0	13,46,56	171	149	1.7929719539057318e-62	2.63146179894e-60	0.047,0.04,0.073	0.063,0.0,0.0	0.032
24683	gene:Solyc06g008960.2	NA	6	+	2888538	2888653	2888543	2888653	2887617	2887828	24683	19,10,8	10,2,1	1,13,20	2,0,1	154	149	1.9441265863100404e-62	2.83745275272e-60	0.648,0.829,0.886	0.326,1.0,0.951	0.029
1506	gene:Solyc03g058880.2	NA	3	+	26429121	26429181	26429125	26429181	26428904	26429045	1506	51,62,51	5,1,0	8,19,7	0,6,3	153	149	2.247528347849161e-62	3.26214459814e-60	0.909,0.984,1.0	1.0,0.755,0.694	0.148
15269	gene:Solyc03g121980.2	NA	3	-	69991724	69991823	69991724	69991799	69992438	69992508	15269	7,2,15	228,150,115	0,0,2	25,66,73	173	149	2.466813624780251e-62	3.56075058992e-60	0.026,0.011,0.101	0.0,0.0,0.023	0.038
7196	gene:Solyc01g073730.2	NA	1	-	81098917	81099109	81098917	81099093	81099187	81099355	7196	49,44,47	15,16,8	5,26,13	1,3,0	165	149	6.766097101285289e-62	9.71323152721e-60	0.747,0.713,0.841	0.819,0.887,1.0	-0.135
23410	gene:Solyc02g085950.2	RBCS-3B	2	+	48715714	48715876	48715743	48715876	48715435	48715649	23410	339,385,198	10,21,8	305,831,781	28,55,60	178	149	6.925901074207455e-62	9.88860582177e-60	0.966,0.939,0.954	0.901,0.927,0.916	0.038
14076	gene:Solyc01g097440.2	NA	1	+	88293927	88294026	88293931	88294026	88292124	88292295	14076	198,88,136	19,10,7	17,80,33	1,2,1	153	149	2.1185208576338915e-61	3.00841413248e-59	0.91,0.896,0.95	0.943,0.975,0.97	-0.044
26767	gene:Solyc02g080390.2	NA	2	+	44637838	44637982	44637978	44637982	44637494	44637684	26767	4,5,1	27,14,9	0,2,0	4,31,17	289	149	2.382798606445767e-61	3.36551087043e-59	0.071,0.155,0.054	0.0,0.032,0.0	0.083
21416	gene:Solyc02g093210.2	NA	2	+	54153785	54153968	54153845	54153968	54153334	54153650	21416	25,9,11	302,191,166	2,7,4	91,215,152	209	149	6.718258881705884e-61	9.43825556584e-59	0.056,0.033,0.045	0.015,0.023,0.018	0.026
21785	gene:Solyc11g072970.1	NA	11	-	56115445	56115604	56115445	56115599	56116613	56116757	21785	72,57,31	16,7,8	6,19,17	0,3,0	154	149	9.415571537827062e-61	1.31572595676e-58	0.813,0.887,0.789	1.0,0.86,1.0	-0.124
5190	gene:Solyc06g051080.2	NA	6	+	34202165	34202324	34202172	34202324	34200919	34201086	5190	670,502,313	112,84,67	17,74,50	3,9,0	156	149	2.9520250865055076e-60	4.10331487024e-58	0.851,0.851,0.817	0.844,0.887,1.0	-0.071
15410	gene:Solyc08g081010.2	NA	8	-	64141939	64142161	64141939	64142158	64142743	64142836	15410	22,22,17	638,658,321	2,6,5	123,379,261	152	149	3.814033145208959e-60	5.2736034083e-58	0.033,0.032,0.049	0.016,0.015,0.018	0.022
3159	gene:Solyc01g098500.2	NA	1	+	89009262	89009472	89009395	89009472	89009087	89009168	3159	41,30,25	2,2,0	3,7,11	2,4,1	282	149	4.7424537485257745e-60	6.52298442029e-58	0.915,0.888,1.0	0.442,0.48,0.853	0.343
3467	gene:Solyc02g062290.2	NA	2	+	33880331	33880500	33880339	33880500	33880137	33880231	3467	10,11,2	0,2,1	0,1,1	0,2,3	157	149	5.704941082016477e-60	7.80596391488e-58	1.0,0.839,0.655	NA,0.322,0.24	0.55
3522	gene:Solyc05g009070.2	NA	5	+	3218348	3218590	3218418	3218590	3217566	3217889	3522	66,49,39	118,135,67	1,11,3	11,37,20	219	149	8.762346625512771e-60	1.19272335854e-57	0.276,0.198,0.284	0.058,0.168,0.093	0.146
27142	gene:Solyc08g006640.2	NA	8	-	1228992	1229239	1228992	1229217	1230310	1230452	27142	7,14,11	291,340,203	2,2,0	59,174,102	171	149	9.81789783501437e-60	1.32951543311e-57	0.021,0.035,0.045	0.029,0.01,0.0	0.021
5444	gene:Solyc09g009940.2	NA	9	-	3405770	3405907	3405770	3405896	3406068	3406146	5444	46,19,32	358,209,238	4,17,13	74,250,209	160	149	1.1595666189788771e-59	1.56220382806e-57	0.107,0.078,0.111	0.048,0.06,0.055	0.044
7180	gene:Solyc02g083710.2	NA	2	-	47010613	47010791	47010613	47010688	47011556	47011625	7180	21,12,12	270,372,168	6,5,9	124,383,306	252	149	1.9780296501988946e-59	2.65126617043e-57	0.044,0.019,0.041	0.028,0.008,0.017	0.017
25137	gene:Solyc03g081260.2	NA	3	-	52153291	52153487	52153291	52153468	52153564	52153679	25137	12,12,9	5,4,1	6,6,4	0,0,2	168	149	2.6216477651921786e-59	3.49610702738e-57	0.68,0.727,0.889	1.0,1.0,0.639	-0.114
25242	gene:Solyc11g013070.1	NA	11	+	5926982	5927121	5927031	5927121	5926488	5926730	25242	36,43,25	9,16,2	10,39,22	9,16,19	198	149	4.877276524688668e-59	6.47125917071e-57	0.751,0.669,0.904	0.455,0.647,0.466	0.252
7000	gene:Solyc07g063330.2	NA	7	-	65814480	65814660	65814480	65814638	65814836	65814927	7000	5,3,3	54,27,24	1,7,5	1,15,11	171	149	7.435259010733333e-59	9.81566278749e-57	0.075,0.088,0.098	0.466,0.289,0.284	-0.259
23743	gene:Solyc08g076440.2	NA	8	+	60450891	60450956	60450937	60450956	60450703	60450809	23743	23,15,12	40,40,24	4,1,6	11,45,24	195	149	7.772286315914742e-59	1.02092866903e-56	0.305,0.223,0.276	0.217,0.017,0.16	0.137
26877	gene:Solyc09g015360.2	NA	9	-	8606538	8606781	8606538	8606633	8607648	8607817	26877	30,5,22	62,36,76	2,1,2	9,14,18	297	149	2.1202344574870882e-58	2.77117808123e-56	0.195,0.065,0.127	0.1,0.035,0.053	0.066
5004	gene:Solyc09g008260.2	NA	9	+	1735591	1735790	1735742	1735790	1735395	1735459	5004	7,7,2	5,4,0	0,1,2	0,4,9	300	149	2.4800212865400056e-58	3.22537817914e-56	0.41,0.465,1.0	NA,0.11,0.099	0.52
6075	gene:Solyc01g091770.2	NA	1	+	85349193	85349294	85349197	85349294	85347682	85348267	6075	92,67,55	40,17,26	18,65,22	4,10,4	153	149	2.5790584198126196e-58	3.33765732743e-56	0.691,0.793,0.673	0.814,0.864,0.843	-0.121
7653	gene:Solyc12g013980.1	NA	12	+	4820160	4820384	4820167	4820384	4818608	4818728	7653	12,2,5	14,6,5	9,13,8	2,7,2	156	149	5.39451661119076e-58	6.94702675944e-56	0.45,0.241,0.489	0.811,0.639,0.793	-0.354
1135	gene:Solyc02g077320.2	NA	2	-	42288645	42288720	42288645	42288715	42288794	42288865	1135	4,5,2	36,29,15	0,2,0	3,28,14	154	149	9.31609852251743e-58	1.19386938676e-55	0.097,0.143,0.114	0.0,0.065,0.0	0.096
7143	gene:Solyc06g075540.2	NA	6	+	46907375	46907425	46907384	46907425	46907085	46907195	7143	7,4,1	2,0,1	1,0,0	0,2,0	158	149	1.0139735290219145e-57	1.2931115816e-55	0.767,1.0,0.485	1.0,0.0,NA	0.251
9107	gene:Solyc01g106060.2	NA	1	-	94043068	94043252	94043068	94043236	94043317	94043467	9107	5,8,1	121,96,44	0,3,0	39,121,106	165	149	2.4638381248660685e-57	3.12693195065e-55	0.036,0.07,0.02	0.0,0.022,0.0	0.035
12930	gene:Solyc01g005520.2	NA	1	+	351183	351290	351188	351290	349915	350406	12930	912,593,647	39,15,28	123,469,214	2,12,1	154	149	2.633856245805723e-57	3.32663641508e-55	0.958,0.975,0.957	0.983,0.974,0.995	-0.021
17850	gene:Solyc09g072970.2	NA	9	-	65640149	65640220	65640149	65640208	65641475	65641538	17850	10,4,11	8,2,2	2,2,0	5,6,3	161	149	2.8037499797788916e-57	3.52427347937e-55	0.536,0.649,0.836	0.27,0.236,0.0	0.505
7831	gene:Solyc07g039190.2	NA	7	-	45556043	45556256	45556043	45556160	45556441	45556839	7831	11,12,2	123,83,79	0,0,3	18,31,46	245	149	7.282232697717476e-57	9.11007310484e-55	0.052,0.081,0.015	0.0,0.0,0.038	0.037
274	gene:Solyc02g082360.2	NA	2	+	46054686	46054835	46054742	46054835	46054560	46054605	274	7,2,0	5,0,1	3,0,1	0,0,1	205	149	8.74071277555835e-57	1.08828087833e-54	0.504,1.0,0.0	1.0,NA,0.421	-0.209
16690	gene:Solyc09g010280.2	NA	9	-	3650437	3650592	3650437	3650587	3652879	3652958	16690	16,11,20	454,422,315	4,6,0	103,289,201	154	149	9.065413403030534e-57	1.12338431845e-54	0.033,0.025,0.058	0.036,0.02,0.0	0.02
10585	gene:Solyc02g070220.2	NA	2	-	39983140	39983232	39983140	39983188	39983305	39983422	10585	13,10,1	61,39,20	2,4,1	18,48,40	193	149	9.979265196663783e-57	1.23082289193e-54	0.141,0.165,0.037	0.079,0.06,0.019	0.062
18927	gene:Solyc11g065320.1	NA	11	-	50710951	50710985	50710951	50710965	50711077	50711238	18927	284,305,189	16,21,12	91,149,104	8,23,14	169	149	1.1621701768343774e-56	1.42669965961e-54	0.94,0.928,0.933	0.909,0.851,0.868	0.058
6247	gene:Solyc06g068400.2	NA	6	+	42376046	42376193	42376055	42376193	42375868	42375969	6247	0,2,0	97,66,93	0,7,2	19,55,41	158	149	1.8515708075037546e-56	2.26244728762e-54	0.0,0.028,0.0	0.0,0.107,0.044	-0.041
4092	gene:Solyc06g008970.2	NA	6	-	2916691	2916854	2916691	2916772	2917617	2917898	4092	2,4,3	4,0,0	0,2,0	4,8,0	231	149	1.901519011690996e-56	2.31272249797e-54	0.244,1.0,1.0	0.0,0.139,NA	0.678
4855	gene:Solyc11g008730.1	NA	11	+	2909568	2909766	2909577	2909766	2909256	2909469	4855	40,44,29	4,4,1	12,29,37	0,1,0	158	149	2.3074675106478705e-56	2.7935243766e-54	0.904,0.912,0.965	1.0,0.965,1.0	-0.061
18030	gene:Solyc03g093300.2	NA	3	-	54481108	54481316	54481108	54481223	54481394	54481453	18030	24,3,9	53,31,17	0,5,0	2,22,15	242	149	2.5987147733944617e-56	3.13168971614e-54	0.218,0.056,0.246	0.0,0.123,0.0	0.132
5812	gene:Solyc04g072770.2	NA	4	+	59740702	59740933	59740708	59740933	59739410	59739529	5812	76,77,55	8,6,7	9,47,24	0,3,0	155	149	4.576735558528188e-56	5.49020182e-54	0.901,0.925,0.883	1.0,0.938,1.0	-0.076
14781	gene:Solyc11g005170.1	NA	11	+	149787	149897	149818	149897	147567	148130	14781	89,73,83	467,239,290	4,21,10	99,269,180	180	149	7.094884329745785e-56	8.47225937394e-54	0.136,0.202,0.192	0.032,0.061,0.044	0.131
11088	gene:Solyc01g107580.2	NA	1	+	95082802	95082931	95082825	95082931	95082120	95082201	11088	4,1,2	1,1,5	1,0,0	0,2,0	172	149	7.284169153224735e-56	8.65893248074e-54	0.776,0.464,0.257	1.0,0.0,NA	-0.001
12861	gene:Solyc01g095210.2	NA	1	-	86556031	86556170	86556031	86556119	86556967	86557099	12861	82,51,62	13,0,4	6,32,8	1,1,0	200	149	8.341029209159036e-56	9.87059361954e-54	0.825,1.0,0.92	0.817,0.96,1.0	-0.011
10819	gene:Solyc09g007730.2	NA	9	+	1273896	1274137	1273899	1274137	1273207	1273424	10819	4,1,0	25,22,9	0,2,0	0,0,1	152	149	1.2383160825324483e-55	1.455020495e-53	0.136,0.043,0.0	NA,1.0,0.0	-0.44
3365	gene:Solyc02g088280.2	NA	2	+	50428376	50428624	50428464	50428624	50428065	50428124	3365	6,5,5	4,2,5	0,1,0	0,0,2	237	149	1.2406249890770697e-55	1.455020495e-53	0.485,0.611,0.386	NA,1.0,0.0	-0.006
19338	gene:Solyc01g079230.2	NA	1	+	78325994	78326200	78326081	78326200	78325845	78325924	19338	217,111,176	11,1,10	23,62,23	0,2,0	236	149	1.6155155469596947e-55	1.88627595263e-53	0.926,0.986,0.917	1.0,0.951,1.0	-0.041
15776	gene:Solyc09g018710.2	NA	9	-	16678047	16678190	16678047	16678136	16678299	16678368	15776	30,5,7	8,4,3	2,2,5	2,0,0	203	149	1.9293503476442103e-55	2.24274172491e-53	0.734,0.478,0.631	0.423,1.0,1.0	-0.193
15009	gene:Solyc06g050510.2	NA	6	-	33199697	33199854	33199697	33199816	33200639	33200786	15009	69,7,37	14,3,5	0,12,5	0,12,2	187	149	2.3717601623520485e-55	2.74486833591e-53	0.797,0.65,0.855	NA,0.443,0.666	0.213
3726	gene:Solyc05g017980.2	NA	5	+	19337785	19338003	19337937	19338003	19336884	19336970	3726	14,7,8	79,35,65	3,4,1	20,75,41	301	149	3.36625104449067e-55	3.87871847324e-53	0.081,0.09,0.057	0.069,0.026,0.012	0.04
22072	gene:Solyc07g006820.2	NA	7	+	1687770	1687974	1687775	1687974	1687118	1687325	22072	61,12,25	2,0,1	3,22,7	0,5,2	154	149	6.110653820181962e-55	7.01017408341e-53	0.967,1.0,0.96	1.0,0.81,0.772	0.115
3353	gene:Solyc07g047800.2	NA	7	-	59015015	59015192	59015015	59015134	59016423	59016448	3353	1100,613,773	31,30,36	44,97,70	7,9,6	207	149	6.182481453891333e-55	7.06173783805e-53	0.962,0.936,0.939	0.819,0.886,0.894	0.079
6580	gene:Solyc02g091340.2	NA	2	-	52673211	52673317	52673211	52673311	52673401	52673628	6580	145,128,109	60,47,42	7,105,52	17,50,39	155	149	9.294368721010117e-55	1.05702320636e-52	0.699,0.724,0.714	0.284,0.669,0.562	0.207
3557	gene:Solyc11g007700.1	NA	11	-	1936523	1936649	1936523	1936644	1937394	1937463	3557	2,2,0	3,2,2	0,0,2	1,0,0	154	149	9.657179540798588e-55	1.09355070567e-52	0.392,0.492,0.0	0.0,NA,1.0	-0.205
7737	gene:Solyc11g069810.1	NA	11	-	54439950	54440042	54439950	54440025	54442634	54442705	7737	10,8,9	52,23,40	0,5,1	16,31,24	166	149	1.3246097400543041e-54	1.49351169446e-52	0.147,0.238,0.168	0.0,0.126,0.036	0.13
10513	gene:Solyc01g104840.2	NA	1	-	93172625	93172754	93172625	93172738	93174050	93174240	10513	144,129,83	353,294,207	22,42,30	58,207,95	165	149	1.4122372790116144e-54	1.58550792978e-52	0.269,0.284,0.266	0.255,0.155,0.222	0.062
17660	gene:Solyc04g051310.2	NA	4	+	50316452	50316571	50316500	50316571	50313123	50313824	17660	27,24,14	83,49,48	1,11,5	14,52,37	197	149	1.6544081240608576e-54	1.84948748201e-52	0.197,0.27,0.181	0.051,0.138,0.093	0.122
13265	gene:Solyc04g081500.2	NA	4	-	65451525	65451679	65451525	65451676	65451834	65451922	13265	7,2,2	0,7,1	0,7,1	0,0,2	152	149	2.3702039936661814e-54	2.63845886092e-52	1.0,0.219,0.662	NA,1.0,0.329	-0.037
3158	gene:Solyc01g098500.2	NA	1	+	89009285	89009472	89009395	89009472	89009087	89009168	3158	53,28,24	2,2,0	3,9,13	2,4,1	259	149	3.5550683588237283e-54	3.94072577446e-52	0.938,0.89,1.0	0.463,0.564,0.882	0.306
16749	gene:Solyc04g056340.2	NA	4	+	54090118	54090232	54090177	54090232	54089848	54089942	16749	7,7,5	99,102,51	0,1,1	13,38,31	208	149	3.6263552884396535e-54	4.00285629339e-52	0.048,0.047,0.066	0.0,0.019,0.023	0.04
24194	gene:Solyc03g005690.2	NA	3	+	495884	495987	495889	495987	495286	495337	24194	2,2,0	0,0,1	0,2,0	0,1,2	154	149	4.701483125329217e-54	5.16789385713e-52	1.0,1.0,0.0	NA,0.659,0.0	0.337
26567	gene:Solyc03g093240.2	NA	3	+	54432431	54432570	54432456	54432570	54431787	54431906	26567	10,5,4	147,152,113	3,1,0	41,169,93	174	149	5.034769780363331e-54	5.51118487083e-52	0.055,0.027,0.029	0.059,0.005,0.0	0.016
10580	gene:Solyc02g070220.2	NA	2	-	39983140	39983218	39983140	39983192	39983305	39983422	10580	9,14,10	9,27,6	0,6,1	0,21,13	175	149	5.998195565836956e-54	6.53853094233e-52	0.46,0.306,0.587	NA,0.196,0.061	0.323
18147	gene:Solyc09g025250.2	NA	9	+	72425792	72425902	72425795	72425902	72424847	72425031	18147	80,66,30	119,94,48	20,69,39	17,64,31	152	149	1.4559759908419507e-53	1.58057625022e-51	0.397,0.408,0.38	0.536,0.514,0.552	-0.139
2757	gene:Solyc01g056340.2	DET1	1	+	53604006	53604251	53604086	53604251	53603857	53603925	2757	2,5,5	2,6,1	0,0,1	0,2,0	229	149	1.7300416024826304e-53	1.87036719913e-51	0.394,0.352,0.765	NA,0.0,1.0	0.004
7189	gene:Solyc02g083710.2	NA	2	-	47010613	47010691	47010613	47010688	47011556	47011625	7189	19,28,20	270,372,168	3,13,20	124,383,306	152	149	2.0582619220032824e-53	2.21609012102e-51	0.065,0.069,0.105	0.023,0.032,0.06	0.041
16386	gene:Solyc07g063240.2	NA	7	-	65758333	65758440	65758333	65758434	65758532	65758600	16386	143,102,61	12,3,8	3,35,15	0,2,0	155	149	2.677434928607143e-53	2.87097522488e-51	0.92,0.97,0.88	1.0,0.944,1.0	-0.058
10070	gene:Solyc12g049230.1	NA	12	-	37240339	37240461	37240339	37240458	37241591	37241715	10070	85,52,51	16,9,4	24,50,30	0,3,3	152	149	3.9607384715790643e-53	4.22977887751e-51	0.839,0.85,0.926	1.0,0.942,0.907	-0.078
14031	gene:Solyc07g006340.2	NA	7	-	1153699	1153864	1153699	1153855	1155756	1156100	14031	33,10,22	72,54,38	1,5,1	10,24,11	158	149	4.578309619827043e-53	4.86950494018e-51	0.302,0.149,0.353	0.086,0.164,0.079	0.158
21131	gene:Solyc01g102970.2	NA	1	+	91622773	91622884	91622799	91622884	91622171	91622295	21131	4,3,3	10,9,5	0,1,0	0,9,1	175	149	4.7501553944198725e-53	5.02381714674e-51	0.254,0.221,0.338	NA,0.086,0.0	0.228
2655	gene:Solyc06g005980.2	NA	6	-	966798	966950	966798	966905	967235	967428	2655	7,4,0	2,0,0	1,6,2	1,7,0	194	149	4.761640095689922e-53	5.02381714674e-51	0.729,1.0,NA	0.434,0.397,1.0	0.254
3367	gene:Solyc02g088280.2	NA	2	+	50428384	50428624	50428464	50428624	50428065	50428124	3367	7,5,4	4,2,5	0,1,0	0,0,2	229	149	5.451193359921365e-53	5.72833203034e-51	0.532,0.619,0.342	NA,1.0,0.0	-0.002
6962	gene:Solyc06g066470.2	NA	6	-	41726015	41726168	41726015	41726164	41726628	41726736	6962	5,1,2	18,3,9	0,4,4	0,0,4	153	149	7.451473542436288e-53	7.79911001726e-51	0.213,0.245,0.178	NA,1.0,0.493	-0.534
14749	gene:Solyc08g078750.2	NA	8	-	62487101	62487175	62487101	62487160	62487251	62487354	14749	27,16,13	63,46,48	0,2,2	5,14,10	164	149	7.722583050246994e-53	8.05079282988e-51	0.28,0.24,0.197	0.0,0.115,0.154	0.149
13798	gene:Solyc07g062140.2	NA	7	-	64943147	64943387	64943147	64943335	64943959	64944060	13798	3,6,4	96,65,42	1,0,0	9,66,33	201	149	8.758303308974842e-53	9.09444214348e-51	0.023,0.064,0.066	0.076,0.0,0.0	0.026
26975	gene:Solyc11g005680.1	NA	11	-	504522	504648	504522	504622	504746	504749	26975	29,26,9	1025,649,516	5,4,8	223,552,416	175	149	1.142888135881142e-52	1.18207929991e-50	0.024,0.033,0.015	0.019,0.006,0.016	0.01
19830	gene:Solyc12g010410.1	NA	12	+	3459351	3459360	3459356	3459360	3459120	3459257	19830	10,21,10	12,0,5	0,1,0	2,0,0	154	149	1.6121316834525769e-52	1.66087495906e-50	0.446,1.0,0.659	0.0,1.0,NA	0.202
16192	gene:Solyc03g078000.2	NA	3	+	48842922	48843010	48842941	48843010	48842735	48842798	16192	37,16,23	181,143,102	2,11,3	42,72,69	168	149	2.8462114502788514e-52	2.92081332071e-50	0.153,0.09,0.167	0.041,0.119,0.037	0.071
14548	gene:Solyc03g112520.2	NA	3	-	62908660	62908891	62908660	62908714	62910523	62910571	14548	10,5,8	105,67,59	0,0,2	10,48,28	326	149	4.701996532325675e-52	4.80646501559e-50	0.042,0.033,0.058	0.0,0.0,0.032	0.034
26	gene:Solyc06g075390.2	NA	6	-	46793463	46793589	46793463	46793543	46794255	46794554	26	12,4,8	151,155,100	0,3,1	35,110,37	195	149	5.0061437792437275e-52	5.0975350087e-50	0.057,0.019,0.058	0.0,0.02,0.02	0.031
1434	gene:Solyc09g010660.2	NA	9	+	3986522	3986747	3986694	3986747	3985868	3985984	1434	5,4,5	2,0,2	0,0,2	0,3,0	321	149	5.356403104604886e-52	5.43312995989e-50	0.537,1.0,0.537	NA,0.0,1.0	0.191
13283	gene:Solyc06g072470.2	NA	6	-	44697594	44697614	44697594	44697608	44698319	44698671	13283	3,0,0	0,0,1	2,0,8	2,0,6	155	149	6.184860472798546e-52	6.24932574927e-50	1.0,NA,0.0	0.49,NA,0.562	-0.026
6655	gene:Solyc09g065950.2	NA	9	-	64227950	64228173	64227950	64228005	64228249	64228328	6655	16,3,9	201,220,113	0,3,0	35,123,124	317	149	9.544827934071934e-52	9.60736301364e-50	0.036,0.006,0.036	0.0,0.011,0.0	0.022
5977	gene:Solyc07g056220.2	NA	7	-	64070509	64070628	64070509	64070615	64072782	64072922	5977	38,16,23	77,38,37	6,13,15	23,61,49	162	149	1.0025753219995282e-51	1.00529222459e-49	0.312,0.279,0.364	0.194,0.164,0.22	0.126
11949	gene:Solyc08g083140.2	NA	8	+	65684580	65684712	65684590	65684712	65682540	65682669	11949	59,33,42	7,0,6	31,99,67	1,4,0	159	149	1.0447004240739601e-51	1.04354847304e-49	0.888,1.0,0.868	0.967,0.959,1.0	-0.057
19296	gene:Solyc01g065720.2	NA	1	-	72331670	72331841	72331670	72331825	72331929	72332038	19296	24,6,4	28,4,20	4,6,0	17,25,4	165	149	1.067408628411426e-51	1.0621928817e-49	0.436,0.575,0.153	0.175,0.178,0.0	0.27
10046	gene:Solyc10g080100.1	NA	10	-	61487588	61487785	61487588	61487732	61488487	61488561	10046	7,1,1	3,5,2	0,1,0	3,0,0	202	149	3.181179071641182e-51	3.15368888268e-49	0.633,0.129,0.269	0.0,1.0,NA	-0.156
12671	gene:Solyc06g030570.2	NA	6	+	19813377	19813474	19813387	19813474	19813188	19813290	12671	13,9,2	166,108,99	1,4,5	60,210,151	159	149	3.640562749341403e-51	3.59553473639e-49	0.068,0.072,0.019	0.015,0.018,0.03	0.032
24044	gene:Solyc07g066660.2	NA	7	+	68029863	68030023	68029965	68030023	68029674	68029744	24044	12,5,5	48,22,34	2,4,0	7,56,30	251	149	3.8858173613453996e-51	3.82338231835e-49	0.129,0.119,0.08	0.145,0.041,0.0	0.047
19182	gene:Solyc02g055440.2	NA	2	-	2574030	2574132	2574030	2574129	2574219	2574384	19182	7,2,5	1,0,5	0,0,1	0,2,0	152	149	1.3190428419925572e-50	1.29300651127e-48	0.873,1.0,0.495	NA,0.0,1.0	0.289
26972	gene:Solyc11g005680.1	NA	11	-	504522	504640	504522	504622	504746	504749	26972	28,26,9	1025,649,516	5,4,8	223,552,416	167	149	1.5139916642279304e-50	1.47859014911e-48	0.024,0.035,0.015	0.02,0.006,0.017	0.01
5935	gene:Solyc07g052670.2	NA	7	-	61116909	61116987	61116909	61116966	61118926	61118989	5935	81,44,48	8,0,7	1,30,11	0,2,0	170	149	1.579715916785754e-50	1.53706358703e-48	0.899,1.0,0.857	1.0,0.929,1.0	-0.058
10672	gene:Solyc07g005480.2	NA	7	-	383450	383645	383450	383590	383838	383905	10672	3,8,6	87,98,64	2,0,0	12,39,40	204	149	3.969446330740784e-50	3.84801935627e-48	0.025,0.056,0.064	0.109,0.0,0.0	0.012
12320	gene:Solyc10g080070.1	NA	10	+	61469345	61469416	61469350	61469416	61469131	61469243	12320	20,11,11	7,11,7	11,15,10	0,5,2	154	149	5.959996829493186e-50	5.75643664366e-48	0.734,0.492,0.603	1.0,0.744,0.829	-0.248
19853	gene:Solyc06g030530.2	NA	6	-	19369197	19369393	19369197	19369390	19371454	19373822	19853	15,10,7	73,64,48	0,2,3	9,37,33	152	149	6.79044653847528e-50	6.53449893818e-48	0.168,0.133,0.125	0.0,0.05,0.082	0.098
17145	gene:Solyc06g068760.2	NA	6	+	42617279	42617312	42617291	42617312	42616982	42617033	17145	10,3,3	13,23,11	1,1,1	4,15,9	161	149	8.116101045472132e-50	7.78168213743e-48	0.416,0.108,0.202	0.188,0.058,0.093	0.129
2055	gene:Solyc03g119780.2	NA	3	-	68356007	68356169	68356007	68356153	68357558	68357889	2055	21,0,10	19,4,11	0,0,1	0,4,0	165	149	9.283520450538525e-50	8.86863148204e-48	0.5,0.0,0.451	NA,0.0,1.0	-0.183
19049	gene:Solyc01g007980.2	NA	1	+	2163275	2163510	2163329	2163510	2162871	2163082	19049	91,58,70	5,2,8	5,12,6	0,3,6	203	149	1.5218124486898925e-49	1.448533871e-47	0.93,0.955,0.865	1.0,0.746,0.423	0.194
4372	gene:Solyc08g076220.2	NA	8	+	60242893	60242985	60242900	60242985	60239725	60240446	4372	70,63,43	3646,3552,2233	40,93,84	1239,4033,2852	156	149	1.570784455853122e-49	1.48975012418e-47	0.018,0.017,0.018	0.03,0.022,0.027	-0.009
20797	gene:Solyc08g041710.2	NA	8	+	26140481	26140709	26140590	26140709	26140390	26140391	20797	13,11,14	160,131,98	0,2,7	41,96,73	258	149	1.8230552322820823e-49	1.72278719451e-47	0.045,0.046,0.076	0.0,0.012,0.052	0.034
11751	gene:Solyc02g080620.2	NA	2	+	44808596	44808692	44808612	44808692	44808451	44808532	11751	49,34,26	4,4,1	19,33,36	0,0,2	165	149	1.967195919177282e-49	1.85233706067e-47	0.917,0.885,0.959	1.0,1.0,0.942	-0.06
12426	gene:Solyc01g009500.2	NA	1	+	3742350	3742448	3742357	3742448	3741105	3741372	12426	98,65,62	261,166,166	0,2,1	2,22,15	156	149	2.2574560603359166e-49	2.11805814861e-47	0.264,0.272,0.263	0.0,0.08,0.06	0.22
16629	gene:Solyc05g012480.2	NA	5	-	5717751	5717901	5717751	5717889	5718291	5718456	16629	6,15,13	277,224,169	1,3,2	46,151,83	161	149	2.63520859398221e-49	2.46368558621e-47	0.02,0.058,0.066	0.02,0.018,0.022	0.028
13914	gene:Solyc07g063650.2	NA	7	-	66066782	66066882	66066782	66066877	66067868	66068205	13914	0,1,0	102,54,42	6,6,4	28,62,31	154	149	3.952335669769795e-49	3.68197909151e-47	0.0,0.018,0.0	0.172,0.086,0.111	-0.117
22130	gene:Solyc04g011360.2	NA	4	-	3843718	3843850	3843718	3843844	3843935	3844110	22130	622,372,372	28,33,36	56,135,107	5,21,16	155	149	5.320476818340319e-49	4.93901931076e-47	0.955,0.916,0.909	0.915,0.861,0.865	0.046
21976	gene:Solyc04g081300.2	NA	4	-	65341205	65341433	65341205	65341428	65341554	65341826	21976	240,95,222	27,29,38	16,54,24	0,5,0	154	149	6.793041252118428e-49	6.2838023498e-47	0.896,0.76,0.85	1.0,0.913,1.0	-0.136
25596	gene:Solyc02g066980.1	NA	2	-	37240630	37240682	37240630	37240676	37240864	37241808	25596	1,3,1	4,4,0	0,5,0	0,0,1	155	149	9.574715841660631e-49	8.82587227636e-47	0.194,0.419,1.0	NA,1.0,0.0	0.038
23140	gene:Solyc01g111020.2	NA	1	-	97435450	97435606	97435450	97435603	97435758	97435887	23140	140,95,94	203,173,100	35,104,34	62,172,128	152	149	1.1430053136754024e-48	1.04992631453e-46	0.403,0.35,0.48	0.356,0.372,0.207	0.099
4036	gene:Solyc11g011930.1	NA	11	-	4861772	4861834	4861772	4861822	4861989	4862093	4036	47,45,31	8,13,0	11,11,8	0,0,2	161	149	1.202314140461534e-48	1.10055730955e-46	0.845,0.762,1.0	1.0,1.0,0.787	-0.06
12125	gene:Solyc04g072230.2	NA	4	-	59224534	59224663	59224534	59224620	59224835	59224880	12125	21,8,6	6,0,0	1,1,0	4,0,0	192	149	1.9036569686114326e-48	1.73649209106e-46	0.731,1.0,1.0	0.162,1.0,NA	0.329
16414	gene:Solyc10g083960.1	NA	10	+	63659232	63659334	63659237	63659334	63658145	63658403	16414	38,20,20	53,36,22	2,8,7	6,27,21	154	149	3.164906044904687e-48	2.87699815591e-46	0.41,0.35,0.468	0.244,0.223,0.244	0.172
24	gene:Solyc06g075390.2	NA	6	-	46793463	46793589	46793463	46793517	46794255	46794554	24	25,13,12	4,2,0	1,8,1	0,0,1	221	149	3.9203583700606854e-48	3.55143912896e-46	0.808,0.814,1.0	1.0,1.0,0.403	0.073
26875	gene:Solyc09g015360.2	NA	9	-	8606538	8606685	8606538	8606673	8607648	8607817	26875	7,1,3	5,1,5	0,0,2	0,1,0	161	149	4.4933362398055165e-48	4.05650984041e-46	0.564,0.481,0.357	NA,0.0,1.0	-0.033
10071	gene:Solyc12g049230.1	NA	12	-	37241591	37241721	37241591	37241715	37243703	37243836	10071	68,40,30	27,2,12	24,57,8	0,9,2	155	149	1.1525697077232656e-47	1.03695749286e-45	0.708,0.951,0.706	1.0,0.859,0.794	-0.096
17260	gene:Solyc02g078800.2	NA	2	+	43450834	43451066	43450839	43451066	43447466	43447584	17260	12,8,4	58,20,28	0,4,0	5,25,13	154	149	1.5515974299792568e-47	1.39119508816e-45	0.167,0.279,0.121	0.0,0.134,0.0	0.144
3564	gene:Solyc01g108140.2	NA	1	+	95504471	95504678	95504495	95504678	95504122	95504282	3564	67,71,55	6,4,0	15,48,32	1,0,0	173	149	1.933911629713667e-47	1.72808817769e-45	0.906,0.939,1.0	0.928,1.0,1.0	-0.028
25963	gene:Solyc02g081640.2	NA	2	+	45514664	45514735	45514678	45514735	45514438	45514596	25963	5,5,1	0,6,0	0,1,0	0,0,2	163	149	2.454865275025849e-47	2.18616154713e-45	1.0,0.432,1.0	NA,1.0,0.0	0.311
22537	gene:Solyc02g071830.1	NA	2	-	41197800	41197968	41197800	41197965	41198272	41198340	22537	13,7,7	4,5,2	0,4,0	0,0,1	152	149	3.446180067815558e-47	3.05860123519e-45	0.761,0.578,0.774	NA,1.0,0.0	0.204
3185	gene:Solyc08g007110.2	NA	8	+	1673984	1674095	1674003	1674095	1673753	1673846	3185	13,9,10	2,0,0	3,12,0	0,4,2	168	149	3.4826136692908177e-47	3.08053009111e-45	0.852,1.0,1.0	1.0,0.727,0.0	0.375
26804	gene:Solyc03g112160.2	NA	3	-	62658732	62658967	62658732	62658935	62659129	62659371	26804	26,15,9	30,29,13	4,4,2	5,21,11	181	149	3.520298162037724e-47	3.1034145307e-45	0.416,0.299,0.363	0.397,0.136,0.13	0.138
12830	gene:Solyc06g063260.2	NA	6	-	39959798	39959994	39959798	39959923	39960071	39960161	12830	3,2,7	6,4,12	0,0,1	0,4,0	220	149	4.0810837139969003e-47	3.58575753346e-45	0.253,0.253,0.283	NA,0.0,1.0	-0.237
6889	gene:Solyc07g044830.2	NA	7	+	57877496	57877656	57877618	57877656	57877118	57877345	6889	19,15,22	124,92,97	0,1,6	10,39,35	271	149	4.231244718153569e-47	3.70530099969e-45	0.078,0.082,0.111	0.0,0.014,0.086	0.057
9245	gene:Solyc08g078960.2	NA	8	-	62620594	62620762	62620594	62620722	62621415	62621571	9245	318,226,271	30,25,18	15,46,59	2,3,0	189	149	7.606516059733419e-47	6.63889645865e-45	0.893,0.877,0.922	0.855,0.924,1.0	-0.029
6656	gene:Solyc09g065950.2	NA	9	-	64227927	64228135	64227927	64228005	64228249	64228328	6656	13,3,10	201,220,113	0,4,0	35,123,124	279	149	1.0237585462180002e-46	8.90568237341e-45	0.033,0.007,0.045	0.0,0.017,0.0	0.023
2808	gene:Solyc06g076750.2	NA	6	-	47661966	47662035	47661966	47662025	47662237	47662828	2808	10,10,7	7,3,6	0,1,2	0,1,0	159	149	2.6782471886140594e-46	2.32211986443e-44	0.572,0.757,0.522	NA,0.484,1.0	-0.125
26014	gene:Solyc03g118350.2	NA	3	-	67258257	67258478	67258257	67258457	67259500	67259634	26014	2,0,3	4,3,6	2,4,2	0,4,0	170	149	3.5734624078855264e-46	3.08810628018e-44	0.305,0.0,0.305	1.0,0.467,1.0	-0.619
20794	gene:Solyc09g009770.2	NA	9	-	3252521	3252668	3252521	3252591	3253289	3253404	20794	17,23,10	122,118,90	1,4,2	22,32,48	226	149	3.99203445870459e-46	3.43851597589e-44	0.084,0.114,0.068	0.029,0.076,0.027	0.045
5534	gene:Solyc05g053190.2	NA	5	-	63313881	63313990	63313881	63313982	63314057	63314236	5534	67,45,41	6,1,3	14,77,42	0,2,0	157	149	4.083732781049421e-46	3.50600470232e-44	0.914,0.977,0.928	1.0,0.973,1.0	-0.051
8454	gene:Solyc05g043430.2	NA	5	-	56376853	56377013	56376853	56376996	56377555	56377776	8454	42,55,20	1007,947,727	5,6,6	237,826,390	166	149	5.544716518114053e-46	4.74479634031e-44	0.036,0.05,0.024	0.019,0.006,0.014	0.024
13561	gene:Solyc01g088170.2	NA	1	+	83037330	83037549	83037372	83037549	83036776	83036986	13561	136,65,71	2,2,3	14,97,55	4,7,3	191	149	8.633521874157727e-46	7.36400172584e-44	0.981,0.962,0.949	0.732,0.915,0.935	0.103
1563	gene:Solyc08g061000.2	NA	8	-	46344390	46344520	46344390	46344514	46344638	46344772	1563	308,162,181	47,20,47	66,149,70	3,11,1	155	149	8.67424581196397e-46	7.37479325974e-44	0.863,0.886,0.787	0.955,0.929,0.985	-0.111
1143	gene:Solyc04g016480.2	NA	4	-	7307942	7308093	7307942	7308037	7308699	7308804	1143	114,29,67	5,8,6	7,28,6	0,2,0	205	149	1.0360556352155825e-45	8.78007019121e-44	0.943,0.725,0.89	1.0,0.911,1.0	-0.118
2668	gene:Solyc10g006470.2	NA	10	-	1068416	1068512	1068416	1068462	1069696	1069731	2668	1423,937,954	59,29,37	83,256,177	12,12,13	199	149	1.1316727944402502e-45	9.55954211664e-44	0.948,0.96,0.951	0.838,0.941,0.911	0.056
23635	gene:Solyc04g078090.2	NA	4	+	62938135	62938309	62938224	62938309	62936312	62937514	23635	90,107,72	8,14,4	1,8,12	0,2,0	238	149	1.2185545356310823e-45	1.02604635274e-43	0.876,0.827,0.918	1.0,0.715,1.0	-0.031
14132	gene:Solyc02g069750.1	NA	2	-	39563687	39563862	39563687	39563809	39566824	39567200	14132	2,2,2	143,63,67	5,2,0	5,22,12	202	149	1.2313806911169185e-45	1.03353361458e-43	0.01,0.023,0.022	0.425,0.063,0.0	-0.144
19457	gene:Solyc02g094090.2	NA	2	-	54729017	54729246	54729017	54729087	54732127	54732269	19457	57,21,29	2,0,8	3,8,10	2,6,1	308	149	1.3967442142109504e-45	1.16859449846e-43	0.932,1.0,0.637	0.421,0.392,0.829	0.309
20951	gene:Solyc03g124010.2	NA	3	+	70718582	70718827	70718587	70718827	70718050	70718176	20951	30,15,12	5,0,5	2,5,7	0,2,0	154	149	1.9432430479301157e-45	1.62066470197e-43	0.853,1.0,0.699	1.0,0.708,1.0	-0.052
8093	gene:Solyc10g076860.1	NA	10	+	59824243	59824437	59824330	59824437	59823607	59823656	8093	19,8,15	0,6,2	0,4,2	0,4,6	236	149	1.961298508671515e-45	1.63054661776e-43	1.0,0.457,0.826	NA,0.387,0.174	0.481
9754	gene:Solyc08g075020.2	NA	8	+	59179583	59179720	59179651	59179720	59179414	59179501	9754	17,10,15	1,5,4	0,1,3	0,1,0	217	149	2.1551961481948847e-45	1.78609331259e-43	0.921,0.579,0.72	NA,0.407,1.0	0.036
14504	gene:Solyc02g082470.2	NA	2	+	46175625	46175875	46175666	46175875	46174208	46174641	14504	195,57,137	20,4,5	0,30,25	2,0,0	190	149	2.4883451347497168e-45	2.05570173066e-43	0.884,0.918,0.956	0.0,1.0,1.0	0.253
19798	gene:Solyc06g075590.2	NA	6	+	46987211	46987450	46987258	46987450	46987061	46987150	19798	14,9,6	164,114,88	0,4,3	49,113,49	196	149	2.750467078318881e-45	2.26512603807e-43	0.061,0.057,0.049	0.0,0.026,0.044	0.032
11539	gene:Solyc12g040790.1	NA	12	+	42658262	42658358	42658283	42658358	42658138	42658192	11539	9,17,7	52,87,36	180,410,301	544,1390,1007	170	149	3.269887642926939e-45	2.68447557085e-43	0.132,0.146,0.146	0.225,0.205,0.208	-0.071
25187	gene:Solyc01g067740.2	NA	1	+	76684574	76684659	76684586	76684659	76683502	76683580	25187	18,21,12	555,495,278	0,8,5	96,380,201	161	149	3.750905230159856e-45	3.06978290659e-43	0.029,0.038,0.038	0.0,0.019,0.023	0.021
7013	gene:Solyc10g079880.1	NA	10	-	61349348	61349528	61349348	61349491	61349809	61350029	7013	24,22,6	462,479,293	0,6,7	112,300,211	186	149	4.874507811435554e-45	3.97696256876e-43	0.04,0.035,0.016	0.0,0.016,0.026	0.016
2133	gene:Solyc03g124060.2	NA	3	-	70774773	70774908	70774773	70774902	70775566	70775700	2133	6,7,2	4,1,1	1,5,3	2,0,0	155	149	4.9001186399439454e-45	3.98548039597e-43	0.59,0.871,0.658	0.325,1.0,1.0	-0.069
13835	gene:Solyc07g025160.2	NA	7	-	26157523	26157636	26157523	26157613	26157687	26157753	13835	1,9,1	53,48,44	0,2,0	20,37,28	172	149	5.3090323334364534e-45	4.30474038369e-43	0.016,0.14,0.019	0.0,0.045,0.0	0.043
12875	gene:Solyc01g112290.2	NA	1	+	98362364	98362483	98362369	98362483	98359241	98359417	12875	380,281,180	19,9,12	100,240,186	0,10,2	154	149	5.758360335725749e-45	4.65470413476e-43	0.951,0.968,0.936	1.0,0.959,0.989	-0.031
4193	gene:Solyc05g013460.2	NA	5	+	6661960	6662079	6662041	6662079	6661148	6661387	4193	181,170,106	7,5,5	24,83,92	0,3,0	230	149	6.744902406030962e-45	5.43543960457e-43	0.944,0.957,0.932	1.0,0.947,1.0	-0.038
21031	gene:Solyc01g094640.2	NA	1	-	86080209	86080277	86080209	86080274	86080413	86080621	21031	70,14,29	29,8,29	8,35,25	1,8,10	152	149	6.819266099668356e-45	5.47856084723e-43	0.703,0.632,0.495	0.887,0.811,0.71	-0.193
3039	gene:Solyc04g079770.2	NA	4	-	64109143	64109420	64109143	64109388	64109761	64109917	3039	63,74,33	3,3,5	7,47,22	0,0,2	181	149	7.113387537080713e-45	5.69743304837e-43	0.945,0.953,0.845	1.0,1.0,0.901	-0.053
25749	gene:Solyc11g005030.1	NA	11	-	46127	46345	46127	46336	47718	47774	25749	5,1,5	53,37,10	0,0,2	11,22,11	158	149	7.17357450994855e-45	5.72817556082e-43	0.082,0.025,0.32	0.0,0.0,0.146	0.094
20913	gene:Solyc01g007740.2	NA	1	-	1904999	1905093	1904999	1905089	1905995	1906075	20913	5,5,4	0,3,0	1,2,3	0,4,2	153	149	8.075166352719053e-45	6.4285665228e-43	1.0,0.619,1.0	1.0,0.327,0.594	0.233
3729	gene:Solyc08g076470.2	NA	8	+	60480227	60480447	60480385	60480447	60479005	60479103	3729	5,0,5	8,4,0	0,0,2	2,1,0	307	149	8.253332487333959e-45	6.55055280286e-43	0.233,0.0,1.0	0.0,0.0,1.0	0.078
9601	gene:Solyc08g075080.2	NA	8	+	59238964	59239119	59238985	59239119	59238689	59238884	9601	26,31,12	3,7,1	7,27,19	0,3,0	170	149	1.0189551168745353e-44	8.06294273356e-43	0.884,0.795,0.913	1.0,0.887,1.0	-0.098
10110	gene:Solyc06g084510.2	NA	6	-	49596935	49596992	49596935	49596971	49597481	49597569	10110	216,227,136	3,0,0	55,180,119	9,0,3	170	149	1.102597303640692e-44	8.69859872791e-43	0.984,1.0,1.0	0.843,1.0,0.972	0.056
9938	gene:Solyc12g017370.1	NA	12	+	6622587	6622817	6622608	6622817	6621740	6622164	9938	148,156,81	12,43,10	20,80,27	2,3,3	170	149	1.1175913441244091e-44	8.79049167709e-43	0.915,0.761,0.877	0.898,0.959,0.887	-0.064
21246	gene:Solyc02g094150.2	NA	2	+	54776469	54776585	54776473	54776585	54775963	54776352	21246	454,309,179	182,66,81	9,7,16	0,4,1	153	149	1.1216946734922236e-44	8.7964300798e-43	0.708,0.82,0.683	1.0,0.63,0.94	-0.12
14424	gene:Solyc03g082960.2	NA	3	-	52816722	52816935	52816722	52816777	52817217	52817271	14424	15,21,12	2,2,2	9,11,11	0,2,0	307	149	1.2479069947397525e-44	9.75707281512e-43	0.784,0.836,0.744	1.0,0.727,1.0	-0.121
4093	gene:Solyc06g008970.2	NA	6	-	2916691	2916854	2916691	2916768	2917617	2917898	4093	2,4,3	25,15,28	0,2,0	4,27,17	235	149	1.33663766318506e-44	1.0419824347e-42	0.048,0.145,0.064	0.0,0.045,0.0	0.071
24813	gene:Solyc06g066570.2	NA	6	+	41817627	41817793	41817656	41817793	41816661	41816811	24813	20,11,12	206,191,145	2,1,1	41,122,56	178	149	1.4567588234316218e-44	1.13226364054e-42	0.075,0.046,0.065	0.039,0.007,0.015	0.042
1825	gene:Solyc06g071460.2	NA	6	+	43965565	43965640	43965587	43965640	43965434	43965470	1825	103,71,65	5,2,4	22,95,55	0,2,0	171	149	1.4808879155859221e-44	1.14762260857e-42	0.947,0.969,0.934	1.0,0.976,1.0	-0.042
5817	gene:Solyc09g090840.2	NA	9	+	70244889	70245093	70244896	70245093	70244644	70244785	5817	114,102,69	5,5,3	48,155,90	0,4,0	156	149	1.6499357175643478e-44	1.27486650695e-42	0.956,0.951,0.956	1.0,0.974,1.0	-0.037
20193	gene:Solyc01g079800.2	NA	1	-	78931643	78931757	78931643	78931753	78932515	78932652	20193	44,40,23	5,3,7	3,47,29	0,1,3	153	149	2.3085906696574036e-44	1.77856262412e-42	0.896,0.928,0.762	1.0,0.979,0.904	-0.099
23536	gene:Solyc05g050380.2	NA	5	+	60491564	60491704	60491632	60491704	60491052	60491450	23536	83,57,50	157,234,125	9,19,16	2,35,23	217	149	2.3677484862810535e-44	1.81880469249e-42	0.266,0.143,0.215	0.755,0.272,0.323	-0.242
21623	gene:Solyc02g063050.2	NA	2	+	35089261	35089383	35089267	35089383	35088741	35089031	21623	61,57,38	44,27,28	5,14,14	7,15,21	155	149	2.4443928293615445e-44	1.87220536502e-42	0.571,0.67,0.566	0.407,0.473,0.391	0.179
2410	gene:Solyc09g009190.2	NA	9	+	2548234	2548377	2548296	2548377	2547905	2547965	2410	38,2,21	454,192,267	3,1,2	28,104,58	211	149	2.8464571226768367e-44	2.17381613575e-42	0.056,0.007,0.053	0.07,0.007,0.024	0.005
25785	gene:Solyc08g066870.2	NA	8	-	55744940	55745025	55744940	55745012	55745141	55745205	25785	294,186,218	21,16,10	22,52,48	0,0,4	162	149	3.9083187682430576e-44	2.97609977857e-42	0.928,0.914,0.952	1.0,1.0,0.917	-0.041
2148	gene:Solyc07g042750.2	NA	7	+	56265788	56266023	56265906	56266023	56265614	56265706	2148	22,28,17	30,24,16	4,3,5	10,26,18	267	149	3.995964625940156e-44	3.03404585804e-42	0.29,0.394,0.372	0.182,0.06,0.134	0.227
23744	gene:Solyc08g076440.2	NA	8	+	60450899	60450956	60450937	60450956	60450703	60450809	23744	11,10,8	40,40,24	2,1,6	11,45,24	187	149	4.3064000238640545e-44	3.26032953968e-42	0.18,0.166,0.21	0.127,0.017,0.166	0.082
3250	gene:Solyc03g013240.2	NA	3	-	46357112	46357238	46357112	46357226	46357639	46357782	3250	2,14,1	7,4,5	0,2,0	1,0,0	161	149	4.4226260873602276e-44	3.33870143509e-42	0.209,0.764,0.156	0.0,1.0,NA	-0.124
19484	gene:Solyc01g107500.2	NA	1	+	95028784	95028900	95028850	95028900	95028497	95028688	19484	20,4,14	34,3,25	0,6,1	9,14,6	215	149	4.746565957319327e-44	3.57298092449e-42	0.29,0.48,0.28	0.0,0.229,0.104	0.239
23644	gene:Solyc04g078090.2	NA	4	+	62938158	62938309	62938211	62938309	62936312	62937514	23644	411,321,234	845,830,472	7,31,18	39,71,78	202	149	4.953364768338407e-44	3.71799559511e-42	0.264,0.222,0.268	0.117,0.244,0.145	0.083
14336	gene:Solyc06g005160.2	NA	6	+	184563	184683	184580	184683	184371	184451	14336	129,125,78	5962,5739,3010	5,17,26	512,1505,1159	166	149	5.965999330301989e-44	4.46532103722e-42	0.019,0.019,0.023	0.009,0.01,0.02	0.007
26574	gene:Solyc03g019850.2	NA	3	-	61333512	61333650	61333512	61333642	61333737	61333956	26574	60,34,65	6,4,4	3,16,17	0,0,2	157	149	8.485590725219408e-44	6.33309528245e-42	0.905,0.89,0.939	1.0,1.0,0.89	-0.052
26027	gene:Solyc06g075050.1	NA	6	+	46564479	46564551	46564497	46564551	46564239	46564401	26027	11,1,3	135,89,122	0,4,0	3,0,0	167	149	1.1277692671826092e-43	8.39309530259e-42	0.068,0.01,0.021	0.0,1.0,NA	-0.467
22787	gene:Solyc07g041200.2	NA	7	-	51982076	51982299	51982076	51982200	51982928	51983190	22787	170,171,99	29,32,23	26,55,22	4,18,17	248	149	1.1826616773593347e-43	8.77675280393e-42	0.779,0.763,0.721	0.796,0.647,0.437	0.128
12587	gene:Solyc05g007800.2	NA	5	+	2243897	2244109	2243945	2244109	2242444	2242620	12587	3,3,4	4,1,6	0,1,0	0,0,1	197	149	1.2258716818347128e-43	9.07179576154e-42	0.362,0.694,0.335	NA,1.0,0.0	-0.036
22536	gene:Solyc02g071830.1	NA	2	-	41197800	41197987	41197800	41197965	41198272	41198340	22536	5,3,7	4,5,2	0,2,0	0,0,1	171	149	1.504897109197014e-43	1.11053797628e-41	0.521,0.343,0.753	NA,1.0,0.0	0.039
9851	gene:Solyc06g068480.2	NA	6	-	42443333	42443394	42443333	42443390	42443485	42443588	9851	191,221,122	23,24,10	52,151,108	0,6,11	153	149	1.539692314606454e-43	1.13303240328e-41	0.89,0.9,0.922	1.0,0.961,0.905	-0.051
15093	gene:Solyc04g071750.2	NA	4	+	58712134	58712222	58712138	58712222	58711661	58712031	15093	171,125,106	24,14,17	31,67,68	0,9,2	153	149	1.6175243694720597e-43	1.18698275727e-41	0.874,0.897,0.859	1.0,0.879,0.971	-0.073
26423	gene:Solyc05g053950.2	NA	5	+	63966376	63966491	63966379	63966491	63965210	63965540	26423	6,5,6	112,69,60	0,0,1	12,41,24	152	149	1.9965092250786502e-43	1.46101097081e-41	0.05,0.066,0.089	0.0,0.0,0.039	0.055
11284	gene:Solyc12g062250.1	NA	12	+	31525739	31525851	31525745	31525851	31524470	31524572	11284	4,2,0	92,86,66	0,8,7	37,92,70	155	149	2.0552373087264993e-43	1.49980942604e-41	0.04,0.022,0.0	0.0,0.077,0.088	-0.034
17666	gene:Solyc11g030380.1	NA	11	-	21601867	21602007	21601867	21601955	21602636	21602848	17666	10,13,7	1,2,1	3,0,0	0,4,6	201	149	2.3328575559453277e-43	1.69768700422e-41	0.881,0.828,0.838	1.0,0.0,0.0	0.516
26708	gene:Solyc04g077340.2	NA	4	+	62281892	62282137	62281904	62282137	62280513	62281798	26708	36,21,22	1,2,0	0,5,1	0,0,4	161	149	2.5441403806468078e-43	1.84632905912e-41	0.971,0.907,1.0	NA,1.0,0.188	0.365
19614	gene:Solyc02g067540.2	NA	2	+	37705160	37705236	37705179	37705236	37704957	37705073	19614	4,2,3	180,214,130	0,9,3	24,104,59	168	149	5.280548962127541e-43	3.82163365796e-41	0.019,0.008,0.02	0.0,0.071,0.043	-0.022
24745	gene:Solyc02g090670.2	NA	2	-	52201050	52201232	52201050	52201115	52201445	52201506	24745	295,308,174	0,5,0	233,680,487	4,19,1	266	149	6.086440898778101e-43	4.39277167175e-41	1.0,0.972,1.0	0.97,0.952,0.996	0.018
19631	gene:Solyc09g090360.2	NA	9	-	69869005	69869135	69869005	69869079	69869784	69869856	19631	978,473,590	39,20,19	9,46,17	0,0,2	205	149	6.627902972580801e-43	4.77045586281e-41	0.948,0.945,0.958	1.0,1.0,0.861	-0.003
4926	gene:Solyc08g066180.2	NA	8	-	54581173	54581300	54581173	54581293	54583361	54583433	4926	2,4,7	86,65,62	0,0,3	37,140,79	156	149	8.542598199564701e-43	6.13176495357e-41	0.022,0.056,0.097	0.0,0.0,0.035	0.047
15605	gene:Solyc03g120520.1	NA	3	+	68894921	68895058	68894926	68895058	68894211	68894260	15605	2,0,1	5,1,3	1,0,0	0,1,0	154	149	1.297057652524697e-42	9.28474157751e-41	0.279,0.0,0.244	1.0,0.0,NA	-0.326
4178	gene:Solyc06g009130.2	NA	6	+	3085079	3085209	3085109	3085209	3084769	3084986	4178	112,119,56	5,3,4	57,157,101	0,3,1	179	149	1.6730392892036958e-42	1.19435910779e-40	0.949,0.971,0.921	1.0,0.978,0.988	-0.042
25285	gene:Solyc12g098360.1	NA	12	-	65891595	65891732	65891595	65891712	65891827	65892005	25285	5,1,2	10,12,6	0,1,0	1,0,2	169	149	1.6865708694112162e-42	1.20075618727e-40	0.306,0.068,0.227	0.0,1.0,0.0	-0.133
12929	gene:Solyc01g005520.2	NA	1	+	351157	351313	351188	351313	349915	350406	12929	37,22,17	39,15,28	5,16,12	2,12,1	180	149	1.8170396288222217e-42	1.29014724564e-40	0.44,0.548,0.334	0.674,0.525,0.909	-0.262
23865	gene:Solyc09g075990.2	NA	9	-	67669713	67669913	67669713	67669893	67670571	67670725	23865	3,9,1	78,73,41	0,2,0	10,26,37	169	149	1.947506058930733e-42	1.37905476211e-40	0.033,0.098,0.021	0.0,0.064,0.0	0.029
13319	gene:Solyc06g084520.2	NA	6	-	49606244	49606370	49606244	49606366	49606748	49606870	13319	16,1,18	6,0,4	1,1,0	0,5,0	153	149	3.1894835163823784e-42	2.25244412524e-40	0.722,1.0,0.814	1.0,0.163,NA	0.264
15610	gene:Solyc06g069090.2	NA	6	-	42881825	42881917	42881825	42881910	42882381	42882477	15610	283,245,178	827,692,533	47,159,63	176,593,277	156	149	3.574581981402881e-42	2.51763654781e-40	0.246,0.253,0.242	0.203,0.204,0.178	0.052
15596	gene:Solyc03g119650.2	NA	3	+	68220032	68220214	68220037	68220214	68218137	68218252	15596	254,202,132	4,11,7	107,206,149	0,5,2	154	149	4.123053663445348e-42	2.89616959338e-40	0.984,0.947,0.948	1.0,0.976,0.986	-0.028
5412	gene:Solyc05g056230.2	NA	5	-	65590737	65590876	65590737	65590863	65592133	65592304	5412	126,85,77	15,7,7	30,60,44	0,4,2	162	149	5.249454402150532e-42	3.67755777597e-40	0.885,0.918,0.91	1.0,0.932,0.953	-0.057
24681	gene:Solyc06g008960.2	NA	6	+	2888543	2888653	2888546	2888653	2887617	2887828	24681	11,2,2	5,2,0	2,0,1	0,0,1	152	149	6.007845455342356e-42	4.19766244567e-40	0.683,0.495,1.0	1.0,NA,0.495	-0.022
10879	gene:Solyc01g034150.2	NA	1	-	36256428	36256568	36256428	36256530	36256658	36256767	10879	35,13,30	4,1,2	0,11,17	0,2,7	187	149	6.217744459912329e-42	4.3327948198e-40	0.875,0.912,0.923	NA,0.814,0.659	0.167
1240	gene:Solyc10g054420.1	NA	10	+	55361708	55361809	55361722	55361809	55361503	55361630	1240	10,10,9	488,421,342	2,3,2	156,533,296	163	149	6.329920750572386e-42	4.39929492165e-40	0.018,0.021,0.023	0.012,0.005,0.006	0.013
3020	gene:Solyc08g075100.2	NA	8	+	59259281	59259393	59259323	59259393	59257349	59257412	3020	6,5,2	111,83,61	0,0,2	9,71,85	191	149	7.808414743205092e-42	5.41252938572e-40	0.04,0.045,0.025	0.0,0.0,0.018	0.031
21007	gene:Solyc02g068700.2	NA	2	-	38633629	38633750	38633629	38633747	38634301	38634449	21007	34,23,16	283,291,165	24,38,38	79,328,247	152	149	8.951114154925705e-42	6.18828210432e-40	0.105,0.072,0.087	0.229,0.102,0.131	-0.066
8967	gene:Solyc01g079510.2	NA	1	+	78561300	78561520	78561410	78561520	78560878	78561118	8967	13,1,7	51,12,33	0,3,0	10,46,11	259	149	1.4141126192906116e-41	9.75069622608e-40	0.128,0.046,0.109	0.0,0.036,0.0	0.082
2313	gene:Solyc06g074430.2	NA	6	+	46068951	46069054	46068956	46069054	46068772	46068867	2313	48,33,16	1728,1602,1082	13,51,37	515,1497,966	154	149	1.857374181149843e-41	1.27735803961e-39	0.026,0.02,0.014	0.024,0.032,0.036	-0.011
3837	gene:Solyc02g085610.2	NA	2	-	48436403	48436606	48436403	48436602	48436691	48436740	3837	2,1,0	2,0,1	0,0,2	0,2,1	153	149	2.7552259403461625e-41	1.88988356864e-39	0.493,1.0,0.0	NA,0.0,0.661	0.167
20233	gene:Solyc06g073230.2	NA	6	+	45125118	45125257	45125173	45125257	45123934	45124040	20233	68,40,49	9,10,11	6,34,19	0,3,2	204	149	2.8080635101508417e-41	1.92111032487e-39	0.847,0.745,0.765	1.0,0.892,0.874	-0.136
21488	gene:Solyc06g065620.1	NA	6	+	41001482	41001788	41001628	41001788	41000545	41000671	21488	3,6,3	1,1,4	0,2,0	0,4,1	295	149	3.3946738187885596e-41	2.31640197126e-39	0.602,0.752,0.275	NA,0.202,0.0	0.442
10594	gene:Solyc10g086400.1	NA	10	+	65232210	65232392	65232220	65232392	65232068	65232137	10594	523,416,312	14,10,11	47,93,100	0,1,2	159	149	3.834928979267923e-41	2.61003676721e-39	0.972,0.975,0.964	1.0,0.989,0.979	-0.019
22808	gene:Solyc09g020140.2	NA	9	-	18643105	18643228	18643105	18643211	18643736	18643791	22808	0,7,2	0,0,2	0,1,0	0,0,1	166	149	4.005020279422269e-41	2.71875678968e-39	NA,1.0,0.473	NA,1.0,0.0	0.236
18653	gene:Solyc11g071700.1	NA	11	+	55113801	55113908	55113819	55113908	55113656	55113725	18653	6,2,7	161,61,86	0,0,2	19,63,28	167	149	6.869966446960729e-41	4.65156929196e-39	0.032,0.028,0.068	0.0,0.0,0.06	0.023
21759	gene:Solyc06g083810.2	NA	6	-	49121338	49121451	49121338	49121447	49121635	49121773	21759	12,6,11	2,2,6	3,2,0	0,0,2	153	149	7.17461357320174e-41	4.84535406636e-39	0.854,0.745,0.641	1.0,1.0,0.0	0.08
14651	gene:Solyc12g044220.1	NA	12	+	38781540	38781788	38781719	38781788	38781127	38781272	14651	14,8,23	104,75,47	2,2,0	6,18,16	328	149	1.0116348253256204e-40	6.81452781952e-39	0.058,0.046,0.182	0.132,0.048,0.0	0.035
17921	gene:Solyc12g088880.1	NA	12	-	64083815	64084053	64083815	64084018	64084667	64084832	17921	28,25,21	3,5,1	5,11,14	0,2,0	184	149	1.0710221640235294e-40	7.19611848365e-39	0.883,0.802,0.944	1.0,0.817,1.0	-0.063
1833	gene:Solyc06g066620.2	NA	6	-	41868165	41868269	41868165	41868256	41868981	41869314	1833	4,4,1	0,2,1	3,1,2	0,4,4	162	149	1.2235953994005601e-40	8.20027416777e-39	1.0,0.648,0.479	1.0,0.187,0.315	0.208
12110	gene:Solyc06g076250.2	NA	6	+	47375476	47375713	47375481	47375713	47374841	47374928	12110	39,25,24	45,47,20	4,4,6	8,22,9	154	149	1.2905135761045973e-40	8.62673846256e-39	0.456,0.34,0.537	0.326,0.15,0.392	0.155
4830	gene:Solyc10g007500.2	NA	10	-	1835088	1835293	1835088	1835134	1835659	1835719	4830	82,35,55	30,23,24	5,3,4	0,11,6	308	149	1.629399274480653e-40	1.08644538934e-38	0.569,0.424,0.526	1.0,0.117,0.244	0.053
9431	gene:Solyc03g112050.2	NA	3	+	62588428	62588630	62588435	62588630	62586886	62586988	9431	6,4,4	28,18,12	1,6,0	0,2,2	156	149	2.0465497760100237e-40	1.3611369409e-38	0.17,0.175,0.241	1.0,0.741,0.0	-0.385
12958	gene:Solyc01g105460.2	NA	1	+	93631328	93631400	93631354	93631400	93630384	93630488	12958	95,60,71	24,11,12	8,52,23	0,5,3	175	149	2.3778467357449346e-40	1.57748514128e-38	0.771,0.823,0.834	1.0,0.899,0.867	-0.113
17760	gene:Solyc05g009950.2	NA	5	-	4166798	4166995	4166798	4166926	4167723	4167775	17760	70,51,41	0,5,4	0,21,13	1,0,0	218	149	2.525222271338375e-40	1.67103562444e-38	1.0,0.875,0.875	0.0,1.0,1.0	0.25
17922	gene:Solyc12g088880.1	NA	12	-	64083815	64084121	64083815	64084018	64084667	64084832	17922	87,73,58	3,5,1	29,69,42	0,2,0	252	149	3.1995905544046886e-40	2.11197094107e-38	0.945,0.896,0.972	1.0,0.953,1.0	-0.047
11190	gene:Solyc04g074670.2	NA	4	-	60586745	60586880	60586745	60586844	60587424	60587731	11190	4,1,4	40,31,33	0,1,0	6,13,3	185	149	6.187997258695771e-40	4.07430766875e-38	0.075,0.025,0.089	0.0,0.058,0.0	0.044
12574	gene:Solyc05g023750.2	NA	5	+	29246607	29246701	29246616	29246701	29246381	29246527	12574	89,105,46	26,27,27	37,116,71	3,20,21	158	149	6.230776107370612e-40	4.08375724369e-38	0.763,0.786,0.616	0.921,0.845,0.761	-0.121
2016	gene:Solyc10g085160.1	NA	10	-	64438280	64438399	64438280	64438389	64439483	64439617	2016	5,5,4	117,74,68	2,11,5	28,56,39	159	149	6.233438600432761e-40	4.08375724369e-38	0.039,0.06,0.052	0.063,0.155,0.107	-0.058
14272	gene:Solyc09g082650.2	NA	9	+	68371419	68371507	68371436	68371507	68371214	68371293	14272	103,95,75	1626,1918,861	30,56,81	307,905,675	166	149	8.1552897860205e-40	5.32954273554e-38	0.054,0.043,0.073	0.081,0.053,0.097	-0.02
17490	gene:Solyc04g063210.2	NA	4	-	55351352	55351566	55351352	55351525	55351893	55351968	17490	34,4,27	251,76,172	2,10,3	5,18,15	190	149	1.091804733565899e-39	7.11732063412e-38	0.096,0.04,0.11	0.239,0.303,0.136	-0.144
9516	gene:Solyc10g024410.1	NA	10	-	14085269	14085351	14085269	14085336	14085823	14085893	9516	333,437,219	17,11,0	109,292,225	0,4,4	164	149	1.554427541872263e-39	1.01080113744e-37	0.947,0.973,1.0	1.0,0.985,0.981	-0.015
20933	gene:Solyc09g010180.2	SPY	9	+	3571614	3571862	3571734	3571862	3571062	3571280	20933	17,15,13	143,155,90	1,2,8	30,83,90	269	149	1.7583038448227362e-39	1.14055309401e-37	0.062,0.051,0.074	0.018,0.013,0.047	0.036
25805	gene:Solyc08g066330.1	NA	8	+	54868817	54869011	54868836	54869011	54868726	54868735	25805	13,14,10	0,2,0	4,6,8	0,7,6	168	149	1.804081982459508e-39	1.1673654621e-37	1.0,0.861,1.0	1.0,0.432,0.542	0.296
4207	gene:Solyc03g111010.2	NA	3	+	61711460	61711559	61711481	61711559	61711256	61711346	4207	17,24,17	769,941,381	5,27,22	165,574,366	170	149	1.883735910752327e-39	1.21591218947e-37	0.019,0.022,0.038	0.026,0.04,0.05	-0.012
2893	gene:Solyc09g057710.2	NA	9	-	50228948	50229030	50228948	50228997	50229148	50229346	2893	97,73,40	1,9,0	16,61,68	0,2,0	182	149	2.2509243958229563e-39	1.4493635981e-37	0.988,0.869,1.0	1.0,0.961,1.0	-0.035
15722	gene:Solyc01g090700.2	NA	1	-	84342122	84342357	84342122	84342207	84344121	84344205	15722	15,3,11	91,89,42	1,4,0	10,43,29	299	149	2.4653271949287958e-39	1.58353571486e-37	0.076,0.017,0.115	0.047,0.044,0.0	0.039
2144	gene:Solyc07g042750.2	NA	7	+	56265788	56266023	56265877	56266023	56265614	56265706	2144	18,20,15	10,6,7	1,0,0	0,8,2	238	149	2.6919396097617834e-39	1.72487671922e-37	0.53,0.676,0.573	1.0,0.0,0.0	0.26
18192	gene:Solyc02g067090.2	NA	2	+	37327025	37327160	37327128	37327160	37326776	37326906	18192	21,20,10	30,30,29	2,4,0	3,7,14	252	149	2.784912696850522e-39	1.78010806469e-37	0.293,0.283,0.169	0.283,0.253,0.0	0.07
23762	gene:Solyc07g042590.2	NA	7	-	56056530	56056725	56056530	56056667	56056999	56057135	23762	10,3,13	100,81,82	0,0,2	5,59,31	207	149	3.184425486601378e-39	2.03053499899e-37	0.067,0.026,0.102	0.0,0.0,0.044	0.05
15929	gene:Solyc05g017950.2	NA	5	-	19280445	19280673	19280445	19280487	19280774	19280859	15929	22,9,9	0,2,0	0,3,3	0,0,4	335	149	3.427880240741815e-39	2.1804804311e-37	1.0,0.667,1.0	NA,1.0,0.25	0.264
15680	gene:Solyc06g009060.2	NA	6	-	2983500	2983612	2983500	2983534	2985269	2985371	15680	128,97,53	262,179,141	12,27,26	76,186,173	227	149	4.64990403017567e-39	2.95066736176e-37	0.243,0.262,0.198	0.094,0.087,0.09	0.144
21767	gene:Solyc11g065340.1	NA	11	-	50766875	50767004	50766875	50766938	50767089	50767208	21767	29,10,14	11,8,8	1,6,4	1,9,6	215	149	4.6886087661856366e-39	2.96805881678e-37	0.646,0.464,0.548	0.409,0.316,0.316	0.206
2853	gene:Solyc01g100260.2	NA	1	+	90331306	90331348	90331310	90331348	90329695	90329869	2853	93,61,46	9,4,5	14,21,33	0,3,0	153	149	5.1940945297995545e-39	3.28014561039e-37	0.91,0.937,0.9	1.0,0.872,1.0	-0.042
13333	gene:Solyc09g066090.2	NA	9	-	64444317	64444566	64444317	64444547	64444643	64444819	13333	2,2,3	19,6,7	0,0,1	0,4,0	168	149	6.154355419796584e-39	3.87724391447e-37	0.085,0.228,0.275	NA,0.0,1.0	-0.304
18668	gene:Solyc04g007610.2	NA	4	-	1293454	1293528	1293454	1293515	1293645	1293714	18668	108,87,84	6,3,5	10,43,28	0,2,0	162	149	1.0911762396607158e-38	6.85796435218e-37	0.943,0.964,0.939	1.0,0.952,1.0	-0.035
3608	gene:Solyc07g065400.2	NA	7	-	67170623	67170674	67170623	67170646	67170726	67170831	3608	4,3,2	6,6,5	0,1,0	0,0,2	177	149	1.134458367323752e-38	7.11297273698e-37	0.359,0.296,0.252	NA,1.0,0.0	-0.198
12960	gene:Solyc01g105460.2	NA	1	+	93634350	93634430	93634360	93634430	93633972	93634083	12960	6,30,8	129,150,97	4,1,1	28,133,77	159	149	1.2044926769346127e-38	7.53410169423e-37	0.042,0.158,0.072	0.118,0.007,0.012	0.045
3587	gene:Solyc09g011140.2	NA	9	+	4500190	4500398	4500247	4500398	4499976	4500104	3587	821,626,656	19,9,28	140,651,387	20,52,44	206	149	2.0988530477007116e-38	1.30971421416e-36	0.969,0.981,0.944	0.835,0.901,0.864	0.098
5667	gene:Solyc10g054840.1	NA	10	-	55997744	55997838	55997744	55997835	55997934	55998029	5667	23,10,16	173,149,112	5,8,11	9,46,40	152	149	2.646798469374944e-38	1.6477261277e-36	0.115,0.062,0.123	0.353,0.146,0.212	-0.137
4111	gene:Solyc08g083320.2	NA	8	-	65817746	65817883	65817746	65817870	65818067	65818157	4111	6,4,7	0,3,0	0,2,0	0,0,4	162	149	2.902008687949611e-38	1.80233262981e-36	1.0,0.551,1.0	NA,1.0,0.0	0.35
17787	gene:Solyc09g098190.2	NA	9	+	72059480	72059592	72059487	72059592	72058240	72058399	17787	49,39,33	2,1,7	0,12,9	0,1,0	156	149	3.147849975458829e-38	1.95040487512e-36	0.959,0.974,0.818	NA,0.92,1.0	-0.043
24632	gene:Solyc03g117010.2	NA	3	-	66271300	66271486	66271300	66271335	66271839	66271926	24632	7,10,6	89,82,93	1,2,1	17,46,37	300	149	4.05093609968191e-38	2.50405040646e-36	0.038,0.057,0.031	0.028,0.021,0.013	0.021
10460	gene:Solyc05g012940.2	NA	5	+	6054584	6054681	6054587	6054681	6054327	6054466	10460	2,0,1	23,10,5	1,3,2	4,5,6	152	149	4.171138948177504e-38	2.57230026544e-36	0.079,0.0,0.164	0.197,0.37,0.246	-0.19
19490	gene:Solyc01g080200.2	NA	1	-	79409613	79409728	79409613	79409723	79410131	79410342	19490	23,6,13	11,5,8	0,7,2	0,19,2	154	149	4.384918257700211e-38	2.69780298707e-36	0.669,0.537,0.611	NA,0.263,0.492	0.228
24740	gene:Solyc02g090670.2	NA	2	-	52202197	52202295	52202197	52202284	52202572	52202652	24740	259,252,177	18,9,11	238,637,322	3,15,8	160	149	6.004266882710698e-38	3.68546951579e-36	0.931,0.963,0.937	0.987,0.975,0.974	-0.035
13395	gene:Solyc04g079920.2	NA	4	+	64246666	64246994	64246905	64246994	64245235	64245328	13395	142,54,68	8,6,0	16,41,43	2,14,0	388	149	6.624137814728968e-38	4.05647376529e-36	0.872,0.776,1.0	0.754,0.529,1.0	0.122
11247	gene:Solyc01g079360.2	NA	1	-	78450755	78450917	78450755	78450893	78451096	78451333	11247	41,32,38	71,63,57	2,9,5	9,22,22	173	149	6.719857658665076e-38	4.10552047793e-36	0.332,0.304,0.365	0.161,0.261,0.164	0.138
14914	gene:Solyc10g050860.1	NA	10	-	50975990	50976065	50975990	50976062	50976529	50977025	14914	38,46,34	44,36,20	7,30,21	23,41,21	152	149	7.242146793115858e-38	4.41434891884e-36	0.458,0.556,0.625	0.23,0.418,0.495	0.165
722	gene:Solyc02g077910.2	NA	2	+	42739920	42740019	42739938	42740019	42739746	42739851	722	30,18,19	1,0,5	13,23,28	0,1,0	167	149	8.89337434101569e-38	5.40828327113e-36	0.964,1.0,0.772	1.0,0.954,1.0	-0.073
21133	gene:Solyc01g102970.2	NA	1	+	91622773	91622884	91622809	91622884	91622171	91622295	21133	6,3,4	76,42,37	0,2,0	26,55,27	185	149	1.2286339496974663e-37	7.45437470958e-36	0.06,0.054,0.08	0.0,0.028,0.0	0.055
5723	gene:Solyc04g081880.2	NA	4	-	65744882	65744969	65744882	65744963	65745852	65745975	5723	94,89,61	2881,2819,1875	14,63,38	925,2400,1584	155	149	1.2461423042863448e-37	7.54318075482e-36	0.03,0.029,0.03	0.014,0.025,0.023	0.009
3841	gene:Solyc03g082850.2	NA	3	-	52702872	52703022	52702872	52703004	52703589	52704035	3841	16,8,20	36,19,43	1,1,4	7,25,2	167	149	1.6999051387424615e-37	1.02662546896e-35	0.284,0.273,0.293	0.113,0.034,0.641	0.021
6590	gene:Solyc01g091580.2	NA	1	-	85174576	85174644	85174576	85174632	85175337	85175420	6590	18,13,12	6,0,1	3,13,5	2,0,0	161	149	2.8391527812200353e-37	1.71071978705e-35	0.735,1.0,0.917	0.581,1.0,1.0	0.024
5226	gene:Solyc05g010240.2	NA	5	+	4419442	4419520	4419448	4419520	4419268	4419360	5226	21,12,13	78,59,84	18,31,16	27,93,62	155	149	3.7184158167334568e-37	2.23538905999e-35	0.206,0.164,0.13	0.391,0.243,0.199	-0.111
23215	gene:Solyc11g072940.1	NA	11	+	56101371	56101614	56101469	56101614	56101233	56101275	23215	25,15,14	99,121,79	0,6,5	30,47,38	247	149	6.242453161212415e-37	3.74418920087e-35	0.132,0.07,0.097	0.0,0.072,0.074	0.051
10734	gene:Solyc05g010790.1	NA	5	-	4979113	4979199	4979113	4979127	4979400	4979848	10734	21,0,5	6,0,0	1,0,1	0,0,1	221	149	6.381485465774247e-37	3.81886115424e-35	0.702,NA,1.0	1.0,NA,0.403	0.149
17475	gene:Solyc05g054460.2	NA	5	+	64388849	64388981	64388859	64388981	64388617	64388740	17475	102,79,38	11,7,5	20,25,34	0,3,1	159	149	6.606965627089887e-37	3.9448089543e-35	0.897,0.914,0.877	1.0,0.886,0.97	-0.056
17640	gene:Solyc09g064920.2	NA	9	-	62445802	62446044	62445802	62445868	62446137	62446203	17640	5,8,3	15,2,6	2,1,2	8,5,8	325	149	9.837636861211558e-37	5.86042081589e-35	0.133,0.647,0.186	0.103,0.084,0.103	0.225
25973	gene:Solyc05g007500.2	NA	5	+	2059218	2059326	2059232	2059326	2058696	2058788	25973	72,71,74	22,20,30	27,94,42	1,7,5	163	149	1.0100587954327787e-36	6.00345127032e-35	0.749,0.764,0.693	0.961,0.925,0.885	-0.188
17657	gene:Solyc04g051310.2	NA	4	+	50316449	50316571	50316493	50316571	50313123	50313824	17657	24,21,16	9,3,7	0,7,2	1,6,3	193	149	1.1281551281793791e-36	6.69024003892e-35	0.673,0.844,0.638	0.0,0.474,0.34	0.447
19046	gene:Solyc01g007980.2	NA	1	+	2163312	2163510	2163329	2163510	2162871	2163082	19046	17,12,16	5,2,8	0,0,6	0,3,6	166	149	1.3261334713167134e-36	7.846588384e-35	0.753,0.843,0.642	NA,0.0,0.473	0.51
1717	gene:Solyc08g043140.2	NA	8	+	23077948	23078065	23077952	23078065	23077540	23077778	1717	16,15,8	3,3,0	4,23,10	0,0,2	153	149	1.3835362188813942e-36	8.16783820365e-35	0.839,0.83,1.0	1.0,1.0,0.83	-0.054
17489	gene:Solyc04g063210.2	NA	4	-	55351352	55351554	55351352	55351525	55351893	55351968	17489	34,2,25	251,76,172	2,9,3	5,18,15	178	149	1.6499318856894292e-36	9.71869071053e-35	0.102,0.022,0.108	0.251,0.295,0.143	-0.152
18070	gene:Solyc09g063020.2	NA	9	-	60947714	60947813	60947714	60947786	60949981	60950146	18070	42,22,41	6,2,6	6,19,10	2,10,2	176	149	1.721067279403405e-36	1.01150242723e-34	0.856,0.903,0.853	0.717,0.617,0.809	0.156
18490	gene:Solyc08g007400.2	NA	8	+	1973394	1973525	1973406	1973525	1972944	1972997	18490	22,39,20	518,596,382	2,12,6	21,89,46	161	149	1.804442534789391e-36	1.05813638017e-34	0.038,0.057,0.046	0.081,0.111,0.108	-0.053
23801	gene:Solyc03g113770.2	NA	3	-	63823444	63823665	63823444	63823636	63823739	63823844	23801	10,9,11	45,53,26	0,1,2	6,28,15	178	149	2.32364437851802e-36	1.35956484339e-34	0.157,0.124,0.262	0.0,0.029,0.1	0.138
22798	gene:Solyc09g020140.2	NA	9	-	18643105	18643245	18643105	18643211	18643736	18643791	22798	0,4,3	0,0,2	0,1,0	0,0,1	183	149	2.4804379929757284e-36	1.4480797003e-34	NA,1.0,0.55	NA,1.0,0.0	0.275
9319	gene:Solyc11g040260.1	NA	11	-	38087790	38087927	38087790	38087919	38088007	38088112	9319	3,0,4	26,30,13	0,2,0	5,34,14	157	149	2.638499469828951e-36	1.536940567e-34	0.099,0.0,0.226	0.0,0.053,0.0	0.091
22018	gene:Solyc07g064910.2	NA	7	+	66884845	66884928	66884872	66884928	66884485	66884693	22018	6,5,4	41,44,20	0,3,0	11,17,11	176	149	3.137910959549747e-36	1.82380661103e-34	0.11,0.088,0.145	0.0,0.13,0.0	0.071
7911	gene:Solyc08g074610.1	NA	8	-	58712690	58712874	58712690	58712795	58719802	58720018	7911	0,2,8	43,8,11	0,0,2	9,12,9	228	149	3.764969364393747e-36	2.18343289563e-34	0.0,0.14,0.322	0.0,0.0,0.127	0.112
6531	gene:Solyc08g066200.2	NA	8	+	54639172	54639369	54639204	54639369	54638781	54639111	6531	6,0,5	106,41,75	0,1,0	22,50,26	181	149	4.195714987842877e-36	2.42787727854e-34	0.045,0.0,0.052	0.0,0.016,0.0	0.027
895	gene:Solyc11g062410.1	NA	11	-	49436773	49436914	49436773	49436890	49437705	49437813	895	43,43,58	1352,1042,803	2,4,2	77,183,167	173	149	5.2890722920717044e-36	3.0538289711e-34	0.027,0.034,0.059	0.022,0.018,0.01	0.023
17135	gene:Solyc07g053630.2	NA	7	-	62062716	62062917	62062716	62062903	62063888	62064023	17135	13,12,12	392,421,312	1,7,1	89,245,197	163	149	8.1055708669163e-36	4.66976868958e-34	0.029,0.025,0.034	0.01,0.025,0.005	0.016
5933	gene:Solyc03g118490.2	NA	3	+	67340865	67340997	67340909	67340997	67340653	67340731	5933	6,3,2	9,14,13	2,1,0	8,9,10	193	149	9.004765114417204e-36	5.17645917551e-34	0.34,0.142,0.106	0.162,0.079,0.0	0.116
13408	gene:Solyc03g121640.2	NA	3	+	69740759	69740837	69740787	69740837	69740609	69740678	13408	225,182,165	1,1,3	50,140,139	4,7,0	177	149	9.542856994102951e-36	5.47380777494e-34	0.995,0.994,0.979	0.913,0.944,1.0	0.037
24738	gene:Solyc10g006100.2	NA	10	-	842883	843129	842883	843078	843419	843544	24738	3,3,6	46,46,38	0,1,3	22,48,47	200	149	1.0575764042835917e-35	6.05306965511e-34	0.046,0.046,0.105	0.0,0.015,0.045	0.046
12747	gene:Solyc12g044480.1	NA	12	+	38434687	38434922	38434789	38434922	38434035	38434613	12747	151,157,68	0,3,1	30,60,39	0,7,0	251	149	1.4090340718061572e-35	8.04711610879e-34	1.0,0.969,0.976	1.0,0.836,1.0	0.036
23145	gene:Solyc03g071690.2	HB2	3	-	18328993	18329097	18328993	18329089	18329842	18329957	23145	20,21,19	0,2,1	2,21,8	0,6,1	157	149	1.4136817292988495e-35	8.05614592417e-34	1.0,0.909,0.947	1.0,0.769,0.884	0.068
19416	gene:Solyc12g087810.1	NA	12	-	63310082	63310148	63310082	63310138	63311277	63311346	19416	5,3,5	140,135,120	0,8,3	15,36,40	159	149	1.4809379869883806e-35	8.42115191692e-34	0.032,0.02,0.038	0.0,0.172,0.066	-0.049
21821	gene:Solyc02g094420.2	NA	2	+	54948530	54948603	54948575	54948603	54948385	54948438	21821	490,402,352	17,12,9	119,421,227	9,22,11	194	149	1.5512139093787233e-35	8.80171503527e-34	0.957,0.963,0.968	0.91,0.936,0.941	0.034
10348	gene:Solyc01g068330.2	NA	1	-	77547187	77547340	77547187	77547333	77548121	77548774	10348	84,55,59	8,3,7	16,40,26	1,2,0	156	149	1.5983420050630107e-35	9.04957819289e-34	0.909,0.946,0.89	0.939,0.95,1.0	-0.048
5849	gene:Solyc02g078920.2	NA	2	-	43548208	43548270	43548208	43548264	43548333	43548441	5849	4,12,0	163,118,66	0,2,0	14,35,22	155	149	2.0195615264130934e-35	1.14098711528e-33	0.023,0.089,0.0	0.0,0.052,0.0	0.02
14115	gene:Solyc04g049090.2	NA	4	-	39553273	39553334	39553273	39553321	39553484	39553552	14115	592,735,329	9,17,9	56,155,149	1,0,2	162	149	2.6646653613231324e-35	1.50221939286e-33	0.984,0.975,0.971	0.981,1.0,0.986	-0.012
10733	gene:Solyc05g010790.1	NA	5	-	4979113	4979177	4979113	4979127	4979400	4979848	10733	14,0,7	6,0,0	1,0,0	0,0,1	199	149	3.6081100133165187e-35	2.02973572077e-33	0.636,NA,1.0	1.0,NA,0.0	0.318
13944	gene:Solyc10g077030.1	NA	10	-	59946221	59946315	59946221	59946312	59946888	59946954	13944	22,38,28	312,304,155	7,15,9	77,211,157	152	149	4.1221126966713834e-35	2.313932108e-33	0.065,0.109,0.15	0.082,0.065,0.053	0.041
23633	gene:Solyc04g078090.2	NA	4	+	62938181	62938314	62938211	62938314	62936312	62937514	23633	40,46,31	845,830,472	0,2,4	39,71,78	179	149	4.5471918291121567e-35	2.54710610965e-33	0.038,0.044,0.052	0.0,0.023,0.041	0.023
27265	gene:Solyc06g074330.2	NA	6	-	45954193	45954412	45954193	45954405	45954926	45955194	27265	9,2,5	55,15,31	0,2,0	2,14,10	156	149	4.7046620599438876e-35	2.62970589312e-33	0.135,0.113,0.133	0.0,0.12,0.0	0.087
17733	gene:Solyc08g005140.2	NA	8	-	93607	93767	93607	93721	93882	94161	17733	17,10,1	49,41,14	0,2,2	4,16,10	195	149	4.855750720897267e-35	2.70839548171e-33	0.21,0.157,0.052	0.0,0.087,0.133	0.066
15125	gene:Solyc08g079820.2	NA	8	+	63273824	63273917	63273867	63273917	63273591	63273684	15125	150,111,92	12,5,3	15,81,55	4,0,0	192	149	4.978113977818213e-35	2.77076339643e-33	0.907,0.945,0.96	0.744,1.0,1.0	0.023
21735	gene:Solyc01g105020.2	NA	1	-	93321597	93321785	93321597	93321775	93322081	93322154	21735	70,66,54	24,19,16	51,108,84	6,22,14	159	149	5.164580303245078e-35	2.86847122931e-33	0.732,0.765,0.76	0.888,0.821,0.849	-0.1
26897	gene:Solyc02g094140.2	NA	2	+	54774439	54774529	54774446	54774529	54773353	54773401	26897	384,378,268	20,27,11	46,178,144	2,5,1	156	149	5.735785692069228e-35	3.17900476617e-33	0.948,0.93,0.959	0.956,0.971,0.993	-0.028
20229	gene:Solyc05g048810.2	NA	5	-	59498225	59498254	59498225	59498235	59498326	59498441	20229	46,62,41	53,51,27	3,12,15	3,5,4	168	149	6.117694885019492e-35	3.38353604893e-33	0.435,0.519,0.574	0.47,0.68,0.769	-0.13
3939	gene:Solyc04g045470.2	NA	4	+	33543162	33543353	33543234	33543353	33542913	33543081	3939	155,81,95	2,5,6	11,42,25	2,0,0	221	149	6.358134193844535e-35	3.50912906316e-33	0.981,0.916,0.914	0.788,1.0,1.0	0.008
13787	gene:Solyc03g119570.1	NA	3	+	68133030	68133162	68133080	68133162	68132896	68132943	13787	12,0,8	10,5,10	1,0,0	0,3,2	199	149	1.0349270772235335e-34	5.69990969512e-33	0.473,0.0,0.375	1.0,0.0,0.0	-0.051
27535	gene:Solyc10g047960.1	NA	10	-	43236580	43236662	43236580	43236613	43236802	43236842	27535	20,13,4	122,155,103	3,6,4	36,136,91	198	149	1.1246128228259672e-34	6.18090030721e-33	0.11,0.059,0.028	0.059,0.032,0.032	0.025
14496	gene:Solyc06g073500.2	NA	6	+	45302003	45302235	45302009	45302235	45300928	45301052	14496	83,52,38	1,2,2	7,23,15	0,4,3	155	149	1.2462105345115412e-34	6.83490541799e-33	0.988,0.962,0.948	1.0,0.847,0.828	0.074
20312	gene:Solyc05g050390.2	NA	5	-	60506582	60506669	60506582	60506654	60508172	60508258	20312	7,3,5	108,95,91	0,2,0	6,37,28	164	149	1.4149132877031981e-34	7.74399728776e-33	0.056,0.028,0.048	0.0,0.047,0.0	0.028
9880	gene:Solyc05g043340.2	NA	5	+	56009990	56010161	56009994	56010161	56009709	56009870	9880	38,46,31	12,4,2	13,45,15	4,1,0	153	149	1.442832662901047e-34	7.88038604721e-33	0.755,0.918,0.938	0.76,0.978,1.0	-0.042
5493	gene:Solyc08g068590.2	NA	8	-	57728976	57729111	57728976	57729098	57729180	57729321	5493	290,228,180	3,6,10	111,226,163	0,2,3	162	149	1.463866328935607e-34	7.97867890611e-33	0.989,0.972,0.943	1.0,0.99,0.98	-0.022
14461	gene:Solyc07g066070.2	NA	7	+	67602929	67603058	67602941	67603058	67602737	67602857	14461	87,64,74	109,90,97	7,37,24	13,19,20	161	149	1.5156507453898078e-34	8.24382209775e-33	0.425,0.397,0.414	0.333,0.643,0.526	-0.089
6347	gene:Solyc02g030110.2	NA	2	+	25118330	25118448	25118341	25118448	25117831	25117911	6347	33,0,20	2,0,2	1,22,13	6,2,0	160	149	1.5287961377795704e-34	8.29814118504e-33	0.939,NA,0.903	0.134,0.911,1.0	0.239
10090	gene:Solyc03g046350.2	NA	3	-	12324100	12324202	12324100	12324200	12325038	12325118	10090	101,33,77	6,0,5	19,47,22	0,2,0	151	149	1.545772875762034e-34	8.37298952972e-33	0.943,1.0,0.938	1.0,0.959,1.0	-0.026
26371	gene:Solyc05g044610.1	NA	5	-	57194118	57194279	57194118	57194276	57194372	57194463	26371	24,1,22	21,6,21	2,10,6	2,2,3	152	149	1.5908450124393124e-34	8.59940109502e-33	0.528,0.14,0.507	0.495,0.831,0.662	-0.271
15978	gene:Solyc03g118370.2	NA	3	-	67268020	67268113	67268020	67268109	67268557	67268653	15978	77,66,43	4,3,4	32,49,39	0,0,3	153	149	1.9398243412136353e-34	1.04642967696e-32	0.949,0.955,0.913	1.0,1.0,0.927	-0.037
22811	gene:Solyc09g020140.2	NA	9	-	18643105	18643251	18643105	18643211	18643736	18643791	22811	1,3,3	0,0,2	0,1,0	0,0,1	189	149	2.4824598088859423e-34	1.33640782048e-32	1.0,1.0,0.542	NA,1.0,0.0	0.347
2654	gene:Solyc06g005980.2	NA	6	-	966564	966704	966564	966680	966798	966905	2654	0,0,1	4,1,0	0,2,0	0,4,2	173	149	2.784256764557723e-34	1.49581205443e-32	0.0,0.0,1.0	NA,0.301,0.0	0.183
7310	gene:Solyc10g007990.2	NA	10	+	2150480	2150648	2150500	2150648	2150257	2150379	7310	3,0,0	180,188,106	5,2,2	21,87,56	169	149	3.824767215331644e-34	2.05062162273e-32	0.014,0.0,0.0	0.173,0.02,0.031	-0.07
19209	gene:Solyc08g008520.2	NA	8	-	2922150	2922211	2922150	2922205	2922479	2922665	19209	168,90,93	13,7,11	11,34,11	0,1,2	155	149	4.986534336654981e-34	2.66804976697e-32	0.926,0.925,0.89	1.0,0.97,0.841	-0.023
17621	gene:Solyc02g093820.2	NA	2	+	54534318	54534534	54534336	54534534	54532096	54532201	17621	141,129,104	14,11,8	34,65,36	0,2,4	167	149	5.480317048947884e-34	2.92628880473e-32	0.9,0.913,0.921	1.0,0.967,0.889	-0.041
14431	gene:Solyc02g085810.2	NA	2	+	48588423	48588517	48588436	48588517	48588230	48588320	14431	8,0,2	65,2,28	0,6,1	0,18,11	162	149	6.106896624882917e-34	3.25424505542e-32	0.102,0.0,0.062	NA,0.235,0.077	-0.101
65	gene:Solyc12g019410.1	NA	12	-	10202150	10202276	10202150	10202269	10202378	10202441	65	23,14,12	20,9,11	0,6,2	3,6,8	156	149	7.332702232702992e-34	3.89954292217e-32	0.523,0.598,0.51	0.0,0.489,0.193	0.316
10798	gene:Solyc02g069780.2	NA	2	+	39609842	39609946	39609861	39609946	39607508	39607606	10798	81,39,27	3,2,0	16,39,31	3,7,0	168	149	7.434903807419046e-34	3.9459062207e-32	0.96,0.945,1.0	0.825,0.832,1.0	0.083
26615	gene:Solyc01g104080.2	NA	1	+	92557062	92557222	92557100	92557222	92555769	92555891	26615	11,2,8	149,127,66	0,3,0	14,45,23	187	149	8.441693369531247e-34	4.47120416353e-32	0.056,0.012,0.088	0.0,0.05,0.0	0.035
8841	gene:Solyc08g007950.2	NA	8	+	2450472	2450584	2450483	2450584	2449535	2450391	8841	122,52,74	3,7,8	14,49,54	0,2,2	160	149	1.1511605384767693e-33	6.08493732522e-32	0.974,0.874,0.896	1.0,0.958,0.962	-0.059
25729	gene:Solyc10g005340.2	NA	10	-	256009	256098	256009	256075	256314	256511	25729	26,17,26	36,17,27	2,1,3	3,3,11	172	149	1.4136178650236373e-33	7.45726002651e-32	0.385,0.464,0.455	0.366,0.224,0.191	0.174
21456	gene:Solyc12g010380.1	NA	12	-	3436505	3436652	3436505	3436626	3437517	3437652	21456	174,100,128	18,2,11	41,160,86	0,11,0	175	149	1.5836600866224834e-33	8.33754191095e-32	0.892,0.977,0.908	1.0,0.925,1.0	-0.049
19729	gene:Solyc10g080150.1	NA	10	-	61527961	61528059	61527961	61528045	61528124	61528241	19729	9,2,2	31,23,6	2,0,2	14,27,16	163	149	2.1899237720653647e-33	1.15062974832e-31	0.21,0.074,0.234	0.116,0.0,0.103	0.1
15200	gene:Solyc03g118340.2	NA	3	-	67247232	67247309	67247232	67247305	67247404	67247480	15200	6,9,6	2,0,0	0,0,1	1,0,0	153	149	2.8265459691804585e-33	1.4821594642e-31	0.745,1.0,1.0	0.0,NA,1.0	0.415
13403	gene:Solyc12g044920.1	NA	12	-	37599281	37599409	37599281	37599392	37599491	37601284	13403	4,1,2	10,6,13	1,0,1	0,2,3	166	149	3.2564438504821635e-33	1.70418399195e-31	0.264,0.13,0.121	1.0,0.0,0.23	-0.238
1	gene:Solyc07g005990.2	NA	7	-	842581	842710	842581	842688	843237	843411	1	11,6,3	216,135,118	0,0,2	16,67,43	171	149	3.3825204331085345e-33	1.76664402183e-31	0.042,0.037,0.022	0.0,0.0,0.039	0.021
1691	gene:Solyc09g091820.2	NA	9	+	71034581	71034687	71034597	71034687	71034423	71034503	1691	7,0,2	16,12,12	0,1,4	0,5,5	165	149	3.631573899818723e-33	1.89295789528e-31	0.283,0.0,0.131	NA,0.153,0.419	-0.148
4196	gene:Solyc05g013460.2	NA	5	+	6654388	6654610	6654430	6654610	6654177	6654244	4196	16,16,20	174,116,99	6,4,1	23,82,45	191	149	3.767517798529113e-33	1.95992990268e-31	0.067,0.097,0.136	0.169,0.037,0.017	0.026
21990	gene:Solyc03g117430.2	NA	3	+	66602270	66602362	66602282	66602362	66602144	66602195	21990	524,491,335	3,7,7	110,318,238	0,9,16	161	149	4.1321024227123834e-33	2.14534511358e-31	0.994,0.985,0.978	1.0,0.97,0.932	0.018
7274	gene:Solyc10g008990.2	NA	10	+	3021113	3021244	3021129	3021244	3020060	3020145	7274	86,29,56	7,2,6	9,49,23	0,0,2	165	149	4.590411848178688e-33	2.37859387896e-31	0.917,0.929,0.894	1.0,1.0,0.912	-0.057
4478	gene:Solyc03g058860.2	NA	3	-	26332333	26332539	26332333	26332536	26333932	26334099	4478	0,3,1	3,0,8	2,1,6	2,0,4	152	149	4.712669680529297e-33	2.43713671609e-31	0.0,1.0,0.109	0.495,1.0,0.595	-0.327
16608	gene:Solyc04g015120.2	NA	4	+	5291137	5291299	5291180	5291299	5290309	5290812	16608	107,110,79	665,724,497	0,0,1	0,5,0	192	149	5.354489831020729e-33	2.76361104815e-31	0.111,0.105,0.11	NA,0.0,1.0	-0.391
13856	gene:Solyc04g079320.2	NA	4	+	63843313	63843406	63843326	63843406	63841393	63841525	13856	2,5,2	223,198,93	0,10,5	46,167,111	162	149	9.087363411587814e-33	4.68106125855e-31	0.008,0.023,0.019	0.0,0.052,0.04	-0.014
25434	gene:Solyc03g121700.2	NA	3	-	69781888	69781906	69781888	69781893	69782024	69782202	25434	6,17,8	8,9,3	0,16,18	0,4,1	162	149	9.550264088588953e-33	4.90988234582e-31	0.408,0.635,0.71	NA,0.786,0.943	-0.28
24755	gene:Solyc02g090670.2	NA	2	-	52201445	52201512	52201445	52201493	52202197	52202284	24755	16,19,8	294,300,206	7,30,10	254,774,477	168	149	1.0552506654287487e-32	5.41454887334e-31	0.046,0.053,0.033	0.024,0.033,0.018	0.019
25534	gene:Solyc09g064780.2	NA	9	+	62175501	62175690	62175575	62175690	62174088	62174299	25534	14,8,7	6,8,6	0,4,0	0,9,4	223	149	1.0928238705773235e-32	5.59640855827e-31	0.609,0.401,0.438	NA,0.229,0.0	0.368
1964	gene:Solyc07g066670.2	NA	7	-	68040770	68040926	68040770	68040855	68040998	68041119	1964	34,7,24	25,18,13	0,1,1	0,6,0	220	149	1.3039687966844048e-32	6.66470121745e-31	0.479,0.208,0.556	NA,0.101,1.0	-0.136
2885	gene:Solyc06g065670.2	NA	6	-	41075661	41075752	41075661	41075745	41076127	41076178	2885	20,6,13	17,10,16	0,4,0	0,16,2	156	149	1.8052667589821137e-32	9.20896369422e-31	0.529,0.364,0.437	NA,0.193,0.0	0.347
24196	gene:Solyc03g005690.2	NA	3	+	495884	495987	495961	495987	495286	495337	24196	16,10,8	46,67,26	0,9,6	40,83,53	226	149	1.904784896320604e-32	9.69779147505e-31	0.187,0.09,0.169	0.0,0.067,0.069	0.103
9301	gene:Solyc04g076530.2	NA	4	+	61424230	61424408	61424339	61424408	61423964	61424024	9301	19,13,11	151,125,100	0,2,2	21,61,59	258	149	1.9317787765171356e-32	9.81620120655e-31	0.068,0.057,0.06	0.0,0.019,0.019	0.049
6391	gene:Solyc06g011530.2	NA	6	+	8021988	8022222	8022157	8022222	8021721	8021813	6391	215,74,179	31,11,27	10,28,20	6,15,4	318	149	2.1502963592286783e-32	1.09054895084e-30	0.765,0.759,0.756	0.438,0.467,0.701	0.225
24419	gene:Solyc03g120130.2	NA	3	+	68614693	68614804	68614726	68614804	68613942	68614128	24419	72,41,34	2,2,1	14,41,33	0,8,2	182	149	2.2881911656616776e-32	1.15824797906e-30	0.967,0.944,0.965	1.0,0.808,0.931	0.046
17537	gene:Solyc11g071220.1	NA	11	-	54746399	54746542	54746399	54746518	54748095	54748275	17537	3,1,1	1,4,8	0,0,1	1,0,0	173	149	2.651885740337212e-32	1.3397632747e-30	0.721,0.177,0.097	0.0,NA,1.0	-0.168
5742	gene:Solyc09g083330.2	NA	9	-	69003088	69003217	69003088	69003207	69004044	69004140	5742	78,32,43	77,34,93	12,22,8	13,47,32	159	149	3.1597977045247963e-32	1.59330221681e-30	0.487,0.469,0.302	0.464,0.305,0.19	0.1
17189	gene:Solyc11g010180.1	NA	11	-	3266664	3266864	3266664	3266859	3269119	3269250	17189	3,1,1	1,1,0	0,5,0	1,0,0	154	149	3.3403608461794297e-32	1.67790860019e-30	0.744,0.492,1.0	0.0,1.0,NA	0.245
18033	gene:Solyc09g018370.2	NA	9	+	14520925	14521114	14521016	14521114	14520631	14520689	18033	6,2,12	82,6,32	0,2,1	0,15,10	240	149	3.3355608663375807e-32	1.67790860019e-30	0.043,0.171,0.189	NA,0.076,0.058	0.067
17275	gene:Solyc03g005120.2	NA	3	-	80713	80846	80713	80759	80945	81235	17275	304,162,174	9,7,4	22,53,28	0,11,0	236	149	4.303816659582757e-32	2.1577398371e-30	0.955,0.936,0.965	1.0,0.753,1.0	0.034
7002	gene:Solyc02g088200.2	NA	2	-	50367278	50367457	50367278	50367454	50367582	50367620	7002	270,305,147	987,916,590	1,2,0	0,12,2	152	149	4.874614024345582e-32	2.43925685778e-30	0.211,0.246,0.196	1.0,0.14,0.0	-0.162
18696	gene:Solyc02g090690.1	NA	2	-	52225436	52225615	52225436	52225611	52225693	52225819	18696	4,2,1	3,3,9	0,7,1	0,4,3	153	149	5.169270679064762e-32	2.5817853614e-30	0.565,0.394,0.098	NA,0.63,0.245	-0.085
6739	gene:Solyc06g084360.2	NA	6	+	49499948	49500075	49499967	49500075	49499644	49499800	6739	32,18,13	13,7,3	0,3,11	0,10,4	168	149	5.523302954688744e-32	2.75337176324e-30	0.686,0.695,0.794	NA,0.21,0.709	0.266
23403	gene:Solyc01g106740.2	NA	1	-	94488476	94488620	94488476	94488538	94489267	94489724	23403	120,43,83	4,0,8	27,122,60	0,0,4	231	149	5.540285247102603e-32	2.75660669937e-30	0.951,1.0,0.87	1.0,1.0,0.906	-0.028
6429	gene:Solyc02g068760.2	NA	2	-	38682316	38682562	38682316	38682472	38682876	38683126	6429	12,14,17	6,2,2	6,15,5	2,10,4	239	149	5.807270873048064e-32	2.88398512487e-30	0.555,0.814,0.841	0.652,0.483,0.438	0.212
8554	gene:Solyc06g065700.2	NA	6	+	41136449	41136674	41136497	41136674	41136262	41136339	8554	6,8,2	2,3,3	0,3,0	0,2,6	197	149	7.915015663532643e-32	3.9233089905e-30	0.694,0.669,0.335	NA,0.532,0.0	0.3
12451	gene:Solyc01g106880.2	NA	1	+	94596767	94596910	94596772	94596910	94596211	94596285	12451	24,24,7	14,23,19	8,22,10	2,9,9	154	149	8.516582302585962e-32	4.21354300699e-30	0.624,0.502,0.263	0.795,0.703,0.518	-0.209
902	gene:Solyc08g062700.2	NA	8	-	51790266	51790462	51790266	51790459	51793929	51793967	902	7,8,0	51,54,31	0,1,4	14,44,44	152	149	9.242933581080329e-32	4.56430654339e-30	0.119,0.127,0.0	0.0,0.022,0.082	0.047
26762	gene:Solyc07g006180.2	NA	7	-	1011124	1011307	1011124	1011304	1012845	1013158	26762	15,4,6	225,164,134	1,2,2	20,100,88	152	149	9.502900893568137e-32	4.68387822467e-30	0.061,0.023,0.042	0.047,0.019,0.022	0.013
1305	gene:Solyc04g005010.2	NA	4	-	5420	5513	5420	5510	5759	5846	1305	59,30,30	4,4,1	12,60,29	0,0,3	152	149	1.0152086197049126e-31	4.9944842038e-30	0.935,0.88,0.967	1.0,1.0,0.905	-0.041
9091	gene:Solyc01g101240.2	NA	1	+	91059961	91060156	91059987	91060156	91059781	91059894	9091	49,30,19	1719,1593,1163	4,2,2	93,327,243	175	149	1.2126828118776949e-31	5.95483928053e-30	0.024,0.016,0.014	0.035,0.005,0.007	0.002
27382	gene:Solyc05g052630.2	NA	5	-	62847187	62847339	62847187	62847237	62849168	62849284	27382	82,27,48	73,43,61	12,16,18	4,51,43	251	149	1.3716547619886495e-31	6.72289967392e-30	0.4,0.272,0.318	0.64,0.157,0.199	-0.002
6963	gene:Solyc06g066470.2	NA	6	-	41726015	41726168	41726015	41726152	41726628	41726736	6963	5,1,2	22,6,23	0,4,4	2,5,0	165	149	1.3824693245633763e-31	6.76328708112e-30	0.17,0.131,0.073	0.0,0.419,1.0	-0.348
4001	gene:Solyc01g108220.2	NA	1	-	95575285	95575325	95575285	95575303	95577440	95577526	4001	27,10,18	2,4,9	0,6,0	1,0,0	171	149	1.5716644317824174e-31	7.67457180062e-30	0.922,0.685,0.635	0.0,1.0,NA	0.247
18798	gene:Solyc07g055150.2	NA	7	-	63283306	63283555	63283306	63283513	63284222	63284370	18798	6,2,6	38,32,16	0,0,2	1,20,25	191	149	1.603380797993981e-31	7.81491965568e-30	0.11,0.046,0.226	0.0,0.0,0.059	0.108
3423	gene:Solyc09g098070.2	NA	9	-	71977361	71977563	71977361	71977550	71978116	71978348	3423	11,9,6	4,5,2	0,2,0	2,2,0	162	149	1.8066005668879805e-31	8.78911175791e-30	0.717,0.623,0.734	0.0,0.479,NA	0.452
23212	gene:Solyc02g080420.2	NA	2	+	44646890	44647106	44647026	44647106	44646182	44646651	23212	2,0,4	7,17,4	0,2,0	6,22,7	285	149	1.8900980486737142e-31	9.17833009921e-30	0.13,0.0,0.343	0.0,0.045,0.0	0.143
14301	gene:Solyc02g080990.1	NA	2	-	45056229	45056475	45056229	45056453	45056593	45056698	14301	57,5,29	71,31,53	2,24,7	21,54,37	171	149	2.507469558646447e-31	1.21538252353e-29	0.412,0.123,0.323	0.077,0.279,0.142	0.12
24682	gene:Solyc06g008960.2	NA	6	+	2888538	2888653	2888546	2888653	2887617	2887828	24682	20,10,9	5,2,0	1,13,20	0,0,1	157	149	2.7130803767536205e-31	1.31262126294e-29	0.792,0.826,1.0	1.0,1.0,0.95	-0.111
18222	gene:Solyc03g044370.2	NA	3	-	8902461	8902618	8902461	8902589	8902714	8902799	18222	6,4,5	11,6,5	0,1,1	0,6,4	178	149	2.7282703962723026e-31	1.31754396288e-29	0.313,0.358,0.456	NA,0.122,0.173	0.228
8651	gene:Solyc03g006280.2	NA	3	-	896039	896091	896039	896042	896184	896388	8651	12,2,12	0,8,2	0,7,0	5,0,4	198	149	2.9005962687288417e-31	1.39819384543e-29	1.0,0.158,0.819	0.0,1.0,0.0	0.326
16316	gene:Solyc08g066050.2	NA	8	+	54502723	54502861	54502741	54502861	54502350	54502395	16316	96,43,78	1,2,1	26,111,62	4,2,4	167	149	2.9555346222340387e-31	1.42206685093e-29	0.988,0.95,0.986	0.853,0.98,0.933	0.053
22987	gene:Solyc03g116750.2	NA	3	-	66039530	66039686	66039530	66039644	66039798	66039924	22987	285,46,216	25,3,6	24,90,32	0,0,2	191	149	3.850056511188701e-31	1.84908289955e-29	0.899,0.923,0.966	1.0,1.0,0.926	-0.046
13517	gene:Solyc12g055940.1	NA	12	-	61935313	61935488	61935313	61935468	61936582	61937126	13517	22,10,5	11,7,2	0,4,2	2,3,5	169	149	4.490779989480197e-31	2.15287009313e-29	0.638,0.557,0.688	0.0,0.54,0.261	0.361
5536	gene:Solyc06g036300.2	NA	6	-	25807173	25807414	25807173	25807398	25808699	25808759	5536	3,5,1	57,32,23	0,2,0	2,19,16	165	149	4.757784274217343e-31	2.27671676991e-29	0.045,0.124,0.038	0.0,0.087,0.0	0.04
14823	gene:Solyc09g065010.2	NA	9	-	62686405	62686565	62686405	62686538	62686652	62686815	14823	8,3,3	4,3,2	0,9,0	0,1,1	176	149	5.555664107839979e-31	2.6522846768e-29	0.629,0.458,0.559	NA,0.884,0.0	0.107
26449	gene:Solyc07g045230.2	NA	7	-	58342238	58342421	58342238	58342415	58342589	58342984	26449	16,7,10	18,2,5	0,2,2	6,2,1	155	149	5.562821578603583e-31	2.6522846768e-29	0.461,0.771,0.658	0.0,0.49,0.658	0.247
3665	gene:Solyc01g090280.2	NA	1	-	83950061	83950181	83950061	83950125	83950844	83950902	3665	2,0,0	1,3,0	2,2,0	2,0,0	205	149	5.587236082649494e-31	2.65909925955e-29	0.592,0.0,NA	0.421,1.0,NA	-0.415
11559	gene:Solyc07g017430.2	NA	7	-	6950601	6950846	6950601	6950818	6959424	6959590	11559	22,5,17	5,0,4	1,15,11	0,3,0	177	149	6.154384119900159e-31	2.92372197493e-29	0.787,1.0,0.782	1.0,0.808,1.0	-0.08
17199	gene:Solyc06g018100.2	NA	6	-	17071288	17071493	17071288	17071489	17071575	17071714	17199	6,10,4	264,279,183	0,1,0	20,55,44	153	149	6.240737465144687e-31	2.95939375355e-29	0.022,0.034,0.021	0.0,0.017,0.0	0.02
462	gene:Solyc02g069620.2	NA	2	-	39459294	39459390	39459294	39459364	39459802	39459930	462	38,16,14	86,32,41	6,24,11	28,137,66	175	149	6.46713887778647e-31	3.06122892718e-29	0.273,0.299,0.225	0.154,0.13,0.124	0.13
26510	gene:Solyc03g118140.2	NA	3	+	67099884	67099991	67099918	67099991	67099811	67099814	26510	12,15,9	5,7,1	0,5,1	0,2,6	183	149	6.530498906830696e-31	3.08566073348e-29	0.661,0.636,0.88	NA,0.671,0.119	0.331
2396	gene:Solyc01g020330.2	NA	1	-	29319202	29319243	29319202	29319240	29320887	29320949	2396	4,1,0	0,6,0	2,5,0	0,2,0	152	149	7.742946383177602e-31	3.65197386773e-29	1.0,0.14,NA	1.0,0.71,NA	-0.285
17906	gene:Solyc12g096470.1	NA	12	-	65378077	65378131	65378077	65378128	65378190	65378248	17906	5,5,1	309,325,156	4,4,11	69,199,96	152	149	8.872224594261341e-31	4.17710057914e-29	0.016,0.015,0.006	0.054,0.019,0.101	-0.046
4422	gene:Solyc06g008700.2	NA	6	+	2612961	2613065	2612965	2613065	2612611	2612668	4422	45,23,19	8,20,5	8,27,19	1,7,2	153	149	9.772199012497728e-31	4.59258390442e-29	0.846,0.528,0.787	0.886,0.79,0.902	-0.139
8417	gene:Solyc06g073680.2	NA	6	-	45462917	45462999	45462917	45462983	45464202	45464516	8417	7,7,16	1,1,2	6,15,3	2,2,6	165	149	9.897579251686932e-31	4.64320186645e-29	0.863,0.863,0.878	0.73,0.871,0.311	0.231
23476	gene:Solyc01g098700.2	NA	1	+	89120893	89121066	89120963	89121066	89120631	89120690	23476	15,7,12	194,118,81	1,0,2	15,8,27	219	149	1.0113151884880636e-30	4.73587545753e-29	0.05,0.039,0.092	0.043,0.0,0.048	0.03
26444	gene:Solyc08g013670.2	NA	8	-	3147256	3147393	3147256	3147382	3147648	3147945	26444	62,123,36	3799,4559,2038	31,105,64	2210,6067,4452	160	149	1.4550846589618905e-30	6.80187350099e-29	0.015,0.025,0.016	0.013,0.016,0.013	0.005
13675	gene:Solyc06g007160.2	NA	6	-	1219606	1219774	1219606	1219763	1219887	1219953	13675	27,25,16	8,3,5	3,15,15	0,4,0	160	149	1.5534374183077113e-30	7.2487308022e-29	0.759,0.886,0.749	1.0,0.777,1.0	-0.128
24817	gene:Solyc05g025810.2	NA	5	-	36890125	36890214	36890125	36890193	36890264	36890477	24817	12,4,13	208,138,141	2,3,0	38,89,53	170	149	1.628600560028271e-30	7.58598675754e-29	0.048,0.025,0.075	0.044,0.029,0.0	0.025
13053	gene:Solyc01g068070.2	NA	1	+	77103930	77104041	77103935	77104041	77103629	77103838	13053	2,0,0	13,7,9	4,1,0	0,8,5	154	149	1.634247942453686e-30	7.59881906127e-29	0.13,0.0,0.0	1.0,0.108,0.0	-0.326
3453	gene:Solyc08g082750.2	NA	8	+	65447655	65447714	65447666	65447714	65446041	65446619	3453	8,2,10	167,67,93	1,0,2	20,43,19	160	149	1.9304356991363314e-30	8.96015481484e-29	0.043,0.027,0.091	0.044,0.0,0.089	0.009
25910	gene:Solyc06g076670.2	NA	6	+	47615326	47615422	47615338	47615422	47615033	47615183	25910	9,13,7	24,21,16	0,1,1	3,19,32	161	149	2.1158126055811574e-30	9.80326507253e-29	0.258,0.364,0.288	0.0,0.046,0.028	0.279
8558	gene:Solyc06g065700.2	NA	6	+	41136449	41136674	41136557	41136674	41136262	41136339	8558	17,19,5	135,68,65	0,7,2	12,56,38	257	149	2.3045748667140806e-30	1.06590644936e-28	0.068,0.139,0.043	0.0,0.068,0.03	0.051
22197	gene:Solyc03g097460.2	NA	3	-	59790151	59790210	59790151	59790203	59791444	59791530	22197	9,13,8	142,153,112	1,1,1	10,32,20	156	149	2.5571388805459372e-30	1.1806431552e-28	0.057,0.075,0.064	0.087,0.029,0.046	0.011
17731	gene:Solyc03g113900.2	NA	3	+	63942374	63942495	63942394	63942495	63942170	63942256	17731	15,11,4	21,12,5	4,0,6	5,19,17	169	149	3.0323273041778417e-30	1.39758369488e-28	0.386,0.447,0.414	0.414,0.0,0.237	0.199
6338	gene:Solyc09g007290.2	NA	9	+	888060	888138	888072	888138	887972	887978	6338	253,41,29	8,171,91	11,148,77	0,0,0	161	149	3.1892467135189634e-30	1.46733275676e-28	0.967,0.182,0.228	1.0,1.0,1.0	-0.541
17945	gene:Solyc06g051900.2	NA	6	+	35582993	35583098	35582998	35583098	35582695	35582887	17945	2,4,0	16,10,13	2,9,1	9,13,5	154	149	3.288032189603499e-30	1.51013800093e-28	0.108,0.279,0.0	0.177,0.401,0.162	-0.118
10586	gene:Solyc02g070220.2	NA	2	-	39983305	39983422	39983305	39983418	39983501	39983567	10586	53,50,39	3,13,0	23,48,47	0,5,1	153	149	3.2950030141142874e-30	1.51069850234e-28	0.945,0.789,1.0	1.0,0.903,0.979	-0.049
16886	gene:Solyc07g053650.2	NA	7	+	62098547	62098631	62098588	62098631	62097704	62097772	16886	12,10,13	360,164,222	3,3,1	50,132,110	190	149	3.401202126133933e-30	1.55667214383e-28	0.025,0.046,0.044	0.045,0.018,0.007	0.015
12937	gene:Solyc03g118260.1	NA	3	+	67179132	67179208	67179160	67179208	67178975	67179041	12937	3,1,1	13,1,12	0,1,0	4,5,0	177	149	3.811770051504755e-30	1.74154801779e-28	0.163,0.457,0.066	0.0,0.144,NA	0.157
2442	gene:Solyc10g074910.1	NA	10	-	58624357	58624476	58624357	58624457	58625549	58625733	2442	6,10,4	259,195,184	0,3,1	38,134,107	168	149	3.866825671580012e-30	1.76363502115e-28	0.02,0.044,0.019	0.0,0.019,0.008	0.019
674	gene:Solyc01g009280.2	NA	1	-	3313417	3313579	3313417	3313545	3313740	3313822	674	32,16,17	4,0,2	3,27,17	0,2,0	183	149	3.90837589139029e-30	1.77949641322e-28	0.867,1.0,0.874	1.0,0.917,1.0	-0.059
6894	gene:Solyc05g012550.2	NA	5	+	5785276	5785365	5785283	5785365	5785173	5785196	6894	18,7,40	17,9,6	0,4,2	0,5,3	156	149	4.6835680298120285e-30	2.12875459708e-28	0.503,0.426,0.864	NA,0.433,0.389	0.187
19344	gene:Solyc08g077420.2	NA	8	+	61288885	61289042	61288922	61289042	61288598	61288730	19344	4,8,1	130,164,90	3,4,10	33,109,73	186	149	5.3184506481265925e-30	2.41314364382e-28	0.024,0.038,0.009	0.068,0.029,0.099	-0.042
11454	gene:Solyc08g079680.2	NA	8	+	63165316	63165486	63165322	63165486	63164496	63164565	11454	2,2,0	80,73,41	0,3,6	27,70,48	155	149	5.375057635127948e-30	2.43462308849e-28	0.023,0.026,0.0	0.0,0.04,0.107	-0.033
368	gene:Solyc01g067680.2	NA	1	-	76562617	76562756	76562617	76562741	76562901	76562989	368	13,13,11	3,0,2	6,22,5	0,2,0	164	149	6.44980078651049e-30	2.91639787371e-28	0.797,1.0,0.833	1.0,0.909,1.0	-0.093
12059	gene:Solyc05g005760.2	NA	5	+	584384	584485	584402	584485	584103	584319	12059	8,13,4	1,2,0	3,6,3	2,4,0	167	149	7.042998449470265e-30	3.17915141351e-28	0.877,0.853,1.0	0.572,0.572,1.0	0.195
26193	gene:Solyc04g011350.2	NA	4	-	3829603	3829765	3829603	3829727	3830009	3830225	26193	2,5,3	204,197,111	4,4,4	38,106,72	187	149	7.632400482278781e-30	3.43929319159e-28	0.008,0.02,0.021	0.077,0.029,0.042	-0.033
18826	gene:Solyc11g012900.1	NA	11	-	5683632	5683679	5683632	5683671	5684908	5685072	18826	258,279,198	17,21,11	49,122,77	0,0,2	157	149	1.3886284001858226e-29	6.24668779132e-28	0.935,0.927,0.945	1.0,1.0,0.973	-0.055
6453	gene:Solyc09g010970.2	NA	9	-	4323580	4323817	4323580	4323634	4324029	4324078	6453	31,20,18	2,0,2	2,2,5	0,1,0	332	149	1.5453465791849798e-29	6.93979486868e-28	0.874,1.0,0.802	1.0,0.473,1.0	0.068
9040	gene:Solyc06g071560.2	NA	6	+	44058269	44058496	44058372	44058496	44057344	44057463	9040	1,3,2	13,19,11	1,4,6	7,8,10	252	149	1.6165575907094783e-29	7.24719871425e-28	0.044,0.085,0.097	0.078,0.228,0.262	-0.114
9446	gene:Solyc11g008340.1	NA	11	+	2548783	2548881	2548803	2548881	2548519	2548715	9446	8,10,5	214,189,142	4,9,6	38,118,46	169	149	1.7969905923107877e-29	8.0423747616e-28	0.032,0.045,0.03	0.085,0.063,0.103	-0.048
14311	gene:Solyc04g050930.2	NA	4	-	48986362	48986574	48986362	48986559	48986690	48986998	14311	15,5,5	288,96,151	0,1,2	12,52,33	164	149	1.9324884884078046e-29	8.63408249642e-28	0.045,0.045,0.029	0.0,0.017,0.052	0.017
6182	gene:Solyc10g006240.2	NA	10	-	926486	926585	926486	926568	927329	927463	6182	165,183,103	6,8,4	56,106,97	0,4,1	166	149	2.0707044077945777e-29	9.23590415911e-28	0.961,0.954,0.959	1.0,0.96,0.989	-0.025
24751	gene:Solyc02g090670.2	NA	2	-	52201445	52201515	52201445	52201493	52202197	52202284	24751	15,20,7	294,300,206	7,30,10	254,774,477	171	149	2.3064443475380468e-29	1.02699321109e-27	0.043,0.055,0.029	0.023,0.033,0.018	0.018
2286	gene:Solyc03g005920.2	NA	3	-	621577	621742	621577	621703	621843	621903	2286	1,3,2	5,5,1	0,6,1	0,0,2	188	149	2.429384281610564e-29	1.07990447483e-27	0.137,0.322,0.613	NA,1.0,0.284	-0.285
12532	gene:Solyc10g046930.1	NA	10	-	38121607	38121725	38121607	38121708	38121810	38121976	12532	265,150,213	10,3,2	54,109,62	1,0,0	166	149	2.6407734788013795e-29	1.17188783888e-27	0.96,0.978,0.99	0.98,1.0,1.0	-0.017
10483	gene:Solyc09g092180.2	NA	9	+	71325126	71325271	71325169	71325271	71324944	71325008	10483	5,2,4	39,19,23	1,1,2	3,55,17	192	149	2.680954909292304e-29	1.18771275585e-27	0.09,0.076,0.119	0.206,0.014,0.084	-0.006
8880	gene:Solyc06g083300.2	NA	6	+	48767606	48767672	48767612	48767672	48767365	48767487	8880	754,608,393	238,189,141	55,194,143	14,52,29	155	149	3.0639233346760654e-29	1.35508972938e-27	0.753,0.756,0.728	0.791,0.782,0.826	-0.054
15968	gene:Solyc08g048240.2	NA	8	-	14597033	14597075	14597033	14597048	14600953	14601097	15968	4,10,2	91,68,39	2,18,5	23,72,56	176	149	3.170881717844668e-29	1.40003753966e-27	0.036,0.111,0.042	0.069,0.175,0.07	-0.042
25915	gene:Solyc01g068280.2	NA	1	-	77414116	77414266	77414116	77414246	77414327	77414396	25915	0,2,0	98,80,40	2,6,3	31,89,81	169	149	3.2247027562040967e-29	1.42141218302e-27	0.0,0.022,0.0	0.054,0.056,0.032	-0.04
11367	gene:Solyc02g078910.2	NA	2	-	43539894	43540136	43539894	43540126	43540219	43540327	11367	34,30,14	0,4,4	0,5,1	0,6,0	159	149	3.525407662298228e-29	1.55135652758e-27	1.0,0.875,0.766	NA,0.438,1.0	0.161
8252	gene:Solyc08g079470.2	NA	8	-	62987418	62987580	62987418	62987577	62987872	62987971	8252	1,2,0	48,67,31	2,6,1	9,25,31	152	149	4.001087010889046e-29	1.7577350646e-27	0.02,0.028,0.0	0.179,0.19,0.031	-0.117
2328	gene:Solyc01g090910.2	NA	1	+	84618566	84618769	84618619	84618769	84618371	84618487	2328	8,20,3	325,271,244	2,3,4	77,218,161	202	149	4.430047957081326e-29	1.94293472255e-27	0.018,0.052,0.009	0.019,0.01,0.018	0.011
18254	gene:Solyc06g062660.2	NA	6	-	39545839	39545992	39545839	39545957	39546033	39546080	18254	34,12,26	86,32,72	9,7,2	5,51,39	184	149	5.234971171179839e-29	2.2921321273e-27	0.243,0.233,0.226	0.593,0.1,0.04	-0.01
2285	gene:Solyc03g005920.2	NA	3	-	621577	621703	621577	621696	621843	621903	2285	9,12,1	61,82,51	0,2,4	13,52,38	156	149	5.318333796524462e-29	2.32475785638e-27	0.124,0.123,0.018	0.0,0.035,0.091	0.046
14386	gene:Solyc01g110030.2	NA	1	-	96850549	96850644	96850549	96850619	96850962	96851072	14386	0,6,2	8,26,14	0,0,2	0,11,19	174	149	5.61398740084704e-29	2.44991799016e-27	0.0,0.165,0.109	NA,0.0,0.083	0.05
20630	gene:Solyc04g072670.2	NA	4	-	59632155	59632353	59632155	59632348	59632654	59633755	20630	35,24,14	7,0,7	2,11,11	0,3,0	154	149	5.823652473754619e-29	2.53720023446e-27	0.829,1.0,0.659	1.0,0.78,1.0	-0.097
8495	gene:Solyc06g069020.2	NA	6	+	42823724	42823799	42823727	42823799	42823506	42823548	8495	48,19,51	744,399,569	15,34,25	265,932,389	152	149	6.309594022758004e-29	2.74436000947e-27	0.059,0.045,0.081	0.053,0.035,0.059	0.013
15445	gene:Solyc03g118500.2	NA	3	+	67344659	67344855	67344679	67344855	67343641	67343811	15445	4,2,3	69,47,28	1,2,0	18,56,40	169	149	6.670921942792122e-29	2.89672380759e-27	0.049,0.036,0.086	0.047,0.031,0.0	0.031
17342	gene:Solyc01g094570.2	NA	1	+	85995301	85995500	85995371	85995500	85994122	85994181	17342	43,34,46	120,109,75	0,4,0	5,16,28	219	149	7.175493745156699e-29	3.11068310526e-27	0.196,0.175,0.294	0.0,0.145,0.0	0.173
12054	gene:Solyc04g079000.2	NA	4	-	63615840	63616063	63615840	63615876	63616567	63616633	12054	13,5,2	162,144,72	0,2,1	37,83,57	336	149	8.052150033826144e-29	3.48497584083e-27	0.034,0.015,0.012	0.0,0.011,0.008	0.014
852	gene:Solyc08g074450.2	NA	8	-	58563961	58564198	58563961	58564120	58564819	58565088	852	229,126,118	3,1,0	46,161,94	6,0,3	227	149	8.128234918471022e-29	3.51211940038e-27	0.98,0.988,1.0	0.834,1.0,0.954	0.06
20823	gene:Solyc02g082660.2	NA	2	+	46311697	46311742	46311707	46311742	46310761	46310992	20823	46,43,27	3,5,11	3,14,9	0,0,3	159	149	8.434582782863853e-29	3.63850450392e-27	0.935,0.89,0.697	1.0,1.0,0.738	-0.072
15183	gene:Solyc07g042830.2	NA	7	-	56341111	56341319	56341111	56341217	56341470	56341511	15183	26,26,15	585,758,378	2,7,7	31,61,74	251	149	9.127270643987734e-29	3.93086109981e-27	0.026,0.02,0.023	0.037,0.064,0.053	-0.028
22406	gene:Solyc02g086790.2	NA	2	-	49400671	49400895	49400671	49400733	49401078	49401113	22406	38,35,19	166,153,97	1,11,16	8,115,77	311	149	9.831568675341927e-29	4.22725271146e-27	0.099,0.099,0.086	0.057,0.044,0.091	0.031
16241	gene:Solyc09g074880.2	NA	9	+	66693389	66693557	66693399	66693557	66693021	66693253	16241	20,10,8	56,31,20	2,6,10	7,56,33	159	149	1.1470565840081402e-28	4.92390907165e-27	0.251,0.232,0.273	0.211,0.091,0.221	0.078
3745	gene:Solyc12g010230.1	NA	12	+	3345412	3345535	3345423	3345535	3345262	3345336	3745	14,8,3	92,69,38	4,16,12	30,66,40	160	149	1.1569480535976342e-28	4.95826791453e-27	0.124,0.097,0.068	0.11,0.184,0.218	-0.074
10536	gene:Solyc09g031750.2	NA	9	-	28027358	28027583	28027358	28027568	28027804	28028020	10536	2,2,0	133,86,101	2,1,3	17,21,21	164	149	1.2265007932593572e-28	5.24778539735e-27	0.013,0.021,0.0	0.097,0.041,0.115	-0.073
1371	gene:Solyc03g006190.2	NA	3	-	827674	827914	827674	827686	828092	828150	1371	21,31,37	0,4,0	0,15,0	0,0,4	377	149	1.735381908475467e-28	7.41304359635e-27	1.0,0.754,1.0	NA,1.0,0.0	0.418
17185	gene:Solyc06g073130.2	NA	6	-	45054886	45055072	45054886	45055012	45055456	45055575	17185	12,6,4	16,29,10	0,2,0	1,12,5	209	149	1.8950896050599478e-28	8.0821264634e-27	0.348,0.129,0.222	0.0,0.106,0.0	0.198
10773	gene:Solyc04g077030.2	NA	4	-	61995654	61995834	61995654	61995796	61995942	61996007	10773	3,7,1	3,1,2	0,3,0	0,0,1	187	149	2.0638347675143094e-28	8.78752077429e-27	0.443,0.848,0.285	NA,1.0,0.0	0.025
27470	gene:Solyc02g094640.2	NA	2	+	55237420	55237520	55237441	55237520	55237266	55237343	27470	7,11,15	323,221,163	1,4,6	57,173,194	170	149	2.2019568658928884e-28	9.36045450224e-27	0.019,0.042,0.075	0.015,0.02,0.026	0.025
8232	gene:Solyc01g104880.2	NA	1	-	93207085	93207307	93207085	93207297	93207407	93207442	8232	17,3,10	0,0,15	0,5,1	0,2,0	159	149	2.2462112170227635e-28	9.53315264659e-27	1.0,1.0,0.385	NA,0.701,1.0	-0.056
765	gene:Solyc02g090910.2	NA	2	-	52393218	52393390	52393218	52393367	52393521	52393655	765	32,19,15	396,237,232	2,9,8	79,203,120	172	149	2.34425996967153e-28	9.93323446181e-27	0.065,0.065,0.053	0.021,0.037,0.055	0.023
14452	gene:Solyc11g065870.1	NA	11	+	51449636	51449776	51449640	51449776	51448513	51448807	14452	62,49,44	11,1,4	36,70,52	1,4,2	153	149	2.6578629501801578e-28	1.12439158718e-26	0.846,0.979,0.915	0.972,0.945,0.962	-0.046
4058	gene:Solyc03g120760.2	NA	3	-	69035493	69035639	69035493	69035580	69036733	69037270	4058	3,2,3	39,44,38	1,0,0	4,38,9	208	149	2.6978782390444585e-28	1.13948487489e-26	0.052,0.032,0.054	0.152,0.0,0.0	-0.005
11372	gene:Solyc02g005210.2	NA	2	-	7331269	7331443	7331269	7331422	7332052	7332174	11372	5,6,1	338,299,232	2,4,9	75,225,147	170	149	2.9358769047735517e-28	1.23801640715e-26	0.013,0.017,0.004	0.023,0.015,0.051	-0.018
20487	gene:Solyc12g015970.1	NA	12	+	6002079	6002174	6002117	6002174	6001915	6002003	20487	73,59,33	1511,1427,999	13,37,10	99,345,197	187	149	3.047276485543923e-28	1.28293270115e-26	0.037,0.032,0.026	0.095,0.079,0.039	-0.039
800	gene:Solyc03g111700.2	NA	3	+	62353409	62353528	62353433	62353528	62353150	62353309	800	321,309,141	27,18,12	31,94,77	4,14,10	173	149	3.339470885845046e-28	1.40369983427e-26	0.911,0.937,0.91	0.87,0.853,0.869	0.055
17658	gene:Solyc04g051310.2	NA	4	+	50316452	50316571	50316493	50316571	50313123	50313824	17658	16,14,8	9,3,7	0,3,1	1,6,3	190	149	3.8400657526307795e-28	1.61153941513e-26	0.582,0.785,0.473	0.0,0.282,0.207	0.45
23	gene:Solyc06g075390.2	NA	6	-	46793463	46793562	46793463	46793517	46794255	46794554	23	16,11,5	4,2,0	1,5,0	0,0,1	194	149	3.959593927363112e-28	1.65905091014e-26	0.754,0.809,1.0	1.0,1.0,0.0	0.188
12594	gene:Solyc06g071470.2	NA	6	+	43971504	43971746	43971525	43971746	43970693	43970763	12594	270,238,188	6,10,6	16,25,41	0,2,0	170	149	4.160489253516114e-28	1.74044925444e-26	0.975,0.954,0.965	1.0,0.916,1.0	-0.007
1591	gene:Solyc11g045110.1	NA	11	+	31773493	31773570	31773507	31773570	31773365	31773419	1591	9,1,9	194,94,93	2,7,0	4,25,16	163	149	4.329004120704479e-28	1.80806466224e-26	0.041,0.01,0.081	0.314,0.204,0.0	-0.129
1749	gene:Solyc07g064080.2	NA	7	+	66366102	66366312	66366245	66366312	66364837	66364926	1749	3,2,3	36,4,29	0,2,0	4,20,9	292	149	4.993810230346029e-28	2.08241886605e-26	0.041,0.203,0.05	0.0,0.049,0.0	0.082
19167	gene:Solyc07g065640.2	NA	7	+	67338800	67338986	67338803	67338986	67336587	67336643	19167	92,54,53	1243,1045,827	16,26,23	118,337,240	152	149	5.17438083136189e-28	2.15429728717e-26	0.068,0.048,0.059	0.117,0.07,0.086	-0.033
16610	gene:Solyc04g015120.2	NA	4	+	5291155	5291299	5291180	5291299	5290309	5290812	16610	71,74,53	665,724,497	0,0,1	0,5,0	174	149	5.546698826357235e-28	2.30565387448e-26	0.084,0.08,0.084	NA,0.0,1.0	-0.417
19346	gene:Solyc08g077420.2	NA	8	+	61285360	61285492	61285378	61285492	61284951	61285107	19346	6,9,4	106,84,78	1,6,0	42,100,61	167	149	6.104813267999724e-28	2.53364217004e-26	0.048,0.087,0.044	0.021,0.051,0.0	0.036
25739	gene:Solyc08g078370.2	NA	8	-	62198317	62198538	62198317	62198386	62198755	62198935	25739	5,12,4	11,3,5	2,2,2	2,8,4	301	149	8.533604137753119e-28	3.53606173979e-26	0.184,0.664,0.284	0.331,0.11,0.198	0.164
15052	gene:Solyc07g007600.2	NA	7	-	2248787	2249018	2248787	2249013	2249100	2249480	15052	3,0,1	2,3,2	1,0,0	0,5,0	154	149	9.693072544468497e-28	4.0101843908e-26	0.592,0.0,0.326	1.0,0.0,NA	-0.194
21002	gene:Solyc11g013130.1	NA	11	+	5995154	5995216	5995161	5995216	5994187	5994389	21002	4,2,2	1,2,0	0,2,0	2,2,0	156	149	9.784109088711928e-28	4.04148317405e-26	0.793,0.489,1.0	0.0,0.489,NA	0.516
11670	gene:Solyc05g054100.2	NA	5	-	64075987	64076138	64075987	64076107	64077775	64077869	11670	13,8,3	371,357,221	3,0,1	77,206,154	180	149	1.0068458003459511e-27	4.15240910846e-26	0.028,0.018,0.011	0.031,0.0,0.005	0.007
4791	gene:Solyc06g053560.2	NA	6	-	36368076	36368210	36368076	36368171	36371534	36371598	4791	100,58,60	13,5,9	18,40,18	1,3,1	188	149	1.0436265343041471e-27	4.29735308506e-26	0.859,0.902,0.841	0.934,0.914,0.934	-0.06
8231	gene:Solyc01g104880.2	NA	1	-	93196470	93196529	93196470	93196518	93197491	93197592	8231	8,1,5	83,11,42	0,2,0	3,11,1	160	149	1.0564568766897144e-27	4.34337693388e-26	0.082,0.078,0.1	0.0,0.145,0.0	0.038
15370	gene:Solyc10g074790.1	NA	10	+	58510762	58510996	58510801	58510996	58510616	58510669	15370	21,8,1	151,138,78	0,4,3	26,82,47	188	149	1.275293134678959e-27	5.2348790533e-26	0.099,0.044,0.01	0.0,0.037,0.048	0.023
8695	gene:Solyc09g075070.2	NA	9	-	66888025	66888229	66888025	66888105	66888662	66888726	8695	63,66,40	3,3,1	14,34,17	0,0,2	273	149	1.4561857876513568e-27	5.96808998867e-26	0.92,0.923,0.956	1.0,1.0,0.823	-0.008
10278	gene:Solyc03g115840.2	NA	3	-	65425720	65425945	65425720	65425917	65426688	65426818	10278	100,113,61	0,2,0	19,82,40	0,5,2	177	149	1.5280315986372595e-27	6.25279098564e-26	1.0,0.979,1.0	1.0,0.932,0.944	0.034
1480	gene:Solyc12g056340.1	NA	12	+	62298775	62298882	62298807	62298882	62297672	62298685	1480	27,20,19	6,0,5	9,10,17	4,4,7	181	149	1.918587047935108e-27	7.82926507429e-26	0.787,1.0,0.758	0.649,0.673,0.667	0.185
25079	gene:Solyc03g115680.2	NA	3	+	65324322	65324356	65324327	65324356	65324192	65324225	25079	171,155,99	10,12,4	31,61,41	0,0,2	154	149	1.9192443027824346e-27	7.82926507429e-26	0.943,0.926,0.96	1.0,1.0,0.952	-0.041
4950	gene:Solyc11g007940.1	NA	11	+	2170478	2170606	2170499	2170606	2170185	2170424	4950	3,1,7	62,42,15	1,2,0	17,31,19	170	149	2.154529244007086e-27	8.77544771617e-26	0.041,0.02,0.29	0.049,0.054,0.0	0.083
5384	gene:Solyc11g069150.1	NA	11	-	53753960	53754075	53753960	53754021	53754675	53754740	5384	3,0,0	4,2,0	2,9,2	0,6,2	203	149	2.399861994593039e-27	9.7595626099e-26	0.355,0.0,NA	1.0,0.524,0.423	-0.472
3369	gene:Solyc02g088280.2	NA	2	+	50428458	50428624	50428464	50428624	50428065	50428124	3369	118,96,49	4,2,5	8,44,20	0,0,2	155	149	2.5039745114919748e-27	1.01672201532e-25	0.966,0.979,0.904	1.0,1.0,0.906	-0.019
5413	gene:Solyc05g056230.2	NA	5	-	65590737	65590868	65590737	65590863	65592133	65592304	5413	90,63,66	15,7,7	25,47,30	0,4,2	154	149	2.5293128409161643e-27	1.02542558092e-25	0.853,0.897,0.901	1.0,0.919,0.936	-0.068
9785	gene:Solyc06g060380.2	NA	6	+	38387543	38387645	38387598	38387645	38384622	38384765	9785	16,1,13	4,0,0	1,0,0	0,1,0	204	149	2.6106399634647465e-27	1.05676613991e-25	0.745,1.0,1.0	1.0,0.0,NA	0.415
26754	gene:Solyc08g078520.2	NA	8	+	62301647	62301819	62301678	62301819	62301205	62301292	26754	8,9,4	124,127,56	2,0,2	24,49,32	180	149	2.6684607529214483e-27	1.07850972985e-25	0.051,0.055,0.056	0.065,0.0,0.049	0.016
22497	gene:Solyc06g060810.2	NA	6	-	38842274	38842385	38842274	38842369	38842472	38842670	22497	11,7,6	88,65,58	0,6,6	5,9,15	165	149	2.9517095400492646e-27	1.19115762407e-25	0.101,0.089,0.085	0.0,0.376,0.265	-0.122
8848	gene:Solyc08g007950.2	NA	8	+	2453704	2453806	2453716	2453806	2453352	2453475	8848	3,2,2	80,46,56	1,3,6	13,34,40	161	149	3.1668626651199227e-27	1.27602222508e-25	0.034,0.039,0.032	0.066,0.075,0.122	-0.053
9335	gene:Solyc12g043000.1	NA	12	+	39279514	39279630	39279538	39279630	39279265	39279442	9335	6,4,6	171,140,126	5,5,10	48,136,78	173	149	3.3392244503359496e-27	1.34341141707e-25	0.029,0.024,0.039	0.082,0.031,0.099	-0.04
23748	gene:Solyc03g112850.2	NA	3	-	63151751	63151949	63151751	63151931	63152714	63152810	23748	75,83,44	3193,3413,2642	68,129,103	4700,8480,4996	167	149	3.382874435609646e-27	1.35889135012e-25	0.021,0.021,0.015	0.013,0.013,0.018	0.004
23535	gene:Solyc05g050380.2	NA	5	+	60491624	60491704	60491632	60491704	60491052	60491450	23535	54,28,29	157,234,125	6,10,9	2,35,23	157	149	4.6428770790065254e-27	1.86218356859e-25	0.246,0.102,0.18	0.74,0.213,0.271	-0.232
18423	gene:Solyc09g020110.2	NA	9	+	18418663	18418677	18418673	18418677	18418452	18418567	18423	14,5,4	71,81,53	1,4,3	24,69,61	159	149	5.238658240244473e-27	2.09793888155e-25	0.156,0.055,0.066	0.038,0.052,0.044	0.048
22631	gene:Solyc12g098420.1	NA	12	+	65931158	65931237	65931176	65931237	65930990	65931070	22631	39,19,20	2,0,5	4,9,18	0,0,2	167	149	5.6931923629186e-27	2.2764970558e-25	0.946,1.0,0.781	1.0,1.0,0.889	-0.054
24085	gene:Solyc01g100050.2	NA	1	+	90157334	90157421	90157337	90157421	90157078	90157246	24085	63,31,46	162,79,139	2,4,8	12,34,23	152	149	8.451707720746069e-27	3.3743892634e-25	0.276,0.278,0.245	0.14,0.103,0.254	0.101
5896	gene:Solyc08g074280.2	NA	8	-	58388334	58388468	58388334	58388457	58388550	58388640	5896	10,5,1	171,81,94	0,0,4	31,91,48	160	149	1.1055694335938314e-26	4.40734667526e-25	0.052,0.054,0.01	0.0,0.0,0.072	0.015
13312	gene:Solyc10g044740.1	NA	10	+	27672377	27672490	27672388	27672490	27672104	27672229	13312	1,7,0	62,45,45	0,2,0	29,30,36	160	149	1.345316491508673e-26	5.3549711437e-25	0.015,0.127,0.0	0.0,0.058,0.0	0.028
4035	gene:Solyc11g011930.1	NA	11	-	4861772	4861841	4861772	4861822	4861989	4862093	4035	375,402,263	8,13,0	53,142,87	0,0,2	168	149	1.3931772849954635e-26	5.5370893274e-25	0.977,0.965,1.0	1.0,1.0,0.975	-0.011
18551	gene:Solyc07g065490.2	NA	7	+	67226808	67226937	67226826	67226937	67226537	67226597	18551	22,1,13	351,131,334	2,1,1	26,64,50	167	149	1.430288320090963e-26	5.67599765213e-25	0.053,0.007,0.034	0.064,0.014,0.018	-0.001
13643	gene:Solyc03g112450.2	NA	3	-	62854148	62854195	62854148	62854167	62854431	62854652	13643	4,0,1	17,19,15	5,2,1	3,15,8	177	149	1.5360218770560473e-26	6.08536275641e-25	0.165,0.0,0.053	0.584,0.101,0.095	-0.187
21843	gene:Solyc08g061610.2	NA	8	-	49196953	49197022	49196953	49197017	49197511	49197622	21843	155,86,81	14,8,7	16,43,32	0,1,4	154	149	1.538076536963875e-26	6.08536275641e-25	0.915,0.912,0.918	1.0,0.977,0.886	-0.039
18330	gene:Solyc01g111860.2	NA	1	-	98014450	98015039	98014450	98014550	98017543	98018293	18330	229,277,181	17,29,11	68,168,112	4,9,1	638	149	1.9123616112651267e-26	7.55483487061e-25	0.759,0.69,0.794	0.799,0.813,0.963	-0.111
11805	gene:Solyc07g009350.2	NA	7	-	4406816	4406913	4406816	4406908	4406996	4407154	11805	8,5,4	9,0,3	1,0,1	0,2,0	154	149	1.920664214592221e-26	7.57624167891e-25	0.462,1.0,0.563	1.0,0.0,1.0	0.008
6922	gene:Solyc07g064490.2	NA	7	+	66616576	66616813	66616587	66616813	66616349	66616477	6922	18,4,6	11,10,16	0,4,5	7,8,12	160	149	1.961475496435938e-26	7.72562560223e-25	0.604,0.271,0.259	0.0,0.318,0.28	0.179
2493	gene:Solyc02g094430.2	NA	2	-	54958820	54958927	54958820	54958918	54960018	54960123	2493	53,50,48	6,8,16	29,49,43	7,5,1	158	149	1.9727252407678666e-26	7.7583031138e-25	0.893,0.855,0.739	0.796,0.902,0.976	-0.062
8738	gene:Solyc01g110690.2	NA	1	-	97302550	97302671	97302550	97302668	97302769	97302842	8738	3,6,3	22,25,12	0,0,2	0,15,4	152	149	1.9858086524445627e-26	7.79808357375e-25	0.118,0.19,0.197	NA,0.0,0.329	0.004
12907	gene:Solyc03g031970.2	NA	3	+	4460297	4460362	4460305	4460362	4460087	4460208	12907	124,48,115	183,83,150	20,78,49	41,131,117	157	149	2.072582133732155e-26	8.12668734855e-25	0.391,0.354,0.421	0.316,0.361,0.284	0.068
4492	gene:Solyc06g071200.2	NA	6	+	43782831	43782978	43782836	43782978	43782705	43782753	4492	28,7,43	4,0,4	2,9,9	0,2,0	154	149	2.77721192168449e-26	1.08733434269e-24	0.871,1.0,0.912	1.0,0.813,1.0	-0.01
15502	gene:Solyc05g006540.2	NA	5	-	1162858	1162998	1162858	1162995	1163274	1163440	15502	9,0,9	290,45,157	0,0,2	13,29,24	152	149	3.4341849416294773e-26	1.34255167562e-24	0.03,0.0,0.053	0.0,0.0,0.076	0.002
15765	gene:Solyc08g079530.2	NA	8	-	63041553	63041663	63041553	63041624	63041801	63041838	15765	3,4,3	3,9,0	0,0,2	1,1,3	188	149	3.478085585475376e-26	1.35769370603e-24	0.442,0.26,1.0	0.0,0.0,0.346	0.452
13772	gene:Solyc09g090550.2	NA	9	+	70044113	70044258	70044125	70044258	70043954	70044032	13772	5,8,2	18,21,33	0,2,0	12,65,38	161	149	3.697342574434338e-26	1.44114075331e-24	0.205,0.261,0.053	0.0,0.028,0.0	0.164
12048	gene:Solyc12g009970.1	NA	12	-	3120150	3120351	3120150	3120333	3120428	3120948	12048	7,2,6	60,42,32	4,1,6	6,16,11	167	149	3.94114606681936e-26	1.53389404921e-24	0.094,0.041,0.143	0.373,0.053,0.327	-0.158
9012	gene:Solyc09g098240.2	NA	9	-	72102446	72102582	72102446	72102576	72104448	72104797	9012	229,44,138	10,2,4	42,140,85	0,3,2	155	149	5.285407485928909e-26	2.05403757489e-24	0.957,0.955,0.971	1.0,0.978,0.976	-0.024
11178	gene:Solyc02g094560.2	NA	2	+	55097880	55098006	55097918	55098006	55097696	55097752	11178	10,9,4	258,146,173	0,0,4	24,80,65	187	149	5.439091511475181e-26	2.11064066614e-24	0.03,0.047,0.018	0.0,0.0,0.047	0.016
18205	gene:Solyc01g066310.2	NA	1	+	73967545	73967698	73967550	73967698	73966880	73967106	18205	242,213,125	22,25,23	55,144,95	2,11,10	154	149	5.929461974645311e-26	2.29415162792e-24	0.914,0.892,0.84	0.964,0.927,0.902	-0.049
26409	gene:Solyc01g103020.2	NA	1	+	91691059	91691214	91691163	91691214	91690652	91690721	26409	23,11,9	3,4,1	0,0,2	2,0,0	253	149	5.923024976881486e-26	2.29415162792e-24	0.819,0.618,0.841	0.0,NA,1.0	0.259
13697	gene:Solyc06g034150.2	NA	6	-	23713999	23714058	23713999	23714041	23715127	23715235	13697	1,2,2	1,2,0	1,2,0	0,1,3	166	149	6.578003055069093e-26	2.54133409205e-24	0.473,0.473,1.0	1.0,0.642,0.0	0.101
23778	gene:Solyc05g051230.2	NA	5	+	61498393	61498583	61498525	61498583	61497674	61497799	23778	46,37,15	246,169,138	2,9,3	33,95,61	281	149	7.177646821551175e-26	2.76892745446e-24	0.09,0.104,0.054	0.031,0.048,0.025	0.048
3155	gene:Solyc01g098500.2	NA	1	+	89009262	89009340	89009285	89009340	89009087	89009168	3155	64,43,41	16,3,4	6,18,33	0,2,3	172	149	8.796669708889217e-26	3.3885236059e-24	0.776,0.925,0.899	1.0,0.886,0.905	-0.064
1246	gene:Solyc01g095010.2	NA	1	-	86377762	86377909	86377762	86377885	86378046	86378158	1246	5,6,3	53,79,34	0,2,2	18,31,44	173	149	9.200233867971421e-26	3.53878980886e-24	0.075,0.061,0.071	0.0,0.053,0.038	0.039
13879	gene:Solyc11g006680.1	NA	11	-	1290100	1290136	1290100	1290128	1290847	1290988	13879	126,62,70	24,15,21	27,93,59	0,12,14	157	149	9.961475000761519e-26	3.82599283253e-24	0.833,0.797,0.76	1.0,0.88,0.8	-0.097
10063	gene:Solyc09g083120.2	NA	9	-	68799626	68799799	68799626	68799778	68800014	68800153	10063	4,2,1	53,39,19	5,2,3	4,15,7	170	149	1.0200689613806128e-25	3.91215061087e-24	0.062,0.043,0.044	0.523,0.105,0.273	-0.251
10963	gene:Solyc07g008080.2	NA	7	-	2790088	2790290	2790088	2790271	2790363	2790439	10963	10,2,3	30,19,7	2,0,0	7,12,11	168	149	1.1063618222266735e-25	4.23691420287e-24	0.228,0.085,0.275	0.202,0.0,0.0	0.129
14608	gene:Solyc02g078750.2	NA	2	+	43398162	43398400	43398169	43398400	43397121	43397332	14608	77,61,66	5,4,5	1,7,4	0,0,2	156	149	1.1307326491832066e-25	4.32394140127e-24	0.936,0.936,0.927	1.0,1.0,0.656	0.048
5012	gene:Solyc10g005590.2	NA	10	-	475684	475753	475684	475750	475823	476034	5012	14,22,8	259,318,165	12,28,16	151,266,189	152	149	1.1339332462913002e-25	4.32987795252e-24	0.05,0.064,0.045	0.072,0.094,0.077	-0.028
20231	gene:Solyc05g048810.2	NA	5	-	59498225	59498243	59498225	59498235	59498326	59498441	20231	41,44,29	53,51,27	2,7,13	3,5,4	157	149	1.1447826212789255e-25	4.36496142868e-24	0.423,0.45,0.505	0.388,0.571,0.755	-0.112
16933	gene:Solyc09g065860.2	NA	9	-	64123655	64123891	64123655	64123742	64124279	64124346	16933	16,3,14	64,57,32	1,0,0	11,38,25	298	149	1.2333506619185967e-25	4.6958485854e-24	0.111,0.026,0.179	0.043,0.0,0.0	0.091
25482	gene:Solyc01g106370.2	NA	1	+	94300998	94301136	94301014	94301136	94299543	94300127	25482	44,25,18	4,7,4	0,12,3	0,3,8	165	149	1.2453833120259208e-25	4.73479956443e-24	0.909,0.763,0.803	NA,0.783,0.253	0.307
9243	gene:Solyc09g074230.2	NA	9	-	66004412	66004472	66004412	66004466	66004557	66004617	9243	16,12,10	674,695,454	0,3,1	50,201,110	155	149	1.2752640684516522e-25	4.84139629224e-24	0.022,0.016,0.021	0.0,0.014,0.009	0.012
17000	gene:Solyc10g007980.2	NA	10	-	2137801	2137967	2137801	2137909	2138617	2138692	17000	32,23,23	600,471,415	6,39,12	134,359,199	207	149	1.3106634759502798e-25	4.9686060861e-24	0.037,0.034,0.038	0.031,0.073,0.042	-0.012
23079	gene:Solyc11g070020.1	NA	11	-	54587716	54587794	54587716	54587787	54589758	54589900	23079	3,5,2	75,41,27	0,2,1	25,45,14	156	149	1.3161443056831024e-25	4.98219410009e-24	0.037,0.104,0.066	0.0,0.041,0.064	0.034
16877	gene:Solyc09g042770.2	NA	9	+	25723295	25723402	25723299	25723402	25722092	25722791	16877	15,6,18	119,92,50	2,12,2	22,97,61	153	149	1.6597739127261005e-25	6.2739453901e-24	0.109,0.06,0.26	0.081,0.108,0.031	0.07
6163	gene:Solyc02g066940.2	NA	2	-	37191484	37191580	37191484	37191576	37192380	37192486	6163	383,155,277	10,4,4	36,132,60	0,0,1	153	149	1.6766494155471583e-25	6.32862884998e-24	0.974,0.974,0.985	1.0,1.0,0.983	-0.017
21819	gene:Solyc02g094420.2	NA	2	+	54948540	54948603	54948575	54948603	54948385	54948438	21819	170,150,142	17,12,9	59,165,86	9,22,11	184	149	1.7715884731795478e-25	6.67738892093e-24	0.89,0.91,0.927	0.841,0.859,0.864	0.054
27046	gene:Solyc12g011020.1	NA	12	-	3879322	3879554	3879322	3879396	3880101	3880179	27046	9,6,5	16,36,17	0,6,2	19,23,14	307	149	1.9945550661398833e-25	7.50701377401e-24	0.214,0.075,0.125	0.0,0.112,0.065	0.079
2726	gene:Solyc03g122180.2	NA	3	-	70098237	70098349	70098237	70098340	70098536	70098589	2726	8,4,3	133,73,83	0,0,1	11,35,17	158	149	2.0139045483281344e-25	7.56899662219e-24	0.054,0.049,0.033	0.0,0.0,0.053	0.028
9359	gene:Solyc01g067480.2	NA	1	+	76183803	76183937	76183822	76183937	76183598	76183725	9359	7,0,3	82,82,75	2,0,0	21,68,23	168	149	2.151212998173637e-25	8.07350238215e-24	0.07,0.0,0.034	0.078,0.0,0.0	0.009
23534	gene:Solyc05g050380.2	NA	5	+	60491627	60491704	60491632	60491704	60491052	60491450	23534	39,22,27	157,234,125	4,8,9	2,35,23	154	149	2.4458421105078425e-25	9.16615093939e-24	0.194,0.083,0.173	0.659,0.181,0.275	-0.222
13444	gene:Solyc01g105120.2	NA	1	-	93387304	93387434	93387304	93387413	93387780	93387993	13444	4,0,1	227,66,115	0,4,2	6,41,20	170	149	2.660029018551196e-25	9.95464705789e-24	0.015,0.0,0.008	0.0,0.079,0.081	-0.046
3117	gene:Solyc12g088720.1	NA	12	+	63980388	63980610	63980403	63980610	63980133	63980310	3117	13,15,8	872,1022,576	16,29,26	730,1440,1071	164	149	2.840500329517566e-25	1.06149052855e-23	0.013,0.013,0.012	0.02,0.018,0.022	-0.007
2068	gene:Solyc04g082340.2	NA	4	-	66049748	66049906	66049748	66049886	66050151	66050262	2068	12,4,7	59,31,42	0,2,0	12,39,10	169	149	3.207319277273002e-25	1.19686768087e-23	0.152,0.102,0.128	0.0,0.043,0.0	0.113
21933	gene:Solyc02g066950.2	NA	2	+	37205310	37205489	37205383	37205489	37204361	37204406	21933	10,8,5	124,85,86	0,3,8	57,128,86	222	149	3.244880489260943e-25	1.20916674232e-23	0.051,0.059,0.038	0.0,0.015,0.059	0.025
13048	gene:Solyc03g033470.2	NA	3	+	5023570	5023751	5023573	5023751	5023170	5023267	13048	40,15,32	1,4,0	17,43,18	2,9,0	152	149	3.52174510814234e-25	1.31047826822e-23	0.975,0.786,1.0	0.893,0.824,1.0	0.015
26814	gene:Solyc07g045540.2	NA	7	+	58678966	58679172	58678974	58679172	58677437	58677552	26814	215,129,139	12,7,5	42,46,39	0,0,4	157	149	3.8554646921645615e-25	1.43262960294e-23	0.944,0.946,0.963	1.0,1.0,0.902	-0.016
16043	gene:Solyc04g076390.2	NA	4	+	61298099	61298332	61298216	61298332	61297638	61297809	16043	7,2,0	3,0,0	2,0,1	0,2,0	266	149	4.571935449400134e-25	1.69645926824e-23	0.567,1.0,NA	1.0,0.0,1.0	0.117
19347	gene:Solyc08g077420.2	NA	8	+	61285350	61285492	61285378	61285492	61284951	61285107	19347	6,11,5	106,84,78	1,8,0	42,100,61	177	149	4.675968413344612e-25	1.73261447372e-23	0.045,0.099,0.051	0.02,0.063,0.0	0.037
24408	gene:Solyc07g066010.2	NA	7	+	67555177	67555404	67555277	67555404	67554685	67554819	24408	301,256,172	20,10,8	24,62,54	11,2,16	249	149	4.837745453717519e-25	1.79003395514e-23	0.9,0.939,0.928	0.566,0.949,0.669	0.194
16385	gene:Solyc07g063240.2	NA	7	-	65758333	65758471	65758333	65758434	65758532	65758600	16385	13,11,7	12,3,8	0,5,3	0,2,0	186	149	5.139945689795048e-25	1.89917740108e-23	0.465,0.746,0.412	NA,0.667,1.0	-0.292
5428	gene:Solyc07g008970.2	NA	7	-	3992721	3992806	3992721	3992803	3992919	3993005	5428	27,28,24	102,154,69	8,4,15	17,93,65	152	149	5.819487939338247e-25	2.14724392773e-23	0.206,0.151,0.254	0.316,0.04,0.184	0.024
4513	gene:Solyc06g007510.2	NA	6	-	1504032	1504139	1504032	1504134	1506254	1506397	4513	7707,6355,5161	127,127,99	1009,3271,1954	6,49,20	154	149	6.141998402930377e-25	2.26306367522e-23	0.983,0.98,0.981	0.994,0.985,0.99	-0.008
3095	gene:Solyc07g041330.1	NA	7	+	52401436	52401552	52401439	52401552	52397458	52398228	3095	3,4,1	26,18,14	0,0,1	4,15,13	152	149	7.364834142598789e-25	2.70982573894e-23	0.102,0.179,0.065	0.0,0.0,0.07	0.092
4876	gene:Solyc12g014460.1	NA	12	+	5443051	5443163	5443098	5443163	5442939	5442979	4876	6,8,9	116,25,65	0,2,2	18,27,17	196	149	7.391715206318932e-25	2.71591259e-23	0.038,0.196,0.095	0.0,0.053,0.082	0.065
19186	gene:Solyc02g055440.2	NA	2	-	2573930	2574123	2573930	2574120	2574219	2574384	19186	12,18,12	462,322,332	4,19,11	78,260,186	152	149	7.801025097355263e-25	2.86230070297e-23	0.025,0.052,0.034	0.048,0.067,0.055	-0.02
15760	gene:Solyc12g014380.1	NA	12	+	5271629	5271701	5271647	5271701	5271458	5271532	15760	15,5,3	313,342,225	3,0,0	53,114,62	167	149	8.2714166061602065e-25	3.03066088787e-23	0.041,0.013,0.012	0.048,0.0,0.0	0.006
24190	gene:Solyc03g005690.2	NA	3	+	495920	495987	495961	495987	495286	495337	24190	6,6,1	46,67,26	0,3,4	40,83,53	190	149	8.915483755794136e-25	3.26209852017e-23	0.093,0.066,0.029	0.0,0.028,0.056	0.035
16079	gene:Solyc08g005260.1	NA	8	-	175672	175736	175672	175733	176295	176458	16079	37,22,11	13,12,19	4,9,6	0,2,2	152	149	9.208956564289136e-25	3.36479134771e-23	0.736,0.642,0.362	1.0,0.815,0.746	-0.274
20889	gene:Solyc07g014640.2	NA	7	+	5028416	5028640	5028464	5028640	5027904	5028004	20889	41,24,23	97,46,76	2,4,15	12,55,19	197	149	9.329823062674482e-25	3.40421918999e-23	0.242,0.283,0.186	0.112,0.052,0.374	0.058
5810	gene:Solyc04g072770.2	NA	4	+	59738664	59738810	59738671	59738810	59737760	59737820	5810	32,48,29	66,51,44	15,62,24	21,56,22	156	149	9.688643182998618e-25	3.53024056949e-23	0.317,0.473,0.386	0.406,0.514,0.51	-0.085
12847	gene:Solyc10g008210.2	NA	10	+	2328512	2328546	2328515	2328546	2328023	2328429	12847	3,2,4	15,4,4	3,1,0	0,19,12	152	149	1.0248272549860328e-24	3.72898016838e-23	0.164,0.329,0.495	1.0,0.049,0.0	-0.02
11914	gene:Solyc01g106420.2	NA	1	+	94324482	94324607	94324493	94324607	94323996	94324073	11914	4,4,4	126,128,68	0,0,2	17,45,26	160	149	1.1807780457021999e-24	4.29048686565e-23	0.029,0.028,0.052	0.0,0.0,0.067	0.014
3586	gene:Solyc11g044870.1	NA	11	-	32141860	32141969	32141860	32141963	32143030	32143159	3586	2,0,0	30,11,5	0,2,2	4,4,2	155	149	1.2989533578263082e-24	4.71337067175e-23	0.06,0.0,0.0	0.0,0.325,0.49	-0.252
23637	gene:Solyc04g078090.2	NA	4	+	62938158	62938309	62938224	62938309	62936312	62937514	23637	436,352,249	8,14,4	8,32,20	0,2,0	215	149	1.4931207731846389e-24	5.41045183894e-23	0.974,0.946,0.977	1.0,0.917,1.0	-0.007
7115	gene:Solyc10g079290.1	NA	10	-	60846569	60846660	60846569	60846652	60846821	60846915	7115	2,2,2	37,11,10	2,0,0	3,8,13	157	149	1.688676884212979e-24	6.11063779961e-23	0.049,0.147,0.16	0.388,0.0,0.0	-0.011
13046	gene:Solyc03g111200.2	NA	3	-	61838979	61839180	61838979	61839069	61839379	61839468	13046	101,80,51	374,426,217	37,119,80	160,360,263	260	149	2.129426474634787e-24	7.69493300071e-23	0.134,0.097,0.119	0.117,0.159,0.148	-0.025
19195	gene:Solyc08g008520.2	NA	8	-	2921923	2922069	2921923	2922031	2922150	2922208	19195	126,82,86	85,59,63	7,21,10	6,32,26	187	149	2.3389236869411706e-24	8.44036595874e-23	0.542,0.525,0.521	0.482,0.343,0.235	0.176
12262	gene:Solyc04g055010.2	NA	4	-	53538967	53539051	53538967	53539047	53539302	53539395	12262	4,7,3	1,0,0	0,5,0	1,2,0	153	149	2.4351935177811333e-24	8.77571589926e-23	0.796,1.0,1.0	0.0,0.709,NA	0.578
931	gene:Solyc04g080810.2	NA	4	-	64889684	64889791	64889684	64889788	64889896	64890054	931	15,6,4	382,325,225	1,4,3	77,307,185	152	149	2.525540192131077e-24	9.08883101198e-23	0.037,0.018,0.017	0.013,0.013,0.016	0.01
13196	gene:Solyc04g077490.2	NA	4	-	62430848	62430922	62430848	62430918	62431016	62431105	13196	266,120,158	0,0,2	5,40,33	0,2,4	153	149	2.7900211670234612e-24	1.00269009684e-22	1.0,1.0,0.987	1.0,0.951,0.889	0.049
27149	gene:Solyc04g077020.2	NA	4	+	61991652	61991886	61991663	61991886	61990510	61990701	27149	1023,997,676	173,0,0	340,959,673	0,0,0	160	149	2.8518414588771572e-24	1.02350719899e-22	0.846,1.0,1.0	1.0,1.0,1.0	-0.051
11027	gene:Solyc02g072230.2	NA	2	+	41540516	41540616	41540545	41540616	41540217	41540313	11027	54,52,44	2,3,2	25,37,26	0,2,0	178	149	2.896485898898116e-24	1.0381116105e-22	0.958,0.936,0.948	1.0,0.939,1.0	-0.032
25858	gene:Solyc11g008960.1	NA	11	-	3115365	3115430	3115365	3115422	3115891	3115957	25858	82,56,63	9,4,10	3,17,4	0,2,0	157	149	3.0005303768168567e-24	1.07393642411e-22	0.896,0.93,0.857	1.0,0.89,1.0	-0.069
21968	gene:Solyc01g089980.2	NA	1	-	83694590	83694700	83694590	83694685	83696818	83697193	21968	133,119,68	0,4,2	52,126,63	7,0,4	164	149	3.042077320077013e-24	1.08732535069e-22	1.0,0.964,0.969	0.871,1.0,0.935	0.042
13329	gene:Solyc03g006490.2	NA	3	+	1075947	1076188	1075998	1076188	1074626	1074906	13329	310,171,277	14,12,15	52,110,72	0,6,2	200	149	3.13438915158175e-24	1.11728001901e-22	0.943,0.914,0.932	1.0,0.932,0.964	-0.036
18496	gene:Solyc12g042000.1	NA	12	+	42013098	42013227	42013117	42013227	42012830	42013017	18496	20,19,3	109,73,73	0,2,1	7,72,38	168	149	3.1340437632238598e-24	1.11728001901e-22	0.14,0.188,0.035	0.0,0.024,0.023	0.105
21098	gene:Solyc07g041900.2	CYP-3	7	-	54506451	54506524	54506451	54506521	54506759	54506875	21098	106,93,63	0,7,4	61,82,61	0,2,2	152	149	3.1952343465245082e-24	1.13742549482e-22	1.0,0.929,0.939	1.0,0.976,0.968	-0.025
22783	gene:Solyc03g119470.1	NA	3	+	68076908	68077126	68076914	68077126	68075973	68076211	22783	9,4,4	23,14,0	1,0,2	3,3,6	155	149	3.4042302746985915e-24	1.21018313324e-22	0.273,0.215,1.0	0.243,0.0,0.243	0.334
4213	gene:Solyc08g005470.2	NA	8	-	348772	348807	348772	348804	348980	349091	4213	131,97,59	172,110,72	10,20,19	15,40,34	152	149	3.453141017990816e-24	1.22591172545e-22	0.427,0.464,0.445	0.395,0.329,0.354	0.086
6374	gene:Solyc06g071030.2	NA	6	-	43630075	43630194	43630075	43630190	43630974	43631043	6374	17,22,13	5,0,1	3,13,12	0,5,4	153	149	3.616213097096276e-24	1.2820719875e-22	0.768,1.0,0.927	1.0,0.717,0.745	0.078
75	gene:Solyc02g065690.2	NA	2	+	36853166	36853929	36853713	36853929	36852491	36852754	75	326,355,188	1,2,2	52,140,92	6,2,2	696	149	3.685363816371369e-24	1.30482739649e-22	0.986,0.974,0.953	0.65,0.937,0.908	0.139
11489	gene:Solyc11g005580.1	NA	11	+	434858	435064	434871	435064	433954	434023	11489	25,16,12	39,18,21	0,5,2	9,17,9	162	149	4.356854088280312e-24	1.54049682037e-22	0.371,0.45,0.345	0.0,0.213,0.17	0.261
605	gene:Solyc05g014970.2	NA	5	-	9179988	9180118	9179988	9180113	9180289	9180381	605	169,79,95	15,18,9	21,73,57	3,3,5	154	149	4.750885695980695e-24	1.67756072741e-22	0.916,0.809,0.911	0.871,0.959,0.917	-0.037
1912	gene:Solyc06g050720.2	NA	6	+	33492188	33492260	33492191	33492260	33491952	33492119	1912	10,13,2	204,243,198	0,1,3	20,72,65	152	149	4.9926832801948476e-24	1.76057426113e-22	0.046,0.05,0.01	0.0,0.013,0.043	0.017
4896	gene:Solyc04g056580.2	NA	4	+	54543022	54543165	54543084	54543165	54542655	54542864	4896	32,37,15	866,721,493	6,15,11	191,586,395	211	149	5.285534553747887e-24	1.86134421262e-22	0.025,0.035,0.021	0.022,0.018,0.019	0.007
4192	gene:Solyc05g013460.2	NA	5	+	6661943	6662079	6662041	6662079	6661148	6661387	4192	79,78,61	7,5,5	7,47,48	0,3,0	247	149	5.346588652503563e-24	1.88032437068e-22	0.872,0.904,0.88	1.0,0.904,1.0	-0.083
13726	gene:Solyc12g020000.1	NA	12	-	12869026	12869155	12869026	12869122	12869248	12870055	13726	15,11,18	5,5,0	0,7,2	0,4,2	182	149	5.758414182927696e-24	2.02245052139e-22	0.711,0.643,1.0	NA,0.589,0.45	0.265
9250	gene:Solyc08g078960.2	NA	8	-	62620350	62620507	62620350	62620491	62620594	62620762	9250	10,6,2	274,157,142	0,0,2	21,46,27	165	149	6.1336785926942346e-24	2.15137343536e-22	0.032,0.033,0.013	0.0,0.0,0.063	0.005
16440	gene:Solyc02g083460.2	NA	2	+	46861489	46861592	46861492	46861592	46861339	46861413	16440	10,16,2	241,211,178	4,10,0	20,64,43	152	149	6.170125257633051e-24	2.16127147524e-22	0.039,0.069,0.011	0.164,0.133,0.0	-0.059
9889	gene:Solyc08g067090.2	NA	8	+	56009826	56009892	56009841	56009892	56008847	56009747	9889	310,358,168	0,8,0	140,348,225	3,13,0	164	149	8.086372648440876e-24	2.82872298065e-22	1.0,0.976,1.0	0.977,0.961,1.0	0.013
20015	gene:Solyc07g043620.2	NA	7	-	57565697	57565852	57565697	57565847	57565926	57566132	20015	15,4,10	8,2,8	0,5,1	0,2,0	154	149	9.332560903656126e-24	3.26031525931e-22	0.645,0.659,0.547	NA,0.708,1.0	-0.237
11079	gene:Solyc08g065310.2	NA	8	-	53219537	53219589	53219537	53219576	53219683	53219903	11079	27,9,10	44,23,16	0,6,2	6,16,6	162	149	9.530255158716219e-24	3.32495794521e-22	0.361,0.265,0.365	0.0,0.256,0.235	0.167
10120	gene:Solyc06g009340.2	NA	6	+	3290333	3290515	3290460	3290515	3289984	3290077	10120	18,23,12	0,0,2	0,7,0	0,1,2	276	149	9.777365351095858e-24	3.4066467525e-22	1.0,1.0,0.764	NA,0.791,0.0	0.526
25979	gene:Solyc02g067860.2	NA	2	+	37962479	37962710	37962568	37962710	37962280	37962372	25979	77,52,43	52,26,32	4,9,6	11,9,10	238	149	1.0543167431629246e-23	3.6686033324e-22	0.481,0.556,0.457	0.185,0.385,0.273	0.217
2039	gene:Solyc08g068090.2	NA	8	+	57172015	57172182	57172037	57172182	57171113	57171244	2039	4,3,1	53,35,35	0,0,2	7,14,12	171	149	1.1512597420033297e-23	4.00062760346e-22	0.062,0.069,0.024	0.0,0.0,0.127	0.009
8942	gene:Solyc11g044480.1	NA	11	+	32609653	32609806	32609656	32609806	32608313	32608606	8942	2,4,2	84,51,35	1,5,3	10,32,20	152	149	1.1562806178503229e-23	4.01276725384e-22	0.023,0.071,0.053	0.089,0.133,0.128	-0.068
24631	gene:Solyc03g117010.2	NA	3	-	66271300	66271450	66271300	66271335	66271839	66271926	24631	5,9,4	89,82,93	1,2,1	17,46,37	264	149	1.1733837717736874e-23	4.06675000901e-22	0.031,0.058,0.024	0.032,0.024,0.015	0.014
24623	gene:Solyc05g007020.2	NA	5	-	1610233	1610335	1610233	1610313	1610461	1610526	24623	66,77,38	386,294,205	10,11,13	51,119,68	171	149	1.2740199323125665e-23	4.40972037441e-22	0.13,0.186,0.139	0.146,0.075,0.143	0.03
2653	gene:Solyc06g066780.2	NA	6	+	41960600	41960687	41960604	41960687	41960149	41960260	2653	65,36,49	5,1,3	15,16,15	0,10,0	153	149	1.356314924947491e-23	4.68838807807e-22	0.927,0.972,0.941	1.0,0.609,1.0	0.077
953	gene:Solyc06g082840.2	NA	6	-	48501801	48501965	48501801	48501946	48502048	48503732	953	8,9,3	221,133,183	0,3,2	45,151,123	168	149	1.413217654965795e-23	4.87866504778e-22	0.031,0.057,0.014	0.0,0.017,0.014	0.024
13701	gene:Solyc11g012690.1	NA	11	+	5459839	5460041	5459844	5460041	5459446	5459519	13701	6,8,4	360,223,211	1,1,0	51,143,94	154	149	1.6256938819195626e-23	5.60480367085e-22	0.016,0.034,0.018	0.019,0.007,0.0	0.014
370	gene:Solyc01g067680.2	NA	1	-	76562617	76562756	76562617	76562747	76562901	76562989	370	4,6,3	284,194,154	2,9,3	72,167,52	158	149	1.864031601743469e-23	6.4180831205e-22	0.013,0.028,0.018	0.026,0.048,0.052	-0.022
9699	gene:Solyc03g095230.2	NA	3	+	56215274	56215404	56215288	56215404	56214249	56214451	9699	16,8,23	23,6,7	0,7,5	0,7,6	163	149	2.120875893701565e-23	7.29287049783e-22	0.389,0.549,0.75	NA,0.478,0.432	0.108
18607	gene:Solyc06g063170.2	NA	6	+	39899395	39899494	39899404	39899494	39899080	39899154	18607	5,0,2	1,0,3	1,0,1	0,1,4	158	149	2.148651817321605e-23	7.36925564924e-22	0.825,NA,0.386	1.0,0.0,0.191	0.208
19454	gene:Solyc02g094090.2	NA	2	-	54724517	54724661	54724517	54724603	54725408	54725489	19454	224,81,150	6,2,3	29,78,49	2,0,0	207	149	2.148700021818055e-23	7.36925564924e-22	0.964,0.967,0.973	0.913,1.0,1.0	-0.003
760	gene:Solyc02g090910.2	NA	2	-	52388857	52388938	52388857	52388932	52390164	52390219	760	507,481,239	11,3,12	187,453,281	2,4,5	155	149	2.1679579652880397e-23	7.4256093489e-22	0.978,0.994,0.95	0.989,0.991,0.982	-0.013
17293	gene:Solyc09g008520.2	NA	9	-	2007629	2007660	2007629	2007655	2007773	2007833	17293	218,114,112	16,10,12	1,22,9	2,0,0	154	149	2.2537328956858114e-23	7.70935115919e-22	0.929,0.917,0.9	0.326,1.0,1.0	0.14
19893	gene:Solyc08g081950.2	NA	8	+	64858838	64858955	64858850	64858955	64858411	64858522	19893	10,21,9	1702,1494,856	6,23,7	248,834,586	161	149	2.2682209685659817e-23	7.74882094476e-22	0.005,0.013,0.01	0.022,0.025,0.011	-0.01
7390	gene:Solyc01g109080.2	NA	1	+	96137874	96138053	96137886	96138053	96137510	96137780	7390	18,20,5	52,40,37	1,6,0	0,25,13	161	149	2.4814584797031802e-23	8.46628515848e-22	0.243,0.316,0.111	1.0,0.182,0.0	-0.171
7315	gene:Solyc01g108500.2	NA	1	-	95805769	95805866	95805769	95805862	95806642	95806773	7315	163,133,143	2056,2147,1102	15,41,44	197,789,535	153	149	2.53533864563884e-23	8.63889514391e-22	0.072,0.057,0.112	0.069,0.048,0.074	0.017
21927	gene:Solyc01g110300.2	NA	1	-	97028617	97028818	97028617	97028801	97028998	97029100	21927	217,121,136	10,12,2	60,160,97	2,6,1	166	149	2.5851632363148896e-23	8.79725691467e-22	0.951,0.901,0.984	0.964,0.96,0.989	-0.026
11403	gene:Solyc07g008450.2	NA	7	-	3336232	3336290	3336232	3336285	3336656	3336751	11403	61,35,26	4,0,2	12,48,21	0,10,0	154	149	2.761433042402829e-23	9.38494274993e-22	0.937,1.0,0.926	1.0,0.823,1.0	0.013
20793	gene:Solyc09g009770.2	NA	9	-	3252044	3252142	3252044	3252132	3252338	3252427	20793	35,26,12	187,180,123	1,6,6	32,69,35	159	149	3.067630677532283e-23	1.04121092415e-21	0.149,0.119,0.084	0.028,0.075,0.138	0.037
20027	gene:Solyc10g005880.2	NA	10	+	679440	679525	679445	679525	678868	678965	20027	8,4,5	104,64,76	7,9,4	21,94,31	154	149	3.2335909608517854e-23	1.0961247501e-21	0.069,0.057,0.06	0.244,0.085,0.111	-0.085
23214	gene:Solyc11g072940.1	NA	11	+	56098477	56098582	56098486	56098582	56098203	56098399	23214	1,2,1	68,48,39	0,4,1	5,20,5	158	149	3.3077359882315785e-23	1.11981355859e-21	0.014,0.038,0.024	0.0,0.159,0.159	-0.081
7988	gene:Solyc02g037530.2	NA	2	+	31058164	31058371	31058180	31058371	31057102	31058103	7988	4,8,1	132,143,56	1,1,2	35,97,64	165	149	3.7041303370969294e-23	1.25239650046e-21	0.027,0.048,0.016	0.025,0.009,0.027	0.01
19159	gene:Solyc06g061120.2	NA	6	+	39132369	39132591	39132377	39132591	39130395	39130496	19159	58,29,40	13,6,7	0,27,20	0,4,0	157	149	3.895180580500389e-23	1.31529934486e-21	0.809,0.821,0.844	NA,0.865,1.0	-0.108
24472	gene:Solyc09g082370.2	NA	9	-	68115251	68115331	68115251	68115328	68115448	68115514	24472	2,1,6	107,37,55	0,0,2	11,30,17	152	149	4.949002246669126e-23	1.66900177179e-21	0.018,0.026,0.097	0.0,0.0,0.103	0.013
6356	gene:Solyc02g065360.2	NA	2	+	36557925	36557988	36557930	36557988	36557616	36557715	6356	77,48,47	4,3,7	20,36,18	2,5,7	154	149	5.016501794499069e-23	1.68959639286e-21	0.949,0.939,0.867	0.906,0.874,0.713	0.087
12521	gene:Solyc05g050680.2	NA	5	-	60798966	60799104	60798966	60799076	60804872	60805089	12521	6,7,4	171,146,105	0,4,1	28,116,81	177	149	5.980287719505803e-23	2.01162789602e-21	0.029,0.039,0.031	0.0,0.028,0.01	0.02
18508	gene:Solyc01g103340.2	NA	1	+	91969668	91969790	91969672	91969790	91967715	91968580	18508	1,2,1	8,2,0	0,0,4	3,0,1	153	149	6.19401101519428e-23	2.08085503044e-21	0.109,0.493,1.0	0.0,NA,0.796	0.136
10373	gene:Solyc10g074980.1	NA	10	+	58692769	58692882	58692775	58692882	58692443	58692572	10373	277,309,142	550,690,253	45,135,102	100,388,233	155	149	6.326285948731988e-23	2.1225780097e-21	0.326,0.301,0.35	0.302,0.251,0.296	0.043
26187	gene:Solyc09g031580.2	NA	9	-	29718695	29718828	29718695	29718825	29718905	29719113	26187	110,121,59	12,21,10	13,30,19	0,4,2	152	149	8.678938593984107e-23	2.90821933422e-21	0.9,0.85,0.853	1.0,0.88,0.903	-0.06
27389	gene:Solyc03g019760.2	NA	3	+	61402223	61402364	61402241	61402364	61401875	61402047	27389	0,6,2	84,44,49	0,0,1	10,22,30	167	149	9.757928414569634e-23	3.26561194114e-21	0.0,0.108,0.035	0.0,0.0,0.029	0.038
8930	gene:Solyc09g082680.2	NA	9	+	68407896	68408016	68407916	68408016	68407668	68407758	8930	221,166,100	2,4,1	34,119,63	2,8,1	169	149	1.089638251983008e-22	3.64197029489e-21	0.99,0.973,0.989	0.937,0.929,0.982	0.035
22965	gene:Solyc07g008190.2	NA	7	-	2932872	2933135	2932872	2933121	2934641	2934700	22965	93,26,60	11,4,3	3,35,25	2,2,0	163	149	1.1814459297982473e-22	3.94380762665e-21	0.885,0.856,0.948	0.578,0.941,1.0	0.057
456	gene:Solyc06g060420.2	NA	6	-	38432501	38432578	38432501	38432567	38432782	38432843	456	209,124,123	6,9,7	17,70,45	4,0,0	160	149	1.2076635503549965e-22	4.02620928063e-21	0.97,0.928,0.942	0.798,1.0,1.0	0.014
26040	gene:Solyc04g008340.2	NA	4	-	1998768	1998960	1998768	1998915	1999732	2000010	26040	7,1,3	162,104,63	4,10,7	34,74,72	194	149	1.254003951372144e-22	4.17011870968e-21	0.032,0.007,0.035	0.083,0.094,0.069	-0.057
3143	gene:Solyc01g098500.2	NA	1	+	89009545	89009608	89009558	89009608	89009285	89009472	3143	272,228,195	11,12,8	39,91,132	1,6,0	162	149	1.2527812849928274e-22	4.17011870968e-21	0.958,0.946,0.957	0.973,0.933,1.0	-0.015
4795	gene:Solyc12g056110.1	NA	12	+	62081129	62081321	62081138	62081321	62077975	62078129	4795	29,13,8	0,5,0	19,29,23	0,2,0	158	149	1.3284260698957951e-22	4.41202038966e-21	1.0,0.71,1.0	1.0,0.932,1.0	-0.074
15509	gene:Solyc05g006540.2	NA	5	-	1157724	1157877	1157724	1157871	1157958	1158097	15509	217,176,141	11,3,12	5,78,28	0,4,0	155	149	1.4521678214026512e-22	4.81690667122e-21	0.95,0.983,0.919	1.0,0.949,1.0	-0.032
21190	gene:Solyc03g006630.2	NA	3	-	1201382	1201597	1201382	1201469	1202862	1202935	21190	4,0,0	16,19,8	0,0,4	1,0,2	277	149	1.6573187313564474e-22	5.49046915403e-21	0.119,0.0,0.0	0.0,NA,0.518	-0.219
18829	gene:Solyc11g012900.1	NA	11	-	5683419	5683529	5683419	5683526	5683632	5683671	18829	14,13,5	8,3,3	5,6,6	2,0,0	152	149	1.734011441323683e-22	5.73008988365e-21	0.632,0.809,0.62	0.71,1.0,1.0	-0.216
831	gene:Solyc10g008020.2	NA	10	+	2184712	2184873	2184765	2184873	2183876	2184215	831	8,4,5	31,19,12	5,21,4	8,23,8	202	149	1.7320871960364172e-22	5.73008988365e-21	0.16,0.134,0.235	0.316,0.402,0.269	-0.153
15638	gene:Solyc11g072820.1	NA	11	-	56014848	56014946	56014848	56014941	56015198	56015675	15638	62,18,34	3,1,0	19,47,36	0,4,5	154	149	1.9617202519570542e-22	6.47441617326e-21	0.952,0.946,1.0	1.0,0.919,0.874	0.035
4020	gene:Solyc10g078920.1	NA	10	+	60571014	60571103	60571028	60571103	60569742	60570044	4020	16,8,9	632,608,394	4,19,7	111,345,235	163	149	2.0846580049543904e-22	6.87152452298e-21	0.023,0.012,0.02	0.032,0.048,0.027	-0.017
17518	gene:Solyc01g102490.2	NA	1	+	91287402	91287568	91287425	91287568	91287078	91287146	17518	7,11,8	65,55,46	0,1,0	13,18,15	172	149	2.5671077630592942e-22	8.45118897786e-21	0.085,0.148,0.131	0.0,0.046,0.0	0.106
22405	gene:Solyc02g086790.2	NA	2	-	49400671	49400887	49400671	49400733	49401078	49401113	22405	34,38,18	166,153,97	2,9,18	8,115,77	303	149	2.7240882047783095e-22	8.95676110485e-21	0.092,0.109,0.084	0.109,0.037,0.103	0.012
25381	gene:Solyc10g081610.1	NA	10	-	62639740	62639879	62639740	62639857	62639941	62640028	25381	5,7,3	207,123,190	1,0,0	18,23,35	171	149	2.9599071691121023e-22	9.71996515497e-21	0.021,0.047,0.014	0.046,0.0,0.0	0.012
16935	gene:Solyc09g065860.2	NA	9	-	64124704	64124767	64124704	64124735	64125594	64125787	16935	8,3,7	91,74,40	7,9,4	35,42,38	181	149	3.1216991193912463e-22	1.02384716062e-20	0.067,0.032,0.126	0.141,0.15,0.08	-0.049
2335	gene:Solyc02g087710.2	NA	2	-	50034971	50035157	50034971	50035150	50035984	50036081	2335	404,184,285	2,2,6	142,427,212	6,12,0	156	149	3.6245070736313553e-22	1.18727463007e-20	0.995,0.989,0.978	0.958,0.971,1.0	0.011
15599	gene:Solyc02g083450.2	NA	2	+	46852634	46852867	46852646	46852867	46852451	46852525	15599	16,9,12	4,3,4	0,5,1	0,3,4	161	149	4.241144300761915e-22	1.38753551588e-20	0.787,0.735,0.735	NA,0.607,0.188	0.355
4154	gene:Solyc10g083520.1	NA	10	+	63316090	63316210	63316129	63316210	63315809	63315913	4154	19,15,19	630,554,463	7,15,2	70,174,162	188	149	4.699383851432682e-22	1.53554120847e-20	0.023,0.021,0.031	0.073,0.064,0.01	-0.024
25429	gene:Solyc01g008310.2	NA	1	-	2415401	2415569	2415401	2415553	2415644	2415771	25429	234,112,140	11,0,1	50,172,104	1,0,0	165	149	4.76106871109656e-22	1.55376442372e-20	0.951,1.0,0.992	0.978,1.0,1.0	-0.012
22857	gene:Solyc12g040800.1	NA	12	+	42555438	42555729	42555581	42555729	42554932	42555028	22857	194,147,132	7,7,0	2,17,9	0,0,2	292	149	5.167662191083813e-22	1.68436294568e-20	0.934,0.915,1.0	1.0,1.0,0.697	0.051
24536	gene:Solyc03g078230.2	NA	3	+	50214863	50214966	50214905	50214966	50213342	50213359	24536	4,6,7	4,3,1	0,2,1	0,4,0	191	149	5.377378417302883e-22	1.7505465725e-20	0.438,0.609,0.845	NA,0.281,1.0	-0.01
2225	gene:Solyc01g102650.2	NA	1	+	91401598	91401671	91401616	91401671	91401401	91401521	2225	9,7,1	2,4,2	0,2,0	0,2,2	167	149	5.992391382285692e-22	1.9483429951e-20	0.801,0.61,0.308	NA,0.472,0.0	0.337
21257	gene:Solyc01g010480.2	NA	1	-	5366898	5366955	5366898	5366951	5367041	5367262	21257	3,7,2	6,5,3	0,6,0	0,0,2	153	149	6.9422830678604035e-22	2.25439701453e-20	0.327,0.577,0.394	NA,1.0,0.0	-0.067
14180	gene:Solyc05g050950.2	NA	5	+	61176689	61176788	61176712	61176788	61174035	61174147	14180	52,34,53	5,4,4	6,39,35	1,3,0	172	149	6.973185418192529e-22	2.26163647063e-20	0.9,0.88,0.92	0.839,0.918,1.0	-0.019
22723	gene:Solyc05g056160.2	NA	5	-	65554694	65554833	65554694	65554824	65555896	65555962	22723	286,136,230	129,53,91	42,69,27	11,46,37	158	149	8.421439730797805e-22	2.72798573573e-20	0.676,0.708,0.704	0.783,0.586,0.408	0.104
7677	gene:Solyc03g059260.2	NA	3	-	28188272	28188439	28188272	28188403	28188787	28188869	7677	5,4,5	184,128,121	0,1,0	8,25,30	185	149	9.622045470957767e-22	3.11306350453e-20	0.021,0.025,0.032	0.0,0.031,0.0	0.016
10749	gene:Solyc02g093200.2	NA	2	+	54140350	54140479	54140355	54140479	54140219	54140267	10749	191,59,93	12,8,3	5,12,17	0,2,0	154	149	9.804930462326735e-22	3.16833121987e-20	0.939,0.877,0.968	1.0,0.853,1.0	-0.023
17433	gene:Solyc03g117210.2	NA	3	-	66409731	66409800	66409731	66409782	66411823	66412338	17433	43,33,19	2,0,2	12,13,6	0,6,0	167	149	9.92311789809323e-22	3.20258268183e-20	0.95,1.0,0.894	1.0,0.659,1.0	0.062
16045	gene:Solyc04g076390.2	NA	4	+	61298109	61298332	61298216	61298332	61297638	61297809	16045	5,3,0	3,0,0	2,0,1	0,2,0	256	149	1.0475909454389194e-21	3.37684192977e-20	0.492,1.0,NA	1.0,0.0,1.0	0.079
3374	gene:Solyc04g015950.1	NA	4	+	6493037	6493205	6493072	6493205	6492206	6492411	3374	15,20,7	26,16,19	0,0,2	0,4,1	184	149	1.0511013732954354e-21	3.38400541395e-20	0.318,0.503,0.23	NA,0.0,0.618	0.041
18874	gene:Solyc06g006080.2	NA	6	+	1109647	1109798	1109666	1109798	1109114	1109422	18874	97,103,81	2039,1407,1328	84,209,163	820,2463,1585	168	149	1.1243750616774712e-21	3.615478243e-20	0.04,0.061,0.051	0.083,0.07,0.084	-0.028
15423	gene:Solyc09g074970.2	NA	9	+	66775395	66775707	66775632	66775707	66774041	66774291	15423	65,58,62	3,2,1	7,39,32	0,0,2	386	149	1.1787836155247754e-21	3.78579759944e-20	0.893,0.918,0.96	1.0,1.0,0.861	-0.03
15920	gene:Solyc07g008950.2	NA	7	-	3976795	3976937	3976795	3976908	3977584	3977692	15920	14,5,7	6,1,0	2,3,1	0,4,2	178	149	1.2349421679263532e-21	3.9613144925e-20	0.661,0.807,1.0	1.0,0.386,0.295	0.262
19495	gene:Solyc01g080200.2	NA	1	-	79409613	79409770	79409613	79409728	79410131	79410342	19495	10,2,5	19,5,10	1,1,1	0,7,1	191	149	1.3410328562767477e-21	4.29637489844e-20	0.291,0.238,0.281	1.0,0.1,0.438	-0.243
17468	gene:Solyc05g054460.2	NA	5	+	64388617	64388740	64388636	64388740	64388387	64388522	17468	3,0,2	19,15,17	0,1,0	5,15,4	168	149	1.4495704001588111e-21	4.63844871895e-20	0.123,0.0,0.094	0.0,0.056,0.0	0.054
14899	gene:Solyc02g069010.2	NA	2	+	38967160	38967265	38967163	38967265	38966316	38966419	14899	5,2,4	120,137,68	0,4,2	50,228,129	152	149	1.6473931881112861e-21	5.26504457967e-20	0.039,0.014,0.055	0.0,0.017,0.015	0.025
8089	gene:Solyc02g014830.2	NA	2	-	18630322	18630459	18630322	18630442	18630530	18630800	8089	77,73,83	4,6,5	41,95,79	0,5,2	166	149	1.720095367895382e-21	5.49071997691e-20	0.945,0.916,0.937	1.0,0.945,0.973	-0.04
25240	gene:Solyc11g013070.1	NA	11	+	5926979	5927121	5927031	5927121	5926488	5926730	25240	19,24,10	9,16,2	8,30,12	9,16,19	201	149	1.8118378058595405e-21	5.77655230555e-20	0.61,0.527,0.788	0.397,0.582,0.319	0.209
11567	gene:Solyc12g042900.1	NA	12	+	39522177	39522260	39522180	39522260	39521829	39522004	11567	25,19,17	883,853,522	5,8,12	266,701,419	152	149	2.2105100709516602e-21	7.03906788775e-20	0.027,0.021,0.031	0.018,0.011,0.027	0.008
1645	gene:Solyc02g049070.2	NA	2	+	3743370	3743548	3743374	3743548	3733893	3733992	1645	170,111,115	3,4,4	32,59,40	1,0,0	153	149	2.37581550368532e-21	7.5563013435e-20	0.982,0.964,0.966	0.969,1.0,1.0	-0.019
18194	gene:Solyc02g067090.2	NA	2	+	37327031	37327160	37327128	37327160	37326776	37326906	18194	17,18,10	30,30,29	2,4,1	3,7,14	246	149	2.4174350534731763e-21	7.67937560941e-20	0.256,0.267,0.173	0.288,0.257,0.041	0.037
24391	gene:Solyc03g112600.2	NA	3	+	62994507	62994651	62994533	62994651	62994234	62994428	24391	16,4,15	7,2,11	2,6,6	0,0,4	175	149	2.4400053722492946e-21	7.74171269739e-20	0.661,0.63,0.537	1.0,1.0,0.561	-0.244
2532	gene:Solyc01g010520.2	NA	1	+	5542201	5542366	5542206	5542366	5541520	5541703	2532	15,16,7	76,71,68	4,11,7	33,96,76	154	149	2.449811197267711e-21	7.763448729e-20	0.16,0.179,0.091	0.105,0.1,0.082	0.048
17388	gene:Solyc01g095890.2	NA	1	-	87024580	87024712	87024580	87024709	87025024	87025216	17388	2,1,3	41,15,31	0,0,2	4,14,11	152	149	2.633222411130005e-21	8.33462481479e-20	0.046,0.061,0.087	0.0,0.0,0.151	0.014
19600	gene:Solyc01g104160.2	NA	1	-	92628371	92628517	92628371	92628493	92630064	92630277	19600	17,9,21	9,2,0	2,2,1	0,0,1	173	149	2.6859093834794512e-21	8.49115829283e-20	0.619,0.795,1.0	1.0,1.0,0.463	-0.016
22058	gene:Solyc01g008770.2	NA	1	+	2812375	2812569	2812380	2812569	2812176	2812290	22058	100,86,55	5,7,1	16,66,53	0,4,0	154	149	2.7605301930358505e-21	8.71657316121e-20	0.951,0.922,0.982	1.0,0.941,1.0	-0.029
10226	gene:Solyc10g076590.1	NA	10	+	59557961	59558069	59557983	59558069	59557749	59557848	10226	58,39,21	12,5,12	5,3,0	2,1,4	171	149	2.8203207412771366e-21	8.89467541346e-20	0.808,0.872,0.604	0.685,0.723,0.0	0.292
7235	gene:Solyc12g014490.1	NA	12	+	5463528	5463767	5463618	5463767	5463280	5463368	7235	30,27,20	114,109,47	6,16,25	13,53,38	239	149	3.250138711646392e-21	1.02379369417e-19	0.141,0.134,0.21	0.223,0.158,0.291	-0.062
16296	gene:Solyc10g006760.2	NA	10	-	1212642	1212689	1212642	1212686	1213208	1214025	16296	4,2,3	168,177,115	0,16,0	79,207,113	152	149	3.391094713812431e-21	1.0669155596e-19	0.023,0.011,0.025	0.0,0.07,0.0	-0.004
1078	gene:Solyc06g051440.2	NA	6	+	34854745	34854937	34854868	34854937	34854536	34854659	1078	1,3,1	86,50,72	0,5,2	13,33,29	272	149	3.434719694163832e-21	1.07934833834e-19	0.006,0.032,0.008	0.0,0.077,0.036	-0.022
23026	gene:Solyc04g009340.2	NA	4	-	2783561	2783764	2783561	2783754	2783832	2783949	23026	2,2,7	63,41,35	2,6,10	22,55,37	159	149	3.537926964558494e-21	1.11045256017e-19	0.029,0.044,0.158	0.079,0.093,0.202	-0.048
16619	gene:Solyc07g043600.2	NA	7	+	57549346	57549416	57549402	57549416	57548769	57548834	16619	14,4,15	296,146,221	1,3,7	57,188,114	205	149	3.8181909944015054e-21	1.1969892078e-19	0.033,0.02,0.047	0.013,0.011,0.043	0.011
2143	gene:Solyc07g042750.2	NA	7	+	56265798	56266023	56265877	56266023	56265614	56265706	2143	13,14,10	10,6,7	1,0,0	0,8,2	228	149	4.503283263828298e-21	1.41008050803e-19	0.459,0.604,0.483	1.0,0.0,0.0	0.182
11398	gene:Solyc12g010150.1	NA	12	+	3281404	3281468	3281460	3281468	3280364	3280440	11398	2,0,7	95,65,33	0,0,1	5,27,17	205	149	4.523403668342882e-21	1.41469449727e-19	0.015,0.0,0.134	0.0,0.0,0.041	0.036
16110	gene:Solyc05g006650.2	NA	5	-	1314641	1314861	1314641	1314858	1315682	1316254	16110	2,8,1	259,166,176	4,6,7	64,256,154	152	149	5.841068535085545e-21	1.82462201528e-19	0.008,0.045,0.006	0.058,0.022,0.043	-0.021
25467	gene:Solyc08g067850.2	NA	8	-	56889851	56890064	56889851	56890059	56890230	56890469	25467	5,4,1	131,111,58	0,1,2	36,135,49	154	149	6.135689332109141e-21	1.91437879387e-19	0.036,0.034,0.016	0.0,0.007,0.038	0.014
5118	gene:Solyc10g045400.1	NA	10	-	33265290	33265459	33265290	33265455	33273500	33273572	5118	158,134,112	3,1,7	56,150,76	0,0,2	153	149	6.5093112347987625e-21	2.02854229477e-19	0.981,0.992,0.94	1.0,1.0,0.974	-0.02
12131	gene:Solyc04g072230.2	NA	4	-	59231096	59231159	59231096	59231140	59232005	59232041	12131	20,4,26	56,25,29	3,7,3	3,9,0	168	149	6.815926315692481e-21	2.12157820189e-19	0.241,0.124,0.443	0.47,0.408,1.0	-0.357
9373	gene:Solyc01g094940.2	NA	1	+	86345311	86345434	86345334	86345434	86345119	86345224	9373	280,248,155	3,3,2	41,232,180	2,6,4	172	149	7.51488208899733e-21	2.33637239479e-19	0.988,0.986,0.985	0.947,0.971,0.975	0.022
15677	gene:Solyc10g011690.2	NA	10	+	3973907	3974081	3973934	3974081	3973769	3973814	15677	4,1,5	1,2,2	0,2,2	0,6,5	176	149	8.235325849527545e-21	2.55733150583e-19	0.772,0.297,0.679	NA,0.22,0.253	0.346
18989	gene:Solyc01g088430.2	NA	1	+	83236579	83236783	83236591	83236783	83236393	83236501	18989	5,8,6	0,4,1	0,11,5	0,2,0	161	149	1.0466401731689875e-20	3.24631452058e-19	1.0,0.649,0.847	NA,0.836,1.0	-0.086
144	gene:Solyc09g061290.2	NA	9	-	58607514	58607581	58607514	58607577	58607692	58607994	144	218,156,172	20,9,28	117,247,166	6,9,22	153	149	1.2781183632070112e-20	3.95960466036e-19	0.914,0.944,0.857	0.95,0.964,0.88	-0.026
16361	gene:Solyc07g066430.2	NA	7	+	67866369	67866439	67866376	67866439	67865889	67866000	16361	16,7,9	247,157,159	1,12,3	95,260,150	156	149	1.2855525576178239e-20	3.97794478695e-19	0.058,0.041,0.051	0.01,0.042,0.019	0.026
15764	gene:Solyc08g079530.2	NA	8	-	63041553	63041624	63041553	63041612	63041801	63041838	15764	9,12,1	41,41,17	1,1,3	2,32,5	161	149	1.289370666706097e-20	3.98506550412e-19	0.169,0.213,0.052	0.316,0.028,0.357	-0.089
2129	gene:Solyc11g069360.1	NA	11	+	53965483	53965721	53965624	53965721	53964775	53964848	2129	136,89,79	0,1,0	18,66,39	0,3,2	290	149	1.3042732116185388e-20	4.02638796033e-19	1.0,0.979,1.0	1.0,0.919,0.909	0.05
16915	gene:Solyc07g043560.2	NA	7	-	57461908	57462076	57461908	57462045	57462153	57462399	16915	1,0,2	144,60,78	2,5,2	23,119,72	180	149	1.3983222968012393e-20	4.31165787081e-19	0.006,0.0,0.021	0.067,0.034,0.022	-0.032
4518	gene:Solyc06g007510.2	NA	6	-	1504032	1504158	1504032	1504134	1506254	1506397	4518	69,44,35	127,127,99	12,23,14	6,49,20	173	149	1.5695868573946584e-20	4.8340699098e-19	0.319,0.23,0.233	0.633,0.288,0.376	-0.172
3959	gene:Solyc10g055720.1	NA	10	-	57248871	57248968	57248871	57248945	57249928	57249992	3959	28,27,17	5,6,0	4,3,14	0,0,3	172	149	1.964352863019314e-20	6.04280024173e-19	0.829,0.796,1.0	1.0,1.0,0.802	-0.059
4718	gene:Solyc05g008790.2	NA	5	+	3025692	3025808	3025715	3025808	3025401	3025569	4718	4,1,3	57,26,49	0,6,0	4,8,5	172	149	1.994632004663783e-20	6.12876928591e-19	0.057,0.032,0.05	0.0,0.394,0.0	-0.085
15571	gene:Solyc09g009670.2	NA	9	+	3069825	3069905	3069828	3069905	3069571	3069670	15571	5,6,8	0,1,2	2,3,2	0,0,1	152	149	2.0818526561517387e-20	6.38929335628e-19	1.0,0.855,0.797	1.0,1.0,0.662	-0.003
23025	gene:Solyc04g009340.2	NA	4	-	2783207	2783374	2783207	2783340	2783561	2783754	23025	83,66,51	3,0,1	31,81,29	0,12,0	183	149	2.1298198351773325e-20	6.5288794504e-19	0.957,1.0,0.976	1.0,0.846,1.0	0.029
5471	gene:Solyc09g055570.2	NA	9	+	42210084	42210207	42210176	42210207	42209936	42210008	5471	65,6,44	13,3,7	0,12,4	0,2,0	241	149	2.3201911193389907e-20	7.10416560561e-19	0.756,0.553,0.795	NA,0.788,1.0	-0.193
24409	gene:Solyc07g066010.2	NA	7	+	67555177	67555404	67555182	67555404	67554685	67554819	24409	14,7,13	491,405,275	0,2,3	50,150,117	154	149	2.3847680582922918e-20	7.29339250983e-19	0.027,0.016,0.044	0.0,0.013,0.024	0.017
24142	gene:Solyc02g088350.2	NA	2	-	50475337	50475495	50475337	50475455	50475586	50475704	24142	49,40,18	369,297,244	5,25,10	186,555,390	189	149	2.5106264501050987e-20	7.66937993845e-19	0.095,0.096,0.055	0.021,0.034,0.02	0.057
21765	gene:Solyc11g065340.1	NA	11	-	50766400	50766566	50766400	50766558	50766659	50766749	21765	33,6,19	6,3,6	11,8,9	2,1,1	157	149	2.7006230300418574e-20	8.24019368435e-19	0.839,0.655,0.75	0.839,0.884,0.895	-0.125
10527	gene:Solyc10g055770.1	NA	10	+	57400922	57401045	57400926	57401045	57400730	57400843	10527	20,12,7	0,2,4	0,8,8	0,0,2	153	149	2.760405390496955e-20	8.41283178814e-19	1.0,0.854,0.63	NA,1.0,0.796	-0.07
11275	gene:Solyc05g026490.2	NA	5	-	41507751	41507968	41507751	41507809	41511424	41511688	11275	49,15,26	3,0,2	2,12,1	0,2,0	308	149	2.9691201167920356e-20	9.03844201486e-19	0.888,1.0,0.863	1.0,0.744,1.0	0.002
23012	gene:Solyc02g082110.2	NA	2	-	45828271	45828459	45828271	45828423	45828902	45831030	23012	3,4,5	78,91,49	1,0,2	14,55,52	185	149	3.337723551108758e-20	1.01487656726e-18	0.03,0.034,0.076	0.054,0.0,0.03	0.019
19198	gene:Solyc08g008520.2	NA	8	-	2921923	2922069	2921923	2922007	2922150	2922211	19198	126,82,87	0,0,5	8,22,14	0,1,4	211	149	3.707324394055402e-20	1.12595513475e-18	1.0,1.0,0.925	1.0,0.94,0.712	0.091
15094	gene:Solyc08g006120.2	NA	8	-	861353	861442	861353	861405	863387	863449	15094	52,34,45	2,3,3	1,8,4	2,0,0	186	149	3.7418367525626297e-20	1.13512463426e-18	0.954,0.901,0.923	0.286,1.0,1.0	0.164
18661	gene:Solyc09g005330.2	NA	9	+	262283	262966	262918	262966	259463	259709	18661	65,14,19	82,43,28	3,13,1	18,26,14	784	149	3.7639030395892557e-20	1.14050169265e-18	0.131,0.058,0.114	0.031,0.087,0.013	0.057
1125	gene:Solyc05g047420.2	NA	5	+	58870647	58870816	58870676	58870816	58870151	58870241	1125	4,3,2	62,73,57	2,1,0	22,55,40	178	149	3.9442314926995263e-20	1.19376619291e-18	0.051,0.033,0.029	0.071,0.015,0.0	0.009
24056	gene:Solyc04g005730.2	NA	4	+	474280	474379	474305	474379	474115	474208	24056	64,34,48	8,16,18	3,19,13	3,2,0	174	149	3.9774693331684297e-20	1.20244070025e-18	0.873,0.645,0.695	0.461,0.891,1.0	-0.046
26361	gene:Solyc03g117650.2	NA	3	+	66737424	66737660	66737644	66737660	66736079	66736188	26361	16,21,14	2,1,0	2,1,0	0,2,0	369	149	4.0053235627651664e-20	1.20946960135e-18	0.764,0.895,1.0	1.0,0.168,NA	0.302
1732	gene:Solyc05g056350.2	NA	5	+	65691726	65691851	65691738	65691851	65691298	65691393	1732	6,1,4	23,6,16	0,8,6	5,9,11	161	149	4.248434363636121e-20	1.28140779756e-18	0.194,0.134,0.188	0.0,0.451,0.335	-0.09
19410	gene:Solyc02g089930.2	NA	2	-	51605846	51606028	51605846	51605937	51606117	51606406	19410	9,4,15	162,123,146	0,0,4	18,32,33	240	149	4.3622870211318446e-20	1.31423901757e-18	0.033,0.02,0.06	0.0,0.0,0.07	0.014
26352	gene:Solyc07g052690.2	NA	7	+	61144995	61145207	61145141	61145207	61143881	61144236	26352	51,77,32	78,57,60	2,4,8	14,29,19	295	149	4.4446393473596174e-20	1.33751569639e-18	0.248,0.406,0.212	0.067,0.065,0.175	0.186
17188	gene:Solyc06g073130.2	NA	6	-	45056506	45056643	45056506	45056561	45057213	45057262	17188	6,2,5	14,13,21	0,2,0	2,17,9	231	149	4.56172372801025e-20	1.37117899381e-18	0.217,0.09,0.133	0.0,0.071,0.0	0.123
15524	gene:Solyc06g084610.2	NA	6	-	49673521	49673613	49673521	49673609	49673692	49673792	15524	38,30,21	23,5,5	19,62,36	0,4,0	153	149	4.7092261770577506e-20	1.4138980674e-18	0.617,0.854,0.804	1.0,0.938,1.0	-0.221
2962	gene:Solyc05g055600.2	NA	5	+	65168515	65168583	65168526	65168583	65168323	65168375	2962	30,10,15	210,139,99	1,11,2	28,97,48	160	149	4.8743977392443004e-20	1.46181852749e-18	0.117,0.063,0.124	0.032,0.096,0.037	0.046
18376	gene:Solyc02g078490.2	NA	2	+	43160216	43160412	43160242	43160412	43158361	43158445	18376	25,14,15	13,28,18	0,17,6	2,29,12	175	149	4.9260952878158875e-20	1.47563796244e-18	0.621,0.299,0.415	0.0,0.333,0.299	0.234
4787	gene:Solyc02g086600.2	NA	2	-	49262490	49262628	49262490	49262617	49263030	49263150	4787	24,26,17	3,0,2	5,21,12	0,2,0	160	149	5.193918972239035e-20	1.55409391025e-18	0.882,1.0,0.888	1.0,0.907,1.0	-0.046
15798	gene:Solyc02g090850.2	NA	2	+	52328343	52328587	52328346	52328587	52328103	52328271	15798	255,282,131	6,22,9	92,221,145	1,11,4	152	149	5.570821048828613e-20	1.66497201108e-18	0.977,0.926,0.935	0.989,0.952,0.973	-0.025
7234	gene:Solyc12g014490.1	NA	12	+	5463525	5463767	5463618	5463767	5463280	5463368	7234	34,26,22	114,109,47	6,18,25	13,53,38	242	149	6.041661092464684e-20	1.80364180182e-18	0.155,0.128,0.224	0.221,0.173,0.288	-0.058
969	gene:Solyc11g010240.1	NA	11	-	3296817	3297060	3296817	3297025	3297141	3297348	969	93,51,81	1,0,2	8,73,43	0,0,6	184	149	6.230201875432938e-20	1.85781649795e-18	0.987,1.0,0.97	1.0,1.0,0.853	0.035
11557	gene:Solyc07g017430.2	NA	7	-	6950601	6950824	6950601	6950818	6959424	6959590	11557	122,32,80	5,0,4	24,73,42	0,3,0	155	149	7.259604942220508e-20	2.16232518636e-18	0.959,1.0,0.951	1.0,0.959,1.0	-0.016
10287	gene:Solyc02g085250.2	NA	2	-	48212832	48212912	48212832	48212907	48214448	48214561	10287	142,95,54	0,2,1	44,80,67	2,4,2	154	149	8.125204067329609e-20	2.41740924182e-18	1.0,0.979,0.981	0.955,0.951,0.97	0.028
8682	gene:Solyc09g010420.2	NA	9	-	3794357	3794489	3794357	3794483	3794960	3795092	8682	6,3,7	238,144,161	4,8,8	47,164,87	155	149	8.30329609950052e-20	2.46760058631e-18	0.024,0.02,0.04	0.076,0.045,0.081	-0.039
24641	gene:Solyc04g071880.2	NA	4	+	58900437	58900584	58900464	58900584	58900204	58900369	24641	10,8,6	288,266,150	3,1,3	87,194,167	176	149	8.849600529109799e-20	2.62698141808e-18	0.029,0.025,0.033	0.028,0.004,0.015	0.013
5642	gene:Solyc07g040740.2	NA	7	-	49470959	49471061	49470959	49471056	49473326	49473413	5642	34,22,19	6,5,3	10,31,23	2,1,3	154	149	9.47637282508216e-20	2.80986219512e-18	0.846,0.81,0.86	0.829,0.968,0.881	-0.054
5179	gene:Solyc06g051080.2	NA	6	+	34200457	34200524	34200471	34200524	34200187	34200347	5179	1025,648,607	11,8,15	77,321,184	0,0,3	163	149	9.724883176148316e-20	2.88029769922e-18	0.988,0.987,0.974	1.0,1.0,0.982	-0.011
5175	gene:Solyc01g106190.2	NA	1	+	94141938	94142098	94141943	94142098	94141719	94141821	5175	10,12,7	3,0,0	0,3,0	2,1,0	154	149	1.0509220202045054e-19	3.10909599018e-18	0.763,1.0,1.0	0.0,0.744,NA	0.549
1601	gene:Solyc01g006880.2	NA	1	+	1449816	1449963	1449867	1449963	1449412	1449718	1601	107,29,55	2,1,4	16,32,14	0,0,2	200	149	1.0936809419988182e-19	3.23195635852e-18	0.976,0.956,0.911	1.0,1.0,0.839	0.001
4960	gene:Solyc11g069520.1	NA	11	-	54137448	54137679	54137448	54137626	54138095	54138162	4960	6,2,3	70,27,41	0,0,1	0,15,7	202	149	1.1743946521567778e-19	3.46657549515e-18	0.059,0.052,0.051	NA,0.0,0.095	0.006
12498	gene:Solyc02g084810.2	NA	2	-	47907384	47907475	47907384	47907472	47907593	47907805	12498	19,11,5	23,23,7	8,14,1	12,5,1	152	149	1.2333797182522082e-19	3.6366014117e-18	0.447,0.319,0.412	0.395,0.733,0.495	-0.148
10245	gene:Solyc12g095860.1	NA	12	-	64975644	64975887	64975644	64975696	64976527	64976691	10245	150,133,66	0,1,1	11,52,48	2,6,1	340	149	1.3791252430757768e-19	4.06177121758e-18	1.0,0.983,0.967	0.707,0.792,0.955	0.165
10322	gene:Solyc08g074910.2	NA	8	+	59057488	59057655	59057605	59057655	59057116	59057399	10322	101,89,44	21,31,7	0,15,3	0,5,6	266	149	1.3825966949072715e-19	4.0674353608e-18	0.729,0.617,0.779	NA,0.627,0.219	0.285
21602	gene:Solyc05g006170.2	NA	5	-	853473	853535	853473	853525	853628	853712	21602	156,108,105	14,2,3	37,100,61	0,3,3	159	149	1.395154567741444e-19	4.09978810393e-18	0.913,0.981,0.97	1.0,0.969,0.95	-0.018
12037	gene:Solyc12g098860.1	NA	12	-	66238538	66238685	66238538	66238667	66238756	66238822	12037	9,2,11	40,30,24	1,4,0	0,20,15	167	149	1.4785503305611228e-19	4.33999952337e-18	0.167,0.056,0.29	1.0,0.151,0.0	-0.213
21132	gene:Solyc01g102970.2	NA	1	+	91622799	91622884	91622809	91622884	91622171	91622295	21132	12,9,6	76,42,37	0,10,1	26,55,27	159	149	1.5267571622396897e-19	4.47649971085e-18	0.129,0.167,0.132	0.0,0.146,0.034	0.083
8352	gene:Solyc02g090330.2	NA	2	+	51899639	51899758	51899662	51899758	51898619	51898705	8352	2,2,2	23,15,18	1,0,1	0,13,5	172	149	1.7408354661327134e-19	5.09849370466e-18	0.07,0.104,0.088	1.0,0.0,0.148	-0.295
1486	gene:Solyc12g056340.1	NA	12	+	62299283	62299516	62299298	62299516	62299142	62299198	1486	4,1,11	0,2,4	0,2,1	0,0,6	164	149	1.8758851255532388e-19	5.48790402376e-18	1.0,0.312,0.714	NA,1.0,0.132	0.109
24043	gene:Solyc07g066660.2	NA	7	+	68029854	68029887	68029863	68029887	68029674	68029744	24043	7,9,20	4,2,1	0,14,6	2,0,0	158	149	1.9340262172427386e-19	5.65170219724e-18	0.623,0.809,0.95	0.0,1.0,1.0	0.127
11112	gene:Solyc01g090720.2	NA	1	+	84358355	84358646	84358404	84358646	84357697	84357741	11112	30,50,14	4,10,4	9,17,15	7,5,4	198	149	2.5970762718661457e-19	7.58086563758e-18	0.849,0.79,0.725	0.492,0.719,0.738	0.138
22390	gene:Solyc07g009150.2	NA	7	+	4200217	4200326	4200285	4200326	4195928	4196039	22390	121,102,84	3,1,2	31,75,42	6,0,2	217	149	2.6851910921346406e-19	7.82937349406e-18	0.965,0.986,0.966	0.78,1.0,0.935	0.067
5883	gene:Solyc03g117110.2	NA	3	-	66360384	66360445	66360384	66360440	66360558	66360642	5883	168,144,111	3,16,2	28,90,73	0,4,2	154	149	3.53051725041744e-19	1.02827293443e-17	0.982,0.897,0.982	1.0,0.956,0.972	-0.022
20825	gene:Solyc02g082660.2	NA	2	+	46312253	46312305	46312256	46312305	46311993	46312100	20825	2,6,0	45,57,37	0,1,0	0,9,6	152	149	3.7300312688401273e-19	1.08517886449e-17	0.042,0.094,0.0	NA,0.098,0.0	-0.004
7181	gene:Solyc02g083710.2	NA	2	-	47010613	47010791	47010613	47010685	47011556	47011625	7181	33,33,23	3,1,6	16,25,24	0,1,0	255	149	3.7591902179176556e-19	1.09245228114e-17	0.865,0.951,0.691	1.0,0.936,1.0	-0.143
9802	gene:Solyc04g025290.2	NA	4	-	24337434	24337650	24337434	24337627	24338391	24338638	9802	184,140,121	28,23,16	19,107,63	4,15,24	172	149	4.224873124792734e-19	1.22642698189e-17	0.851,0.841,0.868	0.804,0.861,0.695	0.067
27396	gene:Solyc03g063240.2	NA	3	-	33820544	33820631	33820544	33820625	33820718	33820772	27396	116,117,51	9,6,0	19,69,48	2,1,0	155	149	4.749463667312417e-19	1.37718719651e-17	0.925,0.949,1.0	0.901,0.985,1.0	-0.004
6875	gene:Solyc02g078000.2	NA	2	-	42804465	42804625	42804465	42804553	42804693	42804831	6875	2,2,2	97,74,61	0,0,4	0,10,10	221	149	4.958111225348311e-19	1.43610297686e-17	0.014,0.018,0.022	NA,0.0,0.212	-0.088
1846	gene:Solyc06g066620.2	NA	6	-	41867327	41867365	41867327	41867355	41867715	41867802	1846	117,86,80	662,591,369	9,29,42	81,272,227	159	149	5.067625388921792e-19	1.4662069008e-17	0.142,0.12,0.169	0.094,0.091,0.148	0.033
18912	gene:Solyc03g083090.2	NA	3	-	52915464	52915589	52915464	52915561	52915686	52915764	18912	118,130,55	4,3,2	44,174,113	0,4,0	177	149	5.202390002101351e-19	1.50354221942e-17	0.961,0.973,0.959	1.0,0.973,1.0	-0.027
22934	gene:Solyc09g014300.2	NA	9	-	5793150	5793382	5793150	5793222	5793546	5793664	22934	527,228,293	2035,1633,1507	0,4,1	72,148,111	309	149	5.633056348545481e-19	1.62622003662e-17	0.111,0.063,0.086	0.0,0.013,0.004	0.081
27028	gene:Solyc04g009790.2	NA	4	-	3093968	3094176	3093968	3094151	3095888	3096958	27028	10,3,4	6,1,2	10,20,11	0,2,0	174	149	5.711702790844277e-19	1.64711464345e-17	0.588,0.72,0.631	1.0,0.895,1.0	-0.319
2060	gene:Solyc01g111780.2	NA	1	+	97967840	97967968	97967843	97967968	97967627	97967699	2060	34,24,29	218,153,114	13,29,27	116,283,133	152	149	5.76065081720858e-19	1.65940852652e-17	0.133,0.133,0.2	0.099,0.091,0.166	0.037
5469	gene:Solyc09g055570.2	NA	9	+	42212437	42212535	42212463	42212535	42212252	42212321	5469	29,22,26	233,111,162	0,8,6	23,80,40	175	149	5.851753868456052e-19	1.68196308401e-17	0.096,0.144,0.12	0.0,0.078,0.113	0.056
7148	gene:Solyc06g072660.2	NA	6	-	44809801	44809915	44809801	44809912	44810056	44810116	7148	14,12,11	50,9,25	4,14,9	6,15,12	152	149	5.84683783650027e-19	1.68196308401e-17	0.215,0.567,0.301	0.395,0.478,0.424	-0.071
24476	gene:Solyc04g064700.2	NA	4	+	55851346	55851490	55851372	55851490	55849342	55849406	24476	9,7,1	256,230,104	1,3,3	76,228,136	175	149	5.961481160594167e-19	1.71162919749e-17	0.029,0.025,0.008	0.011,0.011,0.018	0.007
9990	gene:Solyc09g072710.2	NA	9	-	65321398	65321567	65321398	65321563	65322550	65322622	9990	73,54,49	5,0,3	22,54,43	0,2,1	153	149	8.808766567110346e-19	2.52636579132e-17	0.934,1.0,0.941	1.0,0.963,0.977	-0.022
23156	gene:Solyc03g071720.2	NA	3	+	18492649	18492793	18492656	18492793	18492519	18492587	23156	6,2,2	21,21,18	3,0,0	2,5,12	156	149	9.415022057272673e-19	2.69729601381e-17	0.214,0.083,0.096	0.589,0.0,0.0	-0.065
18415	gene:Solyc06g068920.2	NA	6	-	42731929	42732093	42731929	42732088	42733338	42733431	18415	6,3,2	3,5,2	0,2,0	2,2,0	154	149	9.619790252654231e-19	2.7529576223e-17	0.659,0.367,0.492	0.0,0.492,NA	0.26
10094	gene:Solyc03g046350.2	NA	3	-	12323376	12323619	12323376	12323496	12323756	12324008	10094	13,5,5	138,73,125	4,3,0	19,86,64	272	149	1.0741110192512236e-18	3.07050822489e-17	0.049,0.036,0.021	0.103,0.019,0.0	-0.005
22535	gene:Solyc02g071830.1	NA	2	-	41199259	41199369	41199259	41199326	41200373	41200535	22535	5,11,11	3,0,0	0,0,2	1,0,0	192	149	1.1172883500504929e-18	3.19046546132e-17	0.564,1.0,1.0	0.0,NA,1.0	0.355
10760	gene:Solyc10g009090.2	NA	10	-	3111537	3111636	3111537	3111631	3111714	3111819	10760	6,6,5	2,9,0	2,29,14	0,5,2	154	149	1.149545057603457e-18	3.279011749e-17	0.744,0.392,1.0	1.0,0.849,0.871	-0.195
2246	gene:Solyc07g008340.2	NA	7	+	3121661	3121799	3121676	3121799	3121462	3121576	2246	89,50,48	8,9,14	27,56,29	6,20,11	164	149	1.1839720977288934e-18	3.37354999777e-17	0.91,0.835,0.757	0.803,0.718,0.705	0.092
3957	gene:Solyc10g055720.1	NA	10	-	57255795	57255901	57255795	57255869	57256315	57256427	3957	9,1,3	185,118,84	4,0,0	38,132,94	181	149	1.451062595413859e-18	4.1301045985e-17	0.039,0.007,0.029	0.08,0.0,0.0	-0.002
1907	gene:Solyc09g089560.2	NA	9	-	69265589	69265729	69265589	69265719	69265803	69265875	1907	15,4,5	16,6,11	0,0,2	4,1,3	159	149	1.5004376900667222e-18	4.26601715971e-17	0.468,0.385,0.299	0.0,0.0,0.385	0.256
20132	gene:Solyc12g098160.1	NA	12	-	65783848	65783992	65783848	65783985	65786217	65786379	20132	64,55,65	0,3,7	10,13,6	0,0,2	156	149	1.5265940622624625e-18	4.33569217402e-17	1.0,0.946,0.899	1.0,1.0,0.741	0.035
3085	gene:Solyc11g068880.1	NA	11	+	53456667	53456716	53456686	53456716	53456437	53456616	3085	4,1,3	1,4,0	1,1,0	5,1,0	168	149	1.5371697294095453e-18	4.36101360273e-17	0.78,0.181,1.0	0.151,0.47,NA	0.343
23932	gene:Solyc02g079100.2	NA	2	+	43720539	43720707	43720557	43720707	43719949	43720004	23932	30,17,13	18,9,10	0,2,0	6,1,1	167	149	1.9108280063147145e-18	5.41524946644e-17	0.598,0.628,0.537	0.0,0.641,0.0	0.374
21507	gene:Solyc09g066460.2	NA	9	-	64874012	64874063	64874012	64874060	64874144	64874258	21507	26,20,12	29,19,16	4,21,4	16,25,15	152	149	1.9983873817448465e-18	5.65728824416e-17	0.468,0.508,0.424	0.197,0.452,0.207	0.181
18913	gene:Solyc03g083090.2	NA	3	-	52913387	52913589	52913387	52913561	52914624	52914706	18913	6,4,11	198,155,125	4,9,8	162,428,337	177	149	2.1322751012355955e-18	6.02981691976e-17	0.025,0.021,0.069	0.02,0.017,0.02	0.019
6761	gene:Solyc03g031990.2	NA	3	-	4482695	4482873	4482695	4482865	4483875	4483950	6761	261,81,160	18,4,25	20,65,44	1,4,0	157	149	2.395723438660322e-18	6.76753230721e-17	0.932,0.951,0.859	0.95,0.939,1.0	-0.049
15084	gene:Solyc05g051280.2	NA	5	+	61574524	61574672	61574543	61574672	61574366	61574425	15084	24,21,22	46,23,30	1,9,11	6,15,33	168	149	2.506365277251936e-18	7.07247284626e-17	0.316,0.447,0.394	0.129,0.347,0.228	0.151
12904	gene:Solyc03g031970.2	NA	3	+	4460271	4460362	4460305	4460362	4459671	4459714	12904	17,2,9	2,0,1	4,15,2	0,6,0	183	149	2.5674878768715624e-18	7.23717532331e-17	0.874,1.0,0.88	1.0,0.671,1.0	0.028
17068	gene:Solyc12g035500.1	NA	12	-	57606383	57606622	57606383	57606513	57607215	57607429	17068	0,2,3	9,7,24	1,0,0	0,2,8	258	149	2.808801156963331e-18	7.90889766287e-17	0.0,0.142,0.067	1.0,0.0,0.0	-0.264
7569	gene:Solyc08g080900.2	NA	8	-	64067371	64067605	64067371	64067577	64068121	64068201	7569	10,7,11	149,150,82	0,1,7	18,69,78	177	149	3.187240690146295e-18	8.96488224527e-17	0.053,0.038,0.101	0.0,0.012,0.07	0.037
22295	gene:Solyc08g016010.2	NA	8	-	6577093	6577330	6577093	6577311	6577813	6577905	22295	3,6,5	201,183,116	1,8,8	47,161,106	168	149	3.4000856136602967e-18	9.55333146058e-17	0.013,0.028,0.037	0.019,0.042,0.063	-0.015
13298	gene:Solyc03g007230.2	NA	3	+	1793963	1794069	1794003	1794069	1792294	1793136	13298	72,69,34	1,1,0	3,7,7	4,0,0	189	149	3.424527578958153e-18	9.61027291191e-17	0.983,0.982,1.0	0.372,1.0,1.0	0.198
2960	gene:Solyc08g006830.2	NA	8	-	1365430	1365662	1365430	1365500	1366174	1366242	2960	3,1,0	22,32,12	0,4,4	6,31,18	311	149	3.4276676633762673e-18	9.61027291191e-17	0.061,0.015,0.0	0.0,0.058,0.096	-0.026
924	gene:Solyc04g080390.2	NA	4	-	64586494	64586643	64586494	64586625	64586719	64586827	924	16,9,15	252,181,117	2,2,6	34,104,70	167	149	3.431768527533692e-18	9.61151289838e-17	0.054,0.042,0.103	0.05,0.017,0.071	0.02
5272	gene:Solyc11g011770.1	NA	11	-	4748911	4749086	4748911	4749077	4749667	4749713	5272	28,20,25	3,0,2	11,26,10	0,2,0	158	149	4.009636610237156e-18	1.12180152702e-16	0.898,1.0,0.922	1.0,0.925,1.0	-0.035
16964	gene:Solyc02g005110.2	NA	2	+	6433603	6433648	6433611	6433648	6433397	6433419	16964	118,65,58	7,4,2	18,47,30	2,8,6	157	149	4.362628981061917e-18	1.21926197831e-16	0.941,0.939,0.965	0.895,0.848,0.826	0.092
2181	gene:Solyc08g061320.2	NA	8	-	48503752	48503976	48503752	48503877	48505272	48505316	2181	193,221,151	653,669,440	38,108,77	208,534,397	248	149	4.849430540816585e-18	1.35387236703e-16	0.151,0.166,0.171	0.099,0.108,0.104	0.059
20204	gene:Solyc05g054910.2	NA	5	-	64706258	64706421	64706258	64706418	64706891	64706989	20204	118,49,82	2,10,3	15,29,8	0,3,0	152	149	5.316106731577425e-18	1.48258428817e-16	0.983,0.828,0.964	1.0,0.905,1.0	-0.043
22636	gene:Solyc05g005000.2	NA	5	-	4229	4357	4229	4333	4562	4657	22636	17,7,3	71,46,61	3,0,0	8,9,7	173	149	5.854871927001224e-18	1.6311064729e-16	0.171,0.116,0.041	0.244,0.0,0.0	0.028
27500	gene:Solyc09g091840.2	NA	9	-	71050994	71051179	71050994	71051176	71051732	71051849	27500	60,59,50	5,0,4	7,12,7	0,2,0	152	149	6.2739596592615924e-18	1.74600841323e-16	0.922,1.0,0.925	1.0,0.855,1.0	-0.003
22613	gene:Solyc01g079390.2	NA	1	+	78465454	78465550	78465457	78465550	78464680	78464853	22613	319,106,220	37,5,38	24,113,85	0,8,2	152	149	7.191523326322475e-18	1.99924348472e-16	0.894,0.954,0.85	1.0,0.933,0.977	-0.071
20213	gene:Solyc01g100650.2	NA	1	+	90622985	90623073	90622992	90623073	90622402	90622529	20213	14,23,10	16,1,6	10,24,11	2,0,3	156	149	7.379275001450968e-18	2.04926991082e-16	0.455,0.956,0.614	0.827,1.0,0.778	-0.193
13209	gene:Solyc02g067290.2	NA	2	-	37464543	37464633	37464543	37464620	37464707	37465012	13209	24,11,26	13,5,6	0,20,9	2,4,0	162	149	7.768851165730083e-18	2.15517939783e-16	0.629,0.669,0.799	0.0,0.821,1.0	0.092
10167	gene:Solyc04g072810.2	NA	4	-	59780375	59780555	59780375	59780515	59780624	59780742	10167	46,49,39	0,0,1	8,15,10	4,2,2	189	149	8.276010874019809e-18	2.2934502286e-16	1.0,1.0,0.969	0.612,0.855,0.798	0.235
26498	gene:Solyc04g045530.2	NA	4	+	33718604	33718682	33718617	33718682	33718249	33718333	26498	2,1,0	25,18,19	3,4,0	12,29,24	162	149	8.49223382474171e-18	2.35089014552e-16	0.069,0.049,0.0	0.187,0.113,0.0	-0.061
18720	gene:Solyc05g048770.2	NA	5	+	59425695	59425794	59425709	59425794	59425463	59425541	18720	7,8,1	4,4,4	0,2,0	0,1,3	163	149	1.0278276042144391e-17	2.84232199898e-16	0.615,0.646,0.186	NA,0.646,0.0	0.159
5309	gene:Solyc08g079520.2	NA	8	+	63037754	63037960	63037840	63037960	63037383	63037479	5309	10,5,1	180,116,98	0,1,2	25,64,47	235	149	1.1895564826902834e-17	3.28610287663e-16	0.034,0.027,0.006	0.0,0.01,0.026	0.01
13997	gene:Solyc02g071800.2	NA	2	+	41154948	41155089	41154951	41155089	41154690	41154871	13997	101,50,65	115,38,60	3,10,10	10,11,14	152	149	1.2226558192303347e-17	3.3739906541e-16	0.463,0.563,0.515	0.227,0.471,0.412	0.144
24256	gene:Solyc01g080460.2	NA	1	+	79699521	79699654	79699525	79699654	79699189	79699425	24256	33,21,13	1299,748,792	2,2,0	29,102,64	153	149	1.5789369205267772e-17	4.3525972549e-16	0.024,0.027,0.016	0.063,0.019,0.0	-0.005
26433	gene:Solyc01g095510.2	NA	1	+	86754885	86755035	86754890	86755035	86754708	86754803	26433	71,61,39	5,11,4	7,19,14	0,4,0	154	149	1.6086001014212935e-17	4.42972046797e-16	0.932,0.843,0.904	1.0,0.821,1.0	-0.047
10220	gene:Solyc11g073020.1	NA	11	-	56151022	56151233	56151022	56151204	56151295	56151371	10220	17,24,1	203,209,133	0,3,0	20,52,37	178	149	1.769276715037714e-17	4.86708571526e-16	0.066,0.088,0.006	0.0,0.046,0.0	0.038
13521	gene:Solyc12g055940.1	NA	12	-	61933232	61933336	61933232	61933314	61933622	61933702	13521	118,57,79	35,8,32	14,33,46	5,26,25	171	149	1.9848085017029585e-17	5.45427867659e-16	0.746,0.861,0.683	0.709,0.525,0.616	0.147
16027	gene:Solyc07g041010.2	NA	7	+	51528683	51528845	51528731	51528845	51528288	51528298	16027	25,27,7	649,572,412	0,2,5	39,117,107	197	149	2.0997975385009484e-17	5.76424045287e-16	0.028,0.034,0.013	0.0,0.013,0.034	0.009
5268	gene:Solyc11g068960.1	NA	11	+	53537903	53538095	53537921	53538095	53537645	53537771	5268	7,2,7	187,143,102	3,3,6	18,79,45	167	149	2.104477694386881e-17	5.77105777758e-16	0.032,0.012,0.058	0.129,0.033,0.106	-0.055
14209	gene:Solyc10g079370.1	NA	10	-	60914784	60914927	60914784	60914924	60915133	60915213	14209	76,60,49	73,78,66	6,40,36	13,31,23	152	149	2.1869332743600942e-17	5.99092013042e-16	0.505,0.43,0.421	0.311,0.558,0.605	-0.039
23968	gene:Solyc07g066600.2	NA	7	-	67984621	67984835	67984621	67984824	67984901	67985084	23968	422,272,271	1999,1551,1555	132,383,221	886,2313,1366	160	149	2.2104831243652548e-17	6.04912522502e-16	0.164,0.14,0.14	0.122,0.134,0.131	0.019
24410	gene:Solyc07g066010.2	NA	7	+	67555182	67555404	67555277	67555404	67554685	67554819	24410	778,654,434	20,10,8	74,210,168	11,2,16	244	149	2.4872259722695723e-17	6.79936665114e-16	0.96,0.976,0.971	0.804,0.985,0.865	0.084
15625	gene:Solyc09g074420.2	NA	9	+	66225118	66225205	66225146	66225205	66224860	66224927	15625	7,9,5	113,89,65	0,10,4	49,154,107	177	149	2.6010612371716774e-17	7.1031683744e-16	0.05,0.078,0.061	0.0,0.052,0.031	0.035
15964	gene:Solyc08g048240.2	NA	8	-	14597033	14597089	14597033	14597048	14600953	14601097	15964	7,10,4	91,68,39	3,25,6	23,72,56	190	149	2.850215505385941e-17	7.77549444881e-16	0.057,0.103,0.074	0.093,0.214,0.078	-0.05
22258	gene:Solyc06g084570.2	NA	6	+	49648622	49648789	49648664	49648789	49642641	49642746	22258	1,4,1	34,31,24	0,2,0	7,15,9	191	149	2.9161521517324764e-17	7.94711962429e-16	0.022,0.091,0.031	0.0,0.094,0.0	0.017
2131	gene:Solyc11g007030.1	NA	11	-	1518069	1518266	1518069	1518227	1520193	1520419	2131	36,20,24	13,9,8	1,5,7	0,0,2	188	149	2.973095228818437e-17	8.09390515609e-16	0.687,0.638,0.704	1.0,1.0,0.735	-0.235
18476	gene:Solyc05g053540.2	NA	5	-	63621889	63622126	63621889	63622095	63622235	63622430	18476	42,29,11	1,0,3	7,18,16	3,0,6	180	149	3.4119090926847583e-17	9.27890929337e-16	0.972,1.0,0.752	0.659,1.0,0.688	0.126
13748	gene:Solyc11g067020.1	NA	11	+	52794899	52795122	52795023	52795122	52794726	52794797	13748	3,4,9	85,89,52	0,1,2	10,24,16	273	149	3.6026174719937783e-17	9.78742126233e-16	0.019,0.024,0.086	0.0,0.022,0.064	0.014
19060	gene:Solyc01g099300.2	NA	1	-	89595702	89595781	89595702	89595750	89597881	89598104	19060	70,31,44	12,2,6	4,12,14	11,4,2	180	149	3.7563057086986504e-17	1.01944119084e-15	0.828,0.928,0.859	0.231,0.713,0.853	0.273
18509	gene:Solyc11g070150.1	NA	11	-	54668742	54668815	54668742	54668809	54668892	54668964	18509	13,0,0	0,2,0	5,3,2	0,4,0	155	149	4.111797371174997e-17	1.11476809843e-15	1.0,0.0,NA	1.0,0.419,1.0	-0.306
11833	gene:Solyc08g079110.2	NA	8	+	62753288	62753448	62753296	62753448	62752802	62753197	11833	5,6,4	227,177,167	0,4,0	41,111,88	157	149	4.158471399304948e-17	1.12625981578e-15	0.02,0.031,0.022	0.0,0.033,0.0	0.013
18037	gene:Solyc09g018370.2	NA	9	+	14534116	14534294	14534145	14534294	14533890	14534030	18037	7,8,3	68,11,50	0,0,1	1,26,12	178	149	4.68364491184842e-17	1.26718883089e-15	0.079,0.378,0.048	0.0,0.0,0.065	0.147
14193	gene:Solyc02g092640.2	NA	2	+	53665678	53665777	53665694	53665777	53665438	53665504	14193	5,8,2	449,422,258	3,9,2	102,253,158	165	149	4.7698355798485265e-17	1.28918056089e-15	0.01,0.017,0.007	0.026,0.031,0.011	-0.011
532	gene:Solyc10g018780.1	NA	10	-	10245277	10245372	10245277	10245363	10245459	10245611	532	63,61,32	2,5,0	8,19,8	0,2,0	158	149	4.9251485763876814e-17	1.32979011562e-15	0.967,0.92,1.0	1.0,0.9,1.0	-0.004
9888	gene:Solyc08g067090.2	NA	8	+	56009828	56009892	56009841	56009892	56008847	56009747	9888	21,38,17	0,8,0	12,35,21	3,13,0	162	149	5.0665062579867046e-17	1.36655221667e-15	1.0,0.814,1.0	0.786,0.712,1.0	0.105
14233	gene:Solyc06g083870.2	NA	6	+	49174059	49174195	49174085	49174195	49173858	49173953	14233	12,0,6	143,47,80	0,0,1	7,46,18	175	149	5.137669264151072e-17	1.38432522296e-15	0.067,0.0,0.06	0.0,0.0,0.045	0.027
18929	gene:Solyc11g065320.1	NA	11	-	50710951	50710968	50710951	50710965	50711077	50711238	18929	7,4,1	16,21,12	0,1,0	8,23,14	152	149	5.189686565888782e-17	1.39690835832e-15	0.3,0.157,0.076	0.0,0.041,0.0	0.164
6439	gene:Solyc02g068760.2	NA	2	-	38683646	38683843	38683646	38683831	38684545	38684684	6439	1,1,6	88,63,63	0,0,2	34,109,52	161	149	6.189296210897352e-17	1.6642681756e-15	0.01,0.014,0.081	0.0,0.0,0.034	0.024
9475	gene:Solyc01g088380.1	NA	1	-	83146309	83146402	83146309	83146395	83146473	83146551	9475	16,8,6	2,0,2	4,6,13	0,7,0	156	149	6.206183457273238e-17	1.66710271581e-15	0.884,1.0,0.741	1.0,0.45,1.0	0.058
9070	gene:Solyc10g051390.1	NA	10	+	52082785	52082910	52082821	52082910	52082526	52082677	9070	33,52,39	0,0,0	14,53,17	12,35,0	185	149	6.932464708646995e-17	1.86029397713e-15	1.0,1.0,1.0	0.484,0.549,1.0	0.322
5929	gene:Solyc02g090260.1	NA	2	+	51864227	51864438	51864240	51864438	51864064	51864151	5929	1,0,4	35,3,29	1,0,0	0,0,2	162	149	7.370824435201993e-17	1.97590743609e-15	0.026,0.0,0.113	1.0,NA,0.0	-0.454
17320	gene:Solyc12g044370.1	NA	12	-	38594083	38594190	38594083	38594127	38594257	38594278	17320	2,0,2	7,4,4	0,2,2	0,4,1	212	149	7.702057341720114e-17	2.0625968239e-15	0.167,0.0,0.26	NA,0.26,0.584	-0.28
3199	gene:Solyc01g108160.2	NA	1	+	95539652	95539872	95539669	95539872	95538772	95538905	3199	10,7,2	54,56,32	0,2,3	5,33,14	166	149	8.183129551574311e-17	2.18919548319e-15	0.143,0.101,0.053	0.0,0.052,0.161	0.028
4343	gene:Solyc04g072450.2	NA	4	-	59460328	59460472	59460328	59460450	59460772	59460906	4343	69,62,58	30,12,15	5,33,9	7,14,3	171	149	8.281169675458323e-17	2.21316997501e-15	0.667,0.818,0.771	0.384,0.673,0.723	0.159
5575	gene:Solyc02g091030.2	NA	2	+	52467905	52468001	52467911	52468001	52467433	52467511	5575	12,4,4	7,0,3	2,8,3	1,1,1	155	149	8.907046569803814e-17	2.37801850036e-15	0.622,1.0,0.562	0.658,0.885,0.743	-0.034
25173	gene:Solyc04g080020.2	NA	4	+	64316468	64316506	64316475	64316506	64316220	64316340	25173	120,173,99	11,3,5	25,83,49	0,3,2	156	149	9.003012798292049e-17	2.40119948451e-15	0.912,0.982,0.95	1.0,0.964,0.959	-0.026
8742	gene:Solyc08g021960.2	NA	8	+	34112035	34112106	34112038	34112106	34106374	34106592	8742	53,45,35	3,1,4	14,33,29	0,0,3	152	149	9.183562807343745e-17	2.44686996462e-15	0.945,0.978,0.896	1.0,1.0,0.905	-0.029
7953	gene:Solyc06g072710.2	NA	6	+	44848249	44848362	44848284	44848362	44847331	44847394	7953	209,201,106	0,5,6	34,159,107	3,0,0	184	149	1.0077056234539965e-16	2.682212202e-15	1.0,0.97,0.935	0.902,1.0,1.0	0.001
18478	gene:Solyc05g053540.2	NA	5	-	63622051	63622163	63622051	63622095	63622235	63622430	18478	96,84,55	1,0,3	10,93,39	3,0,6	217	149	1.0426543949555536e-16	2.77242647873e-15	0.985,1.0,0.926	0.696,1.0,0.817	0.133
27327	gene:Solyc04g007730.2	NA	4	-	1408562	1408666	1408562	1408618	1408780	1408950	27327	105,80,58	3776,3259,2280	2,1,0	11,67,32	197	149	1.107958519418415e-16	2.94309183657e-15	0.021,0.018,0.019	0.121,0.011,0.0	-0.025
5481	gene:Solyc05g055450.2	NA	5	+	65099467	65099676	65099580	65099676	65099279	65099374	5481	46,44,39	440,476,317	3,2,2	90,405,273	262	149	1.1314941749510204e-16	3.00257408789e-15	0.056,0.05,0.065	0.019,0.003,0.004	0.048
14049	gene:Solyc01g091750.2	NA	1	-	85336610	85336846	85336610	85336843	85336979	85337092	14049	29,32,16	222,188,145	2,9,7	18,106,60	152	149	1.194156307342845e-16	3.16565896571e-15	0.114,0.143,0.098	0.098,0.077,0.103	0.026
17488	gene:Solyc04g063210.2	NA	4	-	55350973	55351164	55350973	55351030	55351352	55351557	17488	243,141,145	347,175,188	16,27,15	10,65,30	283	149	1.213037007424373e-16	3.21246927642e-15	0.269,0.298,0.289	0.457,0.179,0.208	0.004
22868	gene:Solyc08g076660.2	NA	8	+	60596039	60596177	60596051	60596177	60595880	60595950	22868	5,6,1	108,69,71	0,2,0	11,42,30	161	149	1.2305995375568123e-16	3.25569793063e-15	0.041,0.074,0.013	0.0,0.042,0.0	0.029
14162	gene:Solyc09g065930.2	NA	9	+	64216659	64216718	64216676	64216718	64216451	64216503	14162	72,49,30	9,15,7	2,23,8	0,3,2	166	149	1.2364734756807848e-16	3.26794715087e-15	0.878,0.746,0.794	1.0,0.873,0.782	-0.079
4540	gene:Solyc02g062430.2	NA	2	+	34037219	34037393	34037284	34037393	34036058	34036159	4540	2,0,0	54,80,32	0,2,3	7,12,28	214	149	1.2562433044720171e-16	3.31686109063e-15	0.025,0.0,0.0	0.0,0.104,0.069	-0.049
17689	gene:Solyc03g094050.2	NA	3	-	55763860	55763893	55763860	55763890	55764725	55764804	17689	4,3,3	20,16,8	0,2,0	0,12,4	152	149	1.505034634655144e-16	3.96975551075e-15	0.164,0.155,0.269	NA,0.14,0.0	0.126
18541	gene:Solyc09g064790.2	NA	9	+	62203212	62203277	62203222	62203277	62203001	62203113	18541	598,345,471	30,5,16	103,252,162	0,10,2	159	149	1.5244130565866092e-16	4.01683604911e-15	0.949,0.985,0.965	1.0,0.959,0.987	-0.016
17112	gene:Solyc08g077440.2	NA	8	-	61335700	61335905	61335700	61335886	61336365	61336566	17112	1216,474,739	31,14,18	209,781,368	4,11,10	168	149	1.5848168331857042e-16	4.17181593433e-15	0.972,0.968,0.973	0.979,0.984,0.97	-0.007
18733	gene:Solyc01g087390.2	NA	1	-	82340959	82341071	82340959	82341066	82342969	82343096	18733	18,3,20	7,3,5	0,6,1	0,3,4	154	149	1.6638782249203223e-16	4.37555003472e-15	0.713,0.492,0.795	NA,0.659,0.195	0.24
19336	gene:Solyc09g008780.2	NA	9	+	2209006	2209131	2209023	2209131	2208856	2208912	19336	22,17,14	838,521,580	1,9,5	30,99,81	166	149	1.6728547811953268e-16	4.39475679568e-15	0.023,0.028,0.021	0.029,0.075,0.052	-0.028
12627	gene:Solyc05g014540.2	NA	5	+	8396459	8396662	8396485	8396662	8396326	8396402	12627	1,2,2	37,28,18	0,0,1	9,35,16	175	149	2.1828438146491926e-16	5.7288201653e-15	0.022,0.057,0.086	0.0,0.0,0.051	0.038
19246	gene:Solyc01g087410.2	NA	1	-	82365377	82365490	82365377	82365485	82367379	82367506	19246	12,4,18	6,0,7	0,9,0	1,1,0	154	149	2.2879341200422976e-16	5.99863445785e-15	0.659,1.0,0.713	0.0,0.897,NA	0.342
5792	gene:Solyc02g091560.2	NA	2	+	52824879	52824960	52824889	52824960	52824081	52824195	5792	131,125,89	3,4,4	19,124,62	0,2,2	159	149	2.3448058140908914e-16	6.14161451067e-15	0.976,0.967,0.954	1.0,0.983,0.967	-0.018
17916	gene:Solyc12g038530.1	NA	12	-	47349325	47349447	47349325	47349437	47349572	47349656	17916	34,13,20	12,3,11	1,12,3	0,2,0	159	149	2.355780984377449e-16	6.16421536261e-15	0.726,0.802,0.63	1.0,0.849,1.0	-0.23
9519	gene:Solyc09g090120.2	NA	9	+	69657644	69657708	69657680	69657708	69655580	69655650	9519	26,8,6	215,183,135	0,0,2	32,149,97	185	149	2.380141344118487e-16	6.22176052252e-15	0.089,0.034,0.035	0.0,0.0,0.016	0.047
21588	gene:Solyc05g006170.2	NA	5	-	852606	852682	852606	852667	853194	853241	21588	184,110,100	7,6,3	31,92,63	0,5,0	164	149	2.5421151939863296e-16	6.63855946931e-15	0.96,0.943,0.968	1.0,0.944,1.0	-0.024
8790	gene:Solyc09g065920.2	NA	9	+	64210814	64210883	64210838	64210883	64210680	64210725	8790	8,7,2	86,71,41	0,23,2	3,40,28	173	149	2.68069553165614e-16	6.99350072613e-15	0.074,0.078,0.04	0.0,0.331,0.058	-0.066
6913	gene:Solyc03g115520.2	NA	3	-	65197081	65197162	65197081	65197147	65197875	65197986	6913	9,7,9	35,7,26	0,3,4	9,19,35	164	149	2.716940424114516e-16	7.08102598035e-15	0.189,0.476,0.239	0.0,0.125,0.094	0.228
19906	gene:Solyc07g008370.2	NA	7	+	3147228	3147430	3147247	3147430	3146831	3146889	19906	18,14,9	1230,828,1023	4,10,18	285,709,549	168	149	2.9686848365444602e-16	7.72946673348e-15	0.013,0.015,0.008	0.012,0.012,0.028	-0.005
17059	gene:Solyc03g114980.2	NA	3	+	64837960	64838041	64837983	64838041	64837866	64837875	17059	1,0,5	3,2,7	0,0,2	0,8,0	172	149	3.1293940875106493e-16	8.13983287851e-15	0.224,0.0,0.382	NA,0.0,1.0	-0.298
26470	gene:Solyc03g124030.2	NA	3	-	70747384	70747440	70747384	70747417	70747506	70747752	26470	108,36,50	5,5,5	30,54,43	0,3,3	172	149	3.219388843244539e-16	8.36563445113e-15	0.949,0.862,0.897	1.0,0.94,0.925	-0.052
15866	gene:Solyc07g042180.2	NA	7	-	55194913	55195104	55194913	55195033	55195659	55195690	15866	17,15,5	278,228,133	1,3,6	53,99,96	220	149	3.7003000079004293e-16	9.60578868652e-15	0.04,0.043,0.025	0.013,0.02,0.041	0.011
682	gene:Solyc07g066480.2	FLACCA	7	-	67901015	67901093	67901015	67901089	67901972	67902089	682	88,38,41	10,5,12	11,14,5	0,0,4	153	149	3.7314638351523487e-16	9.67712600329e-15	0.896,0.881,0.769	1.0,1.0,0.549	-0.001
15243	gene:Solyc04g009190.2	NA	4	+	2694045	2694226	2694154	2694226	2693308	2693411	15243	3,3,3	44,26,22	2,0,0	0,10,1	258	149	4.077844364739976e-16	1.05649950006e-14	0.038,0.062,0.073	1.0,0.0,0.0	-0.276
3196	gene:Solyc03g123390.2	NA	3	+	70263908	70264048	70263955	70264048	70262367	70263087	3196	19,22,12	208,202,89	2,2,0	9,25,10	196	149	4.1484449086739145e-16	1.07373198222e-14	0.065,0.076,0.093	0.145,0.057,0.0	0.011
2412	gene:Solyc09g009190.2	NA	9	+	2548254	2548377	2548296	2548377	2547905	2547965	2412	26,3,11	454,192,267	3,1,2	28,104,58	191	149	4.1666940465891926e-16	1.07739389073e-14	0.043,0.012,0.031	0.077,0.007,0.026	-0.008
1766	gene:Solyc05g015310.2	NA	5	+	10349433	10349631	10349436	10349631	10349117	10349339	1766	0,3,2	102,85,73	4,1,3	33,74,74	152	149	4.2299170805058664e-16	1.09266619097e-14	0.0,0.033,0.026	0.106,0.013,0.038	-0.033
5507	gene:Solyc11g008000.1	NA	11	-	2207059	2207123	2207059	2207103	2207237	2207518	5507	14,19,3	4,0,2	1,0,3	0,8,0	169	149	4.987184029839219e-16	1.28701681383e-14	0.755,1.0,0.569	1.0,0.0,1.0	0.108
3947	gene:Solyc06g063230.2	NA	6	+	39936422	39936562	39936425	39936562	39935579	39935642	3947	1,4,1	223,201,152	0,7,2	65,114,110	152	149	5.215903505473359e-16	1.34472032377e-14	0.004,0.019,0.006	0.0,0.057,0.018	-0.015
13939	gene:Solyc01g058140.2	NA	1	+	65436204	65436434	65436219	65436434	65435928	65436097	13939	13,8,8	23,11,10	2,10,1	0,0,2	164	149	5.732461857664911e-16	1.47644613199e-14	0.339,0.398,0.421	1.0,1.0,0.312	-0.385
671	gene:Solyc01g009280.2	NA	1	-	3310401	3310459	3310401	3310408	3313417	3313597	671	14,4,3	68,41,56	0,2,1	22,39,24	200	149	5.933688728130093e-16	1.52677704776e-14	0.133,0.068,0.038	0.0,0.037,0.03	0.057
12222	gene:Solyc12g013880.1	NA	12	-	4674082	4674292	4674082	4674279	4675067	4675158	12222	141,85,72	19,10,5	7,20,28	0,0,4	162	149	5.958541429933299e-16	1.53167164291e-14	0.872,0.887,0.93	1.0,1.0,0.866	-0.059
12148	gene:Solyc02g062640.2	NA	2	+	34389160	34389408	34389194	34389408	34388886	34388946	12148	28,26,18	2,0,0	2,9,4	4,0,0	183	149	6.028896452752055e-16	1.54824182512e-14	0.919,1.0,1.0	0.289,1.0,1.0	0.21
9105	gene:Solyc02g068640.2	NA	2	+	38599247	38599353	38599280	38599353	38597478	38597570	9105	10,6,1	213,211,132	0,7,10	47,133,116	182	149	6.153535552076641e-16	1.57870637196e-14	0.037,0.023,0.006	0.0,0.041,0.066	-0.014
26882	gene:Solyc09g018670.2	NA	9	+	16609681	16609820	16609746	16609820	16609592	16609604	26882	185,98,102	8,5,7	10,27,8	0,0,8	214	149	6.756730903247894e-16	1.73176661033e-14	0.942,0.932,0.91	1.0,1.0,0.41	0.125
27155	gene:Solyc11g069160.1	NA	11	+	53771676	53771836	53771696	53771836	53770126	53771324	27155	28,19,13	71,66,44	6,22,22	23,40,39	169	149	6.980068433435279e-16	1.78726489098e-14	0.258,0.202,0.207	0.187,0.327,0.332	-0.06
26988	gene:Solyc04g015340.2	NA	4	-	5528303	5528406	5528303	5528341	5529592	5529853	26988	4,6,2	166,156,101	7,14,3	73,150,95	214	149	7.173452811868845e-16	1.83499297781e-14	0.017,0.026,0.014	0.063,0.061,0.022	-0.03
22134	gene:Solyc10g084400.1	NA	10	-	63959481	63959556	63959481	63959553	63959682	63959693	22134	744,406,464	28,31,22	40,65,45	2,2,2	152	149	7.4214945993821e-16	1.89659615389e-14	0.963,0.928,0.954	0.951,0.97,0.957	-0.011
10122	gene:Solyc06g009340.2	NA	6	+	3290399	3290515	3290460	3290515	3289984	3290077	10122	21,13,6	0,0,2	0,7,0	0,1,2	210	149	7.725526891284826e-16	1.97237431449e-14	1.0,1.0,0.68	NA,0.832,0.0	0.477
27536	gene:Solyc10g047960.1	NA	10	-	43236580	43236673	43236580	43236613	43236802	43236842	27536	17,16,6	122,155,103	3,9,6	36,136,91	209	149	7.796493838968562e-16	1.98856009363e-14	0.09,0.069,0.04	0.056,0.045,0.045	0.018
14289	gene:Solyc03g006520.2	NA	3	+	1100576	1100751	1100617	1100751	1100194	1100257	14289	6,8,2	109,69,60	2,2,2	27,84,37	190	149	7.861434936399983e-16	2.00317902245e-14	0.041,0.083,0.025	0.055,0.018,0.041	0.012
3458	gene:Solyc05g051060.2	NA	5	-	61243913	61244013	61243913	61243959	61246225	61246334	3458	117,118,80	3,2,3	13,54,27	0,2,0	203	149	8.647619358106029e-16	2.20137217206e-14	0.966,0.977,0.951	1.0,0.952,1.0	-0.019
1684	gene:Solyc07g014700.2	NA	7	-	5114875	5114957	5114875	5114945	5115051	5115114	1684	6,6,5	271,165,145	1,3,2	64,162,99	161	149	8.744346744311753e-16	2.22384059361e-14	0.02,0.033,0.031	0.014,0.017,0.018	0.012
14729	gene:Solyc09g008490.2	NA	9	+	1981545	1981631	1981607	1981631	1981397	1981469	14729	105,77,61	2,1,0	13,61,37	0,4,2	211	149	8.951792227505653e-16	2.27439587629e-14	0.974,0.982,1.0	1.0,0.915,0.929	0.037
26226	gene:Solyc01g010390.2	NA	1	+	5259524	5259651	5259535	5259651	5259117	5259373	26226	2,5,3	78,67,56	0,2,0	18,62,34	160	149	9.41637902510986e-16	2.39012264124e-14	0.023,0.065,0.048	0.0,0.029,0.0	0.036
1491	gene:Solyc09g010320.2	NA	9	-	3697897	3697968	3697897	3697961	3698032	3698145	1491	5,4,2	24,18,8	0,2,0	0,6,10	156	149	9.50141385933108e-16	2.40937879825e-14	0.166,0.175,0.193	NA,0.241,0.0	0.058
27512	gene:Solyc08g023460.2	NA	8	-	27702487	27704153	27702487	27702595	27706292	27706582	27512	113,40,63	76,57,35	12,8,5	5,33,13	1707	149	9.755399574251167e-16	2.47139924991e-14	0.115,0.058,0.136	0.173,0.021,0.032	0.028
4205	gene:Solyc01g111990.2	NA	1	+	98125228	98125338	98125255	98125338	98125012	98125129	4205	119,29,56	7,1,6	12,21,15	0,2,0	176	149	9.983959117806578e-16	2.52686502875e-14	0.935,0.961,0.888	1.0,0.899,1.0	-0.038
24093	gene:Solyc08g077350.2	NA	8	+	61238450	61238565	61238453	61238565	61236410	61236445	24093	53,49,53	429,355,309	28,60,33	138,320,178	152	149	1.0730205943520706e-15	2.71312069627e-14	0.108,0.119,0.144	0.166,0.155,0.154	-0.035
15413	gene:Solyc01g006810.2	NA	1	+	1377562	1377673	1377565	1377673	1377092	1377457	15413	118,119,61	11,11,2	38,81,63	0,3,4	152	149	1.0767490627630764e-15	2.71731744744e-14	0.913,0.914,0.968	1.0,0.964,0.939	-0.036
26566	gene:Solyc03g093240.2	NA	3	+	54432431	54432570	54432494	54432570	54431787	54431906	26566	30,26,28	3,0,2	3,16,3	0,2,0	212	149	1.0759196798416462e-15	2.71731744744e-14	0.875,1.0,0.908	1.0,0.849,1.0	-0.022
26174	gene:Solyc06g067960.2	NA	6	-	42124782	42125029	42124782	42124896	42125380	42125486	26174	22,25,17	1,5,3	10,38,15	0,2,0	282	149	1.0854208245214113e-15	2.73657298282e-14	0.921,0.725,0.75	1.0,0.909,1.0	-0.171
14558	gene:Solyc01g100950.2	NA	1	-	90837429	90837570	90837429	90837565	90837714	90837962	14558	7,1,0	4,0,0	6,4,1	0,2,0	154	149	1.1259688402428734e-15	2.8360812466e-14	0.629,1.0,NA	1.0,0.659,1.0	-0.072
25716	gene:Solyc11g069490.1	NA	11	+	54093358	54093446	54093361	54093446	54092488	54092611	25716	206,160,176	19,23,13	48,189,92	6,23,24	152	149	1.1517564819981865e-15	2.89825618186e-14	0.914,0.872,0.93	0.887,0.89,0.79	0.05
22806	gene:Solyc09g020140.2	NA	9	-	18643105	18643295	18643105	18643196	18643736	18643791	22806	25,20,20	297,245,192	1,14,3	117,302,233	248	149	1.1830895399485465e-15	2.97425313914e-14	0.048,0.047,0.059	0.005,0.027,0.008	0.038
12161	gene:Solyc04g082780.2	NA	4	-	66329831	66330061	66329831	66330021	66331018	66331181	12161	17,6,6	627,478,316	1,5,0	140,336,172	189	149	1.693481788072183e-15	4.25329446027e-14	0.021,0.01,0.015	0.006,0.012,0.0	0.009
19694	gene:Solyc09g091190.2	NA	9	-	70510909	70510993	70510909	70510973	70511118	70511257	19694	18,12,7	3,0,5	0,8,2	0,2,0	169	149	1.7120529577160214e-15	4.29583030107e-14	0.841,1.0,0.552	NA,0.779,1.0	-0.092
7789	gene:Solyc10g079070.1	NA	10	+	60704278	60704407	60704350	60704407	60704065	60704134	7789	66,33,52	1,1,2	13,11,13	0,0,5	221	149	1.7967445615952133e-15	4.5040340055e-14	0.978,0.957,0.946	1.0,1.0,0.637	0.081
2347	gene:Solyc05g015210.2	NA	5	+	10058910	10058983	10058917	10058983	10058559	10058832	2347	36,39,24	5,8,7	6,33,20	0,2,5	156	149	1.804102473497645e-15	4.51816740527e-14	0.873,0.823,0.766	1.0,0.94,0.793	-0.09
26508	gene:Solyc03g118140.2	NA	3	+	67099918	67099991	67099921	67099991	67099811	67099814	26508	6,12,2	15,7,13	0,2,10	0,6,1	152	149	1.8094777528439295e-15	4.52731333762e-14	0.282,0.627,0.131	NA,0.246,0.907	-0.23
24048	gene:Solyc01g006150.2	NA	1	-	799411	799598	799411	799581	801897	802155	24048	6,9,7	145,145,104	2,3,2	29,98,65	166	149	1.9588901261609162e-15	4.89647978158e-14	0.036,0.053,0.057	0.058,0.027,0.027	0.011
13720	gene:Solyc12g020000.1	NA	12	-	12863184	12863365	12863184	12863328	12863484	12863553	13720	90,104,58	399,459,328	82,94,74	157,269,246	186	149	2.2531537333922207e-15	5.62667316825e-14	0.153,0.154,0.124	0.295,0.219,0.194	-0.092
14876	gene:Solyc02g086970.2	NA	2	-	49537064	49537202	49537064	49537158	49537281	49537455	14876	376,259,246	23,20,15	108,240,198	0,11,7	193	149	2.3075831257849653e-15	5.75712405484e-14	0.927,0.909,0.927	1.0,0.944,0.956	-0.046
26837	gene:Solyc11g066110.1	NA	11	+	51796051	51796178	51796057	51796178	51795832	51795982	26837	989,1245,656	12,15,8	189,578,434	4,9,11	155	149	2.424499523503185e-15	6.04307656375e-14	0.988,0.988,0.987	0.978,0.984,0.974	0.009
23284	gene:Solyc06g069280.2	NA	6	-	43039103	43039227	43039103	43039208	43039302	43039503	23284	2,4,6	62,73,59	0,2,0	0,29,12	168	149	2.655237472100153e-15	6.61191882744e-14	0.028,0.046,0.083	NA,0.058,0.0	0.023
21111	gene:Solyc01g108070.2	NA	1	+	95437778	95437959	95437821	95437959	95437475	95437676	21111	27,24,14	51,32,34	1,10,5	12,27,24	192	149	2.6617213330559856e-15	6.62178798681e-14	0.291,0.368,0.242	0.061,0.223,0.139	0.159
23288	gene:Solyc10g054110.1	NA	10	-	54605112	54605250	54605112	54605240	54605384	54605523	23288	33,35,25	10,6,4	9,14,15	0,6,10	159	149	2.699399296192335e-15	6.70916924411e-14	0.756,0.845,0.854	1.0,0.686,0.584	0.062
19604	gene:Solyc01g104160.2	NA	1	-	92630396	92630503	92630396	92630496	92631412	92631605	19604	6,1,4	2,0,4	0,4,1	0,2,0	156	149	2.7683463095082296e-15	6.87402891277e-14	0.741,1.0,0.489	NA,0.656,1.0	-0.085
25485	gene:Solyc04g071660.2	NA	4	-	58649172	58649250	58649172	58649244	58649317	58650421	25485	20,4,7	29,1,13	5,8,5	5,33,6	155	149	2.863639241236693e-15	7.10393451431e-14	0.399,0.794,0.341	0.49,0.189,0.445	0.137
22454	gene:Solyc12g070270.1	NA	12	+	29975852	29976063	29975935	29976063	29972931	29973034	22454	186,120,107	7,14,1	52,154,122	0,0,2	232	149	3.390919148350892e-15	8.40404122135e-14	0.945,0.846,0.986	1.0,1.0,0.975	-0.066
13005	gene:Solyc05g032660.2	NA	5	+	46232266	46232344	46232276	46232344	46228871	46228958	13005	9,8,8	187,151,124	5,8,4	103,231,166	159	149	3.739362455154097e-15	9.25486972124e-14	0.043,0.047,0.057	0.044,0.031,0.022	0.017
252	gene:Solyc06g052080.2	NA	6	+	35761808	35763733	35763506	35763733	35759975	35760057	252	144,157,90	7,21,12	54,140,111	0,7,2	1847	149	3.7412628540798054e-15	9.25486972124e-14	0.624,0.376,0.377	1.0,0.617,0.817	-0.352
12623	gene:Solyc06g007170.2	NA	6	+	1233284	1233486	1233307	1233486	1232496	1232671	12623	6,5,0	140,113,88	0,0,3	22,65,45	172	149	4.358415002875315e-15	1.07713942183e-13	0.036,0.037,0.0	0.0,0.0,0.055	0.006
6862	gene:Solyc03g053080.1	NA	3	+	22034892	22034997	22034911	22034997	22034196	22034259	6862	174,47,145	6,5,4	12,51,33	0,10,0	168	149	4.777487922009953e-15	1.17959948495e-13	0.963,0.893,0.97	1.0,0.819,1.0	0.002
2041	gene:Solyc01g091210.2	NA	1	-	84896834	84896935	84896834	84896926	84897007	84897243	2041	92,66,51	3,3,6	28,67,52	3,2,0	158	149	4.931016035288357e-15	1.21636358932e-13	0.967,0.954,0.889	0.898,0.969,1.0	-0.019
16368	gene:Solyc12g014070.1	NA	12	+	4890739	4890883	4890784	4890883	4890263	4890655	16368	23,22,17	336,300,180	1,1,4	28,119,89	194	149	4.975241134730541e-15	1.22612157458e-13	0.05,0.053,0.068	0.027,0.006,0.033	0.035
19730	gene:Solyc10g080150.1	NA	10	-	61528338	61528428	61528338	61528419	61528499	61528547	19730	0,0,2	17,19,20	0,2,3	2,45,28	158	149	5.084804478055492e-15	1.25194843902e-13	0.0,0.0,0.086	0.0,0.04,0.092	-0.015
8958	gene:Solyc09g008130.2	NA	9	-	1601902	1602148	1601902	1602106	1602836	1602912	8958	3,4,6	4,2,1	2,2,0	0,0,2	191	149	5.264947819218511e-15	1.29508842845e-13	0.369,0.609,0.824	1.0,1.0,0.0	-0.066
20052	gene:Solyc12g005950.1	NA	12	-	584279	584393	584279	584357	587115	587430	20052	39,9,27	75,32,50	2,4,6	3,17,18	185	149	5.430167691380153e-15	1.33448021909e-13	0.295,0.185,0.303	0.349,0.159,0.212	0.021
16521	gene:Solyc10g074580.1	NA	10	-	58137296	58137542	58137296	58137497	58138469	58138634	16521	43,42,26	288,265,128	13,24,6	64,160,119	194	149	5.583587317595597e-15	1.37090114412e-13	0.103,0.109,0.135	0.135,0.103,0.037	0.024
8529	gene:Solyc01g108660.2	NA	1	-	95895284	95895461	95895284	95895434	95895595	95895859	8529	26,19,12	5,3,3	4,7,5	2,2,4	176	149	5.879526778727557e-15	1.44221333337e-13	0.815,0.843,0.772	0.629,0.748,0.514	0.18
8612	gene:Solyc12g089280.1	NA	12	+	64405632	64405732	64405677	64405732	64405407	64405536	8612	7,9,10	1,0,2	1,3,1	0,4,0	194	149	6.070646111832602e-15	1.48770470153e-13	0.843,1.0,0.793	1.0,0.365,1.0	0.09
15136	gene:Solyc02g088230.2	NA	2	-	50390348	50390627	50390348	50390557	50390715	50390865	15136	207,109,84	4,7,5	9,56,42	6,0,4	219	149	6.3492675475015895e-15	1.55453502088e-13	0.972,0.914,0.92	0.505,1.0,0.877	0.141
22673	gene:Solyc02g079640.2	NA	2	+	44157224	44157497	44157259	44157497	44156891	44157102	22673	17,17,6	59,42,37	1,2,0	0,4,3	184	149	6.731347247776389e-15	1.64654770527e-13	0.189,0.247,0.116	1.0,0.288,0.0	-0.245
5760	gene:Solyc07g055810.2	NA	7	+	63740401	63740468	63740409	63740468	63740211	63740250	5760	15,5,6	183,82,176	2,2,1	21,64,30	157	149	6.911216385485967e-15	1.68897270384e-13	0.072,0.055,0.031	0.083,0.029,0.031	0.005
14191	gene:Solyc02g092640.2	NA	2	+	53665928	53666029	53665965	53666029	53665694	53665777	14191	7,7,9	425,438,220	4,8,8	94,241,177	186	149	8.29766432273136e-15	2.02591021768e-13	0.013,0.013,0.032	0.033,0.026,0.035	-0.012
14974	gene:Solyc12g021130.1	NA	12	+	14340937	14341054	14340947	14341054	14340327	14340498	14974	57,29,28	21,2,8	4,27,18	1,0,2	159	149	8.589633817290109e-15	2.09524856095e-13	0.718,0.931,0.766	0.789,1.0,0.894	-0.089
3812	gene:Solyc06g007350.2	NA	6	+	1387323	1387426	1387343	1387426	1387131	1387255	3812	23,3,7	145,115,70	5,9,7	66,147,108	169	149	8.779914393464809e-15	2.13967654017e-13	0.123,0.022,0.081	0.063,0.051,0.054	0.019
18896	gene:Solyc02g076840.2	NA	2	+	41967720	41967825	41967723	41967825	41964591	41967595	18896	62,52,52	12,15,9	16,47,51	2,5,5	152	149	9.121343392832871e-15	2.22082309799e-13	0.835,0.773,0.85	0.887,0.902,0.909	-0.08
26013	gene:Solyc03g118350.2	NA	3	-	67258257	67258484	67258257	67258457	67259500	67259634	26013	1,0,3	4,3,6	1,6,2	0,4,0	176	149	9.26675913856379e-15	2.25413916046e-13	0.175,0.0,0.297	1.0,0.559,1.0	-0.696
12151	gene:Solyc02g062640.2	NA	2	+	34389165	34389408	34389194	34389408	34388886	34388946	12151	28,22,15	2,0,0	0,6,8	4,0,0	178	149	9.616043731458732e-15	2.33693880545e-13	0.921,1.0,1.0	0.0,1.0,1.0	0.307
15177	gene:Solyc08g069080.2	NA	8	+	58161186	58161302	58161216	58161302	58160872	58160878	15177	2,6,0	112,106,69	1,7,0	26,48,29	179	149	9.792499364676948e-15	2.37762246589e-13	0.015,0.045,0.0	0.031,0.108,0.0	-0.026
1092	gene:Solyc08g077310.2	NA	8	+	61218651	61218867	61218685	61218867	61217440	61218388	1092	22,35,27	121,126,73	3,9,1	23,100,79	183	149	1.014919118231596e-14	2.46195199954e-13	0.129,0.184,0.231	0.096,0.068,0.01	0.123
4452	gene:Solyc02g068770.2	NA	2	+	38689615	38689831	38689680	38689831	38687010	38687102	4452	734,597,477	16,28,10	231,672,351	15,18,18	214	149	1.0586478211564567e-14	2.56565838649e-13	0.97,0.937,0.971	0.915,0.963,0.931	0.023
3107	gene:Solyc02g067670.2	NA	2	+	37804090	37804217	37804099	37804217	37803812	37803982	3107	14,1,4	74,0,49	0,1,2	7,11,8	158	149	1.1041327444549405e-14	2.67342592899e-13	0.151,1.0,0.071	0.0,0.079,0.191	0.317
15864	gene:Solyc07g042180.2	NA	7	-	55194913	55195109	55194913	55195033	55195659	55195690	15864	18,13,5	278,228,133	1,3,6	53,99,96	225	149	1.2965859207942212e-14	3.13652014044e-13	0.041,0.036,0.024	0.012,0.02,0.04	0.01
4625	gene:Solyc01g111410.2	NA	1	+	97668888	97668982	97668897	97668982	97668633	97668757	4625	74,14,52	22,0,6	5,21,8	3,2,0	158	149	1.3214744312718004e-14	3.19108150079e-13	0.76,1.0,0.891	0.611,0.908,1.0	0.044
7868	gene:Solyc05g010050.2	NA	5	-	4246285	4246440	4246285	4246429	4246535	4246601	7868	4,0,4	76,85,45	0,2,0	6,10,19	160	149	1.3215700479078979e-14	3.19108150079e-13	0.047,0.0,0.076	0.0,0.157,0.0	-0.011
13989	gene:Solyc01g058260.2	NA	1	-	65872509	65872671	65872509	65872667	65872753	65872816	13989	126,62,65	3,4,1	14,54,22	0,2,0	153	149	1.3468910835323573e-14	3.24923559738e-13	0.976,0.938,0.984	1.0,0.963,1.0	-0.022
17375	gene:Solyc11g008620.1	NA	11	-	2807399	2807518	2807399	2807503	2808606	2808706	17375	55,68,37	992,1170,577	15,46,36	407,1292,1131	164	149	1.3524260351454743e-14	3.25959489627e-13	0.048,0.05,0.055	0.032,0.031,0.028	0.021
16518	gene:Solyc10g074580.1	NA	10	-	58137307	58137536	58137307	58137497	58138469	58138634	16518	36,38,29	288,265,128	13,23,4	64,160,119	188	149	1.3668333069422482e-14	3.29129952399e-13	0.09,0.102,0.152	0.139,0.102,0.026	0.026
9838	gene:Solyc09g092070.2	NA	9	+	71226356	71226513	71226360	71226513	71225397	71225502	9838	4,6,1	54,49,27	0,3,0	6,18,14	153	149	1.4247285969883378e-14	3.42756822083e-13	0.067,0.107,0.035	0.0,0.14,0.0	0.023
23040	gene:Solyc03g097240.2	NA	3	-	59545375	59545482	59545375	59545451	59545606	59545684	23040	18,18,11	18,6,6	0,18,14	3,16,14	180	149	1.4753753656055566e-14	3.54616525433e-13	0.453,0.713,0.603	0.0,0.482,0.453	0.278
26851	gene:Solyc01g100190.2	NA	1	+	90254931	90255054	90254934	90255054	90254602	90254845	26851	5,2,0	24,23,12	0,4,1	0,20,19	152	149	1.4826077007790075e-14	3.56029130778e-13	0.17,0.079,0.0	NA,0.164,0.049	-0.024
19806	gene:Solyc11g018500.1	NA	11	+	8624979	8625085	8624990	8625085	8624774	8624918	19806	0,2,1	20,7,11	0,7,2	14,46,11	160	149	1.5506146702779313e-14	3.72020073086e-13	0.0,0.21,0.078	0.0,0.124,0.145	0.006
6881	gene:Solyc01g111840.2	NA	1	+	98010686	98010908	98010837	98010908	98010503	98010545	6881	10,12,8	48,60,34	2,4,0	6,17,16	300	149	1.5535817503105185e-14	3.72391844548e-13	0.094,0.09,0.105	0.142,0.105,0.0	0.014
27348	gene:Solyc11g062070.1	NA	11	-	48933228	48933322	48933228	48933318	48934351	48934963	27348	67,28,58	10,2,8	18,50,19	3,0,4	153	149	1.8081988840060492e-14	4.33028193999e-13	0.867,0.932,0.876	0.854,1.0,0.822	-0.0
3464	gene:Solyc02g062290.2	NA	2	+	33879477	33879704	33879480	33879704	33878077	33878242	3464	34,23,22	194,176,122	0,27,13	46,174,108	152	149	1.986110240616649e-14	4.75201294456e-13	0.147,0.114,0.15	0.0,0.132,0.106	0.058
14349	gene:Solyc02g068530.2	NA	2	+	38483530	38483697	38483545	38483697	38483271	38483326	14349	10,7,8	517,353,388	1,3,4	100,323,198	164	149	1.9977650443181006e-14	4.77554917919e-13	0.017,0.018,0.018	0.009,0.008,0.018	0.006
26741	gene:Solyc05g023680.2	NA	5	+	28964140	28964358	28964163	28964358	28963859	28964001	26741	63,59,43	2,4,0	13,70,55	2,7,5	172	149	2.0372109628983675e-14	4.86541538239e-13	0.965,0.927,1.0	0.849,0.897,0.905	0.08
237	gene:Solyc11g006550.1	NA	11	-	1197458	1197608	1197458	1197579	1197791	1197883	237	38,52,25	7,3,3	19,27,26	0,4,0	178	149	2.1588153401122493e-14	5.15115693007e-13	0.82,0.936,0.875	1.0,0.85,1.0	-0.073
4085	gene:Solyc01g079210.2	NA	1	+	78299745	78299838	78299748	78299838	78299320	78299567	4085	12,19,11	85,56,35	6,9,6	26,74,35	152	149	2.2430081303482086e-14	5.34719297571e-13	0.122,0.25,0.236	0.184,0.107,0.144	0.058
6053	gene:Solyc11g042460.1	NA	11	-	36508923	36509030	36508923	36509027	36509120	36509214	6053	4,0,2	29,14,21	2,0,0	6,9,7	152	149	2.2637852782517536e-14	5.39183164505e-13	0.119,0.0,0.085	0.246,0.0,0.0	-0.014
21357	gene:Solyc12g006340.1	NA	12	-	858810	858926	858810	858923	859065	859108	21357	93,23,44	74,22,45	12,26,14	4,14,13	152	149	2.268391249577873e-14	5.39790819906e-13	0.552,0.506,0.489	0.746,0.645,0.514	-0.119
5476	gene:Solyc12g055910.1	NA	12	+	61899365	61899475	61899369	61899475	61898701	61898771	5476	12,3,19	0,0,2	0,7,1	2,2,0	153	149	2.475148687121433e-14	5.88458200537e-13	1.0,1.0,0.902	0.0,0.773,1.0	0.376
19127	gene:Solyc04g056650.2	NA	4	-	54631650	54631846	54631650	54631826	54636110	54636218	19127	5,4,4	150,94,97	11,3,1	35,96,83	169	149	2.5243201334310795e-14	5.99605915238e-13	0.029,0.036,0.035	0.217,0.027,0.011	-0.052
18324	gene:Solyc08g065830.2	NA	8	-	54143187	54143276	54143187	54143220	54143395	54143459	18324	11,0,6	17,3,9	0,4,0	1,7,2	205	149	2.707062293827763e-14	6.42432100462e-13	0.32,0.0,0.326	0.0,0.293,0.0	0.118
23564	gene:Solyc01g006040.2	NA	1	-	719976	720064	719976	720060	720166	720328	23564	43,27,19	1,0,4	8,24,8	0,0,2	153	149	2.735396801872195e-14	6.48570481787e-13	0.977,1.0,0.822	1.0,1.0,0.796	0.001
20836	gene:Solyc01g079250.2	NA	1	-	78341571	78341803	78341571	78341697	78342104	78343189	20836	138,108,89	446,348,228	21,60,33	92,310,176	255	149	3.002479072359793e-14	7.11254533002e-13	0.153,0.154,0.186	0.118,0.102,0.099	0.058
3463	gene:Solyc01g008180.2	NA	1	-	2332252	2332397	2332252	2332357	2334112	2334359	3463	145,88,91	6,7,0	34,135,70	0,4,0	189	149	3.352625103139246e-14	7.93484811573e-13	0.95,0.908,1.0	1.0,0.964,1.0	-0.035
16297	gene:Solyc06g053170.2	NA	6	+	35915853	35915943	35915856	35915943	35915736	35915774	16297	153,139,99	19,14,18	39,123,78	2,9,4	152	149	3.9272685172640615e-14	9.28652306184e-13	0.888,0.907,0.844	0.95,0.931,0.95	-0.064
6452	gene:Solyc09g010970.2	NA	9	-	4325106	4325333	4325106	4325174	4325455	4325542	6452	37,17,25	233,136,144	3,16,6	17,52,29	308	149	4.036480520074385e-14	9.53618522868e-13	0.071,0.057,0.077	0.079,0.13,0.091	-0.032
7945	gene:Solyc01g099810.2	NA	1	-	89951488	89951572	89951488	89951560	89951643	89951762	7945	226,142,99	14,10,9	8,12,16	2,0,0	161	149	4.053818676984229e-14	9.56854182058e-13	0.937,0.929,0.911	0.787,1.0,1.0	-0.003
21689	gene:Solyc05g012130.2	NA	5	-	5340080	5340182	5340080	5340171	5341155	5341263	21689	16,2,1	151,104,73	0,1,2	13,40,52	160	149	4.231308271932451e-14	9.97851881615e-13	0.09,0.018,0.013	0.0,0.023,0.035	0.021
22522	gene:Solyc03g005340.2	NA	3	-	202793	202969	202793	202965	203908	204060	22522	103,36,68	17,0,11	6,16,9	0,4,0	153	149	4.287651712138267e-14	1.01023227022e-12	0.855,1.0,0.858	1.0,0.796,1.0	-0.028
3589	gene:Solyc09g011140.2	NA	9	+	4500231	4500398	4500247	4500398	4499976	4500104	3589	24,19,13	19,9,28	3,10,9	20,52,44	165	149	4.6269559580353746e-14	1.08920035819e-12	0.533,0.656,0.295	0.119,0.148,0.156	0.354
5322	gene:Solyc06g074740.2	VPS41	6	-	46282004	46282177	46282004	46282160	46282259	46282322	5322	12,6,8	139,92,80	0,16,5	17,70,60	166	149	4.729659270454898e-14	1.1123802927e-12	0.072,0.055,0.082	0.0,0.17,0.07	-0.01
849	gene:Solyc05g017890.2	NA	5	-	19092144	19092234	19092144	19092225	19092304	19092547	849	7,0,3	58,6,31	0,2,0	3,34,16	158	149	4.838737346576597e-14	1.13701671585e-12	0.102,0.0,0.084	0.0,0.053,0.0	0.044
9037	gene:Solyc07g019530.2	NA	7	+	11874199	11874277	11874203	11874277	11874064	11874126	9037	153,144,87	10,4,5	37,122,75	2,2,3	153	149	4.918169453226302e-14	1.15464905903e-12	0.937,0.972,0.944	0.947,0.983,0.961	-0.013
9312	gene:Solyc04g076530.2	NA	4	+	61422655	61422798	61422685	61422798	61422513	61422594	9312	35,19,7	0,1,0	1,12,5	0,4,0	179	149	6.333092856177157e-14	1.48550609308e-12	1.0,0.941,1.0	1.0,0.714,1.0	0.076
17471	gene:Solyc05g054460.2	NA	5	+	64388845	64388981	64388849	64388981	64388650	64388740	17471	2,7,2	99,76,37	0,1,0	18,25,32	153	149	6.562861695440319e-14	1.53802800714e-12	0.019,0.082,0.05	0.0,0.037,0.0	0.038
23673	gene:Solyc07g005890.2	NA	7	-	736949	737105	736949	737098	737418	737605	23673	25,15,21	12,5,3	1,16,6	15,14,7	156	149	6.833653337435988e-14	1.60006155818e-12	0.666,0.741,0.87	0.06,0.522,0.45	0.415
10797	gene:Solyc02g069780.2	NA	2	+	39612863	39613096	39612871	39613096	39610334	39610457	10797	93,92,71	1,2,0	16,64,42	2,0,4	157	149	6.862174471557162e-14	1.60530886502e-12	0.989,0.978,1.0	0.884,1.0,0.909	0.058
20041	gene:Solyc03g059180.2	NA	3	-	27864867	27864954	27864867	27864951	27865046	27865212	20041	26,10,19	124,61,62	7,30,12	15,63,26	152	149	7.033568263544195e-14	1.64394014103e-12	0.17,0.138,0.231	0.314,0.318,0.311	-0.135
21295	gene:Solyc04g076830.2	NA	4	-	61701792	61701898	61701792	61701872	61701989	61702032	21295	34,74,33	19,14,2	0,3,11	0,4,2	175	149	7.120669202457276e-14	1.66281867216e-12	0.604,0.818,0.934	NA,0.39,0.824	0.178
24348	gene:Solyc01g005950.2	NA	1	-	619726	619901	619726	619793	620985	621026	24348	27,15,12	152,71,84	1,1,8	12,32,31	257	149	7.507241021770507e-14	1.75153400429e-12	0.093,0.109,0.076	0.046,0.018,0.13	0.028
8634	gene:Solyc08g083040.2	NA	8	-	65624917	65625116	65624917	65625091	65625185	65625296	8634	7,5,0	207,143,102	0,0,2	35,72,63	174	149	7.616337446042361e-14	1.77541083447e-12	0.028,0.029,0.0	0.0,0.0,0.026	0.01
12850	gene:Solyc03g117970.2	NA	3	+	66951664	66951746	66951682	66951746	66951539	66951600	12850	1,5,2	106,40,61	0,2,1	6,69,32	167	149	8.29124145434719e-14	1.93102131425e-12	0.008,0.1,0.028	0.0,0.025,0.027	0.028
6057	gene:Solyc07g006780.2	NA	7	-	1634573	1634658	1634573	1634653	1635437	1635750	6057	8,4,6	116,87,86	0,4,2	23,72,46	154	149	8.44586487476754e-14	1.96529066541e-12	0.063,0.043,0.063	0.0,0.051,0.04	0.026
4072	gene:Solyc09g091100.2	NA	9	-	70458716	70458956	70458716	70458930	70459666	70459695	4072	1,6,3	28,7,8	0,0,2	0,3,2	175	149	8.766498633177946e-14	2.03809456276e-12	0.03,0.422,0.242	NA,0.0,0.46	0.001
18036	gene:Solyc09g018370.2	NA	9	+	14538927	14539056	14538932	14539056	14534145	14534294	18036	61,26,43	21,7,14	3,21,9	1,4,2	154	149	9.220902576166609e-14	2.14184201219e-12	0.738,0.782,0.748	0.744,0.836,0.813	-0.042
9514	gene:Solyc07g008560.2	NA	7	+	3506631	3506777	3506651	3506777	3506348	3506554	9514	73,32,59	463,358,241	3,15,16	79,220,119	169	149	9.677884036984967e-14	2.24600434219e-12	0.122,0.073,0.178	0.032,0.057,0.106	0.059
12592	gene:Solyc06g071470.2	NA	6	+	43971510	43971746	43971525	43971746	43970693	43970763	12592	557,430,371	6,10,6	39,134,120	0,2,0	164	149	9.900190027671655e-14	2.29556833378e-12	0.988,0.975,0.983	1.0,0.984,1.0	-0.013
9440	gene:Solyc03g026300.2	NA	3	-	3733590	3733837	3733590	3733753	3736692	3736918	9440	92,64,68	21,7,9	34,60,53	6,6,4	233	149	1.0461386877776642e-13	2.42355462668e-12	0.737,0.854,0.829	0.784,0.865,0.894	-0.041
11037	gene:Solyc01g090290.2	NA	1	+	83963880	83963992	83963900	83963992	83963442	83963581	11037	91,125,83	163,174,125	28,129,84	98,177,162	169	149	1.0473544047614512e-13	2.42423326586e-12	0.33,0.388,0.369	0.201,0.391,0.314	0.06
22050	gene:Solyc08g013940.2	NA	8	+	3430961	3431130	3430966	3431130	3429701	3430827	22050	12,12,10	9,2,2	2,13,9	3,2,0	154	149	1.0997136348425894e-13	2.54318458635e-12	0.563,0.853,0.829	0.392,0.863,1.0	-0.003
11105	gene:Solyc11g069370.1	NA	11	+	53972055	53972187	53972086	53972187	53971553	53971742	11105	144,111,111	4,0,5	6,33,32	0,2,0	180	149	1.1322359632262964e-13	2.61609243535e-12	0.968,1.0,0.948	1.0,0.932,1.0	-0.005
16095	gene:Solyc01g098870.2	NA	1	+	89251108	89251242	89251114	89251242	89250796	89251022	16095	66,50,45	66,29,46	45,72,49	24,56,32	155	149	1.217033116487026e-13	2.80954982454e-12	0.49,0.624,0.485	0.643,0.553,0.595	-0.064
4342	gene:Solyc04g072450.2	NA	4	-	59460328	59460472	59460328	59460422	59460772	59460906	4342	69,62,58	1371,1119,1074	5,33,9	290,770,394	199	149	1.251118579219269e-13	2.88570115844e-12	0.036,0.04,0.039	0.013,0.031,0.017	0.018
14057	gene:Solyc08g005920.2	NA	8	-	699489	699669	699489	699653	700393	700441	14057	17,3,9	3,15,7	0,11,2	8,9,3	165	149	1.442061482696323e-13	3.32319273789e-12	0.837,0.153,0.537	0.0,0.525,0.376	0.209
11583	gene:Solyc09g072570.2	NA	9	-	65104382	65104616	65104382	65104599	65106818	65107118	11583	15,14,7	262,189,135	0,0,3	33,127,71	166	149	1.4772398350237149e-13	3.40127674898e-12	0.049,0.062,0.044	0.0,0.0,0.037	0.039
7878	gene:Solyc05g054730.2	NA	5	+	64588768	64589002	64588903	64589002	64588606	64588687	7878	273,229,131	4,4,0	40,230,118	1,5,4	284	149	1.5493501707289098e-13	3.56418374214e-12	0.973,0.968,1.0	0.955,0.96,0.939	0.029
19954	gene:Solyc05g008870.2	NA	5	+	3094402	3094477	3094416	3094477	3093501	3093571	19954	5,1,8	160,115,91	2,0,4	50,138,67	163	149	1.6416313833468004e-13	3.77316693542e-12	0.028,0.008,0.074	0.035,0.0,0.052	0.008
17331	gene:Solyc07g017530.2	NA	7	-	7472836	7472987	7472836	7472914	7473442	7473538	17331	4,1,4	10,6,7	1,0,2	2,4,0	222	149	1.652463947767709e-13	3.79474478775e-12	0.212,0.101,0.277	0.251,0.0,1.0	-0.22
18545	gene:Solyc09g064790.2	NA	9	+	62207594	62207833	62207721	62207833	62206640	62206691	18545	80,62,47	143,124,97	6,20,3	53,108,90	276	149	1.7193113232035733e-13	3.94480591894e-12	0.232,0.213,0.207	0.058,0.091,0.018	0.162
20217	gene:Solyc02g082920.2	CHI3	2	+	46551364	46551459	46551374	46551459	46550981	46551289	20217	476,568,286	4,277,47	36,55,52	0,0,0	159	149	1.8273960960119395e-13	4.18913811853e-12	0.991,0.658,0.851	1.0,1.0,1.0	-0.167
11651	gene:Solyc06g075420.1	NA	6	+	46815087	46815274	46815099	46815274	46812839	46814982	11651	1,0,1	11,6,5	0,4,1	6,9,1	161	149	1.9011565192675976e-13	4.35442745577e-12	0.078,0.0,0.156	0.0,0.291,0.481	-0.179
26608	gene:Solyc05g018130.2	NA	5	+	20052211	20052322	20052215	20052322	20050623	20050631	26608	12,0,5	5,0,0	4,6,0	2,0,2	153	149	1.9121143921189824e-13	4.37571055709e-12	0.7,NA,1.0	0.661,1.0,0.0	0.296
8419	gene:Solyc05g007030.2	NA	5	+	1624556	1624717	1624673	1624717	1624268	1624480	8419	89,87,39	3,5,0	26,52,58	0,0,3	266	149	2.0364454315497964e-13	4.65617562509e-12	0.943,0.907,1.0	1.0,1.0,0.915	-0.022
17454	gene:Solyc11g006820.1	NA	11	-	1390874	1391034	1390874	1390982	1392691	1392714	17454	29,37,34	10,7,6	0,14,0	0,0,2	201	149	2.3753395013613766e-13	5.42630817741e-12	0.683,0.797,0.808	NA,1.0,0.0	0.263
20290	gene:Solyc08g008140.2	NA	8	-	2613883	2614017	2613883	2613899	2615564	2616041	20290	2,3,1	10,1,5	0,0,2	0,6,0	267	149	2.5052468843298285e-13	5.71810085997e-12	0.1,0.626,0.1	NA,0.0,1.0	-0.225
4204	gene:Solyc01g111990.2	NA	1	+	98125208	98125431	98125228	98125431	98125012	98125129	4204	21,4,4	106,27,50	1,6,5	7,16,13	169	149	2.7166381825370896e-13	6.19520848033e-12	0.149,0.116,0.066	0.112,0.248,0.253	-0.094
4198	gene:Solyc01g098160.2	NA	1	-	88737107	88737335	88737107	88737331	88738052	88738370	4198	171,147,93	1,10,2	12,98,43	0,8,3	153	149	2.788729499418401e-13	6.35409476836e-12	0.994,0.935,0.978	1.0,0.923,0.933	0.017
22637	gene:Solyc03g044260.2	NA	3	+	8606906	8607544	8607402	8607544	8606081	8606195	22637	469,448,213	16,5,6	117,315,185	2,5,3	645	149	2.861709306471526e-13	6.51472835271e-12	0.871,0.954,0.891	0.931,0.936,0.934	-0.028
18370	gene:Solyc11g065960.1	NA	11	+	51587569	51587689	51587572	51587689	51586038	51586254	18370	15,21,39	20,17,40	15,39,20	14,60,32	152	149	2.9413429832021124e-13	6.6902183127e-12	0.424,0.548,0.489	0.512,0.389,0.38	0.06
27200	gene:Solyc09g008120.2	NA	9	+	1593217	1593454	1593237	1593454	1591966	1592047	27200	2,0,4	66,21,37	0,0,2	11,38,24	169	149	2.9949407088133995e-13	6.8062359309e-12	0.026,0.0,0.087	0.0,0.0,0.068	0.015
8789	gene:Solyc09g065920.2	NA	9	+	64208777	64208937	64208826	64208937	64207838	64207868	8789	160,91,95	3,2,3	16,48,58	0,0,2	198	149	3.0021825954801733e-13	6.81679679912e-12	0.976,0.972,0.96	1.0,1.0,0.956	-0.016
23764	gene:Solyc04g081750.2	NA	4	+	65680117	65680275	65680169	65680275	65679763	65679829	23764	12,12,8	242,210,135	13,13,6	52,131,132	201	149	3.009089318239612e-13	6.82657905695e-12	0.035,0.041,0.042	0.156,0.069,0.033	-0.047
7276	gene:Solyc03g120850.2	NA	3	-	69099390	69099526	69099390	69099495	69099599	69099671	7276	14,6,3	870,926,579	16,13,13	456,1221,774	180	149	3.0886611366150153e-13	7.0010540742e-12	0.013,0.005,0.004	0.028,0.009,0.014	-0.01
21850	gene:Solyc10g049360.1	NA	10	-	45242779	45242854	45242779	45242842	45243058	45243193	21850	3,7,5	101,110,60	6,5,3	24,59,53	161	149	3.1920988022890046e-13	7.22927824439e-12	0.027,0.056,0.072	0.188,0.073,0.05	-0.052
25775	gene:Solyc06g054380.2	NA	6	+	37170377	37170589	37170384	37170589	37170194	37170301	25775	52,81,31	7,2,2	5,46,46	0,2,0	156	149	3.214285594903134e-13	7.27325554382e-12	0.876,0.975,0.937	1.0,0.956,1.0	-0.056
9954	gene:Solyc11g045100.1	NA	11	-	31776036	31776119	31776036	31776105	31776265	31776385	9954	4,12,6	57,70,58	3,0,0	11,40,30	163	149	3.3034482490369954e-13	7.46857908352e-12	0.06,0.135,0.086	0.2,0.0,0.0	0.027
20597	gene:Solyc06g074510.2	NA	6	-	46104322	46104446	46104322	46104428	46104800	46105214	20597	1,3,3	43,34,40	2,6,5	19,59,49	167	149	3.5096279989943177e-13	7.92789657451e-12	0.02,0.073,0.063	0.086,0.083,0.083	-0.032
2269	gene:Solyc10g021280.1	NA	10	+	13108074	13108321	13108236	13108321	13107643	13107663	2269	12,20,4	29,23,3	0,2,4	0,7,5	311	149	3.5471419314294e-13	8.00575306534e-12	0.165,0.294,0.39	NA,0.12,0.277	0.084
24966	gene:Solyc02g092010.2	NA	2	-	53229736	53229802	53229736	53229799	53229909	53229974	24966	29,13,17	126,63,66	2,4,2	16,44,30	152	149	3.6505981674505284e-13	8.23217720662e-12	0.184,0.168,0.202	0.109,0.082,0.061	0.101
9745	gene:Solyc06g066310.2	NA	6	-	41596980	41597041	41596980	41597033	41597153	41597263	9745	33,10,24	48,26,20	0,0,0	8,21,11	157	149	3.763991344235292e-13	8.4806017671e-12	0.395,0.267,0.532	0.0,0.0,0.0	0.398
3540	gene:Solyc01g103230.2	NA	1	+	91887386	91887602	91887420	91887602	91884363	91884508	3540	4,1,2	73,36,37	0,1,0	15,53,25	183	149	4.053138829693901e-13	9.12425108782e-12	0.043,0.022,0.042	0.0,0.015,0.0	0.031
21437	gene:Solyc03g077980.2	NA	3	-	48660559	48660694	48660559	48660653	48660784	48660852	21437	0,0,2	12,7,0	0,0,2	3,16,6	190	149	4.354014706098298e-13	9.79314343078e-12	0.0,0.0,1.0	0.0,0.0,0.207	0.264
9221	gene:Solyc06g005950.2	NA	6	-	932889	932998	932889	932993	933088	933213	9221	195,156,162	5,8,5	29,145,120	0,7,0	154	149	4.357727026220963e-13	9.79314343078e-12	0.974,0.95,0.969	1.0,0.952,1.0	-0.02
138	gene:Solyc05g054980.2	NA	5	-	64766774	64766883	64766774	64766880	64766992	64767235	138	12,8,2	106,35,67	2,3,1	26,44,11	152	149	4.3789489554750827e-13	9.83242461618e-12	0.1,0.183,0.028	0.07,0.063,0.082	0.032
15995	gene:Solyc06g084480.2	NA	6	+	49568347	49568503	49568393	49568503	49566486	49566651	15995	10,1,8	35,5,22	7,3,8	4,7,5	195	149	4.4183910546440077e-13	9.91251506375e-12	0.179,0.133,0.217	0.572,0.247,0.55	-0.28
23699	gene:Solyc05g006940.2	NA	5	-	1539917	1540046	1539917	1540002	1540723	1540876	23699	76,65,41	7,3,5	21,44,23	4,10,0	193	149	4.890955647325266e-13	1.096333582e-11	0.893,0.944,0.864	0.802,0.773,1.0	0.042
16020	gene:Solyc02g086240.2	NA	2	+	48961931	48962067	48961935	48962067	48961838	48961841	16020	8,3,3	4,0,2	1,0,5	0,0,2	153	149	5.180642948794029e-13	1.16027852436e-11	0.661,1.0,0.594	1.0,NA,0.709	-0.103
12948	gene:Solyc08g015770.2	NA	8	-	5581530	5581807	5581530	5581777	5581989	5582150	12948	3,5,5	0,4,1	0,8,1	1,2,4	179	149	5.219667561049737e-13	1.16802288327e-11	1.0,0.51,0.806	0.0,0.769,0.172	0.458
2206	gene:Solyc01g081540.2	NA	1	-	80731373	80731592	80731373	80731583	80731654	80731810	2206	0,2,0	62,57,66	0,5,1	31,46,38	158	149	5.282837036309337e-13	1.18115244069e-11	0.0,0.032,0.0	0.0,0.093,0.024	-0.028
27360	gene:Solyc06g053160.2	NA	6	-	35884625	35884829	35884625	35884826	35886016	35886312	27360	18,21,0	185,145,125	3,20,4	25,107,72	152	149	5.307521872699007e-13	1.18566247549e-11	0.087,0.124,0.0	0.105,0.155,0.052	-0.034
23934	gene:Solyc02g079100.2	NA	2	+	43720552	43720707	43720557	43720707	43719949	43720004	23934	229,161,147	18,9,10	4,21,16	6,1,1	154	149	5.353550383422685e-13	1.19492882008e-11	0.925,0.945,0.934	0.392,0.953,0.939	0.173
113	gene:Solyc01g090200.2	NA	1	+	83828473	83828592	83828511	83828592	83828217	83828273	113	34,5,16	9,0,6	2,10,7	4,16,0	187	149	5.660524689239207e-13	1.26237388889e-11	0.751,1.0,0.68	0.285,0.332,1.0	0.271
6469	gene:Solyc02g014150.2	NA	2	+	15319835	15319915	15319875	15319915	15319103	15319339	6469	3,10,2	4,1,1	0,2,0	0,0,2	189	149	5.671774735705443e-13	1.26380995828e-11	0.372,0.887,0.612	NA,1.0,0.0	0.124
12613	gene:Solyc06g066550.2	NA	6	+	41806345	41806473	41806354	41806473	41805365	41805702	12613	3,1,1	27,22,40	2,0,0	12,13,10	158	149	6.251868269122747e-13	1.39188840083e-11	0.095,0.041,0.023	0.136,0.0,0.0	0.008
16140	gene:Solyc08g081580.2	NA	8	+	64593870	64594108	64593891	64594108	64593742	64593770	16140	36,46,27	0,0,1	10,15,14	0,0,4	170	149	6.316171416084445e-13	1.40501388037e-11	1.0,1.0,0.959	1.0,1.0,0.754	0.068
6586	gene:Solyc01g091580.2	NA	1	-	85175337	85175586	85175337	85175420	85175659	85175825	6586	16,3,4	1,2,0	2,2,1	2,2,0	315	149	6.32727750795417e-13	1.40629363292e-11	0.883,0.415,1.0	0.321,0.321,1.0	0.219
19227	gene:Solyc01g090230.2	NA	1	-	83877936	83877992	83877936	83877979	83878069	83878131	19227	2,1,4	166,179,88	2,5,0	33,83,42	162	149	6.345090009337916e-13	1.40906052101e-11	0.011,0.005,0.04	0.053,0.052,0.0	-0.016
70	gene:Solyc01g007790.2	NA	1	+	1945104	1945252	1945124	1945252	1944406	1944489	70	60,35,36	5,3,2	8,11,11	2,0,0	169	149	6.428091911589346e-13	1.4262871842e-11	0.914,0.911,0.941	0.779,1.0,1.0	-0.004
22782	gene:Solyc02g094170.2	NA	2	-	54784545	54784744	54784545	54784707	54785978	54786046	22782	96,97,56	6,2,0	27,57,49	2,1,0	186	149	6.636926333155599e-13	1.47138136454e-11	0.928,0.975,1.0	0.915,0.979,1.0	0.003
16003	gene:Solyc06g084480.2	NA	6	+	49568264	49568503	49568329	49568503	49566486	49566651	16003	25,3,13	44,14,30	0,7,1	6,20,14	214	149	6.669038566387181e-13	1.47725389694e-11	0.283,0.13,0.232	0.0,0.196,0.047	0.134
1455	gene:Solyc11g005590.1	NA	11	+	448039	448184	448070	448184	446521	446642	1455	210,149,103	66,42,36	42,55,61	10,12,16	180	149	6.750543989009702e-13	1.49404836677e-11	0.725,0.746,0.703	0.777,0.791,0.759	-0.051
7801	gene:Solyc10g079070.1	NA	10	+	60702341	60702414	60702348	60702414	60702118	60702250	7801	3,11,4	394,273,288	6,10,9	151,362,214	156	149	6.82438862652567e-13	1.50912048491e-11	0.007,0.037,0.013	0.037,0.026,0.039	-0.015
16578	gene:Solyc04g076210.2	NA	4	+	61149741	61149933	61149771	61149933	61149574	61149660	16578	11,3,3	112,79,95	0,2,1	8,32,12	179	149	7.295088654928828e-13	1.61185259927e-11	0.076,0.031,0.026	0.0,0.049,0.065	0.006
12422	gene:Solyc03g094030.2	NA	3	-	55752082	55752098	55752082	55752095	55752252	55752530	12422	25,12,6	28,15,15	9,12,7	0,8,6	152	149	7.653945328187864e-13	1.68972098922e-11	0.467,0.44,0.282	1.0,0.595,0.534	-0.313
7467	gene:Solyc09g009660.2	NA	9	+	3065930	3066125	3066048	3066125	3065651	3065846	7467	3,0,3	63,58,29	0,5,1	5,24,15	267	149	7.870455478193698e-13	1.73605991493e-11	0.026,0.0,0.055	0.0,0.104,0.036	-0.02
4681	gene:Solyc11g056650.1	NA	11	-	47291702	47291780	47291702	47291768	47292130	47292278	4681	1,1,1	82,102,54	3,7,0	64,52,65	161	149	8.481082021829996e-13	1.8691820956e-11	0.011,0.009,0.017	0.042,0.111,0.0	-0.039
14946	gene:Solyc06g084010.2	NA	6	-	49275307	49275469	49275307	49275460	49276490	49276985	14946	7,1,7	56,30,30	0,9,1	1,7,1	158	149	8.535067115658178e-13	1.87950333777e-11	0.105,0.03,0.18	0.0,0.548,0.485	-0.239
26333	gene:Solyc11g066340.1	NA	11	+	52087344	52087509	52087370	52087509	52083658	52083738	26333	6,0,0	2,7,1	0,5,6	0,0,0	175	149	8.555572297444963e-13	1.88244086957e-11	0.719,0.0,0.0	NA,1.0,1.0	-0.76
10098	gene:Solyc08g078220.2	NA	8	+	62056048	62056135	62056054	62056135	62055552	62055840	10098	16,11,2	154,208,106	0,5,4	30,96,71	155	149	9.144801784501615e-13	2.01040240737e-11	0.091,0.048,0.018	0.0,0.048,0.051	0.019
3320	gene:Solyc05g014260.2	NA	5	+	8046829	8046906	8046832	8046906	8046334	8046703	3320	408,195,179	7,10,15	13,62,44	1,1,0	152	149	9.352300086866623e-13	2.05429996306e-11	0.983,0.95,0.921	0.927,0.984,1.0	-0.019
18556	gene:Solyc10g086580.1	NA	10	-	65363950	65363992	65363950	65363986	65364079	65364106	18556	356,453,201	6866,8051,4763	49,153,136	1215,3778,2736	155	149	9.432107031861161e-13	2.07009928015e-11	0.047,0.051,0.039	0.037,0.037,0.046	0.006
1170	gene:Solyc01g099720.2	NA	1	+	89883423	89883669	89883591	89883669	89883268	89883347	1170	8,4,4	120,105,72	2,4,1	77,131,129	317	149	9.905947034466633e-13	2.17227992106e-11	0.03,0.018,0.025	0.012,0.014,0.004	0.014
23514	gene:Solyc08g080520.2	NA	8	+	63793130	63793208	63793141	63793208	63792736	63792989	23514	34,0,13	19,6,12	1,5,4	0,11,6	160	149	1.0776319385442307e-12	2.36117336593e-11	0.625,0.0,0.502	1.0,0.297,0.383	-0.184
4793	gene:Solyc05g051700.2	NA	5	-	62107577	62107796	62107577	62107793	62110106	62110397	4793	677,677,427	174,180,114	188,557,391	49,116,70	152	149	1.081047603261215e-12	2.36668346544e-11	0.792,0.787,0.786	0.79,0.825,0.846	-0.032
17366	gene:Solyc06g066610.2	NA	6	-	41856795	41856847	41856795	41856843	41856928	41856990	17366	12,6,11	137,66,87	0,2,6	22,56,29	153	149	1.1056465264296402e-12	2.41852122363e-11	0.079,0.081,0.11	0.0,0.034,0.168	0.023
18075	gene:Solyc08g082940.2	NA	8	+	65590314	65590449	65590317	65590449	65590171	65590218	18075	10,15,7	41,47,26	2,11,5	5,20,12	152	149	1.1998833975268179e-12	2.62247393814e-11	0.193,0.238,0.209	0.282,0.35,0.29	-0.094
11959	gene:Solyc01g094660.2	NA	1	+	86109718	86109889	86109727	86109889	86109149	86109576	11959	14,6,5	75,24,39	0,0,2	0,9,4	158	149	1.2944578156247314e-12	2.82682471108e-11	0.15,0.191,0.108	NA,0.0,0.32	-0.01
14638	gene:Solyc09g065540.2	NA	9	+	63668156	63668269	63668180	63668269	63664670	63664730	14638	8,7,0	7,4,0	1,8,2	3,0,2	173	149	1.4003003818621969e-12	3.0554228681e-11	0.496,0.601,NA	0.223,1.0,0.463	-0.014
25564	gene:Solyc05g050910.2	NA	5	-	61131549	61131773	61131549	61131723	61131860	61132002	25564	16,2,3	13,20,4	3,1,2	0,14,6	199	149	1.4493487616884722e-12	3.15982085629e-11	0.48,0.07,0.36	1.0,0.051,0.2	-0.114
19493	gene:Solyc01g080200.2	NA	1	-	79409613	79409747	79409613	79409728	79410131	79410342	19493	6,1,3	19,5,10	1,1,1	0,7,1	168	149	1.4923717861688492e-12	3.25092033121e-11	0.219,0.151,0.21	1.0,0.112,0.47	-0.334
25303	gene:Solyc03g080010.2	NA	3	-	51906806	51906930	51906806	51906922	51908042	51908125	25303	32,10,15	35,10,11	2,10,9	9,17,6	157	149	1.6322813764924269e-12	3.55274764224e-11	0.465,0.487,0.564	0.174,0.358,0.587	0.132
24637	gene:Solyc04g071880.2	NA	4	+	58896800	58896952	58896807	58896952	58895820	58896024	24637	164,85,96	9,12,11	30,140,68	0,8,2	156	149	1.7620388958166124e-12	3.83199700596e-11	0.946,0.871,0.893	1.0,0.944,0.97	-0.068
20649	gene:Solyc10g047220.1	NA	10	+	40211212	40211327	40211219	40211327	40210937	40211126	20649	225,165,133	9,10,8	17,58,50	2,1,2	156	149	1.7673400561417505e-12	3.84034661827e-11	0.96,0.94,0.941	0.89,0.982,0.96	0.003
5753	gene:Solyc07g052570.2	NA	7	-	61058471	61058711	61058471	61058614	61058862	61058894	5753	11,2,4	19,6,11	0,2,0	0,7,2	246	149	1.8601404587797468e-12	4.03865702418e-11	0.26,0.168,0.18	NA,0.148,0.0	0.129
5436	gene:Solyc09g074840.2	NA	9	+	66664261	66664480	66664264	66664480	66663569	66663625	5436	1,1,1	19,3,17	5,1,1	4,11,3	152	149	1.942203176448717e-12	4.21334596602e-11	0.049,0.246,0.055	0.551,0.082,0.246	-0.176
19147	gene:Solyc06g084590.2	NA	6	+	49666506	49666598	49666514	49666598	49666264	49666403	19147	122,109,95	31,20,15	51,98,51	6,15,9	157	149	1.945809792403055e-12	4.21768721586e-11	0.789,0.838,0.857	0.89,0.861,0.843	-0.037
1410	gene:Solyc06g062890.2	NA	6	+	39698197	39699402	39699200	39699402	39695354	39695572	1410	589,375,369	23,31,10	59,167,91	16,32,15	1152	149	2.0900249575217997e-12	4.52654951847e-11	0.768,0.61,0.827	0.323,0.403,0.44	0.346
6390	gene:Solyc06g011530.2	NA	6	+	8022157	8022497	8022451	8022497	8021721	8021813	6390	61,19,57	4,1,5	8,20,8	0,7,6	443	149	2.0937871353977726e-12	4.53096225981e-11	0.837,0.865,0.793	1.0,0.49,0.31	0.232
6627	gene:Solyc12g014440.1	NA	12	-	5415640	5415811	5415640	5415711	5417001	5417129	6627	60,41,42	67,50,46	6,19,16	9,35,19	249	149	2.1252167242804694e-12	4.59519082828e-11	0.349,0.329,0.353	0.285,0.245,0.335	0.055
1320	gene:Solyc02g080370.2	NA	2	+	44607569	44607774	44607575	44607774	44607436	44607487	1320	113,65,92	2,7,5	18,13,9	0,2,0	155	149	2.149831102757206e-12	4.64458987669e-11	0.982,0.899,0.946	1.0,0.862,1.0	-0.012
3532	gene:Solyc09g061420.2	NA	9	-	59095611	59095806	59095611	59095718	59097957	59098025	3532	65,27,27	0,0,3	19,72,33	2,6,2	237	149	2.1630102212364427e-12	4.66922280379e-11	1.0,1.0,0.85	0.857,0.883,0.912	0.066
4907	gene:Solyc03g077950.1	NA	3	-	48638062	48638253	48638062	48638239	48638329	48638497	4907	3,6,8	0,7,4	2,6,14	0,5,2	163	149	2.2233627890706867e-12	4.79556353298e-11	1.0,0.439,0.646	1.0,0.523,0.865	-0.101
11941	gene:Solyc04g079280.2	NA	4	+	63795254	63795352	63795275	63795352	63794584	63794621	11941	1,2,5	96,102,41	0,0,1	12,23,26	170	149	2.3639355607707026e-12	5.09458171592e-11	0.009,0.017,0.097	0.0,0.0,0.033	0.03
580	gene:Solyc02g030210.2	NA	2	+	25316137	25316201	25316192	25316201	25315946	25316029	580	9,5,1	55,52,57	0,5,3	0,32,36	204	149	2.4676748148048686e-12	5.31379385736e-11	0.107,0.066,0.013	NA,0.102,0.057	-0.018
1568	gene:Solyc11g072280.1	NA	11	-	55479262	55479470	55479262	55479404	55481357	55481431	1568	5,1,4	1,0,3	0,5,0	2,0,0	215	149	2.4714483296133286e-12	5.31756093917e-11	0.776,1.0,0.48	0.0,1.0,NA	0.252
17036	gene:Solyc06g064880.2	NA	6	+	40445804	40445934	40445813	40445934	40445650	40445733	17036	5,5,3	12,6,8	0,3,1	1,7,3	158	149	2.4794911933017086e-12	5.33050025689e-11	0.282,0.44,0.261	0.0,0.288,0.239	0.152
12542	gene:Solyc06g060610.2	NA	6	-	38611485	38611564	38611485	38611556	38612556	38613319	12542	10,1,0	91,73,55	0,2,2	22,58,45	157	149	2.562060276289662e-12	5.50350658368e-11	0.094,0.013,0.0	0.0,0.032,0.04	0.012
8750	gene:Solyc03g112140.2	NA	3	+	62644192	62644390	62644201	62644390	62643146	62644059	8750	1,4,0	38,35,21	0,2,0	10,11,5	158	149	2.589523135360496e-12	5.55795443538e-11	0.024,0.097,0.0	0.0,0.146,0.0	-0.008
27474	gene:Solyc02g094640.2	NA	2	+	55241603	55241798	55241622	55241798	55237605	55237674	27474	21,23,7	286,260,149	8,10,22	62,204,128	168	149	2.800035308651591e-12	6.00487572193e-11	0.061,0.073,0.04	0.103,0.042,0.132	-0.034
2523	gene:Solyc06g030510.2	NA	6	+	18997302	18997493	18997306	18997493	18997138	18997221	2523	15,19,11	2,4,1	0,14,10	0,0,2	153	149	2.888853987373698e-12	6.19030041617e-11	0.88,0.822,0.915	NA,1.0,0.83	-0.043
17370	gene:Solyc07g042710.2	NA	7	+	56245323	56245528	56245339	56245528	56241493	56241731	17370	4,9,3	131,160,86	7,3,7	43,118,80	165	149	2.915209156037201e-12	6.24168376025e-11	0.027,0.048,0.031	0.128,0.022,0.073	-0.039
24579	gene:Solyc01g094330.2	NA	1	-	85851425	85851509	85851425	85851500	85851648	85851850	24579	17,5,11	16,5,6	0,10,2	0,4,0	158	149	2.9869837033658048e-12	6.39015055954e-11	0.5,0.485,0.634	NA,0.702,1.0	-0.311
19737	gene:Solyc12g008710.1	NA	12	+	2084214	2084296	2084219	2084296	2083544	2083636	19737	85,53,47	0,0,2	3,15,19	0,0,4	154	149	3.044009526018011e-12	6.50684900391e-11	1.0,1.0,0.958	1.0,1.0,0.821	0.046
14570	gene:Solyc06g019200.2	NA	6	-	18151840	18151944	18151840	18151898	18152031	18152106	14570	239,162,142	6,0,5	21,24,15	0,2,0	195	149	3.0693622289580195e-12	6.55570854609e-11	0.968,1.0,0.956	1.0,0.902,1.0	0.007
10	gene:Solyc04g071540.2	NA	4	+	58530324	58530386	58530328	58530386	58529434	58529498	10	8,4,5	62,43,49	0,2,0	25,58,31	153	149	3.0802832635489423e-12	6.57368981452e-11	0.112,0.083,0.09	0.0,0.032,0.0	0.084
19176	gene:Solyc07g055060.2	NA	7	-	63190425	63190517	63190425	63190513	63190607	63190711	19176	137,106,134	4949,3203,2553	5,5,2	72,278,173	153	149	3.1027127983342863e-12	6.61618246145e-11	0.026,0.031,0.049	0.063,0.017,0.011	0.005
25514	gene:Solyc02g093220.2	NA	2	-	54158079	54158227	54158079	54158172	54158644	54158780	25514	68,84,53	10,4,2	34,125,97	9,12,8	204	149	3.2035276804981864e-12	6.8256184667e-11	0.832,0.939,0.951	0.734,0.884,0.899	0.068
8596	gene:Solyc01g094860.2	NA	1	-	86260237	86260359	86260237	86260341	86260846	86260911	8596	7,8,2	3,3,1	0,4,1	1,0,0	167	149	3.2068891394994254e-12	6.82724348329e-11	0.676,0.704,0.641	0.0,1.0,1.0	0.007
15078	gene:Solyc12g099080.1	NA	12	-	66357882	66358063	66357882	66358044	66359846	66359958	15078	14,13,11	385,290,252	1,7,5	83,226,118	168	149	3.216084794259894e-12	6.84127640729e-11	0.031,0.038,0.037	0.011,0.027,0.036	0.011
15474	gene:Solyc08g067430.2	NA	8	+	56478268	56478356	56478273	56478356	56478141	56478184	15474	28,21,0	2,7,0	1,4,2	0,4,2	154	149	3.3466817666289086e-12	7.11332335689e-11	0.931,0.744,NA	1.0,0.492,0.492	0.176
18692	gene:Solyc06g051160.2	NA	6	-	34324979	34325219	34324979	34324984	34325325	34325380	18692	1,3,0	6,7,2	0,2,0	2,2,2	384	149	3.3619041989136514e-12	7.13990179545e-11	0.061,0.143,0.0	0.0,0.28,0.0	-0.025
18619	gene:Solyc04g005520.2	NA	4	-	349350	349586	349350	349581	350422	350535	18619	2,4,0	85,30,31	0,2,0	12,34,16	154	149	3.491319141355657e-12	7.40875970618e-11	0.022,0.114,0.0	0.0,0.054,0.0	0.027
8358	gene:Solyc01g006680.2	NA	1	-	1261953	1262124	1261953	1262045	1262201	1262424	8358	49,42,24	2,8,6	12,26,11	6,5,3	228	149	3.5615934650952024e-12	7.55178546582e-11	0.941,0.774,0.723	0.567,0.773,0.706	0.131
5517	gene:Solyc08g059760.2	NA	8	-	45234785	45234859	45234785	45234828	45235015	45235169	5517	55,10,31	47,23,19	6,5,17	5,22,12	180	149	3.5689253611936423e-12	7.56122888419e-11	0.492,0.265,0.575	0.498,0.158,0.54	0.045
25050	gene:Solyc02g078440.2	NA	2	+	43118888	43118969	43118892	43118969	43118042	43118133	25050	6,5,3	2,2,0	0,1,2	0,1,0	153	149	3.5729510010714774e-12	7.56365799751e-11	0.745,0.709,1.0	NA,0.493,1.0	0.072
14590	gene:Solyc06g019200.2	NA	6	-	18152504	18152570	18152504	18152555	18153053	18153111	14590	17,7,9	22,12,10	2,7,10	2,22,16	164	149	3.5975318113075438e-12	7.60956185305e-11	0.412,0.346,0.45	0.476,0.224,0.362	0.049
20226	gene:Solyc05g048810.2	NA	5	-	59502844	59502990	59502844	59502979	59503085	59503261	20226	5,1,2	55,66,37	0,4,0	0,15,24	160	149	3.658763759451536e-12	7.73285460375e-11	0.078,0.014,0.048	NA,0.199,0.0	-0.053
10320	gene:Solyc08g074910.2	NA	8	+	59057600	59057655	59057605	59057655	59057116	59057399	10320	12,14,5	21,31,7	0,2,1	0,5,6	154	149	3.6622847115281915e-12	7.73407408815e-11	0.356,0.304,0.409	NA,0.279,0.139	0.147
22074	gene:Solyc07g006820.2	NA	7	+	1690036	1690162	1690042	1690162	1689729	1689920	22074	15,3,9	61,17,62	2,4,1	0,9,3	155	149	3.83307782014325e-12	8.08825601711e-11	0.191,0.145,0.122	1.0,0.299,0.243	-0.361
14836	gene:Solyc12g005770.1	NA	12	-	423400	423649	423400	423587	426706	426833	14836	9,4,3	6,0,3	2,0,0	0,2,0	211	149	3.962424240048384e-12	8.35448211961e-11	0.514,1.0,0.414	1.0,0.0,NA	0.143
5280	gene:Solyc04g077650.2	NA	4	+	62592522	62592639	62592525	62592639	62592319	62592435	5280	2,4,1	77,88,42	0,1,0	6,19,12	152	149	4.4818255083885015e-12	9.44202389181e-11	0.025,0.043,0.023	0.0,0.049,0.0	0.014
15119	gene:Solyc01g080860.2	NA	1	-	80179717	80179847	80179717	80179836	80184083	80184513	15119	233,176,110	14,2,11	42,118,73	2,7,0	160	149	4.769981592670025e-12	1.00410405786e-10	0.939,0.988,0.903	0.951,0.94,1.0	-0.02
5419	gene:Solyc05g056230.2	NA	5	-	65587579	65587714	65587579	65587690	65587777	65587870	5419	92,82,60	1385,1241,939	9,19,22	203,547,388	173	149	4.935089125702963e-12	1.03802823396e-10	0.054,0.054,0.052	0.037,0.029,0.047	0.016
6176	gene:Solyc02g079980.2	NA	2	-	44347032	44347185	44347032	44347182	44347259	44347394	6176	1,5,2	23,4,8	0,0,3	0,5,5	152	149	4.984271463948542e-12	1.04753436504e-10	0.041,0.551,0.197	NA,0.0,0.37	0.078
16347	gene:Solyc03g043720.2	NA	3	+	7240878	7241013	7240920	7241013	7240737	7240763	16347	29,34,25	8,1,4	10,30,14	2,1,2	191	149	5.167041185295123e-12	1.08507864891e-10	0.739,0.964,0.83	0.796,0.959,0.845	-0.022
12084	gene:Solyc03g117060.2	NA	3	-	66324594	66324821	66324594	66324779	66325342	66325466	12084	22,6,21	560,412,424	4,10,1	121,323,201	191	149	5.297614353729484e-12	1.1116104368e-10	0.03,0.011,0.037	0.025,0.024,0.004	0.008
25638	gene:Solyc05g018650.2	NA	5	-	22692127	22692294	22692127	22692234	22692928	22693058	25638	42,46,33	8,3,2	12,34,34	6,6,3	209	149	5.3566882930709125e-12	1.12310900357e-10	0.789,0.916,0.922	0.588,0.802,0.89	0.116
27191	gene:Solyc01g099710.2	NA	1	+	89873912	89874105	89873986	89874105	89872756	89873104	27191	6,7,3	90,48,73	0,1,2	30,61,43	223	149	5.447313858147806e-12	1.14119922143e-10	0.043,0.089,0.027	0.0,0.011,0.03	0.039
16701	gene:Solyc03g033400.2	NA	3	+	4969835	4969970	4969913	4969970	4969625	4969713	16701	30,6,14	123,37,74	0,5,1	4,73,30	227	149	6.107129642390478e-12	1.27840958434e-10	0.138,0.096,0.11	0.0,0.043,0.021	0.093
7839	gene:Solyc07g039190.2	NA	7	-	45556043	45556256	45556043	45556143	45556441	45556536	7839	11,13,3	0,1,5	0,0,3	0,3,0	262	149	6.18012730981145e-12	1.29266022736e-10	1.0,0.881,0.254	NA,0.0,1.0	0.212
23889	gene:Solyc01g067510.2	NA	1	+	76241270	76241404	76241320	76241404	76241110	76241182	23889	35,23,26	0,5,1	6,23,6	0,6,1	199	149	6.267246604774794e-12	1.30983958277e-10	1.0,0.775,0.951	1.0,0.742,0.818	0.055
22552	gene:Solyc11g043210.1	NA	11	-	33327657	33327700	33327657	33327697	33327842	33327970	22552	17,16,17	179,123,130	2,8,4	48,105,61	152	149	6.748715931933833e-12	1.40934432629e-10	0.085,0.113,0.114	0.039,0.069,0.06	0.048
1863	gene:Solyc07g049200.2	NA	7	+	59495939	59496046	59495954	59496046	59495441	59495563	1863	2,4,4	46,47,32	0,1,3	20,26,24	164	149	6.816783130387406e-12	1.42242819395e-10	0.038,0.072,0.102	0.0,0.034,0.102	0.025
14443	gene:Solyc02g085810.2	NA	2	+	48598548	48598705	48598553	48598705	48598107	48598196	14443	60,2,22	11,0,1	5,21,7	0,2,2	154	149	7.46167656877382e-12	1.55575956459e-10	0.841,1.0,0.955	1.0,0.91,0.772	0.038
22352	gene:Solyc06g063290.2	NA	6	+	39996475	39996706	39996508	39996706	39995228	39995540	22352	10,9,7	87,50,61	0,6,0	9,33,18	182	149	7.570318102836952e-12	1.57715961046e-10	0.086,0.128,0.086	0.0,0.13,0.0	0.057
18418	gene:Solyc09g075060.2	NA	9	-	66883366	66883460	66883366	66883430	66883697	66883862	18418	16,9,10	293,143,161	4,0,0	17,27,20	179	149	8.349821419903406e-12	1.73817875216e-10	0.043,0.05,0.049	0.164,0.0,0.0	-0.007
2282	gene:Solyc03g005920.2	NA	3	-	621577	621723	621577	621703	621843	621903	2282	14,22,6	5,5,1	2,4,11	0,0,2	169	149	8.468063923408308e-12	1.7613975244e-10	0.712,0.795,0.841	1.0,1.0,0.829	-0.16
9378	gene:Solyc10g009000.2	NA	10	+	3036727	3036988	3036750	3036988	3036525	3036651	9378	40,21,18	14,9,14	1,12,8	1,2,0	172	149	9.707636485212612e-12	2.01763701031e-10	0.712,0.669,0.527	0.464,0.839,1.0	-0.132
8208	gene:Solyc04g009470.2	NA	4	+	2878453	2878512	2878456	2878512	2876927	2877082	8208	6,10,5	49,40,33	0,5,0	10,20,8	152	149	1.0447748518043487e-11	2.16974546496e-10	0.107,0.197,0.129	0.0,0.197,0.0	0.079
20368	gene:Solyc12g006030.1	NA	12	-	627487	627581	627487	627547	627756	627804	20368	6,5,5	121,119,68	1,1,5	38,97,64	183	149	1.0518998956851015e-11	2.18281691624e-10	0.039,0.033,0.056	0.021,0.008,0.06	0.013
16082	gene:Solyc06g035920.2	NA	6	-	25271735	25271777	25271735	25271774	25276993	25277247	16082	722,551,515	8,8,11	126,333,228	2,2,0	152	149	1.0761043639584043e-11	2.22952190422e-10	0.989,0.985,0.979	0.984,0.994,1.0	-0.008
3591	gene:Solyc01g103140.2	NA	1	-	91800100	91800289	91800100	91800278	91800941	91801142	3591	2,0,1	3,3,4	1,1,0	0,4,7	160	149	1.0755264812145202e-11	2.22952190422e-10	0.383,0.0,0.189	1.0,0.189,0.0	-0.206
9166	gene:Solyc02g075630.1	NA	2	-	41780587	41780709	41780587	41780692	41780979	41781050	9166	11,18,9	270,335,169	1,5,3	39,130,72	166	149	1.0835766280315679e-11	2.24323416824e-10	0.035,0.046,0.046	0.022,0.033,0.036	0.012
22533	gene:Solyc02g071830.1	NA	2	-	41199259	41199374	41199259	41199369	41200373	41200535	22533	6,15,17	4,11,11	7,8,6	0,0,2	154	149	1.088324050882512e-11	2.2512882788e-10	0.592,0.569,0.599	1.0,1.0,0.744	-0.328
21578	gene:Solyc12g013900.1	NA	12	-	4705710	4705866	4705710	4705839	4705960	4706230	21578	27,18,7	599,664,376	7,23,17	155,336,280	176	149	1.091963469169249e-11	2.25703951995e-10	0.037,0.022,0.016	0.037,0.055,0.049	-0.022
24768	gene:Solyc03g097180.2	NA	3	-	59503969	59504075	59503969	59504071	59504160	59504484	24768	5,6,1	227,174,140	0,0,2	23,79,31	153	149	1.1815124289411139e-11	2.44021328779e-10	0.021,0.032,0.007	0.0,0.0,0.059	0.0
461	gene:Solyc02g069620.2	NA	2	-	39459294	39459387	39459294	39459380	39459802	39459930	461	6,2,1	3,1,3	0,5,1	2,1,0	156	149	1.1892474866653997e-11	2.45233286673e-10	0.656,0.656,0.241	0.0,0.827,1.0	-0.091
6311	gene:Solyc09g074950.2	NA	9	+	66757179	66757306	66757209	66757306	66757041	66757117	6311	11,9,6	227,130,142	0,1,2	27,100,59	179	149	1.1883920738291837e-11	2.45233286673e-10	0.039,0.054,0.034	0.0,0.008,0.027	0.031
1934	gene:Solyc07g005880.2	NA	7	-	708730	708781	708730	708778	709104	709348	1934	17,9,8	164,182,104	0,9,2	31,107,61	152	149	1.194431313506806e-11	2.46109059115e-10	0.092,0.046,0.07	0.0,0.076,0.031	0.034
10770	gene:Solyc04g077030.2	NA	4	-	61995791	61996026	61995791	61996007	61996836	61996925	10770	4,14,6	38,53,26	0,2,2	4,16,12	168	149	1.2534345211024271e-11	2.57862007078e-10	0.085,0.19,0.17	0.0,0.1,0.129	0.072
12357	gene:Solyc10g006320.2	NA	10	-	961831	961990	961831	961986	962271	962407	12357	25,16,13	81,86,61	0,6,2	11,25,25	153	149	1.2530608119632817e-11	2.57862007078e-10	0.231,0.153,0.172	0.0,0.189,0.072	0.098
23505	gene:Solyc06g068230.2	NA	6	+	42289354	42289456	42289361	42289456	42289207	42289270	23505	301,72,153	17,11,10	54,174,139	2,12,4	156	149	1.2965654062911845e-11	2.66526367674e-10	0.944,0.862,0.936	0.963,0.933,0.971	-0.042
5386	gene:Solyc11g069150.1	NA	11	-	53753960	53754021	53753960	53754002	53754675	53754740	5386	4,2,0	0,2,0	0,8,2	4,0,0	168	149	1.3525991142161207e-11	2.7782745371e-10	1.0,0.47,NA	0.0,1.0,1.0	0.068
8094	gene:Solyc10g076860.1	NA	10	+	59833366	59833445	59833371	59833445	59833097	59833144	8094	10,6,6	56,50,37	0,2,2	25,41,24	154	149	1.4094686031408139e-11	2.89282419321e-10	0.147,0.104,0.136	0.0,0.045,0.075	0.089
12968	gene:Solyc02g079250.2	NA	2	+	43856595	43856709	43856649	43856709	43855794	43856003	12968	3,2,5	86,84,57	0,1,3	15,64,48	203	149	1.4131313210470069e-11	2.89807751251e-10	0.025,0.017,0.06	0.0,0.011,0.044	0.016
25538	gene:Solyc09g064780.2	NA	9	+	62172073	62172176	62172084	62172176	62171683	62172003	25538	3,0,5	25,7,16	0,1,0	1,0,3	160	149	1.4203110264059703e-11	2.91052971722e-10	0.101,0.0,0.225	0.0,1.0,0.0	-0.225
25375	gene:Solyc10g081610.1	NA	10	-	62659934	62660022	62659934	62660019	62660718	62660748	25375	71,17,52	26,0,14	19,51,21	2,6,2	152	149	1.468541396974007e-11	3.00701878721e-10	0.728,1.0,0.785	0.903,0.893,0.911	-0.065
15993	gene:Solyc06g084480.2	NA	6	+	49576576	49576676	49576584	49576676	49575972	49576024	15993	52,20,32	6,4,5	4,30,27	0,2,0	157	149	1.5021581575047834e-11	3.07345770684e-10	0.892,0.826,0.859	1.0,0.934,1.0	-0.119
13207	gene:Solyc02g067290.2	NA	2	-	37462756	37462985	37462756	37462886	37463858	37464005	13207	16,7,14	10,1,11	0,7,1	1,2,0	248	149	1.572413419327989e-11	3.2146982832e-10	0.49,0.808,0.433	0.0,0.678,1.0	0.018
13067	gene:Solyc01g097820.2	NA	1	+	88525275	88525507	88525441	88525507	88524713	88524820	13067	9,5,30	34,19,17	2,0,0	4,4,11	315	149	1.5874347503857898e-11	3.2428847844e-10	0.111,0.111,0.455	0.191,0.0,0.0	0.162
19436	gene:Solyc05g008270.2	NA	5	-	2651797	2651980	2651797	2651976	2652461	2652595	19436	74,70,47	4,4,0	63,106,61	0,0,5	153	149	1.617758937972534e-11	3.30226457339e-10	0.947,0.945,1.0	1.0,1.0,0.922	-0.01
18629	gene:Solyc11g065070.1	NA	11	+	50371649	50371832	50371652	50371832	50371332	50371531	18629	10,4,9	180,191,134	1,1,4	31,100,79	152	149	1.7015394758508036e-11	3.47058568091e-10	0.052,0.02,0.062	0.031,0.01,0.047	0.015
27256	gene:Solyc01g099930.2	NA	1	-	90042485	90042545	90042485	90042542	90042642	90042704	27256	12,15,12	3,0,3	0,0,6	0,3,0	152	149	1.714747345335494e-11	3.49481206434e-10	0.797,1.0,0.797	NA,0.0,1.0	0.365
15862	gene:Solyc07g042180.2	NA	7	-	55194913	55195101	55194913	55195033	55195659	55195690	15862	16,13,5	278,228,133	1,3,6	53,99,96	217	149	1.7871666417082832e-11	3.63958564685e-10	0.038,0.038,0.025	0.013,0.02,0.041	0.009
5344	gene:Solyc08g082530.2	NA	8	+	65291713	65291807	65291723	65291807	65291228	65291503	5344	5,5,7	86,84,67	1,5,0	45,138,75	159	149	1.8808536968485155e-11	3.82741343686e-10	0.052,0.053,0.089	0.02,0.033,0.0	0.047
4702	gene:Solyc11g042940.1	NA	11	-	33972278	33972422	33972278	33972418	33972818	33973067	4702	116,67,64	64,35,26	15,20,17	10,14,13	153	149	1.8828394229733435e-11	3.82848873691e-10	0.638,0.651,0.706	0.594,0.582,0.56	0.086
2862	gene:Solyc12g056650.1	NA	12	-	62629759	62629852	62629759	62629830	62630052	62630271	2862	3393,3115,1703	127,0,83	319,861,709	0,0,0	171	149	1.90455868114538e-11	3.86965669856e-10	0.959,1.0,0.947	1.0,1.0,1.0	-0.031
25350	gene:Solyc12g005590.1	NA	12	-	315689	315820	315689	315774	315871	316056	25350	35,17,26	107,67,87	0,3,0	3,2,2	195	149	2.0586863819269394e-11	4.17957882068e-10	0.2,0.162,0.186	0.0,0.534,0.0	0.005
7786	gene:Solyc10g079070.1	NA	10	+	60704238	60704407	60704350	60704407	60704065	60704134	7786	94,44,67	1,1,2	14,19,18	0,0,5	261	149	2.2449578212093593e-11	4.55423065027e-10	0.982,0.962,0.95	1.0,1.0,0.673	0.074
4995	gene:Solyc09g008260.2	NA	9	+	1732428	1732632	1732485	1732632	1732201	1732335	4995	134,63,81	3,2,2	15,55,34	0,1,0	206	149	2.4609341778753938e-11	4.9885186564e-10	0.97,0.958,0.967	1.0,0.975,1.0	-0.027
4826	gene:Solyc05g026140.2	NA	5	+	39844085	39844208	39844097	39844208	39844007	39844019	4826	54,25,49	16,11,13	1,15,3	4,2,5	161	149	2.6105813156624953e-11	5.28778579366e-10	0.757,0.678,0.777	0.188,0.874,0.357	0.264
25391	gene:Solyc08g008510.2	NA	8	+	2916839	2917010	2916843	2917010	2908495	2909350	25391	189,165,127	4,7,0	27,77,48	0,2,0	153	149	2.6559699477490048e-11	5.37557677175e-10	0.979,0.958,1.0	1.0,0.974,1.0	-0.012
16406	gene:Solyc05g008350.2	NA	5	+	2710848	2710981	2710853	2710981	2710353	2710504	16406	202,78,129	37,13,13	18,77,52	1,8,6	154	149	2.6751005563874283e-11	5.41012830769e-10	0.841,0.853,0.906	0.946,0.903,0.893	-0.047
24953	gene:Solyc03g007170.2	NA	3	-	1745589	1745766	1745589	1745763	1745909	1746237	24953	5,0,3	116,55,91	0,2,1	33,52,47	152	149	2.7211412653573952e-11	5.49900786017e-10	0.041,0.0,0.031	0.0,0.036,0.02	0.005
15894	gene:Solyc02g067120.2	NA	2	-	37342815	37342997	37342815	37342991	37343084	37343234	15894	2,4,2	1,9,0	0,1,2	0,0,2	155	149	2.742360066693416e-11	5.53762807933e-10	0.658,0.299,1.0	NA,1.0,0.49	-0.093
17167	gene:Solyc08g076420.2	NA	8	-	60429206	60429406	60429206	60429323	60430796	60430892	17167	29,39,14	806,714,391	3,13,5	125,272,215	232	149	2.806481812983189e-11	5.66275604523e-10	0.023,0.034,0.022	0.015,0.03,0.015	0.006
19654	gene:Solyc02g068180.2	NA	2	+	38203110	38203197	38203123	38203197	38202879	38202994	19654	87,96,50	23,17,13	36,40,43	0,0,1	162	149	2.815775356574886e-11	5.67714768938e-10	0.777,0.839,0.78	1.0,1.0,0.975	-0.193
676	gene:Solyc01g009280.2	NA	1	-	3313417	3313597	3313417	3313545	3313740	3313822	676	110,53,43	4,0,2	18,60,32	0,2,0	201	149	2.8506072455752265e-11	5.74296801752e-10	0.953,1.0,0.941	1.0,0.957,1.0	-0.021
16147	gene:Solyc08g081580.2	NA	8	+	64593867	64593946	64593870	64593946	64593742	64593770	16147	45,34,24	3,5,0	15,16,22	1,2,0	152	149	2.9663890738134e-11	5.97164807342e-10	0.936,0.87,1.0	0.936,0.887,1.0	-0.006
20488	gene:Solyc12g015970.1	NA	12	+	6002079	6002174	6002121	6002174	6001915	6002003	20488	96,75,46	9,0,4	13,41,19	2,0,0	191	149	3.022661299950318e-11	6.08027067466e-10	0.893,1.0,0.9	0.835,1.0,1.0	-0.014
21812	gene:Solyc04g008700.2	NA	4	+	2370752	2370910	2370769	2370910	2368144	2368228	21812	3,5,0	100,44,82	0,1,1	12,64,33	166	149	3.2753438084625944e-11	6.58351623505e-10	0.026,0.093,0.0	0.0,0.014,0.026	0.026
25329	gene:Solyc07g005930.2	NA	7	+	771619	771779	771626	771779	771407	771492	25329	0,2,1	73,79,49	0,5,1	16,67,55	156	149	3.310016671935466e-11	6.64812293489e-10	0.0,0.024,0.019	0.0,0.067,0.017	-0.014
18202	gene:Solyc01g066310.2	NA	1	+	73962060	73962212	73962079	73962212	73961612	73961744	18202	9,2,5	240,111,167	1,1,0	39,120,45	168	149	3.3583607948444706e-11	6.74006848292e-10	0.032,0.016,0.026	0.022,0.007,0.0	0.015
27518	gene:Solyc05g010180.2	NA	5	-	4380753	4380989	4380753	4380977	4382070	4382261	27518	49,30,51	55,74,42	1,13,9	17,42,34	161	149	3.396041889323754e-11	6.81048980721e-10	0.452,0.273,0.529	0.052,0.223,0.197	0.261
10361	gene:Solyc07g053810.2	NA	7	-	62231290	62231468	62231290	62231432	62233329	62233627	10361	53,28,12	0,4,1	20,41,42	0,2,0	185	149	3.421219986621633e-11	6.85574906701e-10	1.0,0.849,0.906	1.0,0.943,1.0	-0.063
22953	gene:Solyc01g005540.2	NA	1	-	363152	363257	363152	363211	363393	363486	22953	105,67,72	19,10,10	47,125,73	8,14,6	195	149	3.615222813633523e-11	7.23898769337e-10	0.809,0.837,0.846	0.818,0.872,0.903	-0.034
26922	gene:Solyc02g022830.2	NA	2	+	24099560	24099709	24099566	24099709	24099023	24099300	26922	31,9,32	12,2,2	1,4,8	3,4,1	155	149	3.624041472003333e-11	7.25111907928e-10	0.713,0.812,0.939	0.243,0.49,0.885	0.282
26771	gene:Solyc05g007090.2	NA	5	-	1669722	1669829	1669722	1669815	1670001	1670134	26771	53,45,16	19,8,15	13,33,26	4,4,11	163	149	3.8400324238771226e-11	7.67743468856e-10	0.718,0.837,0.494	0.748,0.883,0.684	-0.089
2588	gene:Solyc01g100720.2	NA	1	-	90678693	90678821	90678693	90678766	90680226	90680355	2588	357,308,269	11,9,10	47,147,87	0,2,3	204	149	4.193025431625858e-11	8.37680388701e-10	0.96,0.962,0.952	1.0,0.982,0.955	-0.021
20147	gene:Solyc12g007170.1	NA	12	+	1610260	1610355	1610268	1610355	1608441	1608572	20147	10,12,11	272,129,169	1,1,0	34,67,48	157	149	4.319853300335948e-11	8.62362204051e-10	0.034,0.081,0.058	0.027,0.014,0.0	0.044
9833	gene:Solyc05g053130.2	NA	5	+	63240448	63240593	63240453	63240593	63240206	63240359	9833	38,9,28	8,2,0	13,29,19	0,1,4	154	149	5.0785851777934016e-11	1.01305627339e-09	0.821,0.813,1.0	1.0,0.966,0.821	-0.051
7965	gene:Solyc07g042270.2	NA	7	-	55403370	55403514	55403370	55403476	55403905	55404010	7965	69,25,48	7,3,6	12,32,22	0,2,0	187	149	5.086541882011931e-11	1.01387360988e-09	0.887,0.869,0.864	1.0,0.927,1.0	-0.102
15961	gene:Solyc08g048240.2	NA	8	-	14597033	14597061	14597033	14597048	14600953	14601097	15961	0,7,0	91,68,39	0,3,0	23,72,56	162	149	5.1141535440806666e-11	1.01860445608e-09	0.0,0.086,0.0	0.0,0.037,0.0	0.016
16304	gene:Solyc10g007670.2	NA	10	+	1945142	1945263	1945151	1945263	1944927	1944964	16304	384,396,213	9,7,10	81,304,185	0,8,0	158	149	5.336949085128802e-11	1.06217416224e-09	0.976,0.982,0.953	1.0,0.973,1.0	-0.021
17606	gene:Solyc02g070310.2	NA	2	-	40093554	40093735	40093554	40093731	40094552	40094666	17606	20,17,6	8,7,10	8,17,8	7,10,15	153	149	5.3427752450186655e-11	1.06252875444e-09	0.709,0.703,0.369	0.527,0.623,0.342	0.096
26700	gene:Solyc01g087290.2	NA	1	-	82225407	82225515	82225407	82225510	82225594	82225664	26700	46,20,43	121,55,48	2,8,4	19,55,39	154	149	5.562761297605707e-11	1.10544101399e-09	0.269,0.26,0.464	0.092,0.123,0.09	0.229
2640	gene:Solyc05g012450.2	NA	5	-	5692672	5692824	5692672	5692821	5693308	5693534	2640	34,25,16	112,52,61	7,22,14	27,95,47	152	149	5.630983963104916e-11	1.11815252982e-09	0.229,0.32,0.205	0.203,0.185,0.226	0.047
9988	gene:Solyc09g072710.2	NA	9	-	65321398	65321598	65321398	65321563	65322550	65322622	9988	61,32,27	5,0,3	11,24,28	0,2,1	184	149	5.635610425546414e-11	1.11822599312e-09	0.908,1.0,0.879	1.0,0.907,0.958	-0.026
24484	gene:Solyc03g111160.2	NA	3	+	61815617	61815713	61815624	61815713	61814838	61814895	24484	87,90,58	10,1,1	8,39,32	0,5,4	156	149	6.092546909387784e-11	1.20797962156e-09	0.893,0.989,0.982	1.0,0.882,0.884	0.033
17473	gene:Solyc05g054460.2	NA	5	+	64388830	64388981	64388859	64388981	64388617	64388740	17473	5,6,3	11,7,5	2,2,2	0,3,1	178	149	6.288461654114375e-11	1.24588368111e-09	0.276,0.418,0.334	1.0,0.358,0.626	-0.319
2473	gene:Solyc09g061380.2	NA	9	-	58974643	58974773	58974643	58974756	58974834	58975000	2473	7,0,1	30,7,8	0,2,1	5,7,0	166	149	6.344882163153144e-11	1.25611453887e-09	0.173,0.0,0.101	0.0,0.204,1.0	-0.31
3558	gene:Solyc11g007700.1	NA	11	-	1936523	1936649	1936523	1936612	1937394	1937463	3558	4,5,2	47,48,24	0,0,2	6,18,15	186	149	6.526994787850894e-11	1.29119488006e-09	0.064,0.077,0.063	0.0,0.0,0.097	0.036
12204	gene:Solyc08g006910.2	NA	8	+	1488585	1488719	1488630	1488719	1487864	1487877	12204	5,1,4	19,14,14	0,7,2	8,4,7	194	149	6.5644586513355e-11	1.29762899345e-09	0.168,0.052,0.18	0.0,0.573,0.18	-0.118
22861	gene:Solyc07g062430.2	NA	7	+	65178397	65178515	65178443	65178515	65176878	65176920	22861	7,4,4	78,74,54	0,7,2	45,97,51	195	149	6.578777646860447e-11	1.29948171098e-09	0.064,0.04,0.054	0.0,0.052,0.029	0.026
3232	gene:Solyc07g044840.2	NA	7	+	57893908	57894090	57893918	57894090	57893672	57893826	3232	1428,643,792	36,17,16	108,374,142	6,23,6	159	149	6.721459025057702e-11	1.32666754356e-09	0.974,0.973,0.979	0.944,0.938,0.957	0.029
6926	gene:Solyc01g107880.2	NA	1	-	95269580	95269741	95269580	95269738	95270817	95271043	6926	290,280,165	12,7,8	86,235,179	0,8,4	152	149	6.800772967761042e-11	1.34131461438e-09	0.959,0.975,0.953	1.0,0.966,0.978	-0.019
10091	gene:Solyc03g046350.2	NA	3	-	12324100	12324197	12324100	12324194	12325038	12325118	10091	11,2,11	10,0,15	0,6,0	1,20,8	152	149	7.358048392299544e-11	1.45013720416e-09	0.519,1.0,0.418	0.0,0.227,0.0	0.57
16070	gene:Solyc08g065990.2	NA	8	+	54442913	54443040	54442970	54443040	54441442	54441614	16070	131,141,107	4,0,4	37,63,30	0,1,0	206	149	7.377947961534806e-11	1.45296904721e-09	0.959,1.0,0.951	1.0,0.979,1.0	-0.023
17052	gene:Solyc07g017640.2	NA	7	+	7720985	7721125	7720988	7721125	7720790	7720909	17052	52,8,16	6,1,4	4,15,8	0,2,0	152	149	7.524119550853765e-11	1.48064527881e-09	0.895,0.887,0.797	1.0,0.88,1.0	-0.1
5477	gene:Solyc12g055910.1	NA	12	+	61902115	61902199	61902118	61902199	61901579	61902007	5477	27,5,22	5,3,7	0,2,8	0,4,4	152	149	7.590005156355747e-11	1.49249270556e-09	0.841,0.62,0.755	NA,0.329,0.662	0.243
5658	gene:Solyc04g064930.2	NA	4	+	56084503	56084609	56084555	56084609	56084348	56084429	5658	15,7,7	159,81,77	3,3,3	28,56,49	201	149	8.411848916206645e-11	1.65286225039e-09	0.065,0.06,0.063	0.074,0.038,0.043	0.011
16141	gene:Solyc08g081580.2	NA	8	+	64593860	64594108	64593891	64594108	64593742	64593770	16141	39,47,35	0,0,1	12,17,14	0,0,4	180	149	8.509692206787427e-11	1.67083799675e-09	1.0,1.0,0.967	1.0,1.0,0.743	0.075
5197	gene:Solyc12g056960.1	NA	12	-	63038886	63039086	63038886	63039068	63040072	63040425	5197	21,33,15	221,268,165	2,13,5	28,43,44	167	149	8.631361023706571e-11	1.69346142983e-09	0.078,0.099,0.075	0.06,0.212,0.092	-0.037
17502	gene:Solyc01g102490.2	NA	1	+	91286805	91286869	91286808	91286869	91285388	91285468	17502	49,38,36	1,0,1	4,6,1	2,3,0	152	149	8.664852145210049e-11	1.69876366199e-09	0.98,1.0,0.972	0.662,0.662,1.0	0.209
27123	gene:Solyc03g121720.2	NA	3	+	69797267	69797447	69797290	69797447	69797115	69797191	27123	9,6,1	293,210,209	3,5,3	137,321,336	172	149	8.693855796748513e-11	1.70317886381e-09	0.026,0.024,0.004	0.019,0.013,0.008	0.005
16284	gene:Solyc12g096230.1	NA	12	+	65249382	65249673	65249473	65249673	65249046	65249172	16284	34,15,15	23,5,8	12,15,1	0,2,2	240	149	8.83422227160681e-11	1.72938787852e-09	0.479,0.651,0.538	1.0,0.823,0.237	-0.131
11141	gene:Solyc09g059630.1	NA	9	-	54948510	54948654	54948510	54948606	54949644	54949719	11141	7,7,5	3,1,3	0,5,0	4,0,0	197	149	1.0013571528407502e-10	1.95879774849e-09	0.638,0.841,0.558	0.0,1.0,NA	0.179
18242	gene:Solyc05g018620.2	NA	5	-	22624250	22624380	22624250	22624322	22625429	22625494	18242	17,10,12	651,518,296	4,9,7	81,236,147	207	149	1.0326504135582018e-10	2.01850885525e-09	0.018,0.014,0.028	0.034,0.027,0.033	-0.011
396	gene:Solyc01g109900.2	NA	1	+	96744462	96744524	96744465	96744524	96743792	96743972	396	239,145,190	51,31,48	1,7,0	0,0,3	152	149	1.0529528768610739e-10	2.05666357086e-09	0.821,0.821,0.795	1.0,1.0,0.0	0.146
23601	gene:Solyc04g082990.2	NA	4	+	66453611	66453686	66453646	66453686	66453232	66453519	23601	26,39,27	3,5,9	3,5,3	2,5,0	184	149	1.0892335066699456e-10	2.12594750771e-09	0.875,0.863,0.708	0.548,0.447,1.0	0.15
6811	gene:Solyc06g011560.2	NA	6	+	8114815	8115030	8115013	8115030	8113882	8114042	6811	313,309,167	18,22,6	36,130,70	6,5,10	347	149	1.1156295998556525e-10	2.17585042448e-09	0.882,0.858,0.923	0.72,0.918,0.75	0.092
10839	gene:Solyc05g054430.2	NA	5	+	64365040	64365137	64365045	64365137	64363665	64363780	10839	20,25,20	0,0,2	2,16,3	0,0,4	154	149	1.1393860225295834e-10	2.22053488115e-09	1.0,1.0,0.906	1.0,1.0,0.421	0.162
26283	gene:Solyc02g021440.2	NA	2	-	22719471	22719560	22719471	22719539	22719662	22719743	26283	24,16,11	346,211,187	3,7,2	25,125,75	170	149	1.1402371563145045e-10	2.22054635534e-09	0.057,0.062,0.049	0.095,0.047,0.023	0.001
20536	gene:Solyc04g051860.2	SK	4	+	51169473	51169532	51169479	51169532	51166595	51166901	20536	140,70,69	2,1,5	5,31,28	0,2,4	155	149	1.1968997781854685e-10	2.32916696835e-09	0.985,0.985,0.93	1.0,0.937,0.871	0.031
10130	gene:Solyc07g062410.2	NA	7	-	65167218	65167308	65167218	65167305	65167395	65167548	10130	5,17,5	68,73,43	5,7,5	15,38,16	152	149	1.2228640407539585e-10	2.3779319922e-09	0.067,0.186,0.102	0.246,0.153,0.234	-0.093
11073	gene:Solyc04g082560.2	NA	4	+	66207160	66207314	66207165	66207314	66207000	66207079	11073	45,18,29	7,0,5	5,32,14	4,0,8	154	149	1.2932802759371918e-10	2.51300045334e-09	0.861,1.0,0.849	0.547,1.0,0.629	0.178
16995	gene:Solyc01g099770.2	NA	1	+	89916001	89916175	89916017	89916175	89915804	89915933	16995	882,682,489	27416,23053,15754	56,199,176	4344,13193,8367	165	149	1.3342033803376936e-10	2.59060288284e-09	0.028,0.026,0.027	0.012,0.013,0.019	0.012
20736	gene:Solyc08g076140.2	NA	8	+	60168639	60168760	60168650	60168760	60168149	60168266	20736	5,2,3	78,71,45	0,3,0	9,27,18	160	149	1.3651082218981985e-10	2.64865273984e-09	0.056,0.026,0.058	0.0,0.094,0.0	0.015
16537	gene:Solyc01g079650.2	NA	1	+	78782316	78782397	78782329	78782397	78782192	78782241	16537	61,80,42	2,2,3	28,33,33	0,0,3	162	149	1.402345727255149e-10	2.71889480448e-09	0.966,0.974,0.928	1.0,1.0,0.91	-0.014
24742	gene:Solyc02g090670.2	NA	2	-	52201050	52201175	52201050	52201166	52201445	52201506	24742	0,5,3	8,9,0	3,4,9	6,5,8	158	149	1.4283339398875907e-10	2.76723900699e-09	0.0,0.344,1.0	0.32,0.43,0.515	0.026
9126	gene:Solyc11g010420.1	NA	11	+	3487368	3487470	3487376	3487470	3486664	3486851	9126	49,62,27	1,1,2	0,11,4	0,1,2	157	149	1.4305384360374552e-10	2.76946759419e-09	0.979,0.983,0.928	NA,0.913,0.655	0.179
17515	gene:Solyc01g102490.2	NA	1	+	91287330	91287568	91287410	91287568	91287078	91287146	17515	13,7,7	17,10,2	0,8,4	0,5,0	229	149	1.4619917264231093e-10	2.82827574704e-09	0.332,0.313,0.695	NA,0.51,1.0	-0.308
19164	gene:Solyc04g077820.2	NA	4	-	62707205	62707410	62707205	62707394	62708011	62708165	19164	12,4,3	91,135,61	0,3,0	27,82,39	165	149	1.550968582415787e-10	2.99819688217e-09	0.106,0.026,0.043	0.0,0.032,0.0	0.048
10233	gene:Solyc09g064430.2	NA	9	+	61656009	61656103	61656033	61656103	61655149	61655261	10233	45,31,29	12,6,7	7,25,11	4,8,5	173	149	1.6253061908996456e-10	3.13958962802e-09	0.764,0.817,0.781	0.601,0.729,0.655	0.126
26990	gene:Solyc04g015340.2	NA	4	-	5528213	5528411	5528213	5528341	5529592	5529853	26990	6,9,2	166,156,101	3,14,3	73,150,95	219	149	1.650547822625169e-10	3.18600601383e-09	0.024,0.038,0.013	0.027,0.06,0.021	-0.011
19081	gene:Solyc10g019170.1	NA	10	+	12162441	12162475	12162447	12162475	12162003	12162104	19081	21,9,14	1,3,0	4,6,5	0,4,1	155	149	1.670637049911913e-10	3.22241600134e-09	0.953,0.743,1.0	1.0,0.59,0.828	0.093
3292	gene:Solyc02g089100.2	NA	2	+	50996699	50996752	50996703	50996752	50996351	50996473	3292	176,176,168	2,4,6	27,109,88	2,2,0	153	149	1.6966783515074528e-10	3.27024482557e-09	0.988,0.977,0.965	0.929,0.982,1.0	0.006
6392	gene:Solyc06g011530.2	NA	6	+	8021992	8022222	8022157	8022222	8021721	8021813	6392	197,66,160	31,11,27	10,28,19	6,15,4	314	149	1.7021072119952296e-10	3.27830341395e-09	0.751,0.74,0.738	0.442,0.47,0.693	0.208
25294	gene:Solyc03g080010.2	NA	3	-	51908042	51908121	51908042	51908102	51908316	51908373	25294	5,0,0	25,8,7	2,1,0	4,6,3	168	149	1.7766563994605891e-10	3.41938023958e-09	0.151,0.0,0.0	0.307,0.129,0.0	-0.095
18935	gene:Solyc11g065320.1	NA	11	-	50710951	50711000	50710951	50710965	50711077	50711284	18935	73,67,23	16,21,12	2,19,7	8,23,14	184	149	1.7919493627479243e-10	3.44628855847e-09	0.787,0.721,0.608	0.168,0.401,0.288	0.42
10448	gene:Solyc08g048500.2	NA	8	-	12405620	12405860	12405620	12405832	12406341	12406836	10448	230,152,130	5,7,0	54,134,79	0,1,2	177	149	1.8183560460595861e-10	3.49451585121e-09	0.975,0.948,1.0	1.0,0.991,0.971	-0.013
14925	gene:Solyc04g082660.2	NA	4	+	66269265	66269402	66269331	66269402	66268188	66268449	14925	14,14,4	38,41,31	0,2,0	9,37,41	215	149	1.8530100646810908e-10	3.55851077553e-09	0.203,0.191,0.082	0.0,0.036,0.0	0.147
21103	gene:Solyc07g026670.2	NA	7	+	30215971	30216067	30215976	30216067	30215803	30215857	21103	65,31,34	8,11,3	7,27,19	0,0,1	154	149	1.866011743993094e-10	3.5808615432e-09	0.887,0.732,0.916	1.0,1.0,0.948	-0.138
12701	gene:Solyc07g017510.2	NA	7	+	7416612	7416777	7416615	7416777	7416406	7416530	12701	12,1,3	260,154,193	0,15,3	32,155,53	152	149	1.9016691972224105e-10	3.64662419564e-09	0.043,0.006,0.015	0.0,0.087,0.053	-0.025
23758	gene:Solyc07g042590.2	NA	7	-	56056530	56056722	56056530	56056667	56056999	56057135	23758	13,2,13	100,81,82	0,0,2	5,59,31	204	149	1.958908239349331e-10	3.75364539431e-09	0.087,0.018,0.104	0.0,0.0,0.045	0.055
2352	gene:Solyc07g018300.2	NA	7	-	10040684	10040762	10040684	10040756	10040842	10040884	2352	57,43,32	1,0,2	16,62,46	2,3,2	155	149	2.0949156129637784e-10	4.01133586503e-09	0.982,1.0,0.939	0.885,0.952,0.957	0.042
5749	gene:Solyc07g052570.2	NA	7	-	61056278	61056493	61056278	61056470	61057358	61057446	5749	6,9,13	0,0,0	0,0,0	0,0,8	172	149	2.2658692777018242e-10	4.3355172465e-09	1.0,1.0,1.0	NA,NA,0.0	1.0
23045	gene:Solyc04g051600.2	NA	4	+	50897058	50897164	50897078	50897164	50896815	50896985	23045	1,1,1	73,52,56	1,4,0	5,21,19	169	149	2.293956053413039e-10	4.38606400868e-09	0.012,0.017,0.015	0.15,0.144,0.0	-0.083
2283	gene:Solyc03g005920.2	NA	3	-	621577	621723	621577	621696	621843	621903	2283	18,29,6	61,82,51	2,6,13	13,52,38	176	149	2.338033109501418e-10	4.46708856871e-09	0.2,0.23,0.091	0.115,0.089,0.225	0.031
16706	gene:Solyc03g053000.2	NA	3	+	21490424	21490636	21490440	21490636	21490238	21490322	16706	59,11,23	92,28,56	1,27,21	10,38,18	165	149	2.3637188812663425e-10	4.51288217513e-09	0.367,0.262,0.271	0.083,0.391,0.513	-0.029
15708	gene:Solyc03g096940.2	NA	3	+	59323853	59324101	59324005	59324101	59320309	59320552	15708	11,2,5	2,0,0	2,2,4	2,0,2	301	149	2.370475554811903e-10	4.52249551928e-09	0.731,1.0,1.0	0.331,1.0,0.497	0.301
25335	gene:Solyc06g060270.2	NA	6	+	38251741	38251975	38251751	38251975	38249180	38249395	25335	0,1,4	6,4,11	0,3,1	0,4,0	159	149	2.44228626911821e-10	4.65611774862e-09	0.0,0.19,0.254	NA,0.413,1.0	-0.558
16762	gene:Solyc03g098650.2	NA	3	+	60949573	60949747	60949580	60949747	60949439	60949500	16762	16,21,21	1,6,0	0,12,9	0,0,2	156	149	2.446163603934218e-10	4.66012792161e-09	0.939,0.77,1.0	NA,1.0,0.811	-0.002
25966	gene:Solyc08g067470.2	NA	8	+	56494573	56494804	56494593	56494804	56494192	56494497	25966	2,7,6	30,21,22	1,0,0	2,14,6	169	149	2.452329759626548e-10	4.6684895011e-09	0.056,0.227,0.194	0.306,0.0,0.0	0.057
15578	gene:Solyc03g119650.2	NA	3	+	68206153	68206370	68206168	68206370	68205745	68205839	15578	1,2,2	90,21,58	0,7,1	19,24,23	164	149	2.519047620838684e-10	4.7920275197e-09	0.01,0.08,0.03	0.0,0.209,0.038	-0.042
16345	gene:Solyc03g043720.2	NA	3	+	7240871	7241013	7240920	7241013	7240737	7240763	16345	35,42,28	8,1,4	10,36,14	2,1,2	198	149	2.6494459244583327e-10	5.03643949938e-09	0.767,0.969,0.84	0.79,0.964,0.84	-0.006
10414	gene:Solyc02g089230.2	NA	2	+	51101121	51101314	51101166	51101314	51100457	51100498	10414	3,6,7	274,199,209	0,5,3	34,60,38	194	149	2.6892349757694626e-10	5.10837975766e-09	0.008,0.023,0.025	0.0,0.06,0.057	-0.02
17674	gene:Solyc07g017680.1	NA	7	+	7731786	7731940	7731811	7731940	7730810	7730880	17674	17,3,4	41,22,22	0,1,2	7,7,6	174	149	2.6984280465244467e-10	5.12213896028e-09	0.262,0.105,0.135	0.0,0.109,0.222	0.057
17244	gene:Solyc12g009790.1	NA	12	+	3000079	3000248	3000173	3000248	2999679	2999781	17244	17,10,10	75,53,40	1,1,4	22,36,27	243	149	2.7507704421784755e-10	5.21772493043e-09	0.122,0.104,0.133	0.027,0.017,0.083	0.077
2538	gene:Solyc06g068030.2	NA	6	-	42164198	42164280	42164198	42164241	42165067	42165178	2538	32,30,10	4,2,0	14,32,16	0,0,2	188	149	2.781217980521995e-10	5.27167226308e-09	0.864,0.922,1.0	1.0,1.0,0.864	-0.026
7698	gene:Solyc12g099270.1	NA	12	-	66471376	66471481	66471376	66471463	66471571	66471674	7698	13,2,3	406,255,209	4,1,0	44,177,117	167	149	2.9973107304825146e-10	5.67717016586e-09	0.028,0.007,0.013	0.075,0.005,0.0	-0.011
13762	gene:Solyc04g051670.2	NA	4	+	50967356	50967592	50967466	50967592	50966371	50966463	13762	21,5,14	0,0,7	1,3,0	0,0,5	259	149	3.1014963702677695e-10	5.87027457805e-09	1.0,1.0,0.535	1.0,1.0,0.0	0.178
23305	gene:Solyc04g082710.2	NA	4	+	66298835	66299071	66298868	66299071	66298254	66298769	23305	806,585,526	12,15,12	188,417,275	0,5,0	182	149	3.375430924494235e-10	6.38415736626e-09	0.982,0.97,0.973	1.0,0.986,1.0	-0.02
6316	gene:Solyc11g007670.1	NA	11	+	1904122	1904185	1904130	1904185	1903727	1904017	6316	8,0,0	5,4,3	2,1,3	0,0,0	157	149	3.3823261881573593e-10	6.39259649562e-09	0.603,0.0,0.0	1.0,1.0,1.0	-0.799
3958	gene:Solyc10g055720.1	NA	10	-	57248871	57248952	57248871	57248945	57249928	57249992	3958	203,203,114	5,6,0	31,92,79	0,0,3	156	149	3.4146467157403666e-10	6.44904269369e-09	0.975,0.97,1.0	1.0,1.0,0.962	-0.006
6810	gene:Solyc06g011560.2	NA	6	+	8114818	8115030	8115013	8115030	8113882	8114042	6810	326,308,170	18,22,6	36,134,72	6,5,10	344	149	3.4480273293173437e-10	6.50740847475e-09	0.887,0.858,0.925	0.722,0.921,0.757	0.09
1783	gene:Solyc12g040810.1	NA	12	+	42548375	42548460	42548402	42548460	42548007	42548124	1783	3,0,2	2,8,1	0,5,1	0,0,0	176	149	3.526327548758988e-10	6.65040567361e-09	0.559,0.0,0.629	NA,1.0,1.0	-0.604
7787	gene:Solyc10g079070.1	NA	10	+	60704238	60704407	60704312	60704407	60704065	60704134	7787	50,23,25	5,8,6	4,13,5	6,6,10	223	149	3.529387318985254e-10	6.65140130969e-09	0.87,0.658,0.736	0.308,0.591,0.25	0.372
17469	gene:Solyc05g054460.2	NA	5	+	64388636	64388740	64388650	64388740	64388387	64388522	17469	22,16,22	89,73,50	5,15,4	21,48,41	163	149	3.642974709714908e-10	6.86054398559e-09	0.184,0.167,0.287	0.179,0.222,0.082	0.052
12509	gene:Solyc05g052450.2	NA	5	-	62666955	62667166	62666955	62667161	62668041	62668321	12509	13,6,14	0,1,0	0,5,0	0,0,2	154	149	3.7506558614118536e-10	7.05827221599e-09	1.0,0.853,1.0	NA,1.0,0.0	0.451
21932	gene:Solyc02g066950.2	NA	2	+	37206880	37207012	37206885	37207012	37205383	37205489	21932	20,5,12	160,70,79	0,13,3	32,82,66	154	149	3.9024805800657327e-10	7.33873065991e-09	0.108,0.065,0.128	0.0,0.133,0.042	0.042
25358	gene:Solyc12g005590.1	NA	12	-	314867	314971	314867	314920	315685	315820	25358	144,103,90	3,12,5	0,3,18	1,1,0	200	149	4.093227941623867e-10	7.69193070489e-09	0.973,0.865,0.931	0.0,0.691,1.0	0.359
8368	gene:Solyc03g095240.2	NA	3	+	56223995	56224137	56224022	56224137	56223567	56223725	8368	4,2,1	18,12,17	2,1,0	4,7,11	176	149	4.108060807383163e-10	7.71428630956e-09	0.158,0.124,0.047	0.297,0.108,0.0	-0.025
7351	gene:Solyc01g111040.2	NA	1	+	97450171	97450407	97450180	97450407	97448582	97449016	7351	6,6,2	9,3,1	1,2,0	0,6,0	158	149	4.117735141607682e-10	7.72692999323e-09	0.386,0.654,0.654	1.0,0.239,NA	-0.055
14996	gene:Solyc03g121670.2	NA	3	-	69771012	69771092	69771012	69771089	69771793	69771913	14996	5,0,2	58,40,20	0,7,0	10,22,13	152	149	4.1372851130615645e-10	7.75807403321e-09	0.078,0.0,0.089	0.0,0.238,0.0	-0.024
16764	gene:Solyc03g098650.2	NA	3	+	60949565	60949747	60949580	60949747	60949439	60949500	16764	3,14,3	1,6,0	4,8,9	0,0,2	164	149	4.366031889864272e-10	8.18117145354e-09	0.732,0.679,1.0	1.0,1.0,0.803	-0.131
16057	gene:Solyc01g104060.2	NA	1	-	92536647	92536752	92536647	92536721	92537122	92537156	16057	14,9,8	105,90,55	1,6,4	20,98,65	180	149	4.596603099622857e-10	8.60708196937e-09	0.099,0.076,0.107	0.04,0.048,0.048	0.049
14963	gene:Solyc08g008550.2	NA	8	-	2933353	2933418	2933353	2933408	2934417	2934470	14963	168,182,111	0,8,2	45,84,81	0,2,0	159	149	4.682399827939158e-10	8.76149044728e-09	1.0,0.955,0.981	1.0,0.975,1.0	-0.013
15383	gene:Solyc03g007040.2	NA	3	+	1581340	1581506	1581415	1581506	1581187	1581241	15383	1,3,1	0,0,2	0,0,0	2,3,0	224	149	4.722484426982513e-10	8.83020557874e-09	1.0,1.0,0.25	0.0,0.0,NA	0.75
10828	gene:Solyc03g081320.2	NA	3	+	52194087	52194171	52194104	52194171	52193824	52194001	10828	176,144,80	8,4,11	50,163,138	10,18,10	166	149	4.791680696632773e-10	8.9532178934e-09	0.952,0.97,0.867	0.818,0.89,0.925	0.052
13043	gene:Solyc09g011910.2	NA	9	-	5173464	5173604	5173464	5173536	5173722	5174165	13043	43,30,28	5,3,0	12,24,19	2,1,0	217	149	4.865948344222157e-10	9.0855244457e-09	0.855,0.873,1.0	0.805,0.943,1.0	-0.007
19183	gene:Solyc02g055440.2	NA	2	-	2574030	2574129	2574030	2574120	2574219	2574384	19183	8,10,12	462,322,332	2,10,10	78,260,186	158	149	4.956050287332423e-10	9.24718729393e-09	0.016,0.028,0.033	0.024,0.035,0.048	-0.01
14757	gene:Solyc06g062860.2	NA	6	-	39656846	39656965	39656846	39656935	39657672	39657813	14757	8,15,5	3,8,0	1,1,12	0,6,4	179	149	4.962552009338295e-10	9.25247644398e-09	0.689,0.609,1.0	1.0,0.122,0.714	0.154
18633	gene:Solyc02g087140.2	NA	2	+	49641261	49641369	49641276	49641369	49639859	49639958	18633	76,45,55	39,18,14	23,43,39	7,12,4	164	149	4.965928889653668e-10	9.25247644398e-09	0.639,0.694,0.781	0.749,0.765,0.899	-0.1
20777	gene:Solyc06g066790.2	NA	6	+	41977879	41977939	41977880	41977939	41977678	41977776	20777	4,4,0	190,152,115	3,4,1	30,102,81	150	149	5.011582892459935e-10	9.33092091905e-09	0.02,0.025,0.0	0.09,0.037,0.012	-0.031
3811	gene:Solyc06g007350.2	NA	6	+	1387323	1387426	1387348	1387426	1387131	1387255	3811	27,6,10	35,11,7	7,12,12	14,31,10	174	149	5.023337029342617e-10	9.3461818058e-09	0.398,0.318,0.55	0.3,0.249,0.507	0.07
15443	gene:Solyc03g118500.2	NA	3	+	67342833	67342929	67342843	67342929	67342579	67342648	15443	51,20,15	12,3,10	5,10,19	0,0,7	159	149	5.057556031431013e-10	9.40318857054e-09	0.799,0.862,0.584	1.0,1.0,0.718	-0.158
14833	gene:Solyc12g005770.1	NA	12	-	419225	419454	419225	419429	419566	419638	14833	9,11,6	0,6,0	1,5,4	0,3,0	174	149	5.15294980371107e-10	9.57377258086e-09	1.0,0.611,1.0	1.0,0.588,1.0	0.008
11334	gene:Solyc01g100740.2	NA	1	+	90700691	90700830	90700722	90700830	90700543	90700610	11334	10,2,4	18,16,10	2,1,0	4,21,7	180	149	5.187986519174903e-10	9.63205610214e-09	0.315,0.094,0.249	0.293,0.038,0.0	0.109
17125	gene:Solyc07g066090.2	NA	7	+	67618271	67618371	67618291	67618371	67618127	67618177	17125	84,79,38	4,2,0	18,35,23	4,2,0	169	149	5.244480342410728e-10	9.73006660138e-09	0.949,0.972,1.0	0.799,0.939,1.0	0.061
18318	gene:Solyc06g066730.2	NA	6	+	41927879	41928128	41927998	41928128	41927639	41927746	18318	8,4,10	139,136,76	5,8,13	32,154,102	268	149	5.313987038678639e-10	9.84643507108e-09	0.031,0.016,0.068	0.08,0.028,0.066	-0.02
22238	gene:Solyc02g091290.2	NA	2	+	52629568	52629661	52629590	52629661	52628919	52629022	22238	4,1,2	34,17,35	1,1,1	4,27,18	171	149	5.314698690870805e-10	9.84643507108e-09	0.093,0.049,0.047	0.179,0.031,0.046	-0.022
6108	gene:Solyc07g039340.2	NA	7	-	47180211	47180301	47180211	47180279	47180383	47180526	6108	62,15,32	0,0,5	21,45,45	0,0,2	171	149	5.682436135735349e-10	1.05203156957e-08	1.0,1.0,0.848	1.0,1.0,0.951	-0.034
22220	gene:Solyc06g051570.2	NA	6	-	35094127	35094343	35094127	35094339	35094452	35095618	22220	1,7,0	0,1,0	2,1,1	0,2,0	153	149	5.689604495321299e-10	1.05261689927e-08	1.0,0.872,NA	1.0,0.327,1.0	0.16
23807	gene:Solyc07g065310.2	NA	7	-	67126330	67126434	67126330	67126429	67126557	67126635	23807	47,48,43	2,2,2	20,50,29	1,0,2	154	149	5.707380480436684e-10	1.05516250951e-08	0.958,0.959,0.954	0.951,1.0,0.933	-0.004
10125	gene:Solyc02g080110.2	NA	2	+	44415255	44415355	44415261	44415355	44414805	44414994	10125	57,35,37	22,21,11	1,8,15	0,0,4	155	149	5.926718121355332e-10	1.09494241748e-08	0.714,0.616,0.764	1.0,1.0,0.783	-0.23
7790	gene:Solyc10g079070.1	NA	10	+	60704211	60704407	60704350	60704407	60704065	60704134	7790	116,52,72	1,1,2	15,26,20	0,0,5	288	149	6.028716380078092e-10	1.11300357007e-08	0.984,0.964,0.949	1.0,1.0,0.674	0.074
1685	gene:Solyc07g014700.2	NA	7	-	5114875	5114968	5114875	5114945	5115051	5115114	1685	6,5,5	271,165,145	1,3,2	64,162,99	172	149	6.143046272698278e-10	1.13331438645e-08	0.019,0.026,0.029	0.013,0.016,0.017	0.009
5503	gene:Solyc11g008000.1	NA	11	-	2207059	2207155	2207059	2207123	2207237	2207518	5503	4,3,1	8,15,2	2,0,0	1,0,3	181	149	6.218469031154147e-10	1.14642385907e-08	0.292,0.141,0.292	0.622,NA,0.0	-0.069
20232	gene:Solyc05g048810.2	NA	5	-	59498225	59498235	59498225	59498232	59498326	59498441	20232	64,53,28	46,28,30	3,5,6	4,7,5	152	149	6.270479984127723e-10	1.15520182092e-08	0.577,0.65,0.478	0.424,0.412,0.541	0.109
7259	gene:Solyc09g091850.2	NA	9	-	71058756	71058927	71058756	71058818	71059918	71059991	7259	6,3,4	63,33,36	0,4,0	8,26,8	258	149	6.407022185013691e-10	1.17952964136e-08	0.052,0.05,0.06	0.0,0.082,0.0	0.027
25989	gene:Solyc07g063590.2	NA	7	+	66028924	66029038	66028939	66029038	66028295	66028697	25989	2,0,2	0,0,0	0,0,0	4,0,1	164	149	6.493737815073394e-10	1.19465676568e-08	1.0,NA,1.0	0.0,NA,0.0	1.0
1785	gene:Solyc12g040810.1	NA	12	+	42548217	42548460	42548402	42548460	42548007	42548124	1785	10,4,8	2,8,1	2,13,1	0,0,0	334	149	6.506958861123392e-10	1.19625133828e-08	0.69,0.182,0.781	1.0,1.0,1.0	-0.449
10584	gene:Solyc02g070220.2	NA	2	-	39983140	39983192	39983140	39983188	39983305	39983422	10584	19,31,7	61,39,20	2,23,13	18,48,40	153	149	6.560039929485549e-10	1.20516649642e-08	0.233,0.436,0.254	0.098,0.318,0.24	0.089
3946	gene:Solyc06g063230.2	NA	6	+	39936410	39936562	39936422	39936562	39935579	39935642	3946	0,2,1	0,0,0	0,0,0	0,6,2	161	149	6.577725281272656e-10	1.20757107522e-08	NA,1.0,1.0	NA,0.0,0.0	1.0
20262	gene:Solyc03g026210.2	NA	3	-	3611134	3611230	3611134	3611179	3611309	3611375	20262	222,183,133	5,15,9	47,166,117	0,5,0	200	149	6.646923561338544e-10	1.21942268771e-08	0.971,0.901,0.917	1.0,0.961,1.0	-0.057
12590	gene:Solyc06g071470.2	NA	6	+	43971504	43971746	43971510	43971746	43970693	43970763	12590	214,183,158	501,375,341	12,20,38	35,129,117	155	149	6.654063844754524e-10	1.21988074854e-08	0.291,0.319,0.308	0.248,0.13,0.238	0.101
9553	gene:Solyc02g086910.2	NA	2	-	49500873	49501113	49500873	49500945	49501470	49501613	9553	14,23,14	203,160,96	3,15,8	86,254,194	317	149	6.693310314010301e-10	1.22622005062e-08	0.031,0.063,0.064	0.016,0.027,0.019	0.032
11868	gene:Solyc05g012200.2	NA	5	+	5466433	5466608	5466493	5466608	5466229	5466327	11868	9,8,5	90,50,47	0,6,1	15,38,19	209	149	6.788927184554751e-10	1.24287042554e-08	0.067,0.102,0.07	0.0,0.101,0.036	0.034
9690	gene:Solyc11g071690.1	NA	11	-	55096808	55096865	55096808	55096862	55096997	55097327	9690	28,18,20	19,8,12	3,6,5	0,2,2	152	149	6.811568501371308e-10	1.24614704805e-08	0.591,0.688,0.62	1.0,0.746,0.71	-0.186
2976	gene:Solyc02g085930.2	NA	2	+	48702543	48702718	48702552	48702718	48701922	48702114	2976	13,8,3	6,7,0	0,1,2	2,13,2	158	149	6.884661793389024e-10	1.25864265814e-08	0.671,0.519,1.0	0.0,0.068,0.485	0.546
10552	gene:Solyc08g081100.2	NA	8	-	64203889	64204089	64203889	64203990	64204500	64205063	10552	16,8,0	100,131,75	5,1,1	24,35,52	248	149	7.10381375808804e-10	1.29780452878e-08	0.088,0.035,0.0	0.111,0.017,0.011	-0.005
8085	gene:Solyc03g116570.2	NA	3	+	65932242	65932347	65932248	65932347	65931587	65931645	8085	4,5,2	3,2,0	0,2,2	0,3,0	155	149	7.566819213950152e-10	1.38143090736e-08	0.562,0.706,1.0	NA,0.391,1.0	0.06
11496	gene:Solyc01g099970.2	NA	1	-	90060927	90061074	90060927	90061065	90061147	90061324	11496	12,8,2	7,4,2	2,3,1	0,0,2	158	149	7.685761382395867e-10	1.4021710922e-08	0.618,0.654,0.485	1.0,1.0,0.32	-0.188
2496	gene:Solyc02g094430.2	NA	2	-	54958378	54958568	54958378	54958500	54958820	54958918	2496	6,7,14	37,11,18	0,1,6	5,9,22	217	149	7.863479652717132e-10	1.43359801497e-08	0.1,0.304,0.348	0.0,0.071,0.158	0.174
3747	gene:Solyc12g010230.1	NA	12	+	3346363	3346441	3346376	3346441	3346227	3346276	3747	122,110,57	6,0,2	15,100,42	0,2,0	162	149	8.22947811308374e-10	1.49928307565e-08	0.949,1.0,0.963	1.0,0.979,1.0	-0.022
25987	gene:Solyc07g063590.2	NA	7	+	66037519	66037750	66037546	66037750	66036742	66036843	25987	4,3,3	122,112,78	1,1,1	27,109,51	176	149	8.264010631424339e-10	1.50453099999e-08	0.027,0.022,0.032	0.03,0.008,0.016	0.009
16135	gene:Solyc11g008890.1	NA	11	-	3060939	3061163	3060939	3061038	3061366	3061504	16135	24,29,28	256,240,150	3,10,2	47,136,107	274	149	8.327008628533339e-10	1.514950441e-08	0.049,0.062,0.092	0.034,0.038,0.01	0.04
13156	gene:Solyc01g090170.2	NA	1	+	83807780	83807876	83807807	83807876	83807657	83807705	13156	16,11,5	363,405,241	8,8,6	64,216,181	176	149	8.653597946122809e-10	1.57327800445e-08	0.036,0.022,0.017	0.096,0.03,0.027	-0.026
2593	gene:Solyc10g009350.2	NA	10	-	3415869	3416090	3415869	3416084	3416178	3416383	2593	17,8,15	2,0,0	1,9,4	2,0,0	155	149	8.672967265797045e-10	1.57570901134e-08	0.891,1.0,1.0	0.325,1.0,1.0	0.189
13833	gene:Solyc07g025160.2	NA	7	-	26162014	26162079	26162014	26162074	26162155	26162297	13833	61,35,34	0,2,0	23,36,25	2,0,3	154	149	8.702221003679602e-10	1.57993122314e-08	1.0,0.944,1.0	0.918,1.0,0.89	0.045
13533	gene:Solyc10g083360.1	NA	10	+	63202041	63202264	63202173	63202264	63201793	63201908	13533	9,10,4	6,3,6	2,12,2	0,0,0	281	149	8.748626807073076e-10	1.58725949481e-08	0.443,0.639,0.261	1.0,1.0,1.0	-0.552
24588	gene:Solyc09g009960.2	NA	9	-	3414331	3414576	3414331	3414571	3415552	3415728	24588	46,33,18	16,9,9	4,17,10	6,8,10	154	149	8.778528913519838e-10	1.59158545954e-08	0.736,0.78,0.659	0.392,0.673,0.492	0.206
15121	gene:Solyc01g080860.2	NA	1	-	80178969	80179113	80178969	80179103	80179226	80179364	15121	77,30,33	212,184,135	26,49,41	61,171,139	159	149	9.18646769587368e-10	1.66439788164e-08	0.254,0.133,0.186	0.285,0.212,0.217	-0.047
22685	gene:Solyc03g116830.2	NA	3	-	66098410	66098519	66098410	66098514	66098687	66098774	22685	40,16,28	6,4,5	0,12,4	3,0,0	154	149	9.652304288740257e-10	1.747592598e-08	0.866,0.795,0.844	0.0,1.0,1.0	0.168
14826	gene:Solyc09g065010.2	NA	9	-	62686405	62686562	62686405	62686538	62686652	62686815	14826	14,13,2	4,3,2	0,9,2	0,1,1	173	149	9.75452413695472e-10	1.76488363362e-08	0.751,0.789,0.463	NA,0.886,0.633	-0.092
14319	gene:Solyc03g082380.2	NA	3	-	52320958	52321040	52320958	52321005	52321120	52321241	14319	28,23,8	661,568,352	0,5,5	50,169,102	184	149	9.949227592691928e-10	1.79887238877e-08	0.033,0.032,0.018	0.0,0.023,0.038	0.007
926	gene:Solyc04g080390.2	NA	4	-	64586719	64586827	64586719	64586824	64586910	64587158	926	217,195,131	32,15,21	36,131,82	2,6,5	152	149	9.984268437862117e-10	1.80396641081e-08	0.869,0.927,0.859	0.946,0.955,0.941	-0.062
16037	gene:Solyc12g015710.1	NA	12	-	5692099	5692175	5692099	5692160	5692249	5692305	16037	11,7,14	116,60,70	4,9,0	33,83,63	164	149	1.0500103734074191e-09	1.89586409071e-08	0.079,0.096,0.154	0.099,0.09,0.0	0.047
25991	gene:Solyc07g063590.2	NA	7	+	66028902	66029038	66028939	66029038	66028295	66028697	25991	2,0,1	0,0,0	0,2,0	4,0,1	186	149	1.068692272883227e-09	1.92694678798e-08	1.0,NA,1.0	0.0,1.0,0.0	0.667
9066	gene:Solyc10g051390.1	NA	10	+	52082755	52082910	52082821	52082910	52082526	52082683	9066	36,58,65	0,0,26	41,88,31	0,0,0	215	149	1.068654874532127e-09	1.92694678798e-08	1.0,1.0,0.634	1.0,1.0,1.0	-0.122
732	gene:Solyc05g014470.2	NA	5	+	8322608	8322721	8322620	8322721	8322380	8322511	732	113,115,87	8877,7216,5026	29,139,55	1073,3676,2072	161	149	1.0977286799264107e-09	1.97794445476e-08	0.012,0.015,0.016	0.024,0.034,0.024	-0.013
10554	gene:Solyc02g082810.2	NA	2	+	46461867	46461975	46461872	46461975	46461536	46461646	10554	23,6,8	5,0,0	7,11,4	0,4,2	154	149	1.1059669587459838e-09	1.99142275348e-08	0.817,1.0,1.0	1.0,0.727,0.659	0.144
13880	gene:Solyc11g006680.1	NA	11	-	1292496	1292724	1292496	1292624	1293527	1294394	13880	10,6,1	92,37,56	0,2,4	7,43,32	249	149	1.1197516946900966e-09	2.01486279255e-08	0.061,0.088,0.011	0.0,0.027,0.07	0.021
20388	gene:Solyc10g083380.1	NA	10	+	63210050	63210149	63210083	63210149	63209640	63209697	20388	6,1,3	9,10,2	1,2,0	3,4,2	182	149	1.1283716056168705e-09	2.02898360378e-08	0.353,0.076,0.551	0.214,0.29,0.0	0.159
11857	gene:Solyc11g005020.1	NA	11	-	43742	43896	43742	43877	43986	44175	11857	2,0,2	38,1,20	0,2,0	4,11,2	168	149	1.1524697893324362e-09	2.07089834717e-08	0.045,0.0,0.081	0.0,0.139,0.0	-0.004
11337	gene:Solyc09g092090.2	NA	9	+	71239648	71239787	71239685	71239787	71239408	71239575	11337	3,3,4	119,95,71	2,2,1	59,118,65	186	149	1.163372617446236e-09	2.08906097286e-08	0.02,0.025,0.043	0.026,0.013,0.012	0.012
2540	gene:Solyc06g068030.2	NA	6	-	42164198	42164321	42164198	42164241	42165067	42165178	2540	42,39,12	4,2,0	14,39,24	0,0,2	229	149	1.1894602205619382e-09	2.1344473671e-08	0.872,0.927,1.0	1.0,1.0,0.886	-0.029
12416	gene:Solyc03g117380.2	NA	3	+	66540302	66540396	66540324	66540396	66539749	66540010	12416	2,3,0	26,18,31	0,0,2	3,10,2	171	149	1.1952757483589348e-09	2.14341905701e-08	0.063,0.127,0.0	0.0,0.0,0.466	-0.092
15296	gene:Solyc12g096150.1	NA	12	+	65184745	65184885	65184751	65184885	65184543	65184649	15296	27,26,21	971,775,759	2,6,3	603,1594,983	155	149	1.2030746074381357e-09	2.15593267476e-08	0.026,0.031,0.026	0.003,0.004,0.003	0.024
15112	gene:Solyc05g014100.1	NA	5	+	7797499	7797618	7797502	7797618	7796118	7796888	15112	31,12,16	34,3,22	0,22,3	5,15,12	152	149	1.2085520762633018e-09	2.1642720924e-08	0.472,0.797,0.416	0.0,0.59,0.197	0.299
16402	gene:Solyc05g008350.2	NA	5	+	2710080	2710271	2710108	2710271	2707861	2708154	16402	272,84,118	24,1,21	21,74,50	3,0,4	177	149	1.2421021350311417e-09	2.22283822816e-08	0.905,0.986,0.825	0.855,1.0,0.913	-0.017
21587	gene:Solyc05g006170.2	NA	5	-	854086	854258	854086	854215	854472	854531	21587	122,83,79	10,4,9	19,27,25	0,1,0	192	149	1.2604720722747854e-09	2.25415784004e-08	0.904,0.942,0.872	1.0,0.954,1.0	-0.079
26704	gene:Solyc01g087290.2	NA	1	-	82222363	82222436	82222363	82222426	82223507	82223569	26704	74,66,32	15,9,15	22,76,48	0,7,2	159	149	1.2613193349546248e-09	2.25415784004e-08	0.822,0.873,0.667	1.0,0.911,0.957	-0.169
18071	gene:Solyc09g063020.2	NA	9	-	60947714	60947850	60947714	60947786	60949981	60950146	18071	19,11,11	6,2,6	3,13,8	2,10,2	213	149	1.3033352442208496e-09	2.32766282807e-08	0.689,0.794,0.562	0.512,0.476,0.737	0.107
15147	gene:Solyc04g009840.2	NA	4	+	3166868	3167033	3166909	3167033	3166552	3166601	15147	2,1,7	75,78,63	2,4,0	4,28,8	190	149	1.321553167782466e-09	2.3585953309e-08	0.02,0.01,0.08	0.282,0.101,0.0	-0.091
6884	gene:Solyc07g044830.2	NA	7	+	57879283	57879467	57879420	57879467	57878960	57879004	6884	18,9,11	172,166,109	1,0,2	33,66,41	286	149	1.3339754623057548e-09	2.3791493123e-08	0.052,0.027,0.05	0.016,0.0,0.025	0.029
15941	gene:Solyc05g052260.2	NA	5	+	62526797	62526945	62526876	62526945	62525414	62525484	15941	3,3,1	7,8,4	1,2,0	2,3,10	228	149	1.3469158141515e-09	2.40059873498e-08	0.219,0.197,0.14	0.246,0.303,0.0	0.002
272	gene:Solyc11g066550.1	NA	11	-	52299427	52299478	52299427	52299474	52299615	52299735	272	1,0,0	2,1,2	0,2,3	0,0,0	153	149	1.4128679488683146e-09	2.51643755151e-08	0.327,0.0,0.0	NA,1.0,1.0	-0.891
26105	gene:Solyc01g095400.2	NA	1	+	86671058	86671195	86671073	86671195	86670240	86670363	26105	6,2,1	148,69,111	0,1,0	14,44,29	164	149	1.4174364091464838e-09	2.52286395018e-08	0.036,0.026,0.008	0.0,0.02,0.0	0.017
17126	gene:Solyc07g066090.2	NA	7	+	67618886	67619046	67618891	67619046	67618668	67618782	17126	72,64,34	0,6,0	23,62,49	0,3,0	154	149	1.4281208124352964e-09	2.54015990951e-08	1.0,0.912,1.0	1.0,0.952,1.0	-0.013
1842	gene:Solyc06g066620.2	NA	6	-	41868165	41868289	41868165	41868256	41868981	41869314	1842	11,5,5	0,2,1	5,5,2	0,4,4	182	149	1.4597289664984494e-09	2.59462379424e-08	1.0,0.672,0.804	1.0,0.506,0.29	0.227
19881	gene:Solyc10g044710.1	NA	10	-	27520482	27520576	27520482	27520549	27520631	27520859	19881	7,8,1	145,142,95	0,3,5	47,142,99	176	149	1.4683136870507293e-09	2.60811824696e-08	0.039,0.046,0.009	0.0,0.018,0.041	0.012
16763	gene:Solyc03g098650.2	NA	3	+	60949565	60949747	60949573	60949747	60949439	60949500	16763	3,12,3	16,19,21	4,8,8	0,12,8	157	149	1.5021504525870568e-09	2.66641854999e-08	0.151,0.375,0.119	1.0,0.388,0.487	-0.41
3664	gene:Solyc01g090280.2	NA	1	-	83950061	83950159	83950061	83950125	83950844	83950902	3664	10,6,3	1,3,0	0,2,0	2,0,0	183	149	1.5078531298582423e-09	2.67473393481e-08	0.891,0.62,1.0	0.0,1.0,NA	0.337
15334	gene:Solyc06g009520.2	NA	6	-	3499971	3500187	3499971	3500178	3501619	3503631	15334	187,163,128	10,6,0	37,122,91	0,3,3	158	149	1.5235200044527336e-09	2.70070135202e-08	0.946,0.962,1.0	1.0,0.975,0.966	-0.011
23610	gene:Solyc01g090780.2	NA	1	+	84445213	84445387	84445230	84445387	84445031	84445140	23610	11,2,2	157,23,71	0,1,2	4,27,14	166	149	1.5592114831329664e-09	2.76210686941e-08	0.059,0.072,0.025	0.0,0.032,0.114	0.003
24967	gene:Solyc02g092010.2	NA	2	-	53229736	53229829	53229736	53229799	53229909	53229974	24967	9,3,10	126,63,66	0,2,0	16,44,30	179	149	1.6524607650723668e-09	2.92532323175e-08	0.056,0.038,0.112	0.0,0.036,0.0	0.057
5686	gene:Solyc01g106900.2	NA	1	+	94610832	94610964	94610835	94610964	94610454	94610687	5686	14,13,6	179,131,93	2,7,1	11,87,60	152	149	1.678761319062869e-09	2.96988138809e-08	0.071,0.089,0.059	0.151,0.073,0.016	-0.007
22708	gene:Solyc12g099830.1	NA	12	-	66818709	66818804	66818709	66818747	66819198	66819416	22708	4,8,2	125,57,66	1,3,1	20,58,37	206	149	1.7029569082051694e-09	3.01065820562e-08	0.023,0.092,0.021	0.035,0.036,0.019	0.015
19412	gene:Solyc05g054570.2	NA	5	+	64460271	64460390	64460282	64460390	64458919	64459270	19412	107,59,48	3,0,1	14,28,35	0,3,4	160	149	1.7048643376129809e-09	3.01200343063e-08	0.971,1.0,0.978	1.0,0.897,0.891	0.054
25778	gene:Solyc06g054380.2	NA	6	+	37169746	37169961	37169876	37169961	37168259	37168503	25778	10,4,1	0,0,2	0,2,1	0,1,0	279	149	1.7248382424955289e-09	3.04524364708e-08	1.0,1.0,0.211	NA,0.516,1.0	-0.021
13243	gene:Solyc01g103490.2	NA	1	+	92090223	92090272	92090234	92090272	92089381	92089583	13243	232,181,128	2,13,7	43,127,73	0,6,2	160	149	1.7307369232051773e-09	3.05360575618e-08	0.991,0.928,0.945	1.0,0.952,0.971	-0.02
4934	gene:Solyc06g009220.2	NA	6	+	3169870	3169995	3169951	3169995	3168770	3168828	4934	3,2,9	1,1,2	1,0,1	0,2,0	230	149	1.7975526277231494e-09	3.16936275724e-08	0.66,0.564,0.745	1.0,0.0,1.0	-0.01
20786	gene:Solyc08g005400.2	NA	8	+	299608	299857	299613	299857	299467	299533	20786	63,45,48	9,6,10	6,48,32	0,2,2	154	149	1.8265524699346574e-09	3.21833399984e-08	0.871,0.879,0.823	1.0,0.959,0.939	-0.108
20089	gene:Solyc07g054500.2	NA	7	-	62813168	62813240	62813168	62813214	62813321	62813448	20089	140,47,109	6,8,5	18,61,22	5,4,3	175	149	1.9091954013080105e-09	3.36169385977e-08	0.952,0.833,0.949	0.754,0.928,0.862	0.063
5149	gene:Solyc06g050990.2	NA	6	+	34088624	34088972	34088926	34088972	34088382	34088467	5149	120,218,112	2,2,2	25,77,58	0,1,0	451	149	1.927533006430619e-09	3.39170928412e-08	0.952,0.973,0.949	1.0,0.962,1.0	-0.029
5540	gene:Solyc04g080090.2	NA	4	-	64368403	64368694	64368403	64368617	64369315	64369468	5540	131,89,73	5,6,0	26,45,51	0,0,4	226	149	1.9288497328466944e-09	3.39175443987e-08	0.945,0.907,1.0	1.0,1.0,0.894	-0.014
7504	gene:Solyc11g007320.1	NA	11	+	1700007	1700119	1700011	1700119	1699443	1699500	7504	27,7,11	77,51,51	0,0,1	22,30,30	153	149	1.966851796777947e-09	3.45626512061e-08	0.255,0.118,0.174	0.0,0.0,0.031	0.172
19150	gene:Solyc06g084590.2	NA	6	+	49667198	49667405	49667313	49667405	49666973	49667040	19150	23,9,17	0,1,0	0,2,2	0,2,0	264	149	1.9895046265263484e-09	3.49373502964e-08	1.0,0.836,1.0	NA,0.361,1.0	0.265
11268	gene:Solyc08g045780.2	NA	8	-	16631520	16631644	16631520	16631641	16631980	16632105	11268	104,93,71	5,3,1	27,66,44	1,1,0	152	149	2.0458121773278044e-09	3.59021587913e-08	0.953,0.968,0.986	0.964,0.985,1.0	-0.014
17879	gene:Solyc02g086800.2	NA	2	+	49420383	49420517	49420391	49420517	49420055	49420265	17879	3,4,3	18,25,22	0,0,4	2,10,15	157	149	2.0512047762749637e-09	3.59487662959e-08	0.137,0.132,0.115	0.0,0.0,0.202	0.061
4048	gene:Solyc01g106360.2	NA	1	+	94297375	94297467	94297405	94297467	94297192	94297257	4048	9,15,3	103,83,49	3,0,4	23,29,20	179	149	2.051163387710861e-09	3.59487662959e-08	0.068,0.131,0.048	0.098,0.0,0.143	0.002
7446	gene:Solyc03g083250.2	NA	3	+	53100678	53100763	53100683	53100763	53100044	53100145	7446	30,26,16	244,198,160	4,0,0	33,112,69	154	149	2.0803362881393673e-09	3.64350097505e-08	0.106,0.113,0.088	0.105,0.0,0.0	0.067
25021	gene:Solyc10g084930.1	NA	10	+	64282729	64282831	64282772	64282831	64282530	64282651	25021	7,5,10	57,36,27	0,0,2	0,2,4	192	149	2.2013958978412743e-09	3.85295613805e-08	0.087,0.097,0.223	NA,0.0,0.28	-0.004
2861	gene:Solyc12g056650.1	NA	12	-	62629759	62629855	62629759	62629830	62630052	62630271	2861	11,9,4	127,0,83	0,3,9	0,0,0	174	149	2.3230164686299063e-09	4.06311355841e-08	0.069,1.0,0.04	NA,1.0,1.0	-0.63
4534	gene:Solyc08g061140.2	NA	8	-	46791616	46791922	46791616	46791803	46792460	46792832	4534	203,163,127	3,0,5	41,94,76	1,2,0	268	149	2.420040168669518e-09	4.2299983547e-08	0.974,1.0,0.934	0.958,0.963,1.0	-0.004
24023	gene:Solyc12g042500.1	NA	12	+	40058584	40058767	40058610	40058767	40058052	40058134	24023	146,137,65	27,24,3	24,42,31	0,2,0	175	149	2.5980348882508915e-09	4.53809671205e-08	0.822,0.829,0.949	1.0,0.947,1.0	-0.116
9882	gene:Solyc08g067090.2	NA	8	+	56001463	56001533	56001478	56001533	56001297	56001372	9882	3,2,3	218,99,146	1,4,3	27,128,66	164	149	2.6431597387244555e-09	4.61385046485e-08	0.012,0.018,0.018	0.033,0.028,0.04	-0.018
19838	gene:Solyc01g081470.2	NA	1	-	80680062	80680221	80680062	80680205	80681353	80681415	19838	96,81,65	25,6,11	7,56,41	2,3,5	165	149	2.7090861186267254e-09	4.72579026709e-08	0.776,0.924,0.842	0.76,0.944,0.881	-0.014
10893	gene:Solyc02g093440.2	NA	2	+	54316173	54316381	54316236	54316381	54315675	54315962	10893	89,49,45	9,6,2	14,36,27	0,1,5	212	149	2.7815167265928445e-09	4.84892010115e-08	0.874,0.852,0.941	1.0,0.962,0.791	-0.029
26982	gene:Solyc05g015820.2	NA	5	+	12224384	12224425	12224396	12224425	12223809	12223852	26982	1,1,3	0,0,0	0,0,0	0,2,1	161	149	2.842279583891732e-09	4.95156014247e-08	1.0,1.0,1.0	NA,0.0,0.0	1.0
21917	gene:Solyc05g014050.2	NA	5	-	7620140	7620226	7620140	7620211	7620376	7620487	21917	3,0,1	0,1,0	0,0,0	2,0,1	164	149	2.8601097859513377e-09	4.97932035697e-08	1.0,0.0,1.0	0.0,NA,0.0	0.667
14591	gene:Solyc10g086040.1	NA	10	-	65017036	65017247	65017036	65017193	65020999	65021159	14591	5,3,3	170,111,100	2,0,1	29,109,66	203	149	3.131777050744067e-09	5.44866986093e-08	0.021,0.019,0.022	0.048,0.0,0.011	0.001
27374	gene:Solyc02g070260.2	NA	2	+	40036508	40036640	40036520	40036640	40036374	40036448	27374	12,6,8	233,137,151	2,1,3	25,78,42	161	149	3.1539546221561006e-09	5.48362289071e-08	0.045,0.039,0.047	0.069,0.012,0.062	-0.004
8292	gene:Solyc03g025310.2	NA	3	+	2757507	2757705	2757585	2757705	2754642	2754784	8292	56,60,50	15,10,8	16,61,22	15,18,14	227	149	3.2166988690348535e-09	5.58901428495e-08	0.71,0.798,0.804	0.412,0.69,0.508	0.234
24877	gene:Solyc07g053130.2	NA	7	-	61584913	61585175	61584913	61585151	61585244	61585476	24877	16,10,7	168,104,79	1,1,0	0,10,8	173	149	3.4613661520532166e-09	6.01014872311e-08	0.076,0.076,0.071	1.0,0.079,0.0	-0.285
14795	gene:Solyc03g025530.2	NA	3	-	2918118	2918216	2918118	2918205	2918588	2919038	14795	38,4,9	214,52,134	2,9,9	54,134,67	160	149	3.6158590403151077e-09	6.27425580239e-08	0.142,0.067,0.059	0.033,0.059,0.111	0.022
16379	gene:Solyc08g083300.2	NA	8	+	65810057	65810206	65810065	65810206	65809578	65809977	16379	5,3,2	81,39,48	0,2,2	24,65,26	157	149	3.6288562458979942e-09	6.29265230601e-08	0.055,0.068,0.038	0.0,0.028,0.068	0.022
16869	gene:Solyc01g068020.2	NA	1	-	77065015	77065184	77065015	77065111	77065862	77065962	16869	6,11,3	27,21,13	3,17,4	4,18,13	222	149	3.6572226899960755e-09	6.33765813251e-08	0.13,0.26,0.134	0.335,0.388,0.171	-0.123
2405	gene:Solyc09g009190.2	NA	9	+	2543097	2543255	2543102	2543255	2539817	2540121	2405	1144,251,657	70,33,50	71,184,143	1,2,2	154	149	3.7101661107522997e-09	6.42516637413e-08	0.941,0.88,0.927	0.986,0.989,0.986	-0.071
1531	gene:Solyc06g083920.2	NA	6	+	49218381	49218582	49218389	49218582	49217883	49218234	1531	18,10,9	8,14,1	4,4,2	2,10,0	157	149	3.802804735840575e-09	6.58125712881e-08	0.681,0.404,0.895	0.655,0.275,1.0	0.017
11714	gene:Solyc11g064850.1	NA	11	+	50091168	50091370	50091185	50091370	50091016	50091084	11714	122,103,123	3,0,5	8,36,24	0,2,0	166	149	3.855261351602663e-09	6.66764785832e-08	0.973,1.0,0.957	1.0,0.942,1.0	-0.004
19135	gene:Solyc02g081030.2	NA	2	-	45089882	45089987	45089882	45089963	45090115	45090235	19135	10,0,2	228,120,165	2,0,0	29,103,62	173	149	4.051066129375097e-09	7.00168146611e-08	0.036,0.0,0.01	0.056,0.0,0.0	-0.003
23618	gene:Solyc08g081000.2	NA	8	-	64117198	64117343	64117198	64117336	64118047	64118106	23618	57,36,48	0,1,0	0,14,19	0,3,0	156	149	4.065098242107318e-09	7.02131465604e-08	1.0,0.972,1.0	NA,0.817,1.0	0.082
16669	gene:Solyc02g082730.2	NA	2	+	46381888	46382103	46381904	46382103	46381319	46381395	16669	3,2,0	37,44,31	4,1,0	3,15,14	165	149	4.120797059586148e-09	7.11284228334e-08	0.068,0.039,0.0	0.546,0.057,0.0	-0.165
2422	gene:Solyc05g052760.2	NA	5	+	62955435	62955662	62955438	62955662	62955113	62955338	2422	3,9,1	592,417,473	3,9,4	131,376,266	152	149	4.178122034352714e-09	7.20705475801e-08	0.005,0.021,0.002	0.022,0.023,0.015	-0.011
5996	gene:Solyc02g088510.2	NA	2	+	50585278	50585425	50585372	50585425	50583582	50584350	5996	8,5,6	21,10,7	1,0,2	8,2,4	243	149	4.4292060848997855e-09	7.63514915068e-08	0.189,0.235,0.345	0.071,0.0,0.235	0.154
11533	gene:Solyc06g084530.2	NA	6	+	49624050	49624143	49624071	49624143	49623809	49623983	11533	8,3,5	145,53,79	0,4,0	5,32,27	170	149	4.4438121229400275e-09	7.65530414962e-08	0.046,0.047,0.053	0.0,0.099,0.0	0.016
3619	gene:Solyc05g054230.2	NA	5	-	64192964	64193046	64192964	64193030	64194711	64194944	3619	2,4,0	27,22,16	0,4,2	0,12,14	165	149	4.511464005644579e-09	7.76675431797e-08	0.063,0.141,0.0	NA,0.231,0.114	-0.105
7738	gene:Solyc11g069810.1	NA	11	-	54439950	54440143	54439950	54440042	54442634	54442705	7738	13,12,4	8,5,7	8,2,6	0,3,0	250	149	4.528444590794738e-09	7.79088198067e-08	0.492,0.589,0.254	1.0,0.284,1.0	-0.316
3081	gene:Solyc09g090460.2	NA	9	+	69970351	69970424	69970385	69970424	69969572	69969647	3081	25,11,12	141,93,110	2,10,4	50,115,54	183	149	4.68612821887295e-09	8.05688968835e-08	0.126,0.088,0.082	0.032,0.066,0.057	0.047
19840	gene:Solyc05g009190.2	NA	5	-	3331328	3331550	3331328	3331499	3332213	3332375	19840	9,6,10	110,69,56	4,8,2	22,101,59	200	149	4.7782303090707745e-09	8.20986844013e-08	0.057,0.061,0.117	0.119,0.056,0.025	0.012
12663	gene:Solyc11g072320.1	NA	11	+	55518531	55518679	55518566	55518679	55517153	55517290	12663	3,0,2	55,9,32	0,2,0	9,18,6	184	149	4.9572570097352625e-09	8.51190188907e-08	0.042,0.0,0.048	0.0,0.083,0.0	0.002
631	gene:Solyc03g078570.2	NA	3	-	51179972	51180112	51179972	51180084	51180300	51180535	631	19,20,14	1045,1064,631	1,11,14	174,447,297	177	149	5.03849203400513e-09	8.64573639617e-08	0.015,0.016,0.018	0.005,0.02,0.038	-0.005
3100	gene:Solyc02g030130.2	NA	2	-	25180948	25181102	25180948	25181085	25181730	25182048	3100	25,9,16	4,2,1	5,3,6	0,0,6	166	149	5.390459623018013e-09	9.24365305198e-08	0.849,0.802,0.935	1.0,1.0,0.473	0.038
25531	gene:Solyc09g064780.2	NA	9	+	62175501	62175690	62175580	62175690	62174088	62174299	25531	15,9,7	11,1,1	0,4,0	6,2,3	228	149	5.3993075296465226e-09	9.25278591724e-08	0.471,0.855,0.821	0.0,0.567,0.0	0.527
7796	gene:Solyc10g079070.1	NA	10	+	60704211	60704407	60704312	60704407	60704065	60704134	7796	72,31,30	5,8,6	5,20,7	6,6,10	250	149	5.433698729715036e-09	9.3056518467e-08	0.896,0.698,0.749	0.332,0.665,0.294	0.351
921	gene:Solyc08g029200.2	NA	8	-	37869918	37870032	37869918	37870018	37870205	37870300	921	3,2,1	3,0,0	0,0,0	0,2,1	163	149	5.472688814548181e-09	9.36631972945e-08	0.478,1.0,1.0	NA,0.0,0.0	0.826
26983	gene:Solyc05g015820.2	NA	5	+	12224391	12224425	12224396	12224425	12223809	12223852	26983	1,1,2	0,0,0	0,0,0	0,2,1	154	149	5.500219009073518e-09	9.40730817626e-08	1.0,1.0,1.0	NA,0.0,0.0	1.0
11871	gene:Solyc05g012200.2	NA	5	+	5467186	5467280	5467200	5467280	5466733	5466839	11871	102,90,67	27,27,18	38,48,45	6,10,4	163	149	5.59304651208726e-09	9.55985197912e-08	0.775,0.753,0.773	0.853,0.814,0.911	-0.092
12261	gene:Solyc04g055010.2	NA	4	-	53538967	53539064	53538967	53539047	53539302	53539395	12261	22,31,16	1,0,0	6,23,10	1,2,0	166	149	5.814327253141483e-09	9.93161191595e-08	0.952,1.0,1.0	0.843,0.912,1.0	0.066
7215	gene:Solyc09g091590.2	NA	9	+	70843005	70843214	70843013	70843214	70842561	70842657	7215	0,2,2	9,20,14	0,5,3	2,21,13	157	149	6.312251503697257e-09	1.07751240581e-07	0.0,0.087,0.119	0.0,0.184,0.18	-0.053
13490	gene:Solyc02g071740.2	NA	2	-	41113621	41113745	41113621	41113742	41113874	41113960	13490	12,4,5	445,313,219	1,2,0	39,96,49	152	149	6.354905111302775e-09	1.08408904012e-07	0.026,0.012,0.022	0.025,0.02,0.0	0.005
24554	gene:Solyc03g033530.2	NA	3	-	5070918	5071048	5070918	5071034	5073118	5073204	24554	4,7,5	10,4,3	0,2,2	0,3,2	163	149	6.404345575221655e-09	1.09181416357e-07	0.268,0.615,0.604	NA,0.379,0.478	0.067
7070	gene:Solyc12g098740.1	NA	12	+	66149059	66149139	66149066	66149139	66147565	66147617	7070	177,78,147	4,1,4	15,55,37	0,2,0	156	149	6.68952033720691e-09	1.13969123722e-07	0.977,0.987,0.972	1.0,0.963,1.0	-0.009
10894	gene:Solyc02g093440.2	NA	2	+	54316195	54316381	54316236	54316381	54315675	54315962	10894	65,36,34	9,6,2	13,29,16	0,1,5	190	149	7.1914733319877005e-09	1.22441474987e-07	0.85,0.825,0.93	1.0,0.958,0.715	-0.023
25407	gene:Solyc11g044880.1	NA	11	-	32106652	32106793	32106652	32106769	32107313	32107539	25407	147,56,72	0,2,1	9,50,18	1,3,2	173	149	7.570093680659787e-09	1.28804359511e-07	1.0,0.96,0.984	0.886,0.935,0.886	0.079
8168	gene:Solyc02g071530.1	NA	2	+	40930753	40930944	40930762	40930944	40930307	40930676	8168	3,3,6	4,3,0	0,4,1	0,1,3	158	149	7.745704252127538e-09	1.31707052691e-07	0.414,0.485,1.0	NA,0.79,0.239	0.119
1542	gene:Solyc01g106050.2	NA	1	-	94028405	94028465	94028405	94028457	94028549	94028618	1542	78,21,40	2,1,3	11,45,29	0,1,2	157	149	7.864695775042596e-09	1.33643869797e-07	0.974,0.952,0.927	1.0,0.977,0.932	-0.019
13584	gene:Solyc04g076080.2	NA	4	-	61035141	61035218	61035141	61035215	61037046	61037122	13584	5,13,4	209,189,103	0,5,2	40,85,72	152	149	8.25482675494846e-09	1.40182646205e-07	0.023,0.063,0.037	0.0,0.055,0.027	0.014
20044	gene:Solyc03g059180.2	NA	3	-	27862880	27863010	27862880	27863000	27863132	27863233	20044	65,25,25	171,146,86	2,9,1	13,91,58	159	149	8.43662781198867e-09	1.43177421995e-07	0.263,0.138,0.214	0.126,0.085,0.016	0.129
20939	gene:Solyc04g050470.2	NA	4	-	47282595	47282676	47282595	47282672	47282769	47282902	20939	48,36,29	104,75,78	15,8,10	51,133,78	153	149	8.454705176335306e-09	1.43391581464e-07	0.31,0.319,0.266	0.223,0.055,0.111	0.169
9069	gene:Solyc10g051390.1	NA	10	+	52082818	52082910	52082821	52082910	52082526	52082683	9069	5,12,2	0,0,26	4,8,4	0,0,0	152	149	8.670945951524546e-09	1.4696414264e-07	1.0,1.0,0.07	1.0,1.0,1.0	-0.31
2221	gene:Solyc11g005110.1	NA	11	-	101784	101900	101784	101868	104441	104520	2221	18,8,5	46,31,27	0,0,0	6,28,17	181	149	8.708861290277846e-09	1.47511602164e-07	0.244,0.175,0.132	0.0,0.0,0.0	0.184
22407	gene:Solyc02g086790.2	NA	2	-	49400877	49400895	49400877	49400887	49401078	49401113	22407	4,1,1	0,4,0	0,2,2	1,0,4	157	149	9.212424926570298e-09	1.55940473741e-07	1.0,0.192,1.0	0.0,1.0,0.322	0.29
14872	gene:Solyc02g086970.2	NA	2	-	49536646	49536818	49536646	49536784	49537064	49537202	14872	15,9,3	398,369,276	1,4,4	130,277,237	183	149	9.578053870939397e-09	1.6192693277e-07	0.03,0.019,0.009	0.006,0.012,0.014	0.009
1998	gene:Solyc12g019100.1	NA	12	+	9118385	9118478	9118424	9118478	9118009	9118093	1998	1,0,1	0,0,0	0,2,0	2,0,1	188	149	9.578411690602387e-09	1.6192693277e-07	1.0,NA,1.0	0.0,1.0,0.0	0.667
26494	gene:Solyc11g071230.1	NA	11	-	54768045	54768295	54768045	54768234	54769584	54770501	26494	21,6,14	6,2,2	15,17,2	0,0,5	210	149	9.683557574510329e-09	1.63599190379e-07	0.713,0.68,0.832	1.0,1.0,0.221	0.001
17702	gene:Solyc04g006930.2	NA	4	+	621940	622099	621951	622099	621766	621843	17702	0,4,0	12,4,14	1,0,2	3,11,7	160	149	9.822527068758129e-09	1.65840365439e-07	0.0,0.482,0.0	0.237,0.0,0.21	0.012
23907	gene:Solyc02g090570.2	NA	2	+	52116033	52116153	52116038	52116153	52115799	52115928	23907	2,3,2	2,0,1	0,0,0	0,2,2	154	149	1.0434002808227837e-08	1.76051180331e-07	0.492,1.0,0.659	NA,0.0,0.0	0.717
18708	gene:Solyc04g082830.2	NA	4	+	66364947	66365155	66365004	66365155	66364778	66364801	18708	13,9,4	7,0,3	0,0,0	0,5,2	206	149	1.0474991447430076e-08	1.7662933268e-07	0.573,1.0,0.491	NA,0.0,0.0	0.688
15496	gene:Solyc09g014890.2	NA	9	+	7129854	7130040	7129860	7130040	7129067	7129158	15496	10,2,1	34,8,15	4,8,3	7,21,12	155	149	1.0507573130957435e-08	1.77065076154e-07	0.22,0.194,0.06	0.355,0.268,0.194	-0.114
12661	gene:Solyc03g121880.2	NA	3	+	69914754	69914918	69914812	69914918	69914308	69914665	12661	73,46,39	740,709,337	5,4,2	58,219,123	207	149	1.0603570070964194e-08	1.78568198291e-07	0.066,0.045,0.077	0.058,0.013,0.012	0.035
6885	gene:Solyc07g044830.2	NA	7	+	57877499	57877656	57877618	57877656	57877273	57877345	6885	13,12,15	124,92,97	0,1,6	10,39,35	268	149	1.0716793066119507e-08	1.8035930214e-07	0.055,0.068,0.079	0.0,0.014,0.087	0.034
5893	gene:Solyc05g052300.2	NA	5	-	62572296	62572441	62572296	62572423	62572523	62572992	5893	18,2,4	90,117,54	0,2,0	4,65,25	167	149	1.083743563116628e-08	1.82272901067e-07	0.151,0.015,0.062	0.0,0.027,0.0	0.067
19940	gene:Solyc03g118620.2	NA	3	-	67467714	67467904	67467714	67467872	67468650	67468757	19940	12,10,5	112,101,84	1,1,2	20,48,46	181	149	1.0937113586309862e-08	1.8383167692e-07	0.081,0.075,0.047	0.04,0.017,0.035	0.037
1420	gene:Solyc01g005640.2	NA	1	+	449684	449864	449695	449864	446768	446988	1420	157,57,131	66,36,60	10,22,20	0,29,10	160	149	1.1014716097211669e-08	1.85017651272e-07	0.689,0.596,0.67	1.0,0.414,0.651	-0.037
9140	gene:Solyc06g082220.2	NA	6	+	48141171	48141355	48141176	48141355	48140926	48140976	9140	24,9,11	13,7,6	0,2,2	0,3,2	154	149	1.1084241079127885e-08	1.86066515904e-07	0.641,0.554,0.639	NA,0.392,0.492	0.169
12171	gene:Solyc03g116640.2	NA	3	+	65971485	65971674	65971527	65971674	65969627	65969634	12171	2,7,0	1,2,1	4,0,2	0,0,4	191	149	1.1348807228433408e-08	1.90386024711e-07	0.609,0.732,0.0	1.0,NA,0.281	-0.194
16252	gene:Solyc04g049490.2	NA	4	+	42104500	42104608	42104547	42104608	42104014	42104092	16252	196,158,128	3,4,2	26,86,56	1,0,2	196	149	1.1617321728646e-08	1.94766215146e-07	0.98,0.968,0.98	0.952,1.0,0.955	0.007
10440	gene:Solyc07g053260.2	TFT9	7	+	61739426	61739482	61739429	61739482	61738326	61738453	10440	1750,2444,1381	22,21,21	1265,3095,2058	17,47,27	152	149	1.2007138695923102e-08	2.01052060861e-07	0.987,0.991,0.985	0.986,0.985,0.987	0.002
26642	gene:Solyc06g073610.2	NA	6	+	45418938	45419157	45418989	45419157	45418779	45418834	26642	3,1,0	30,19,18	0,3,2	5,23,6	200	149	1.2007562844637422e-08	2.01052060861e-07	0.069,0.038,0.0	0.0,0.089,0.199	-0.06
16476	gene:Solyc03g120940.2	NA	3	-	69182383	69182484	69182383	69182444	69183169	69183331	16476	0,0,0	1,0,1	2,0,1	0,0,0	189	149	1.2045673303767314e-08	2.01561709149e-07	0.0,NA,0.0	1.0,NA,1.0	-1.0
23525	gene:Solyc05g053100.2	NA	5	+	63220287	63220437	63220312	63220437	63219713	63219831	23525	5,3,6	163,141,115	0,2,7	57,214,130	174	149	1.2598480589369974e-08	2.10677710734e-07	0.026,0.018,0.043	0.0,0.008,0.044	0.012
271	gene:Solyc11g066550.1	NA	11	-	52299427	52299478	52299427	52299459	52299615	52299735	271	1,0,0	56,18,32	0,2,6	5,21,16	168	149	1.2820974677428458e-08	2.14261975668e-07	0.016,0.0,0.0	0.0,0.078,0.25	-0.104
20886	gene:Solyc06g048470.2	NA	6	-	31117731	31117772	31117731	31117769	31117902	31117926	20886	36,11,9	57,20,40	0,16,4	4,21,0	152	149	1.323906083786251e-08	2.21108307229e-07	0.382,0.35,0.181	0.0,0.428,1.0	-0.172
5520	gene:Solyc05g005780.2	NA	5	+	607711	607893	607717	607893	607385	607634	5520	169,146,150	19,21,16	22,74,72	2,23,4	155	149	1.3293943625941856e-08	2.21883858321e-07	0.895,0.87,0.9	0.914,0.756,0.945	0.017
12272	gene:Solyc01g107160.2	NA	1	+	94779258	94779393	94779292	94779393	94779126	94779205	12272	9,4,2	97,111,44	4,3,2	50,94,79	183	149	1.3374356185147799e-08	2.23084261168e-07	0.07,0.029,0.036	0.061,0.025,0.02	0.01
23754	gene:Solyc02g094390.2	NA	2	+	54926327	54926494	54926331	54926494	54926027	54926114	23754	6,3,2	2,6,3	0,0,0	3,1,4	153	149	1.4285747395222362e-08	2.38135069683e-07	0.745,0.327,0.394	0.0,0.0,0.0	0.489
25188	gene:Solyc01g067740.2	NA	1	+	76684574	76684659	76684609	76684659	76683502	76683580	25188	183,208,129	5473,5713,3343	31,99,44	477,1116,698	184	149	1.4295659113236442e-08	2.38149182349e-07	0.026,0.029,0.03	0.05,0.067,0.049	-0.027
6843	gene:Solyc02g081920.2	NA	2	-	45689527	45689656	45689527	45689652	45689900	45690026	6843	117,62,91	1,2,3	27,79,46	0,4,3	153	149	1.4764061976530882e-08	2.45796370206e-07	0.991,0.968,0.967	1.0,0.951,0.937	0.013
3693	gene:Solyc05g055000.2	NA	5	+	64777279	64777463	64777303	64777463	64776876	64777010	3693	4,1,2	169,90,103	0,5,1	26,54,35	173	149	1.4925598370236263e-08	2.48328305753e-07	0.02,0.009,0.016	0.0,0.074,0.024	-0.018
16217	gene:Solyc04g015480.2	NA	4	+	5688253	5688337	5688267	5688337	5688033	5688116	16217	12,7,6	433,437,333	8,11,8	364,840,653	163	149	1.52400150233652e-08	2.5339900929e-07	0.025,0.014,0.016	0.02,0.012,0.011	0.004
16805	gene:Solyc02g065080.2	NA	2	-	36255976	36256087	36255976	36256080	36256526	36256577	16805	60,44,53	24,0,7	14,38,24	0,5,0	156	149	1.586559171844785e-08	2.63633750813e-07	0.705,1.0,0.879	1.0,0.879,1.0	-0.098
4453	gene:Solyc09g007680.2	NA	9	-	1230093	1230261	1230093	1230257	1231260	1231752	4453	64,59,46	3,2,3	12,38,29	0,0,2	153	149	1.5896902182126002e-08	2.63987052608e-07	0.954,0.966,0.937	1.0,1.0,0.934	-0.026
16809	gene:Solyc10g085570.1	NA	10	+	64687102	64687273	64687128	64687273	64686734	64687036	16809	13,4,3	29,10,25	2,2,0	2,9,2	175	149	1.590867802760201e-08	2.64015717286e-07	0.276,0.254,0.093	0.46,0.159,0.0	0.001
1810	gene:Solyc07g008320.2	NA	7	-	3097061	3097300	3097061	3097245	3097629	3097721	1810	293,67,217	24,7,16	11,39,14	2,10,0	204	149	1.6321101589286738e-08	2.706891792e-07	0.899,0.875,0.908	0.801,0.74,1.0	0.047
14586	gene:Solyc06g019200.2	NA	6	-	18152775	18152861	18152775	18152853	18152925	18152967	14586	25,12,14	150,141,100	2,6,5	24,63,52	157	149	1.698804015565026e-08	2.81572746328e-07	0.137,0.075,0.117	0.073,0.083,0.084	0.03
10541	gene:Solyc09g031750.2	NA	9	-	28028103	28028271	28028103	28028260	28028349	28029028	10541	15,3,12	17,0,3	3,8,7	0,0,0	160	149	1.7221517970044305e-08	2.85262609452e-07	0.451,1.0,0.788	1.0,1.0,1.0	-0.254
11114	gene:Solyc01g090720.2	NA	1	+	84354886	84355145	84354921	84355145	84354718	84354809	11114	131,111,75	0,5,3	36,105,83	4,0,0	184	149	1.7414153690634807e-08	2.8827172754e-07	1.0,0.947,0.953	0.879,1.0,1.0	0.007
17690	gene:Solyc01g103510.2	NA	1	-	92101048	92101151	92101048	92101142	92102440	92102492	17690	25,15,18	32,21,17	17,55,44	9,57,21	158	149	1.8025485479510295e-08	2.98111690381e-07	0.424,0.402,0.5	0.64,0.476,0.664	-0.151
25741	gene:Solyc08g078370.2	NA	8	-	62198914	62199004	62198914	62199000	62199246	62199482	25741	5,2,2	0,0,0	0,2,0	2,6,0	153	149	1.8031269308959596e-08	2.98111690381e-07	1.0,1.0,1.0	0.0,0.245,NA	0.877
10835	gene:Solyc06g082970.2	NA	6	+	48567835	48567982	48567869	48567982	48567678	48567761	10835	159,174,110	1,3,0	71,180,129	2,0,8	183	149	1.810089209009386e-08	2.99074551006e-07	0.992,0.979,1.0	0.967,1.0,0.929	0.025
10318	gene:Solyc08g074910.2	NA	8	+	59057592	59057655	59057605	59057655	59057116	59057399	10318	13,18,9	21,31,7	0,4,1	0,5,6	162	149	1.833737127912965e-08	3.02791377042e-07	0.363,0.348,0.542	NA,0.424,0.133	0.139
25275	gene:Solyc02g088110.2	NA	2	-	50297702	50297826	50297702	50297815	50300047	50300129	25275	3,3,1	107,119,83	0,3,5	42,82,60	160	149	1.8585514532229767e-08	3.06696012736e-07	0.025,0.023,0.011	0.0,0.033,0.072	-0.015
24744	gene:Solyc02g090670.2	NA	2	-	52201050	52201175	52201050	52201115	52201445	52201506	24744	0,5,3	0,5,0	3,4,9	4,19,1	209	149	1.8677439884224037e-08	3.08019474701e-07	NA,0.416,1.0	0.348,0.131,0.865	0.26
20838	gene:Solyc01g079250.2	NA	1	-	78341571	78341789	78341571	78341697	78342104	78343189	20838	127,102,86	446,348,228	21,57,32	92,310,176	241	149	1.9266732969155193e-08	3.17538482957e-07	0.15,0.153,0.189	0.124,0.102,0.101	0.055
20316	gene:Solyc02g086670.2	NA	2	-	49326274	49326475	49326274	49326398	49327193	49327350	20316	369,220,213	19,3,3	31,86,70	2,10,6	226	149	1.9380096371020988e-08	3.19206590447e-07	0.928,0.98,0.979	0.911,0.85,0.885	0.08
15525	gene:Solyc06g084610.2	NA	6	-	49673692	49673796	49673692	49673792	49673881	49673983	15525	12,4,7	35,19,27	1,6,3	15,49,40	153	149	1.9654390732840393e-08	3.23521615879e-07	0.25,0.17,0.202	0.061,0.107,0.068	0.129
10118	gene:Solyc06g009340.2	NA	6	+	3290460	3290515	3290484	3290515	3289984	3290077	10118	11,6,6	161,158,109	0,14,3	21,59,67	173	149	1.9862478086644075e-08	3.26742117604e-07	0.056,0.032,0.045	0.0,0.17,0.037	-0.025
6770	gene:Solyc12g014320.1	NA	12	-	5136583	5136666	5136583	5136654	5136849	5136947	6770	34,21,14	0,1,3	2,11,17	0,0,2	161	149	2.030316657719304e-08	3.33782533886e-07	1.0,0.951,0.812	1.0,1.0,0.887	-0.041
20223	gene:Solyc02g093170.2	NA	2	-	54108659	54108754	54108659	54108747	54108832	54108895	20223	69,62,58	21,7,6	11,39,27	0,0,0	156	149	2.0542762772127e-08	3.3751026941e-07	0.758,0.894,0.902	1.0,1.0,1.0	-0.149
10147	gene:Solyc11g072510.1	NA	11	+	55707203	55707447	55707260	55707447	55706826	55706989	10147	6,3,1	158,106,72	2,0,0	19,44,37	206	149	2.134105892846888e-08	3.50406849444e-07	0.027,0.02,0.01	0.071,0.0,0.0	-0.005
9174	gene:Solyc03g019780.2	NA	3	+	61380706	61380919	61380717	61380919	61380342	61380531	9174	27,29,17	1472,1886,956	12,12,20	930,2487,1804	160	149	2.155076430014744e-08	3.53629062417e-07	0.017,0.014,0.016	0.012,0.004,0.01	0.007
16512	gene:Solyc10g038130.1	NA	10	-	19762402	19762641	19762402	19762508	19762803	19762857	16512	4,4,0	0,0,0	0,1,0	4,0,0	282	149	2.2235598598023954e-08	3.64638833189e-07	1.0,1.0,NA	0.0,1.0,NA	0.5
7429	gene:Solyc01g049680.2	NA	1	-	45874435	45874678	45874435	45874672	45874766	45875137	7429	68,56,55	114,101,65	7,23,11	7,14,27	155	149	2.239010746309519e-08	3.66943551568e-07	0.364,0.348,0.449	0.49,0.612,0.281	-0.074
23243	gene:Solyc02g014770.2	NA	2	+	18358855	18358973	18358865	18358973	18358167	18358775	23243	58,17,30	10,0,0	3,19,9	5,2,0	159	149	2.2436412099494722e-08	3.67473180964e-07	0.845,1.0,1.0	0.36,0.899,1.0	0.195
15028	gene:Solyc01g098990.2	NA	1	+	89348703	89348795	89348708	89348795	89346929	89347010	15028	3,13,4	2,3,2	1,6,3	1,0,0	154	149	2.2582572120125442e-08	3.69636605712e-07	0.592,0.807,0.659	0.492,1.0,1.0	-0.145
10801	gene:Solyc06g061130.2	NA	6	+	39137553	39137605	39137562	39137605	39137392	39137443	10801	52,24,20	8,6,5	0,33,21	2,3,2	158	149	2.2871426853361276e-08	3.74131541012e-07	0.86,0.79,0.79	0.0,0.912,0.908	0.207
7791	gene:Solyc10g079070.1	NA	10	+	60704312	60704407	60704350	60704407	60704065	60704134	7791	49,29,48	1,1,2	16,12,23	0,0,5	187	149	2.2942299709317593e-08	3.75057346399e-07	0.975,0.959,0.95	1.0,1.0,0.786	0.033
14322	gene:Solyc10g005500.2	NA	10	-	416094	416207	416094	416199	416465	416809	14322	32,18,18	1,2,1	5,15,6	0,2,0	157	149	2.3045527376326622e-08	3.76510603049e-07	0.968,0.895,0.945	1.0,0.877,1.0	-0.023
20390	gene:Solyc10g083380.1	NA	10	+	63210069	63210149	63210083	63210149	63209640	63209697	20390	23,7,20	9,10,2	1,11,0	3,4,2	163	149	2.338294502693672e-08	3.81785797889e-07	0.7,0.39,0.901	0.234,0.715,0.0	0.347
5834	gene:Solyc09g007810.2	NA	9	-	1332642	1332745	1332642	1332718	1332824	1333723	5834	4,4,2	102,137,76	0,4,5	35,65,45	176	149	2.3646867294836612e-08	3.85855186772e-07	0.032,0.024,0.022	0.0,0.05,0.086	-0.019
23347	gene:Solyc09g059600.2	NA	9	+	54904996	54905106	54905006	54905106	54904845	54904930	23347	15,7,4	14,1,3	0,0,0	0,6,2	159	149	2.417946954422412e-08	3.94300958657e-07	0.501,0.868,0.555	NA,0.0,0.0	0.641
11336	gene:Solyc08g006840.2	NA	8	+	1379270	1379382	1379283	1379382	1378341	1378424	11336	51,50,35	3,0,2	9,25,6	0,2,0	162	149	2.4780453617445527e-08	4.03850680511e-07	0.94,1.0,0.942	1.0,0.92,1.0	-0.013
18354	gene:Solyc01g079090.2	NA	1	+	78158224	78158315	78158230	78158315	78157374	78158053	18354	98,50,32	323,234,168	17,55,13	188,436,190	155	149	2.5157115861940008e-08	4.097350222e-07	0.226,0.17,0.155	0.08,0.108,0.062	0.1
13897	gene:Solyc01g098190.2	NA	1	+	88785816	88785918	88785848	88785918	88785405	88785506	13897	242,261,145	20,21,14	13,82,31	0,5,0	181	149	2.6668195196974514e-08	4.34076924424e-07	0.909,0.911,0.895	1.0,0.931,1.0	-0.072
8367	gene:Solyc03g095240.2	NA	3	+	56223998	56224137	56224022	56224137	56223567	56223725	8367	13,9,1	18,12,17	4,1,0	4,7,11	173	149	2.7066177715821005e-08	4.40282077258e-07	0.383,0.392,0.048	0.463,0.11,0.0	0.083
16760	gene:Solyc06g064450.2	NA	6	-	40140521	40140592	40140521	40140584	40141455	40141854	16760	161,142,70	2,5,2	13,51,42	0,2,0	157	149	2.86840320883062e-08	4.66310771653e-07	0.987,0.964,0.971	1.0,0.96,1.0	-0.013
18745	gene:Solyc12g008410.1	NA	12	+	1852666	1852882	1852807	1852882	1851589	1851730	18745	27,12,24	48,38,37	2,0,0	1,17,14	290	149	2.9230202387054203e-08	4.74895885535e-07	0.224,0.14,0.25	0.507,0.0,0.0	0.036
25359	gene:Solyc12g005590.1	NA	12	-	314867	314959	314867	314920	315685	315820	25359	113,88,80	3,12,5	0,3,13	1,1,0	188	149	3.044375914534018e-08	4.94096881392e-07	0.968,0.853,0.927	0.0,0.704,1.0	0.348
25529	gene:Solyc09g064780.2	NA	9	+	62175497	62175690	62175580	62175690	62174088	62174299	25529	9,3,3	11,1,1	0,0,0	6,2,3	232	149	3.044965364751938e-08	4.94096881392e-07	0.344,0.658,0.658	0.0,0.0,0.0	0.553
17986	gene:Solyc10g081510.1	NA	10	+	62568679	62568928	62568680	62568928	62568453	62568559	17986	25,27,12	0,0,17	10,50,37	0,0,0	150	149	3.1034303211160337e-08	5.03272950408e-07	1.0,1.0,0.412	1.0,1.0,1.0	-0.196
8882	gene:Solyc06g083300.2	NA	6	+	48767362	48767487	48767365	48767487	48767097	48767263	8882	149,130,73	689,572,476	17,39,34	101,270,151	152	149	3.129290218933288e-08	5.07153506117e-07	0.175,0.182,0.131	0.142,0.124,0.181	0.014
540	gene:Solyc10g084770.1	NA	10	+	64193492	64193639	64193496	64193639	64193249	64193385	540	9,9,4	152,161,109	0,0,1	20,69,52	153	149	3.1353873568706265e-08	5.0782836777e-07	0.055,0.052,0.035	0.0,0.0,0.018	0.041
2001	gene:Solyc02g031910.2	NA	2	-	27151861	27152022	27151861	27151949	27152595	27152748	2001	467,587,297	2,0,3	69,257,183	0,15,0	222	149	3.164095207112352e-08	5.12162324005e-07	0.994,1.0,0.985	1.0,0.92,1.0	0.02
18621	gene:Solyc02g066920.2	NA	2	+	37180833	37180970	37180839	37180970	37180180	37180223	18621	154,137,69	6,1,6	61,169,147	2,7,0	155	149	3.1664562263182803e-08	5.1222888868e-07	0.961,0.992,0.917	0.967,0.959,1.0	-0.019
13064	gene:Solyc06g053970.2	NA	6	-	36861011	36861193	36861011	36861190	36861281	36861456	13064	6,3,0	13,11,4	0,4,1	0,0,0	152	149	3.1994026728414066e-08	5.17240046881e-07	0.311,0.211,0.0	NA,1.0,1.0	-0.826
12699	gene:Solyc07g017510.2	NA	7	+	7416610	7416777	7416612	7416777	7416406	7416530	12699	15,1,7	8,0,2	6,6,3	0,15,2	151	149	3.211208001898273e-08	5.18829307613e-07	0.649,1.0,0.775	1.0,0.283,0.597	0.181
111	gene:Solyc01g090200.2	NA	1	+	83828346	83828592	83828511	83828592	83828217	83828273	111	110,17,62	9,0,6	2,19,13	4,16,0	314	149	3.2244837485480685e-08	5.20654041537e-07	0.853,1.0,0.831	0.192,0.36,1.0	0.377
3442	gene:Solyc03g111000.2	NA	3	+	61703404	61703581	61703481	61703581	61702006	61702122	3442	15,7,8	121,82,83	2,5,5	41,50,57	226	149	3.240819126051022e-08	5.22970265728e-07	0.076,0.053,0.06	0.031,0.062,0.055	0.014
26047	gene:Solyc06g011370.2	NA	6	+	6757075	6757316	6757078	6757316	6756783	6757005	26047	3,0,2	55,15,46	0,2,0	8,9,4	152	149	3.26683728835974e-08	5.26845195841e-07	0.051,0.0,0.041	0.0,0.179,0.0	-0.029
2214	gene:Solyc07g052040.1	NA	7	+	60576635	60576729	60576639	60576729	60576467	60576500	2214	20,6,6	7,4,3	0,2,2	0,0,2	153	149	3.2805438199828865e-08	5.28731084017e-07	0.736,0.594,0.661	NA,1.0,0.493	-0.083
20550	gene:Solyc08g074550.2	NA	8	+	58656311	58656550	58656461	58656550	58655878	58655971	20550	9,6,10	217,159,92	0,2,2	16,59,42	299	149	3.28608601271895e-08	5.29299605396e-07	0.02,0.018,0.051	0.0,0.017,0.023	0.016
23273	gene:Solyc09g014320.2	NA	9	-	5844397	5844530	5844397	5844446	5844789	5844899	23273	13,3,3	8,8,5	1,0,4	0,2,0	233	149	3.362341208503418e-08	5.41250403729e-07	0.51,0.193,0.277	1.0,0.0,1.0	-0.34
18031	gene:Solyc09g018370.2	NA	9	+	14531660	14531865	14531821	14531865	14530072	14530259	18031	5,2,5	51,20,25	0,2,2	14,43,15	310	149	3.369985739582763e-08	5.42148777493e-07	0.045,0.046,0.088	0.0,0.022,0.06	0.032
13823	gene:Solyc02g070780.2	NA	2	-	40388044	40388122	40388044	40388101	40388370	40388591	13823	16,12,7	62,53,23	16,38,19	77,167,145	170	149	3.3792803959214345e-08	5.4331135423e-07	0.184,0.166,0.211	0.154,0.166,0.103	0.046
110	gene:Solyc01g090200.2	NA	1	+	83828473	83828592	83828514	83828592	83828217	83828273	110	38,5,17	48,10,30	2,11,8	11,69,41	190	149	3.554993982878451e-08	5.71212519414e-07	0.383,0.282,0.308	0.125,0.111,0.133	0.201
11534	gene:Solyc06g084530.2	NA	6	+	49626187	49626379	49626194	49626379	49625930	49626110	11534	5,4,1	0,4,0	0,4,0	0,0,2	156	149	3.592392695248539e-08	5.76868878343e-07	1.0,0.489,1.0	NA,1.0,0.0	0.33
5581	gene:Solyc02g091030.2	NA	2	+	52467911	52468001	52467923	52468001	52467433	52467511	5581	12,1,5	78,28,47	1,1,1	4,10,9	161	149	3.601287531705633e-08	5.77943950797e-07	0.125,0.032,0.09	0.188,0.085,0.093	-0.04
3504	gene:Solyc09g056350.2	NA	9	-	48798458	48798545	48798458	48798535	48799140	48799206	3504	25,13,10	112,56,54	1,6,5	3,16,11	159	149	3.7179052499317156e-08	5.96294803547e-07	0.173,0.179,0.148	0.238,0.26,0.299	-0.099
13114	gene:Solyc01g096990.2	NA	1	+	87973242	87973390	87973274	87973390	87972260	87972414	13114	130,70,80	17,13,3	36,109,36	0,8,0	181	149	3.744098053223446e-08	6.00129346896e-07	0.863,0.816,0.956	1.0,0.918,1.0	-0.094
25520	gene:Solyc06g009750.2	NA	6	+	3709007	3709199	3709035	3709199	3708762	3708948	25520	7,8,4	237,142,122	0,3,2	24,58,64	177	149	3.7705627891357014e-08	6.04002774594e-07	0.024,0.045,0.027	0.0,0.042,0.026	0.009
4674	gene:Solyc03g113780.2	NA	3	-	63830359	63830476	63830359	63830464	63830923	63831014	4674	6,9,4	124,151,90	0,0,2	22,76,48	161	149	3.7890052129700306e-08	6.06587178245e-07	0.043,0.052,0.04	0.0,0.0,0.037	0.033
11556	gene:Solyc07g017430.2	NA	7	-	6924852	6924937	6924852	6924928	6927024	6927157	11556	1,2,0	0,0,3	0,2,2	0,4,0	158	149	3.857471404645573e-08	6.16796295018e-07	1.0,1.0,0.0	NA,0.32,1.0	0.007
26853	gene:Solyc06g082150.2	NA	6	+	48064865	48065025	48064885	48065025	48064547	48064785	26853	1,2,2	2,8,1	0,2,1	0,0,0	169	149	3.856069829511066e-08	6.16796295018e-07	0.306,0.181,0.638	NA,1.0,1.0	-0.625
3358	gene:Solyc01g088480.2	NA	1	-	83268768	83268934	83268768	83268925	83269126	83269235	3358	19,6,3	487,453,275	1,6,4	100,374,289	158	149	3.8923142189733504e-08	6.21988971087e-07	0.035,0.012,0.01	0.009,0.015,0.013	0.007
4558	gene:Solyc01g080510.2	NA	1	+	79760872	79760992	79760895	79760992	79760762	79760805	4558	9,8,5	4,7,0	0,1,0	8,1,2	172	149	3.905582110238024e-08	6.23729772754e-07	0.661,0.497,1.0	0.0,0.464,0.0	0.565
5135	gene:Solyc04g081850.2	NA	4	-	65726848	65726920	65726848	65726907	65726994	65727065	5135	8,4,3	19,8,9	2,4,3	2,7,2	162	149	4.039867656276538e-08	6.4478349452e-07	0.279,0.315,0.235	0.479,0.345,0.58	-0.192
2581	gene:Solyc03g123890.2	NA	3	-	70573830	70573991	70573830	70573938	70574145	70574238	2581	4,6,4	10,2,1	7,2,0	0,0,1	202	149	4.127013861183754e-08	6.58292538841e-07	0.228,0.689,0.747	1.0,1.0,0.0	-0.112
4226	gene:Solyc02g084640.2	NA	2	+	47742013	47742201	47742028	47742201	47741797	47741902	4226	2,2,2	64,52,31	2,2,1	4,19,14	164	149	4.2008193271333525e-08	6.69658522713e-07	0.028,0.034,0.055	0.312,0.087,0.061	-0.114
2380	gene:Solyc01g088250.2	NA	1	+	83065474	83065624	83065488	83065624	83065003	83065222	2380	30,14,5	348,269,235	0,2,10	65,202,140	163	149	4.239189492841612e-08	6.7536535577e-07	0.073,0.045,0.019	0.0,0.009,0.061	0.022
429	gene:Solyc08g076130.2	NA	8	-	60162237	60162296	60162237	60162291	60163678	60163811	429	12,22,10	48,44,40	0,2,2	7,26,24	154	149	4.24926650359547e-08	6.76560486763e-07	0.195,0.326,0.195	0.0,0.069,0.075	0.191
5079	gene:Solyc09g008630.2	NA	9	-	2095359	2095607	2095359	2095572	2097273	2097341	5079	4,8,4	17,11,8	0,0,1	12,20,23	184	149	4.347045789450197e-08	6.91709508992e-07	0.16,0.371,0.288	0.0,0.0,0.034	0.262
15979	gene:Solyc05g005250.2	NA	5	+	200005	200128	200008	200128	199194	199311	15979	0,2,0	84,101,69	1,0,2	13,26,24	152	149	4.357564886723748e-08	6.92963602537e-07	0.0,0.019,0.0	0.07,0.0,0.076	-0.042
22208	gene:Solyc02g070030.2	NA	2	-	39819551	39819735	39819551	39819707	39819875	39820792	22208	4,2,0	2,0,3	2,0,0	0,1,0	177	149	4.6111793950095793e-08	7.32851142688e-07	0.627,1.0,0.0	1.0,0.0,NA	0.042
19207	gene:Solyc08g008520.2	NA	8	-	2921923	2922031	2921923	2922007	2922150	2922211	19207	85,59,64	0,0,5	7,33,30	0,1,4	173	149	4.664047092995931e-08	7.40805206651e-07	1.0,1.0,0.917	1.0,0.966,0.866	0.028
9433	gene:Solyc03g112050.2	NA	3	+	62588435	62588630	62588452	62588630	62586886	62586988	9433	52,28,21	285,184,178	1,4,3	33,55,55	166	149	4.72026758468801e-08	7.49281871404e-07	0.141,0.12,0.096	0.026,0.061,0.047	0.074
4064	gene:Solyc04g009530.2	NA	4	-	2947907	2947982	2947907	2947979	2948770	2949090	4064	128,92,76	16,11,13	13,38,38	3,15,7	152	149	4.728203939803365e-08	7.50088440233e-07	0.887,0.891,0.851	0.809,0.713,0.842	0.088
6939	gene:Solyc11g072390.1	NA	11	+	55571399	55571474	55571405	55571474	55571090	55571255	6939	62,46,45	16,5,7	14,36,15	0,5,4	155	149	4.799803822883096e-08	7.60987605498e-07	0.788,0.898,0.861	1.0,0.874,0.783	-0.037
82	gene:Solyc02g084630.2	NA	2	-	47716597	47716800	47716597	47716774	47716852	47716919	82	14,9,22	118,111,100	3,8,2	17,55,47	175	149	4.899523637217093e-08	7.76329224809e-07	0.092,0.065,0.158	0.131,0.11,0.035	0.013
17514	gene:Solyc01g102490.2	NA	1	+	91287330	91287568	91287402	91287568	91287078	91287146	17514	11,6,7	3,9,8	0,8,4	0,0,0	221	149	5.239742449674926e-08	8.29736430955e-07	0.712,0.31,0.371	NA,1.0,1.0	-0.536
13466	gene:Solyc08g066680.2	NA	8	-	55507639	55507788	55507639	55507724	55507940	55507957	13466	47,38,43	14,6,11	10,24,4	0,0,0	213	149	5.316510866624775e-08	8.41385885404e-07	0.701,0.816,0.732	1.0,1.0,1.0	-0.25
20467	gene:Solyc06g075080.2	NA	6	-	46580777	46580880	46580777	46580873	46581446	46581551	20467	18,16,5	10,7,2	4,10,6	0,0,0	156	149	5.41261199524342e-08	8.56079047122e-07	0.632,0.686,0.705	1.0,1.0,1.0	-0.326
7130	gene:Solyc01g006130.2	NA	1	+	788698	788814	788742	788814	787464	787630	7130	73,63,33	8,3,0	14,48,17	0,0,2	193	149	5.4232488460699555e-08	8.57245309477e-07	0.876,0.942,1.0	1.0,1.0,0.868	-0.017
23751	gene:Solyc02g094390.2	NA	2	+	54926311	54926494	54926331	54926494	54926027	54926114	23751	340,183,156	2,6,3	27,82,57	3,1,4	169	149	5.4338295132064855e-08	8.58401293695e-07	0.993,0.964,0.979	0.888,0.986,0.926	0.045
1180	gene:Solyc02g072300.2	NA	2	+	41587635	41587726	41587636	41587726	41586882	41586897	1180	2,2,1	0,1,1	0,2,2	0,6,0	150	149	5.438091787641606e-08	8.58558349478e-07	1.0,0.665,0.498	NA,0.249,1.0	0.097
8086	gene:Solyc03g114110.2	NA	3	-	64137852	64138089	64137852	64138067	64138599	64138711	8086	46,43,31	8,0,1	20,43,51	0,3,2	171	149	5.451668638193816e-08	8.6018490567e-07	0.834,1.0,0.964	1.0,0.926,0.957	-0.028
24120	gene:Solyc02g072160.2	NA	2	+	41476182	41476299	41476187	41476299	41476043	41476067	24120	10,3,4	149,95,69	0,3,0	15,37,28	154	149	5.5972709327957986e-08	8.82628479445e-07	0.061,0.03,0.053	0.0,0.073,0.0	0.024
1510	gene:Solyc10g083720.1	NA	10	+	63490486	63490638	63490493	63490638	63490098	63490188	1510	5,13,5	516,440,264	3,12,9	85,266,182	156	149	5.735861289583565e-08	9.03940083615e-07	0.009,0.027,0.018	0.033,0.041,0.045	-0.022
11940	gene:Solyc03g121210.2	NA	3	-	69372997	69373039	69372997	69373029	69373298	69373408	11940	69,87,42	0,2,0	14,42,9	0,0,8	159	149	5.742681924927056e-08	9.04472403176e-07	1.0,0.976,1.0	1.0,1.0,0.513	0.154
23565	gene:Solyc07g049350.2	NA	7	+	59631005	59631153	59631009	59631153	59630636	59630933	23565	150,48,76	9,2,8	13,50,20	2,3,0	153	149	5.912350949064681e-08	9.30637338423e-07	0.942,0.959,0.902	0.864,0.942,1.0	-0.001
22661	gene:Solyc01g010590.2	NA	1	+	5598997	5599094	5599007	5599094	5597527	5597617	22661	6,14,8	10,9,1	2,6,5	0,0,4	159	149	6.031685526910086e-08	9.4885275735e-07	0.36,0.593,0.882	1.0,1.0,0.539	-0.235
21328	gene:Solyc02g061960.2	NA	2	+	33507072	33507217	33507099	33507217	33506402	33506988	21328	171,127,77	12,7,3	26,75,43	3,7,4	176	149	6.197214895640618e-08	9.74308991762e-07	0.923,0.939,0.956	0.88,0.901,0.901	0.045
265	gene:Solyc03g025370.2	NA	3	-	2805457	2805588	2805457	2805537	2806632	2806864	265	2,0,3	7,4,9	0,0,2	1,7,12	200	149	6.249345131932807e-08	9.81917140915e-07	0.176,0.0,0.199	0.0,0.0,0.11	0.088
17513	gene:Solyc01g102490.2	NA	1	+	91287363	91287568	91287425	91287568	91287078	91287146	17513	10,6,9	65,55,46	0,6,0	13,18,15	211	149	6.305149381335837e-08	9.90093122517e-07	0.098,0.072,0.121	0.0,0.191,0.0	0.033
11015	gene:Solyc09g092040.2	NA	9	+	71213713	71213854	71213719	71213854	71210423	71210636	11015	43,35,50	14,7,8	12,62,28	4,10,3	155	149	6.377967798188702e-08	1.00042953488e-06	0.747,0.828,0.857	0.743,0.856,0.9	-0.022
13679	gene:Solyc06g007160.2	NA	6	-	1218882	1219084	1218882	1219062	1219354	1219469	13679	11,7,10	201,176,128	3,6,6	57,189,110	171	149	6.378590350264358e-08	1.00042953488e-06	0.046,0.033,0.064	0.044,0.027,0.045	0.009
14541	gene:Solyc10g006270.2	NA	10	-	939052	939301	939052	939109	939379	939453	14541	9,8,3	4,2,3	1,1,1	0,0,0	341	149	6.564454618934517e-08	1.0289665113e-06	0.496,0.636,0.304	1.0,1.0,1.0	-0.521
11991	gene:Solyc04g015450.2	NA	4	-	5649761	5649865	5649761	5649860	5649966	5650047	11991	378,216,167	4,5,7	36,130,70	0,0,2	154	149	6.58347449605437e-08	1.03133248948e-06	0.989,0.977,0.958	1.0,1.0,0.971	-0.016
21958	gene:Solyc03g034220.2	RBCS-2A	3	+	5923742	5923859	5923761	5923859	5923507	5923642	21958	1714,1998,1035	0,104,0	2767,7221,4527	0,0,0	168	149	6.969669894067021e-08	1.09118115487e-06	1.0,0.945,1.0	1.0,1.0,1.0	-0.018
9538	gene:Solyc07g045160.2	NA	7	+	58258706	58258925	58258862	58258925	58258508	58258548	9538	81,42,53	636,439,382	0,0,2	4,21,18	305	149	7.135022715067483e-08	1.11640370308e-06	0.059,0.045,0.063	0.0,0.0,0.051	0.039
8866	gene:Solyc01g081050.2	NA	1	+	80380942	80381074	80380964	80381074	80378905	80378950	8866	16,14,9	18,10,12	3,10,4	3,4,4	171	149	7.150780473618468e-08	1.11820329656e-06	0.436,0.55,0.395	0.466,0.685,0.466	-0.079
24824	gene:Solyc03g113060.2	NA	3	-	63356004	63356114	63356004	63356088	63356241	63356367	24824	4,3,1	16,11,5	2,4,3	1,4,4	175	149	7.881080770780608e-08	1.23167086811e-06	0.176,0.188,0.146	0.63,0.46,0.39	-0.323
22296	gene:Solyc08g016010.2	NA	8	-	6579607	6579664	6579607	6579654	6579750	6579879	22296	164,126,144	12,7,6	33,126,81	0,6,5	159	149	7.910842204280035e-08	1.23558701277e-06	0.928,0.944,0.957	1.0,0.952,0.938	-0.02
6318	gene:Solyc11g007670.1	NA	11	+	1904111	1904185	1904122	1904185	1903727	1904017	6318	40,20,23	7,0,0	18,20,25	1,0,0	160	149	7.974834150910309e-08	1.24484175864e-06	0.842,1.0,1.0	0.944,1.0,1.0	-0.034
24758	gene:Solyc01g099140.2	NA	1	-	89454323	89454411	89454323	89454402	89455285	89455491	24758	24,22,9	3,1,8	0,8,9	0,5,4	158	149	8.022096625224847e-08	1.25147565583e-06	0.883,0.954,0.515	NA,0.601,0.68	0.143
24996	gene:Solyc05g050940.2	NA	5	+	61169323	61169485	61169391	61169485	61168983	61169080	24996	5,0,2	64,46,36	0,2,0	19,45,30	217	149	8.08017764137101e-08	1.25978840841e-06	0.051,0.0,0.037	0.0,0.03,0.0	0.019
11113	gene:Solyc01g090720.2	NA	1	+	84354903	84355145	84354921	84355145	84354718	84354809	11113	20,16,3	0,5,3	6,6,10	4,0,0	167	149	8.125208162193052e-08	1.26605779139e-06	1.0,0.741,0.472	0.572,1.0,1.0	-0.12
23035	gene:Solyc05g043350.2	NA	5	+	56012405	56012567	56012417	56012567	56012103	56012337	23035	2,1,1	41,29,27	2,0,0	3,10,7	161	149	8.206499104201315e-08	1.27796643726e-06	0.043,0.031,0.033	0.382,0.0,0.0	-0.092
24485	gene:Solyc10g079360.1	NA	10	-	60906837	60906987	60906837	60906971	60907305	60907382	24485	0,2,0	30,18,16	0,4,0	10,12,16	165	149	8.287418219014102e-08	1.28980310445e-06	0.0,0.091,0.0	0.0,0.231,0.0	-0.047
1005	gene:Solyc10g011790.2	NA	10	-	4026679	4026823	4026679	4026802	4027788	4028217	1005	3,6,2	95,42,57	0,4,0	10,43,19	170	149	8.357973099060968e-08	1.30001368434e-06	0.027,0.111,0.03	0.0,0.075,0.0	0.031
59	gene:Solyc01g103980.2	NA	1	+	92457329	92457514	92457411	92457514	92456498	92456708	59	18,9,6	6,9,4	1,3,4	0,0,0	231	149	8.587131573679851e-08	1.33486706256e-06	0.659,0.392,0.492	1.0,1.0,1.0	-0.486
9875	gene:Solyc10g078390.1	NA	10	+	60223211	60223264	60223222	60223264	60222865	60222996	9875	8,2,5	372,241,252	4,14,4	63,214,143	160	149	8.592756241467287e-08	1.33495150337e-06	0.02,0.008,0.018	0.056,0.057,0.025	-0.031
2145	gene:Solyc07g042750.2	NA	7	+	56265877	56266023	56265906	56266023	56265614	56265706	2145	14,14,9	30,24,16	3,11,7	10,26,18	178	149	8.664245907163629e-08	1.34526243633e-06	0.281,0.328,0.32	0.201,0.262,0.246	0.073
24475	gene:Solyc04g064700.2	NA	4	+	55851342	55851490	55851372	55851490	55849342	55849406	24475	8,6,2	256,230,104	1,3,3	76,228,136	179	149	8.825333490055725e-08	1.36946447795e-06	0.025,0.021,0.016	0.011,0.011,0.018	0.007
21605	gene:Solyc11g068670.1	NA	11	-	53306337	53306544	53306337	53306505	53307532	53307780	21605	4,13,9	260,219,180	0,7,1	63,242,199	188	149	8.852120027648119e-08	1.37281018445e-06	0.012,0.045,0.038	0.0,0.022,0.004	0.023
10433	gene:Solyc06g083630.2	NA	6	-	48978054	48978243	48978054	48978227	48979069	48979128	10433	21,16,20	38,30,30	3,15,1	4,2,9	165	149	8.957740230856685e-08	1.38837046375e-06	0.333,0.325,0.376	0.404,0.871,0.091	-0.111
11212	gene:Solyc07g008310.2	NA	7	+	3077365	3077476	3077380	3077476	3076997	3077210	11212	11,5,2	109,103,76	0,1,1	24,42,30	164	149	9.202086916853024e-08	1.42540109312e-06	0.084,0.042,0.023	0.0,0.021,0.029	0.033
13587	gene:Solyc07g019670.2	NA	7	+	12708359	12708435	12708379	12708435	12708199	12708281	13587	6,1,7	175,109,113	2,6,0	21,35,47	169	149	9.262168482538273e-08	1.43386227581e-06	0.029,0.008,0.052	0.077,0.131,0.0	-0.04
14545	gene:Solyc03g112520.2	NA	3	-	62914500	62914569	62914500	62914543	62914644	62914809	14545	9,8,0	190,93,144	0,2,0	37,128,70	175	149	9.330455476069948e-08	1.4435830142e-06	0.039,0.068,0.0	0.0,0.013,0.0	0.031
8216	gene:Solyc09g064590.2	NA	9	+	61910008	61910156	61910012	61910156	61909172	61909524	8216	7,7,3	159,91,90	0,5,2	23,80,73	153	149	9.354652893320156e-08	1.44647490383e-06	0.041,0.07,0.031	0.0,0.057,0.026	0.02
13441	gene:Solyc01g105120.2	NA	1	-	93387304	93387434	93387304	93387313	93387780	93387993	13441	6,2,2	7,2,6	0,4,2	0,0,0	270	149	9.446970437057805e-08	1.45989035501e-06	0.321,0.356,0.155	NA,1.0,1.0	-0.723
13450	gene:Solyc01g105120.2	NA	1	-	93387304	93387434	93387304	93387407	93387780	93387993	13450	4,0,1	46,23,21	0,4,2	0,2,0	176	149	9.535450686868814e-08	1.47232861531e-06	0.069,0.0,0.039	NA,0.629,1.0	-0.778
27451	gene:Solyc04g050150.2	NA	4	-	45662030	45662098	45662030	45662089	45662591	45662727	27451	28,17,8	27,3,16	0,13,0	2,0,3	158	149	9.538667364208803e-08	1.47232861531e-06	0.494,0.842,0.32	0.0,1.0,0.0	0.219
24421	gene:Solyc03g120130.2	NA	3	+	68614703	68614804	68614726	68614804	68613942	68614128	24421	2,3,5	2,2,1	0,0,0	0,8,2	172	149	9.70268129192292e-08	1.49676535655e-06	0.464,0.565,0.812	NA,0.0,0.0	0.614
16665	gene:Solyc01g006000.2	NA	1	+	664412	664628	664522	664628	663323	663787	16665	11,3,10	18,9,8	0,0,0	3,7,5	259	149	9.756156773872967e-08	1.50413142375e-06	0.26,0.161,0.418	0.0,0.0,0.0	0.28
19447	gene:Solyc08g008170.2	NA	8	-	2638810	2638958	2638810	2638938	2639376	2639544	19447	1,2,2	196,170,149	0,6,1	16,102,67	169	149	9.956382377238175e-08	1.53410041896e-06	0.004,0.01,0.012	0.0,0.049,0.013	-0.012
24314	gene:Solyc09g007300.1	NA	9	-	896471	896598	896471	896588	898978	899131	24314	4,4,2	8,5,10	0,3,0	6,8,4	159	149	1.0171035793389562e-07	1.5662560453e-06	0.319,0.428,0.158	0.0,0.26,0.0	0.215
11944	gene:Solyc04g079280.2	NA	4	+	63795174	63795352	63795254	63795352	63794584	63794621	11944	2,2,4	0,2,5	6,1,1	0,0,0	229	149	1.0192854473222386e-07	1.56869642569e-06	1.0,0.394,0.342	1.0,1.0,1.0	-0.421
21970	gene:Solyc01g089980.2	NA	1	-	83693833	83693957	83693833	83693949	83694069	83694138	21970	23,9,15	194,161,83	3,8,4	37,127,86	157	149	1.0207166650329854e-07	1.56997936224e-06	0.101,0.05,0.146	0.071,0.056,0.042	0.043
5750	gene:Solyc07g052570.2	NA	7	-	61056430	61056493	61056430	61056479	61057358	61057446	5750	6,8,13	31,14,20	0,0,0	2,10,9	163	149	1.0252538585130929e-07	1.57603534915e-06	0.15,0.343,0.373	0.0,0.0,0.0	0.289
3739	gene:Solyc12g005900.1	NA	12	-	534223	534394	534223	534353	535676	536159	3739	15,4,12	9,4,5	4,5,1	0,0,0	190	149	1.0483926092971594e-07	1.61066211923e-06	0.567,0.44,0.653	1.0,1.0,1.0	-0.447
19518	gene:Solyc01g079060.2	NA	1	+	78134209	78134412	78134241	78134412	78132008	78132065	19518	10,3,5	34,30,25	0,4,0	4,12,16	181	149	1.0655631971088633e-07	1.63608478967e-06	0.195,0.076,0.141	0.0,0.215,0.0	0.066
7270	gene:Solyc10g008990.2	NA	10	+	3022312	3022557	3022361	3022557	3022052	3022220	7270	11,12,18	63,37,24	0,1,1	4,29,23	198	149	1.0861437761903607e-07	1.66671046404e-06	0.116,0.196,0.361	0.0,0.025,0.032	0.205
22259	gene:Solyc06g084570.2	NA	6	+	49648573	49648789	49648631	49648789	49642641	49642746	22259	5,3,8	0,5,4	0,4,2	0,8,1	207	149	1.0911625790434197e-07	1.67343444916e-06	1.0,0.302,0.59	NA,0.265,0.59	0.203
21846	gene:Solyc11g068500.1	NA	11	-	53204729	53204884	53204729	53204862	53204961	53205107	21846	73,36,43	13,7,4	17,45,18	0,0,0	171	149	1.0944485608657227e-07	1.67749464075e-06	0.83,0.818,0.904	1.0,1.0,1.0	-0.149
66	gene:Solyc12g019410.1	NA	12	-	10203676	10203781	10203676	10203777	10203859	10203934	66	30,6,17	0,5,1	1,13,4	0,3,0	153	149	1.0994005381648061e-07	1.6841021305e-06	1.0,0.539,0.943	1.0,0.808,1.0	-0.109
25106	gene:Solyc09g060100.2	NA	9	+	57605226	57605299	57605230	57605299	57605030	57605115	25106	142,150,95	26,29,23	16,15,29	0,0,1	153	149	1.1041472563839754e-07	1.69038767905e-06	0.842,0.834,0.801	1.0,1.0,0.966	-0.163
22621	gene:Solyc01g079390.2	NA	1	+	78473611	78473736	78473618	78473736	78473026	78473098	22621	25,13,5	316,175,190	0,1,4	8,41,21	156	149	1.1100891124179737e-07	1.69849452955e-06	0.07,0.066,0.025	0.0,0.023,0.154	-0.005
25756	gene:Solyc02g014310.2	NA	2	-	15738881	15739049	15738881	15738995	15739134	15739437	25756	16,2,13	697,455,403	1,9,5	187,486,330	203	149	1.1246238309324575e-07	1.7197318197e-06	0.017,0.003,0.023	0.004,0.013,0.011	0.005
7171	gene:Solyc11g072170.1	NA	11	+	55406227	55406297	55406231	55406297	55405491	55405562	7171	45,22,16	5,3,2	10,38,25	2,0,4	153	149	1.1363377943800478e-07	1.73663351926e-06	0.898,0.877,0.886	0.83,1.0,0.859	-0.009
6594	gene:Solyc01g091580.2	NA	1	-	85174184	85174294	85174184	85174256	85174424	85174632	6594	7,6,5	5,0,0	0,2,2	0,7,0	187	149	1.1423380961412758e-07	1.74478861184e-06	0.527,1.0,1.0	NA,0.185,1.0	0.25
2186	gene:Solyc12g036170.1	NA	12	+	53573033	53573262	53573159	53573262	53572840	53572955	2186	1018,1305,626	9,10,3	248,948,655	5,12,15	275	149	1.1446985960556783e-07	1.7473780835e-06	0.984,0.986,0.991	0.964,0.977,0.959	0.02
1655	gene:Solyc01g088800.2	NA	1	+	83541680	83541806	83541696	83541806	83541263	83541580	1655	6,9,3	199,225,122	2,5,3	79,206,130	165	149	1.1475709010486781e-07	1.75074536245e-06	0.027,0.035,0.022	0.022,0.021,0.02	0.007
26713	gene:Solyc06g050210.2	NA	6	+	32682472	32682571	32682492	32682571	32681543	32681708	26713	38,9,12	8,5,11	0,15,5	0,0,0	169	149	1.1531263908493224e-07	1.75819984991e-06	0.807,0.613,0.49	NA,1.0,1.0	-0.363
7193	gene:Solyc02g083710.2	NA	2	-	47010613	47010816	47010613	47010691	47011556	47011625	7193	15,7,6	11,22,15	2,2,1	1,10,15	274	149	1.1564422082633247e-07	1.76223278731e-06	0.426,0.148,0.179	0.521,0.098,0.035	0.033
1745	gene:Solyc05g026360.2	NA	5	+	40930602	40930689	40930655	40930689	40930467	40930528	1745	5,1,2	1,0,6	0,1,4	0,0,0	202	149	1.1591723660127534e-07	1.76536911464e-06	0.787,1.0,0.197	NA,1.0,1.0	-0.339
26878	gene:Solyc09g015360.2	NA	9	-	8606538	8606785	8606538	8606633	8607648	8607817	26878	65,18,36	62,36,76	6,5,8	9,14,18	301	149	1.1844370924748762e-07	1.80280109249e-06	0.342,0.198,0.19	0.248,0.15,0.18	0.051
14082	gene:Solyc01g097440.2	NA	1	+	88300641	88300750	88300662	88300750	88299076	88299136	14082	23,10,29	88,60,70	0,4,3	10,58,20	170	149	1.192408545321819e-07	1.81388331755e-06	0.186,0.127,0.266	0.0,0.057,0.116	0.135
6066	gene:Solyc01g068030.2	NA	1	-	77068160	77068314	77068160	77068256	77069011	77069111	6066	7,6,6	103,103,47	0,3,4	8,74,45	207	149	1.207183311481346e-07	1.83529587824e-06	0.047,0.04,0.084	0.0,0.028,0.06	0.028
7883	gene:Solyc08g005780.2	NA	8	-	608296	608503	608296	608500	608707	608788	7883	9,5,7	23,6,16	0,0,0	3,5,10	152	149	1.215829180412959e-07	1.84737122028e-06	0.277,0.45,0.3	0.0,0.0,0.0	0.342
21964	gene:Solyc03g094040.2	NA	3	-	55758817	55759009	55758817	55758944	55759905	55759973	21964	32,27,8	0,3,0	0,26,6	0,0,4	214	149	1.2358151258516012e-07	1.87665313129e-06	1.0,0.862,1.0	NA,1.0,0.511	0.199
9521	gene:Solyc09g090120.2	NA	9	+	69657626	69657838	69657680	69657838	69655580	69655650	9521	23,9,8	215,183,135	0,0,0	32,149,97	203	149	1.300752216656592e-07	1.97412255828e-06	0.073,0.035,0.042	0.0,0.0,0.0	0.05
584	gene:Solyc06g068670.2	NA	6	-	42570531	42570660	42570531	42570657	42570763	42570818	584	68,55,60	721,471,441	22,52,34	124,378,311	152	149	1.3272311624026417e-07	2.01314606625e-06	0.085,0.103,0.118	0.148,0.119,0.097	-0.019
9100	gene:Solyc02g068640.2	NA	2	+	38596496	38596550	38596501	38596550	38595269	38595507	9100	14,9,11	162,112,90	0,2,0	16,48,36	154	149	1.355592043577302e-07	2.05497741355e-06	0.077,0.072,0.106	0.0,0.039,0.0	0.072
17843	gene:Solyc09g007850.2	NA	9	-	1379098	1379199	1379098	1379185	1380320	1380930	17843	3,4,1	0,6,1	0,4,2	0,4,0	163	149	1.366241934944803e-07	2.06992744365e-06	1.0,0.379,0.478	NA,0.478,1.0	-0.12
25398	gene:Solyc08g075850.2	NA	8	-	59931541	59931631	59931541	59931628	59932477	59932518	25398	141,129,116	12,7,10	24,65,39	0,0,1	152	149	1.368823838724832e-07	2.07264386554e-06	0.92,0.948,0.919	1.0,1.0,0.975	-0.063
22244	gene:Solyc03g096380.2	NA	3	-	58431679	58431840	58431679	58431773	58435955	58436175	22244	33,16,17	19,15,15	0,4,1	0,3,4	216	149	1.410619997269515e-07	2.13470034264e-06	0.545,0.424,0.439	NA,0.479,0.147	0.156
6893	gene:Solyc08g075750.2	NA	8	+	59874835	59874896	59874839	59874896	59872165	59872661	6893	293,362,181	8,18,0	118,375,225	0,17,0	153	149	1.4461856741942093e-07	2.18726216734e-06	0.973,0.951,1.0	1.0,0.956,1.0	-0.011
18398	gene:Solyc08g065890.2	NA	8	-	54228536	54228703	54228536	54228688	54229420	54229572	18398	17,24,18	4,15,1	7,12,8	0,0,0	164	149	1.5636866887273325e-07	2.36361409664e-06	0.794,0.592,0.942	1.0,1.0,1.0	-0.224
22214	gene:Solyc03g110940.2	NA	3	+	61664911	61665150	61665030	61665150	61663785	61663914	22214	21,7,12	1,3,7	7,9,10	0,0,0	268	149	1.5753719192691736e-07	2.37990774532e-06	0.921,0.565,0.488	1.0,1.0,1.0	-0.342
7182	gene:Solyc02g083710.2	NA	2	-	47010613	47010791	47010613	47010691	47011556	47011625	7182	13,6,7	11,22,15	4,2,4	1,10,15	249	149	1.5817665825496407e-07	2.38819482127e-06	0.414,0.14,0.218	0.705,0.107,0.138	-0.059
17350	gene:Solyc12g036300.1	NA	12	-	52644553	52644590	52644553	52644585	52645331	52645404	17350	89,49,64	3,0,3	5,37,12	0,2,0	154	149	1.6010727644183516e-07	2.41595534716e-06	0.966,1.0,0.954	1.0,0.947,1.0	-0.009
25053	gene:Solyc02g078440.2	NA	2	+	43115479	43115632	43115531	43115632	43115269	43115363	25053	41,15,27	42,25,27	4,9,1	9,35,15	201	149	1.6249556790494718e-07	2.45058614491e-06	0.42,0.308,0.426	0.248,0.16,0.047	0.233
23908	gene:Solyc02g090570.2	NA	2	+	52116033	52116153	52116040	52116153	52115799	52115928	23908	6,3,3	1,0,2	0,0,0	0,2,1	156	149	1.6641115145621296e-07	2.50819699364e-06	0.851,1.0,0.589	NA,0.0,0.0	0.813
24897	gene:Solyc03g098230.2	NA	3	+	60588010	60588132	60588021	60588132	60587521	60587716	24897	6,4,5	270,196,172	0,1,6	71,182,136	160	149	1.6751995609140878e-07	2.52346144867e-06	0.02,0.019,0.026	0.0,0.005,0.039	0.007
26764	gene:Solyc07g006180.2	NA	7	-	1011124	1011310	1011124	1011304	1012845	1013158	26764	15,6,5	225,164,134	1,2,2	20,100,88	155	149	1.6801798150674813e-07	2.52951311872e-06	0.06,0.034,0.035	0.046,0.019,0.021	0.014
14402	gene:Solyc06g008250.2	NA	6	-	2128471	2128623	2128471	2128577	2129249	2129338	14402	2,6,0	6,14,11	0,4,0	0,2,3	195	149	1.7019578427174708e-07	2.56083244479e-06	0.203,0.247,0.0	NA,0.604,0.0	-0.152
24553	gene:Solyc03g033530.2	NA	3	-	5070920	5071048	5070920	5071029	5073118	5073204	24553	4,7,6	2,0,1	0,6,2	2,0,0	168	149	1.725866397563898e-07	2.5953197556e-06	0.639,1.0,0.842	0.0,1.0,1.0	0.16
9917	gene:Solyc01g100520.2	NA	1	-	90528063	90528169	90528063	90528147	90528247	90528282	9917	7,3,2	0,9,0	0,2,1	0,0,0	171	149	1.7487223009453623e-07	2.62818555882e-06	1.0,0.225,1.0	NA,1.0,1.0	-0.258
14793	gene:Solyc03g025530.2	NA	3	-	2914234	2914323	2914234	2914310	2914717	2914811	14793	9,7,6	171,110,107	3,11,4	26,76,55	162	149	1.7801980123366208e-07	2.67396123397e-06	0.046,0.055,0.049	0.096,0.117,0.063	-0.042
27416	gene:Solyc01g103420.2	NA	1	+	92036321	92036470	92036363	92036470	92036143	92036233	27416	10,11,5	200,128,121	1,0,2	32,90,46	191	149	1.8128098498455165e-07	2.72139014659e-06	0.038,0.063,0.031	0.024,0.0,0.033	0.025
1701	gene:Solyc04g054470.2	NA	4	+	52562639	52562741	52562651	52562741	52561838	52562558	1701	124,51,78	46,32,30	44,123,91	15,18,4	161	149	1.8173920219468626e-07	2.7267107829e-06	0.714,0.596,0.706	0.731,0.863,0.955	-0.178
10583	gene:Solyc02g070220.2	NA	2	-	39983140	39983232	39983140	39983192	39983305	39983422	10583	3,6,0	9,27,6	0,2,1	0,21,13	189	149	1.8531548145028114e-07	2.77878025866e-06	0.208,0.149,0.0	NA,0.07,0.057	0.055
13177	gene:Solyc11g072640.1	NA	11	-	55868597	55868720	55868597	55868692	55869599	55869702	13177	10,12,12	2,0,1	1,3,4	2,0,0	177	149	1.8664737447526664e-07	2.79715526232e-06	0.808,1.0,0.91	0.296,1.0,1.0	0.141
20260	gene:Solyc03g026210.2	NA	3	-	3611121	3611230	3611121	3611223	3611309	3611375	20260	162,143,99	29,35,16	32,147,97	9,6,3	156	149	1.8891180305008621e-07	2.82947661227e-06	0.842,0.796,0.855	0.773,0.959,0.969	-0.069
27458	gene:Solyc12g010870.1	NA	12	+	3787314	3787417	3787321	3787417	3787159	3787235	27458	10,5,5	235,208,238	3,1,3	77,256,186	156	149	1.919160415342733e-07	2.87283551404e-06	0.039,0.022,0.02	0.036,0.004,0.015	0.009
27412	gene:Solyc04g008510.2	NA	4	+	2134995	2135167	2135042	2135167	2133537	2133793	27412	4,5,0	139,95,74	1,1,1	22,65,49	196	149	1.9394903910987573e-07	2.90161458226e-06	0.021,0.038,0.0	0.033,0.012,0.015	-0.0
3460	gene:Solyc05g051060.2	NA	5	-	61243913	61244013	61243913	61244010	61246225	61246334	3460	76,87,64	2,3,0	10,47,16	0,8,1	152	149	1.9583053820915117e-07	2.92809565697e-06	0.974,0.966,1.0	1.0,0.852,0.94	0.049
21199	gene:Solyc01g090920.2	NA	1	-	84623732	84623796	84623732	84623793	84623888	84624113	21199	13,5,4	7,2,4	2,12,1	2,4,8	152	149	1.9919324009128932e-07	2.97668123461e-06	0.645,0.71,0.495	0.495,0.746,0.109	0.167
20236	gene:Solyc07g066620.2	NA	7	+	67990782	67991011	67990934	67991011	67990342	67990591	20236	29,27,30	64,65,36	12,13,9	29,32,19	301	149	2.0018914742055575e-07	2.98986304257e-06	0.183,0.171,0.292	0.17,0.167,0.19	0.04
15475	gene:Solyc08g067430.2	NA	8	+	56478263	56478356	56478268	56478356	56478141	56478184	15475	144,123,65	24,18,0	16,66,62	0,2,0	154	149	2.0367204075246877e-07	3.04015237648e-06	0.853,0.869,1.0	1.0,0.97,1.0	-0.083
13775	gene:Solyc09g090550.2	NA	9	+	70042524	70042732	70042626	70042732	70042218	70042285	13775	100,71,74	3,2,0	53,163,97	0,5,5	251	149	2.0457724961579787e-07	3.05193011054e-06	0.952,0.955,1.0	1.0,0.951,0.92	0.012
14140	gene:Solyc02g069750.1	NA	2	-	39569692	39569818	39569692	39569778	39570807	39571007	14140	8,3,13	2,0,5	0,0,0	0,3,2	189	149	2.049535220297402e-07	3.05580815962e-06	0.759,1.0,0.672	NA,0.0,0.0	0.81
4138	gene:Solyc12g088340.1	NA	12	+	63767360	63767569	63767522	63767569	63764968	63765118	4138	164,103,84	3,0,0	13,37,30	0,2,2	311	149	2.05665001898382e-07	3.0646768377e-06	0.963,1.0,1.0	1.0,0.899,0.878	0.062
13208	gene:Solyc02g067290.2	NA	2	-	37462756	37462982	37462756	37462886	37463858	37464005	13208	13,6,10	10,1,11	0,3,0	1,2,0	245	149	2.1142790374264103e-07	3.14876556645e-06	0.442,0.785,0.356	0.0,0.477,NA	0.289
15766	gene:Solyc08g079530.2	NA	8	-	63041553	63041666	63041553	63041624	63041801	63041838	15766	3,4,3	3,9,0	0,0,0	1,1,3	191	149	2.1455274415252176e-07	3.19349299809e-06	0.438,0.257,1.0	0.0,0.0,0.0	0.565
9392	gene:Solyc06g009650.2	NA	6	+	3594172	3594276	3594200	3594276	3593334	3593442	9392	13,6,16	10,7,2	1,2,5	0,0,0	177	149	2.153034637533558e-07	3.20285237614e-06	0.523,0.419,0.871	1.0,1.0,1.0	-0.396
20237	gene:Solyc07g066620.2	NA	7	+	67991508	67991725	67991648	67991725	67990782	67991011	20237	6,8,6	87,81,61	0,2,0	22,36,24	289	149	2.214739398679741e-07	3.2927797817e-06	0.034,0.048,0.048	0.0,0.028,0.0	0.034
20821	gene:Solyc02g082660.2	NA	2	+	46310788	46310992	46310794	46310992	46310626	46310703	20821	0,2,0	53,43,32	0,1,1	0,22,6	155	149	2.218713928910526e-07	3.29505536025e-06	0.0,0.043,0.0	NA,0.042,0.138	-0.076
7469	gene:Solyc11g066370.1	NA	11	-	52129726	52129842	52129726	52129839	52131488	52131620	7469	0,6,3	115,67,63	0,2,0	21,72,52	152	149	2.2187784752329433e-07	3.29505536025e-06	0.0,0.081,0.045	0.0,0.027,0.0	0.033
11766	gene:Solyc06g043070.2	NA	6	-	29795104	29795311	29795104	29795158	29795396	29795477	11766	33,1,4	42,21,26	0,0,0	5,9,10	302	149	2.2615578880692763e-07	3.35668854675e-06	0.279,0.023,0.071	0.0,0.0,0.0	0.124
16649	gene:Solyc01g099690.2	NA	1	+	89859121	89859247	89859150	89859247	89858671	89858731	16649	11,15,16	699,707,380	5,9,6	300,792,538	178	149	2.2633494774092326e-07	3.35745082558e-06	0.013,0.017,0.034	0.014,0.009,0.009	0.011
10956	gene:Solyc07g008080.2	NA	7	-	2791847	2791989	2791847	2791984	2794318	2794385	10956	69,35,35	5,4,5	18,72,34	2,10,6	154	149	2.2668108754209695e-07	3.36068783906e-06	0.93,0.894,0.871	0.897,0.874,0.846	0.026
5253	gene:Solyc04g082490.2	NA	4	-	66136294	66136449	66136294	66136412	66136509	66136586	5253	1,2,4	57,20,30	0,0,1	15,24,13	186	149	2.306683500779798e-07	3.41787265928e-06	0.014,0.074,0.097	0.0,0.0,0.058	0.042
9180	gene:Solyc03g019780.2	NA	3	+	61380737	61380919	61380739	61380919	61380333	61380531	9180	5,5,7	0,0,0	3,6,4	0,8,1	151	149	2.3419575607829404e-07	3.46818303717e-06	1.0,1.0,1.0	1.0,0.425,0.798	0.259
25655	gene:Solyc04g071120.2	NA	4	-	58027655	58027751	58027655	58027741	58028268	58028444	25655	54,40,39	8,10,6	5,24,9	2,7,5	159	149	2.348092184293384e-07	3.47530871964e-06	0.863,0.789,0.859	0.701,0.763,0.628	0.14
22235	gene:Solyc02g091290.2	NA	2	+	52628134	52628376	52628248	52628376	52627461	52627524	22235	9,1,1	3,1,3	1,1,3	0,0,0	263	149	2.3607938988573345e-07	3.49214056964e-06	0.63,0.362,0.159	1.0,1.0,1.0	-0.616
10264	gene:Solyc12g010740.1	NA	12	+	3669254	3669447	3669351	3669447	3669013	3669170	10264	19,4,3	102,101,71	0,2,0	14,54,26	246	149	2.3636395013795233e-07	3.49438229267e-06	0.101,0.023,0.025	0.0,0.022,0.0	0.042
2190	gene:Solyc12g036170.1	NA	12	+	53573812	53573937	53573815	53573937	53573159	53573231	2190	3,3,1	0,7,0	0,11,2	0,0,0	152	149	2.41938173695966e-07	3.57477939323e-06	1.0,0.296,1.0	NA,1.0,1.0	-0.235
18828	gene:Solyc11g012900.1	NA	11	-	5683419	5683533	5683419	5683526	5683632	5683671	18828	324,301,201	8,3,3	55,131,94	2,0,0	156	149	2.466942161547263e-07	3.64300379573e-06	0.975,0.99,0.985	0.963,1.0,1.0	-0.004
24337	gene:Solyc01g080810.2	NA	1	+	80098935	80099094	80098946	80099094	80098081	80098189	24337	5,0,0	62,25,42	2,3,2	17,59,38	160	149	2.498758999712562e-07	3.68791560008e-06	0.07,0.0,0.0	0.099,0.045,0.047	-0.04
10547	gene:Solyc09g031750.2	NA	9	-	28024222	28024359	28024222	28024321	28024873	28024958	10547	9,9,13	4,2,0	0,15,7	0,0,4	187	149	2.506423881781566e-07	3.69715113971e-06	0.642,0.782,1.0	NA,1.0,0.582	0.017
26722	gene:Solyc06g051430.2	NA	6	+	34851801	34851928	34851839	34851928	34850291	34850395	26722	17,16,26	88,33,31	3,11,7	6,36,25	187	149	2.5356183310700994e-07	3.736155643e-06	0.133,0.279,0.401	0.285,0.196,0.182	0.05
8855	gene:Solyc09g018790.2	NA	9	-	17002004	17002196	17002004	17002175	17002257	17002336	8855	12,11,6	670,590,443	1,3,6	148,301,288	170	149	2.5357106739252356e-07	3.736155643e-06	0.015,0.016,0.012	0.006,0.009,0.018	0.003
15816	gene:Solyc10g005860.2	NA	10	-	662141	662301	662141	662281	663841	663979	15816	10,4,11	96,24,45	0,2,2	1,12,12	169	149	2.5801168344848153e-07	3.79732489405e-06	0.084,0.128,0.177	0.0,0.128,0.128	0.044
410	gene:Solyc02g023970.2	NA	2	-	24610647	24610793	24610647	24610723	24613595	24613712	410	12,17,4	503,358,265	1,8,2	83,203,171	219	149	2.579172401659076e-07	3.79732489405e-06	0.016,0.031,0.01	0.008,0.026,0.008	0.005
2916	gene:Solyc07g022900.2	NA	7	+	23225391	23225481	23225402	23225481	23225159	23225292	2916	26,27,30	0,11,7	17,40,28	0,1,0	160	149	2.585679532603793e-07	3.80338113108e-06	1.0,0.696,0.8	1.0,0.974,1.0	-0.159
24274	gene:Solyc05g007990.2	NA	5	-	2418662	2418757	2418662	2418741	2418843	2419083	24274	13,5,7	5,3,6	4,2,4	0,0,0	165	149	2.602566780750639e-07	3.82607900935e-06	0.701,0.601,0.513	1.0,1.0,1.0	-0.395
21779	gene:Solyc11g072970.1	NA	11	-	56119747	56119813	56119747	56119804	56120535	56120616	21779	8,1,3	9,3,2	0,3,2	0,11,6	158	149	2.658913993875203e-07	3.90672983966e-06	0.456,0.239,0.586	NA,0.205,0.239	0.205
14227	gene:Solyc09g009030.2	NA	9	-	2380505	2380665	2380505	2380652	2380760	2380975	14227	22,48,13	669,414,418	5,9,4	200,510,339	162	149	2.7094054869130996e-07	3.97869153419e-06	0.029,0.096,0.028	0.022,0.016,0.011	0.035
4610	gene:Solyc11g012400.1	NA	11	+	5238534	5238645	5238542	5238645	5238411	5238453	4610	13,11,1	490,628,283	0,1,4	60,179,115	157	149	2.722204623189349e-07	3.99525350032e-06	0.025,0.016,0.003	0.0,0.005,0.032	0.002
12662	gene:Solyc02g070100.2	NA	2	+	39936784	39936885	39936788	39936885	39936295	39936424	12662	76,53,26	7,5,7	12,48,42	0,2,0	153	149	2.7387027724440194e-07	4.01722281043e-06	0.914,0.912,0.783	1.0,0.959,1.0	-0.117
1408	gene:Solyc06g062890.2	NA	6	+	39698197	39699402	39699203	39699402	39695354	39695572	1408	590,379,370	1,4,0	61,167,91	0,2,7	1155	149	2.9000108651622545e-07	4.251461241e-06	0.987,0.924,1.0	1.0,0.915,0.626	0.123
3156	gene:Solyc01g098500.2	NA	1	+	89009255	89009340	89009285	89009340	89009087	89009168	3156	229,195,169	16,3,4	39,120,101	0,2,3	179	149	2.911328728654349e-07	4.26567300783e-06	0.923,0.982,0.972	1.0,0.98,0.966	-0.023
6807	gene:Solyc06g011560.2	NA	6	+	8115546	8115761	8115563	8115761	8115306	8115340	6807	73,67,35	2,4,4	9,70,37	0,0,2	166	149	3.0002486258278743e-07	4.39350789571e-06	0.97,0.938,0.887	1.0,1.0,0.943	-0.049
21752	gene:Solyc10g079730.1	NA	10	-	61231350	61231553	61231350	61231542	61231639	61232825	21752	0,0,8	18,1,6	0,0,0	0,22,5	160	149	3.068925748587016e-07	4.49157372374e-06	0.0,0.0,0.554	NA,0.0,0.0	0.185
10421	gene:Solyc08g077300.2	NA	8	-	61205102	61205328	61205102	61205294	61206554	61206762	10421	14,7,9	45,42,47	0,3,1	5,16,21	183	149	3.10997519103826e-07	4.5491179423e-06	0.202,0.119,0.135	0.0,0.132,0.037	0.096
10173	gene:Solyc04g074090.2	NA	4	-	60102561	60102685	60102561	60102659	60102759	60102899	10173	3,0,9	77,66,29	2,2,0	7,56,41	175	149	3.321259561857595e-07	4.85547078183e-06	0.032,0.0,0.209	0.196,0.03,0.0	0.005
1478	gene:Solyc06g068560.2	NA	6	-	42493857	42494096	42493857	42494008	42496371	42496974	1478	47,46,58	4,4,0	0,57,27	0,2,0	237	149	3.340359203277185e-07	4.88067723189e-06	0.881,0.878,1.0	NA,0.947,1.0	-0.054
18770	gene:Solyc10g080780.1	NA	10	+	61985302	61985505	61985355	61985505	61984659	61984905	18770	3,1,3	91,126,74	2,4,2	33,65,68	202	149	3.472636229925894e-07	5.07112987195e-06	0.024,0.006,0.029	0.043,0.043,0.021	-0.016
24787	gene:Solyc04g008110.2	NA	4	-	1768453	1768623	1768453	1768507	1768718	1768952	24787	139,27,86	10,1,11	4,33,5	0,2,0	265	149	3.477743096747656e-07	5.0757660497e-06	0.887,0.938,0.815	1.0,0.903,1.0	-0.088
10757	gene:Solyc05g026510.2	NA	5	-	41681313	41681388	41681313	41681349	41681701	41681989	10757	3,3,3	78,94,53	0,2,0	6,19,15	188	149	3.5177146197943207e-07	5.13125379104e-06	0.03,0.025,0.043	0.0,0.077,0.0	0.007
7305	gene:Solyc01g095980.2	NA	1	+	87096636	87096699	87096670	87096699	87095751	87096568	7305	4,5,4	1,2,0	0,4,0	0,0,1	183	149	3.5983860750095143e-07	5.24601557029e-06	0.765,0.671,1.0	NA,1.0,0.0	0.312
89	gene:Solyc10g061940.1	NA	10	+	23449680	23449801	23449682	23449801	23448899	23449061	89	2,4,0	3,0,4	1,1,2	0,0,0	151	149	3.649224902901842e-07	5.31718177616e-06	0.397,1.0,0.0	1.0,1.0,1.0	-0.534
23552	gene:Solyc05g008750.2	NA	5	+	2988556	2988670	2988559	2988670	2988397	2988467	23552	54,41,32	85,91,77	11,35,23	20,57,35	152	149	3.67882820728375e-07	5.35447637678e-06	0.384,0.306,0.289	0.35,0.376,0.392	-0.046
9016	gene:Solyc01g103370.2	NA	1	+	91990277	91990516	91990338	91990516	91990060	91990133	9016	85,67,52	1370,1328,939	23,40,31	334,1018,605	210	149	3.6809349992245805e-07	5.35447637678e-06	0.042,0.035,0.038	0.047,0.027,0.035	0.002
9350	gene:Solyc10g081710.1	NA	10	+	62726023	62726100	62726053	62726100	62725841	62725943	9350	14,9,2	91,51,47	2,0,0	10,25,17	179	149	3.6805886370403423e-07	5.35447637678e-06	0.114,0.128,0.034	0.143,0.0,0.0	0.044
3260	gene:Solyc03g097270.2	NA	3	+	59592000	59592146	59592003	59592146	59591437	59591602	3260	822,775,413	265,311,132	104,230,229	37,100,87	152	149	3.7131632344871006e-07	5.39836808706e-06	0.753,0.71,0.754	0.734,0.693,0.721	0.023
12315	gene:Solyc08g082410.2	NA	8	+	65227836	65227923	65227839	65227923	65226362	65227758	12315	0,2,0	60,62,30	0,3,0	9,28,23	152	149	3.760393009156059e-07	5.46400911192e-06	0.0,0.031,0.0	0.0,0.095,0.0	-0.021
1032	gene:Solyc07g063730.1	NA	7	+	66110217	66110407	66110290	66110407	66109792	66110109	1032	6,1,0	18,21,16	2,2,0	0,0,0	222	149	3.791201841937616e-07	5.50573043613e-06	0.183,0.031,0.0	1.0,1.0,NA	-0.929
3690	gene:Solyc01g005820.2	NA	1	+	539181	539277	539199	539277	538694	538857	3690	7,9,11	749,512,422	3,2,1	133,394,278	167	149	3.857817479360573e-07	5.59937696134e-06	0.008,0.015,0.023	0.02,0.005,0.003	0.006
7689	gene:Solyc01g103940.2	NA	1	+	92417963	92418107	92417968	92418107	92417343	92417732	7689	769,451,566	75,29,40	54,136,105	2,17,13	154	149	3.9070469721920785e-07	5.66769911687e-06	0.908,0.938,0.932	0.963,0.886,0.887	0.014
3145	gene:Solyc01g098500.2	NA	1	+	89007803	89007893	89007810	89007893	89007416	89007479	3145	334,179,182	2,2,1	23,72,72	0,0,6	156	149	3.99232166919186e-07	5.78820543992e-06	0.994,0.988,0.994	1.0,1.0,0.92	0.019
22385	gene:Solyc11g008800.1	NA	11	-	2980731	2980910	2980731	2980897	2981460	2981545	22385	11,9,1	76,36,44	0,2,5	17,30,19	162	149	4.0133229720971845e-07	5.81544444567e-06	0.117,0.187,0.02	0.0,0.058,0.195	0.024
19329	gene:Solyc06g060540.2	NA	6	+	38556515	38557334	38557230	38557334	38554507	38554519	19329	54,27,11	6,3,2	6,8,4	0,0,0	864	149	4.042931983455881e-07	5.8551194122e-06	0.608,0.608,0.487	1.0,1.0,1.0	-0.432
25642	gene:Solyc05g018650.2	NA	5	-	22692928	22693067	22692928	22693058	22693145	22693249	25642	0,1,2	0,0,0	0,0,1	0,4,0	158	149	4.06212244336762e-07	5.87967045233e-06	NA,1.0,1.0	NA,0.0,1.0	0.5
5308	gene:Solyc08g079520.2	NA	8	+	63037754	63037960	63037844	63037960	63037383	63037479	5308	13,5,4	1,8,0	0,1,2	0,0,0	239	149	4.1909703149473174e-07	6.06282935815e-06	0.89,0.28,1.0	NA,1.0,1.0	-0.277
7690	gene:Solyc01g102480.2	NA	1	-	91273751	91273947	91273751	91273940	91274028	91274168	7690	90,33,77	26,18,18	21,25,32	0,13,5	156	149	4.210300589886643e-07	6.08744121062e-06	0.768,0.637,0.803	1.0,0.647,0.859	-0.099
23437	gene:Solyc02g083560.2	NA	2	+	46923362	46923506	46923439	46923506	46923153	46923241	23437	14,5,7	93,35,37	2,3,1	14,78,9	226	149	4.234094975875715e-07	6.1184768488e-06	0.09,0.086,0.111	0.086,0.025,0.068	0.036
22097	gene:Solyc07g062080.2	NA	7	+	64908847	64908914	64908868	64908914	64908221	64908281	22097	14,11,13	12,0,5	0,4,0	2,2,0	170	149	4.2672816443885e-07	6.16304321494e-06	0.506,1.0,0.695	0.0,0.637,NA	0.415
14229	gene:Solyc09g009030.2	NA	9	-	2380505	2380661	2380505	2380652	2380760	2380975	14229	21,48,13	669,414,418	5,9,4	200,510,339	158	149	4.4055002843792223e-07	6.35917021818e-06	0.029,0.099,0.028	0.023,0.016,0.011	0.035
11387	gene:Solyc03g095180.2	NA	3	+	56149321	56149396	56149327	56149396	56149094	56149138	11387	138,122,98	7,1,4	40,150,86	2,2,0	155	149	4.424035116375067e-07	6.38241771237e-06	0.95,0.992,0.959	0.951,0.986,1.0	-0.012
6812	gene:Solyc06g011560.2	NA	6	+	8115296	8115339	8115306	8115339	8114815	8115056	6812	9,4,3	237,250,137	4,5,4	40,104,103	159	149	4.461171037129955e-07	6.43246017105e-06	0.034,0.015,0.02	0.086,0.043,0.035	-0.032
18399	gene:Solyc08g065890.2	NA	8	-	54228536	54228721	54228536	54228688	54229420	54229572	18399	46,48,27	4,15,1	11,31,20	0,0,0	182	149	4.488443998640263e-07	6.46823435482e-06	0.904,0.724,0.957	1.0,1.0,1.0	-0.138
24839	gene:Solyc11g008050.1	NA	11	-	2262770	2262891	2262770	2262884	2264117	2264178	24839	7,5,7	7,3,1	4,14,16	0,0,1	156	149	4.6796043953885056e-07	6.74001573856e-06	0.489,0.614,0.87	1.0,1.0,0.939	-0.322
18513	gene:Solyc04g071510.2	NA	4	-	58491475	58491678	58491475	58491538	58491833	58491863	18513	0,0,5	6,0,0	0,0,0	0,1,4	289	149	4.740542099734827e-07	6.82404282203e-06	0.0,NA,1.0	NA,0.0,0.0	0.5
18691	gene:Solyc10g083160.1	NA	10	+	63023808	63023911	63023819	63023911	63023661	63023714	18691	372,151,204	30,8,11	30,98,43	0,2,1	160	149	4.7609733131835224e-07	6.84970043322e-06	0.92,0.946,0.945	1.0,0.979,0.976	-0.048
11995	gene:Solyc04g015450.2	NA	4	-	5652611	5652743	5652611	5652656	5653029	5653092	11995	71,36,48	162,86,117	5,37,15	58,113,82	236	149	4.767187443996769e-07	6.85488677292e-06	0.217,0.209,0.206	0.052,0.171,0.104	0.102
2453	gene:Solyc12g014100.1	NA	12	+	4921980	4922134	4921988	4922134	4921790	4921860	2453	28,26,9	10,13,9	0,9,8	0,0,0	157	149	4.805467626704518e-07	6.90615098584e-06	0.727,0.655,0.487	NA,1.0,1.0	-0.377
23336	gene:Solyc08g014470.2	NA	8	-	4537377	4537582	4537377	4537501	4537755	4537830	23336	33,10,16	4,11,3	2,3,8	0,0,0	230	149	4.819982154283166e-07	6.91566090525e-06	0.842,0.371,0.776	1.0,1.0,1.0	-0.337
7382	gene:Solyc07g049150.2	NA	7	-	59416872	59416949	59416872	59416940	59417612	59417797	7382	27,24,17	0,0,2	0,2,1	2,0,4	158	149	4.815240553774158e-07	6.91566090525e-06	1.0,1.0,0.889	0.0,1.0,0.191	0.566
8743	gene:Solyc08g021960.2	NA	8	+	34111996	34112106	34112035	34112106	34106374	34106592	8743	18,16,4	53,45,35	2,0,1	14,33,29	188	149	4.818809905038669e-07	6.91566090525e-06	0.212,0.22,0.083	0.102,0.0,0.027	0.129
98	gene:Solyc01g090200.2	NA	1	+	83830072	83830174	83830082	83830174	83829855	83829968	98	152,51,52	27,14,24	9,54,41	0,9,13	159	149	4.932439839490505e-07	7.07315103839e-06	0.841,0.773,0.67	1.0,0.849,0.747	-0.104
12639	gene:Solyc03g097550.2	NA	3	+	59880467	59880535	59880482	59880535	59880249	59880305	12639	11,6,13	9,2,1	1,7,7	0,0,0	164	149	5.062579530203981e-07	7.25581161146e-06	0.526,0.732,0.922	1.0,1.0,1.0	-0.273
1004	gene:Solyc12g007210.1	NA	12	-	1633953	1633990	1633953	1633987	1634101	1634208	1004	44,46,44	21,10,8	5,53,20	3,9,4	152	149	5.140844399608315e-07	7.36396527929e-06	0.673,0.818,0.844	0.62,0.852,0.831	0.011
19458	gene:Solyc02g094090.2	NA	2	-	54729017	54729249	54729017	54729246	54732127	54732269	19458	10,2,11	29,5,13	0,0,0	3,3,4	152	149	5.192189572677777e-07	7.43346115879e-06	0.253,0.282,0.453	0.0,0.0,0.0	0.329
8421	gene:Solyc05g007030.2	NA	5	+	1624556	1624717	1624584	1624717	1624268	1624480	8421	5,1,3	105,95,101	2,1,0	49,97,79	177	149	5.285027756692563e-07	7.56225295186e-06	0.039,0.009,0.024	0.033,0.009,0.0	0.01
26861	gene:Solyc06g082150.2	NA	6	+	48054800	48055010	48054803	48055010	48054034	48054244	26861	66,33,19	32,15,12	9,42,12	1,4,19	152	149	5.351818679846498e-07	7.65365424814e-06	0.669,0.683,0.608	0.898,0.911,0.382	-0.077
13743	gene:Solyc01g096360.2	NA	1	+	87442291	87442386	87442303	87442386	87442099	87442220	13743	7,7,0	0,0,0	3,4,3	0,8,0	161	149	5.397002412777039e-07	7.71407238227e-06	1.0,1.0,NA	1.0,0.316,1.0	0.228
5560	gene:Solyc02g091030.2	NA	2	+	52471828	52471918	52471843	52471918	52471628	52471703	5560	13,12,8	8,0,6	1,1,2	0,0,0	164	149	5.444609198067182e-07	7.77788625571e-06	0.596,1.0,0.548	1.0,1.0,1.0	-0.285
12252	gene:Solyc12g009810.1	NA	12	-	3013151	3013368	3013151	3013226	3013904	3014084	12252	7,6,3	3,6,9	0,3,2	0,0,0	291	149	5.473314817651881e-07	7.81464421601e-06	0.544,0.339,0.146	NA,1.0,1.0	-0.657
2273	gene:Solyc07g017290.2	NA	7	-	6668080	6668259	6668080	6668173	6668878	6668953	2273	12,4,11	25,9,10	1,1,0	0,4,4	235	149	5.524215034231355e-07	7.88303384923e-06	0.233,0.22,0.411	1.0,0.137,0.0	-0.091
12949	gene:Solyc08g015770.2	NA	8	-	5582776	5582842	5582776	5582807	5582935	5582981	12949	2,0,2	9,8,9	1,4,1	10,11,5	184	149	5.65311843552768e-07	8.05822433097e-06	0.153,0.0,0.153	0.075,0.227,0.139	-0.045
18350	gene:Solyc07g066630.2	NA	7	-	67994830	67995027	67994830	67994994	67995461	67995621	18350	16,12,2	11,5,4	0,1,5	0,4,3	182	149	5.651725234012364e-07	8.05822433097e-06	0.544,0.663,0.29	NA,0.17,0.577	0.126
7466	gene:Solyc02g093290.2	NA	2	+	54194934	54195054	54195001	54195054	54193911	54194059	7466	151,111,102	5,0,0	16,63,33	2,1,0	216	149	5.680270588674152e-07	8.09253734463e-06	0.954,1.0,1.0	0.847,0.978,1.0	0.043
23286	gene:Solyc03g112280.2	NA	3	-	62729297	62729475	62729297	62729472	62729579	62729842	23286	0,0,2	2,8,0	0,3,0	0,0,0	152	149	5.685476177146423e-07	8.09556339565e-06	0.0,0.0,1.0	NA,1.0,NA	-0.667
26503	gene:Solyc08g067420.2	NA	8	-	56464611	56464703	56464611	56464697	56464840	56465640	26503	18,18,10	5,4,0	2,10,1	2,0,0	155	149	5.698205149716068e-07	8.10929293002e-06	0.776,0.812,1.0	0.49,1.0,1.0	0.033
10180	gene:Solyc05g018810.2	NA	5	+	23875278	23875418	23875288	23875418	23875157	23875201	10180	65,32,37	14,5,5	14,29,11	1,8,12	159	149	5.70706357334728e-07	8.11750228129e-06	0.813,0.857,0.874	0.929,0.773,0.462	0.127
5401	gene:Solyc05g056230.2	NA	5	-	65588344	65588365	65588344	65588360	65588463	65588550	5401	11,17,11	19,0,0	3,8,3	0,0,0	154	149	5.98354064587783e-07	8.50614698636e-06	0.359,1.0,1.0	1.0,1.0,1.0	-0.214
25287	gene:Solyc03g098460.2	NA	3	-	60751567	60751692	60751567	60751688	60753779	60754132	25287	2,4,2	132,73,84	2,0,2	31,93,64	153	149	6.17434225435145e-07	8.77264171791e-06	0.015,0.051,0.023	0.059,0.0,0.03	0.0
19925	gene:Solyc01g098540.2	NA	1	+	89027568	89027718	89027579	89027718	89027165	89027263	19925	11,7,6	17,4,4	1,3,1	0,2,0	160	149	6.348609068734252e-07	9.01536804566e-06	0.376,0.62,0.583	1.0,0.583,1.0	-0.335
15170	gene:Solyc12g094630.1	NA	12	+	64808373	64808517	64808403	64808517	64806587	64806648	15170	148,105,69	14,7,6	32,65,50	0,0,0	179	149	6.385075014848963e-07	9.06225314506e-06	0.898,0.926,0.905	1.0,1.0,1.0	-0.09
1018	gene:Solyc01g006700.2	NA	1	-	1278277	1278490	1278277	1278474	1278895	1278983	1018	0,4,4	116,92,49	2,1,1	30,70,61	165	149	6.402065639920443e-07	9.08146147011e-06	0.0,0.038,0.069	0.057,0.013,0.015	0.007
19201	gene:Solyc08g008520.2	NA	8	-	2921923	2922059	2921923	2922007	2922150	2922211	19201	5,1,5	0,0,5	1,1,4	0,1,4	201	149	6.431683963058301e-07	9.11855204498e-06	1.0,1.0,0.426	1.0,0.426,0.426	0.191
10877	gene:Solyc01g034150.2	NA	1	-	36251783	36251881	36251783	36251820	36256428	36256530	10877	9,2,4	32,29,40	0,2,0	9,25,8	210	149	6.440603070621887e-07	9.1244450285e-06	0.166,0.047,0.066	0.0,0.054,0.0	0.075
20	gene:Solyc02g093370.2	NA	2	+	54259450	54259539	54259455	54259539	54258668	54258974	20	12,13,10	563,508,402	5,29,11	127,440,294	154	149	6.442786923936857e-07	9.1244450285e-06	0.02,0.024,0.024	0.037,0.06,0.035	-0.021
15	gene:Solyc06g064570.2	NA	6	+	40238326	40238512	40238407	40238512	40237602	40237661	15	31,28,10	499,389,237	0,2,3	36,79,88	230	149	6.545960188980873e-07	9.26556681706e-06	0.039,0.045,0.027	0.0,0.016,0.022	0.024
20608	gene:Solyc02g093900.2	NA	2	-	54603748	54603969	54603748	54603900	54604638	54604878	20608	1421,726,797	40,51,21	119,436,261	10,14,16	218	149	6.749421438463269e-07	9.54327505973e-06	0.96,0.907,0.963	0.891,0.955,0.918	0.022
9430	gene:Solyc03g112050.2	NA	3	+	62588435	62588630	62588452	62588630	62587878	62588071	9430	24,16,9	451,275,261	1,2,1	34,142,91	166	149	6.746735019756897e-07	9.54327505973e-06	0.046,0.05,0.03	0.026,0.012,0.01	0.026
5306	gene:Solyc08g079520.2	NA	8	+	63037772	63037960	63037844	63037960	63037383	63037479	5306	16,4,5	1,8,0	0,1,2	0,0,0	221	149	6.843539523309398e-07	9.67114721984e-06	0.915,0.252,1.0	NA,1.0,1.0	-0.278
23000	gene:Solyc03g113920.2	NA	3	+	63969473	63969556	63969477	63969556	63968763	63969078	23000	4,2,6	181,95,122	0,1,2	20,45,19	153	149	6.919557632153545e-07	9.77331712658e-06	0.021,0.02,0.046	0.0,0.021,0.093	-0.009
7560	gene:Solyc07g039450.2	NA	7	+	47493110	47493179	47493116	47493179	47492955	47493023	7560	5,7,2	4,0,4	1,1,1	0,0,0	155	149	6.98849556471921e-07	9.86538242777e-06	0.546,1.0,0.325	1.0,1.0,1.0	-0.376
20025	gene:Solyc10g005880.2	NA	10	+	679284	679525	679440	679525	678868	678965	20025	4,1,0	7,3,5	0,0,2	7,9,4	305	149	7.054949079973162e-07	9.95384357035e-06	0.218,0.14,0.0	0.0,0.0,0.196	0.054
14931	gene:Solyc04g082660.2	NA	4	+	66269700	66269850	66269715	66269850	66269370	66269572	14931	72,91,56	0,0,2	34,80,57	0,2,4	164	149	7.182242413732366e-07	1.01280027081e-05	1.0,1.0,0.962	1.0,0.973,0.928	0.02
9717	gene:Solyc01g096400.2	NA	1	+	87507083	87507265	87507140	87507265	87504448	87504546	9717	40,38,19	216,254,113	0,3,5	26,38,45	206	149	7.248919278181301e-07	1.02165428303e-05	0.118,0.098,0.108	0.0,0.054,0.074	0.065
19671	gene:Solyc01g111630.2	NA	1	+	97850026	97850187	97850066	97850187	97849200	97849334	19671	197,150,97	3417,2955,2150	17,55,34	662,1929,1356	189	149	7.389331506692529e-07	1.04088540489e-05	0.043,0.038,0.034	0.02,0.022,0.019	0.018
12023	gene:Solyc07g051850.2	NA	7	+	60391970	60392026	60391986	60392026	60391727	60391896	12023	63,113,74	2927,2647,1723	2,28,19	262,872,461	165	149	7.39451867812647e-07	1.04105787885e-05	0.019,0.037,0.037	0.007,0.028,0.036	0.007
9885	gene:Solyc08g067090.2	NA	8	+	56002667	56002858	56002833	56002858	56002407	56002496	9885	16,9,13	195,73,155	0,0,7	43,168,97	315	149	7.433198813876089e-07	1.04594304252e-05	0.037,0.055,0.038	0.0,0.0,0.033	0.032
24145	gene:Solyc02g088350.2	NA	2	-	50475336	50475462	50475336	50475455	50475586	50475704	24145	2,12,2	369,297,244	1,7,5	186,555,390	156	149	7.448715747894454e-07	1.04756537159e-05	0.005,0.037,0.008	0.005,0.012,0.012	0.007
15174	gene:Solyc12g094630.1	NA	12	+	64808378	64808517	64808403	64808517	64806587	64806648	15174	150,105,69	14,7,6	32,67,48	0,0,0	174	149	7.602883149862998e-07	1.06867492365e-05	0.902,0.928,0.908	1.0,1.0,1.0	-0.087
24706	gene:Solyc08g077220.2	NA	8	-	61131553	61131677	61131553	61131658	61135559	61135885	24706	3,0,0	0,0,0	0,2,2	6,0,0	168	149	7.645687097253954e-07	1.0741168221e-05	1.0,NA,NA	0.0,1.0,1.0	0.333
2440	gene:Solyc10g074910.1	NA	10	-	58624103	58624229	58624103	58624204	58624357	58624457	2440	6,4,7	177,156,130	0,4,0	27,97,67	174	149	7.657564667862917e-07	1.07521048311e-05	0.028,0.021,0.044	0.0,0.034,0.0	0.02
10115	gene:Solyc06g009340.2	NA	6	+	3290430	3290515	3290460	3290515	3289984	3290077	10115	7,6,2	0,0,2	0,8,0	0,1,2	179	149	7.677016969303134e-07	1.07736598718e-05	1.0,1.0,0.454	NA,0.869,0.0	0.384
12461	gene:Solyc07g018360.2	NA	7	-	10410528	10410633	10410528	10410603	10411559	10413230	12461	9,4,4	0,0,4	6,2,1	2,0,2	179	149	7.699430276492953e-07	1.07993450504e-05	1.0,1.0,0.454	0.714,1.0,0.294	0.149
24334	gene:Solyc01g060470.2	NA	1	+	70971357	70971485	70971412	70971485	70970959	70971088	24334	392,273,314	6,4,3	46,192,94	0,0,2	204	149	7.746276365105748e-07	1.0859254343e-05	0.979,0.98,0.987	1.0,1.0,0.972	-0.009
26691	gene:Solyc09g082200.2	NA	9	-	68012909	68013158	68012909	68013154	68013559	68013789	26691	102,44,52	6,2,0	10,25,32	3,0,0	153	149	7.753939414857527e-07	1.08641995929e-05	0.943,0.955,1.0	0.764,1.0,1.0	0.045
[truncated: 24,396 more rows]
