# Supplementary material for: High transcriptome plasticity drives phosphate starvation responses in tomato
Source: Stress Biol. 2022 Mar 18;2(1):18. doi: 10.1007/s44154-022-00035-4 (PMC10441952; doi:10.1007/s44154-022-00035-4)
Supplement: Supplementary file 3 — Additional file 3. [file 44154_2022_35_MOESM3_ESM.zip › rmats_9s/A5SS.MATS.ReadsOnTargetAndJunctionCounts.txt]

ID	GeneID	geneSymbol	chr	strand	longExonStart_0base	longExonEnd	shortES	shortEE	flankingES	flankingEE	ID	IC_SAMPLE_1	SC_SAMPLE_1	IC_SAMPLE_2	SC_SAMPLE_2	IncFormLen	SkipFormLen	PValue	FDR	IncLevel1	IncLevel2	IncLevelDifference
10333	gene:Solyc12g044280.1	NA	12	+	38715178	38715344	38715178	38715300	38716223	38716350	10333	107,161,84	1743,1850,876	200,495,267	854,2830,2014	193	149	0.0	0.0	0.045,0.063,0.069	0.153,0.119,0.093	-0.063
15187	gene:Solyc09g008650.2	NA	9	-	2110034	2110126	2110068	2110126	2109114	2109189	15187	27,18,20	171,110,106	2,12,14	184,490,312	183	149	0.0	0.0	0.114,0.118,0.133	0.009,0.02,0.035	0.1
102	gene:Solyc07g066310.2	PSBR	7	+	67786831	67786911	67786831	67786907	67786983	67787029	102	254,322,183	27246,33696,15737	358,854,747	19597,47837,34208	153	149	3.415508141267646e-268	1.64377021812e-264	0.009,0.009,0.011	0.017,0.017,0.021	-0.009
4252	gene:Solyc03g082600.2	NA	3	-	52527553	52527749	52527656	52527749	52525591	52525658	4252	70,48,30	1049,964,593	10,10,11	344,937,630	252	149	6.949107337202251e-241	2.50828029336e-237	0.038,0.029,0.029	0.017,0.006,0.01	0.021
4813	gene:Solyc03g113590.2	NA	3	-	63669177	63669402	63669356	63669402	63669012	63669083	4813	60,26,36	254,183,123	1,6,3	39,141,88	328	149	4.125787617626132e-229	1.19136243247e-225	0.097,0.061,0.117	0.012,0.019,0.015	0.076
15188	gene:Solyc09g008650.2	NA	9	-	2110063	2110126	2110068	2110126	2109114	2109189	15188	19,35,22	171,110,106	12,26,18	184,490,312	154	149	1.9076583209806764e-226	4.59046180639e-223	0.097,0.235,0.167	0.059,0.049,0.053	0.113
4324	gene:Solyc03g114300.2	NA	3	+	64311625	64311780	64311625	64311695	64311858	64312008	4324	25,13,12	28,12,22	0,0,2	7,19,8	234	149	4.419141468017121e-218	9.11479493075e-215	0.362,0.408,0.258	0.0,0.0,0.137	0.297
7072	gene:Solyc11g017440.1	NA	11	-	8384014	8384076	8384018	8384076	8383386	8383568	7072	23,29,32	408,380,321	4,3,3	212,541,298	153	149	4.00736002772474e-207	7.23228301004e-204	0.052,0.069,0.088	0.018,0.005,0.01	0.059
5162	gene:Solyc03g112050.2	NA	3	+	62586886	62587094	62586886	62586988	62587878	62588071	5162	188,42,107	426,322,244	4,10,12	32,161,90	255	149	4.477682180794545e-174	7.18319725848e-171	0.205,0.071,0.204	0.068,0.035,0.072	0.102
9017	gene:Solyc11g006370.1	NA	11	+	1083942	1084025	1083942	1083998	1084105	1084221	9017	1,3,4	1,0,0	3,0,0	0,2,4	176	149	2.7870847438284497e-173	4.02399295314e-170	0.458,1.0,1.0	1.0,0.0,0.0	0.486
771	gene:Solyc06g062890.2	NA	6	+	39694369	39694455	39694369	39694395	39695354	39695572	771	11,3,9	8,3,4	0,0,2	4,9,4	209	149	1.018523361886369e-168	1.33685820899e-165	0.495,0.416,0.616	0.0,0.0,0.263	0.421
9367	gene:Solyc01g110410.2	NA	1	-	97118795	97118923	97118847	97118923	97118132	97118283	9367	29,8,22	850,623,493	11,47,12	142,418,232	201	149	1.7539716054557118e-163	2.11032016996e-160	0.025,0.009,0.032	0.054,0.077,0.037	-0.034
13919	gene:Solyc04g049130.2	NA	4	+	39763674	39763766	39763674	39763740	39765729	39765816	13919	23,15,11	135,73,51	2,2,2	21,78,77	175	149	3.799104191761243e-159	4.21934356313e-156	0.127,0.149,0.155	0.075,0.021,0.022	0.104
11582	gene:Solyc04g050470.2	NA	4	-	47284537	47284891	47284789	47284891	47284385	47284445	11582	643,433,423	21,11,13	285,677,443	0,6,3	401	149	1.0765437892918133e-156	1.1102242307e-153	0.919,0.936,0.924	1.0,0.977,0.982	-0.06
295	gene:Solyc12g098440.1	NA	12	+	65939910	65940040	65939910	65939916	65942902	65943613	295	29,2,20	134,92,88	0,2,0	23,57,32	273	149	4.5375024720196607e-156	4.3674973794e-153	0.106,0.012,0.11	0.0,0.019,0.0	0.07
9956	gene:Solyc06g065320.2	NA	6	+	40731995	40732284	40731995	40732168	40733537	40733641	9956	223,128,90	3,2,1	22,81,45	4,10,4	265	149	7.188320891650092e-156	6.4865610646e-153	0.977,0.973,0.981	0.756,0.82,0.863	0.164
133	gene:Solyc11g006550.1	NA	11	-	1198283	1198514	1198458	1198514	1197791	1197883	133	89,36,54	219,187,152	5,26,17	69,198,134	324	149	9.207144962885817e-148	7.8195740573e-145	0.157,0.081,0.14	0.032,0.057,0.055	0.078
12118	gene:Solyc05g012700.2	NA	5	-	5893551	5893749	5893613	5893749	5892664	5892976	12118	57,41,59	648,466,458	3,5,2	66,166,115	211	149	5.699811184805922e-143	4.57188188257e-140	0.058,0.058,0.083	0.031,0.021,0.012	0.045
4647	gene:Solyc07g016150.2	NA	7	+	6358793	6358959	6358793	6358955	6359038	6359427	4647	13,10,8	842,690,382	7,13,22	127,379,262	153	149	7.673291188551346e-136	5.83089358844e-133	0.015,0.014,0.02	0.051,0.032,0.076	-0.037
3316	gene:Solyc04g009050.2	NA	4	-	2613665	2613868	2613705	2613868	2613262	2613481	3316	39,24,24	65,58,36	0,5,0	4,23,20	189	149	4.6087819758154996e-135	3.32707970834e-132	0.321,0.246,0.345	0.0,0.146,0.0	0.255
2191	gene:Solyc09g091100.2	NA	9	-	70459476	70459695	70459616	70459695	70458878	70458930	2191	28,12,17	78,30,35	3,6,0	8,48,43	289	149	1.6088842304230221e-134	1.10614621518e-131	0.156,0.171,0.2	0.162,0.061,0.0	0.101
9789	gene:Solyc03g120270.2	NA	3	+	68723869	68724090	68723869	68724014	68724524	68724567	9789	423,538,302	18,14,4	112,299,230	16,28,10	225	149	2.8374222756786744e-133	1.86212285528e-130	0.94,0.962,0.98	0.823,0.876,0.938	0.082
6027	gene:Solyc11g045370.1	NA	11	-	30713162	30713400	30713351	30713400	30712048	30712141	6027	24,2,8	35,25,14	0,4,1	10,36,20	338	149	3.200566306861843e-133	2.00912071037e-130	0.232,0.034,0.201	0.0,0.047,0.022	0.133
15278	gene:Solyc06g069690.2	NA	6	-	43406205	43406440	43406260	43406440	43405148	43405245	15278	42,31,31	54,44,38	4,7,9	16,45,27	204	149	1.2719845314022317e-131	7.65204694349e-129	0.362,0.34,0.373	0.154,0.102,0.196	0.208
9623	gene:Solyc03g032050.2	NA	3	+	4566421	4566495	4566421	4566482	4566597	4566733	9623	10,5,6	56,44,27	0,2,0	11,52,37	162	149	8.589838597038603e-131	4.96080358656e-128	0.141,0.095,0.17	0.0,0.034,0.0	0.124
5732	gene:Solyc09g011830.2	NA	9	+	5104289	5104468	5104289	5104457	5105260	5105615	5732	282,231,211	30,9,15	63,179,136	0,4,3	160	149	7.168771968494136e-123	3.9808742185e-120	0.897,0.96,0.929	1.0,0.977,0.977	-0.056
1364	gene:Solyc07g055050.2	NA	7	+	63186036	63186220	63186036	63186216	63186551	63186759	1364	539,521,266	15,10,7	125,324,247	12,19,18	153	149	5.661848076404017e-119	3.02762083434e-116	0.972,0.981,0.974	0.91,0.943,0.93	0.048
9785	gene:Solyc03g120270.2	NA	3	+	68723869	68724086	68723869	68724014	68724524	68724567	9785	195,218,149	18,14,4	50,136,114	16,28,10	221	149	1.148495119393965e-117	5.92213304779e-115	0.88,0.913,0.962	0.678,0.766,0.885	0.142
1148	gene:Solyc12g021340.1	NA	12	-	15684088	15684284	15684187	15684284	15683523	15683611	1148	33,22,16	214,212,154	4,10,6	71,260,142	248	149	1.244931115912516e-115	6.19803981088e-113	0.085,0.059,0.059	0.033,0.023,0.025	0.041
8233	gene:Solyc01g098460.2	NA	1	+	88979787	88980010	88979787	88979993	88980111	88980571	8233	15,14,9	43,31,27	0,2,0	2,9,16	166	149	2.152520094338668e-115	1.03593617074e-112	0.238,0.288,0.23	0.0,0.166,0.0	0.197
14724	gene:Solyc07g045310.2	NA	7	+	58410338	58410419	58410338	58410411	58413410	58413583	14724	76,78,65	16,11,23	21,45,32	2,3,0	157	149	5.617518009202364e-115	2.61631371022e-112	0.818,0.871,0.728	0.909,0.934,1.0	-0.142
3769	gene:Solyc10g086480.1	NA	10	+	65286446	65286571	65286446	65286555	65287390	65287451	3769	39,25,38	16,15,16	0,28,16	0,3,0	165	149	1.4482982369606499e-114	6.53454060789e-112	0.688,0.601,0.682	NA,0.894,1.0	-0.29
9788	gene:Solyc03g120270.2	NA	3	+	68723869	68724084	68723869	68724014	68724524	68724567	9788	224,232,151	18,14,4	55,158,117	16,28,10	219	149	2.2236033941571858e-114	9.72860175904e-112	0.894,0.919,0.963	0.7,0.793,0.888	0.132
2190	gene:Solyc09g091100.2	NA	9	-	70459616	70459695	70459666	70459695	70458878	70458930	2190	90,36,41	28,7,8	10,56,50	0,3,2	199	149	2.7205920850290524e-111	1.15529142717e-108	0.706,0.794,0.793	1.0,0.933,0.949	-0.196
9782	gene:Solyc03g120270.2	NA	3	+	68723869	68724064	68723869	68724014	68724524	68724567	9782	171,176,130	18,14,4	42,116,104	16,28,10	199	149	1.641038378122595e-110	6.76951774381e-108	0.877,0.904,0.961	0.663,0.756,0.886	0.146
13902	gene:Solyc12g042060.1	NA	12	-	40792670	40792817	40792701	40792817	40792457	40792580	13902	56,11,39	1628,886,1015	7,10,13	439,1210,813	180	149	2.0095346139443296e-110	8.05935021004e-108	0.028,0.01,0.031	0.013,0.007,0.013	0.012
12879	gene:Solyc11g020060.1	NA	11	-	10033896	10034028	10033908	10034028	10033363	10033435	12879	7,4,4	12,4,12	1,3,0	0,0,1	161	149	3.43934188257994e-110	1.34208697569e-107	0.351,0.481,0.236	1.0,1.0,0.0	-0.311
8980	gene:Solyc02g083320.2	NA	2	-	46770613	46770852	46770615	46770852	46770093	46770166	8980	4,6,5	4,4,15	2,2,0	0,0,1	151	149	1.4137106494462907e-108	5.37135640966e-106	0.497,0.597,0.248	1.0,1.0,0.0	-0.219
14044	gene:Solyc12g009440.1	NA	12	+	2713816	2713919	2713816	2713913	2714026	2714105	14044	102,123,89	1771,2162,1120	44,130,66	1033,3078,2189	155	149	4.429431851091673e-108	1.63979838631e-105	0.052,0.052,0.071	0.039,0.039,0.028	0.023
13429	gene:Solyc02g072160.2	NA	2	+	41474652	41474874	41474652	41474809	41475015	41475125	13429	81,28,42	70,53,55	5,8,4	7,40,16	214	149	1.1455025232823517e-106	4.13469135779e-104	0.446,0.269,0.347	0.332,0.122,0.148	0.153
5934	gene:Solyc01g108030.2	NA	1	-	95404437	95404670	95404447	95404670	95404173	95404338	5934	127,108,65	19,10,10	7,35,31	0,2,0	159	149	1.2124600807299948e-106	4.269633816e-104	0.862,0.91,0.859	1.0,0.943,1.0	-0.104
3382	gene:Solyc10g006240.2	NA	10	-	928854	929089	929022	929089	928344	928391	3382	15,8,11	98,58,68	0,2,1	31,40,31	317	149	2.160173896816338e-106	7.42585493387e-104	0.067,0.061,0.071	0.0,0.023,0.015	0.054
13990	gene:Solyc03g119340.2	NA	3	+	67985734	67985972	67985734	67985965	67986085	67986236	13990	11,18,12	5,8,14	6,9,11	0,0,3	156	149	2.6689974144598945e-104	8.96162434185e-102	0.678,0.682,0.45	1.0,1.0,0.778	-0.323
14836	gene:Solyc03g117850.2	NA	3	-	66874566	66874656	66874594	66874656	66873239	66873294	14836	43,24,27	76,71,38	11,3,10	23,113,69	177	149	1.0398818989148283e-102	3.41223064921e-100	0.323,0.222,0.374	0.287,0.022,0.109	0.167
9794	gene:Solyc03g120270.2	NA	3	+	68723869	68724064	68723869	68724055	68724524	68724571	9794	12,19,19	2,0,2	1,9,6	0,10,2	158	149	3.194805697494504e-98	1.02503565912e-95	0.85,1.0,0.9	1.0,0.459,0.739	0.184
8901	gene:Solyc12g015710.1	NA	12	-	5692769	5692905	5692818	5692905	5692249	5692341	8901	22,4,16	91,42,70	1,9,4	32,118,70	198	149	1.2277360019300463e-96	3.85348965128e-94	0.154,0.067,0.147	0.023,0.054,0.041	0.083
13289	gene:Solyc01g067510.2	NA	1	+	76239690	76239935	76239690	76239815	76240341	76240394	13289	62,37,38	7,6,2	18,43,21	10,5,18	269	149	1.410990022990462e-95	4.33444126637e-93	0.831,0.774,0.913	0.499,0.826,0.393	0.267
509	gene:Solyc03g121310.2	NA	3	-	69450794	69450842	69450811	69450842	69450635	69450705	509	37,26,20	560,335,282	0,3,2	36,115,83	166	149	1.0155899539184279e-94	3.05480994889e-92	0.056,0.065,0.06	0.0,0.023,0.021	0.046
9796	gene:Solyc03g120270.2	NA	3	+	68723869	68724086	68723869	68724055	68724524	68724571	9796	36,61,38	2,0,2	9,29,16	0,10,2	180	149	1.7360488623481791e-94	5.11532111726e-92	0.937,1.0,0.94	1.0,0.706,0.869	0.101
13827	gene:Solyc02g069580.2	NA	2	-	39431856	39432077	39432023	39432077	39431088	39431253	13827	175,83,174	88,42,58	10,37,21	13,40,14	316	149	2.577194901658791e-94	7.44190799803e-92	0.484,0.482,0.586	0.266,0.304,0.414	0.189
6861	gene:Solyc04g071330.2	NA	4	+	58265382	58265491	58265382	58265476	58265611	58265694	6861	8,7,7	68,109,58	0,2,0	31,47,37	164	149	1.5882655381455252e-93	4.49634859603e-91	0.097,0.055,0.099	0.0,0.037,0.0	0.071
9797	gene:Solyc03g120270.2	NA	3	+	68723869	68724055	68723869	68724014	68724524	68724571	9797	161,157,113	18,14,4	41,117,100	16,28,10	190	149	7.671658991008133e-93	2.13006562523e-90	0.875,0.898,0.957	0.668,0.766,0.887	0.136
3044	gene:Solyc09g074920.2	NA	9	-	66716913	66716971	66716939	66716971	66715637	66715830	3044	15,7,13	17,12,10	1,2,4	2,21,13	175	149	2.960161234378575e-92	8.06392601924e-90	0.429,0.332,0.525	0.299,0.075,0.208	0.235
935	gene:Solyc08g043170.2	NA	8	+	22896741	22896901	22896741	22896892	22897022	22897091	935	59,8,3	158,285,142	5,6,5	43,197,128	158	149	1.9887582414568265e-91	5.31735027595e-89	0.26,0.026,0.02	0.099,0.028,0.036	0.048
2634	gene:Solyc01g074010.2	NA	1	-	81332290	81332516	81332333	81332516	81332100	81332200	2634	102,59,55	66,45,50	12,30,32	27,53,37	192	149	3.7318742931899814e-91	9.79650928092e-89	0.545,0.504,0.461	0.256,0.305,0.402	0.182
14835	gene:Solyc03g117850.2	NA	3	-	66874554	66874656	66874566	66874656	66873239	66873294	14835	8,2,11	26,16,16	0,1,0	4,1,3	161	149	4.329916884765332e-91	1.11634535683e-88	0.222,0.104,0.389	0.0,0.481,0.0	0.078
12878	gene:Solyc11g020060.1	NA	11	-	10033896	10034028	10033900	10034028	10033363	10033435	12878	7,4,4	29,29,17	0,2,0	11,17,20	153	149	6.696756788689636e-91	1.69627674588e-88	0.19,0.118,0.186	0.0,0.103,0.0	0.13
12696	gene:Solyc03g118890.2	NA	3	+	67674883	67674992	67674883	67674984	67675151	67675188	12696	49,44,41	177,151,113	15,30,14	7,33,40	157	149	1.3960382281814122e-90	3.47517240319e-88	0.208,0.217,0.256	0.67,0.463,0.249	-0.234
2723	gene:Solyc07g062250.2	NA	7	-	65030617	65030808	65030732	65030808	65030413	65030543	2723	38,18,8	4,1,3	1,2,0	6,0,0	264	149	7.556775076968661e-90	1.84923251799e-87	0.843,0.91,0.601	0.086,1.0,NA	0.242
13323	gene:Solyc07g066600.2	NA	7	-	67982659	67982836	67982677	67982836	67982382	67982577	13323	94,112,35	2605,3195,1734	8,47,50	879,2814,1986	167	149	1.977561046605244e-88	4.75867106515e-86	0.031,0.03,0.018	0.008,0.015,0.022	0.011
11741	gene:Solyc09g065520.2	NA	9	-	63632885	63632957	63632888	63632957	63631334	63631884	11741	117,115,58	10,11,11	23,78,57	14,26,7	152	149	2.3048775015597143e-88	5.37396163407e-86	0.92,0.911,0.838	0.617,0.746,0.889	0.139
6030	gene:Solyc03g120540.2	NA	3	+	68909200	68909422	68909200	68909260	68909662	68909798	6030	12,4,7	0,0,2	2,0,0	0,0,4	311	149	2.3076992749162817e-88	5.37396163407e-86	1.0,1.0,0.626	1.0,NA,0.0	0.375
15190	gene:Solyc09g008650.2	NA	9	-	2110034	2110126	2110042	2110126	2109114	2109189	15190	16,14,14	0,0,1	1,10,10	0,3,4	157	149	6.946220896146728e-88	1.59189741744e-85	1.0,1.0,0.93	1.0,0.76,0.703	0.156
6174	gene:Solyc09g075460.2	NA	9	+	67167055	67167155	67167055	67167151	67168229	67168547	6174	96,60,68	323,280,215	16,41,27	91,299,167	153	149	7.018543771674432e-87	1.58333960899e-84	0.224,0.173,0.235	0.146,0.118,0.136	0.077
13512	gene:Solyc02g062000.2	NA	2	-	33582143	33582311	33582179	33582311	33581985	33582051	13512	11,16,7	154,120,70	0,2,0	6,50,27	185	149	3.08471767613998e-86	6.85186981663e-84	0.054,0.097,0.075	0.0,0.031,0.0	0.065
12445	gene:Solyc01g007880.2	NA	1	-	2051937	2052006	2051941	2052006	2050478	2050613	12445	10,0,5	18,9,17	2,0,0	7,5,12	153	149	3.3246572736186386e-86	7.27293965402e-84	0.351,0.0,0.223	0.218,0.0,0.0	0.119
11158	gene:Solyc05g048810.2	NA	5	-	59500743	59500857	59500756	59500857	59499461	59499631	11158	157,72,79	14,10,13	1,11,16	0,0,1	162	149	1.7677766573068387e-85	3.80942677287e-83	0.912,0.869,0.848	1.0,1.0,0.936	-0.102
5004	gene:Solyc11g010420.1	NA	11	+	3486664	3486851	3486664	3486707	3487368	3487470	5004	92,82,64	3,2,0	0,12,3	0,4,1	293	149	2.473748322158645e-85	5.25234974637e-83	0.94,0.954,1.0	NA,0.604,0.604	0.361
12052	gene:Solyc01g109660.2	NA	1	+	96560712	96560952	96560712	96560882	96561203	96561995	12052	18836,11325,11063	45084,47940,25416	905,2128,1303	9627,25824,16026	219	149	6.657848520207043e-85	1.39313068021e-82	0.221,0.138,0.228	0.06,0.053,0.052	0.141
7371	gene:Solyc03g111610.2	NA	3	-	62249844	62249935	62249868	62249935	62249257	62249353	7371	19,19,17	395,378,222	4,9,8	214,548,430	173	149	9.444609955276134e-85	1.94801826478e-82	0.04,0.041,0.062	0.016,0.014,0.016	0.032
3295	gene:Solyc06g034330.2	NA	6	+	24073117	24073289	24073117	24073275	24073398	24073536	3295	19,6,25	140,98,92	1,2,2	13,68,31	163	149	3.417070852391265e-84	6.94868576998e-82	0.11,0.053,0.199	0.066,0.026,0.056	0.071
12597	gene:Solyc01g057680.2	NA	1	+	63467368	63467522	63467368	63467513	63470831	63470954	12597	8,5,4	2,12,0	1,0,1	0,1,0	158	149	2.5029859831338393e-83	5.01918217007e-81	0.79,0.282,1.0	1.0,0.0,1.0	0.024
6965	gene:Solyc12g088370.1	NA	12	+	63784687	63784858	63784687	63784765	63784973	63785015	6965	54,52,23	545,617,395	0,0,2	10,43,40	242	149	7.970075197008061e-83	1.57632802321e-80	0.057,0.049,0.035	0.0,0.0,0.03	0.037
4199	gene:Solyc01g102710.2	NA	1	+	91447183	91447344	91447183	91447255	91447421	91447527	4199	17,7,4	115,34,70	0,0,2	10,31,24	238	149	1.1775250677332239e-82	2.29744688215e-80	0.085,0.114,0.035	0.0,0.0,0.05	0.061
3999	gene:Solyc08g007080.2	NA	8	-	1641540	1641721	1641615	1641721	1641332	1641419	3999	39,7,21	180,76,110	0,4,0	16,37,18	224	149	1.1852854746264182e-81	2.28175355769e-79	0.126,0.058,0.113	0.0,0.067,0.0	0.077
9798	gene:Solyc03g120270.2	NA	3	+	68723869	68724084	68723869	68724055	68724524	68724571	9798	65,75,40	2,0,2	14,51,19	0,10,2	178	149	1.3667984460672815e-81	2.59655736373e-79	0.965,1.0,0.944	1.0,0.81,0.888	0.07
9142	gene:Solyc12g021290.1	NA	12	-	15395020	15395124	15395029	15395124	15394797	15394949	9142	35,20,18	32,11,24	6,12,10	0,0,4	158	149	7.12113205031235e-81	1.33525850055e-78	0.508,0.632,0.414	1.0,1.0,0.702	-0.383
9285	gene:Solyc12g056350.1	NA	12	-	62308333	62308487	62308347	62308487	62308165	62308234	9285	24,6,7	1,5,2	14,4,10	2,17,12	163	149	1.1040639245339215e-80	2.04365063364e-78	0.956,0.523,0.762	0.865,0.177,0.432	0.256
7813	gene:Solyc01g097500.2	NA	1	-	88333137	88333191	88333180	88333191	88332033	88332178	7813	32,7,18	6,0,5	11,1,8	0,1,0	192	149	1.5321028913970376e-80	2.80006348683e-78	0.805,1.0,0.736	1.0,0.437,1.0	0.035
6891	gene:Solyc07g041750.2	NA	7	-	54091845	54091915	54091850	54091915	54091672	54091761	6891	9,4,4	55,27,27	2,0,0	4,30,19	154	149	4.5624425776414594e-80	8.234068242e-78	0.137,0.125,0.125	0.326,0.0,0.0	0.02
10279	gene:Solyc10g005870.2	NA	10	+	669230	669336	669230	669291	670041	670087	10279	35,31,16	58,48,23	2,9,11	19,39,30	194	149	1.1580047375624908e-79	2.06410770382e-77	0.317,0.332,0.348	0.075,0.151,0.22	0.184
2213	gene:Solyc04g016550.2	NA	4	-	7378122	7378231	7378174	7378231	7377960	7378021	2213	85,40,30	12,9,7	2,38,17	4,19,9	201	149	1.3992360406614175e-78	2.46367926281e-76	0.84,0.767,0.761	0.27,0.597,0.583	0.306
10239	gene:Solyc06g073630.2	NA	6	+	45428186	45428379	45428186	45428244	45428787	45428858	10239	19,18,11	140,119,61	3,3,3	38,60,75	284	149	4.751954949443245e-77	8.26611151326e-75	0.066,0.074,0.086	0.04,0.026,0.021	0.046
10647	gene:Solyc04g077680.2	NA	4	+	62612099	62612406	62612099	62612339	62612485	62612549	10647	125,39,76	6,1,9	10,64,58	6,16,6	216	149	1.5366001527710444e-76	2.64112297687e-74	0.935,0.964,0.853	0.535,0.734,0.87	0.204
980	gene:Solyc12g088990.1	NA	12	-	64163332	64163481	64163336	64163481	64162534	64162652	980	167,66,114	13,3,4	35,95,47	1,1,0	153	149	1.846008073764784e-76	3.13560759635e-74	0.926,0.955,0.965	0.971,0.989,1.0	-0.038
12291	gene:Solyc10g074890.1	NA	10	-	58594140	58594234	58594162	58594234	58593970	58594054	12291	4,5,7	45,23,24	1,0,0	0,14,14	171	149	2.009009534458919e-76	3.37279996029e-74	0.072,0.159,0.203	1.0,0.0,0.0	-0.189
3484	gene:Solyc06g011530.2	NA	6	+	8020684	8020821	8020684	8020772	8021721	8021813	3484	12,0,11	84,13,59	0,1,0	2,15,5	198	149	2.1314523835214745e-76	3.53723097854e-74	0.097,0.0,0.123	0.0,0.048,0.0	0.057
12826	gene:Solyc12g095850.1	NA	12	+	64969168	64969212	64969168	64969190	64969287	64969353	12826	6,2,9	40,24,20	0,1,2	16,49,31	171	149	2.273617900004558e-76	3.73028355003e-74	0.116,0.068,0.282	0.0,0.017,0.053	0.132
5942	gene:Solyc04g082590.2	NA	4	+	66225339	66225419	66225339	66225388	66226362	66226435	5942	64,54,57	2,0,0	35,77,45	0,6,6	180	149	3.661181320931577e-76	5.93934111366e-74	0.964,1.0,1.0	1.0,0.914,0.861	0.063
634	gene:Solyc02g085000.2	NA	2	-	48037415	48037779	48037546	48037779	48036274	48037061	634	108,75,79	38,41,44	5,13,8	1,23,13	280	149	1.1013781619764163e-75	1.76685532251e-73	0.602,0.493,0.489	0.727,0.231,0.247	0.126
2660	gene:Solyc10g007500.2	NA	10	-	1833893	1834136	1834034	1834136	1833580	1833750	2660	41,17,21	430,418,311	4,0,2	37,133,82	290	149	2.0572572255549904e-75	3.26403074973e-73	0.047,0.02,0.034	0.053,0.0,0.012	0.012
7063	gene:Solyc01g097160.2	NA	1	+	88111663	88111789	88111663	88111780	88111885	88112007	7063	5,1,5	1,0,2	0,2,0	4,0,0	158	149	2.7768205927256933e-75	4.35779736063e-73	0.825,1.0,0.702	0.0,1.0,NA	0.342
5803	gene:Solyc06g063030.2	NA	6	-	39797540	39797715	39797646	39797715	39796965	39797174	5803	10,3,8	8,2,4	0,2,0	2,10,0	255	149	3.600629506372793e-75	5.58988051753e-73	0.422,0.467,0.539	0.0,0.105,NA	0.423
1015	gene:Solyc02g067480.2	NA	2	-	37676427	37676578	37676476	37676578	37675400	37675472	1015	3,1,6	17,13,12	0,0,2	5,19,25	198	149	4.296396032882191e-75	6.59908148114e-73	0.117,0.055,0.273	0.0,0.0,0.057	0.129
4385	gene:Solyc03g098470.2	NA	3	-	60756355	60756438	60756359	60756438	60756225	60756271	4385	19,21,22	413,350,201	3,7,2	50,220,198	153	149	7.84472578533701e-75	1.19223316725e-72	0.043,0.055,0.096	0.055,0.03,0.01	0.033
4974	gene:Solyc01g101240.2	NA	1	+	91059384	91059464	91059384	91059445	91059596	91059691	4974	176,145,113	1493,1121,1110	7,20,19	112,324,255	168	149	5.101700389907978e-74	7.67274481557e-72	0.095,0.103,0.083	0.053,0.052,0.062	0.038
4561	gene:Solyc03g095240.2	NA	3	+	56216398	56216588	56216398	56216533	56217270	56217390	4561	16,6,7	17,4,8	0,2,0	0,6,8	204	149	1.466540003912953e-73	2.16060250781e-71	0.407,0.523,0.39	NA,0.196,0.0	0.342
8728	gene:Solyc08g079530.2	NA	8	-	63040993	63041237	63041165	63041237	63040476	63040883	8728	15,2,8	65,67,49	0,3,0	12,50,18	321	149	1.4571921359416775e-73	2.16060250781e-71	0.097,0.014,0.07	0.0,0.027,0.0	0.051
14907	gene:Solyc02g062920.2	NA	2	+	34863804	34863976	34863804	34863869	34864473	34864544	14907	29,12,25	93,61,26	5,6,0	20,61,37	256	149	6.205006468267678e-73	9.04928115039e-71	0.154,0.103,0.359	0.127,0.054,0.0	0.145
949	gene:Solyc07g014700.2	NA	7	-	5112935	5113013	5112958	5113013	5111517	5111645	949	19,2,11	309,160,166	0,4,0	55,120,103	172	149	9.492451636519188e-73	1.37052016728e-70	0.051,0.011,0.054	0.0,0.028,0.0	0.029
389	gene:Solyc03g093640.2	NA	3	-	55208327	55208511	55208331	55208511	55206068	55206181	389	17,12,24	130,46,80	3,1,1	17,40,28	153	149	1.0552112144546619e-72	1.50842965488e-70	0.113,0.203,0.226	0.147,0.024,0.034	0.112
8911	gene:Solyc01g104060.2	NA	1	-	92537368	92537501	92537377	92537501	92537122	92537156	8911	13,15,10	0,0,2	1,6,4	2,4,0	158	149	1.4594545406322248e-72	2.06584359389e-70	1.0,1.0,0.825	0.32,0.586,1.0	0.306
8009	gene:Solyc08g066540.2	NA	8	-	55285695	55285905	55285728	55285905	55285200	55285278	8009	1,7,0	2,1,1	0,2,0	0,3,4	182	149	5.737284125023275e-72	8.0422240968e-70	0.29,0.851,0.0	NA,0.353,0.0	0.204
11938	gene:Solyc06g071600.2	NA	6	+	44097279	44097500	44097279	44097442	44098385	44098542	11938	79,92,43	2,15,2	6,49,15	0,2,0	207	149	1.1622040267951476e-71	1.61345209028e-69	0.966,0.815,0.939	1.0,0.946,1.0	-0.075
6895	gene:Solyc02g094100.2	NA	2	+	54741728	54741966	54741728	54741809	54742222	54742292	6895	7,20,14	7,5,2	3,21,16	2,1,0	306	149	2.27648362799473e-71	3.13027339248e-69	0.327,0.661,0.773	0.422,0.911,1.0	-0.191
454	gene:Solyc07g064590.2	NA	7	+	66670470	66670674	66670470	66670538	66671134	66671253	454	16,12,9	2,3,0	0,0,2	3,0,0	285	149	2.3806627731312562e-71	3.24264236967e-69	0.807,0.677,1.0	0.0,NA,1.0	0.328
8062	gene:Solyc12g088050.1	NA	12	-	63542881	63543023	63542910	63543023	63542632	63542786	8062	89,60,56	15,12,8	7,31,17	4,20,4	178	149	5.225968337490614e-71	7.05163839782e-69	0.832,0.807,0.854	0.594,0.565,0.781	0.184
11044	gene:Solyc03g059180.2	NA	3	-	27862804	27863000	27862885	27863000	27862603	27862681	11044	21,14,9	181,208,120	1,8,5	71,212,133	230	149	8.907970193652186e-71	1.19086364496e-68	0.07,0.042,0.046	0.009,0.024,0.024	0.034
2014	gene:Solyc04g008560.2	NA	4	-	2179683	2179828	2179754	2179828	2179370	2179606	2014	6,5,13	53,16,45	2,0,0	2,21,5	220	149	1.8793827418334266e-70	2.48940624097e-68	0.071,0.175,0.164	0.404,0.0,0.0	0.002
6299	gene:Solyc06g065180.2	NA	6	+	40639053	40639180	40639053	40639146	40641970	40642450	6299	3,2,1	0,2,0	2,3,4	0,6,0	183	149	2.572030280401438e-70	3.37590665349e-68	1.0,0.449,1.0	1.0,0.289,1.0	0.053
8207	gene:Solyc04g074640.2	NA	4	-	60570288	60570427	60570292	60570427	60569640	60570018	8207	0,1,8	206,190,113	3,18,16	140,380,216	153	149	1.337369494016488e-69	1.73954421213e-67	0.0,0.005,0.064	0.02,0.044,0.067	-0.021
1898	gene:Solyc09g061420.2	NA	9	-	59097802	59098025	59097957	59098025	59095611	59095806	1898	83,19,43	30,14,9	11,48,22	10,43,15	304	149	1.3804843372489343e-69	1.77959221975e-67	0.576,0.399,0.701	0.35,0.354,0.418	0.185
1637	gene:Solyc11g065820.1	NA	11	-	51391290	51391530	51391307	51391530	51390995	51391177	1637	95,66,90	0,2,2	13,27,17	4,2,2	166	149	1.684825371525482e-69	2.1526998862e-67	1.0,0.967,0.976	0.745,0.924,0.884	0.13
11123	gene:Solyc12g043050.1	NA	12	+	39154424	39154665	39154424	39154582	39155967	39155975	11123	19,10,4	2,1,1	0,0,1	0,2,0	232	149	4.3932062597733565e-69	5.51557495466e-67	0.859,0.865,0.72	NA,0.0,1.0	0.315
12223	gene:Solyc03g096960.2	NA	3	+	59337440	59337569	59337440	59337516	59338598	59338685	12223	43,30,25	270,228,186	14,32,21	41,122,76	202	149	4.3930685503799104e-69	5.51557495466e-67	0.105,0.088,0.09	0.201,0.162,0.169	-0.083
4726	gene:Solyc06g005190.2	NA	6	+	204147	204360	204147	204219	205198	205326	4726	18,3,14	174,48,114	6,17,12	21,73,36	290	149	6.694667216628119e-69	8.33255217877e-67	0.05,0.031,0.059	0.128,0.107,0.146	-0.08
3192	gene:Solyc01g007950.2	NA	1	-	2138461	2138653	2138521	2138653	2138251	2138396	3192	9,2,1	25,24,10	0,4,5	0,6,6	209	149	1.6221054731789215e-68	2.0017058822e-66	0.204,0.056,0.067	NA,0.322,0.373	-0.239
506	gene:Solyc03g121310.2	NA	3	-	69451068	69451280	69451072	69451280	69450794	69450842	506	11,8,8	622,414,350	3,9,14	59,170,146	153	149	2.6679491974913485e-68	3.2643941113e-66	0.017,0.018,0.022	0.047,0.049,0.085	-0.041
10922	gene:Solyc04g051680.2	NA	4	-	50985234	50985331	50985304	50985331	50984947	50985047	10922	17,5,15	104,66,71	0,3,0	13,25,19	219	149	4.250854007246758e-68	5.15746471904e-66	0.1,0.049,0.126	0.0,0.075,0.0	0.067
714	gene:Solyc09g011930.2	NA	9	-	5203311	5203526	5203354	5203526	5202416	5202549	714	10,15,5	242,77,143	3,1,2	60,155,68	192	149	7.379177461637983e-68	8.87838034926e-66	0.031,0.131,0.026	0.037,0.005,0.022	0.041
12715	gene:Solyc09g014300.2	NA	9	-	5792114	5792358	5792263	5792358	5791941	5791998	12715	652,312,391	3977,3589,2458	1,12,0	40,87,74	298	149	8.423336283472019e-68	1.00509197736e-65	0.076,0.042,0.074	0.012,0.065,0.0	0.038
7168	gene:Solyc10g005840.2	NA	10	+	651367	651601	651367	651450	653547	653643	7168	12,1,6	5,4,0	2,0,0	0,0,6	300	149	1.1989947308353775e-67	1.41894146916e-65	0.544,0.11,1.0	1.0,NA,0.0	0.051
11815	gene:Solyc09g074100.2	NA	9	-	65777391	65777494	65777396	65777494	65777132	65777216	11815	22,16,10	48,32,47	2,4,1	9,30,17	154	149	4.4448962306357916e-67	5.21751315268e-65	0.307,0.326,0.171	0.177,0.114,0.054	0.153
14796	gene:Solyc03g117650.2	NA	3	+	66734923	66734982	66734923	66734931	66735924	66735992	14796	8,9,12	5,3,0	6,9,8	0,0,2	200	149	1.006897460335626e-66	1.17238593003e-64	0.544,0.691,1.0	1.0,1.0,0.749	-0.171
2189	gene:Solyc09g091100.2	NA	9	-	70459476	70459695	70459622	70459695	70458878	70458930	2189	29,14,17	3,0,0	3,6,0	0,6,2	295	149	2.5904025979719757e-66	2.99201861676e-64	0.83,1.0,1.0	1.0,0.336,0.0	0.498
13936	gene:Solyc02g085420.2	NA	2	-	48327186	48327308	48327190	48327308	48326836	48327121	13936	14,23,8	34,47,28	6,15,4	28,70,52	153	149	4.265087535028242e-66	4.88724871673e-64	0.286,0.323,0.218	0.173,0.173,0.07	0.137
1908	gene:Solyc09g061420.2	NA	9	-	59097841	59098025	59097957	59098025	59095611	59095718	1908	23,10,11	0,0,3	5,19,7	2,6,2	265	149	5.227058782706324e-66	5.94238383502e-64	1.0,1.0,0.673	0.584,0.64,0.663	0.262
12720	gene:Solyc09g014300.2	NA	9	-	5792678	5792762	5792688	5792762	5792439	5792527	12720	2661,2094,1513	230,162,134	38,62,66	0,5,1	159	149	8.227550473827214e-66	9.28041982352e-64	0.916,0.924,0.914	1.0,0.921,0.984	-0.05
12347	gene:Solyc08g016010.2	NA	8	-	6579607	6579654	6579636	6579654	6579397	6579476	12347	207,145,149	10,5,5	33,119,84	1,0,1	178	149	8.966388999647364e-66	1.00354049905e-63	0.945,0.96,0.961	0.965,1.0,0.986	-0.028
10797	gene:Solyc12g099940.1	NA	12	+	66892182	66892317	66892182	66892287	66892713	66892870	10797	2,0,2	40,51,32	0,0,6	0,11,8	179	149	1.0188688037627855e-65	1.13157136836e-63	0.04,0.0,0.049	NA,0.0,0.384	-0.162
1821	gene:Solyc02g077280.2	NA	2	-	42267286	42267414	42267288	42267414	42265960	42266059	1821	10,1,6	90,69,55	0,3,0	13,83,36	151	149	1.4841351234176437e-65	1.63572083297e-63	0.099,0.014,0.097	0.0,0.034,0.0	0.059
8404	gene:Solyc05g018700.2	NA	5	-	22832424	22832494	22832478	22832494	22832261	22832292	8404	4,4,9	6,0,5	2,0,1	0,10,1	203	149	9.068543941444242e-65	9.91906344141e-63	0.329,1.0,0.569	1.0,0.0,0.423	0.158
4737	gene:Solyc09g010420.2	NA	9	-	3791216	3791301	3791220	3791301	3791058	3791141	4737	1,1,0	2,1,0	0,4,1	1,0,2	153	149	1.3716242061108374e-64	1.48898573593e-62	0.327,0.493,NA	0.0,1.0,0.327	-0.032
10794	gene:Solyc11g040050.1	NA	11	+	40024446	40024582	40024446	40024566	40024707	40025072	10794	11,16,15	68,35,53	2,3,4	11,42,40	165	149	1.847319095908392e-64	1.99041739602e-62	0.127,0.292,0.204	0.141,0.061,0.083	0.113
1809	gene:Solyc12g005040.1	NA	12	+	20562	20694	20562	20690	20760	20860	1809	10,8,7	104,108,59	0,3,0	15,36,45	153	149	3.1183695423842445e-64	3.335038478e-62	0.086,0.067,0.104	0.0,0.075,0.0	0.061
9050	gene:Solyc08g083300.2	NA	8	+	65811393	65811542	65811393	65811530	65811981	65812545	9050	138,103,107	25,12,13	12,53,63	0,3,4	161	149	1.4842183335140852e-63	1.57567237495e-61	0.836,0.888,0.884	1.0,0.942,0.936	-0.09
6549	gene:Solyc02g069380.2	NA	2	-	39296253	39296367	39296263	39296367	39294640	39294708	6549	10,21,9	39,36,23	4,3,2	12,41,12	159	149	1.579995186506157e-63	1.66510733597e-61	0.194,0.353,0.268	0.238,0.064,0.135	0.126
5694	gene:Solyc05g025650.2	NA	5	-	35398223	35398442	35398278	35398442	35397596	35397929	5694	81,83,41	3,10,3	10,36,25	0,2,0	204	149	1.6048047577965084e-63	1.67899790529e-61	0.952,0.858,0.909	1.0,0.929,1.0	-0.07
4218	gene:Solyc10g006600.2	NA	10	+	1134192	1134473	1134192	1134369	1134939	1135307	4218	41,61,30	16,11,7	20,27,24	0,4,2	253	149	1.6365563249874965e-63	1.69989929642e-61	0.601,0.766,0.716	1.0,0.799,0.876	-0.197
10642	gene:Solyc05g055010.2	NA	5	-	64786667	64786898	64786801	64786898	64786420	64786569	10642	42,18,16	4,4,4	0,6,8	8,0,4	283	149	1.8165193189171875e-63	1.87335042332e-61	0.847,0.703,0.678	0.0,1.0,0.513	0.238
7265	gene:Solyc05g007260.2	NA	5	-	1927244	1927266	1927261	1927266	1927045	1927108	7265	11,15,5	3,6,2	0,6,3	1,0,0	166	149	8.363318898375799e-63	8.56380129466e-61	0.767,0.692,0.692	0.0,1.0,1.0	0.05
6185	gene:Solyc08g065310.2	NA	8	-	53219679	53219888	53219683	53219888	53219537	53219576	6185	2,6,2	44,23,16	1,10,4	6,16,6	153	149	9.161672386937386e-63	9.31522717765e-61	0.042,0.203,0.109	0.14,0.378,0.394	-0.186
1683	gene:Solyc01g098500.2	NA	1	+	89006908	89007075	89006908	89007056	89007416	89007479	1683	51,27,24	295,166,162	17,47,29	53,160,106	168	149	1.0135701030398188e-62	1.02335140893e-60	0.133,0.126,0.116	0.221,0.207,0.195	-0.083
7034	gene:Solyc02g085940.2	NA	2	-	48715714	48715876	48715743	48715876	48712858	48715649	7034	339,385,198	10,21,8	305,831,781	28,55,60	178	149	6.925901074207455e-62	6.9441777576e-60	0.966,0.939,0.954	0.901,0.927,0.916	0.038
11125	gene:Solyc12g043050.1	NA	12	+	39154404	39154623	39154404	39154582	39155967	39155975	11125	8,9,2	2,1,1	0,0,1	0,2,0	190	149	1.0336188572006223e-61	1.02919924554e-59	0.758,0.876,0.611	NA,0.0,1.0	0.248
7602	gene:Solyc06g007160.2	NA	6	-	1220461	1220710	1220496	1220710	1220038	1220199	7602	11,4,10	128,87,80	1,4,2	56,124,103	184	149	1.3869013902560055e-61	1.37151248442e-59	0.065,0.036,0.092	0.014,0.025,0.015	0.046
2919	gene:Solyc04g077650.2	NA	4	+	62592170	62592413	62592170	62592242	62592525	62592639	2919	15,22,15	0,9,7	2,0,0	2,2,0	320	149	2.5203962674164373e-61	2.47547491898e-59	1.0,0.532,0.499	0.318,0.0,NA	0.518
5659	gene:Solyc02g085570.2	NA	2	+	48403090	48403266	48403090	48403161	48403770	48403844	5659	17,5,3	139,86,76	2,3,2	32,118,113	254	149	4.140263100402325e-61	4.03899450295e-59	0.067,0.033,0.023	0.035,0.015,0.01	0.021
12708	gene:Solyc09g014300.2	NA	9	-	5793296	5793382	5793340	5793382	5793148	5793222	12708	406,179,232	37,24,38	0,1,0	0,0,2	193	149	1.6453053793564837e-60	1.59428987028e-58	0.894,0.852,0.825	NA,1.0,0.0	0.357
4728	gene:Solyc06g005190.2	NA	6	+	205435	205593	205435	205589	205689	205799	4728	11,0,8	76,20,48	0,2,0	6,20,7	153	149	2.644683840711026e-60	2.54559635281e-58	0.124,0.0,0.14	0.0,0.089,0.0	0.058
2692	gene:Solyc06g074720.2	NA	6	+	46249144	46249242	46249144	46249200	46249317	46249424	2692	39,18,32	243,125,180	0,1,0	6,19,13	191	149	3.614691436481068e-60	3.45621953377e-58	0.111,0.101,0.122	0.0,0.039,0.0	0.098
4701	gene:Solyc04g050560.2	NA	4	+	47585563	47585712	47585563	47585644	47591812	47592382	4701	33,11,14	49,14,30	2,6,7	8,27,26	217	149	5.171570445579344e-60	4.9123114535e-58	0.316,0.35,0.243	0.147,0.132,0.156	0.158
8289	gene:Solyc08g008550.2	NA	8	-	2937883	2938099	2938033	2938099	2937445	2937518	8289	22,14,6	131,55,87	2,2,0	15,42,32	299	149	6.762305665519062e-60	6.38131824829e-58	0.077,0.113,0.033	0.062,0.023,0.0	0.046
1514	gene:Solyc02g082690.2	NA	2	+	46353455	46353525	46353455	46353515	46353705	46354107	1514	0,2,2	101,80,71	0,4,4	12,38,15	159	149	3.0341019803276605e-59	2.84456911636e-57	0.0,0.023,0.026	0.0,0.09,0.2	-0.08
6676	gene:Solyc01g094660.2	NA	1	+	86106582	86106814	86106582	86106704	86108777	86108882	6676	16,2,10	149,63,64	0,2,0	6,31,17	259	149	4.305631143500103e-59	4.01062596451e-57	0.058,0.018,0.082	0.0,0.036,0.0	0.041
12595	gene:Solyc03g005800.2	NA	3	+	548356	548496	548356	548491	549500	549557	12595	46,32,28	9,7,10	13,23,14	2,2,0	154	149	4.355674773069295e-59	4.03123284446e-57	0.832,0.816,0.73	0.863,0.918,1.0	-0.134
11057	gene:Solyc03g114670.2	NA	3	+	64582932	64582987	64582932	64582979	64583090	64583487	11057	87,66,20	36,18,5	17,42,29	5,4,3	157	149	9.29390429302896e-59	8.54684013903e-57	0.696,0.777,0.792	0.763,0.909,0.902	-0.103
8663	gene:Solyc11g072820.1	NA	11	-	56010818	56010974	56010822	56010974	56010462	56010684	8663	5,4,2	193,161,99	6,11,6	53,136,133	153	149	1.030826837350592e-58	9.41966954283e-57	0.025,0.024,0.019	0.099,0.073,0.042	-0.049
756	gene:Solyc03g006190.2	NA	3	-	827854	827920	827859	827920	827674	827686	756	6,7,0	32,37,25	0,0,2	4,18,12	154	149	1.1899773452881216e-58	1.0805593026e-56	0.154,0.155,0.0	0.0,0.0,0.139	0.057
1007	gene:Solyc07g008320.2	NA	7	-	3090034	3090203	3090147	3090203	3089888	3089931	1007	21,11,20	406,139,235	3,0,0	19,56,48	262	149	1.263914642736934e-58	1.14052497574e-56	0.029,0.043,0.046	0.082,0.0,0.0	0.012
12850	gene:Solyc05g050920.2	NA	5	-	61136493	61136741	61136658	61136741	61136273	61136415	12850	14,3,21	19,23,16	0,10,0	9,14,22	314	149	3.646497661613463e-58	3.27007038748e-56	0.259,0.058,0.384	0.0,0.253,0.0	0.149
8222	gene:Solyc07g062550.2	NA	7	-	65240941	65241102	65240943	65241102	65240666	65240847	8222	24,11,3	0,0,2	2,10,15	2,5,0	151	149	3.74158171531405e-58	3.33462696332e-56	1.0,1.0,0.597	0.497,0.664,1.0	0.145
13161	gene:Solyc05g051230.2	NA	5	+	61493174	61493283	61493174	61493272	61494634	61494847	13161	5,4,3	0,1,0	0,1,2	0,4,0	160	149	4.85904078314903e-58	4.30397735136e-56	1.0,0.788,1.0	NA,0.189,1.0	0.335
1235	gene:Solyc07g017290.2	NA	7	-	6666658	6666865	6666787	6666865	6666014	6666279	1235	30,5,15	34,33,18	0,5,3	5,20,13	278	149	7.414766768758589e-58	6.52770747606e-56	0.321,0.075,0.309	0.0,0.118,0.11	0.159
15189	gene:Solyc09g008650.2	NA	9	-	2110027	2110126	2110068	2110126	2109114	2109189	15189	12,4,11	171,110,106	1,2,7	184,490,312	190	149	9.79027263014043e-58	8.5667852263e-56	0.052,0.028,0.075	0.004,0.003,0.017	0.044
7054	gene:Solyc06g065950.2	NA	6	-	41336935	41337084	41337024	41337084	41336581	41336824	7054	185,172,190	429,469,489	38,154,95	291,743,389	238	149	2.3069160436402438e-57	2.00646107458e-55	0.213,0.187,0.196	0.076,0.115,0.133	0.091
6960	gene:Solyc03g058930.2	NA	3	-	26853547	26853693	26853682	26853693	26853320	26853493	6960	76,44,53	36,27,23	3,6,4	4,11,4	284	149	3.334524742096197e-57	2.88286636086e-55	0.526,0.461,0.547	0.282,0.222,0.344	0.229
4404	gene:Solyc05g016440.2	NA	5	-	16795711	16795893	16795742	16795893	16792806	16792910	4404	97,135,54	0,6,0	24,51,55	0,8,4	180	149	1.6283967555731277e-56	1.39945192601e-54	1.0,0.949,1.0	1.0,0.841,0.919	0.063
14083	gene:Solyc04g056280.2	NA	4	+	53970609	53970730	53970609	53970725	53970820	53970893	14083	3,0,0	68,39,36	0,5,2	13,21,8	154	149	2.0337573686797197e-56	1.73747863249e-54	0.041,0.0,0.0	0.0,0.187,0.195	-0.114
13619	gene:Solyc06g050710.2	NA	6	-	33473898	33474045	33473910	33474045	33473747	33473823	13619	15,15,5	2,4,4	0,9,20	0,0,2	161	149	3.597109881480322e-56	3.05500426287e-54	0.874,0.776,0.536	NA,1.0,0.902	-0.222
349	gene:Solyc04g045630.2	NA	4	-	34501138	34501314	34501195	34501314	34499331	34499524	349	10,3,3	70,30,30	2,0,0	9,29,6	206	149	4.776141964851771e-56	4.032627935e-54	0.094,0.067,0.067	0.138,0.0,0.0	0.03
4625	gene:Solyc01g006100.2	NA	1	-	761064	761277	761157	761277	760666	760766	4625	6,1,5	20,6,16	0,2,1	15,12,15	242	149	6.353162185337179e-56	5.33296253674e-54	0.156,0.093,0.161	0.0,0.093,0.039	0.093
5542	gene:Solyc11g062240.1	NA	11	+	49146202	49146362	49146202	49146347	49146449	49148482	5542	154,60,83	19,4,10	7,40,21	1,1,1	164	149	9.526236756515123e-56	7.95027782026e-54	0.88,0.932,0.883	0.864,0.973,0.95	-0.031
1846	gene:Solyc08g082750.2	NA	8	+	65445288	65445466	65445288	65445427	65446041	65446619	1846	233,68,148	1,2,0	18,64,22	0,8,0	188	149	7.46380280269222e-55	6.1932405095e-53	0.995,0.964,1.0	1.0,0.864,1.0	0.032
6596	gene:Solyc07g009350.2	NA	7	-	4402555	4402691	4402572	4402691	4401084	4401208	6596	68,31,55	10,5,0	2,22,18	0,0,2	166	149	2.735105984788715e-54	2.25654058334e-52	0.859,0.848,1.0	1.0,1.0,0.89	-0.061
11383	gene:Solyc09g072890.1	NA	9	-	65583213	65583258	65583225	65583258	65582649	65583115	11383	27,12,22	2,0,3	0,3,4	0,0,6	161	149	2.888449067805146e-54	2.36951293415e-52	0.926,1.0,0.872	NA,1.0,0.382	0.242
12348	gene:Solyc08g078470.2	NA	8	-	62267013	62267104	62267020	62267104	62265281	62265556	12348	10,18,4	6,1,3	4,8,4	0,2,0	156	149	1.81370786733268e-53	1.47945277901e-51	0.614,0.945,0.56	1.0,0.793,1.0	-0.225
5949	gene:Solyc02g024070.2	NA	2	+	24924107	24924314	24924107	24924242	24924400	24924732	5949	7,4,3	89,80,44	1,0,1	36,86,39	221	149	5.815305308999431e-53	4.7169313512e-51	0.05,0.033,0.044	0.018,0.0,0.017	0.031
6184	gene:Solyc08g065310.2	NA	8	-	53218816	53219058	53218969	53219058	53218237	53218431	6184	73,71,34	14,15,5	3,14,20	4,2,17	302	149	6.232320206515431e-53	5.02694073417e-51	0.72,0.7,0.77	0.27,0.775,0.367	0.259
10943	gene:Solyc06g074220.2	NA	6	-	45889331	45889527	45889381	45889527	45889053	45889119	10943	4,5,1	172,157,73	4,6,6	45,82,64	199	149	1.0702480511490584e-52	8.58457853472e-51	0.017,0.023,0.01	0.062,0.052,0.066	-0.043
11160	gene:Solyc05g048810.2	NA	5	-	59500750	59500830	59500756	59500830	59499461	59499631	11160	2,0,3	14,10,13	0,2,0	0,0,1	155	149	1.153623247067252e-52	9.20221681832e-51	0.121,0.0,0.182	NA,1.0,0.0	-0.399
2611	gene:Solyc09g083130.2	NA	9	-	68810274	68810472	68810333	68810472	68809408	68809582	2611	18,13,13	23,4,13	2,21,14	0,4,3	208	149	4.056819113763314e-52	3.21826122882e-50	0.359,0.7,0.417	1.0,0.79,0.77	-0.361
1375	gene:Solyc12g055780.1	NA	12	-	61761251	61761360	61761320	61761360	61761033	61761177	1375	116,113,76	9,4,6	2,19,11	3,2,5	218	149	4.10492840999361e-52	3.23863149637e-50	0.898,0.951,0.896	0.313,0.867,0.601	0.321
15455	gene:Solyc02g014350.2	NA	2	+	15788892	15789085	15788892	15788929	15789529	15790140	15455	65,6,52	30,6,22	5,30,2	6,25,8	305	149	4.750729993765149e-52	3.72777389402e-50	0.514,0.328,0.536	0.289,0.37,0.109	0.203
5289	gene:Solyc12g088810.1	NA	12	-	64042115	64042341	64042231	64042341	64041984	64042024	5289	27,12,23	10,0,10	0,4,0	2,2,2	265	149	5.468068564277126e-52	4.26745805033e-50	0.603,1.0,0.564	0.0,0.529,0.0	0.546
8142	gene:Solyc05g009220.2	NA	5	+	3366622	3366703	3366622	3366699	3367147	3367279	8142	3,1,1	178,131,84	6,5,3	59,144,88	153	149	6.090276600063959e-52	4.72749535224e-50	0.016,0.007,0.011	0.09,0.033,0.032	-0.04
13396	gene:Solyc04g080050.2	NA	4	-	64346341	64346439	64346343	64346439	64345730	64345844	13396	7,0,3	33,16,27	2,0,0	9,12,20	151	149	1.4315565322518667e-51	1.10528412902e-49	0.173,0.0,0.099	0.18,0.0,0.0	0.031
2491	gene:Solyc08g075990.2	NA	8	-	60060016	60060116	60060076	60060116	60059843	60059944	2491	34,29,22	48,41,38	7,20,8	15,55,34	209	149	1.645028666529991e-51	1.26334701529e-49	0.336,0.335,0.292	0.25,0.206,0.144	0.121
13179	gene:Solyc09g009100.2	NA	9	-	2446711	2446917	2446859	2446917	2445340	2446609	13179	145,70,89	96,95,79	10,16,11	13,63,52	297	149	8.653480580213447e-51	6.6105265935e-49	0.431,0.27,0.361	0.278,0.113,0.096	0.192
11282	gene:Solyc12g096600.1	NA	12	+	65447778	65447882	65447778	65447839	65448219	65448263	11282	43,8,11	14,7,7	5,15,7	4,0,0	192	149	1.5048667415407552e-50	1.14354031655e-48	0.704,0.47,0.549	0.492,1.0,1.0	-0.256
13275	gene:Solyc06g070980.2	NA	6	-	43590338	43590427	43590401	43590427	43589771	43589858	13275	365,265,193	5780,5532,2735	52,164,89	453,1442,1096	212	149	1.8231907533208388e-50	1.37817948149e-48	0.042,0.033,0.047	0.075,0.074,0.054	-0.027
7834	gene:Solyc01g080540.2	NA	1	+	79789035	79789206	79789035	79789166	79789291	79789526	7834	13,3,1	3,2,2	0,1,0	0,0,4	189	149	3.09764462060741e-50	2.32936422043e-48	0.774,0.542,0.283	NA,1.0,0.0	0.033
4848	gene:Solyc06g083300.2	NA	6	+	48767097	48767278	48767097	48767263	48767365	48767487	4848	18,19,13	689,572,476	3,22,8	101,270,151	164	149	8.268082568485459e-50	6.18521119812e-48	0.023,0.029,0.024	0.026,0.069,0.046	-0.022
5866	gene:Solyc01g101000.2	NA	1	-	90868562	90868703	90868691	90868703	90867304	90867466	5866	3102,2120,1977	21,15,14	251,763,391	2,13,9	278	149	1.4575042597114404e-49	1.0847137372e-47	0.988,0.987,0.987	0.985,0.969,0.959	0.016
6272	gene:Solyc04g077420.2	NA	4	-	62338233	62338409	62338369	62338409	62337677	62337719	6272	16,6,12	78,57,60	0,4,1	6,34,29	285	149	1.5227901338528614e-49	1.12748943347e-47	0.097,0.052,0.095	0.0,0.058,0.018	0.056
11496	gene:Solyc07g053350.2	NA	7	+	61810363	61810526	61810363	61810522	61810987	61811621	11496	35,41,34	359,294,229	6,6,2	31,104,84	153	149	2.058627838131406e-49	1.51645248607e-47	0.087,0.12,0.126	0.159,0.053,0.023	0.033
4512	gene:Solyc03g026310.2	NA	3	+	3746722	3746955	3746722	3746848	3747227	3747318	4512	7,2,2	31,14,13	1,0,0	0,6,2	256	149	2.3191387489308286e-49	1.69968148513e-47	0.116,0.077,0.082	1.0,0.0,0.0	-0.242
4482	gene:Solyc04g071320.2	NA	4	-	58247944	58248076	58247988	58248076	58246768	58247839	4482	11,22,10	138,115,90	0,11,4	32,120,109	193	149	2.353058477701067e-49	1.71583122733e-47	0.058,0.129,0.079	0.0,0.066,0.028	0.057
4513	gene:Solyc03g026310.2	NA	3	+	3746722	3746848	3746722	3746824	3747227	3747318	4513	34,16,16	67,23,37	0,6,2	13,47,27	173	149	2.6724587662604875e-49	1.93894269685e-47	0.304,0.375,0.271	0.0,0.099,0.06	0.264
10292	gene:Solyc01g097870.2	NA	1	+	88570859	88571028	88570859	88571024	88571467	88571509	10292	31,19,33	1482,1319,802	6,28,6	467,1590,902	153	149	3.038446436987e-49	2.19345448286e-47	0.02,0.014,0.039	0.012,0.017,0.006	0.013
9543	gene:Solyc09g066080.1	NA	9	-	64438893	64439111	64438919	64439111	64438568	64438734	9543	4,1,1	1,3,0	1,0,0	0,2,0	175	149	4.587925586703786e-49	3.29554575228e-47	0.773,0.221,1.0	1.0,0.0,NA	0.165
5867	gene:Solyc01g101000.2	NA	1	-	90868600	90868703	90868691	90868703	90867304	90867466	5867	7,2,7	21,15,14	0,3,0	2,13,9	240	149	4.7553788782652554e-49	3.39891882398e-47	0.171,0.076,0.237	0.0,0.125,0.0	0.12
11310	gene:Solyc10g076800.1	NA	10	-	59762007	59762111	59762042	59762111	59761731	59761925	11310	44,50,15	37,33,20	2,7,12	2,23,15	184	149	5.038975037840097e-49	3.56630988217e-47	0.491,0.551,0.378	0.447,0.198,0.393	0.127
6260	gene:Solyc10g079310.1	NA	10	+	60864068	60864164	60864068	60864160	60864792	60865188	6260	21,19,14	25,25,25	3,7,6	14,23,17	153	149	5.03745627042106e-49	3.56630988217e-47	0.45,0.425,0.353	0.173,0.229,0.256	0.19
357	gene:Solyc04g045630.2	NA	4	-	34498454	34498570	34498476	34498570	34498260	34498371	357	2,3,1	2,0,0	0,0,1	4,0,0	171	149	5.222174034035539e-49	3.67793896114e-47	0.466,1.0,1.0	0.0,NA,1.0	0.322
7563	gene:Solyc05g008580.2	NA	5	-	2895535	2895615	2895551	2895615	2895296	2895413	7563	105,78,64	45,25,19	1,11,15	0,2,2	165	149	8.787960054027613e-49	6.15925083787e-47	0.678,0.738,0.753	1.0,0.832,0.871	-0.178
5055	gene:Solyc01g103250.2	NA	1	+	91898791	91898946	91898791	91898880	91899494	91899619	5055	4,0,6	16,7,27	0,2,0	4,10,4	215	149	1.1218514810840679e-48	7.79464589e-47	0.148,0.0,0.133	0.0,0.122,0.0	0.053
7699	gene:Solyc04g079320.2	NA	4	+	63843313	63843426	63843313	63843394	63843535	63843787	7699	6,5,3	2,2,0	0,2,0	2,3,0	181	149	1.1229300077016775e-48	7.79464589e-47	0.712,0.673,1.0	0.0,0.354,NA	0.618
2058	gene:Solyc03g120200.1	NA	3	-	68656651	68656739	68656679	68656739	68656457	68656573	2058	13,7,7	9,4,17	2,6,8	14,20,16	177	149	1.3773303154467443e-48	9.48684789775e-47	0.549,0.596,0.257	0.107,0.202,0.296	0.266
6769	gene:Solyc07g044810.2	NA	7	-	57841938	57842067	57841958	57842067	57841722	57841842	6769	13,6,8	95,85,40	0,3,0	8,35,10	169	149	1.379857361495853e-48	9.48684789775e-47	0.108,0.059,0.15	0.0,0.07,0.0	0.082
15222	gene:Solyc06g066320.2	NA	6	-	41605750	41605983	41605864	41605983	41605069	41605598	15222	3,0,4	4,0,0	1,0,0	0,0,1	263	149	1.583986196148886e-48	1.08386695261e-46	0.298,NA,1.0	1.0,NA,0.0	0.149
14795	gene:Solyc03g117650.2	NA	3	+	66734923	66734978	66734923	66734931	66735924	66735992	14795	8,12,13	5,3,0	6,7,8	0,0,2	196	149	1.9147155814423854e-48	1.30399356438e-46	0.549,0.753,1.0	1.0,1.0,0.753	-0.15
6520	gene:Solyc08g078860.2	NA	8	+	62552818	62553067	62552818	62553064	62553181	62553268	6520	22,37,17	769,866,547	27,81,47	351,1021,651	152	149	3.906781467513689e-48	2.64817421728e-46	0.027,0.04,0.03	0.07,0.072,0.066	-0.037
346	gene:Solyc03g098250.2	NA	3	+	60605897	60605992	60605897	60605988	60606075	60606175	346	24,13,10	4,4,8	0,20,4	0,3,0	153	149	5.533750159037809e-48	3.73347125216e-46	0.854,0.76,0.549	NA,0.867,1.0	-0.213
11507	gene:Solyc01g102990.2	NA	1	+	91650422	91650547	91650422	91650522	91650662	91650767	11507	4,4,3	41,33,31	0,2,0	14,23,15	174	149	5.756399150873454e-48	3.86562283443e-46	0.077,0.094,0.077	0.0,0.069,0.0	0.06
14971	gene:Solyc02g084220.2	NA	2	-	47383253	47383463	47383351	47383463	47382668	47383163	14971	7,2,3	50,59,19	0,2,0	10,39,30	247	149	6.798135173089866e-48	4.54404979764e-46	0.078,0.02,0.087	0.0,0.03,0.0	0.052
12204	gene:Solyc01g108280.2	NA	1	-	95634742	95634903	95634750	95634903	95634584	95634659	12204	491,304,248	20,14,10	88,204,118	0,8,0	157	149	9.760445057646877e-48	6.48059688592e-46	0.959,0.954,0.959	1.0,0.96,1.0	-0.029
2085	gene:Solyc06g063230.2	NA	6	+	39937125	39937175	39937125	39937171	39938332	39938497	2085	7,7,2	107,103,81	0,0,1	12,23,14	153	149	9.785081875121197e-48	6.48059688592e-46	0.06,0.062,0.023	0.0,0.0,0.065	0.027
14360	gene:Solyc06g036340.2	NA	6	-	25905280	25905459	25905305	25905459	25904916	25905069	14360	10,6,1	1,0,1	0,3,0	0,1,2	174	149	1.1788685249599016e-47	7.77191952665e-46	0.895,1.0,0.461	NA,0.72,0.0	0.425
10181	gene:Solyc12g049620.1	NA	12	-	36586530	36586566	36586553	36586566	36583727	36583786	10181	25,6,8	2,0,3	1,4,1	0,2,4	172	149	1.8341580097932035e-47	1.20370787934e-45	0.915,1.0,0.698	1.0,0.634,0.178	0.267
10466	gene:Solyc11g042620.1	NA	11	-	35652543	35652672	35652557	35652672	35651087	35651139	10466	5,7,2	44,45,16	0,3,0	14,25,22	163	149	5.313143888621269e-47	3.4710937314e-45	0.094,0.124,0.103	0.0,0.099,0.0	0.074
2801	gene:Solyc03g059150.2	NA	3	+	27835063	27835293	27835063	27835267	27835402	27835623	2801	7,2,4	50,14,19	2,16,7	2,29,4	175	149	1.4552632624760872e-46	9.46445539803e-45	0.107,0.108,0.152	0.46,0.32,0.598	-0.337
599	gene:Solyc05g007070.2	NA	5	+	1654248	1654379	1654248	1654364	1654812	1655162	599	14,10,13	0,0,1	0,5,5	0,4,0	164	149	1.4783486829639917e-46	9.57147905141e-45	1.0,1.0,0.922	NA,0.532,1.0	0.208
7115	gene:Solyc05g005730.2	NA	5	+	538826	539060	538826	538908	539148	539209	7115	16,15,8	0,0,6	0,5,2	0,0,1	301	149	1.6996210057239184e-46	1.09549678931e-44	1.0,1.0,0.398	NA,1.0,0.497	0.051
3470	gene:Solyc02g065360.2	NA	2	+	36557925	36558028	36557925	36557988	36558114	36558276	3470	50,26,39	6,1,3	15,28,14	2,0,0	189	149	1.8804198898190732e-46	1.20664454974e-44	0.868,0.953,0.911	0.855,1.0,1.0	-0.041
13860	gene:Solyc08g082420.2	NA	8	+	65233507	65233681	65233507	65233590	65234529	65234593	13860	25,9,16	242,185,136	2,15,3	18,35,28	240	149	4.14671769643827e-46	2.64912876554e-44	0.06,0.029,0.068	0.065,0.21,0.062	-0.06
2635	gene:Solyc10g078320.1	NA	10	-	60149695	60149851	60149700	60149851	60148599	60149426	2635	15,7,6	22,3,9	0,2,0	0,0,1	154	149	8.641438492518588e-46	5.49625942533e-44	0.397,0.693,0.392	NA,1.0,0.0	-0.006
8453	gene:Solyc05g012110.2	NA	5	-	5319818	5320016	5319938	5320016	5318690	5318898	8453	22,4,21	2,6,5	3,1,4	0,2,0	269	149	1.1076740902114132e-45	7.01429759407e-44	0.859,0.27,0.699	1.0,0.217,1.0	-0.13
12434	gene:Solyc10g007060.2	NA	10	+	1444230	1444300	1444230	1444263	1444410	1444449	12434	5,4,5	57,50,40	0,0,2	5,21,19	186	149	1.5704560037781234e-45	9.90141649893e-44	0.066,0.06,0.091	0.0,0.0,0.078	0.046
13622	gene:Solyc01g009380.2	NA	1	+	3576927	3577093	3576927	3577027	3577184	3577341	13622	3,4,0	8,3,6	0,0,1	1,1,0	215	149	1.6525712912548156e-45	1.03738366535e-43	0.206,0.48,0.0	0.0,0.0,1.0	-0.105
14039	gene:Solyc05g006470.2	NA	5	+	1104316	1104398	1104316	1104394	1104604	1104697	14039	50,71,34	5,8,5	22,47,48	0,0,2	153	149	4.45527378085661e-45	2.78464254753e-43	0.907,0.896,0.869	1.0,1.0,0.959	-0.096
14137	gene:Solyc11g017400.1	NA	11	+	8325292	8325358	8325292	8325353	8326293	8326364	14137	17,4,8	7,9,8	0,2,1	0,9,11	154	149	6.48110682555471e-45	4.0333715667e-43	0.701,0.301,0.492	NA,0.177,0.081	0.369
12707	gene:Solyc09g014300.2	NA	9	-	5793335	5793382	5793340	5793382	5793148	5793222	12707	146,97,77	37,24,38	4,2,0	0,0,2	154	149	7.514754387150584e-45	4.65656754685e-43	0.792,0.796,0.662	1.0,1.0,0.0	0.083
11506	gene:Solyc01g102990.2	NA	1	+	91645968	91646052	91645968	91646048	91648213	91648264	11506	19,9,17	39,45,24	2,2,3	8,31,27	153	149	2.3015978800463004e-44	1.42010556377e-42	0.322,0.163,0.408	0.196,0.059,0.098	0.18
7532	gene:Solyc09g061840.2	NA	9	-	60457654	60457848	60457751	60457848	60456761	60456885	7532	32,17,11	594,526,299	2,0,0	20,67,55	246	149	2.6200385342166032e-44	1.60970707902e-42	0.032,0.019,0.022	0.057,0.0,0.0	0.005
15348	gene:Solyc12g017420.1	NA	12	+	6680253	6680348	6680253	6680321	6680609	6680689	15348	109,25,60	112,19,56	7,23,11	8,45,19	176	149	2.982131072253324e-44	1.82440713649e-42	0.452,0.527,0.476	0.426,0.302,0.329	0.133
13406	gene:Solyc04g082410.2	NA	4	-	66081372	66081425	66081399	66081425	66081130	66081292	13406	1,6,2	28,10,23	0,2,0	3,14,12	176	149	9.432737090008884e-44	5.746407515e-42	0.029,0.337,0.069	0.0,0.108,0.0	0.109
13312	gene:Solyc03g026240.2	NA	3	-	3678505	3678706	3678585	3678706	3678244	3678357	13312	16,10,0	41,53,34	0,0,1	1,22,14	229	149	1.181172981887929e-43	7.16545189601e-42	0.202,0.109,0.0	0.0,0.0,0.044	0.089
4846	gene:Solyc04g005430.2	NA	4	-	300218	300392	300246	300392	299101	299253	4846	25,16,10	59,20,24	3,14,10	23,41,46	177	149	1.658765434458177e-43	1.002060893e-41	0.263,0.402,0.26	0.099,0.223,0.155	0.149
5425	gene:Solyc06g009830.2	NA	6	+	3870748	3871015	3870748	3870781	3873656	3873755	5425	47,41,36	4,4,5	0,10,6	1,8,0	383	149	1.7536473004250115e-43	1.05496498848e-41	0.821,0.8,0.737	0.0,0.327,1.0	0.344
7370	gene:Solyc03g111610.2	NA	3	-	62249854	62249935	62249868	62249935	62249257	62249353	7370	19,25,19	395,378,222	2,11,8	214,548,430	163	149	2.5273702262097345e-43	1.51411499278e-41	0.042,0.057,0.073	0.008,0.018,0.017	0.043
12950	gene:Solyc01g109990.2	NA	1	+	96816989	96817208	96816989	96817194	96817288	96817359	12950	10,4,6	45,20,35	0,2,2	7,32,11	163	149	3.846259419838071e-43	2.29472287205e-41	0.169,0.155,0.135	0.0,0.054,0.143	0.087
4435	gene:Solyc12g042070.1	ARF2B	12	+	40786334	40786513	40786334	40786510	40786641	40786819	4435	229,133,140	173,132,126	14,55,35	5,30,20	152	149	4.8923855925041405e-43	2.90684210636e-41	0.565,0.497,0.521	0.733,0.642,0.632	-0.141
5207	gene:Solyc03g059160.1	NA	3	+	27836423	27836591	27836423	27836531	27836696	27836770	5207	1,4,8	0,1,8	0,0,2	1,0,0	209	149	1.2750784440513988e-42	7.54491089148e-41	1.0,0.74,0.416	0.0,NA,1.0	0.219
7129	gene:Solyc02g070800.2	NA	2	-	40406251	40406493	40406418	40406493	40405883	40405946	7129	94,40,51	1689,1497,919	14,49,30	474,1529,1048	316	149	1.3941190414028278e-42	8.21562886521e-41	0.026,0.012,0.025	0.014,0.015,0.013	0.007
8550	gene:Solyc08g065480.2	NA	8	-	53589091	53589279	53589152	53589279	53588862	53589015	8550	13,6,7	257,203,176	3,0,0	63,95,53	210	149	2.4453696116666515e-42	1.43521327046e-40	0.035,0.021,0.027	0.033,0.0,0.0	0.017
15319	gene:Solyc09g011210.2	NA	9	-	4554574	4554688	4554581	4554688	4553222	4553605	15319	24,24,23	84,65,63	6,14,12	29,78,68	156	149	2.5378628475294096e-42	1.48346816974e-40	0.214,0.261,0.259	0.165,0.146,0.144	0.093
8112	gene:Solyc06g019200.2	NA	6	-	18151996	18152106	18152031	18152106	18151840	18151898	8112	36,35,30	6,0,5	4,10,7	0,2,0	184	149	2.6383892175215506e-42	1.53601062591e-40	0.829,1.0,0.829	1.0,0.802,1.0	-0.048
13750	gene:Solyc05g007020.2	NA	5	-	1610630	1610832	1610655	1610832	1610233	1610313	13750	59,33,37	12,8,5	14,15,5	2,16,25	174	149	4.157832786007631e-42	2.41087509094e-40	0.808,0.779,0.864	0.857,0.445,0.146	0.334
14838	gene:Solyc12g056230.1	NA	12	-	62195970	62196167	62196105	62196167	62195489	62195608	14838	49,55,17	1499,1466,969	22,65,38	446,1370,917	284	149	4.229647712333363e-42	2.44270614683e-40	0.017,0.019,0.009	0.025,0.024,0.021	-0.008
13758	gene:Solyc03g117010.2	NA	3	-	66280576	66280799	66280617	66280799	66278715	66278842	13758	10,0,11	56,14,38	0,2,0	6,26,10	190	149	4.3342820654713637e-42	2.49316193073e-40	0.123,0.0,0.185	0.0,0.057,0.0	0.084
348	gene:Solyc04g045630.2	NA	4	-	34501139	34501226	34501195	34501226	34499331	34499524	348	17,4,7	70,30,30	2,0,0	9,29,6	205	149	1.2717402251525003e-41	7.28626403601e-40	0.15,0.088,0.145	0.139,0.0,0.0	0.081
10125	gene:Solyc05g056150.2	NA	5	-	65549687	65549899	65549691	65549899	65549332	65549460	10125	2,1,1	8,9,6	3,5,0	1,7,0	153	149	1.3882833437642583e-41	7.92254344556e-40	0.196,0.098,0.14	0.745,0.41,NA	-0.433
14869	gene:Solyc12g044910.1	NA	12	+	37611539	37611640	37611539	37611617	37612414	37612499	14869	5,10,8	98,74,40	2,2,0	15,67,41	172	149	1.5767743959512663e-41	8.96278296407e-40	0.042,0.105,0.148	0.104,0.025,0.0	0.055
15403	gene:Solyc11g064880.1	NA	11	+	50155841	50155911	50155841	50155906	50157422	50157623	15403	70,69,34	5,0,7	19,38,13	0,2,0	154	149	1.9914049595119146e-41	1.12752567864e-39	0.931,1.0,0.825	1.0,0.948,1.0	-0.064
6106	gene:Solyc07g017650.2	NA	7	+	7722361	7722576	7722361	7722449	7723222	7723309	6106	59,12,47	6,1,0	0,11,26	1,0,0	276	149	3.08632825080725e-41	1.74064090958e-39	0.841,0.866,1.0	0.0,1.0,1.0	0.236
4293	gene:Solyc08g067160.2	NA	8	+	56116902	56117031	56116902	56117017	56117810	56117847	4293	7,5,4	162,125,84	0,2,0	24,71,43	163	149	4.1320387574074035e-41	2.32133757118e-39	0.038,0.035,0.042	0.0,0.025,0.0	0.03
15327	gene:Solyc06g060770.2	NA	6	-	38794317	38794416	38794337	38794416	38794122	38794209	15327	26,15,5	2,3,4	3,16,14	0,0,2	169	149	4.887730854499208e-41	2.7352348092e-39	0.92,0.815,0.524	1.0,1.0,0.861	-0.201
8385	gene:Solyc08g079820.2	NA	8	+	63273829	63273970	63273829	63273917	63274368	63274467	8385	21,7,13	93,80,47	5,2,4	21,68,37	202	149	6.513742430756357e-41	3.63109703534e-39	0.143,0.061,0.169	0.149,0.021,0.074	0.043
13335	gene:Solyc05g055160.2	NA	5	-	64924311	64924475	64924331	64924475	64923944	64924221	13335	245,244,108	4320,3507,2317	23,79,20	231,693,502	169	149	8.698126715551143e-41	4.83013667381e-39	0.048,0.058,0.039	0.081,0.091,0.034	-0.02
7327	gene:Solyc06g009210.2	NA	6	+	3153053	3153227	3153053	3153224	3153402	3153461	7327	96,107,58	3130,4030,2723	24,62,49	1702,3758,2925	152	149	1.3635819712890144e-40	7.54306379367e-39	0.029,0.025,0.02	0.014,0.016,0.016	0.009
11561	gene:Solyc07g014640.2	NA	7	+	5029183	5029269	5029183	5029212	5029358	5029428	11561	8,0,12	131,73,87	0,0,2	19,51,15	206	149	1.424138588978463e-40	7.8479820411e-39	0.042,0.0,0.091	0.0,0.0,0.088	0.015
4067	gene:Solyc09g009660.2	NA	9	+	3066602	3066771	3066602	3066654	3067030	3067099	4067	16,6,12	74,51,20	2,4,1	14,25,27	266	149	1.7710289630502737e-40	9.72247763062e-39	0.108,0.062,0.252	0.074,0.082,0.02	0.082
12448	gene:Solyc09g090830.2	NA	9	+	70241051	70241368	70241051	70241288	70241459	70241675	12448	34,23,29	6,5,2	0,1,0	0,0,1	229	149	2.686175067331397e-40	1.46905286447e-38	0.787,0.75,0.904	NA,1.0,0.0	0.314
11707	gene:Solyc08g065440.2	NA	8	-	53469745	53469901	53469777	53469901	53469442	53469609	11707	1,2,0	2,0,0	0,1,0	1,5,0	181	149	7.408451547347289e-40	4.03634805436e-38	0.292,1.0,NA	0.0,0.141,NA	0.576
12243	gene:Solyc12g042110.1	NA	12	-	40737441	40737658	40737594	40737658	40737228	40737358	12243	11,14,13	26,24,20	0,2,0	0,2,7	302	149	1.1041449243003983e-39	5.99309940491e-38	0.173,0.223,0.243	NA,0.33,0.0	0.048
11164	gene:Solyc05g048810.2	NA	5	-	59499297	59499378	59499301	59499378	59499097	59499217	11164	5,8,10	116,104,78	0,1,2	12,34,29	153	149	1.3648785033293948e-39	7.38056772699e-38	0.04,0.07,0.111	0.0,0.028,0.063	0.043
11767	gene:Solyc09g090330.2	NA	9	-	69841585	69841716	69841589	69841716	69841026	69841470	11767	5,8,2	388,402,223	3,7,9	67,235,203	153	149	1.3892133238213008e-39	7.4841276005e-38	0.012,0.019,0.009	0.042,0.028,0.041	-0.024
15058	gene:Solyc06g007110.2	NA	6	+	1162150	1162245	1162150	1162234	1162859	1162927	15058	7,7,5	186,143,119	1,2,0	28,74,63	160	149	1.7614373857092876e-39	9.45413865237e-38	0.034,0.044,0.038	0.032,0.025,0.0	0.02
13067	gene:Solyc08g080520.2	NA	8	+	63793392	63793571	63793392	63793552	63795518	63795686	13067	2,0,2	37,10,21	0,6,0	2,8,2	168	149	1.9582010809832628e-39	1.04712989656e-37	0.046,0.0,0.078	0.0,0.399,0.0	-0.092
7046	gene:Solyc02g085940.2	NA	2	-	48715952	48716063	48715958	48716063	48715743	48715876	7046	1896,2572,1104	80530,100074,45855	3658,8668,6515	109721,296108,213051	155	149	4.9951111538800354e-39	2.66123301992e-37	0.022,0.024,0.023	0.031,0.027,0.029	-0.006
5200	gene:Solyc09g091020.2	NA	9	-	70373391	70373510	70373401	70373510	70373235	70373303	5200	6,3,5	122,70,93	0,3,0	20,82,57	159	149	5.544939099080171e-39	2.94330259972e-37	0.044,0.039,0.048	0.0,0.033,0.0	0.033
11617	gene:Solyc05g055260.2	NA	5	-	64978593	64978747	64978613	64978747	64978461	64978484	11617	3,1,1	1,1,0	0,0,2	2,1,0	169	149	6.567116928736614e-39	3.47311480649e-37	0.726,0.469,1.0	0.0,0.0,1.0	0.398
15105	gene:Solyc03g119710.2	NA	3	+	68258213	68258306	68258213	68258283	68258407	68258440	15105	102,45,56	3,7,4	14,46,28	0,2,0	172	149	1.0301415511955053e-38	5.42816923947e-37	0.967,0.848,0.924	1.0,0.952,1.0	-0.071
9659	gene:Solyc09g010150.2	NA	9	+	3524030	3524239	3524030	3524232	3524904	3525027	9659	39,17,24	2,0,1	4,12,2	6,6,0	156	149	1.374010620432201e-38	7.21380557738e-37	0.949,1.0,0.958	0.389,0.656,1.0	0.287
1512	gene:Solyc01g056340.2	DET1	1	+	53603857	53604006	53603857	53603925	53604086	53604251	1512	50,49,28	2,6,1	5,24,21	0,2,0	230	149	2.093498276047803e-38	1.09514232281e-36	0.942,0.841,0.948	1.0,0.886,1.0	-0.052
14014	gene:Solyc09g060100.2	NA	9	+	57604156	57604246	57604156	57604229	57604717	57604830	14014	30,18,12	123,95,97	2,0,0	2,13,1	166	149	2.4402007326761085e-38	1.27189957323e-36	0.18,0.145,0.1	0.473,0.0,0.0	-0.016
11566	gene:Solyc05g006850.2	NA	5	-	1478215	1478448	1478291	1478448	1477857	1477977	11566	1546,1294,1257	34,15,11	103,195,211	2,1,0	225	149	2.5442268460832255e-38	1.32135061884e-36	0.968,0.983,0.987	0.972,0.992,1.0	-0.009
249	gene:Solyc12g096660.1	NA	12	+	65485120	65485245	65485120	65485204	65485387	65485472	249	3,1,0	5,0,0	12,0,11	0,2,0	190	149	3.066204549831206e-38	1.58673337959e-36	0.32,1.0,NA	1.0,0.0,1.0	-0.007
15357	gene:Solyc02g070260.2	NA	2	+	40033189	40033333	40033189	40033330	40033458	40033576	15357	7,0,4	142,46,63	1,0,0	16,69,21	152	149	3.163137613963404e-38	1.6310493168e-36	0.046,0.0,0.059	0.058,0.0,0.0	0.016
7548	gene:Solyc01g103950.2	NA	1	-	92429525	92429613	92429538	92429613	92428293	92428509	7548	11,6,4	26,7,16	0,4,0	3,10,9	162	149	4.1618622270646855e-38	2.13839739624e-36	0.28,0.441,0.187	0.0,0.269,0.0	0.213
2897	gene:Solyc04g082490.2	NA	4	-	66130742	66130851	66130767	66130851	66130588	66130657	2897	7,3,4	114,50,49	1,0,0	22,41,36	174	149	4.3367529695330373e-38	2.22035600617e-36	0.05,0.049,0.065	0.037,0.0,0.0	0.042
9320	gene:Solyc07g006790.2	NA	7	+	1639343	1639426	1639343	1639417	1639528	1639569	9320	382,256,258	23,19,23	46,209,174	0,6,5	158	149	9.60600260068908e-38	4.90075849996e-36	0.94,0.927,0.914	1.0,0.97,0.97	-0.053
10988	gene:Solyc03g118620.2	NA	3	-	67469276	67469365	67469291	67469365	67469082	67469164	10988	74,90,50	49,62,29	18,56,52	7,31,12	164	149	1.1277206272856304e-37	5.73310930167e-36	0.578,0.569,0.61	0.7,0.621,0.797	-0.12
11768	gene:Solyc09g090330.2	NA	9	-	69841551	69841716	69841589	69841716	69841026	69841470	11768	7,10,2	388,402,223	3,12,7	67,235,203	187	149	1.1625587176232386e-37	5.88948167195e-36	0.014,0.019,0.007	0.034,0.039,0.027	-0.02
10217	gene:Solyc09g074050.2	NA	9	+	65753674	65753878	65753674	65753792	65754190	65754301	10217	107,57,48	506,491,284	0,7,0	20,68,41	235	149	1.2167664903449463e-37	6.1425435621e-36	0.118,0.069,0.097	0.0,0.061,0.0	0.074
10211	gene:Solyc08g007400.2	NA	8	+	1972944	1973181	1972944	1972997	1973406	1973525	10211	95,65,76	518,596,382	1,10,4	21,89,46	333	149	1.4250735338498238e-37	7.16906330374e-36	0.076,0.047,0.082	0.021,0.048,0.037	0.033
14895	gene:Solyc03g019850.2	NA	3	-	61333230	61333398	61333280	61333398	61332945	61333059	14895	134,120,85	0,2,11	25,41,44	0,0,2	199	149	2.2803416382160367e-37	1.14317960321e-35	1.0,0.978,0.853	1.0,1.0,0.943	-0.037
10941	gene:Solyc06g074220.2	NA	6	-	45889346	45889527	45889381	45889527	45889053	45889119	10941	4,3,3	172,157,73	3,5,6	45,82,64	184	149	2.548866393691031e-37	1.27337484402e-35	0.018,0.015,0.032	0.051,0.047,0.071	-0.035
12493	gene:Solyc01g100420.2	NA	1	+	90453377	90453515	90453377	90453495	90453858	90454163	12493	29,21,14	13,11,4	9,37,27	2,12,0	169	149	9.735076128931334e-37	4.84672514309e-35	0.663,0.627,0.755	0.799,0.731,1.0	-0.162
4273	gene:Solyc03g062790.2	NA	3	-	32254870	32254997	32254875	32254997	32254713	32254797	4273	20,13,7	132,112,111	1,3,6	43,81,52	154	149	1.2405520390717828e-36	6.15501386258e-35	0.128,0.101,0.058	0.022,0.035,0.1	0.043
7985	gene:Solyc03g019770.2	NA	3	-	61392184	61392365	61392188	61392365	61390608	61390844	7985	4,0,4	19,0,7	0,3,1	2,0,0	153	149	1.2646485006781515e-36	6.25308049753e-35	0.17,NA,0.358	0.0,1.0,1.0	-0.403
275	gene:Solyc02g023980.2	NA	2	+	24668813	24669014	24668813	24669005	24671317	24671446	275	10,5,12	104,82,42	1,4,0	10,52,26	158	149	1.4900822785807494e-36	7.34259656592e-35	0.083,0.054,0.212	0.086,0.068,0.0	0.065
14732	gene:Solyc02g077680.2	NA	2	+	42569293	42569437	42569293	42569429	42569603	42569672	14732	23,10,7	61,30,39	0,5,1	0,37,31	157	149	1.605359540644471e-36	7.88373505028e-35	0.264,0.24,0.146	NA,0.114,0.03	0.145
10235	gene:Solyc09g010110.2	NA	9	-	3494203	3494350	3494263	3494350	3494051	3494128	10235	18,6,8	316,308,154	0,4,1	21,122,100	209	149	1.840064109371862e-36	9.00571037665e-35	0.039,0.014,0.036	0.0,0.023,0.007	0.02
10893	gene:Solyc08g061560.2	NA	8	-	48990179	48990266	48990192	48990266	48989646	48989775	10893	7,1,9	86,52,47	0,3,0	14,54,37	162	149	2.0915925852083758e-36	1.02021668058e-34	0.07,0.017,0.15	0.0,0.049,0.0	0.063
6618	gene:Solyc11g005020.1	NA	11	-	28347	28574	28368	28574	28148	28190	6618	9,2,1	6,9,6	0,6,2	0,6,2	170	149	2.162402613097529e-36	1.05120434101e-34	0.568,0.163,0.127	NA,0.467,0.467	-0.181
8403	gene:Solyc08g065190.2	NA	8	+	52974094	52974263	52974094	52974152	52974669	52975364	8403	7,6,8	168,146,117	1,4,4	93,197,151	260	149	2.4777443130803893e-36	1.20045880511e-34	0.023,0.023,0.038	0.006,0.012,0.015	0.017
5884	gene:Solyc10g083800.1	NA	10	+	63557793	63557890	63557793	63557886	63558007	63558089	5884	8,4,9	110,61,79	1,2,0	10,40,19	153	149	2.68691393099596e-36	1.29744693431e-34	0.066,0.06,0.1	0.089,0.046,0.0	0.03
6263	gene:Solyc01g098520.2	NA	1	-	89018195	89018364	89018329	89018364	89017978	89018085	6263	6,6,4	26,16,32	0,6,0	1,1,0	283	149	3.069482951958154e-36	1.47723982868e-34	0.108,0.165,0.062	0.0,0.76,NA	-0.268
3733	gene:Solyc04g024340.2	NA	4	+	31911248	31911414	31911248	31911410	31916659	31916712	3733	8,7,8	6,3,1	2,2,0	0,0,1	153	149	3.347761041315062e-36	1.60581308686e-34	0.565,0.694,0.886	1.0,1.0,0.0	0.048
13337	gene:Solyc05g055160.2	NA	5	-	64924568	64924734	64924628	64924734	64924311	64924473	13337	2391,1760,1653	0,0,0	106,377,148	0,0,82	209	149	4.273249823413214e-36	2.0429530116e-34	1.0,1.0,1.0	1.0,1.0,0.563	0.146
3781	gene:Solyc03g005080.2	NA	3	-	59326	59441	59410	59441	59120	59206	3781	21,7,8	20,1,10	0,7,3	0,16,9	233	149	5.6528281533110115e-36	2.69358194315e-34	0.402,0.817,0.338	NA,0.219,0.176	0.322
14122	gene:Solyc03g080010.2	NA	3	-	51909977	51910132	51910048	51910132	51909646	51909697	14122	20,0,14	32,4,12	0,2,0	9,22,16	220	149	5.796250663185977e-36	2.75283773273e-34	0.297,0.0,0.441	0.0,0.058,0.0	0.227
10634	gene:Solyc01g087410.2	NA	1	-	82359509	82359582	82359535	82359582	82359322	82359411	10634	4,3,7	4,0,2	0,3,1	0,4,0	175	149	9.722786161166639e-36	4.60254382278e-34	0.46,1.0,0.749	NA,0.39,1.0	0.041
6212	gene:Solyc05g055330.2	NA	5	+	65010663	65010769	65010663	65010754	65010869	65011770	6212	1,0,1	13,0,5	0,0,4	3,4,0	164	149	1.0911831669047144e-35	5.1485302496e-34	0.065,NA,0.154	0.0,0.0,1.0	-0.224
14409	gene:Solyc10g006490.2	NA	10	+	1075755	1075931	1075755	1075853	1076917	1077017	14409	9,12,23	403,486,227	14,35,15	150,498,316	227	149	2.578736242005689e-35	1.21276201505e-33	0.014,0.016,0.062	0.058,0.044,0.03	-0.013
12164	gene:Solyc03g120880.2	NA	3	-	69114094	69114219	69114112	69114219	69113955	69114018	12164	22,6,6	31,46,27	4,10,12	0,9,13	167	149	2.8276404111397824e-35	1.32481767645e-33	0.388,0.104,0.165	1.0,0.498,0.452	-0.431
5598	gene:Solyc09g064430.2	NA	9	+	61655149	61655348	61655149	61655261	61656033	61656103	5598	30,20,20	12,6,7	3,11,5	4,8,5	236	149	2.8353557419588144e-35	1.32481767645e-33	0.612,0.678,0.643	0.321,0.465,0.387	0.253
13095	gene:Solyc07g066650.2	NA	7	-	68010431	68010577	68010440	68010577	68009259	68009318	13095	43,73,18	399,236,221	4,17,6	51,107,118	158	149	3.936902075512342e-35	1.83358039246e-33	0.092,0.226,0.071	0.069,0.13,0.046	0.048
3401	gene:Solyc01g095670.2	NA	1	-	86868295	86868415	86868334	86868415	86867928	86868032	3401	67,109,53	15,10,6	65,117,99	0,12,7	188	149	4.2198310291994895e-35	1.95903281028e-33	0.78,0.896,0.875	1.0,0.885,0.918	-0.084
15377	gene:Solyc09g072620.2	NA	9	-	65244324	65244449	65244395	65244449	65243802	65244207	15377	41,14,15	51,51,20	19,9,20	2,23,18	220	149	5.419535724704737e-35	2.50792489722e-33	0.353,0.157,0.337	0.865,0.209,0.429	-0.219
10427	gene:Solyc03g097000.2	NA	3	+	59364672	59364827	59364672	59364794	59365271	59365336	10427	3,2,1	29,17,16	0,4,2	0,5,7	182	149	6.764718263101894e-35	3.12041540839e-33	0.078,0.088,0.049	NA,0.396,0.19	-0.221
2608	gene:Solyc09g083130.2	NA	9	-	68809979	68810135	68810017	68810135	68809408	68809582	2608	4,7,7	5,0,6	0,2,0	0,2,2	187	149	8.768482838914958e-35	4.03182659963e-33	0.389,1.0,0.482	NA,0.443,0.0	0.402
6508	gene:Solyc01g009860.2	NA	1	-	4383569	4383704	4383574	4383704	4383295	4383440	6508	30,17,25	746,497,479	4,10,13	61,145,114	154	149	9.616125396154135e-35	4.40754344348e-33	0.037,0.032,0.048	0.06,0.063,0.099	-0.035
5446	gene:Solyc01g105340.2	NA	1	+	93542824	93542886	93542824	93542882	93543436	93543479	5446	21,18,24	875,494,619	4,2,2	68,233,153	153	149	1.0918124574328576e-34	4.9884772976e-33	0.023,0.034,0.036	0.054,0.008,0.013	0.006
3783	gene:Solyc03g005080.2	NA	3	-	59386	59441	59410	59441	59120	59206	3783	3,3,3	20,1,10	0,3,0	0,16,9	173	149	1.1791132849398813e-34	5.37035886686e-33	0.114,0.721,0.205	NA,0.139,0.0	0.277
8914	gene:Solyc01g104060.2	NA	1	-	92536316	92536385	92536320	92536385	92536091	92536179	8914	2,2,1	109,81,60	3,2,5	24,91,41	153	149	1.368310945044483e-34	6.21247591967e-33	0.018,0.023,0.016	0.109,0.021,0.106	-0.06
11452	gene:Solyc09g055350.2	NA	9	+	40039478	40039719	40039478	40039715	40039802	40040018	11452	9,2,2	161,39,89	0,1,0	6,23,12	153	149	1.4206356025197853e-34	6.42982345742e-33	0.052,0.048,0.021	0.0,0.041,0.0	0.027
15219	gene:Solyc10g045310.1	NA	10	-	32668066	32668126	32668070	32668126	32667773	32667895	15219	206,170,125	12,10,3	85,251,139	12,23,8	153	149	1.5355609819455425e-34	6.92825920542e-33	0.944,0.943,0.976	0.873,0.914,0.944	0.044
590	gene:Solyc08g081250.2	NA	8	-	64304237	64304448	64304337	64304448	64304039	64304156	590	22,19,23	818,940,378	5,12,1	175,520,352	249	149	1.5541324305623233e-34	6.99020686369e-33	0.016,0.012,0.035	0.017,0.014,0.002	0.01
6222	gene:Solyc03g121030.1	NA	3	-	69258159	69258302	69258218	69258302	69257499	69257579	6222	6,3,1	53,66,18	0,10,6	17,33,33	208	149	2.37684218923113e-34	1.06574060646e-32	0.075,0.032,0.038	0.0,0.178,0.115	-0.049
5826	gene:Solyc09g031750.2	NA	9	-	28025570	28025684	28025575	28025684	28025161	28025227	5826	6,2,1	0,5,2	1,1,0	0,6,0	154	149	2.8967855208401673e-34	1.29485415944e-32	1.0,0.279,0.326	1.0,0.139,NA	-0.034
9356	gene:Solyc09g083250.2	NA	9	+	68904608	68904734	68904608	68904693	68904809	68904908	9356	8,4,24	39,19,22	0,0,10	6,21,22	190	149	3.2877243198889874e-34	1.46506678181e-32	0.139,0.142,0.461	0.0,0.0,0.263	0.16
2192	gene:Solyc09g091100.2	NA	9	-	70459476	70459695	70459666	70459695	70458878	70458930	2192	40,18,23	28,7,8	5,14,7	0,3,2	339	149	3.808459790377851e-34	1.69189361395e-32	0.386,0.531,0.558	1.0,0.672,0.606	-0.268
6373	gene:Solyc06g053860.2	NA	6	-	36741689	36741758	36741702	36741758	36740896	36740969	6373	5,2,1	20,7,19	0,0,2	1,6,2	162	149	5.692693590393512e-34	2.52119969503e-32	0.187,0.208,0.046	0.0,0.0,0.479	-0.013
9572	gene:Solyc07g017530.2	NA	7	-	7472831	7472987	7472836	7472987	7471524	7471973	9572	8,2,1	9,3,14	1,0,1	3,3,0	154	149	6.840041235101261e-34	3.02007692209e-32	0.462,0.392,0.065	0.244,0.0,1.0	-0.108
7806	gene:Solyc04g007410.2	NA	4	-	1091592	1091745	1091596	1091745	1091222	1091513	7806	7,12,4	324,220,185	5,5,8	53,98,83	153	149	7.654442295658953e-34	3.36935481295e-32	0.021,0.05,0.021	0.084,0.047,0.086	-0.042
4543	gene:Solyc06g005080.2	NA	6	-	92780	92997	92784	92997	92541	92663	4543	2,1,2	199,70,142	2,4,3	29,97,49	153	149	1.0687440109577214e-33	4.69012949246e-32	0.01,0.014,0.014	0.063,0.039,0.056	-0.04
14152	gene:Solyc08g061810.2	NA	8	+	49551696	49551923	49551696	49551765	49552046	49552157	14152	19,2,8	2,0,1	1,0,1	0,0,2	307	149	1.1327467913922713e-33	4.95593884064e-32	0.822,1.0,0.795	1.0,NA,0.195	0.275
9555	gene:Solyc09g008520.2	NA	9	-	2007590	2007833	2007607	2007833	2007321	2007488	9555	22,13,18	199,123,104	0,0,3	4,24,8	166	149	1.2365061252673399e-33	5.39355753372e-32	0.09,0.087,0.134	0.0,0.0,0.252	0.02
2492	gene:Solyc02g078670.2	NA	2	-	43334050	43334213	43334060	43334213	43333346	43333549	2492	11,6,3	255,121,191	2,4,1	68,230,149	159	149	2.0524836942864818e-33	8.92583119823e-32	0.039,0.044,0.015	0.027,0.016,0.006	0.016
10836	gene:Solyc02g031860.2	NA	2	-	27087958	27088127	27087963	27088127	27087718	27087861	10836	16,19,9	224,253,111	4,3,3	43,137,73	154	149	2.0831182004851655e-33	9.03185002361e-32	0.065,0.068,0.073	0.083,0.021,0.038	0.021
15258	gene:Solyc12g099970.1	NA	12	+	66903211	66903336	66903211	66903275	66903427	66903606	15258	0,0,2	15,7,7	0,5,2	0,6,6	210	149	3.444535458366842e-33	1.48898811221e-31	0.0,0.0,0.169	NA,0.372,0.191	-0.225
1829	gene:Solyc08g081180.2	NA	8	+	64255837	64255934	64255837	64255930	64256014	64256157	1829	9,3,4	270,259,136	5,4,4	32,89,64	153	149	6.91649688924173e-33	2.98090692797e-31	0.031,0.011,0.028	0.132,0.042,0.057	-0.054
2158	gene:Solyc01g087470.2	NA	1	+	82428204	82428436	82428204	82428396	82428588	82428693	2158	3,2,5	101,39,32	0,1,1	0,47,28	189	149	1.525413424585159e-32	6.55473780481e-31	0.023,0.039,0.11	NA,0.016,0.027	0.036
8429	gene:Solyc02g086080.2	NA	2	+	48864672	48864870	48864672	48864721	48864961	48865059	8429	17,18,9	20,22,15	2,0,10	7,36,7	298	149	1.602356126291867e-32	6.8649310835e-31	0.298,0.29,0.231	0.125,0.0,0.417	0.092
3721	gene:Solyc06g011560.2	NA	6	+	8116262	8116328	8116262	8116305	8116416	8116505	3721	251,263,126	3,5,4	25,81,68	0,4,7	172	149	2.9005015598057687e-32	1.23897755978e-30	0.986,0.979,0.965	1.0,0.946,0.894	0.03
7	gene:Solyc06g075390.2	NA	6	-	46797145	46797222	46797152	46797222	46796961	46797067	7	4,3,0	253,180,138	3,5,4	42,155,118	156	149	3.088451167179062e-32	1.31537044105e-30	0.015,0.016,0.0	0.064,0.03,0.031	-0.031
2721	gene:Solyc07g062250.2	NA	7	-	65033523	65033763	65033542	65033763	65032935	65033025	2721	222,175,130	11,11,13	38,86,69	8,13,5	168	149	3.9104833692099863e-32	1.66057526131e-30	0.947,0.934,0.899	0.808,0.854,0.924	0.065
10120	gene:Solyc07g041910.2	NA	7	-	54543597	54543660	54543600	54543660	54543390	54543522	10120	28,11,13	650,810,422	3,8,7	130,568,431	152	149	4.44088719957615e-32	1.88027945418e-30	0.041,0.013,0.029	0.022,0.014,0.016	0.01
7385	gene:Solyc07g007210.2	NA	7	+	1950539	1950657	1950539	1950633	1950907	1951661	7385	64,24,41	83,27,34	6,47,31	19,89,37	173	149	6.586259655833695e-32	2.78048002664e-30	0.399,0.434,0.509	0.214,0.313,0.419	0.132
4745	gene:Solyc09g075070.2	NA	9	-	66887645	66887749	66887661	66887749	66887299	66887558	4745	4,5,0	42,25,22	0,0,2	6,15,6	165	149	8.118104319458795e-32	3.41717755581e-30	0.079,0.153,0.0	0.0,0.0,0.231	0.0
7930	gene:Solyc12g100000.1	NA	12	+	66914655	66914788	66914655	66914772	66914925	66916932	7930	14,4,3	71,29,41	0,1,0	0,7,11	165	149	1.4468689657555353e-31	6.07264364174e-30	0.151,0.111,0.062	NA,0.114,0.0	0.051
905	gene:Solyc01g103050.2	NA	1	+	91736565	91736660	91736565	91736656	91736755	91736920	905	9,16,9	399,234,219	2,2,3	44,212,116	153	149	1.8307713834805378e-31	7.66164557527e-30	0.021,0.062,0.038	0.042,0.009,0.025	0.015
9849	gene:Solyc10g051030.1	NA	10	-	51383162	51383305	51383176	51383305	51382703	51383009	9849	9,11,5	154,118,85	1,0,3	3,55,49	163	149	2.1552706322982075e-31	8.99358306044e-30	0.051,0.079,0.051	0.234,0.0,0.053	-0.035
8618	gene:Solyc05g016030.2	NA	5	+	13614348	13614495	13614348	13614464	13614563	13614644	8618	8,3,2	105,75,73	2,0,0	22,32,17	180	149	3.233777107187385e-31	1.34551221538e-29	0.059,0.032,0.022	0.07,0.0,0.0	0.014
3145	gene:Solyc03g053010.2	NA	3	+	21503419	21503547	21503419	21503507	21506656	21506992	3145	2,0,5	140,55,85	0,4,8	28,67,68	189	149	3.900396751899051e-31	1.61821633057e-29	0.011,0.0,0.044	0.0,0.045,0.085	-0.025
3283	gene:Solyc07g056220.2	NA	7	-	64066026	64066233	64066103	64066233	64065856	64065959	3283	7,8,1	97,81,74	0,0,3	7,34,47	226	149	4.330683328184924e-31	1.79158756138e-29	0.045,0.061,0.009	0.0,0.0,0.04	0.025
12079	gene:Solyc02g094570.2	NA	2	-	55103103	55103216	55103144	55103216	55102750	55102937	12079	8,7,8	36,26,12	0,7,0	0,34,15	190	149	7.766614479435341e-31	3.2038394244e-29	0.148,0.174,0.343	NA,0.139,0.0	0.152
11762	gene:Solyc08g065430.2	NA	8	-	53439344	53439432	53439379	53439432	53439190	53439246	11762	22,9,17	156,125,109	6,1,4	50,94,79	184	149	8.138007378138418e-31	3.34748007195e-29	0.102,0.055,0.112	0.089,0.009,0.039	0.044
3055	gene:Solyc03g094080.2	NA	3	-	55804339	55804470	55804367	55804470	55795938	55796001	3055	11,22,9	616,600,344	2,9,5	248,527,285	177	149	8.587828500278794e-31	3.52247351952e-29	0.015,0.03,0.022	0.007,0.014,0.015	0.01
3718	gene:Solyc06g011560.2	NA	6	+	8115013	8115189	8115013	8115056	8115306	8115340	3718	26,11,8	237,250,137	0,6,4	40,104,103	282	149	1.1194763790351369e-30	4.57875352989e-29	0.055,0.023,0.03	0.0,0.03,0.02	0.019
12846	gene:Solyc04g072140.2	NA	4	+	59168616	59168727	59168616	59168704	59169130	59169224	12846	10,5,7	15,4,15	0,7,1	0,3,0	172	149	1.260622923081921e-30	5.14148976369e-29	0.366,0.52,0.288	NA,0.669,1.0	-0.443
15048	gene:Solyc01g081190.2	NA	1	+	80483422	80483686	80483422	80483583	80484007	80484095	15048	696,515,493	7,4,8	106,225,141	3,4,7	252	149	1.3135964015119207e-30	5.34245206902e-29	0.983,0.987,0.973	0.954,0.971,0.923	0.032
9039	gene:Solyc10g078480.1	NA	10	-	60294082	60294248	60294099	60294248	60293912	60294002	9039	11,3,3	37,8,18	0,1,2	4,5,11	166	149	1.4157532774664848e-30	5.74175444384e-29	0.211,0.252,0.13	0.0,0.152,0.14	0.1
8656	gene:Solyc09g074420.2	NA	9	+	66230547	66230774	66230547	66230651	66231049	66231137	8656	32,36,13	77,76,46	15,41,24	53,153,102	272	149	1.8048716216451475e-30	7.29936595891e-29	0.185,0.206,0.134	0.134,0.128,0.114	0.05
5505	gene:Solyc09g083120.2	NA	9	-	68802268	68802430	68802331	68802430	68801689	68801848	5505	17,9,20	91,36,66	1,2,2	21,15,2	212	149	2.378785493909963e-30	9.59354887181e-29	0.116,0.149,0.176	0.032,0.086,0.413	-0.03
11369	gene:Solyc03g007830.2	NA	3	-	2381673	2381786	2381685	2381786	2381464	2381572	11369	8,8,2	7,0,2	0,3,1	0,4,0	161	149	2.823723280707504e-30	1.13562442136e-28	0.514,1.0,0.481	NA,0.41,1.0	-0.04
6757	gene:Solyc03g083580.2	NA	3	-	53535338	53535459	53535342	53535459	53532996	53533119	6757	5,5,6	6,10,5	1,2,0	2,4,3	153	149	6.013292166136681e-30	2.41166423041e-28	0.448,0.327,0.539	0.327,0.327,0.0	0.22
12975	gene:Solyc09g059600.2	NA	9	+	54907438	54907562	54907438	54907542	54908139	54908634	12975	7,19,3	69,93,25	4,11,4	10,33,10	169	149	6.2286802569769036e-30	2.49112702355e-28	0.082,0.153,0.096	0.261,0.227,0.261	-0.139
8677	gene:Solyc11g010600.1	NA	11	+	3665210	3665295	3665210	3665291	3665393	3665475	8677	27,15,8	1027,709,603	5,6,3	216,698,392	153	149	7.903919754276197e-30	3.15239760807e-28	0.025,0.02,0.013	0.022,0.008,0.007	0.007
12400	gene:Solyc07g009150.2	NA	7	+	4195928	4196088	4195928	4196039	4200217	4200326	12400	6,1,9	83,60,63	4,11,2	27,37,25	198	149	8.62391133592641e-30	3.43008352254e-28	0.052,0.012,0.097	0.1,0.183,0.057	-0.06
9698	gene:Solyc07g032220.2	NA	7	+	36210938	36211110	36210938	36211058	36219984	36220501	9698	14,4,7	137,124,107	0,1,0	21,62,42	201	149	9.80229301710483e-30	3.88806336761e-28	0.07,0.023,0.046	0.0,0.012,0.0	0.042
1239	gene:Solyc08g078610.2	NA	8	-	62381947	62382050	62382044	62382050	62381520	62381819	1239	20,12,15	2,3,0	2,8,0	0,1,0	246	149	1.057298891162121e-29	4.18226887414e-28	0.858,0.708,1.0	1.0,0.829,NA	-0.059
15448	gene:Solyc06g071880.2	NA	6	-	44285003	44285184	44285147	44285184	44284073	44284304	15448	8,0,0	2,4,0	0,2,5	1,4,2	293	149	1.7255937469634455e-29	6.80713730018e-28	0.67,0.0,NA	0.0,0.203,0.56	0.081
11676	gene:Solyc02g083180.2	NA	2	-	46677794	46677912	46677814	46677912	46677397	46677574	11676	25,8,27	135,87,66	2,4,1	10,44,23	169	149	3.232025155586208e-29	1.27149807075e-27	0.14,0.075,0.265	0.15,0.074,0.037	0.073
1931	gene:Solyc03g121260.2	NA	3	-	69423298	69423461	69423305	69423461	69423072	69423188	1931	1,5,0	79,49,36	0,10,0	6,39,49	156	149	3.417933753718389e-29	1.34098172653e-27	0.012,0.089,0.0	0.0,0.197,0.0	-0.032
4495	gene:Solyc09g064590.2	NA	9	+	61909579	61909749	61909579	61909725	61909825	61909915	4495	70,46,24	1,1,1	6,7,2	2,2,3	173	149	5.415339973251652e-29	2.11888017707e-27	0.984,0.975,0.954	0.721,0.751,0.365	0.359
14694	gene:Solyc03g120430.2	NA	3	-	68823369	68823508	68823439	68823508	68823119	68823194	14694	19,11,2	401,357,168	6,8,3	136,432,361	219	149	5.947410608019106e-29	2.32077606375e-27	0.031,0.021,0.008	0.029,0.012,0.006	0.004
4322	gene:Solyc07g006490.2	NA	7	+	1268572	1268680	1268572	1268657	1269020	1269134	4322	26,32,14	185,254,142	7,18,11	81,227,172	172	149	6.751059533331345e-29	2.62727217095e-27	0.109,0.098,0.079	0.07,0.064,0.052	0.033
6128	gene:Solyc02g067930.2	NA	2	-	38014697	38014805	38014736	38014805	38014524	38014588	6128	44,35,13	0,1,0	7,31,20	6,4,4	188	149	7.326999020816532e-29	2.84374225437e-27	1.0,0.965,1.0	0.48,0.86,0.798	0.276
2006	gene:Solyc03g112760.2	NA	3	+	63105615	63105729	63105615	63105725	63106219	63106356	2006	144,31,94	6,0,4	41,86,51	0,1,1	153	149	8.271036617330696e-29	3.20153422737e-27	0.959,1.0,0.958	1.0,0.988,0.98	-0.017
7690	gene:Solyc12g014350.1	NA	12	-	5162091	5162164	5162095	5162164	5161920	5161986	7690	7,0,4	91,35,54	0,2,0	7,15,21	153	149	9.443250191033469e-29	3.64549856305e-27	0.07,0.0,0.067	0.0,0.115,0.0	0.007
9123	gene:Solyc06g067950.2	NA	6	+	42119815	42119921	42119815	42119909	42120558	42120673	9123	5,7,1	160,125,78	2,6,2	16,45,21	161	149	1.1704185104635845e-28	4.50626732109e-27	0.028,0.049,0.012	0.104,0.11,0.081	-0.069
12852	gene:Solyc08g076410.2	NA	8	+	60426362	60426429	60426362	60426425	60426510	60426629	12852	104,85,88	8,12,6	17,93,59	2,0,6	153	149	1.3431102056528116e-28	5.15740030564e-27	0.927,0.873,0.935	0.892,1.0,0.905	-0.021
332	gene:Solyc05g026380.1	NA	5	-	41077718	41077884	41077815	41077884	41076123	41076201	332	8,6,4	40,22,28	1,3,0	0,17,23	246	149	1.4062957686032074e-28	5.38570246872e-27	0.108,0.142,0.08	1.0,0.097,0.0	-0.256
9896	gene:Solyc06g051900.2	NA	6	+	35582213	35582380	35582213	35582375	35582695	35582887	9896	5,1,15	4,1,6	4,3,4	5,4,7	154	149	1.6235342832566653e-28	6.20121375176e-27	0.547,0.492,0.708	0.436,0.421,0.356	0.178
4285	gene:Solyc06g053620.2	NA	6	-	36453876	36453935	36453883	36453935	36453349	36453788	4285	72,87,64	102,94,58	0,14,8	8,24,13	156	149	1.697669697120976e-28	6.46727047151e-27	0.403,0.469,0.513	0.0,0.358,0.37	0.219
1010	gene:Solyc02g036310.2	NA	2	-	30492973	30493062	30493016	30493062	30492521	30492612	1010	5,2,2	5,3,8	0,2,4	0,3,0	192	149	1.7651252107219107e-28	6.70654678747e-27	0.437,0.341,0.162	NA,0.341,1.0	-0.357
7960	gene:Solyc03g082380.2	NA	3	-	52324387	52324618	52324481	52324618	52322379	52322497	7960	122,18,60	1078,891,563	3,3,2	70,300,195	243	149	2.2018186082189707e-28	8.34379450537e-27	0.065,0.012,0.061	0.026,0.006,0.006	0.033
2815	gene:Solyc03g097900.2	NA	3	-	60284950	60285005	60284957	60285005	60284756	60284862	2815	337,179,197	2083,1524,1294	50,130,94	612,1725,1082	156	149	2.4768368759035643e-28	9.36140597233e-27	0.134,0.101,0.127	0.072,0.067,0.077	0.049
5697	gene:Solyc05g025650.2	NA	5	-	35398240	35398442	35398278	35398442	35397596	35397929	5697	15,18,6	3,10,3	3,4,3	0,2,0	187	149	3.197352851171012e-28	1.20531019491e-26	0.799,0.589,0.614	1.0,0.614,1.0	-0.204
70	gene:Solyc02g081840.2	NA	2	+	45635855	45636012	45635855	45635933	45636255	45636384	70	11,3,15	30,18,19	0,3,0	0,7,8	228	149	4.455775509492e-28	1.67532517724e-26	0.193,0.098,0.34	NA,0.219,0.0	0.101
1841	gene:Solyc05g007190.2	NA	5	-	1805370	1805514	1805396	1805514	1804972	1805206	1841	49,60,31	4,14,11	18,42,16	3,4,1	175	149	4.529472980897713e-28	1.69861119216e-26	0.913,0.785,0.706	0.836,0.899,0.932	-0.088
2218	gene:Solyc08g083320.2	NA	8	-	65817622	65817808	65817746	65817808	65817230	65817474	2218	9,3,9	4,1,1	1,4,2	0,0,1	273	149	4.6628257854497135e-28	1.74409012151e-26	0.551,0.621,0.831	1.0,1.0,0.522	-0.173
7994	gene:Solyc07g039510.2	NA	7	-	47623055	47623226	47623092	47623226	47621489	47621572	7994	7,6,9	10,5,12	0,1,1	0,0,6	186	149	4.736301646547015e-28	1.76699543082e-26	0.359,0.49,0.375	NA,1.0,0.118	-0.151
3757	gene:Solyc08g076450.2	NA	8	-	60458390	60458450	60458394	60458450	60457327	60457474	3757	20,24,14	244,214,155	0,20,2	72,165,137	153	149	5.398832327810068e-28	2.00897786466e-26	0.074,0.098,0.081	0.0,0.106,0.014	0.044
11224	gene:Solyc06g062360.2	NA	6	-	39329908	39330052	39329912	39330052	39329644	39329729	11224	5,3,3	99,103,52	0,2,0	12,38,29	153	149	7.426424771983699e-28	2.75636814545e-26	0.047,0.028,0.053	0.0,0.049,0.0	0.026
9671	gene:Solyc06g051390.2	NA	6	+	34735770	34735904	34735770	34735826	34735982	34736073	9671	3,5,2	80,55,32	0,1,0	5,16,13	227	149	8.074594695139474e-28	2.98925636432e-26	0.024,0.056,0.039	0.0,0.039,0.0	0.027
3003	gene:Solyc09g055570.2	NA	9	+	42210967	42211119	42210967	42211042	42211949	42212035	3003	53,2,24	168,68,101	0,8,0	8,57,41	226	149	8.191970677797788e-28	3.0249532646e-26	0.172,0.019,0.135	0.0,0.085,0.0	0.08
1501	gene:Solyc02g094130.2	NA	2	-	54765111	54765354	54765228	54765354	54763974	54764543	1501	47,30,44	131,77,118	0,5,0	9,37,21	266	149	1.268775799721867e-27	4.67310841744e-26	0.167,0.179,0.173	0.0,0.07,0.0	0.15
630	gene:Solyc12g049310.1	NA	12	-	37082679	37082924	37082862	37082924	37081692	37081752	630	85,152,48	5,0,2	9,40,31	0,0,1	332	149	1.3746234731405153e-27	5.05007982321e-26	0.884,1.0,0.915	1.0,1.0,0.933	-0.045
14689	gene:Solyc01g109520.2	NA	1	-	96452136	96452217	96452190	96452217	96451943	96452043	14689	84,35,32	788,674,480	6,14,11	88,288,219	203	149	1.679634954349321e-27	6.15496687079e-26	0.073,0.037,0.047	0.048,0.034,0.036	0.013
13540	gene:Solyc01g080810.2	NA	1	+	80100249	80100497	80100249	80100481	80101018	80101305	13540	4,1,3	133,55,61	2,11,1	17,85,76	165	149	2.4524545508464148e-27	8.96418703927e-26	0.026,0.016,0.043	0.096,0.105,0.012	-0.043
5020	gene:Solyc11g065100.1	NA	11	-	50417089	50417295	50417156	50417295	50416784	50416906	5020	15,10,16	307,338,188	3,2,7	75,187,158	216	149	2.8093990511842674e-27	1.02429554295e-25	0.033,0.02,0.055	0.027,0.007,0.03	0.015
6516	gene:Solyc03g007140.2	NA	3	+	1732387	1732551	1732387	1732507	1733057	1733932	6516	22,37,22	4,6,3	0,24,12	0,0,2	193	149	4.083449725802e-27	1.48505912194e-25	0.809,0.826,0.85	NA,1.0,0.822	-0.083
9714	gene:Solyc09g064920.2	NA	9	-	62445974	62446203	62446137	62446203	62445802	62445868	9714	11,16,7	15,2,6	2,9,3	8,5,8	312	149	4.148501557606653e-27	1.50492626856e-25	0.259,0.793,0.358	0.107,0.462,0.152	0.23
2187	gene:Solyc09g091100.2	NA	9	-	70459622	70459838	70459666	70459838	70458878	70458930	2187	14,4,6	28,7,8	2,14,9	0,3,2	193	149	5.5332979257894196e-27	2.00224951009e-25	0.279,0.306,0.367	1.0,0.783,0.776	-0.536
7335	gene:Solyc10g080130.1	NA	10	+	61518622	61518826	61518622	61518692	61519775	61519842	7335	3,0,2	3,0,1	0,2,2	4,3,2	283	149	5.739703393445599e-27	2.07174593986e-25	0.345,NA,0.513	0.0,0.26,0.345	0.227
9209	gene:Solyc01g006000.2	NA	1	+	664336	664443	664336	664412	664522	664628	9209	3,2,4	3,1,1	1,0,1	0,0,4	180	149	6.2188977389314614e-27	2.23911335548e-25	0.453,0.623,0.768	1.0,NA,0.171	0.029
7785	gene:Solyc12g094430.1	NA	12	+	64642194	64642407	64642194	64642371	64643030	64643494	7785	10,5,6	3,4,4	0,5,3	0,2,0	185	149	1.0725255253972284e-26	3.85202078002e-25	0.729,0.502,0.547	NA,0.668,1.0	-0.241
12996	gene:Solyc01g008700.2	NA	1	-	2748015	2748092	2748019	2748092	2746554	2747027	12996	1,0,6	68,47,40	1,2,7	10,48,19	153	149	2.3543484218828465e-26	8.43475992932e-25	0.014,0.0,0.127	0.089,0.039,0.264	-0.084
14610	gene:Solyc02g083490.2	NA	2	+	46872719	46872881	46872719	46872849	46872965	46873459	14610	24,27,6	2,6,5	4,15,8	0,8,8	181	149	2.5486958377310983e-26	9.10843329336e-25	0.908,0.787,0.497	1.0,0.607,0.452	0.044
10059	gene:Solyc02g070560.2	NA	2	+	40300791	40300868	40300791	40300856	40301552	40301746	10059	6,3,2	28,17,19	0,0,1	2,1,0	161	149	2.922343489824819e-26	1.04179741497e-24	0.165,0.14,0.089	0.0,0.0,1.0	-0.202
13136	gene:Solyc09g074860.2	NA	9	-	66673559	66673649	66673561	66673649	66673281	66673475	13136	261,256,90	7,5,1	46,169,117	4,8,4	151	149	3.6988531065696155e-26	1.31537047174e-24	0.974,0.981,0.989	0.919,0.954,0.967	0.035
7258	gene:Solyc04g079840.2	NA	4	+	64163675	64163882	64163675	64163734	64164263	64164806	7258	9,6,1	43,45,20	0,0,2	21,64,23	297	149	3.899185915911564e-26	1.38320506766e-24	0.095,0.063,0.024	0.0,0.0,0.042	0.047
6904	gene:Solyc10g084150.1	NA	10	-	63807675	63807894	63807793	63807894	63807489	63807520	6904	35,37,30	428,395,217	6,14,6	55,195,144	267	149	4.298170214635041e-26	1.52100444997e-24	0.044,0.05,0.072	0.057,0.039,0.023	0.016
1276	gene:Solyc01g102510.2	NA	1	-	91304031	91304151	91304051	91304151	91303877	91303952	1276	2,5,0	58,19,24	0,2,0	2,29,25	169	149	5.633484021777558e-26	1.98866118109e-24	0.03,0.188,0.0	0.0,0.057,0.0	0.054
11407	gene:Solyc03g097930.2	NA	3	-	60321883	60322159	60321997	60322159	60321768	60321792	11407	327,149,147	44,60,49	9,28,18	14,47,28	263	149	6.59515611073546e-26	2.32246009578e-24	0.808,0.585,0.63	0.267,0.252,0.267	0.412
4212	gene:Solyc01g103940.2	NA	1	+	92418316	92418395	92418316	92418391	92418520	92418622	4212	10,20,12	455,378,364	3,2,0	96,320,226	153	149	6.66239114220508e-26	2.34042830441e-24	0.021,0.049,0.031	0.03,0.006,0.0	0.022
7818	gene:Solyc01g097500.2	NA	1	-	88333307	88333466	88333341	88333466	88332033	88332178	7818	175,86,130	2,0,3	37,61,57	4,4,1	183	149	6.852422545160162e-26	2.40134166765e-24	0.986,1.0,0.972	0.883,0.925,0.979	0.057
13278	gene:Solyc06g070980.2	NA	6	-	43590332	43590439	43590401	43590439	43589771	43589858	13278	378,270,198	5780,5532,2735	54,164,94	453,1442,1096	218	149	7.854807555807465e-26	2.74594943077e-24	0.043,0.032,0.047	0.075,0.072,0.055	-0.027
9253	gene:Solyc01g105480.2	NA	1	-	93643357	93643559	93643411	93643559	93642988	93643209	9253	90,81,46	0,2,0	17,54,34	0,6,0	203	149	9.743213788898937e-26	3.39788697305e-24	1.0,0.967,1.0	1.0,0.869,1.0	0.033
14551	gene:Solyc03g118350.2	NA	3	-	67257681	67257858	67257698	67257858	67257427	67257588	14551	38,9,12	3,0,3	5,18,7	0,1,0	166	149	1.087401866467252e-25	3.78311039712e-24	0.919,1.0,0.782	1.0,0.942,1.0	-0.08
13839	gene:Solyc02g090670.2	NA	2	-	52204045	52204212	52204050	52204212	52203926	52203968	13839	3,0,3	177,180,107	3,8,8	128,354,185	154	149	1.178499320478708e-25	4.09018586276e-24	0.016,0.0,0.026	0.022,0.021,0.04	-0.014
10581	gene:Solyc06g061120.2	NA	6	+	39133999	39134044	39133999	39134004	39134130	39134216	10581	10,7,5	55,47,33	0,0,2	0,10,17	189	149	1.3249747833373494e-25	4.58752659996e-24	0.125,0.105,0.107	NA,0.0,0.085	0.07
4328	gene:Solyc08g074610.1	NA	8	-	58707632	58707670	58707636	58707670	58705250	58705303	4328	3,3,0	42,27,16	0,0,1	8,29,29	153	149	1.809761189244714e-25	6.25103637567e-24	0.065,0.098,0.0	0.0,0.0,0.032	0.044
13096	gene:Solyc07g066650.2	NA	7	-	68010436	68010577	68010440	68010577	68009259	68009318	13096	42,49,18	399,236,221	4,9,6	51,107,118	153	149	2.1323035725281413e-25	7.34754152271e-24	0.093,0.168,0.073	0.071,0.076,0.047	0.047
5302	gene:Solyc02g067360.2	NA	2	-	37562221	37562349	37562232	37562349	37561715	37561798	5302	59,33,24	18,2,8	7,53,25	3,3,2	160	149	2.381253990040762e-25	8.18584407338e-24	0.753,0.939,0.736	0.685,0.943,0.921	-0.04
9062	gene:Solyc06g068220.2	NA	6	+	42265005	42265077	42265005	42265070	42265917	42265988	9062	145,144,73	22,21,14	69,179,114	4,21,3	156	149	2.3926776188894036e-25	8.20557706925e-24	0.863,0.868,0.833	0.943,0.891,0.973	-0.081
7599	gene:Solyc01g098710.2	NA	1	-	89133729	89133902	89133782	89133902	89132846	89132929	7599	25,13,16	4,0,4	0,4,1	0,0,1	202	149	2.8760069301305766e-25	9.83976020313e-24	0.822,1.0,0.747	NA,1.0,0.425	0.144
9418	gene:Solyc08g014120.2	NA	8	+	3780842	3781063	3780842	3780908	3781598	3781646	9418	86,50,65	419,397,263	7,17,16	104,243,145	304	149	3.8857277388551216e-25	1.32629165706e-23	0.091,0.058,0.108	0.032,0.033,0.051	0.047
3567	gene:Solyc02g091340.2	NA	2	-	52670733	52670876	52670782	52670876	52670551	52670656	3567	31,14,17	127,79,86	12,6,6	20,129,43	198	149	4.204562300779013e-25	1.43173279478e-23	0.155,0.118,0.129	0.311,0.034,0.095	-0.013
767	gene:Solyc10g039190.1	NA	10	+	20782725	20782923	20782725	20782907	20782995	20783227	767	2,0,1	102,80,73	6,0,0	7,47,17	165	149	4.340990327324039e-25	1.4747110199e-23	0.017,0.0,0.012	0.436,0.0,0.0	-0.136
7691	gene:Solyc12g014350.1	NA	12	-	5161916	5161986	5161920	5161986	5161663	5161723	7691	25,9,22	113,50,76	0,3,8	12,41,28	153	149	4.649140127873044e-25	1.57568744522e-23	0.177,0.149,0.22	0.0,0.067,0.218	0.087
13272	gene:Solyc06g070980.2	NA	6	-	43590335	43590439	43590401	43590439	43589771	43589858	13272	372,265,193	5780,5532,2735	54,164,92	453,1442,1096	215	149	7.788063196988974e-25	2.63335026787e-23	0.043,0.032,0.047	0.076,0.073,0.055	-0.027
7415	gene:Solyc12g010840.1	NA	12	+	3776882	3777022	3776882	3776996	3777526	3777682	7415	193,212,180	10,12,13	174,436,241	7,15,8	175	149	1.0787622095112909e-24	3.63905812638e-23	0.943,0.938,0.922	0.955,0.961,0.962	-0.025
10695	gene:Solyc03g114070.2	NA	3	-	64118112	64118342	64118221	64118342	64117867	64118000	10695	245,124,143	10,9,7	27,59,58	9,5,6	258	149	1.3802918626871266e-24	4.64537387261e-23	0.934,0.888,0.922	0.634,0.872,0.848	0.13
14040	gene:Solyc11g011490.1	NA	11	+	4541890	4541941	4541890	4541937	4542046	4542055	14040	9,5,6	60,35,58	0,0,4	11,37,20	153	149	1.6368282580106611e-24	5.49593636957e-23	0.127,0.122,0.092	0.0,0.0,0.163	0.059
14368	gene:Solyc04g009830.2	NA	4	-	3157283	3157416	3157347	3157416	3157155	3157198	14368	2,1,4	34,30,21	0,0,2	14,15,17	213	149	1.6720326801325922e-24	5.60111550714e-23	0.04,0.023,0.118	0.0,0.0,0.076	0.035
7844	gene:Solyc05g014310.2	NA	5	-	8116594	8116715	8116628	8116715	8116453	8116501	7844	42,21,16	331,345,210	2,11,5	97,270,192	183	149	1.6941655327831436e-24	5.66212082461e-23	0.094,0.047,0.058	0.017,0.032,0.021	0.043
13450	gene:Solyc01g094880.2	NA	1	+	86288759	86288835	86288759	86288819	86289307	86289349	13450	1,7,1	60,41,43	0,2,1	17,45,38	165	149	2.0816177718528272e-24	6.94096937414e-23	0.015,0.134,0.021	0.0,0.039,0.023	0.036
9853	gene:Solyc08g006930.2	NA	8	-	1497722	1497971	1497890	1497971	1497071	1497239	9853	332,327,195	5349,6107,3475	154,511,412	4972,13811,10107	317	149	2.734097410595999e-24	9.09559871295e-23	0.028,0.025,0.026	0.014,0.017,0.019	0.01
14837	gene:Solyc03g117850.2	NA	3	-	66874554	66874656	66874594	66874656	66873239	66873294	14837	25,10,22	76,71,38	7,3,7	23,113,69	189	149	3.4254382867220384e-24	1.13693052836e-22	0.206,0.1,0.313	0.194,0.021,0.074	0.11
5208	gene:Solyc03g059160.1	NA	3	+	27836423	27836591	27836423	27836523	27836696	27836770	5208	3,4,9	44,24,24	0,0,2	0,7,7	217	149	5.478519097726901e-24	1.81419400764e-22	0.045,0.103,0.205	NA,0.0,0.164	0.036
9845	gene:Solyc09g011760.2	NA	9	-	5053868	5053988	5053918	5053988	5050090	5050449	9845	33,27,8	1081,1205,662	3,9,10	280,671,511	199	149	5.535947979263857e-24	1.8290164056e-22	0.022,0.017,0.009	0.008,0.01,0.014	0.005
10403	gene:Solyc11g012900.1	NA	11	-	5683306	5683529	5683482	5683529	5682713	5683091	10403	29,24,19	253,247,158	6,4,14	57,148,128	325	149	5.8509879171851126e-24	1.92868866549e-22	0.05,0.043,0.052	0.046,0.012,0.048	0.013
1315	gene:Solyc09g009190.2	NA	9	+	2551394	2551551	2551394	2551523	2552377	2552481	1315	44,47,25	1823,1312,1103	3,9,7	144,617,301	177	149	6.074391281783076e-24	1.99776905071e-22	0.02,0.029,0.019	0.017,0.012,0.019	0.007
7947	gene:Solyc04g071350.2	NA	4	+	58278783	58278915	58278783	58278911	58279034	58279193	7947	19,2,7	228,74,151	0,6,2	53,147,69	153	149	6.876408688166096e-24	2.25639974181e-22	0.075,0.026,0.043	0.0,0.038,0.027	0.026
12305	gene:Solyc03g110940.2	NA	3	+	61666731	61666967	61666731	61666842	61667061	61667170	12305	11,5,4	44,46,28	0,3,1	13,21,17	274	149	9.583703766453545e-24	3.13763072517e-22	0.12,0.056,0.072	0.0,0.072,0.031	0.048
14342	gene:Solyc05g009850.2	NA	5	+	4068516	4068684	4068516	4068619	4069603	4070283	14342	43,40,30	3,0,1	3,16,8	0,6,1	214	149	1.066027189011673e-23	3.48219469569e-22	0.909,1.0,0.954	1.0,0.65,0.848	0.122
4576	gene:Solyc09g011660.2	NA	9	-	4910549	4910765	4910721	4910765	4910246	4910456	4576	6,0,10	27,22,26	0,0,2	1,16,6	321	149	2.0032590284970265e-23	6.52890606172e-22	0.094,0.0,0.151	0.0,0.0,0.134	0.037
7518	gene:Solyc09g055910.2	NA	9	-	46075607	46075784	46075621	46075784	46074144	46074319	7518	3,5,5	85,52,46	9,9,1	13,67,51	163	149	2.4390778800337995e-23	7.93139784503e-22	0.031,0.081,0.09	0.388,0.109,0.018	-0.104
14527	gene:Solyc02g067860.2	NA	2	+	37962280	37962495	37962280	37962372	37962568	37962710	14527	92,38,58	52,26,32	3,10,7	11,9,10	272	149	2.661551345847355e-23	8.63538838907e-22	0.492,0.445,0.498	0.13,0.378,0.277	0.217
909	gene:Solyc02g080810.2	NA	2	-	44941243	44941354	44941246	44941354	44939920	44940491	909	808,665,703	105,77,79	239,682,379	16,64,41	152	149	2.8069693831701227e-23	9.08677667135e-22	0.883,0.894,0.897	0.936,0.913,0.901	-0.025
2090	gene:Solyc12g013840.1	NA	12	+	4633730	4633898	4633730	4633877	4634005	4634317	2090	7,13,6	25,16,12	0,4,0	3,14,1	170	149	2.8568784406239833e-23	9.22765345095e-22	0.197,0.416,0.305	0.0,0.2,0.0	0.239
317	gene:Solyc06g068670.2	NA	6	-	42570066	42570154	42570081	42570154	42569920	42569980	317	20,16,18	1066,801,539	6,14,7	301,855,688	164	149	3.100447841364069e-23	9.9920236459e-22	0.017,0.018,0.029	0.018,0.015,0.009	0.007
6527	gene:Solyc05g054100.2	NA	5	-	64075309	64075461	64075374	64075461	64075167	64075226	6527	24,24,11	0,5,2	0,6,8	2,0,12	214	149	3.306493812896806e-23	1.06323291026e-21	1.0,0.77,0.793	0.0,1.0,0.317	0.415
15421	gene:Solyc02g094640.2	NA	2	+	55237605	55237820	55237605	55237674	55241622	55241798	15421	12,14,14	286,260,149	1,7,6	62,204,128	295	149	3.7810856110811144e-23	1.21314031228e-21	0.021,0.026,0.045	0.008,0.017,0.023	0.015
12673	gene:Solyc09g055920.2	NA	9	-	46175810	46175900	46175843	46175900	46175478	46175694	12673	2,2,2	9,5,2	0,0,4	2,0,0	182	149	6.987419518523196e-23	2.23690383611e-21	0.154,0.247,0.45	0.0,NA,1.0	-0.216
5042	gene:Solyc02g094520.2	NA	2	-	55037689	55037878	55037695	55037878	55037321	55037434	5042	4,1,1	24,25,28	0,7,5	13,45,9	155	149	7.080608797321243e-23	2.26172189858e-21	0.138,0.037,0.033	0.0,0.13,0.348	-0.09
140	gene:Solyc11g066550.1	NA	11	-	52299571	52299735	52299615	52299735	52299427	52299459	140	0,1,2	56,18,32	0,4,4	5,21,16	193	149	8.844002808759442e-23	2.8187574515e-21	0.0,0.041,0.046	0.0,0.128,0.162	-0.068
13982	gene:Solyc03g121990.2	NA	3	-	70003008	70003079	70003012	70003079	70000874	70001696	13982	1,3,7	177,107,80	0,0,1	25,54,36	153	149	9.571378990875365e-23	3.04386717776e-21	0.005,0.027,0.079	0.0,0.0,0.026	0.028
12036	gene:Solyc01g105020.2	NA	1	-	93321597	93321775	93321697	93321775	93321327	93321497	12036	13,7,13	103,50,49	3,6,4	40,124,84	249	149	1.0256032928228614e-22	3.25443084435e-21	0.07,0.077,0.137	0.043,0.028,0.028	0.062
8191	gene:Solyc11g005170.1	NA	11	+	150298	150469	150298	150348	150551	150607	8191	21,13,19	38,17,27	1,7,8	8,13,21	270	149	1.126868624219456e-22	3.5679230694e-21	0.234,0.297,0.28	0.065,0.229,0.174	0.114
14461	gene:Solyc05g055940.2	NA	5	+	65377630	65377737	65377630	65377700	65378473	65378881	14461	32,16,19	441,436,292	1,7,1	59,203,205	186	149	1.192029793219487e-22	3.76597946488e-21	0.055,0.029,0.05	0.013,0.027,0.004	0.03
1122	gene:Solyc03g119780.2	NA	3	-	68351329	68351460	68351391	68351460	68350973	68351071	1122	2,1,4	73,6,49	0,1,0	0,15,4	211	149	1.9443223767159522e-22	6.12928525656e-21	0.019,0.105,0.055	NA,0.045,0.0	0.037
6653	gene:Solyc04g015970.2	NA	4	+	6535967	6536047	6535967	6536043	6536215	6536307	6653	146,96,90	2,8,1	6,56,41	0,2,0	153	149	2.2341350226286557e-22	7.02754715833e-21	0.986,0.921,0.989	1.0,0.965,1.0	-0.023
6580	gene:Solyc06g043070.2	NA	6	-	29790936	29791109	29791008	29791109	29790103	29790582	6580	11,5,2	61,78,44	0,3,2	7,51,32	221	149	2.30932418259253e-22	7.24826577136e-21	0.108,0.041,0.03	0.0,0.038,0.04	0.034
10997	gene:Solyc11g032130.1	NA	11	-	25033414	25033470	25033436	25033470	25026060	25026201	10997	38,38,21	7,4,4	2,16,2	0,3,0	171	149	2.5509201059156224e-22	7.98919403237e-21	0.825,0.892,0.821	1.0,0.823,1.0	-0.095
8910	gene:Solyc12g056030.1	NA	12	+	61995729	61995749	61995729	61995743	61995833	61995892	8910	152,81,84	7,3,4	33,98,87	0,3,2	155	149	2.5953062107112378e-22	8.11061278577e-21	0.954,0.963,0.953	1.0,0.969,0.977	-0.025
2405	gene:Solyc08g077430.2	NA	8	+	61317296	61317376	61317296	61317371	61320353	61320462	2405	1,0,1	7,0,2	0,2,1	4,0,0	154	149	2.6149843389672983e-22	8.15445872268e-21	0.121,NA,0.326	0.0,1.0,1.0	-0.443
8913	gene:Solyc01g104060.2	NA	1	-	92537368	92537501	92537399	92537501	92537122	92537156	8913	21,18,18	83,57,52	3,10,5	20,93,55	180	149	2.63214094294597e-22	8.1902695979e-21	0.173,0.207,0.223	0.11,0.082,0.07	0.114
10640	gene:Solyc01g104320.2	NA	1	-	92734177	92734322	92734215	92734322	92733979	92734093	10640	8,0,6	60,17,23	1,8,0	0,6,9	187	149	2.7827102545448587e-22	8.64016573228e-21	0.096,0.0,0.172	1.0,0.515,0.0	-0.416
2215	gene:Solyc04g016550.2	NA	4	-	7376092	7376255	7376096	7376255	7373177	7373392	2215	3,7,5	1,6,5	0,0,4	0,5,6	153	149	3.120047841562604e-22	9.66679200354e-21	0.745,0.532,0.493	NA,0.0,0.394	0.393
15077	gene:Solyc02g022830.2	NA	2	+	24131990	24132139	24131990	24132125	24132253	24132321	15077	0,4,0	76,64,61	2,1,5	18,74,63	163	149	3.7777210008586746e-22	1.16793866832e-20	0.0,0.054,0.0	0.092,0.012,0.068	-0.039
5810	gene:Solyc01g080840.2	NA	1	-	80135452	80135560	80135456	80135560	80135156	80135336	5810	63,6,29	216,51,84	4,35,7	48,140,49	153	149	4.715009763333759e-22	1.4546006616e-20	0.221,0.103,0.252	0.075,0.196,0.122	0.061
4492	gene:Solyc09g064590.2	NA	9	+	61915124	61915294	61915124	61915274	61917425	61917722	4492	9,8,7	276,205,155	0,2,2	19,87,54	169	149	5.885399279836554e-22	1.81179946274e-20	0.028,0.033,0.038	0.0,0.02,0.032	0.016
4948	gene:Solyc06g048610.2	NA	6	-	31364338	31364422	31364356	31364422	31363397	31363514	4948	4,0,8	157,103,93	0,0,2	22,38,43	167	149	6.022864055328139e-22	1.85017257938e-20	0.022,0.0,0.071	0.0,0.0,0.04	0.018
12218	gene:Solyc03g113910.2	NA	3	+	63949104	63949176	63949104	63949152	63949411	63949454	12218	1745,1724,896	175,131,95	174,670,409	8,28,15	173	149	6.598484913821849e-22	2.02269480225e-20	0.896,0.919,0.89	0.949,0.954,0.959	-0.052
7846	gene:Solyc01g081480.2	NA	1	+	80685615	80685738	80685615	80685721	80686217	80686386	7846	36,31,24	1,6,3	11,33,13	1,1,1	166	149	7.214496223938265e-22	2.20684102714e-20	0.97,0.823,0.878	0.908,0.967,0.921	-0.042
2540	gene:Solyc01g108920.2	NA	1	+	96051206	96051341	96051206	96051339	96051421	96051561	2540	6,1,3	35,5,29	0,4,2	0,11,3	151	149	7.880659297237799e-22	2.40551710219e-20	0.145,0.165,0.093	NA,0.264,0.397	-0.196
2691	gene:Solyc06g074720.2	NA	6	+	46249144	46249228	46249144	46249200	46249317	46249424	2691	551,225,409	243,125,180	15,61,39	6,19,13	177	149	8.284312431579615e-22	2.52339457568e-20	0.656,0.602,0.657	0.678,0.73,0.716	-0.07
9350	gene:Solyc11g039650.1	NA	11	-	43309327	43309480	43309416	43309480	43307951	43308121	9350	29,67,29	394,345,189	13,12,10	54,175,142	238	149	9.075414327899758e-22	2.75854383297e-20	0.044,0.108,0.088	0.131,0.041,0.042	0.009
308	gene:Solyc06g063100.2	NA	6	+	39861735	39861827	39861735	39861820	39862014	39862585	308	90,66,70	3,1,3	4,20,28	0,7,0	156	149	9.45737600531755e-22	2.86860493203e-20	0.966,0.984,0.957	1.0,0.732,1.0	0.058
15256	gene:Solyc05g012440.2	NA	5	-	5686624	5686715	5686642	5686715	5686423	5686528	15256	2,8,3	49,53,31	5,3,7	3,37,32	167	149	9.95188938890203e-22	3.01227209637e-20	0.035,0.119,0.079	0.598,0.067,0.163	-0.198
11656	gene:Solyc06g073700.2	NA	6	-	45470722	45470956	45470909	45470956	45469655	45469748	11656	33,5,14	299,243,194	1,4,1	20,96,71	336	149	1.090380708020101e-21	3.29349720971e-20	0.047,0.009,0.031	0.022,0.018,0.006	0.014
12702	gene:Solyc04g006950.2	NA	4	-	645456	645651	645480	645651	644435	644588	12702	27,16,24	338,311,204	1,0,0	0,6,0	173	149	1.1014141181754531e-21	3.31987829608e-20	0.064,0.042,0.092	1.0,0.0,NA	-0.434
2717	gene:Solyc04g074800.2	NA	4	-	60710494	60710548	60710495	60710548	60710130	60710220	2717	26,17,22	136,90,91	2,10,10	15,117,36	150	149	1.4907775081602369e-21	4.48413451309e-20	0.16,0.158,0.194	0.117,0.078,0.216	0.034
3314	gene:Solyc01g009050.2	NA	1	-	3060752	3060869	3060777	3060869	3059479	3059581	3314	6,3,9	91,73,70	1,2,6	51,100,75	174	149	1.6863496142869797e-21	5.06185358234e-20	0.053,0.034,0.099	0.017,0.017,0.064	0.029
15155	gene:Solyc01g109010.2	NA	1	-	96101554	96102136	96102003	96102136	96101419	96101485	15155	166,54,108	11,8,0	9,16,16	2,8,4	598	149	1.7333489517030552e-21	5.19213530388e-20	0.79,0.627,1.0	0.529,0.333,0.499	0.352
13607	gene:Solyc12g098670.1	NA	12	+	66098532	66098730	66098532	66098691	66098878	66098990	13607	4,5,10	110,73,66	0,1,2	8,31,14	188	149	2.350044548754174e-21	7.02483295961e-20	0.028,0.051,0.107	0.0,0.025,0.102	0.02
8685	gene:Solyc06g009060.2	NA	6	-	2988285	2988416	2988289	2988416	2988161	2988208	8685	35,28,31	506,310,251	2,27,19	165,517,365	153	149	2.6693294549850302e-21	7.96276418824e-20	0.063,0.081,0.107	0.012,0.048,0.048	0.048
5579	gene:Solyc02g087420.1	NA	2	+	49876612	49876732	49876612	49876657	49877939	49878007	5579	0,2,0	2,2,1	6,0,0	0,4,0	224	149	3.0153838348661543e-21	8.97651789851e-20	0.0,0.399,0.0	1.0,0.0,NA	-0.367
3268	gene:Solyc06g082200.2	NA	6	+	48112395	48112485	48112395	48112450	48112605	48112679	3268	24,21,16	11,0,4	1,9,3	0,2,0	184	149	3.0446589768269693e-21	9.04501775873e-20	0.639,1.0,0.764	1.0,0.785,1.0	-0.127
4171	gene:Solyc02g064580.2	NA	2	+	35693592	35693689	35693592	35693685	35694005	35694167	4171	17,6,8	36,27,9	1,2,2	2,13,7	153	149	3.0679221610296676e-21	9.09541276405e-20	0.315,0.178,0.464	0.327,0.13,0.218	0.094
1645	gene:Solyc06g065730.2	NA	6	+	41193074	41193225	41193074	41193222	41193310	41193416	1645	148,59,107	5,0,5	25,63,45	0,2,0	152	149	3.817794323748187e-21	1.1295351321e-19	0.967,1.0,0.954	1.0,0.969,1.0	-0.016
149	gene:Solyc02g068280.2	NA	2	+	38264545	38264652	38264545	38264640	38264734	38264977	149	36,18,19	21,12,18	0,10,4	0,16,7	161	149	4.105448450417496e-21	1.21215674289e-19	0.613,0.581,0.494	NA,0.366,0.346	0.207
1331	gene:Solyc03g121120.2	NA	3	-	69337540	69337625	69337544	69337625	69336949	69337015	1331	2,2,9	37,27,24	1,2,1	4,25,22	153	149	4.699924796677017e-21	1.38484722887e-19	0.05,0.067,0.268	0.196,0.072,0.042	0.025
9251	gene:Solyc06g053770.2	NA	6	-	36628993	36629136	36629010	36629136	36627708	36627837	9251	45,24,21	2,2,2	0,9,4	1,0,0	166	149	4.757009981541412e-21	1.39881283327e-19	0.953,0.915,0.904	0.0,1.0,1.0	0.257
2586	gene:Solyc04g081690.1	NA	4	-	65620906	65621009	65621001	65621009	65620675	65620777	2586	45,17,28	2,1,2	0,12,4	0,1,0	244	149	6.0531342866990676e-21	1.77632424454e-19	0.932,0.912,0.895	NA,0.88,1.0	-0.027
9427	gene:Solyc12g035500.1	NA	12	-	57592179	57592356	57592192	57592356	57590804	57590887	9427	5,2,0	41,42,22	2,0,0	5,11,10	162	149	6.0927772371163424e-21	1.78433098883e-19	0.101,0.042,0.0	0.269,0.0,0.0	-0.042
1423	gene:Solyc01g106560.2	NA	1	+	94386215	94386346	94386215	94386321	94386926	94387104	1423	60,41,47	5,8,6	28,35,18	0,4,2	174	149	7.258552178025535e-21	2.12143676814e-19	0.911,0.814,0.87	1.0,0.882,0.885	-0.057
2595	gene:Solyc03g114950.2	NA	3	+	64812753	64812832	64812753	64812828	64812926	64813051	2595	8,8,5	310,168,206	0,2,0	13,29,15	153	149	8.446219758178071e-21	2.46356607815e-19	0.025,0.044,0.023	0.0,0.063,0.0	0.01
6344	gene:Solyc02g005210.2	NA	2	-	7331265	7331422	7331269	7331422	7330794	7331182	6344	14,7,5	469,493,308	3,17,10	126,422,291	153	149	9.417751050443073e-21	2.74140100134e-19	0.028,0.014,0.016	0.023,0.038,0.032	-0.012
2102	gene:Solyc12g013970.1	NA	12	+	4810920	4811108	4810920	4811040	4811178	4811268	2102	10,3,3	6,6,15	0,1,1	0,10,9	217	149	1.0694873053542193e-20	3.10689290034e-19	0.534,0.256,0.121	NA,0.064,0.071	0.236
15	gene:Solyc01g103980.2	NA	1	+	92456498	92456708	92456498	92456632	92457411	92457514	15	67,49,31	2,6,0	2,8,7	0,2,0	225	149	1.0775278168650024e-20	3.12396518472e-19	0.957,0.844,1.0	1.0,0.726,1.0	0.025
4891	gene:Solyc03g006610.2	NA	3	+	1191754	1191916	1191754	1191895	1191995	1192054	4891	41,38,14	1,2,1	8,36,29	4,2,2	170	149	1.1954217127201248e-20	3.4588173724e-19	0.973,0.943,0.925	0.637,0.94,0.927	0.112
14231	gene:Solyc02g093220.2	NA	2	-	54159557	54159708	54159561	54159708	54158644	54158780	14231	3,1,1	128,123,99	6,5,5	79,210,124	153	149	1.2279374947871026e-20	3.54579230995e-19	0.022,0.008,0.01	0.069,0.023,0.038	-0.03
12834	gene:Solyc01g111020.2	NA	1	-	97434987	97435234	97435161	97435234	97434037	97434178	12834	239,219,146	269,173,145	21,116,77	53,186,117	323	149	1.273602005962668e-20	3.67031252736e-19	0.291,0.369,0.317	0.155,0.223,0.233	0.122
8496	gene:Solyc03g026350.2	NA	3	+	3785476	3785591	3785476	3785578	3785702	3785846	8496	6,8,2	196,176,127	0,3,1	50,125,78	162	149	1.4130346584479412e-20	4.06402278858e-19	0.027,0.04,0.014	0.0,0.022,0.012	0.016
14110	gene:Solyc02g088110.2	NA	2	-	50297607	50297826	50297749	50297826	50296847	50297522	14110	42,45,36	12,17,12	15,33,19	0,9,4	291	149	2.1300811963374878e-20	6.11413763672e-19	0.642,0.575,0.606	1.0,0.652,0.709	-0.179
12997	gene:Solyc01g008700.2	NA	1	-	2748317	2748449	2748352	2748449	2748019	2748092	12997	72,54,33	3,5,1	27,92,36	1,1,2	184	149	2.1493929675145436e-20	6.15732850496e-19	0.951,0.897,0.964	0.956,0.987,0.936	-0.022
1814	gene:Solyc12g013890.1	NA	12	+	4683340	4683405	4683340	4683391	4683925	4684024	1814	139,129,128	14,4,6	72,241,128	0,5,1	163	149	2.3760015292385908e-20	6.79301189686e-19	0.901,0.967,0.951	1.0,0.978,0.992	-0.05
8408	gene:Solyc08g066030.2	NA	8	+	54497141	54497322	54497141	54497291	54497411	54497537	8408	163,119,106	15,9,10	3,26,17	0,7,4	180	149	2.5323031349565838e-20	7.22557167243e-19	0.9,0.916,0.898	1.0,0.755,0.779	0.06
12395	gene:Solyc11g008800.1	NA	11	-	2982143	2982273	2982148	2982273	2981458	2981545	12395	4,3,0	100,59,44	0,3,4	7,35,12	154	149	2.9641976613594334e-20	8.44123980961e-19	0.037,0.047,0.0	0.0,0.077,0.244	-0.079
13472	gene:Solyc09g065210.2	NA	9	-	63187915	63187991	63187920	63187991	63187686	63187794	13472	163,128,102	12,0,5	17,73,67	1,12,5	154	149	3.2752560229999823e-20	9.30869024805e-19	0.929,1.0,0.952	0.943,0.855,0.928	0.052
7672	gene:Solyc03g115390.2	NA	3	-	65124044	65124227	65124098	65124227	65123898	65123976	7672	23,6,26	45,16,34	2,10,7	6,31,17	203	149	4.732319815082394e-20	1.34234250472e-18	0.273,0.216,0.36	0.197,0.191,0.232	0.076
728	gene:Solyc09g090310.1	NA	9	+	69833220	69833446	69833220	69833423	69833525	69833581	728	4,2,0	3,0,2	4,6,0	0,0,2	172	149	4.761794771697316e-20	1.34805476302e-18	0.536,1.0,0.0	1.0,1.0,0.0	-0.155
4685	gene:Solyc03g019910.2	NA	3	-	61289357	61289449	61289386	61289449	61288818	61288951	4685	3,4,8	129,127,110	0,1,2	16,55,27	178	149	4.855058424195328e-20	1.37176777942e-18	0.019,0.026,0.057	0.0,0.015,0.058	0.01
15390	gene:Solyc04g076280.2	NA	4	+	61206738	61206810	61206738	61206796	61207095	61207195	15390	5,5,3	176,124,113	1,3,0	38,122,71	163	149	6.906464077494331e-20	1.9475689131e-18	0.025,0.036,0.024	0.023,0.022,0.0	0.013
11132	gene:Solyc01g079800.2	NA	1	-	78928783	78928897	78928801	78928897	78928016	78928157	11132	2,8,2	27,21,12	0,3,0	1,6,11	167	149	7.366385849484279e-20	2.07321401354e-18	0.062,0.254,0.129	0.0,0.308,0.0	0.046
10612	gene:Solyc01g096530.2	NA	1	+	87606068	87606174	87606068	87606166	87606289	87606389	10612	11,7,7	66,108,64	0,5,0	29,44,55	157	149	7.834126074508186e-20	2.20056638645e-18	0.137,0.058,0.094	0.0,0.097,0.0	0.064
9498	gene:Solyc03g119750.2	NA	3	-	68299704	68299916	68299824	68299916	68298387	68298699	9498	6,12,21	2,4,0	0,8,0	0,2,2	269	149	9.04884599622966e-20	2.5368395824e-18	0.624,0.624,1.0	NA,0.689,0.0	0.405
3046	gene:Solyc09g074920.2	NA	9	-	66716905	66716971	66716939	66716971	66715637	66715830	3046	5,6,9	17,12,10	1,2,0	2,21,13	183	149	1.1098467824141397e-19	3.1054201249e-18	0.193,0.289,0.423	0.289,0.072,0.0	0.181
6745	gene:Solyc04g079000.2	NA	4	-	63615110	63615305	63615120	63615305	63614774	63615038	6745	14,13,16	90,56,28	3,11,24	15,37,40	159	149	1.1508882432660846e-19	3.21402794125e-18	0.127,0.179,0.349	0.158,0.218,0.36	-0.027
14493	gene:Solyc05g055800.2	NA	5	-	65297770	65297868	65297794	65297868	65297234	65297325	14493	2,4,2	63,67,38	0,2,0	1,32,25	173	149	1.2408656917806344e-19	3.45861367914e-18	0.027,0.049,0.043	0.0,0.051,0.0	0.023
12665	gene:Solyc04g074290.2	NA	4	-	60279770	60279998	60279772	60279998	60279469	60279645	12665	3,0,6	118,64,92	0,1,0	18,62,39	151	149	1.4507007934777557e-19	4.03568748675e-18	0.024,0.0,0.06	0.0,0.016,0.0	0.023
14548	gene:Solyc11g069290.1	NA	11	-	53913449	53913641	53913518	53913641	53912679	53912777	14548	287,273,135	3,3,0	63,286,194	2,8,1	218	149	1.5443045749158114e-19	4.28782104858e-18	0.985,0.984,1.0	0.956,0.961,0.993	0.02
12363	gene:Solyc02g030300.2	NA	2	+	25481368	25481523	25481368	25481519	25481599	25482132	12363	4,6,1	162,133,65	0,0,1	2,6,17	153	149	1.7423279544732362e-19	4.82835527959e-18	0.023,0.042,0.015	0.0,0.0,0.054	0.009
7043	gene:Solyc02g085940.2	NA	2	-	48715936	48716063	48715958	48716063	48715743	48715876	7043	2278,3037,1400	80530,100074,45855	4159,9495,7119	109721,296108,213051	171	149	1.8703041492583697e-19	5.17307496303e-18	0.024,0.026,0.026	0.032,0.027,0.028	-0.004
5283	gene:Solyc01g106040.2	NA	1	+	94017323	94017429	94017323	94017425	94018119	94018234	5283	1,4,0	15,17,5	0,1,0	2,4,0	153	149	1.9753637303384185e-19	5.45321253129e-18	0.061,0.186,0.0	0.0,0.196,NA	-0.016
8865	gene:Solyc10g051380.1	NA	10	+	52040563	52040805	52040563	52040674	52040947	52041176	8865	506,342,221	3007,3483,1927	35,96,47	559,1771,1165	280	149	2.6582827395297805e-19	7.32448209796e-18	0.082,0.05,0.058	0.032,0.028,0.021	0.036
248	gene:Solyc08g078130.2	NA	8	+	61967232	61967441	61967232	61967336	61967634	61967711	248	14,8,12	89,114,43	2,3,3	21,33,36	254	149	3.0145204669038327e-19	8.29021838117e-18	0.084,0.04,0.141	0.053,0.051,0.047	0.038
5889	gene:Solyc03g120730.2	NA	3	-	69021124	69021218	69021167	69021218	69020672	69020894	5889	6,9,6	66,48,19	0,2,2	12,19,7	192	149	3.1833256741760295e-19	8.73780533912e-18	0.066,0.127,0.197	0.0,0.076,0.181	0.044
6444	gene:Solyc07g064640.2	NA	7	-	66703784	66703983	66703788	66703983	66702951	66703008	6444	15,12,14	46,41,34	1,4,2	1,20,13	153	149	3.227871929350816e-19	8.84326658747e-18	0.241,0.222,0.286	0.493,0.163,0.13	-0.012
8001	gene:Solyc01g110030.2	NA	1	-	96848764	96848915	96848777	96848915	96846424	96846637	8001	21,7,2	23,25,15	6,7,3	15,28,18	162	149	3.7133826545986877e-19	1.01541323423e-17	0.456,0.205,0.109	0.269,0.187,0.133	0.06
7802	gene:Solyc01g095430.2	NA	1	-	86680912	86681091	86680916	86681091	86680705	86680777	7802	45,31,19	2459,2357,1263	21,41,41	672,2359,1706	153	149	4.0718977572745156e-19	1.11134328581e-17	0.018,0.013,0.014	0.03,0.017,0.023	-0.008
10769	gene:Solyc11g013280.1	NA	11	-	6194783	6194995	6194787	6194995	6190199	6190372	10769	7,1,0	95,74,40	2,0,0	30,102,78	153	149	4.1650758216895377e-19	1.1346295229e-17	0.067,0.013,0.0	0.061,0.0,0.0	0.006
595	gene:Solyc02g093830.2	NA	2	+	54535933	54536100	54535933	54536005	54536233	54536435	595	18,9,7	71,49,53	0,2,0	0,13,5	244	149	4.1902048200906544e-19	1.13932537086e-17	0.134,0.101,0.075	NA,0.086,0.0	0.06
10280	gene:Solyc10g005870.2	NA	10	+	665952	666024	665952	666017	667687	667876	10280	2,5,2	103,64,89	0,2,0	22,66,28	156	149	4.50357962668908e-19	1.22223087688e-17	0.018,0.069,0.021	0.0,0.028,0.0	0.027
720	gene:Solyc09g011930.2	NA	9	-	5194439	5194617	5194554	5194617	5194194	5194332	720	209,125,106	14,6,6	50,99,72	0,2,0	264	149	4.77012551842896e-19	1.29214019203e-17	0.894,0.922,0.909	1.0,0.965,1.0	-0.08
10253	gene:Solyc09g011470.2	NA	9	+	4795824	4796059	4795824	4795934	4796143	4796204	10253	31,44,18	0,6,0	2,11,3	0,2,0	274	149	5.380839635945281e-19	1.45484199745e-17	1.0,0.8,1.0	1.0,0.749,1.0	0.017
15126	gene:Solyc07g043510.2	NA	7	+	57370702	57370776	57370702	57370755	57370853	57370902	15126	207,202,133	3,0,1	7,58,43	4,0,2	170	149	6.741730384671455e-19	1.8193851083e-17	0.984,1.0,0.991	0.605,1.0,0.95	0.14
4697	gene:Solyc08g083040.2	NA	8	-	65626528	65626696	65626676	65626696	65626280	65626382	4697	1,2,1	0,2,0	0,1,0	0,0,1	297	149	7.761031128787302e-19	2.09055536264e-17	1.0,0.334,1.0	NA,1.0,0.0	0.278
9605	gene:Solyc02g088770.2	NA	2	-	50735564	50735645	50735580	50735645	50735384	50735405	9605	6,0,2	17,22,1	0,4,1	0,22,5	165	149	8.327613853833469e-19	2.23899606744e-17	0.242,0.0,0.644	NA,0.141,0.153	0.148
11650	gene:Solyc01g090650.1	NA	1	-	84297780	84297879	84297871	84297879	84296299	84296378	11650	2,4,0	7,3,0	0,2,4	3,4,1	240	149	1.1764450068485739e-18	3.15715855184e-17	0.151,0.453,NA	0.0,0.237,0.713	-0.015
9165	gene:Solyc03g117020.2	NA	3	+	66288718	66288865	66288718	66288853	66291720	66291770	9165	5,5,7	675,829,394	5,13,6	179,627,435	161	149	1.563933123476581e-18	4.18925165803e-17	0.007,0.006,0.016	0.025,0.019,0.013	-0.009
7386	gene:Solyc07g007210.2	NA	7	+	1950539	1950662	1950539	1950633	1950907	1951661	7386	93,11,33	83,27,34	7,43,11	19,89,37	178	149	1.6591056881968763e-18	4.43595702337e-17	0.484,0.254,0.448	0.236,0.288,0.199	0.154
10228	gene:Solyc04g071510.2	NA	4	-	58491625	58491863	58491833	58491863	58491475	58491538	10228	2,0,4	6,0,0	2,0,0	0,1,4	357	149	1.7678565641653495e-18	4.7179876291e-17	0.122,NA,1.0	1.0,0.0,0.0	0.228
4976	gene:Solyc01g101240.2	NA	1	+	91059384	91059488	91059384	91059445	91059596	91059691	4976	160,130,97	1493,1121,1110	8,18,17	112,324,255	192	149	1.8098265479623948e-18	4.8210840774e-17	0.077,0.083,0.064	0.053,0.041,0.049	0.027
11049	gene:Solyc06g066090.2	NA	6	+	41431373	41431456	41431373	41431443	41432712	41432805	11049	12,10,5	25,15,18	1,4,0	2,9,6	162	149	2.9841158382511354e-18	7.93456067637e-17	0.306,0.38,0.203	0.315,0.29,0.0	0.095
6818	gene:Solyc09g009340.1	NA	9	-	2711114	2711273	2711137	2711273	2710207	2710411	6818	0,4,4	52,73,61	3,0,0	36,80,60	172	149	3.446054111895747e-18	9.14597964477e-17	0.0,0.045,0.054	0.067,0.0,0.0	0.011
670	gene:Solyc03g097350.2	NA	3	-	59657525	59657629	59657533	59657629	59655672	59655747	670	4,3,4	176,98,123	1,0,0	18,72,57	157	149	3.711419106553994e-18	9.83219615788e-17	0.021,0.028,0.03	0.05,0.0,0.0	0.01
2571	gene:Solyc05g008790.2	NA	5	+	3027973	3028178	3027973	3028136	3028272	3028299	2571	47,22,22	0,3,1	2,6,6	0,6,0	191	149	4.328074932605455e-18	1.14448252522e-16	1.0,0.851,0.945	1.0,0.438,1.0	0.119
13142	gene:Solyc12g011180.1	NA	12	-	4029076	4029166	4029092	4029166	4028897	4028988	13142	48,26,32	7,2,0	4,24,15	3,0,0	165	149	4.6943449078188986e-18	1.23906676013e-16	0.861,0.922,1.0	0.546,1.0,1.0	0.079
14940	gene:Solyc02g085640.2	NA	2	+	48477596	48477670	48477596	48477663	48478282	48478417	14940	17,10,4	163,134,100	3,2,1	16,48,53	156	149	5.0750803641242846e-18	1.33711697623e-16	0.091,0.067,0.037	0.152,0.038,0.018	-0.004
3814	gene:Solyc07g063330.2	NA	7	-	65813689	65813817	65813723	65813817	65812695	65813559	3814	3,4,1	73,53,42	0,2,0	11,20,19	183	149	5.657757502443851e-18	1.48791808416e-16	0.032,0.058,0.019	0.0,0.075,0.0	0.011
1520	gene:Solyc01g091700.2	NA	1	+	85298784	85298992	85298784	85298903	85299688	85300242	1520	3,1,5	33,29,11	0,2,0	0,11,20	238	149	9.56483936911214e-18	2.51085728748e-16	0.054,0.021,0.222	NA,0.102,0.0	0.048
4225	gene:Solyc09g065830.2	NA	9	-	64108867	64108918	64108885	64108918	64108718	64108784	4225	15,16,13	696,662,505	14,30,20	337,798,518	167	149	9.594081634017298e-18	2.51396280639e-16	0.019,0.021,0.022	0.036,0.032,0.033	-0.013
14010	gene:Solyc09g060100.2	NA	9	+	57601773	57601927	57601773	57601919	57603615	57603957	14010	19,6,7	184,111,125	3,0,0	6,11,16	157	149	1.008752041636131e-17	2.63847137267e-16	0.089,0.049,0.05	0.322,0.0,0.0	-0.045
6429	gene:Solyc07g065040.2	NA	7	+	66971229	66971338	66971229	66971301	66971638	66971742	6429	7,19,19	0,0,2	4,7,22	0,0,4	186	149	1.097031053798349e-17	2.86418342762e-16	1.0,1.0,0.884	1.0,1.0,0.815	0.023
15464	gene:Solyc07g062400.2	NA	7	-	65162132	65162361	65162277	65162361	65161484	65161567	15464	59,54,32	534,413,320	1,0,3	94,341,227	294	149	1.4640970474567073e-17	3.81563775653e-16	0.053,0.062,0.048	0.005,0.0,0.007	0.05
676	gene:Solyc03g033650.2	NA	3	+	5245073	5245139	5245073	5245120	5245230	5245367	676	100,111,77	2,5,2	35,52,42	0,10,0	168	149	1.471158859911292e-17	3.82713362512e-16	0.978,0.952,0.972	1.0,0.822,1.0	0.027
6600	gene:Solyc02g077900.2	NA	2	+	42732526	42732737	42732526	42732649	42732804	42732918	6600	11,9,7	48,30,20	0,0,2	2,41,33	237	149	1.5900765469465556e-17	4.12905129223e-16	0.126,0.159,0.18	0.0,0.0,0.037	0.143
3533	gene:Solyc10g078300.1	NA	10	+	60136227	60136418	60136227	60136369	60136837	60136891	3533	26,8,9	4,4,0	2,4,0	0,0,2	198	149	1.633998341025115e-17	4.23548797984e-16	0.83,0.601,1.0	1.0,1.0,0.0	0.144
4153	gene:Solyc12g098660.1	NA	12	+	66092767	66092888	66092767	66092860	66093554	66093766	4153	26,13,19	47,28,38	0,8,10	4,22,29	177	149	1.6429451923935e-17	4.25104707666e-16	0.318,0.281,0.296	0.0,0.234,0.225	0.145
12075	gene:Solyc02g094570.2	NA	2	-	55102437	55102625	55102492	55102625	55101903	55102345	12075	1,5,0	34,39,10	1,0,0	14,14,20	204	149	1.812990482739638e-17	4.68263981928e-16	0.021,0.086,0.0	0.05,0.0,0.0	0.019
13235	gene:Solyc11g006460.1	NA	11	-	1151426	1151532	1151489	1151532	1151184	1151326	13235	5868,4662,4076	565,0,0	555,1562,1003	0,0,0	212	149	2.1356336231467282e-17	5.50612111625e-16	0.88,1.0,1.0	1.0,1.0,1.0	-0.04
1171	gene:Solyc03g124060.2	NA	3	-	70775800	70775947	70775881	70775947	70775566	70775711	1171	3,3,1	5,1,2	0,2,0	0,0,4	230	149	2.149985054430309e-17	5.52339576795e-16	0.28,0.66,0.245	NA,1.0,0.0	-0.105
3498	gene:Solyc11g069950.1	NA	11	+	54551075	54551330	54551075	54551321	54551412	54551537	3498	25,16,19	156,99,90	8,17,1	11,42,33	158	149	2.14974852260754e-17	5.52339576795e-16	0.131,0.132,0.166	0.407,0.276,0.028	-0.094
15180	gene:Solyc04g050180.2	NA	4	-	45765381	45765612	45765397	45765612	45761704	45761787	15180	9,8,1	56,39,19	3,8,11	7,27,28	165	149	2.1688447329732607e-17	5.56195031166e-16	0.127,0.156,0.045	0.279,0.211,0.262	-0.141
13118	gene:Solyc09g074650.2	NA	9	+	66469269	66469314	66469269	66469310	66469647	66469713	13118	65,62,34	85,92,64	10,18,20	30,55,37	153	149	3.0198904284876656e-17	7.7307053203e-16	0.427,0.396,0.341	0.245,0.242,0.345	0.111
4046	gene:Solyc07g064110.2	NA	7	-	66389854	66389972	66389858	66389972	66388429	66388525	4046	6,10,15	42,10,27	0,3,4	15,23,10	153	149	3.0622742184957604e-17	7.82533011799e-16	0.122,0.493,0.351	0.0,0.113,0.28	0.191
8216	gene:Solyc12g005770.1	NA	12	-	422339	422373	422342	422373	421578	421714	8216	2,6,1	99,82,82	0,2,1	32,74,50	152	149	3.159796705266662e-17	8.06027293828e-16	0.019,0.067,0.012	0.0,0.026,0.019	0.018
7675	gene:Solyc03g115390.2	NA	3	-	65114939	65115055	65114964	65115055	65114791	65114858	7675	43,21,20	2,2,1	8,22,15	0,2,0	174	149	3.185568504153511e-17	8.11168219805e-16	0.948,0.9,0.945	1.0,0.904,1.0	-0.037
6540	gene:Solyc01g090860.2	NA	1	+	84579500	84579646	84579500	84579620	84581586	84581646	6540	1,1,6	75,39,80	0,0,2	7,52,37	175	149	3.234065813651748e-17	8.22067644674e-16	0.011,0.021,0.06	0.0,0.0,0.044	0.016
13229	gene:Solyc11g006460.1	NA	11	-	1151444	1151532	1151447	1151532	1151184	1151326	13229	25,10,22	118,77,0	3,25,7	0,0,0	152	149	3.548701256966257e-17	9.00459556205e-16	0.172,0.113,1.0	1.0,1.0,1.0	-0.572
1140	gene:Solyc04g082340.2	NA	4	-	66048752	66048887	66048831	66048887	66048443	66048569	1140	3,1,4	71,59,52	0,4,8	7,40,23	228	149	4.93569051747947e-17	1.25020174897e-15	0.027,0.011,0.048	0.0,0.061,0.185	-0.053
1482	gene:Solyc08g077770.2	NA	8	-	61675691	61675837	61675789	61675837	61675413	61675522	1482	26,11,19	235,218,193	2,1,2	9,29,36	247	149	6.650500635351256e-17	1.68160995049e-15	0.063,0.03,0.056	0.118,0.02,0.032	-0.007
12923	gene:Solyc10g054110.1	NA	10	-	54604800	54604841	54604804	54604841	54604527	54604543	12923	3,4,3	0,2,1	0,2,0	0,1,2	153	149	6.862384760229795e-17	1.73215229315e-15	1.0,0.661,0.745	NA,0.661,0.0	0.472
5986	gene:Solyc02g069780.2	NA	2	+	39612871	39613096	39612871	39612946	39614741	39614883	5986	11,6,2	105,87,73	3,2,1	24,57,55	299	149	7.031630745442799e-17	1.77177460214e-15	0.05,0.033,0.013	0.059,0.017,0.009	0.004
4427	gene:Solyc02g005290.2	NA	2	-	7634210	7634322	7634234	7634322	7634011	7634053	4427	16,12,4	108,113,66	0,8,18	27,63,35	173	149	7.849569506156134e-17	1.97442655975e-15	0.113,0.084,0.05	0.0,0.099,0.307	-0.053
3189	gene:Solyc08g081130.2	NA	8	+	64218068	64218266	64218068	64218113	64218424	64218815	3189	14,10,8	108,107,68	3,1,4	12,54,41	302	149	8.499193320769239e-17	2.13411048983e-15	0.06,0.044,0.055	0.11,0.009,0.046	-0.002
11441	gene:Solyc01g006740.2	NA	1	-	1338507	1338661	1338532	1338661	1338241	1338436	11441	0,7,0	11,13,8	0,1,1	0,9,0	174	149	8.595486547740074e-17	2.15454227042e-15	0.0,0.316,0.0	NA,0.087,1.0	-0.438
5524	gene:Solyc02g067210.2	NA	2	-	37397763	37397884	37397815	37397884	37397565	37397635	5524	19,4,14	166,152,73	0,0,3	32,91,83	201	149	1.153711163099122e-16	2.88687725699e-15	0.078,0.019,0.124	0.0,0.0,0.026	0.065
3013	gene:Solyc06g050220.2	NA	6	-	32734402	32734634	32734422	32734634	32733718	32733769	3013	21,9,9	76,37,48	0,2,6	8,32,17	169	149	1.235089369860896e-16	3.08515922527e-15	0.196,0.177,0.142	0.0,0.052,0.237	0.075
12787	gene:Solyc11g066390.1	NA	11	+	52164646	52164747	52164646	52164742	52164846	52164876	12787	32,45,33	1874,2470,1355	0,2,4	65,168,148	154	149	1.282871532832372e-16	3.19898086201e-15	0.016,0.017,0.023	0.0,0.011,0.025	0.007
5234	gene:Solyc06g048480.2	NA	6	-	31130009	31130596	31130406	31130596	31127244	31127392	5234	229,97,216	9,3,7	40,120,62	0,9,6	546	149	1.5705891288537145e-16	3.90968376593e-15	0.874,0.898,0.894	1.0,0.784,0.738	0.048
5969	gene:Solyc04g077030.2	NA	4	-	61995791	61996026	61995942	61996026	61995654	61995710	5969	13,7,0	91,88,66	0,9,6	9,41,21	300	149	1.6420092505972485e-16	4.0804353804e-15	0.066,0.038,0.0	0.0,0.098,0.124	-0.039
8592	gene:Solyc08g067430.2	NA	8	+	56478803	56478907	56478803	56478898	56478996	56479074	8592	9,11,3	194,144,72	1,1,4	31,111,87	158	149	1.6528797234925296e-16	4.10039131405e-15	0.042,0.067,0.038	0.03,0.008,0.042	0.022
2264	gene:Solyc05g056280.2	NA	5	+	65632720	65632959	65632720	65632779	65633118	65633200	2264	29,24,26	99,137,88	0,1,3	24,70,56	329	149	1.8232424066958015e-16	4.51526138385e-15	0.117,0.074,0.118	0.0,0.006,0.024	0.093
10787	gene:Solyc01g112240.2	NA	1	-	98296094	98296201	98296113	98296201	98294898	98294960	10787	13,5,1	133,88,81	0,1,2	11,49,57	168	149	1.8369097150695902e-16	4.54131891544e-15	0.08,0.048,0.011	0.0,0.018,0.03	0.03
10031	gene:Solyc01g066310.2	NA	1	+	73964780	73964923	73964780	73964841	73966729	73966814	10031	409,317,219	17,6,3	41,127,93	4,0,1	231	149	2.3171575463197703e-16	5.71882404338e-15	0.939,0.971,0.979	0.869,1.0,0.984	0.012
3028	gene:Solyc08g059760.2	NA	8	-	45231811	45231954	45231832	45231954	45231391	45231458	3028	11,12,11	40,42,33	6,1,1	44,80,56	170	149	2.5245417161763943e-16	6.22002274713e-15	0.194,0.2,0.226	0.107,0.011,0.015	0.162
5113	gene:Solyc01g108150.2	NA	1	-	95510146	95510325	95510205	95510325	95509154	95509209	5113	12,3,13	314,265,183	0,0,2	30,100,66	208	149	2.6894657041674554e-16	6.61507765533e-15	0.027,0.008,0.048	0.0,0.0,0.021	0.021
4774	gene:Solyc08g067180.2	NA	8	-	56155593	56155679	56155638	56155679	56155345	56155503	4774	118,93,53	4,4,0	36,102,58	0,3,9	194	149	3.1741561868276735e-16	7.79395697711e-15	0.958,0.947,1.0	1.0,0.963,0.832	0.037
1370	gene:Solyc08g006610.2	NA	8	+	1212474	1212643	1212474	1212568	1213269	1213487	1370	8,5,3	4,4,4	0,10,2	2,2,0	224	149	3.9149533683062544e-16	9.59662083728e-15	0.571,0.454,0.333	0.0,0.769,1.0	-0.137
14843	gene:Solyc03g124030.2	NA	3	-	70743790	70743899	70743793	70743899	70743618	70743699	14843	20,8,2	343,151,206	0,2,2	20,94,86	152	149	4.0343423416863197e-16	9.87251436089e-15	0.054,0.049,0.009	0.0,0.02,0.022	0.023
13227	gene:Solyc11g006460.1	NA	11	-	1151429	1151532	1151447	1151532	1151184	1151326	13227	186,146,192	118,77,0	21,65,35	0,0,0	167	149	4.1611044438336024e-16	1.01654866261e-14	0.584,0.628,1.0	1.0,1.0,1.0	-0.263
6616	gene:Solyc11g005020.1	NA	11	-	30565	30641	30580	30641	30298	30488	6616	37,23,28	21,12,16	13,28,10	2,5,2	164	149	4.260113208565824e-16	1.03897828556e-14	0.615,0.635,0.614	0.855,0.836,0.82	-0.216
14116	gene:Solyc03g098460.2	NA	3	-	60751266	60751393	60751275	60751393	60749637	60749774	14116	0,3,1	71,57,60	0,4,2	11,58,27	158	149	4.796418724132146e-16	1.16780258919e-14	0.0,0.047,0.015	0.0,0.061,0.065	-0.021
7142	gene:Solyc06g060060.2	NA	6	+	37974114	37974256	37974114	37974194	37974338	37974563	7142	134,107,69	6,17,5	4,38,47	2,0,1	211	149	5.645712065235976e-16	1.37226920535e-14	0.94,0.816,0.907	0.585,1.0,0.971	0.036
83	gene:Solyc09g061290.2	NA	9	-	58606142	58606379	58606270	58606379	58605135	58605213	83	376,300,218	8,2,2	42,205,155	2,0,1	277	149	6.31597986712259e-16	1.53260701381e-14	0.962,0.988,0.983	0.919,1.0,0.988	0.009
2930	gene:Solyc03g046470.2	NA	3	-	12914580	12914656	12914585	12914656	12914420	12914509	2930	13,2,6	77,33,41	0,4,0	10,27,32	154	149	7.386024467308636e-16	1.78925203455e-14	0.14,0.055,0.124	0.0,0.125,0.0	0.065
11461	gene:Solyc04g080650.2	NA	4	-	64762810	64763008	64762911	64763008	64762625	64762705	11461	105,57,93	3,0,4	7,32,11	0,2,0	250	149	8.779170410942123e-16	2.12317692451e-14	0.954,1.0,0.933	1.0,0.905,1.0	-0.006
5308	gene:Solyc01g104140.2	NA	1	+	92612956	92612993	92612956	92612981	92613071	92613259	5308	3,2,4	88,60,73	0,0,2	3,20,7	161	149	8.834920582187734e-16	2.13308667835e-14	0.031,0.03,0.048	0.0,0.0,0.209	-0.033
8809	gene:Solyc10g006190.2	NA	10	-	905553	905588	905561	905588	903486	903758	8809	3,5,3	11,2,5	0,0,2	0,4,0	157	149	1.0209430798328155e-15	2.46083074902e-14	0.206,0.703,0.363	NA,0.0,1.0	-0.076
11823	gene:Solyc04g082400.2	NA	4	-	66073930	66074004	66073934	66074004	66073520	66073790	11823	2,0,1	66,31,59	4,1,2	22,64,30	153	149	1.0924310823566672e-15	2.62875332784e-14	0.029,0.0,0.016	0.15,0.015,0.061	-0.06
14674	gene:Solyc03g123700.2	NA	3	+	70458132	70458195	70458132	70458185	70459986	70460024	14674	16,20,11	96,54,59	8,19,10	39,159,77	159	149	1.235394149610197e-15	2.9678237491e-14	0.135,0.258,0.149	0.161,0.101,0.108	0.057
8065	gene:Solyc12g088050.1	NA	12	-	63545933	63546095	63546053	63546095	63545624	63545746	8065	25,7,11	100,59,79	2,0,2	7,19,27	269	149	1.2436896576493317e-15	2.98278924869e-14	0.122,0.062,0.072	0.137,0.0,0.039	0.027
1820	gene:Solyc02g077280.2	NA	2	-	42267853	42267972	42267858	42267972	42267286	42267414	1820	5,12,13	120,106,84	0,1,6	65,182,133	154	149	1.253706340440574e-15	3.00182622608e-14	0.039,0.099,0.13	0.0,0.005,0.042	0.074
5081	gene:Solyc11g066790.1	NA	11	+	52594244	52594467	52594244	52594445	52594836	52594930	5081	1,3,6	47,26,14	0,2,5	3,4,9	171	149	1.316562061218793e-15	3.14710646356e-14	0.018,0.091,0.272	0.0,0.303,0.326	-0.083
12213	gene:Solyc03g113910.2	NA	3	+	63949104	63949167	63949104	63949152	63949411	63949454	12213	21,34,14	175,131,95	1,11,5	8,28,15	164	149	1.677656540233074e-15	4.00363721122e-14	0.098,0.191,0.118	0.102,0.263,0.232	-0.063
10947	gene:Solyc03g082710.2	NA	3	-	52624530	52624674	52624538	52624674	52624221	52624449	10947	2,1,2	8,9,6	0,0,4	0,4,0	157	149	1.943304493333995e-15	4.62993898923e-14	0.192,0.095,0.24	NA,0.0,1.0	-0.324
12309	gene:Solyc02g091290.2	NA	2	+	52631927	52632161	52631927	52632115	52632700	52632817	12309	7,3,1	46,58,22	0,2,1	12,29,21	195	149	2.022110313775838e-15	4.8097576129e-14	0.104,0.038,0.034	0.0,0.05,0.035	0.03
15197	gene:Solyc09g059310.2	NA	9	+	54216376	54216569	54216376	54216551	54216650	54216772	15197	6,5,3	201,184,129	0,3,3	70,170,137	167	149	2.1105697990323693e-15	5.01190900632e-14	0.026,0.024,0.02	0.0,0.016,0.019	0.012
13355	gene:Solyc04g074630.2	NA	4	+	60565289	60565401	60565289	60565382	60565779	60565959	13355	11,12,7	44,40,23	1,7,3	16,44,27	168	149	2.17455258442495e-15	5.15536785122e-14	0.181,0.21,0.213	0.053,0.124,0.09	0.112
950	gene:Solyc10g078430.1	NA	10	+	60248423	60248508	60248423	60248467	60251220	60251283	950	6,0,3	70,61,42	0,3,0	13,38,29	190	149	2.1874003942225002e-15	5.17732571996e-14	0.063,0.0,0.053	0.0,0.058,0.0	0.019
13232	gene:Solyc11g006460.1	NA	11	-	1151429	1151598	1151489	1151598	1151184	1151326	13232	1267,1287,1281	565,0,0	154,426,217	0,0,0	209	149	2.2694507212674566e-15	5.36273805461e-14	0.615,1.0,1.0	1.0,1.0,1.0	-0.128
10063	gene:Solyc06g065460.2	NA	6	-	40857229	40857428	40857333	40857428	40855597	40855714	10063	16,5,8	115,74,54	2,0,0	27,62,41	253	149	2.3066005046527884e-15	5.44161733434e-14	0.076,0.038,0.08	0.042,0.0,0.0	0.051
7829	gene:Solyc07g006340.2	NA	7	-	1153102	1153270	1153149	1153270	1152547	1152928	7829	13,4,2	111,97,55	1,4,4	60,138,95	196	149	2.3347354726588748e-15	5.49900664833e-14	0.082,0.03,0.027	0.013,0.022,0.031	0.024
1371	gene:Solyc08g006610.2	NA	8	+	1212474	1212618	1212474	1212568	1213269	1213487	1371	55,26,11	4,4,4	10,28,8	2,2,0	199	149	2.4249868961762024e-15	5.70227374707e-14	0.911,0.83,0.673	0.789,0.913,1.0	-0.096
14825	gene:Solyc03g033950.2	NA	3	-	5646333	5646453	5646349	5646453	5645330	5646261	14825	36,20,14	155,91,115	5,6,3	16,60,44	165	149	2.55640746082431e-15	6.00153023079e-14	0.173,0.166,0.099	0.22,0.083,0.058	0.026
2511	gene:Solyc01g091090.2	NA	1	-	84808121	84808318	84808134	84808318	84807313	84807430	2511	11,2,3	33,3,13	2,27,8	4,23,16	162	149	3.006647342432444e-15	7.04707375488e-14	0.235,0.38,0.175	0.315,0.519,0.315	-0.12
4460	gene:Solyc06g009110.2	NA	6	-	3054128	3054251	3054178	3054251	3053894	3053991	4460	7,6,2	93,116,72	2,0,0	2,19,24	199	149	3.463847065810031e-15	8.10551441429e-14	0.053,0.037,0.02	0.428,0.0,0.0	-0.106
3311	gene:Solyc09g098530.2	NA	9	+	72334118	72334308	72334118	72334303	72336845	72336938	3311	4,4,3	140,174,92	0,3,0	20,100,74	154	149	3.509900680552368e-15	8.19999126631e-14	0.027,0.022,0.031	0.0,0.028,0.0	0.017
13923	gene:Solyc01g109180.2	NA	1	-	96222408	96222550	96222529	96222550	96222152	96222304	13923	20,6,15	0,0,1	0,0,0	3,5,0	270	149	3.9054523671969105e-15	9.10935723386e-14	1.0,1.0,0.892	0.0,0.0,NA	0.964
13268	gene:Solyc06g070980.2	NA	6	-	43590328	43590427	43590401	43590427	43589771	43589858	13268	380,271,197	5780,5532,2735	57,165,100	453,1442,1096	222	149	3.930197654141591e-15	9.15228931137e-14	0.042,0.032,0.046	0.078,0.071,0.058	-0.029
13236	gene:Solyc11g006460.1	NA	11	-	1151444	1151532	1151489	1151532	1151184	1151326	13236	1106,1151,1111	565,0,0	136,386,189	0,0,0	194	149	4.527577287620425e-15	1.05264349241e-13	0.601,1.0,1.0	1.0,1.0,1.0	-0.133
4677	gene:Solyc04g080240.2	NA	4	-	64485120	64485204	64485144	64485204	64483942	64484728	4677	8,1,7	102,24,60	2,4,6	13,30,21	173	149	4.900327849488085e-15	1.13747481497e-13	0.063,0.035,0.091	0.117,0.103,0.197	-0.076
13230	gene:Solyc11g006460.1	NA	11	-	1151447	1151532	1151489	1151532	1151184	1151326	13230	1199,1218,1089	565,0,0	133,361,182	0,0,0	191	149	5.739752077379606e-15	1.33018524066e-13	0.623,1.0,1.0	1.0,1.0,1.0	-0.126
6529	gene:Solyc05g054100.2	NA	5	-	64075309	64075461	64075399	64075461	64075167	64075226	6529	33,29,15	321,359,183	0,7,13	148,407,282	239	149	6.510679106303916e-15	1.50642924578e-13	0.06,0.048,0.049	0.0,0.011,0.028	0.039
11430	gene:Solyc11g044280.1	NA	11	+	33135940	33136004	33135940	33135994	33137615	33137713	11430	2,0,4	16,9,8	0,0,2	13,0,0	159	149	6.6863609076349026e-15	1.54460286055e-13	0.105,0.0,0.319	0.0,NA,1.0	-0.359
13255	gene:Solyc01g110490.2	NA	1	+	97186476	97186698	97186476	97186695	97186787	97187041	13255	0,0,8	84,72,53	1,2,0	18,64,39	152	149	6.7052204832410426e-15	1.54648519708e-13	0.0,0.0,0.129	0.052,0.03,0.0	0.016
6024	gene:Solyc11g045370.1	NA	11	-	30705036	30705124	30705062	30705124	30702886	30702897	6024	5,9,4	40,20,15	4,4,3	19,41,31	175	149	7.545946239933066e-15	1.73761358552e-13	0.096,0.277,0.185	0.152,0.077,0.076	0.084
6563	gene:Solyc01g099840.2	NA	1	+	89985312	89985458	89985312	89985444	89986254	89986750	6563	23,14,10	1,0,2	0,4,9	0,0,4	163	149	7.698245799565041e-15	1.76986103271e-13	0.955,1.0,0.82	NA,1.0,0.673	0.088
3437	gene:Solyc06g007660.1	NA	6	-	1667990	1668200	1668169	1668200	1667106	1667396	3437	14,4,7	143,74,70	0,3,2	13,36,29	328	149	7.777529225417924e-15	1.78524589756e-13	0.043,0.024,0.043	0.0,0.036,0.03	0.015
2554	gene:Solyc11g044960.1	NA	11	+	31927133	31927214	31927133	31927204	31927310	31927367	2554	44,10,24	10,0,2	5,13,10	0,6,4	159	149	9.529353934435722e-15	2.18388590643e-13	0.805,1.0,0.918	1.0,0.67,0.701	0.117
2007	gene:Solyc03g112760.2	NA	3	+	63108305	63108475	63108305	63108419	63109139	63109436	2007	233,46,110	8,1,5	18,52,48	2,3,5	205	149	1.1583216541422797e-14	2.6503721145e-13	0.955,0.971,0.941	0.867,0.926,0.875	0.066
717	gene:Solyc09g011930.2	NA	9	-	5194424	5194617	5194554	5194617	5194194	5194332	717	209,127,112	14,6,6	50,99,73	0,2,0	279	149	1.4722708398436428e-14	3.36339341545e-13	0.889,0.919,0.909	1.0,0.964,1.0	-0.082
4264	gene:Solyc04g024420.2	NA	4	+	31577185	31577286	31577185	31577284	31577388	31577473	4264	0,5,0	92,102,49	0,6,2	39,102,36	151	149	1.5166025449227334e-14	3.45919550452e-13	0.0,0.046,0.0	0.0,0.055,0.052	-0.02
4207	gene:Solyc03g059260.2	NA	3	-	28185355	28185511	28185361	28185511	28185126	28185234	4207	3,8,3	190,231,147	0,4,0	63,106,74	155	149	1.5604649701227518e-14	3.55362669379e-13	0.015,0.032,0.019	0.0,0.035,0.0	0.01
9726	gene:Solyc02g032940.2	NA	2	-	29483599	29483843	29483691	29483843	29482576	29482945	9726	4,1,0	1,3,0	0,2,0	3,0,0	241	149	1.6349086135069078e-14	3.71729300186e-13	0.712,0.171,NA	0.0,1.0,NA	-0.058
10959	gene:Solyc10g044710.1	NA	10	-	27520626	27520859	27520631	27520859	27520482	27520549	10959	15,4,8	145,142,95	7,14,14	47,142,99	154	149	2.0099739015753054e-14	4.56289358348e-13	0.091,0.027,0.075	0.126,0.087,0.12	-0.047
1081	gene:Solyc02g083290.2	NA	2	-	46737760	46737969	46737896	46737969	46736854	46737015	1081	17,3,13	4,4,2	2,0,10	2,0,4	285	149	2.0884072550279312e-14	4.73350454444e-13	0.69,0.282,0.773	0.343,NA,0.567	0.127
14700	gene:Solyc05g016410.2	NA	5	+	16195170	16195317	16195170	16195234	16195392	16195520	14700	11,12,9	323,311,188	0,3,3	31,162,84	232	149	2.4277635390985107e-14	5.49405172061e-13	0.021,0.024,0.03	0.0,0.012,0.022	0.014
10543	gene:Solyc04g064720.2	NA	4	-	55866298	55866399	55866340	55866399	55865042	55865488	10543	6,2,1	5,2,0	0,0,3	2,1,0	191	149	2.4733896132387014e-14	5.58854448137e-13	0.484,0.438,1.0	0.0,0.0,1.0	0.307
11635	gene:Solyc01g108400.2	NA	1	+	95740041	95740154	95740041	95740137	95741009	95741117	11635	90,64,55	16,3,13	12,44,28	0,0,2	166	149	2.621332813537818e-14	5.91356299404e-13	0.835,0.95,0.792	1.0,1.0,0.926	-0.116
13628	gene:Solyc03g095820.2	NA	3	-	57463804	57463912	57463840	57463912	57463116	57463223	13628	17,17,10	14,8,6	0,6,4	0,4,7	185	149	2.6293875433499187e-14	5.92248008594e-13	0.494,0.631,0.573	NA,0.547,0.315	0.135
10500	gene:Solyc10g084760.1	NA	10	-	64174307	64174418	64174317	64174418	64174179	64174246	10500	9,7,2	2,2,1	0,5,1	0,4,2	159	149	2.6928502098653184e-14	6.05597684268e-13	0.808,0.766,0.652	NA,0.539,0.319	0.313
4624	gene:Solyc12g088900.1	NA	12	-	64094247	64094329	64094252	64094329	64093048	64093105	4624	0,4,0	1,2,7	1,4,1	1,1,4	154	149	2.8253702714159282e-14	6.34412068098e-13	0.0,0.659,0.0	0.492,0.795,0.195	-0.274
6324	gene:Solyc04g050540.2	NA	4	-	47553530	47553713	47553541	47553713	47553217	47553435	6324	3,3,0	61,17,29	0,2,0	8,37,26	160	149	3.205194856872271e-14	7.1858079726e-13	0.044,0.141,0.0	0.0,0.048,0.0	0.046
13156	gene:Solyc04g081750.2	NA	4	+	65680117	65680280	65680117	65680275	65680560	65680653	13156	340,339,229	6,13,7	138,295,190	0,9,1	154	149	3.280547175971379e-14	7.34333955452e-13	0.982,0.962,0.969	1.0,0.969,0.995	-0.017
9025	gene:Solyc03g112830.2	NA	3	+	63136473	63136510	63136473	63136493	63136778	63138161	9025	48,9,47	8,6,18	7,28,0	0,4,1	166	149	3.6512336765657076e-14	8.16045074648e-13	0.843,0.574,0.701	1.0,0.863,0.0	0.085
10495	gene:Solyc04g009430.2	NA	4	+	2846824	2846881	2846824	2846870	2848080	2848241	10495	8,16,3	59,48,32	4,0,1	19,36,13	160	149	3.929513534496003e-14	8.76882788424e-13	0.112,0.237,0.08	0.164,0.0,0.067	0.066
12992	gene:Solyc12g098960.1	NA	12	+	66307058	66307276	66307058	66307271	66307347	66307476	12992	0,2,1	93,95,71	2,3,5	38,74,68	154	149	4.023687776597812e-14	8.96512409236e-13	0.0,0.02,0.013	0.048,0.038,0.066	-0.04
388	gene:Solyc03g093640.2	NA	3	-	55208327	55208511	55208331	55208511	55205803	55205972	388	13,9,9	73,28,55	1,2,4	7,27,24	153	149	4.2906950869112404e-14	9.54530903926e-13	0.148,0.238,0.137	0.122,0.067,0.14	0.065
12512	gene:Solyc04g081920.2	NA	4	+	65778990	65779193	65778990	65779189	65779370	65779449	12512	51,38,51	14,5,1	9,25,27	0,3,3	153	149	4.789694370946474e-14	1.0639016512e-12	0.78,0.881,0.98	1.0,0.89,0.898	-0.049
3915	gene:Solyc11g072170.1	NA	11	+	55408068	55408121	55408068	55408116	55408760	55408911	3915	20,15,14	1,2,5	1,17,9	1,0,0	154	149	5.012198113960143e-14	1.11161469077e-12	0.951,0.879,0.73	0.492,1.0,1.0	0.023
3130	gene:Solyc07g052570.2	NA	7	-	61060255	61060387	61060301	61060387	61059820	61060170	3130	9,5,7	24,17,16	2,0,0	3,4,0	195	149	5.443227477031636e-14	1.20535764284e-12	0.223,0.183,0.251	0.337,0.0,NA	0.05
3234	gene:Solyc08g074280.2	NA	8	-	58388330	58388468	58388334	58388468	58388137	58388238	3234	164,59,84	3,0,6	34,69,49	0,1,2	153	149	6.037643421787786e-14	1.33493867877e-12	0.982,1.0,0.932	1.0,0.985,0.96	-0.01
14771	gene:Solyc02g031740.2	NA	2	+	26833912	26834063	26833912	26833978	26834214	26834848	14771	147,74,160	1559,898,976	7,40,11	101,380,266	234	149	6.965561220145585e-14	1.53774882105e-12	0.057,0.05,0.095	0.042,0.063,0.026	0.024
5569	gene:Solyc05g018810.2	NA	5	+	23878101	23878189	23878101	23878138	23879263	23879625	5569	104,93,50	3,2,2	42,82,74	0,3,0	200	149	7.275837755192159e-14	1.60379458793e-12	0.963,0.972,0.949	1.0,0.953,1.0	-0.023
406	gene:Solyc02g090910.2	NA	2	-	52393442	52393655	52393521	52393655	52393218	52393367	406	96,28,45	396,237,232	5,10,9	79,203,120	228	149	7.304217927008244e-14	1.60759601265e-12	0.137,0.072,0.112	0.04,0.031,0.047	0.068
8537	gene:Solyc08g081010.2	NA	8	-	64148275	64148398	64148319	64148398	64147837	64148175	8537	3,3,0	4,3,4	0,2,0	2,2,0	193	149	7.908088834027128e-14	1.7378536771e-12	0.367,0.436,0.0	0.0,0.436,NA	0.05
4931	gene:Solyc03g114280.2	NA	3	+	64298234	64298348	64298234	64298308	64298661	64298800	4931	2,5,1	86,75,39	0,2,0	12,31,24	189	149	8.070424571491249e-14	1.77083267421e-12	0.018,0.05,0.02	0.0,0.048,0.0	0.013
13443	gene:Solyc02g088540.2	NA	2	+	50594190	50594256	50594190	50594252	50594590	50594729	13443	19,22,4	86,59,30	6,30,20	24,61,70	153	149	8.88330831338489e-14	1.94623983958e-12	0.177,0.266,0.115	0.196,0.324,0.218	-0.06
13977	gene:Solyc06g069450.2	NA	6	+	43202967	43203049	43202967	43203023	43203177	43203244	13977	17,29,13	4,3,4	0,11,7	0,0,2	175	149	9.239680082681235e-14	2.02125001566e-12	0.783,0.892,0.735	NA,1.0,0.749	-0.071
5601	gene:Solyc09g064430.2	NA	9	+	61656009	61656103	61656009	61656093	61657220	61657385	5601	14,3,5	186,147,110	4,2,0	39,138,79	159	149	9.724458566381693e-14	2.12408067748e-12	0.066,0.019,0.041	0.088,0.013,0.0	0.008
15422	gene:Solyc02g094640.2	NA	2	+	55237605	55237714	55237605	55237674	55241622	55241798	15422	10,14,11	286,260,149	1,7,6	62,204,128	189	149	1.0276612805506968e-13	2.241295101e-12	0.027,0.041,0.055	0.013,0.026,0.036	0.016
8081	gene:Solyc08g063090.2	NA	8	+	52670755	52670908	52670755	52670894	52671139	52671517	8081	16,7,16	26,20,36	0,2,1	0,0,2	163	149	1.0584546322137843e-13	2.30497254599e-12	0.36,0.242,0.289	NA,1.0,0.314	-0.36
10715	gene:Solyc09g018830.2	NA	9	+	17566840	17567007	17566840	17566929	17567092	17567142	10715	15,3,4	54,56,31	4,6,10	4,10,11	227	149	1.2200913695141238e-13	2.65296373389e-12	0.154,0.034,0.078	0.396,0.283,0.374	-0.262
6230	gene:Solyc10g044840.1	NA	10	-	28283420	28283561	28283436	28283561	28283176	28283337	6230	6,3,6	71,50,23	0,2,2	23,91,25	165	149	1.2484359570377287e-13	2.71051403725e-12	0.071,0.051,0.191	0.0,0.019,0.067	0.076
5184	gene:Solyc09g090820.2	NA	9	-	70236737	70236809	70236741	70236809	70236465	70236601	5184	33,28,21	275,302,167	2,4,0	37,67,44	153	149	1.4002530954107623e-13	3.03556369242e-12	0.105,0.083,0.109	0.05,0.055,0.0	0.064
2377	gene:Solyc02g092310.2	NA	2	-	53423489	53423606	53423492	53423606	53422671	53422765	2377	4,4,0	55,11,28	3,0,4	5,9,12	152	149	1.4473937960399105e-13	3.13305421698e-12	0.067,0.263,0.0	0.37,0.0,0.246	-0.095
9697	gene:Solyc07g032220.2	NA	7	+	36210938	36211110	36210938	36211025	36219984	36220501	9697	44,36,23	5,0,0	1,10,15	2,0,0	234	149	1.5542795239664468e-13	3.35938439626e-12	0.849,1.0,1.0	0.241,1.0,1.0	0.203
719	gene:Solyc09g011930.2	NA	9	-	5194454	5194617	5194554	5194617	5194194	5194332	719	475,339,269	14,6,6	88,227,132	0,2,0	249	149	1.7177363283212493e-13	3.70712662306e-12	0.953,0.971,0.964	1.0,0.985,1.0	-0.032
3271	gene:Solyc06g082200.2	NA	6	+	48114030	48114083	48114030	48114072	48115143	48115362	3271	35,31,29	3,2,3	4,14,8	1,6,0	160	149	1.8153081934058505e-13	3.91185368603e-12	0.916,0.935,0.9	0.788,0.685,1.0	0.093
12580	gene:Solyc03g123900.2	NA	3	-	70606763	70607157	70607038	70607157	70605781	70605829	12580	568,260,356	6,0,7	132,281,129	0,0,2	424	149	1.9672469600671234e-13	4.23295254984e-12	0.971,1.0,0.947	1.0,1.0,0.958	-0.013
12170	gene:Solyc12g035520.1	NA	12	-	57452606	57452830	57452708	57452830	57452412	57452528	12170	26,3,17	5,5,0	2,3,1	0,0,2	251	149	2.532115799334906e-13	5.44028093911e-12	0.755,0.263,1.0	1.0,1.0,0.229	-0.07
6858	gene:Solyc01g087330.2	NA	1	-	82292787	82292987	82292947	82292987	82292239	82292317	6858	6,16,6	63,40,30	0,3,2	6,32,15	309	149	2.7423024676726177e-13	5.88311486304e-12	0.044,0.162,0.088	0.0,0.043,0.06	0.064
11347	gene:Solyc04g008650.2	NA	4	+	2283319	2283541	2283319	2283437	2285359	2286296	11347	0,4,4	2,0,0	0,2,0	1,1,0	253	149	2.9947617882201096e-13	6.41518853091e-12	0.0,1.0,1.0	0.0,0.541,NA	0.396
10153	gene:Solyc05g006420.2	NA	5	+	1056358	1056430	1056358	1056427	1057314	1057382	10153	9,6,5	129,101,66	0,8,2	4,31,23	152	149	3.3710854621267873e-13	7.21062694847e-12	0.064,0.055,0.069	0.0,0.202,0.079	-0.031
2316	gene:Solyc01g103540.2	NA	1	+	92129759	92129891	92129759	92129846	92130647	92130697	2316	2482,1172,1636	224,105,153	207,507,380	15,30,20	194	149	3.410597669508068e-13	7.28435046633e-12	0.895,0.896,0.891	0.914,0.928,0.936	-0.032
6697	gene:Solyc08g066950.2	NA	8	+	55826520	55826699	55826520	55826685	55826846	55826997	6697	1,4,4	35,18,20	0,0,1	8,24,12	163	149	3.484214353958291e-13	7.43058889844e-12	0.025,0.169,0.155	0.0,0.0,0.071	0.093
7235	gene:Solyc08g006780.2	NA	8	+	1345927	1346000	1345927	1345993	1346070	1346293	7235	28,24,14	691,809,509	25,70,55	748,1697,1217	156	149	3.6353024281229985e-13	7.74137115888e-12	0.037,0.028,0.026	0.031,0.038,0.041	-0.006
911	gene:Solyc02g080810.2	NA	2	-	44941205	44941354	44941246	44941354	44939920	44940491	911	17,13,11	105,77,79	2,3,7	16,64,41	190	149	3.82161297240813e-13	8.12613374015e-12	0.113,0.117,0.098	0.089,0.035,0.118	0.029
11426	gene:Solyc04g049840.2	NA	4	-	43643504	43643643	43643510	43643643	43642215	43643239	11426	11,3,7	12,11,4	3,13,2	2,5,5	155	149	4.09155606947177e-13	8.68733625456e-12	0.468,0.208,0.627	0.59,0.714,0.278	-0.093
8211	gene:Solyc09g065010.2	NA	9	-	62685841	62685968	62685845	62685968	62685664	62685763	8211	3,3,0	60,41,32	0,0,1	7,33,11	153	149	4.497581628230177e-13	9.53540140211e-12	0.046,0.067,0.0	0.0,0.0,0.081	0.011
1684	gene:Solyc01g098500.2	NA	1	+	89008605	89008794	89008605	89008764	89008870	89008963	1684	30,4,10	268,197,187	6,7,5	72,170,134	179	149	4.94975757852353e-13	1.047868034e-11	0.085,0.017,0.043	0.065,0.033,0.03	0.006
11186	gene:Solyc06g082890.2	NA	6	-	48523137	48523277	48523196	48523277	48522778	48523016	11186	6,9,2	39,28,15	0,10,0	2,3,13	208	149	5.243180674937427e-13	1.10836079919e-11	0.099,0.187,0.087	0.0,0.705,0.0	-0.111
11976	gene:Solyc12g099750.1	NA	12	-	66769655	66769872	66769818	66769872	66768593	66768680	11976	18,7,7	84,24,40	1,0,4	7,19,2	312	149	5.598807063446373e-13	1.18180667225e-11	0.093,0.122,0.077	0.064,0.0,0.489	-0.087
8975	gene:Solyc04g015480.2	NA	4	+	5687230	5687337	5687230	5687328	5688033	5688116	8975	5,6,1	7,0,2	6,2,0	2,17,2	158	149	5.709130843087015e-13	1.20333476077e-11	0.402,1.0,0.32	0.739,0.1,0.0	0.294
11278	gene:Solyc11g012910.1	NA	11	+	5703084	5703279	5703084	5703122	5704395	5704475	11278	75,63,44	7,16,6	16,58,26	1,8,2	306	149	5.818837686752563e-13	1.22467024084e-11	0.839,0.657,0.781	0.886,0.779,0.864	-0.084
9490	gene:Solyc06g073130.2	NA	6	-	45054177	45054321	45054227	45054321	45053879	45054034	9490	1,3,4	10,10,1	2,0,0	0,0,7	199	149	6.062690902120806e-13	1.27413582598e-11	0.07,0.183,0.75	1.0,NA,0.0	-0.166
14708	gene:Solyc01g091170.2	NA	1	+	84863097	84863206	84863097	84863204	84863307	84863459	14708	262,241,223	25,34,22	26,57,19	0,7,2	151	149	6.210510343454759e-13	1.30330448167e-11	0.912,0.875,0.909	1.0,0.889,0.904	-0.032
14981	gene:Solyc04g048900.2	NA	4	+	38567685	38567923	38567685	38567762	38568386	38568669	14981	707,756,352	8,9,5	88,244,172	0,0,2	310	149	7.328218068928132e-13	1.53562862814e-11	0.977,0.976,0.971	1.0,1.0,0.976	-0.017
8546	gene:Solyc12g005140.1	NA	12	-	105634	105798	105660	105798	105279	105541	8546	2,5,1	26,46,24	0,3,0	4,29,10	175	149	8.384632371080296e-13	1.75445394455e-11	0.061,0.085,0.034	0.0,0.081,0.0	0.033
5355	gene:Solyc01g009670.2	NA	1	-	3910687	3910768	3910695	3910768	3910561	3910607	5355	17,7,7	12,11,5	1,0,1	0,4,3	157	149	9.048608003156296e-13	1.89064836975e-11	0.573,0.377,0.571	1.0,0.0,0.24	0.094
12536	gene:Solyc07g042850.2	NA	7	-	56395033	56395104	56395087	56395104	56394536	56394692	12536	20,17,10	5,7,3	0,27,12	3,0,3	203	149	9.502667514991397e-13	1.98265193037e-11	0.746,0.641,0.71	0.0,1.0,0.746	0.117
11942	gene:Solyc01g088610.2	NA	1	-	83373324	83373369	83373339	83373369	83371857	83372143	11942	11,27,7	804,728,391	5,17,10	148,457,320	164	149	9.525718135409332e-13	1.98459333967e-11	0.012,0.033,0.016	0.03,0.033,0.028	-0.01
13828	gene:Solyc02g069580.2	NA	2	-	39431847	39431878	39431856	39431878	39431088	39431253	13828	61,52,46	155,81,161	6,25,14	9,37,21	158	149	9.870330416489306e-13	2.05342695322e-11	0.271,0.377,0.212	0.386,0.389,0.386	-0.1
2570	gene:Solyc05g008790.2	NA	5	+	3030013	3030163	3030013	3030137	3031213	3031315	2570	69,79,32	5,2,4	15,18,25	1,2,0	175	149	9.93242502378045e-13	2.06337197832e-11	0.922,0.971,0.872	0.927,0.885,1.0	-0.016
4731	gene:Solyc02g068720.2	NA	2	-	38652090	38652261	38652176	38652261	38651310	38651436	4731	20,5,4	42,3,25	0,4,9	6,24,20	235	149	9.984227924568084e-13	2.07115348815e-11	0.232,0.514,0.092	0.0,0.096,0.222	0.173
12550	gene:Solyc05g005000.2	NA	5	-	4462	4657	4562	4657	4229	4357	12550	18,8,6	7,1,2	6,0,1	2,0,0	249	149	1.0659043324790335e-12	2.20796653549e-11	0.606,0.827,0.642	0.642,NA,1.0	-0.129
5624	gene:Solyc06g053140.2	NA	6	+	35873856	35873963	35873856	35873903	35874071	35874164	5624	80,87,47	1153,1140,774	18,61,42	492,1328,1036	209	149	1.0769356777098463e-12	2.2276213918e-11	0.047,0.052,0.041	0.025,0.032,0.028	0.018
1036	gene:Solyc01g090790.2	NA	1	-	84470436	84470550	84470442	84470550	84470074	84470135	1036	27,13,28	340,304,236	5,8,15	50,94,93	155	149	1.2195960362634707e-12	2.51910265688e-11	0.071,0.039,0.102	0.088,0.076,0.134	-0.029
8655	gene:Solyc09g074420.2	NA	9	+	66230547	66230761	66230547	66230651	66231049	66231137	8655	8,10,1	77,76,46	0,7,1	53,153,102	259	149	1.4547895926125367e-12	3.00060744831e-11	0.056,0.07,0.012	0.0,0.026,0.006	0.035
4256	gene:Solyc11g007090.1	NA	11	+	1557510	1557573	1557510	1557545	1557831	1558104	4256	6,2,2	34,28,41	4,0,1	16,43,32	177	149	1.6770397250066667e-12	3.45407982163e-11	0.129,0.057,0.039	0.174,0.0,0.026	0.008
3913	gene:Solyc08g066390.2	NA	8	+	55001812	55001872	55001812	55001858	55001948	55002084	3913	1,3,1	39,17,35	0,2,0	1,16,8	163	149	2.1621778637626895e-12	4.44694074031e-11	0.023,0.139,0.025	0.0,0.103,0.0	0.028
13983	gene:Solyc03g121990.2	NA	3	-	69999455	69999660	69999603	69999660	69998350	69998696	13983	20,36,30	149,143,72	3,7,0	13,51,47	297	149	2.375874594043816e-12	4.87949891733e-11	0.063,0.112,0.173	0.104,0.064,0.0	0.06
9638	gene:Solyc09g014410.2	NA	9	-	6034428	6034605	6034451	6034605	6033539	6033564	9638	11,9,5	13,1,3	0,3,2	0,2,2	172	149	2.421075506376697e-12	4.9652682047e-11	0.423,0.886,0.591	NA,0.565,0.464	0.119
7727	gene:Solyc12g098630.1	NA	12	-	66076410	66076600	66076454	66076600	66075115	66075265	7727	1,0,2	16,0,2	2,0,1	0,3,3	193	149	2.7249178609845712e-12	5.58047717403e-11	0.046,NA,0.436	1.0,0.0,0.205	-0.161
13430	gene:Solyc02g072160.2	NA	2	+	41476043	41476102	41476043	41476067	41476187	41476299	13430	21,9,11	149,95,69	1,0,4	15,37,28	184	149	2.7444447965809567e-12	5.61250622848e-11	0.102,0.071,0.114	0.051,0.0,0.104	0.044
4410	gene:Solyc12g055720.1	NA	12	-	61691392	61691682	61691554	61691682	61689658	61689945	4410	581,335,330	4,4,2	73,175,146	0,6,2	311	149	2.8465229419014987e-12	5.81302662449e-11	0.986,0.976,0.988	1.0,0.933,0.972	0.015
14622	gene:Solyc02g081320.2	NA	2	-	45329561	45329721	45329589	45329721	45329298	45329439	14622	33,18,11	20,1,1	4,6,0	0,8,1	177	149	2.9578995739487862e-12	6.03194266224e-11	0.581,0.938,0.903	1.0,0.387,0.0	0.345
6406	gene:Solyc04g074720.2	NA	4	+	60649978	60650044	60649978	60650039	60650133	60650516	6406	0,2,0	30,3,18	0,4,0	4,16,4	154	149	3.279948694135117e-12	6.67925236191e-11	0.0,0.392,0.0	0.0,0.195,0.0	0.066
8322	gene:Solyc08g008320.2	NA	8	-	2751719	2751877	2751818	2751877	2750647	2750723	8322	2,2,10	7,13,11	1,7,6	3,10,3	248	149	3.333357673941933e-12	6.77845325301e-11	0.147,0.085,0.353	0.167,0.296,0.546	-0.141
9591	gene:Solyc11g017040.1	NA	11	+	7826007	7826063	7826007	7826057	7827510	7827711	9591	35,9,19	92,39,59	9,15,10	8,44,12	155	149	3.6829595314604515e-12	7.47884243533e-11	0.268,0.182,0.236	0.52,0.247,0.445	-0.175
12751	gene:Solyc09g065330.2	NA	9	+	63396566	63396631	63396566	63396622	63396723	63396802	12751	1558,1155,1053	231,157,143	566,1651,864	131,335,139	158	149	3.868633527141613e-12	7.84484984057e-11	0.864,0.874,0.874	0.803,0.823,0.854	0.044
12160	gene:Solyc03g034220.2	RBCS-2A	3	+	5923742	5923859	5923742	5923849	5924228	5924574	12160	6,3,13	0,0,0	0,0,1	0,12,0	159	149	4.09241590248887e-12	8.2869987097e-11	1.0,1.0,1.0	NA,0.0,1.0	0.5
8524	gene:Solyc06g050930.2	NA	6	+	33889757	33889893	33889757	33889838	33890550	33891507	8524	89,41,54	2,0,4	4,10,6	0,0,2	204	149	4.482710853316059e-12	9.0646189496e-11	0.97,1.0,0.908	1.0,1.0,0.687	0.064
13731	gene:Solyc09g009960.2	NA	9	-	3416374	3416452	3416426	3416452	3416154	3416264	13731	41,12,18	5,1,8	0,2,0	0,0,2	201	149	4.8640652650486295e-12	9.82201039116e-11	0.859,0.899,0.625	NA,1.0,0.0	0.294
7550	gene:Solyc01g103950.2	NA	1	-	92426441	92426522	92426457	92426522	92426190	92426318	7550	5,7,6	64,64,54	3,1,2	30,53,34	165	149	5.267956693239766e-12	1.06227316672e-10	0.066,0.09,0.091	0.083,0.017,0.05	0.032
2775	gene:Solyc01g009120.2	NA	1	-	3137732	3137850	3137748	3137850	3136169	3136241	2775	6,4,2	44,34,17	0,3,5	0,27,5	165	149	5.3202716472128634e-12	1.07132610938e-10	0.11,0.096,0.096	NA,0.091,0.475	-0.182
13612	gene:Solyc04g014460.2	NA	4	+	4693930	4694093	4693930	4694086	4694461	4694515	13612	13,15,8	561,725,451	7,13,6	414,886,472	156	149	5.350246936727561e-12	1.07586163332e-10	0.022,0.019,0.017	0.016,0.014,0.012	0.005
6498	gene:Solyc03g025980.2	NA	3	+	3402974	3403109	3402974	3402979	3403401	3403517	6498	13,0,22	199,169,147	6,0,13	29,89,49	279	149	5.4224783392149736e-12	1.08886985065e-10	0.034,0.0,0.074	0.099,0.0,0.124	-0.038
3058	gene:Solyc08g062910.2	NA	8	-	52325746	52325894	52325837	52325894	52324944	52325076	3058	77,23,46	862,399,565	2,2,7	145,459,202	240	149	5.520963622648113e-12	1.10710656644e-10	0.053,0.035,0.048	0.008,0.003,0.021	0.035
13768	gene:Solyc09g075010.2	NA	9	-	66793318	66793513	66793336	66793513	66793180	66793252	13768	86,136,112	52,0,0	41,136,66	0,0,0	167	149	5.92305839028325e-12	1.18609038889e-10	0.596,1.0,1.0	1.0,1.0,1.0	-0.135
11513	gene:Solyc08g041710.2	NA	8	+	26140209	26140391	26140209	26140256	26140590	26140875	11513	224,179,138	9,5,1	43,117,93	2,12,9	284	149	6.0227345855505844e-12	1.20271427311e-10	0.929,0.949,0.986	0.919,0.836,0.844	0.088
6240	gene:Solyc06g036780.2	NA	6	+	27824256	27824391	27824256	27824386	27831716	27831809	6240	8,6,6	23,23,15	0,0,2	8,28,9	154	149	6.02226067634419e-12	1.20271427311e-10	0.252,0.202,0.279	0.0,0.0,0.177	0.185
12678	gene:Solyc03g113140.2	NA	3	-	63405907	63406003	63405915	63406003	63405552	63405666	12678	22,25,14	8,7,1	3,2,6	0,5,11	157	149	6.103481892287613e-12	1.21715568454e-10	0.723,0.772,0.93	1.0,0.275,0.341	0.27
12798	gene:Solyc01g103480.2	NA	1	-	92080472	92080634	92080500	92080634	92079907	92079967	12798	0,4,5	42,17,40	0,0,2	0,5,10	177	149	6.292631157032179e-12	1.25314494683e-10	0.0,0.165,0.095	NA,0.0,0.144	0.015
6685	gene:Solyc05g056260.2	NA	5	-	65611894	65612143	65612044	65612143	65611383	65611563	6685	7,9,5	251,182,128	1,4,0	58,185,93	299	149	6.580452347731235e-12	1.30865800271e-10	0.014,0.024,0.019	0.009,0.011,0.0	0.012
12168	gene:Solyc12g035520.1	NA	12	-	57452704	57452830	57452708	57452830	57452412	57452528	12168	195,63,159	5,5,0	18,37,36	0,0,2	153	149	6.694215248765015e-12	1.32945089081e-10	0.974,0.925,1.0	1.0,1.0,0.946	-0.016
3778	gene:Solyc03g005080.2	NA	3	-	56686	56784	56762	56784	56432	56565	3778	37,11,18	118,44,72	14,7,4	11,25,20	225	149	6.7911765882825955e-12	1.34685449975e-10	0.172,0.142,0.142	0.457,0.156,0.117	-0.091
1188	gene:Solyc12g036170.1	NA	12	+	53572840	53573089	53572840	53572955	53573159	53573262	1188	1308,1556,826	9,10,3	369,1330,958	5,12,15	283	149	7.186847637046091e-12	1.42337045519e-10	0.987,0.988,0.993	0.975,0.983,0.971	0.013
3107	gene:Solyc12g096810.1	NA	12	+	65578864	65579069	65578864	65579065	65579147	65579195	3107	2,2,2	9,15,11	0,3,0	2,15,6	153	149	7.438018794567184e-12	1.47109747063e-10	0.178,0.115,0.15	0.0,0.163,0.0	0.093
9255	gene:Solyc05g006440.2	NA	5	-	1070395	1070464	1070400	1070464	1069477	1069892	9255	19,22,14	1252,1520,770	6,16,3	331,1079,724	154	149	7.800699660814735e-12	1.54071821755e-10	0.014,0.014,0.017	0.017,0.014,0.004	0.003
5756	gene:Solyc06g083630.2	NA	6	-	48978913	48979128	48979069	48979128	48978054	48978243	5756	32,31,40	13,13,13	0,10,6	1,12,0	305	149	8.157763252375332e-12	1.60904079013e-10	0.546,0.538,0.601	0.0,0.289,1.0	0.132
11001	gene:Solyc11g010380.1	NA	11	-	3452395	3452580	3452461	3452580	3452053	3452143	11001	18,19,10	900,854,535	1,0,1	25,114,66	215	149	8.86267958708664e-12	1.74569396833e-10	0.014,0.015,0.013	0.027,0.0,0.01	0.002
9786	gene:Solyc03g120270.2	NA	3	+	68723869	68724086	68723869	68724084	68724524	68724567	9786	4,11,4	33,25,6	2,4,1	7,26,4	151	149	8.907969594966758e-12	1.75222431897e-10	0.107,0.303,0.397	0.22,0.132,0.198	0.086
931	gene:Solyc09g010540.2	NA	9	-	3912898	3913038	3912979	3913038	3912582	3912640	931	14,9,2	274,248,195	0,0,2	5,7,10	230	149	9.121075422012745e-12	1.79170186317e-10	0.032,0.023,0.007	0.0,0.0,0.115	-0.018
8101	gene:Solyc10g080080.1	NA	10	-	61476423	61476529	61476428	61476529	61475022	61475288	8101	228,146,115	20,8,8	71,176,160	0,8,0	154	149	9.449267392440803e-12	1.85364840506e-10	0.917,0.946,0.933	1.0,0.955,1.0	-0.053
9477	gene:Solyc08g076420.2	NA	8	-	60430796	60430892	60430801	60430892	60429206	60429323	9477	831,742,405	26,31,23	127,275,219	1,9,10	154	149	9.625686767970964e-12	1.88569424092e-10	0.969,0.959,0.945	0.992,0.967,0.955	-0.014
2629	gene:Solyc06g053560.2	NA	6	-	36371828	36372002	36371875	36372002	36371675	36371749	2629	9,3,4	205,162,175	0,3,2	50,94,86	196	149	9.906615792618949e-12	1.93580143385e-10	0.032,0.014,0.017	0.0,0.024,0.017	0.007
5421	gene:Solyc08g067090.2	NA	8	+	56004765	56004978	56004765	56004771	56006265	56006383	5421	36,10,13	11,17,7	0,0,6	0,15,0	356	149	9.908278567775906e-12	1.93580143385e-10	0.578,0.198,0.437	NA,0.0,1.0	-0.096
3779	gene:Solyc03g005080.2	NA	3	-	56655	56784	56762	56784	56432	56565	3779	42,11,23	118,44,72	14,7,7	11,25,20	256	149	1.0587060806628624e-11	2.06562140441e-10	0.172,0.127,0.157	0.426,0.14,0.169	-0.093
297	gene:Solyc06g049070.2	NA	6	+	32350323	32350562	32350323	32350456	32351130	32351292	297	5,0,5	112,73,58	1,0,1	11,54,39	255	149	1.1801700938224569e-11	2.29950010993e-10	0.025,0.0,0.048	0.05,0.0,0.015	0.003
7559	gene:Solyc04g072510.2	NA	4	+	59515260	59516455	59515260	59515505	59518303	59518600	7559	294,155,226	15,11,9	57,114,86	7,18,17	1099	149	1.3260956765294469e-11	2.58034627732e-10	0.727,0.656,0.773	0.525,0.462,0.407	0.254
8346	gene:Solyc03g019940.2	NA	3	-	61277218	61277293	61277225	61277293	61277041	61277125	8346	182,157,123	32,32,17	53,176,149	0,19,9	156	149	1.4735535989404486e-11	2.86341411326e-10	0.845,0.824,0.874	1.0,0.898,0.941	-0.099
14847	gene:Solyc03g124030.2	NA	3	-	70735972	70736089	70735987	70736089	70734636	70734753	14847	357,362,218	13,4,4	70,198,167	6,26,10	164	149	1.5282467575034313e-11	2.9657025114e-10	0.961,0.988,0.98	0.914,0.874,0.938	0.068
4959	gene:Solyc10g051390.1	NA	10	+	52082526	52082683	52082526	52082677	52082821	52082910	4959	200,209,147	0,0,0	127,324,207	12,35,0	155	149	1.5586425750681982e-11	3.02062838911e-10	1.0,1.0,1.0	0.911,0.899,1.0	0.063
11227	gene:Solyc09g061860.2	NA	9	+	60548433	60548512	60548433	60548497	60548636	60548694	11227	9,1,0	93,70,60	0,2,2	36,59,45	164	149	1.5782806683227e-11	3.05458663395e-10	0.081,0.013,0.0	0.0,0.03,0.039	0.008
1598	gene:Solyc01g091800.2	NA	1	-	85359094	85359216	85359105	85359216	85358609	85358992	1598	1,0,1	119,112,52	1,6,0	32,75,65	160	149	1.595986692823665e-11	3.08471966144e-10	0.008,0.0,0.018	0.028,0.069,0.0	-0.024
10735	gene:Solyc06g072050.2	NA	6	-	44404545	44404654	44404568	44404654	44404371	44404461	10735	9,4,4	241,267,118	1,8,4	46,109,98	172	149	1.6064500285622645e-11	3.1007921808e-10	0.031,0.013,0.029	0.018,0.06,0.034	-0.013
2638	gene:Solyc11g073130.1	NA	11	+	56218161	56218219	56218161	56218215	56218386	56218434	2638	13,7,4	25,35,17	0,1,2	7,6,9	153	149	1.6167736833548135e-11	3.11655252874e-10	0.336,0.163,0.186	0.0,0.14,0.178	0.122
2310	gene:Solyc01g103540.2	NA	1	+	92132031	92132183	92132031	92132177	92132372	92132543	2310	40,32,12	10,9,5	0,9,13	0,2,2	155	149	1.93940172737448e-11	3.73347761864e-10	0.794,0.774,0.698	NA,0.812,0.862	-0.082
4696	gene:Solyc08g083040.2	NA	8	-	65626969	65627145	65627011	65627145	65626781	65626876	4696	7,0,7	66,31,43	0,0,1	8,11,14	191	149	1.9738806739058474e-11	3.79479216643e-10	0.076,0.0,0.113	0.0,0.0,0.053	0.045
8996	gene:Solyc12g014480.1	NA	12	-	5452225	5452422	5452233	5452422	5451685	5451832	8996	0,0,0	2,6,0	2,4,0	0,0,0	157	149	2.0785778995074223e-11	3.9907590044e-10	0.0,0.0,NA	1.0,1.0,NA	-1.0
3556	gene:Solyc09g098260.1	NA	9	+	72128889	72129086	72128889	72128985	72129688	72129792	3556	5,8,6	50,59,25	0,5,13	13,37,25	250	149	2.191705709492548e-11	4.20237012399e-10	0.056,0.075,0.125	0.0,0.075,0.237	-0.019
5116	gene:Solyc10g081710.1	NA	10	+	62725841	62725973	62725841	62725943	62726053	62726100	5116	24,12,11	91,51,47	3,10,8	10,25,17	179	149	2.4839504460773993e-11	4.7564027242e-10	0.18,0.164,0.163	0.2,0.25,0.281	-0.075
14755	gene:Solyc02g084490.1	NA	2	+	47582122	47582317	47582122	47582309	47582434	47582487	14755	8,0,5	328,80,188	0,2,0	23,50,55	157	149	2.5265555656012833e-11	4.83157738492e-10	0.023,0.0,0.025	0.0,0.037,0.0	0.004
8568	gene:Solyc03g110900.2	NA	3	-	61628139	61628302	61628153	61628302	61627979	61628050	8568	7,1,8	168,69,148	0,0,1	19,24,43	163	149	2.787022648159744e-11	5.32262341192e-10	0.037,0.013,0.047	0.0,0.0,0.021	0.025
833	gene:Solyc12g018990.1	NA	12	+	8929283	8929473	8929283	8929469	8929806	8929911	833	7,5,11	155,128,82	0,1,2	13,24,40	153	149	2.818135571021999e-11	5.37493281036e-10	0.042,0.037,0.116	0.0,0.039,0.046	0.037
1962	gene:Solyc01g005820.2	NA	1	+	539204	539444	539204	539277	539671	539801	1962	121,37,107	53,31,34	4,7,3	4,21,14	316	149	2.8772761265389987e-11	5.48048980409e-10	0.518,0.36,0.597	0.32,0.136,0.092	0.309
587	gene:Solyc08g077310.2	NA	8	+	61209402	61209569	61209402	61209450	61209649	61209690	587	57,18,42	68,27,40	2,21,11	0,6,2	268	149	2.8978901286313326e-11	5.5124819074e-10	0.318,0.27,0.369	1.0,0.661,0.754	-0.486
5414	gene:Solyc06g076510.2	NA	6	+	47545307	47545432	47545307	47545401	47545835	47545985	5414	2,12,4	71,68,37	0,5,0	18,24,28	180	149	2.921156348242608e-11	5.54942833631e-10	0.023,0.127,0.082	0.0,0.147,0.0	0.028
2934	gene:Solyc09g007500.2	NA	9	-	1077561	1077700	1077564	1077700	1075062	1075534	2934	478,492,347	9,11,3	94,315,243	2,6,0	152	149	2.936613859214221e-11	5.57146266746e-10	0.981,0.978,0.991	0.979,0.981,1.0	-0.003
11489	gene:Solyc08g042040.2	NA	8	-	24115960	24116069	24115966	24116069	24115603	24115794	11489	6,2,7	52,20,40	0,2,0	7,30,12	155	149	3.526019235923858e-11	6.68092726093e-10	0.1,0.088,0.144	0.0,0.06,0.0	0.091
2314	gene:Solyc01g103540.2	NA	1	+	92128349	92128400	92128349	92128379	92129120	92129182	2314	1338,527,1033	92,63,85	42,80,45	1,7,4	170	149	4.0518230203843985e-11	7.66713247291e-10	0.927,0.88,0.914	0.974,0.909,0.908	-0.023
7808	gene:Solyc08g076060.2	NA	8	+	60115046	60115197	60115046	60115192	60115277	60115762	7808	193,217,93	0,4,1	8,32,32	0,5,0	154	149	4.2064696539269516e-11	7.94934670987e-10	1.0,0.981,0.989	1.0,0.861,1.0	0.036
11510	gene:Solyc09g009770.2	NA	9	-	3251702	3251845	3251707	3251845	3251515	3251608	11510	259,186,145	9,4,1	19,42,30	7,0,0	154	149	4.510742837218588e-11	8.51321635082e-10	0.965,0.978,0.993	0.724,1.0,1.0	0.071
6988	gene:Solyc11g044330.1	NA	11	-	32954415	32954527	32954421	32954527	32954322	32954327	6988	29,27,21	0,0,1	16,22,16	0,4,0	155	149	4.843653825377129e-11	9.12959189697e-10	1.0,1.0,0.953	1.0,0.841,1.0	0.037
727	gene:Solyc09g090310.1	NA	9	+	69833220	69833423	69833220	69833302	69833525	69833581	727	5,0,3	2,0,6	0,0,2	2,0,0	270	149	4.8550076658664426e-11	9.13906136633e-10	0.58,NA,0.216	0.0,NA,1.0	-0.102
14400	gene:Solyc10g081580.1	NA	10	+	62620711	62620772	62620711	62620758	62620879	62620905	14400	692,755,526	13,10,10	155,342,291	0,7,3	163	149	5.0024031870623647e-11	9.40425744984e-10	0.98,0.986,0.98	1.0,0.978,0.989	-0.007
10378	gene:Solyc02g088620.2	NA	2	-	50652349	50652444	50652353	50652444	50652085	50652281	10378	11,11,2	156,155,82	1,1,4	33,48,47	153	149	5.097727272281349e-11	9.57099952629e-10	0.064,0.065,0.023	0.029,0.02,0.077	0.009
2128	gene:Solyc02g071780.2	NA	2	-	41132206	41132427	41132231	41132427	41131910	41132094	2128	10,13,0	67,62,44	3,6,2	5,14,20	174	149	5.118655289102562e-11	9.59781104728e-10	0.113,0.152,0.0	0.339,0.268,0.079	-0.14
819	gene:Solyc03g058880.2	NA	3	+	26427934	26428039	26427934	26428035	26428169	26428241	819	24,30,23	15,8,18	3,25,11	0,0,0	153	149	5.23109778399536e-11	9.79592604479e-10	0.609,0.785,0.554	1.0,1.0,1.0	-0.351
14093	gene:Solyc01g097000.2	NA	1	+	87983639	87983862	87983639	87983822	87984091	87984278	14093	8,4,2	74,74,31	2,2,1	15,48,27	189	149	5.5962829919040614e-11	1.04662090463e-09	0.079,0.041,0.048	0.095,0.032,0.028	0.004
4194	gene:Solyc03g007470.2	NA	3	-	2046015	2046150	2046022	2046150	2044748	2044853	4194	9,11,6	467,410,247	2,3,3	59,243,162	156	149	6.001629162594713e-11	1.12097699676e-09	0.018,0.025,0.023	0.031,0.012,0.017	0.002
13773	gene:Solyc09g075010.2	NA	9	-	66793327	66793513	66793336	66793513	66793180	66793252	13773	33,92,85	52,0,0	23,94,48	0,0,0	158	149	6.242917025567484e-11	1.16418229501e-09	0.374,1.0,1.0	1.0,1.0,1.0	-0.209
8887	gene:Solyc06g084480.2	NA	6	+	49580289	49580517	49580289	49580361	49580675	49580726	8887	28,19,28	37,38,46	0,5,8	19,35,28	305	149	6.249073823493048e-11	1.16418229501e-09	0.27,0.196,0.229	0.0,0.065,0.122	0.169
4716	gene:Solyc12g095830.1	NA	12	+	64949173	64949396	64949173	64949392	64949492	64949635	4716	4,10,6	369,316,283	0,4,1	71,220,154	153	149	6.386452497672926e-11	1.18824228301e-09	0.01,0.03,0.02	0.0,0.017,0.006	0.012
2537	gene:Solyc03g096900.2	NA	3	-	59266381	59266474	59266395	59266474	59265942	59266146	2537	147,129,86	11,15,10	19,92,73	2,0,3	163	149	6.452541161122179e-11	1.19899342708e-09	0.924,0.887,0.887	0.897,1.0,0.957	-0.052
7652	gene:Solyc03g119570.1	NA	3	+	68131931	68132130	68131931	68131984	68132206	68132288	7652	11,0,11	12,6,9	0,0,2	2,5,1	295	149	7.571803348877497e-11	1.40516319731e-09	0.316,0.0,0.382	0.0,0.0,0.503	0.065
5684	gene:Solyc06g072300.2	NA	6	-	44576684	44576834	44576688	44576834	44576442	44576576	5684	359,143,173	11,1,9	52,178,111	3,0,3	153	149	7.697339282178233e-11	1.42662624591e-09	0.969,0.993,0.949	0.944,1.0,0.973	-0.002
12572	gene:Solyc12g005220.1	NA	12	+	142979	143080	142979	143075	143303	143407	12572	25,3,17	102,56,43	2,0,1	4,22,14	154	149	8.773244459175433e-11	1.62395004489e-09	0.192,0.049,0.277	0.326,0.0,0.065	0.042
13210	gene:Solyc07g005960.2	NA	7	-	795204	795468	795240	795468	794745	794879	13210	111,123,75	4,17,0	33,104,78	2,5,0	185	149	1.02480196896033e-10	1.89450586784e-09	0.957,0.854,1.0	0.93,0.944,1.0	-0.021
1335	gene:Solyc04g077640.2	NA	4	+	62584170	62584304	62584170	62584284	62584395	62584441	1335	4,5,2	10,7,2	0,2,0	4,4,2	169	149	1.0343703205186632e-10	1.90974919279e-09	0.261,0.386,0.469	0.0,0.306,0.0	0.27
6326	gene:Solyc07g007040.2	NA	7	-	1827431	1827662	1827434	1827662	1827175	1827333	6326	21,10,21	249,75,167	0,0,2	14,22,15	152	149	1.0406988258928306e-10	1.91897952085e-09	0.076,0.116,0.11	0.0,0.0,0.116	0.062
14833	gene:Solyc03g117850.2	NA	3	-	66876743	66876851	66876841	66876851	66876606	66876657	14833	3,4,8	0,0,3	0,9,3	0,1,0	247	149	1.1990139561684193e-10	2.20808207897e-09	1.0,1.0,0.617	NA,0.844,1.0	-0.05
1387	gene:Solyc02g090890.2	NA	2	-	52370868	52370967	52370880	52370967	52370510	52370565	1387	13,7,9	484,501,330	0,6,2	66,256,145	161	149	1.2099963623118782e-10	2.22546846867e-09	0.024,0.013,0.025	0.0,0.021,0.013	0.009
9496	gene:Solyc11g010180.1	NA	11	-	3266655	3266859	3266664	3266859	3264921	3265325	9496	6,3,1	1,4,0	0,0,3	2,0,0	158	149	1.2275116732103115e-10	2.25481088267e-09	0.85,0.414,1.0	0.0,NA,1.0	0.255
1289	gene:Solyc10g051340.1	NA	10	-	51971049	51971131	51971074	51971131	51970822	51970966	1289	21,13,10	595,645,372	0,13,4	124,400,276	174	149	1.2498624598544148e-10	2.29294970716e-09	0.029,0.017,0.023	0.0,0.027,0.012	0.01
7104	gene:Solyc06g005840.2	NA	6	-	868629	868789	868736	868789	868404	868513	7104	36,14,12	31,36,20	8,9,13	2,25,39	256	149	1.2789342283030602e-10	2.34330614064e-09	0.403,0.185,0.259	0.7,0.173,0.162	-0.063
2578	gene:Solyc08g007490.2	NA	8	-	2052243	2052318	2052285	2052318	2052079	2052162	2578	16,6,22	183,99,147	2,4,3	53,84,87	191	149	1.403473320378528e-10	2.56823166028e-09	0.064,0.045,0.105	0.029,0.036,0.026	0.041
7697	gene:Solyc04g079320.2	NA	4	+	63843313	63843426	63843313	63843406	63843535	63843787	7697	4,5,3	17,33,9	0,1,0	4,19,13	169	149	1.435077986322018e-10	2.62274126158e-09	0.172,0.118,0.227	0.0,0.044,0.0	0.158
7651	gene:Solyc03g043600.1	NA	3	+	7102748	7102866	7102748	7102855	7103448	7103490	7651	15,4,9	76,55,33	3,5,5	29,36,44	160	149	1.444911551035956e-10	2.63737458582e-09	0.155,0.063,0.203	0.088,0.115,0.096	0.041
6431	gene:Solyc01g099970.2	NA	1	-	90060369	90060504	90060374	90060504	90060000	90060295	6431	1,5,1	54,54,42	5,0,2	5,11,11	154	149	1.4595656733171108e-10	2.66075873628e-09	0.018,0.082,0.023	0.492,0.0,0.15	-0.173
2464	gene:Solyc11g005790.1	NA	11	+	645679	645918	645679	645838	646524	646833	2464	4,2,4	11,6,0	0,3,2	0,8,5	229	149	1.4661703265114177e-10	2.66942839523e-09	0.191,0.178,1.0	NA,0.196,0.207	0.255
3047	gene:Solyc09g074920.2	NA	9	-	66715632	66715830	66715637	66715830	66714639	66715181	3047	6,2,6	5,9,4	3,5,3	0,0,2	154	149	1.4919284041183923e-10	2.71290457162e-09	0.537,0.177,0.592	1.0,1.0,0.592	-0.429
13910	gene:Solyc11g066280.1	NA	11	+	52011261	52011365	52011261	52011357	52011449	52011533	13910	13,7,8	262,162,145	3,9,7	33,124,71	157	149	1.6876767723240534e-10	3.06499084765e-09	0.045,0.039,0.05	0.079,0.064,0.086	-0.032
13836	gene:Solyc02g081040.2	NA	2	-	45104723	45104862	45104848	45104862	45104522	45104621	13836	28,31,14	2,4,1	0,13,5	0,5,0	274	149	2.1941101926343699e-10	3.97971896498e-09	0.884,0.808,0.884	NA,0.586,1.0	0.066
11708	gene:Solyc08g065440.2	NA	8	-	53469777	53469901	53469848	53469901	53469442	53469609	11708	8,0,2	16,26,10	1,11,2	2,16,4	220	149	2.370284178316151e-10	4.29387239229e-09	0.253,0.0,0.119	0.253,0.318,0.253	-0.151
6807	gene:Solyc03g111090.2	NA	3	-	61747668	61747839	61747772	61747839	61747452	61747583	6807	13,13,4	112,122,80	0,2,2	16,49,34	253	149	2.5221685901918026e-10	4.56329199313e-09	0.064,0.059,0.029	0.0,0.023,0.033	0.032
2816	gene:Solyc03g097900.2	NA	3	-	60284953	60285005	60284957	60285005	60284756	60284862	2816	335,178,194	2083,1524,1294	47,130,94	612,1725,1082	153	149	2.5309632801165025e-10	4.57347282082e-09	0.135,0.102,0.127	0.07,0.068,0.078	0.049
12157	gene:Solyc03g034220.2	RBCS-2A	3	+	5923742	5923849	5923742	5923812	5924228	5924574	12157	8,2,5	1,0,0	0,12,0	2,6,7	186	149	2.550380062972077e-10	4.60279841865e-09	0.865,1.0,1.0	0.0,0.616,0.0	0.75
6506	gene:Solyc01g034020.2	NA	1	-	35345299	35345482	35345374	35345482	35344957	35345209	6506	8,11,5	383,384,238	0,6,4	97,321,242	224	149	2.574976216056253e-10	4.64138659269e-09	0.014,0.019,0.014	0.0,0.012,0.011	0.008
7179	gene:Solyc10g007050.2	NA	10	-	1440715	1440888	1440782	1440888	1439173	1439356	7179	65,40,35	0,4,5	20,73,51	0,0,2	216	149	2.7458976354385743e-10	4.94330050629e-09	1.0,0.873,0.828	1.0,1.0,0.946	-0.082
12875	gene:Solyc11g020060.1	NA	11	-	10033904	10034028	10033908	10034028	10033363	10033435	12875	2,8,0	12,4,12	1,1,0	0,0,1	153	149	2.765693146982064e-10	4.97273694348e-09	0.14,0.661,0.0	1.0,1.0,0.0	-0.4
4043	gene:Solyc08g077060.2	NA	8	-	60998824	60998945	60998828	60998945	60997788	60997902	4043	4,11,4	260,301,160	1,17,9	265,780,578	153	149	2.8404729009696557e-10	5.10083927167e-09	0.015,0.034,0.024	0.004,0.021,0.015	0.011
6446	gene:Solyc06g084530.2	NA	6	+	49625354	49625430	49625354	49625424	49625511	49625608	6446	206,79,95	17,7,10	37,73,52	0,2,2	155	149	2.895802341770649e-10	5.19244796329e-09	0.921,0.916,0.901	1.0,0.972,0.962	-0.065
7708	gene:Solyc11g006680.1	NA	11	-	1290049	1290139	1290100	1290139	1289677	1289831	7708	139,74,82	2,4,1	22,113,70	0,3,0	200	149	2.8986792203996325e-10	5.19244796329e-09	0.981,0.932,0.984	1.0,0.966,1.0	-0.023
3454	gene:Solyc04g039620.2	NA	4	-	13384984	13385196	13385132	13385196	13384660	13384756	3454	68,51,39	0,0,0	8,20,11	1,2,9	297	149	3.0184495497939505e-10	5.4002942503e-09	1.0,1.0,1.0	0.801,0.834,0.38	0.328
10201	gene:Solyc01g006960.2	NA	1	-	1533314	1533452	1533352	1533452	1533153	1533234	10201	18,1,1	28,6,13	0,2,2	0,14,3	187	149	3.0599714614665785e-10	5.46780544068e-09	0.339,0.117,0.058	NA,0.102,0.347	-0.053
7229	gene:Solyc01g096540.2	NA	1	-	87628973	87629113	87629071	87629113	87628769	87628831	7229	7,0,3	21,5,15	0,2,0	1,7,2	247	149	3.089404900935344e-10	5.51357576758e-09	0.167,0.0,0.108	0.0,0.147,0.0	0.043
8608	gene:Solyc02g078810.2	NA	2	+	43466146	43466224	43466146	43466201	43466450	43467807	8608	15,16,7	15,3,4	1,1,0	1,2,0	172	149	3.187188280770289e-10	5.68106474046e-09	0.464,0.822,0.603	0.464,0.302,NA	0.247
3466	gene:Solyc06g054120.1	NA	6	+	36944478	36944641	36944478	36944583	36946454	36946603	3466	3,2,1	0,0,2	0,2,1	0,8,2	207	149	3.266304530866567e-10	5.81490811549e-09	1.0,1.0,0.265	NA,0.153,0.265	0.546
3085	gene:Solyc03g098590.2	NA	3	+	60898052	60898291	60898052	60898271	60900368	60900673	3085	32,41,14	8,18,18	10,44,22	2,6,8	169	149	3.342084996473177e-10	5.9424905393e-09	0.779,0.668,0.407	0.815,0.866,0.708	-0.178
4590	gene:Solyc03g043750.2	NA	3	+	7302313	7302428	7302313	7302407	7302520	7302733	4590	21,15,19	89,56,37	13,11,4	11,24,27	170	149	3.425490247231542e-10	6.08329990031e-09	0.171,0.19,0.31	0.509,0.287,0.115	-0.08
11785	gene:Solyc01g010480.2	NA	1	-	5367538	5367638	5367563	5367638	5367356	5367432	11785	512,425,294	18,11,11	23,118,72	12,12,5	174	149	3.5439863717991183e-10	6.28600432875e-09	0.961,0.971,0.958	0.621,0.894,0.925	0.15
2378	gene:Solyc04g008050.2	NA	4	+	1711078	1711244	1711078	1711155	1711560	1712704	2378	40,0,11	49,34,39	0,0,0	13,21,17	238	149	3.563731837822248e-10	6.31327119932e-09	0.338,0.0,0.15	0.0,0.0,0.0	0.163
7694	gene:Solyc12g014350.1	NA	12	-	5163438	5163511	5163442	5163511	5163239	5163311	7694	9,7,1	199,51,156	0,2,0	19,75,31	153	149	3.9597044049815735e-10	7.00615345577e-09	0.042,0.118,0.006	0.0,0.025,0.0	0.047
2490	gene:Solyc12g007180.1	NA	12	-	1620811	1620943	1620848	1620943	1618317	1618740	2490	1,0,0	28,32,26	0,4,0	5,15,13	186	149	4.22387367174337e-10	7.46171244976e-09	0.028,0.0,0.0	0.0,0.176,0.0	-0.049
4066	gene:Solyc09g009660.2	NA	9	+	3065651	3065879	3065651	3065846	3066048	3066125	4066	2,2,3	63,58,29	2,4,0	5,24,15	182	149	4.2275112785030713e-10	7.46171244976e-09	0.025,0.027,0.078	0.247,0.12,0.0	-0.079
1531	gene:Solyc04g078750.2	NA	4	+	63415044	63415230	63415044	63415144	63415484	63416058	1531	311,249,179	9,1,4	62,226,171	2,1,3	235	149	4.425442273344657e-10	7.80153059128e-09	0.956,0.994,0.966	0.952,0.993,0.973	-0.001
3851	gene:Solyc12g007310.1	NA	12	-	1705253	1705392	1705259	1705392	1703926	1704131	3851	384,175,250	9,2,6	30,113,74	2,0,2	155	149	4.4499798879725106e-10	7.83522068568e-09	0.976,0.988,0.976	0.935,1.0,0.973	0.011
8452	gene:Solyc05g012110.2	NA	5	-	5319818	5320016	5319938	5320016	5318690	5318901	8452	33,9,27	265,163,190	4,10,6	22,47,41	269	149	4.455941098663149e-10	7.83616048508e-09	0.065,0.03,0.073	0.091,0.105,0.075	-0.034
1916	gene:Solyc10g009020.2	NA	10	+	3051587	3051822	3051587	3051757	3053006	3053583	1916	33,57,26	4,2,2	8,20,18	0,2,1	214	149	5.051551552363747e-10	8.87278604781e-09	0.852,0.952,0.901	1.0,0.874,0.926	-0.032
5944	gene:Solyc09g014170.2	NA	9	-	5650638	5650838	5650795	5650838	5650149	5650411	5944	35,30,21	17,3,6	2,20,10	0,11,5	306	149	5.438380436290327e-10	9.54062414814e-09	0.501,0.83,0.63	1.0,0.47,0.493	-0.001
10148	gene:Solyc01g094340.2	NA	1	+	85856306	85856349	85856306	85856314	85857200	85857653	10148	6,1,5	44,19,27	1,5,5	4,12,1	184	149	5.595406517206972e-10	9.80418438051e-09	0.099,0.041,0.13	0.168,0.252,0.802	-0.317
8902	gene:Solyc04g057960.2	NA	4	-	55086509	55086609	55086513	55086609	55085516	55086002	8902	20,5,16	10,0,17	4,4,3	0,2,0	153	149	5.74822244978855e-10	1.00475588051e-08	0.661,1.0,0.478	1.0,0.661,1.0	-0.174
9978	gene:Solyc01g008920.2	NA	1	+	2943585	2943670	2943585	2943666	2943831	2943937	9978	143,139,94	3,4,2	28,52,47	0,2,0	153	149	5.741662211236842e-10	1.00475588051e-08	0.979,0.971,0.979	1.0,0.962,1.0	-0.011
5361	gene:Solyc05g053130.2	NA	5	+	63240453	63240593	63240453	63240565	63240881	63240963	5361	1,0,5	73,21,35	0,0,2	27,57,28	177	149	5.852789541078973e-10	1.02179655857e-08	0.011,0.0,0.107	0.0,0.0,0.057	0.02
13391	gene:Solyc02g077880.2	NA	2	+	42713983	42714220	42713983	42714212	42714348	42714750	13391	120,120,55	3215,3105,1777	11,49,36	297,1104,676	157	149	5.954192173267995e-10	1.03824428258e-08	0.034,0.035,0.029	0.034,0.04,0.048	-0.008
3997	gene:Solyc08g007080.2	NA	8	-	1640693	1640776	1640698	1640776	1640478	1640583	3997	105,44,61	29,7,18	2,7,9	0,6,4	154	149	6.149779963132965e-10	1.07105576728e-08	0.778,0.859,0.766	1.0,0.53,0.685	0.063
13718	gene:Solyc04g047690.2	NA	4	+	35595452	35595543	35595452	35595533	35595629	35595688	13718	2,4,6	79,36,44	0,0,1	12,47,25	159	149	6.214841982249431e-10	1.08108299445e-08	0.023,0.094,0.113	0.0,0.0,0.036	0.065
4870	gene:Solyc09g005230.2	NA	9	-	178668	178806	178705	178806	178329	178388	4870	6,0,3	3,2,1	0,4,2	3,3,3	186	149	6.376674047326158e-10	1.10789915638e-08	0.616,0.0,0.706	0.0,0.516,0.348	0.153
13979	gene:Solyc03g006820.2	NA	3	-	1326436	1326576	1326504	1326576	1325261	1325509	13979	161,97,112	6,6,1	37,104,57	1,2,2	217	149	6.538730715076595e-10	1.1346898325e-08	0.949,0.917,0.987	0.962,0.973,0.951	-0.011
855	gene:Solyc07g018100.2	NA	7	-	9177914	9178003	9177932	9178003	9176287	9176395	855	2,5,4	90,31,61	0,2,1	7,21,19	167	149	7.582599606856972e-10	1.31425658012e-08	0.019,0.126,0.055	0.0,0.078,0.045	0.026
12112	gene:Solyc01g095040.2	NA	1	-	86415029	86415180	86415049	86415180	86412563	86413352	12112	15,13,13	176,167,133	4,12,3	44,176,70	169	149	8.679349215472068e-10	1.50254728984e-08	0.07,0.064,0.079	0.074,0.057,0.036	0.015
8437	gene:Solyc02g068430.2	NA	2	-	38384102	38384145	38384106	38384145	38383652	38383808	8437	845,683,528	34,16,26	33,158,102	0,2,2	153	149	9.073188332126675e-10	1.56884662442e-08	0.96,0.977,0.952	1.0,0.987,0.98	-0.026
13881	gene:Solyc10g075150.1	NA	10	-	58874527	58874859	58874651	58874859	58873650	58873660	13881	7745,7130,4332	228,212,150	60,249,161	12,20,15	273	149	9.313062247082795e-10	1.60839704215e-08	0.949,0.948,0.94	0.732,0.872,0.854	0.126
11480	gene:Solyc09g008310.2	NA	9	-	1762087	1762271	1762199	1762271	1760713	1760776	11480	13,2,15	47,39,22	0,0,0	17,40,34	261	149	9.559877229021424e-10	1.64905026801e-08	0.136,0.028,0.28	0.0,0.0,0.0	0.148
10522	gene:Solyc03g005960.2	NA	3	+	651934	651991	651934	651987	652168	652539	10522	0,7,2	172,65,125	0,2,0	17,55,31	153	149	9.761775190654997e-10	1.68186766352e-08	0.0,0.095,0.015	0.0,0.034,0.0	0.025
8388	gene:Solyc04g008730.2	NA	4	-	2395095	2395207	2395124	2395207	2394804	2395010	8388	18,24,12	829,860,561	3,14,8	275,792,493	178	149	1.0112816835184906e-09	1.74027234167e-08	0.018,0.023,0.018	0.009,0.015,0.013	0.007
8662	gene:Solyc11g072820.1	NA	11	-	56010818	56010974	56010873	56010974	56010462	56010684	8662	62,63,25	14,10,0	16,78,55	0,0,0	204	149	1.0205470009670825e-09	1.75412590476e-08	0.764,0.821,1.0	1.0,1.0,1.0	-0.138
5882	gene:Solyc10g083800.1	NA	10	+	63557614	63557711	63557614	63557707	63557793	63557886	5882	12,8,5	100,45,56	1,1,2	5,25,6	153	149	1.0688476952696152e-09	1.83496112061e-08	0.105,0.148,0.08	0.163,0.037,0.245	-0.037
7180	gene:Solyc10g007050.2	NA	10	-	1440712	1440888	1440782	1440888	1439173	1439356	7180	39,30,24	0,4,5	20,53,39	0,0,2	219	149	1.119763040666549e-09	1.92008774123e-08	1.0,0.836,0.766	1.0,1.0,0.93	-0.109
9827	gene:Solyc04g080960.2	NA	4	+	65018193	65018408	65018193	65018403	65018506	65019061	9827	73,89,51	6591,7039,3438	18,36,24	793,2390,1843	154	149	1.2094957467050397e-09	2.0714946134e-08	0.011,0.012,0.014	0.021,0.014,0.012	-0.003
3304	gene:Solyc01g094150.2	NA	1	+	85701122	85701238	85701122	85701234	85701319	85701400	3304	65,52,36	39,23,24	5,30,13	7,5,7	153	149	1.2417834742686457e-09	2.12427367316e-08	0.619,0.688,0.594	0.41,0.854,0.644	-0.002
7454	gene:Solyc02g090930.2	NA	2	-	52402261	52402484	52402287	52402484	52401707	52401741	7454	4,4,6	433,317,312	0,10,10	89,235,174	175	149	1.2830185943914294e-09	2.19221567643e-08	0.008,0.011,0.016	0.0,0.035,0.047	-0.016
3043	gene:Solyc10g083670.1	NA	10	-	63447838	63447949	63447875	63447949	63446862	63446999	3043	109,134,117	3,4,1	36,107,84	0,0,2	186	149	1.3938366290316537e-09	2.37874861111e-08	0.967,0.964,0.989	1.0,1.0,0.971	-0.017
15153	gene:Solyc01g109010.2	NA	1	-	96101972	96102136	96102003	96102136	96101419	96101485	15153	12,3,9	11,8,0	0,0,0	2,8,4	180	149	1.4015746600007325e-09	2.38913045349e-08	0.475,0.237,1.0	0.0,0.0,0.0	0.571
2647	gene:Solyc11g073130.1	NA	11	+	56217925	56218074	56217925	56218001	56218161	56218215	2647	136,98,84	8,4,2	9,46,30	0,5,4	222	149	1.4213482658640885e-09	2.41997951209e-08	0.919,0.943,0.966	1.0,0.861,0.834	0.044
12980	gene:Solyc06g060780.2	NA	6	-	38804517	38804634	38804524	38804634	38804166	38804420	12980	28,6,5	20,23,6	0,8,0	6,5,7	156	149	1.4394909381629872e-09	2.44798235161e-08	0.572,0.199,0.443	0.0,0.604,0.0	0.203
906	gene:Solyc01g103050.2	NA	1	+	91734927	91735019	91734927	91735013	91735489	91735608	906	36,19,29	388,208,270	3,2,5	39,113,65	155	149	1.4512668949149584e-09	2.46510487397e-08	0.082,0.081,0.094	0.069,0.017,0.069	0.034
6150	gene:Solyc04g025300.2	NA	4	+	24327675	24327833	24327675	24327828	24328474	24329059	6150	390,431,237	0,13,0	106,250,194	2,8,2	154	149	1.4852174073967931e-09	2.51980833466e-08	1.0,0.97,1.0	0.981,0.968,0.989	0.011
4024	gene:Solyc12g098530.1	NA	12	-	66006251	66006371	66006270	66006371	66005853	66005898	4024	12,4,3	33,50,25	2,2,0	13,41,13	168	149	1.5329578539302054e-09	2.59775181867e-08	0.244,0.066,0.096	0.12,0.041,0.0	0.082
8751	gene:Solyc01g006190.2	NA	1	-	823871	823951	823916	823951	822675	822978	8751	21,6,6	7,1,6	0,4,1	0,0,2	194	149	1.596000186501792e-09	2.7014127424e-08	0.697,0.822,0.434	NA,1.0,0.277	0.012
231	gene:Solyc08g076130.2	NA	8	-	60166056	60166285	60166251	60166285	60165233	60165325	231	14,9,6	27,21,15	0,0,4	14,10,6	344	149	1.7407130410875458e-09	2.9429057245e-08	0.183,0.157,0.148	0.0,0.0,0.224	0.088
4792	gene:Solyc06g066600.2	NA	6	-	41848824	41849076	41849064	41849076	41848541	41848710	4792	32,11,17	0,0,0	3,25,20	1,13,0	389	149	1.799104949613343e-09	3.03806751608e-08	1.0,1.0,1.0	0.535,0.424,1.0	0.347
8245	gene:Solyc02g086970.2	NA	2	-	49539281	49539513	49539380	49539513	49538751	49538928	8245	198,73,137	27,12,4	83,198,144	11,37,29	248	149	1.8613060833411764e-09	3.13943191954e-08	0.815,0.785,0.954	0.819,0.763,0.749	0.074
11127	gene:Solyc08g080420.2	NA	8	+	63707440	63707602	63707440	63707575	63707841	63707918	11127	30,25,16	91,25,46	0,2,2	6,14,13	176	149	2.1926675049280804e-09	3.69401790387e-08	0.218,0.458,0.227	0.0,0.108,0.115	0.227
5600	gene:Solyc09g064430.2	NA	9	+	61655149	61655348	61655149	61655290	61656033	61656103	5600	30,19,20	42,53,26	3,11,5	8,52,45	207	149	2.3911061767233767e-09	4.0236353123e-08	0.34,0.205,0.356	0.213,0.132,0.074	0.161
14288	gene:Solyc01g109350.2	NA	1	-	96324981	96325171	96324985	96325171	96324494	96324556	14288	244,151,119	5,2,8	73,207,116	0,2,6	153	149	2.692444685462541e-09	4.52543845969e-08	0.979,0.987,0.935	1.0,0.99,0.95	-0.013
14123	gene:Solyc04g049160.2	NA	4	+	39934998	39935173	39934998	39935151	39935301	39935417	14123	1,1,2	153,93,72	0,0,3	1,31,14	171	149	2.8642510126052898e-09	4.80861117674e-08	0.006,0.009,0.024	0.0,0.0,0.157	-0.039
2880	gene:Solyc06g053790.2	NA	6	+	36657026	36657112	36657026	36657108	36657204	36657921	2880	7,19,10	486,504,333	0,12,2	138,471,321	153	149	2.9395899561827687e-09	4.9293611832e-08	0.014,0.035,0.028	0.0,0.024,0.006	0.016
1192	gene:Solyc12g036170.1	NA	12	+	53573159	53573262	53573159	53573231	53573808	53573937	1192	42,32,13	1118,1322,762	3,27,18	392,1201,892	180	149	3.0175484972889475e-09	5.05421870114e-08	0.03,0.02,0.014	0.006,0.018,0.016	0.008
12533	gene:Solyc01g079390.2	NA	1	+	78472390	78472501	78472390	78472475	78472670	78472826	12533	59,22,30	235,107,169	0,6,6	12,40,18	175	149	3.0632688117902593e-09	5.12485227168e-08	0.176,0.149,0.131	0.0,0.113,0.221	0.041
9900	gene:Solyc08g081530.2	NA	8	+	64556768	64556960	64556768	64556877	64557051	64557226	9900	106,55,65	4,2,1	7,14,10	0,0,2	232	149	3.2759935170044923e-09	5.47439749983e-08	0.945,0.946,0.977	1.0,1.0,0.763	0.035
12048	gene:Solyc04g049340.2	NA	4	-	41502322	41502482	41502335	41502482	41502125	41502254	12048	6,17,3	16,7,6	2,17,7	8,23,14	162	149	3.301934768115464e-09	5.508617685e-08	0.256,0.691,0.315	0.187,0.405,0.315	0.118
13924	gene:Solyc01g109180.2	NA	1	-	96222491	96222550	96222529	96222550	96222152	96222304	13924	1,4,0	0,0,1	2,0,0	3,5,0	187	149	3.3041023100202117e-09	5.508617685e-08	1.0,1.0,0.0	0.347,0.0,NA	0.493
7143	gene:Solyc06g060060.2	NA	6	+	37973878	37974018	37973878	37974000	37974114	37974256	7143	18,7,7	81,56,43	2,3,5	0,12,15	167	149	3.5792249547611014e-09	5.96042098003e-08	0.165,0.1,0.127	1.0,0.182,0.229	-0.34
8690	gene:Solyc07g007620.2	NA	7	+	2278056	2278233	2278056	2278229	2278611	2278773	8690	18,20,10	836,602,388	0,2,1	16,43,19	153	149	3.644622538535973e-09	6.06233412574e-08	0.021,0.031,0.024	0.0,0.043,0.049	-0.005
356	gene:Solyc04g045630.2	NA	4	-	34498473	34498570	34498476	34498570	34498260	34498371	356	54,23,30	2,0,0	3,19,9	4,0,0	152	149	4.011393392819513e-09	6.66472932169e-08	0.964,1.0,1.0	0.424,1.0,1.0	0.18
279	gene:Solyc11g012770.1	NA	11	+	5545726	5545794	5545726	5545778	5545904	5545991	279	4,1,2	183,136,139	0,3,3	15,75,45	165	149	4.295845542135511e-09	7.12912849855e-08	0.019,0.007,0.013	0.0,0.035,0.057	-0.018
5630	gene:Solyc03g115840.2	NA	3	-	65431088	65431230	65431093	65431230	65429177	65429248	5630	1,7,0	78,58,45	0,3,0	20,42,25	154	149	4.716150471368125e-09	7.81765562636e-08	0.012,0.105,0.0	0.0,0.065,0.0	0.017
13132	gene:Solyc05g009030.2	NA	5	-	3194914	3194976	3194924	3194976	3194633	3194786	13132	11,5,3	536,569,272	7,8,5	171,480,329	159	149	4.83175735602704e-09	8.00010466816e-08	0.019,0.008,0.01	0.037,0.015,0.014	-0.01
5213	gene:Solyc09g090120.2	NA	9	+	69657644	69657838	69657644	69657708	69657904	69657965	5213	34,19,13	213,174,143	0,7,0	32,143,104	279	149	4.849769439961878e-09	8.02072980231e-08	0.079,0.055,0.046	0.0,0.025,0.0	0.052
12084	gene:Solyc08g060920.2	NA	8	+	45778300	45778517	45778300	45778440	45778672	45779445	12084	942,744,511	6669,5702,4603	4,7,3	15,29,14	226	149	5.255602215227221e-09	8.6741714973e-08	0.085,0.079,0.068	0.15,0.137,0.124	-0.06
9655	gene:Solyc01g102490.2	NA	1	+	91282229	91282405	91282229	91282283	91282502	91282619	9655	20,3,10	13,15,8	0,2,1	0,2,6	271	149	5.256891577876562e-09	8.6741714973e-08	0.458,0.099,0.407	NA,0.355,0.084	0.102
3131	gene:Solyc09g092250.2	NA	9	+	71393182	71393271	71393182	71393236	71393385	71394935	3131	4,2,1	0,0,0	0,0,0	0,1,2	184	149	5.3313120054629176e-09	8.78692725284e-08	1.0,1.0,1.0	NA,0.0,0.0	1.0
13875	gene:Solyc12g009830.1	NA	12	-	3026397	3026459	3026407	3026459	3024210	3024251	13875	5,0,2	75,77,47	0,0,1	2,21,28	159	149	5.530715007266858e-09	9.09481358484e-08	0.059,0.0,0.038	0.0,0.0,0.032	0.022
2733	gene:Solyc08g066180.2	NA	8	-	54585277	54585457	54585282	54585457	54585070	54585135	2733	4,1,4	3,3,7	1,1,2	0,0,0	154	149	5.5255812310436366e-09	9.09481358484e-08	0.563,0.244,0.356	1.0,1.0,1.0	-0.612
2221	gene:Solyc01g099350.2	NA	1	+	89633189	89633267	89633189	89633261	89633370	89633565	2221	2,0,3	114,35,84	0,7,2	11,21,16	155	149	6.001579257444184e-09	9.8578841091e-08	0.017,0.0,0.033	0.0,0.243,0.107	-0.1
5606	gene:Solyc02g069920.2	NA	2	+	39705167	39705291	39705167	39705266	39705727	39705825	5606	7,16,8	17,8,9	0,14,9	3,18,16	174	149	6.315102977374368e-09	1.03610746349e-07	0.261,0.631,0.432	0.0,0.4,0.325	0.2
10093	gene:Solyc09g005960.2	NA	9	+	662004	662196	662004	662193	663075	663477	10093	85,75,64	17,11,15	5,37,19	0,1,2	152	149	6.832620215199342e-09	1.11974314038e-07	0.831,0.87,0.807	1.0,0.973,0.903	-0.123
7816	gene:Solyc01g097500.2	NA	1	-	88333314	88333466	88333341	88333466	88332033	88332178	7816	33,17,24	2,0,3	4,8,9	4,4,1	176	149	6.901626501584368e-09	1.1297696534e-07	0.933,1.0,0.871	0.458,0.629,0.884	0.278
11153	gene:Solyc02g093170.2	NA	2	-	54110289	54110373	54110296	54110373	54109618	54109693	11153	51,46,48	8,8,0	17,56,54	0,2,0	156	149	7.1967510422009614e-09	1.17674622364e-07	0.859,0.846,1.0	1.0,0.964,1.0	-0.086
7835	gene:Solyc01g080540.2	NA	1	+	79788390	79788546	79788390	79788477	79788675	79788768	7835	308,297,234	123,87,72	45,128,77	16,54,31	218	149	7.466736225884568e-09	1.21951060667e-07	0.631,0.7,0.69	0.658,0.618,0.629	0.039
6154	gene:Solyc03g121250.2	NA	3	-	69420095	69420314	69420207	69420314	69419391	69419567	6154	1,0,2	19,13,4	0,3,0	0,0,4	261	149	7.794122148316435e-09	1.27154277489e-07	0.029,0.0,0.222	NA,1.0,0.0	-0.416
10597	gene:Solyc05g009360.2	NA	5	-	3503409	3503476	3503412	3503476	3502363	3503002	10597	10,7,11	190,166,115	2,4,6	47,119,99	152	149	8.270724606363682e-09	1.3477733845e-07	0.049,0.04,0.086	0.04,0.032,0.056	0.016
3661	gene:Solyc06g084360.2	NA	6	+	49502698	49502835	49502698	49502811	49503141	49503252	3661	38,38,18	273,299,167	4,15,12	57,146,93	173	149	8.640585160572988e-09	1.40645736808e-07	0.107,0.099,0.085	0.057,0.081,0.1	0.018
12524	gene:Solyc01g056690.2	NA	1	-	55923851	55923990	55923894	55923990	55922267	55922654	12524	3,9,2	86,150,63	0,5,1	43,80,50	192	149	8.657420856911794e-09	1.40761083707e-07	0.026,0.044,0.024	0.0,0.046,0.015	0.011
7815	gene:Solyc01g097500.2	NA	1	-	88332987	88333191	88333137	88333191	88332033	88332178	7815	4,0,12	32,7,18	0,0,5	11,1,8	299	149	8.709998274890249e-09	1.41456642399e-07	0.059,0.0,0.249	0.0,0.0,0.237	0.024
13212	gene:Solyc03g006350.2	NA	3	+	943897	944125	943897	944099	944242	944463	13212	2,2,3	40,13,45	0,6,0	14,6,7	175	149	9.054856785684286e-09	1.46892159856e-07	0.041,0.116,0.054	0.0,0.46,0.0	-0.083
4900	gene:Solyc06g051730.2	NA	6	-	35286783	35286959	35286804	35286959	35286537	35286663	4900	4,1,6	39,22,18	0,2,0	8,17,12	170	149	9.850320817563007e-09	1.59617207591e-07	0.082,0.038,0.226	0.0,0.093,0.0	0.084
13442	gene:Solyc02g088540.2	NA	2	+	50593933	50594117	50593933	50594066	50594190	50594252	13442	4,1,1	88,88,44	0,6,5	38,121,106	200	149	1.027844387991769e-08	1.66367906657e-07	0.033,0.008,0.017	0.0,0.036,0.034	-0.004
5324	gene:Solyc02g092260.2	NA	2	+	53398766	53398941	53398766	53398918	53399758	53400179	5324	29,7,15	51,31,31	0,0,0	3,10,12	172	149	1.0863128134270998e-08	1.75634763721e-07	0.33,0.164,0.295	0.0,0.0,0.0	0.263
12823	gene:Solyc12g095850.1	NA	12	+	64967405	64967541	64967405	64967528	64968582	64968654	12823	27,4,12	73,26,38	4,12,6	26,75,42	162	149	1.1304486367073178e-08	1.82566190344e-07	0.254,0.124,0.225	0.124,0.128,0.116	0.078
6253	gene:Solyc01g056790.2	NA	1	+	56546873	56547220	56546873	56547069	56548858	56549224	6253	16,16,19	2,2,0	0,16,2	0,1,2	300	149	1.1915507329489681e-08	1.92219100361e-07	0.799,0.799,1.0	NA,0.888,0.332	0.256
13261	gene:Solyc09g075990.2	NA	9	-	67669692	67669893	67669713	67669893	67669317	67669377	13261	23,16,13	32,32,33	8,11,3	5,40,13	170	149	1.2198519337949539e-08	1.96564980135e-07	0.386,0.305,0.257	0.584,0.194,0.168	0.001
5933	gene:Solyc06g071800.2	NA	6	-	44215682	44215866	44215715	44215866	44215480	44215618	5933	80,66,48	0,0,2	7,22,18	0,8,0	182	149	1.2434271651844016e-08	2.00140483957e-07	1.0,1.0,0.952	1.0,0.692,1.0	0.087
8739	gene:Solyc09g018710.2	NA	9	-	16674242	16674369	16674299	16674369	16673878	16674110	8739	7,5,8	13,0,0	1,6,13	0,0,0	206	149	1.247172855475303e-08	2.00519840616e-07	0.28,1.0,1.0	1.0,1.0,1.0	-0.24
10337	gene:Solyc09g008020.2	NA	9	+	1503504	1503667	1503504	1503561	1503968	1504313	10337	24,11,4	136,106,63	0,3,3	7,23,18	255	149	1.2919065712708518e-08	2.07481057575e-07	0.093,0.057,0.036	0.0,0.071,0.089	0.009
12877	gene:Solyc11g020060.1	NA	11	-	10033900	10034028	10033908	10034028	10033363	10033435	12877	29,29,17	12,4,12	12,18,20	0,0,1	157	149	1.3205891816155282e-08	2.11851851157e-07	0.696,0.873,0.573	1.0,1.0,0.95	-0.269
11202	gene:Solyc01g107600.2	NA	1	-	95096950	95097041	95096954	95097041	95096739	95096798	11202	4,4,1	55,58,29	1,0,3	26,51,19	153	149	1.3274251424005247e-08	2.1271214435e-07	0.066,0.063,0.032	0.036,0.0,0.133	-0.003
4189	gene:Solyc06g062680.1	NA	6	-	39563038	39563191	39563146	39563191	39562196	39562862	4189	3,0,1	13,3,2	0,2,0	4,7,1	257	149	1.3945497660077574e-08	2.23220726404e-07	0.118,0.0,0.225	0.0,0.142,0.0	0.067
7430	gene:Solyc06g084520.2	NA	6	-	49602072	49602229	49602091	49602229	49601788	49602007	7430	14,6,7	334,256,153	0,3,1	25,49,32	168	149	1.590163721094718e-08	2.5425009751e-07	0.036,0.02,0.039	0.0,0.052,0.027	0.005
11828	gene:Solyc04g079900.2	NA	4	-	64209892	64210003	64209903	64210003	64208933	64209003	11828	2,3,0	101,73,73	1,5,1	35,86,66	160	149	1.641466507017012e-08	2.62162537924e-07	0.018,0.037,0.0	0.026,0.051,0.014	-0.012
1347	gene:Solyc07g027020.2	NA	7	-	33218352	33218455	33218360	33218455	33217683	33218250	1347	4,7,10	65,20,43	0,5,4	8,10,6	157	149	1.661335271298188e-08	2.65042636983e-07	0.055,0.249,0.181	0.0,0.322,0.388	-0.075
7057	gene:Solyc04g054330.2	NA	4	+	52331531	52331685	52331531	52331678	52331785	52331894	7057	4,7,0	34,45,43	0,0,4	10,14,13	156	149	1.7669696973321772e-08	2.81583978919e-07	0.101,0.129,0.0	0.0,0.0,0.227	0.001
12991	gene:Solyc07g064850.2	NA	7	-	66840949	66841120	66841027	66841120	66840810	66840866	12991	15,10,9	44,42,38	0,2,0	5,15,18	227	149	1.7716472954426613e-08	2.82018121848e-07	0.183,0.135,0.135	0.0,0.08,0.0	0.124
8841	gene:Solyc02g078610.2	NA	2	+	43267843	43267906	43267843	43267902	43268006	43268052	8841	10,9,4	251,225,129	2,4,2	41,128,100	153	149	1.780409703651581e-08	2.8310082931e-07	0.037,0.037,0.029	0.045,0.03,0.019	0.003
453	gene:Solyc07g064590.2	NA	7	+	66670470	66670674	66670470	66670533	66671134	66671253	453	22,18,11	211,167,115	2,3,3	32,103,57	290	149	1.8412120110410167e-08	2.92446853855e-07	0.051,0.052,0.047	0.031,0.015,0.026	0.026
2167	gene:Solyc01g106360.2	NA	1	+	94290498	94290648	94290498	94290637	94290729	94290830	2167	72,30,28	25,28,42	0,22,10	13,29,24	160	149	1.90912707243774e-08	3.02900842548e-07	0.728,0.499,0.383	0.0,0.414,0.28	0.305
12648	gene:Solyc01g090940.2	NA	1	+	84632996	84633157	84632996	84633106	84634894	84635085	12648	9,2,3	1,0,0	0,3,0	0,0,8	200	149	1.9834143123113026e-08	3.14341776522e-07	0.87,1.0,1.0	NA,1.0,0.0	0.457
6522	gene:Solyc04g005350.2	NA	4	-	256586	256670	256590	256670	256244	256508	6522	169,153,105	9,8,6	43,141,106	1,4,0	153	149	2.0389509887664663e-08	3.22789192717e-07	0.948,0.949,0.945	0.977,0.972,1.0	-0.036
4468	gene:Solyc10g017530.2	NA	10	+	5510636	5510811	5510636	5510707	5512391	5512452	4468	15,6,2	4,2,10	0,4,6	0,0,0	253	149	2.0436939856319042e-08	3.2318569293e-07	0.688,0.639,0.105	NA,1.0,1.0	-0.523
14609	gene:Solyc02g083490.2	NA	2	+	46872719	46872882	46872719	46872849	46872965	46873459	14609	208,174,127	2,6,5	66,164,166	0,8,8	182	149	2.0575975003149993e-08	3.25028366625e-07	0.988,0.96,0.954	1.0,0.944,0.944	0.005
9682	gene:Solyc07g040790.2	NA	7	-	49743767	49744014	49743909	49744014	49743290	49743361	9682	5,2,4	41,28,23	0,0,1	3,14,16	291	149	2.149228466574141e-08	3.3913180984e-07	0.059,0.035,0.082	0.0,0.0,0.031	0.048
2523	gene:Solyc01g111410.2	NA	1	+	97670691	97670862	97670691	97670782	97671796	97671865	2523	9,2,6	21,18,3	0,2,1	2,14,10	229	149	2.1954776060414762e-08	3.46051372009e-07	0.218,0.067,0.565	0.0,0.085,0.061	0.235
5054	gene:Solyc01g103250.2	NA	1	+	91898791	91899031	91898791	91898880	91899494	91899619	5054	32,9,27	16,7,27	3,8,4	4,10,4	300	149	2.2031288928058448e-08	3.46878679982e-07	0.498,0.39,0.332	0.271,0.284,0.332	0.111
575	gene:Solyc07g049570.2	NA	7	+	59910543	59910695	59910543	59910691	59910808	59910889	575	79,43,34	4,1,5	18,55,35	0,0,5	153	149	2.2069900642219335e-08	3.4710808875e-07	0.951,0.977,0.869	1.0,1.0,0.872	-0.025
14104	gene:Solyc06g083990.2	NA	6	+	49268002	49268236	49268002	49268088	49268927	49269048	14104	2,4,4	22,24,19	0,1,0	6,12,12	297	149	2.2272202755669443e-08	3.49908665274e-07	0.044,0.077,0.096	0.0,0.04,0.0	0.059
8616	gene:Solyc06g084610.2	NA	6	-	49673692	49673792	49673716	49673792	49673521	49673613	8616	39,33,23	0,2,0	20,69,40	1,5,3	173	149	2.247751444552543e-08	3.52750384309e-07	1.0,0.934,1.0	0.945,0.922,0.92	0.049
12993	gene:Solyc01g008700.2	NA	1	-	2749146	2749227	2749182	2749227	2748317	2748449	12993	11,7,6	16,9,8	6,21,11	0,16,12	185	149	2.353928860324547e-08	3.69012213739e-07	0.356,0.385,0.377	1.0,0.514,0.425	-0.274
4016	gene:Solyc08g077680.2	NA	8	-	61588591	61588684	61588611	61588684	61588174	61588245	4016	184,94,136	13,10,6	21,50,40	6,9,3	169	149	2.3734058447108884e-08	3.71661969479e-07	0.926,0.892,0.952	0.755,0.83,0.922	0.088
2161	gene:Solyc11g011930.1	NA	11	-	4860914	4861161	4861018	4861161	4860683	4860806	2161	5,14,8	361,480,239	3,2,0	83,183,157	253	149	2.4289744849495555e-08	3.79951610116e-07	0.008,0.017,0.019	0.021,0.006,0.0	0.006
15008	gene:Solyc07g045540.2	NA	7	+	58679731	58679964	58679731	58679961	58680058	58680259	15008	13,14,10	286,293,196	5,6,4	63,208,131	152	149	2.4772496255087348e-08	3.87083659016e-07	0.043,0.045,0.048	0.072,0.027,0.029	0.003
14325	gene:Solyc04g077210.2	NA	4	+	62137049	62137185	62137049	62137155	62141289	62141543	14325	365,227,261	11,14,5	38,103,71	0,7,0	179	149	2.614343113829815e-08	4.08063631108e-07	0.965,0.931,0.978	1.0,0.925,1.0	-0.017
13433	gene:Solyc05g053440.2	NA	5	+	63518407	63518551	63518407	63518535	63519110	63519424	13433	111,122,95	3872,3925,2646	48,123,73	2487,5809,4146	165	149	2.6551961734946804e-08	4.13992681997e-07	0.025,0.027,0.031	0.017,0.019,0.016	0.01
1247	gene:Solyc06g074430.2	NA	6	+	46068772	46068867	46068772	46068827	46068956	46069054	1247	1728,1602,1082	23,16,9	515,1497,966	18,39,32	189	149	2.7309528739067636e-08	4.25345173608e-07	0.983,0.987,0.99	0.958,0.968,0.96	0.025
3953	gene:Solyc10g081120.1	NA	10	-	62263242	62263291	62263245	62263291	62263089	62263142	3953	14,9,7	436,254,252	2,12,5	39,107,99	152	149	2.739896417679316e-08	4.26278281018e-07	0.031,0.034,0.027	0.048,0.099,0.047	-0.034
6402	gene:Solyc03g083420.2	NA	3	+	53295657	53295747	53295657	53295715	53296235	53297011	6402	0,4,0	174,169,101	0,6,0	17,59,46	181	149	2.998807476289304e-08	4.6605793695e-07	0.0,0.019,0.0	0.0,0.077,0.0	-0.019
10636	gene:Solyc01g087410.2	NA	1	-	82359489	82359582	82359535	82359582	82359322	82359411	10636	59,21,37	4,0,2	0,29,10	0,4,0	195	149	3.027902289679112e-08	4.7007369095e-07	0.919,1.0,0.934	NA,0.847,1.0	0.028
4989	gene:Solyc12g021180.1	NA	12	+	14643057	14643148	14643057	14643122	14643242	14643377	4989	29,19,12	86,84,63	0,5,4	7,21,17	175	149	3.177096537609066e-08	4.92705905585e-07	0.223,0.161,0.14	0.0,0.169,0.167	0.063
7842	gene:Solyc05g014310.2	NA	5	-	8116594	8116715	8116631	8116715	8116453	8116501	7842	50,22,20	0,4,1	4,13,8	2,8,0	186	149	3.19851744378072e-08	4.95495652932e-07	1.0,0.815,0.941	0.616,0.566,1.0	0.191
14734	gene:Solyc05g008180.2	NA	5	+	2572715	2572809	2572715	2572793	2573404	2573488	14734	31,18,21	296,264,199	4,8,12	62,211,135	165	149	3.54155080989796e-08	5.47461569521e-07	0.086,0.058,0.087	0.055,0.033,0.074	0.023
15010	gene:Solyc02g093770.2	NA	2	-	54492747	54492874	54492754	54492874	54492500	54492657	15010	2,1,0	62,26,30	4,1,0	38,47,25	156	149	3.538332964756729e-08	5.47461569521e-07	0.03,0.035,0.0	0.091,0.02,0.0	-0.015
15194	gene:Solyc09g008650.2	NA	9	-	2110027	2110126	2110034	2110126	2109114	2109189	15194	0,0,5	15,14,14	0,0,2	1,10,9	156	149	3.6191088447949865e-08	5.58852336911e-07	0.0,0.0,0.254	0.0,0.0,0.175	0.026
13070	gene:Solyc08g080520.2	NA	8	+	63801902	63802052	63801902	63802045	63802567	63802660	13070	3,2,0	3,0,5	2,0,1	0,0,0	156	149	3.674367298704643e-08	5.66779007037e-07	0.489,1.0,0.0	1.0,NA,1.0	-0.504
2452	gene:Solyc03g058860.2	NA	3	-	26333077	26333196	26333083	26333196	26332872	26332962	2452	9,9,3	2,0,0	2,8,3	4,0,0	155	149	3.7910351111354554e-08	5.84151173261e-07	0.812,1.0,1.0	0.325,1.0,1.0	0.162
6493	gene:Solyc08g075700.2	NA	8	-	59825067	59825179	59825071	59825179	59824824	59824954	6493	14,14,5	2,0,0	3,5,9	0,8,2	153	149	4.1258444148004086e-08	6.35063343933e-07	0.872,1.0,1.0	1.0,0.378,0.814	0.227
15172	gene:Solyc02g071880.2	NA	2	-	41250710	41250758	41250714	41250758	41249766	41250155	15172	11,6,9	55,14,33	2,16,2	11,15,9	153	149	4.166583144738617e-08	6.40650984491e-07	0.163,0.294,0.21	0.15,0.51,0.178	-0.057
4466	gene:Solyc10g017530.2	NA	10	+	5510636	5510785	5510636	5510707	5512391	5512452	4466	6,6,2	4,2,10	0,3,6	0,0,0	227	149	4.245028706296034e-08	6.52018345335e-07	0.496,0.663,0.116	NA,1.0,1.0	-0.575
9587	gene:Solyc11g027870.1	NA	11	-	19048828	19048977	19048832	19048977	19047603	19047743	9587	8,3,2	564,495,271	4,5,4	95,324,237	153	149	4.465205530548559e-08	6.85107730606e-07	0.014,0.006,0.007	0.039,0.015,0.016	-0.014
7405	gene:Solyc07g066060.2	NA	7	-	67590531	67590628	67590549	67590628	67590282	67590415	7405	3,5,1	76,102,59	1,5,0	62,120,70	167	149	4.509951148442077e-08	6.91238584726e-07	0.034,0.042,0.015	0.014,0.036,0.0	0.014
6208	gene:Solyc07g045420.2	NA	7	-	58515308	58515434	58515313	58515434	58514977	58515065	6208	109,55,98	10,9,10	1,20,9	1,0,1	154	149	4.689718429352036e-08	7.18029211909e-07	0.913,0.855,0.905	0.492,1.0,0.897	0.095
13381	gene:Solyc10g007410.2	NA	10	-	1777509	1777599	1777574	1777599	1776610	1776705	13381	119,60,101	20,4,8	8,12,23	0,2,3	214	149	4.780542763621947e-08	7.31159707851e-07	0.806,0.913,0.898	1.0,0.807,0.842	-0.011
8370	gene:Solyc02g082710.2	NA	2	+	46360460	46360689	46360460	46360519	46361115	46361186	8370	8,5,4	2,0,2	0,0,0	2,2,0	319	149	4.8611653317299803e-08	7.42703757244e-07	0.651,1.0,0.483	0.0,0.0,NA	0.711
28	gene:Solyc01g007790.2	NA	1	+	1939494	1939562	1939494	1939497	1939737	1939842	28	30,12,7	37,14,32	6,0,0	6,9,12	214	149	4.9200045968997084e-08	7.50898798838e-07	0.361,0.374,0.132	0.41,0.0,0.0	0.152
12411	gene:Solyc02g086790.2	NA	2	-	49403988	49404138	49403998	49404138	49403871	49403931	12411	20,4,4	4,4,7	1,9,5	0,0,0	159	149	5.006719300703841e-08	7.63326433617e-07	0.824,0.484,0.349	1.0,1.0,1.0	-0.448
2674	gene:Solyc08g066620.2	NA	8	+	55376968	55377085	55376968	55377056	55377173	55377438	2674	9,5,4	32,34,10	0,0,2	0,2,6	178	149	5.194125655685832e-08	7.91063145747e-07	0.191,0.11,0.251	NA,0.0,0.218	0.075
10405	gene:Solyc01g073740.2	NA	1	+	81114682	81114908	81114682	81114733	81115233	81115307	10405	46,33,26	452,442,202	0,4,9	36,130,125	324	149	5.214228646240047e-08	7.93288021016e-07	0.045,0.033,0.056	0.0,0.014,0.032	0.029
6278	gene:Solyc05g052020.2	NA	5	+	62366679	62366798	62366679	62366780	62366900	62367145	6278	28,18,5	32,26,17	0,0,0	1,6,5	167	149	5.252852572702756e-08	7.98323004681e-07	0.438,0.382,0.208	0.0,0.0,0.0	0.343
5758	gene:Solyc04g049360.2	ADCS	4	-	41630439	41630624	41630559	41630624	41629187	41629554	5758	99,8,73	17,6,21	4,11,4	4,0,0	269	149	5.32215671166414e-08	8.08005242934e-07	0.763,0.425,0.658	0.356,1.0,1.0	-0.17
12629	gene:Solyc12g013830.1	NA	12	+	4621679	4621729	4621679	4621725	4622384	4622430	12629	121,86,66	5,9,4	8,20,18	2,0,0	153	149	5.4778815871547657e-08	8.30773680203e-07	0.959,0.903,0.941	0.796,1.0,1.0	0.002
11693	gene:Solyc01g103100.2	NA	1	+	91767526	91767624	91767526	91767618	91767712	91767863	11693	11,20,6	98,60,48	4,9,1	38,116,111	155	149	5.540569286251214e-08	8.39399153776e-07	0.097,0.243,0.107	0.092,0.069,0.009	0.092
5750	gene:Solyc02g076780.2	NA	2	+	41880210	41880409	41880210	41880405	41881206	41881398	5750	22,9,10	0,4,0	5,14,17	0,2,0	153	149	5.654518568223731e-08	8.55764560671e-07	1.0,0.687,1.0	1.0,0.872,1.0	-0.062
14470	gene:Solyc02g093140.2	NA	2	-	54060756	54060958	54060893	54060958	54059916	54059965	14470	28,24,14	219,207,109	7,0,16	78,156,109	286	149	5.835720183247099e-08	8.82263120479e-07	0.062,0.057,0.063	0.045,0.0,0.071	0.022
14500	gene:Solyc12g038920.1	NA	12	+	46418260	46418418	46418260	46418383	46418530	46418716	14500	1,1,0	1,0,3	1,0,4	0,0,0	184	149	5.848816638483674e-08	8.83318144628e-07	0.447,1.0,0.0	1.0,NA,1.0	-0.518
11716	gene:Solyc01g010830.2	NA	1	-	6232411	6232495	6232419	6232495	6232247	6232320	11716	15,5,7	51,46,33	2,2,0	20,64,56	157	149	5.8593238847049455e-08	8.83980336963e-07	0.218,0.094,0.168	0.087,0.029,0.0	0.121
11013	gene:Solyc03g111350.2	NA	3	-	61953463	61953505	61953467	61953505	61953225	61953289	11013	2,2,0	26,22,7	0,1,2	0,13,9	153	149	5.869415186154366e-08	8.84578459892e-07	0.07,0.081,0.0	NA,0.07,0.178	-0.074
11463	gene:Solyc08g015870.2	NA	8	-	6174945	6175176	6174966	6175176	6174798	6174866	11463	24,19,14	527,538,346	1,4,2	39,99,50	170	149	6.043303929905138e-08	9.09835475912e-07	0.038,0.03,0.034	0.022,0.034,0.034	0.004
5539	gene:Solyc06g084510.2	NA	6	-	49593941	49594034	49593964	49594034	49590748	49590787	5539	1,6,3	139,193,69	2,1,0	42,98,81	172	149	6.14806472022833e-08	9.23681149122e-07	0.006,0.026,0.036	0.04,0.009,0.0	0.006
9269	gene:Solyc08g048550.2	NA	8	+	12223332	12223455	12223332	12223392	12223937	12224025	9269	115,131,73	4,8,4	48,136,88	8,17,16	212	149	6.144224470243541e-08	9.23681149122e-07	0.953,0.92,0.928	0.808,0.849,0.794	0.117
7169	gene:Solyc10g005840.2	NA	10	+	651367	651596	651367	651450	653547	653643	7169	3,2,6	5,4,0	0,0,0	0,0,6	295	149	6.331087095256974e-08	9.50189558018e-07	0.233,0.202,1.0	NA,NA,0.0	0.478
8860	gene:Solyc11g011590.1	NA	11	-	4650296	4650450	4650423	4650450	4650111	4650186	8860	7,5,4	6,2,6	0,6,0	0,0,2	276	149	6.419523151190684e-08	9.62461840674e-07	0.386,0.574,0.265	NA,1.0,0.0	-0.092
2482	gene:Solyc01g080510.2	NA	1	+	79760750	79760992	79760750	79760805	79761549	79761628	2482	38,27,24	212,225,141	12,16,11	60,199,132	336	149	6.698542419970765e-08	1.00325265e-06	0.074,0.051,0.07	0.081,0.034,0.036	0.015
1913	gene:Solyc12g019110.1	NA	12	+	9130267	9130398	9130267	9130385	9130485	9130602	1913	2,6,6	105,26,58	0,3,1	11,34,21	162	149	6.806449122318724e-08	1.01804100939e-06	0.017,0.175,0.087	0.0,0.075,0.042	0.054
355	gene:Solyc04g045630.2	NA	4	-	34501302	34501441	34501314	34501441	34501139	34501226	355	33,11,11	29,10,14	0,1,0	9,2,3	161	149	6.811383952554733e-08	1.01804100939e-06	0.513,0.504,0.421	0.0,0.316,0.0	0.374
486	gene:Solyc08g062700.2	NA	8	-	51793923	51793969	51793929	51793969	51790266	51790459	486	3,0,0	51,54,31	4,1,0	14,44,44	155	149	6.846961790639448e-08	1.02230025164e-06	0.054,0.0,0.0	0.215,0.021,0.0	-0.061
3750	gene:Solyc01g111840.2	NA	1	+	98010503	98010752	98010503	98010545	98010837	98010908	3750	44,32,14	48,60,34	5,7,2	6,17,16	356	149	6.948603320556107e-08	1.03640428453e-06	0.277,0.182,0.147	0.259,0.147,0.05	0.05
8083	gene:Solyc06g051380.1	NA	6	+	34723911	34724134	34723911	34723965	34724311	34724403	8083	20,0,3	35,6,18	2,2,0	0,2,0	318	149	7.017361051042175e-08	1.04557955475e-06	0.211,0.0,0.072	1.0,0.319,NA	-0.565
1907	gene:Solyc09g061420.2	NA	9	-	59097802	59098025	59097957	59098025	59095611	59095718	1907	55,21,32	0,0,3	12,39,13	2,6,2	304	149	7.182102884607356e-08	1.06902269534e-06	1.0,1.0,0.839	0.746,0.761,0.761	0.19
9047	gene:Solyc10g044890.1	NA	10	+	28879702	28879894	28879702	28879885	28880126	28880186	9047	8,2,4	100,44,51	0,6,0	12,50,44	158	149	7.287473237103589e-08	1.08358948092e-06	0.07,0.041,0.069	0.0,0.102,0.0	0.026
4973	gene:Solyc01g101240.2	NA	1	+	91059384	91059509	91059384	91059464	91059596	91059691	4973	22,8,9	21,17,18	4,2,2	2,2,2	194	149	7.341465450054069e-08	1.09049463136e-06	0.446,0.265,0.277	0.606,0.434,0.434	-0.162
2899	gene:Solyc07g049720.2	NA	7	-	60066857	60067018	60066923	60067018	60066595	60066769	2899	29,2,26	357,167,228	0,3,0	73,186,113	215	149	7.35686183550548e-08	1.09165849107e-06	0.053,0.008,0.073	0.0,0.011,0.0	0.041
6028	gene:Solyc10g086550.1	NA	10	-	65345420	65345658	65345423	65345658	65345259	65345334	6028	89,25,77	31,6,12	15,11,9	0,0,0	152	149	7.36924322315014e-08	1.09237303548e-06	0.738,0.803,0.863	1.0,1.0,1.0	-0.199
10259	gene:Solyc05g009980.2	NA	5	-	4178114	4178237	4178171	4178237	4177019	4177202	10259	40,50,28	841,905,597	7,25,12	160,546,325	206	149	7.699933524270564e-08	1.14022195101e-06	0.033,0.038,0.033	0.031,0.032,0.026	0.005
12295	gene:Solyc10g083830.1	NA	10	-	63573537	63573716	63573570	63573716	63572217	63572406	12295	3,4,4	251,170,136	6,2,1	36,119,82	182	149	7.772596453357035e-08	1.14980274174e-06	0.01,0.019,0.024	0.12,0.014,0.01	-0.03
5668	gene:Solyc05g006040.2	NA	5	-	777154	777349	777188	777349	776602	776701	5668	9,3,0	2,4,2	10,19,2	0,0,0	183	149	7.86428762436393e-08	1.16217589274e-06	0.786,0.379,0.0	1.0,1.0,1.0	-0.612
9059	gene:Solyc06g068220.2	NA	6	+	42264000	42264142	42264000	42264138	42265005	42265070	9059	0,4,0	2,7,0	2,6,0	0,0,0	153	149	8.407077484649486e-08	1.2411184532e-06	0.0,0.358,NA	1.0,1.0,NA	-0.821
11338	gene:Solyc04g051860.2	SK	4	+	51170497	51170589	51170497	51170579	51171263	51171346	11338	11,3,3	143,112,92	2,1,1	9,50,27	159	149	8.472651811468283e-08	1.24952141832e-06	0.067,0.024,0.03	0.172,0.018,0.034	-0.034
12386	gene:Solyc12g027870.1	NA	12	-	27698933	27699022	27698937	27699022	27698742	27698820	12386	2,2,4	133,89,62	0,1,0	25,50,44	153	149	9.164153920823295e-08	1.35012300315e-06	0.014,0.021,0.059	0.0,0.019,0.0	0.025
278	gene:Solyc06g009790.2	NA	6	-	3813940	3814061	3813944	3814061	3812197	3812515	278	77,52,45	70,45,51	5,48,12	10,52,30	153	149	9.577028806114358e-08	1.40951214987e-06	0.517,0.529,0.462	0.327,0.473,0.28	0.143
3981	gene:Solyc03g095620.2	NA	3	-	56794941	56795078	56794961	56795078	56793926	56794360	3981	8,10,2	296,298,128	2,3,1	48,101,110	169	149	9.812773650526278e-08	1.4427375353e-06	0.023,0.029,0.014	0.035,0.026,0.008	-0.001
2923	gene:Solyc02g083540.2	NA	2	-	46903379	46903532	46903481	46903532	46903043	46903129	2923	2,0,3	97,49,42	2,4,1	33,59,49	251	149	9.956589795943183e-08	1.46239311774e-06	0.012,0.0,0.041	0.035,0.039,0.012	-0.011
14077	gene:Solyc10g006840.2	NA	10	+	1279252	1279312	1279252	1279307	1279623	1279703	14077	15,6,4	8,11,3	1,2,3	0,0,0	154	149	1.0347486241280685e-07	1.51826225967e-06	0.645,0.345,0.563	1.0,1.0,1.0	-0.482
7968	gene:Solyc06g005160.2	NA	6	+	184376	184465	184376	184451	184580	184682	7968	317,322,168	5962,5739,3010	49,133,113	512,1505,1159	163	149	1.0423775145367379e-07	1.52790320354e-06	0.046,0.049,0.049	0.08,0.075,0.082	-0.031
6395	gene:Solyc04g080580.2	NA	4	+	64700172	64700414	64700172	64700312	64700690	64701003	6395	11,4,11	276,310,147	0,4,4	100,250,126	251	149	1.0536817095908764e-07	1.54290634108e-06	0.023,0.008,0.043	0.0,0.009,0.018	0.016
9263	gene:Solyc08g048550.2	NA	8	+	12221185	12221406	12221185	12221284	12221491	12221635	9263	6,6,1	1,7,3	0,8,1	0,0,0	271	149	1.1098983432387239e-07	1.62357773857e-06	0.767,0.32,0.155	NA,1.0,1.0	-0.586
9056	gene:Solyc10g085060.1	NA	10	+	64377234	64377352	64377234	64377305	64377421	64377604	9056	75,54,71	2,3,3	37,105,65	4,22,4	196	149	1.1164275484467336e-07	1.6314758041e-06	0.966,0.932,0.947	0.875,0.784,0.925	0.087
3452	gene:Solyc04g039620.2	NA	4	-	13384880	13385196	13385132	13385196	13384660	13384756	3452	204,177,112	0,0,0	34,70,59	1,2,9	401	149	1.1190210351037881e-07	1.63361230585e-06	1.0,1.0,1.0	0.927,0.929,0.709	0.145
2488	gene:Solyc06g008500.2	NA	6	-	2396662	2396758	2396666	2396758	2395995	2396077	2488	3,2,3	35,11,16	0,2,2	13,19,7	153	149	1.1491875970141395e-07	1.6750582181e-06	0.077,0.15,0.154	0.0,0.093,0.218	0.023
2926	gene:Solyc02g083540.2	NA	2	-	46898208	46898392	46898298	46898392	46897997	46898102	2926	2,7,6	175,187,77	5,6,4	36,106,144	239	149	1.1497317454878943e-07	1.6750582181e-06	0.007,0.023,0.046	0.08,0.034,0.017	-0.018
6450	gene:Solyc06g084530.2	NA	6	+	49627950	49628123	49627950	49628094	49631012	49631388	6450	5,11,0	194,240,104	0,0,2	53,123,90	178	149	1.2173681015501984e-07	1.77181054941e-06	0.021,0.037,0.0	0.0,0.0,0.018	0.013
6859	gene:Solyc05g050960.2	NA	5	+	61177866	61178021	61177866	61177998	61178101	61178168	6859	0,0,0	26,40,16	2,0,8	8,9,5	172	149	1.286238516429116e-07	1.87016230616e-06	0.0,0.0,0.0	0.178,0.0,0.581	-0.253
8428	gene:Solyc02g086080.2	NA	2	+	48864507	48864589	48864507	48864582	48864672	48864721	8428	18,29,15	4,2,9	6,39,20	0,0,0	156	149	1.3021679608574396e-07	1.89141861357e-06	0.811,0.933,0.614	1.0,1.0,1.0	-0.214
13231	gene:Solyc11g006460.1	NA	11	-	1151429	1151598	1151444	1151598	1151184	1151326	13231	161,136,170	0,0,0	18,53,28	0,13,0	164	149	1.3945807970202665e-07	2.02361382386e-06	1.0,1.0,1.0	1.0,0.787,1.0	0.071
14050	gene:Solyc06g010220.1	NA	6	-	5423689	5423771	5423716	5423771	5422937	5423077	14050	22,3,26	27,0,17	4,5,3	0,2,0	176	149	1.453928456224451e-07	2.10761235451e-06	0.408,1.0,0.564	1.0,0.679,1.0	-0.236
13709	gene:Solyc09g074400.2	NA	9	-	66196754	66196915	66196852	66196915	66196578	66196622	13709	18,17,10	2,3,1	2,7,13	0,4,4	247	149	1.4702316283544107e-07	2.12910774826e-06	0.844,0.774,0.858	1.0,0.514,0.662	0.1
12676	gene:Solyc09g055920.2	NA	9	-	46175785	46175900	46175843	46175900	46175478	46175694	12676	18,9,13	9,5,2	0,6,9	2,0,0	207	149	1.5293655231839384e-07	2.21119727873e-06	0.59,0.564,0.824	0.0,1.0,1.0	-0.007
2551	gene:Solyc01g005100.2	NA	1	-	96979	97106	97068	97106	96294	96370	2551	133,79,79	6,0,0	33,79,43	2,0,0	238	149	1.5299806631488903e-07	2.21119727873e-06	0.933,1.0,1.0	0.912,1.0,1.0	0.007
5971	gene:Solyc04g077030.2	NA	4	-	61996801	61996925	61996836	61996925	61995791	61996026	5971	21,2,4	1,9,2	0,2,1	0,0,0	184	149	1.5332733751344793e-07	2.21374009902e-06	0.944,0.153,0.618	NA,1.0,1.0	-0.428
12681	gene:Solyc01g103450.2	NA	1	+	92062873	92062981	92062873	92062953	92063063	92063206	12681	81,51,51	938,686,511	9,22,11	177,656,365	177	149	1.5608924195856312e-07	2.25136511029e-06	0.068,0.059,0.078	0.041,0.027,0.025	0.037
11557	gene:Solyc06g073400.2	NA	6	-	45237113	45237182	45237122	45237182	45234929	45234996	11557	5,0,1	5,7,0	0,4,0	0,0,0	158	149	1.565709598060569e-07	2.25605939888e-06	0.485,0.0,1.0	NA,1.0,NA	-0.505
6432	gene:Solyc01g099970.2	NA	1	-	90061137	90061324	90061147	90061324	90060927	90061065	6432	20,21,17	7,4,2	0,7,2	0,0,2	159	149	1.6791307635925006e-07	2.41707776319e-06	0.728,0.831,0.888	NA,1.0,0.484	0.074
6928	gene:Solyc02g093610.2	NA	2	-	54408363	54408649	54408480	54408649	54407573	54408073	6928	309,220,224	5,7,2	40,129,75	2,0,2	266	149	1.7076454790160723e-07	2.45567583925e-06	0.972,0.946,0.984	0.918,1.0,0.955	0.01
5566	gene:Solyc05g018810.2	NA	5	+	23877988	23878227	23877988	23878189	23879263	23879625	5566	188,193,102	13,3,4	65,175,123	4,3,4	187	149	1.7367121368995362e-07	2.49499003309e-06	0.92,0.981,0.953	0.928,0.979,0.961	-0.005
1889	gene:Solyc05g009070.2	NA	5	+	3218919	3218968	3218919	3218947	3219051	3219159	1889	19,17,10	1,0,3	3,3,4	0,6,0	170	149	1.8116261438735766e-07	2.60002567249e-06	0.943,1.0,0.745	1.0,0.305,1.0	0.128
6378	gene:Solyc02g078990.2	NA	2	+	43597957	43598093	43597957	43598017	43598698	43598757	6378	13,4,9	201,162,99	3,6,4	41,182,80	225	149	1.8162623345964922e-07	2.60409092223e-06	0.041,0.016,0.057	0.046,0.021,0.032	0.005
4149	gene:Solyc04g076230.2	NA	4	-	61176669	61176768	61176673	61176768	61174902	61175106	4149	23,10,7	155,93,79	0,8,4	26,105,72	153	149	1.98103723097343e-07	2.83752138302e-06	0.126,0.095,0.079	0.0,0.069,0.051	0.06
1887	gene:Solyc05g009070.2	NA	5	+	3218919	3218972	3218919	3218947	3219051	3219159	1887	34,43,32	1,0,3	6,16,5	0,6,0	174	149	1.998985030163109e-07	2.86039106695e-06	0.967,1.0,0.901	1.0,0.695,1.0	0.058
4213	gene:Solyc10g006600.2	NA	10	+	1133644	1133692	1133644	1133687	1134011	1134091	4213	29,20,15	98,112,54	9,2,1	22,46,46	154	149	2.027460842486847e-07	2.89826531127e-06	0.223,0.147,0.212	0.284,0.04,0.021	0.079
4372	gene:Solyc07g053320.2	NA	7	+	61789380	61789626	61789380	61789467	61790260	61790504	4372	24,11,15	62,38,23	0,1,12	3,24,12	308	149	2.0488416643337648e-07	2.92593233923e-06	0.158,0.123,0.24	0.0,0.02,0.326	0.058
14448	gene:Solyc12g008790.1	NA	12	+	2134195	2134269	2134195	2134264	2136973	2137098	14448	47,20,39	2,1,1	6,1,7	0,0,4	154	149	2.0560475414117382e-07	2.93042590354e-06	0.958,0.951,0.974	1.0,1.0,0.629	0.085
7188	gene:Solyc03g123600.2	NA	3	-	70408555	70408634	70408575	70408634	70408367	70408472	7188	17,10,7	5,2,9	2,1,1	0,1,0	169	149	2.0551266847979902e-07	2.93042590354e-06	0.75,0.815,0.407	1.0,0.469,1.0	-0.166
12349	gene:Solyc06g036580.2	NA	6	-	26687219	26687455	26687260	26687455	26686901	26687062	12349	5,0,3	99,69,89	0,2,1	13,46,39	190	149	2.0866408700080502e-07	2.97109673384e-06	0.038,0.0,0.026	0.0,0.033,0.02	0.004
15383	gene:Solyc10g085100.1	NA	10	-	64409631	64409759	64409685	64409759	64409430	64409490	15383	51,35,24	815,773,448	0,2,0	32,70,44	203	149	2.1538666261192038e-07	3.0637956993e-06	0.044,0.032,0.038	0.0,0.021,0.0	0.031
7224	gene:Solyc02g079250.2	NA	2	+	43855372	43855487	43855372	43855475	43855794	43856003	7224	10,2,8	29,33,21	0,0,0	9,19,19	161	149	2.1626764603482904e-07	3.07329948174e-06	0.242,0.053,0.261	0.0,0.0,0.0	0.185
4498	gene:Solyc11g072010.1	NA	11	-	55303146	55303333	55303267	55303333	55302909	55302979	4498	14,11,5	5,2,1	2,0,5	0,0,2	270	149	2.2039460424961942e-07	3.12886656456e-06	0.607,0.752,0.734	1.0,NA,0.58	-0.092
11556	gene:Solyc06g073400.2	NA	6	-	45237113	45237182	45237122	45237182	45235653	45235802	11556	9,1,4	75,47,51	2,10,4	8,30,19	158	149	2.2228001872896488e-07	3.15253331081e-06	0.102,0.02,0.069	0.191,0.239,0.166	-0.135
8845	gene:Solyc07g008950.2	NA	7	-	3977992	3978084	3978047	3978084	3977799	3977906	8845	13,11,13	354,215,296	4,15,8	71,247,138	204	149	2.235915059371195e-07	3.16802174948e-06	0.026,0.036,0.031	0.04,0.042,0.041	-0.01
1546	gene:Solyc04g078750.2	NA	4	+	63415044	63415144	63415044	63415128	63415484	63416058	1546	9,1,4	3,1,0	2,1,5	0,0,2	165	149	2.2723023239526226e-07	3.21642166208e-06	0.73,0.475,1.0	1.0,1.0,0.693	-0.163
15466	gene:Solyc10g085680.1	NA	10	-	64785182	64785356	64785211	64785356	64783994	64784399	15466	133,71,78	20,2,1	18,44,26	1,1,1	178	149	2.3466890635779182e-07	3.31846196865e-06	0.848,0.967,0.985	0.938,0.974,0.956	-0.023
5248	gene:Solyc04g015290.2	NA	4	+	5495605	5495660	5495605	5495618	5496231	5496310	5248	22,20,10	62,30,39	3,14,11	7,11,12	191	149	2.3906706744260276e-07	3.37734864945e-06	0.217,0.342,0.167	0.251,0.498,0.417	-0.147
15227	gene:Solyc06g066320.2	NA	6	-	41602201	41602362	41602265	41602362	41601715	41602091	15227	11,2,13	4,3,4	2,3,2	0,0,0	213	149	2.394440514649759e-07	3.37936775665e-06	0.658,0.318,0.695	1.0,1.0,1.0	-0.443
5981	gene:Solyc02g086830.2	NA	2	+	49442126	49442289	49442126	49442164	49442576	49442775	5981	4,6,4	333,338,186	5,2,6	66,184,125	274	149	2.5073493388870805e-07	3.5352646245e-06	0.006,0.01,0.012	0.04,0.006,0.025	-0.014
8313	gene:Solyc02g081340.2	NA	2	+	45341361	45341474	45341361	45341410	45341708	45342471	8313	43,44,33	529,404,367	1,1,3	18,60,53	213	149	2.648535010191355e-07	3.73068765631e-06	0.054,0.071,0.059	0.037,0.012,0.038	0.032
4511	gene:Solyc03g026310.2	NA	3	+	3746722	3746955	3746722	3746824	3747227	3747318	4511	10,4,5	67,23,37	1,0,0	13,47,27	280	149	2.7146435086780736e-07	3.82008021231e-06	0.074,0.085,0.067	0.039,0.0,0.0	0.062
12552	gene:Solyc03g111070.2	NA	3	+	61745069	61745243	61745069	61745094	61745466	61745598	12552	13,13,9	2,5,0	0,0,0	0,0,3	298	149	2.722280051376375e-07	3.82709633708e-06	0.765,0.565,1.0	NA,NA,0.0	0.777
11835	gene:Solyc06g066640.2	NA	6	+	41878134	41878326	41878134	41878321	41878806	41878933	11835	46,60,25	1970,2327,1004	107,251,163	2318,6614,4765	154	149	2.731995484597124e-07	3.83701856095e-06	0.022,0.024,0.024	0.043,0.035,0.032	-0.013
3682	gene:Solyc12g015630.1	NA	12	-	5640425	5640476	5640426	5640476	5640255	5640337	3682	8,10,2	131,130,104	0,2,0	7,24,32	150	149	2.7807406355485007e-07	3.90168447969e-06	0.057,0.071,0.019	0.0,0.076,0.0	0.024
4465	gene:Solyc10g017530.2	NA	10	+	5510636	5510816	5510636	5510707	5512391	5512452	4465	18,11,4	4,2,10	0,6,6	0,0,0	258	149	2.9004864255729763e-07	4.06574980703e-06	0.722,0.761,0.188	NA,1.0,1.0	-0.443
14709	gene:Solyc02g088940.2	NA	2	+	50859576	50859632	50859576	50859628	50859741	50859967	14709	29,0,6	25,4,10	0,0,0	1,14,0	153	149	2.9156134901002593e-07	4.08299006499e-06	0.53,0.0,0.369	0.0,0.0,NA	0.3
1747	gene:Solyc08g007040.2	NA	8	+	1604527	1604721	1604527	1604698	1605397	1605659	1747	52,71,21	1344,1368,785	29,90,56	789,2351,1844	172	149	3.265429909636707e-07	4.56843769722e-06	0.032,0.043,0.023	0.031,0.032,0.026	0.003
15230	gene:Solyc06g066320.2	NA	6	-	41602163	41602362	41602265	41602362	41601715	41602091	15230	17,3,11	4,3,4	2,4,2	0,0,0	251	149	3.490497155056219e-07	4.87858643995e-06	0.716,0.372,0.62	1.0,1.0,1.0	-0.431
13949	gene:Solyc02g092010.2	NA	2	-	53228020	53228169	53228024	53228169	53227885	53227941	13949	29,10,1	144,64,48	2,4,3	6,34,30	153	149	3.609692655376707e-07	5.04030392247e-06	0.164,0.132,0.02	0.245,0.103,0.089	-0.04
3042	gene:Solyc03g121710.2	NA	3	+	69790964	69791150	69790964	69791138	69791264	69791398	3042	38,24,27	123,91,88	4,15,7	20,72,45	161	149	3.6519025971397433e-07	5.0943159128e-06	0.222,0.196,0.221	0.156,0.162,0.126	0.065
9264	gene:Solyc08g048550.2	NA	8	+	12221185	12221402	12221185	12221284	12221491	12221635	9264	5,7,2	1,7,3	0,7,1	0,0,0	267	149	3.780436568420808e-07	5.26852733348e-06	0.736,0.358,0.271	NA,1.0,1.0	-0.545
5772	gene:Solyc06g061030.2	NA	6	+	39072907	39072989	39072907	39072985	39073362	39073805	5772	15,21,5	199,219,93	1,5,4	36,94,100	153	149	3.841474635885545e-07	5.34842919893e-06	0.068,0.085,0.05	0.026,0.049,0.037	0.03
7724	gene:Solyc01g098190.2	NA	1	+	88784240	88784449	88784240	88784367	88784559	88784606	7724	93,64,46	1,0,3	15,33,16	4,0,4	231	149	3.9733037710771e-07	5.52664353052e-06	0.984,1.0,0.908	0.708,1.0,0.721	0.154
12883	gene:Solyc02g080420.2	NA	2	+	44646890	44647106	44646890	44647102	44649096	44649152	12883	2,0,2	5,20,7	0,3,0	2,22,10	153	149	4.069525585190062e-07	5.6550346871e-06	0.28,0.0,0.218	0.0,0.117,0.0	0.127
14764	gene:Solyc04g072050.2	NA	4	-	59108005	59108099	59108009	59108099	59107678	59107696	14764	17,6,4	113,90,54	0,2,0	3,18,28	153	149	4.0846956736119276e-07	5.67065732073e-06	0.128,0.061,0.067	0.0,0.098,0.0	0.053
13056	gene:Solyc01g099900.2	NA	1	+	90026349	90026465	90026349	90026458	90026561	90026735	13056	151,162,92	0,27,0	36,161,94	0,0,0	156	149	4.233254608562824e-07	5.87125168477e-06	1.0,0.851,1.0	1.0,1.0,1.0	-0.05
11745	gene:Solyc05g055550.2	NA	5	-	65149483	65149567	65149493	65149567	65149038	65149080	11745	46,28,15	170,161,107	2,10,11	33,126,75	159	149	4.33395691622548e-07	6.00515066761e-06	0.202,0.14,0.116	0.054,0.069,0.121	0.071
15442	gene:Solyc10g076270.1	NA	10	+	59189825	59190032	59189825	59190004	59190146	59190485	15442	10,8,8	10,1,3	0,0,0	0,1,2	177	149	4.3797288434113186e-07	6.06275407873e-06	0.457,0.871,0.692	NA,0.0,0.0	0.673
8521	gene:Solyc10g038000.1	NA	10	+	18504926	18505014	18504926	18504976	18505100	18505888	8521	190,116,103	3,4,2	19,54,37	2,4,4	187	149	4.3903604271195267e-07	6.07164979375e-06	0.981,0.959,0.976	0.883,0.915,0.881	0.079
15447	gene:Solyc06g071880.2	NA	6	-	44285031	44285184	44285147	44285184	44284073	44284304	15447	6,0,0	2,4,0	0,3,6	1,4,2	265	149	4.4908709723024633e-07	6.20470766489e-06	0.628,0.0,NA	0.0,0.297,0.628	0.006
3004	gene:Solyc09g055570.2	NA	9	+	42215865	42215988	42215865	42215984	42216057	42216116	3004	4,2,2	9,10,4	0,1,1	0,5,0	153	149	4.5106196082867095e-07	6.2260349813e-06	0.302,0.163,0.327	NA,0.163,1.0	-0.318
3646	gene:Solyc03g032130.2	NA	3	-	4637186	4637245	4637196	4637245	4636204	4636306	3646	44,19,30	3924,2411,2905	13,8,4	315,787,516	159	149	4.6396907086417986e-07	6.39807587883e-06	0.01,0.007,0.01	0.037,0.009,0.007	-0.009
1904	gene:Solyc09g061420.2	NA	9	-	59097777	59098025	59097841	59098025	59095920	59096061	1904	36,9,23	23,2,5	5,19,7	6,25,20	213	149	4.645063828984697e-07	6.39937324073e-06	0.523,0.759,0.763	0.368,0.347,0.197	0.378
1110	gene:Solyc04g009730.2	NA	4	+	3056080	3056311	3056080	3056105	3056410	3056564	1110	8,4,9	23,11,24	0,1,0	14,25,14	355	149	4.7107502235159565e-07	6.48368081288e-06	0.127,0.132,0.136	0.0,0.017,0.0	0.126
2458	gene:Solyc01g010470.2	NA	1	+	5362876	5363015	5362876	5363010	5363098	5363216	2458	13,31,11	1,2,1	4,14,10	0,7,0	154	149	4.967633923100515e-07	6.83073319826e-06	0.926,0.937,0.914	1.0,0.659,1.0	0.039
10240	gene:Solyc06g073630.2	NA	6	+	45427944	45428091	45427944	45428080	45428186	45428244	10240	7,7,2	151,118,88	0,3,0	34,57,58	160	149	4.976490885455438e-07	6.83640108508e-06	0.041,0.052,0.021	0.0,0.047,0.0	0.022
1383	gene:Solyc05g013740.2	NA	5	+	7059121	7059187	7059121	7059163	7059262	7059437	1383	99,51,88	12,2,14	16,37,20	2,3,9	173	149	5.236371282525706e-07	7.18657115752e-06	0.877,0.956,0.844	0.873,0.914,0.657	0.078
7416	gene:Solyc12g010840.1	NA	12	+	3776872	3777040	3776872	3776996	3777526	3777682	7416	916,937,631	10,12,13	480,1380,879	7,15,8	193	149	5.325435217632046e-07	7.30186454627e-06	0.986,0.984,0.974	0.981,0.986,0.988	-0.004
10362	gene:Solyc08g065160.2	NA	8	-	52923949	52924163	52924108	52924163	52923765	52923855	10362	7,1,2	1,0,0	0,5,2	0,2,4	308	149	5.453614061421753e-07	7.47051990691e-06	0.772,1.0,1.0	NA,0.547,0.195	0.553
503	gene:Solyc04g080390.2	NA	4	-	64585774	64585877	64585818	64585877	64585262	64585322	503	78,48,39	5,0,0	17,34,26	2,0,0	193	149	5.666742813686865e-07	7.75511210844e-06	0.923,1.0,1.0	0.868,1.0,1.0	0.018
14830	gene:Solyc03g117850.2	NA	3	-	66876606	66876851	66876770	66876851	66875899	66875966	14830	1,1,5	1,0,0	0,1,1	0,4,0	313	149	5.715508106953709e-07	7.81444186062e-06	0.323,1.0,1.0	NA,0.106,1.0	0.221
11884	gene:Solyc01g090380.2	NA	1	+	84080922	84081077	84080922	84081042	84081443	84081734	11884	5,1,1	0,0,0	0,0,0	4,0,0	184	149	5.731175193907416e-07	7.82844914377e-06	1.0,1.0,1.0	0.0,NA,NA	1.0
11466	gene:Solyc08g076030.2	NA	8	-	60086766	60086928	60086780	60086928	60086339	60086525	11466	256,192,124	15,13,4	46,151,108	0,0,0	163	149	5.754229909792613e-07	7.84509645303e-06	0.94,0.931,0.966	1.0,1.0,1.0	-0.054
1890	gene:Solyc05g009070.2	NA	5	+	3217566	3217889	3217566	3217812	3218418	3218590	1890	194,183,125	4,2,2	21,59,32	6,7,0	226	149	5.752255863415497e-07	7.84509645303e-06	0.97,0.984,0.976	0.698,0.847,1.0	0.128
7135	gene:Solyc04g076120.2	NA	4	+	61075741	61075963	61075741	61075855	61076056	61076143	7135	7,14,4	2,1,5	4,3,2	0,0,0	257	149	5.921509468297455e-07	8.0655428022e-06	0.67,0.89,0.317	1.0,1.0,1.0	-0.374
4260	gene:Solyc01g110280.2	NA	1	-	96996966	96997077	96997040	96997077	96996190	96996319	4260	259,259,154	21,19,13	33,87,47	2,3,4	223	149	5.98959622855206e-07	8.15059286973e-06	0.892,0.901,0.888	0.917,0.951,0.887	-0.025
8014	gene:Solyc03g082960.2	NA	3	-	52817913	52818024	52817921	52818024	52817386	52817466	8014	419,316,255	9,12,15	34,100,58	2,6,9	157	149	6.013286448054857e-07	8.17512521064e-06	0.978,0.962,0.942	0.942,0.941,0.859	0.047
2561	gene:Solyc10g085930.1	NA	10	-	64943388	64943567	64943509	64943567	64942936	64943134	2561	18,3,15	18,3,12	0,2,1	6,11,7	270	149	6.21685103889618e-07	8.44392241765e-06	0.356,0.356,0.408	0.0,0.091,0.073	0.319
12405	gene:Solyc07g018340.2	NA	7	+	10347787	10347844	10347787	10347833	10347944	10348241	12405	50,8,48	18,1,20	4,9,15	2,4,2	160	149	6.428335816540913e-07	8.72296170293e-06	0.721,0.882,0.691	0.651,0.677,0.875	0.03
3164	gene:Solyc02g091560.2	NA	2	+	52828249	52828394	52828249	52828368	52828739	52828941	3164	1339,1796,964	1572,2106,936	487,1358,902	348,1159,785	175	149	6.460426532575152e-07	8.75827589458e-06	0.42,0.421,0.467	0.544,0.499,0.495	-0.077
2224	gene:Solyc12g088340.1	NA	12	+	63764968	63765179	63764968	63765118	63767308	63767569	2224	23,11,11	69,50,55	2,0,5	28,64,52	210	149	6.477989559569473e-07	8.77384739785e-06	0.191,0.135,0.124	0.048,0.0,0.064	0.113
8564	gene:Solyc11g068610.1	NA	11	+	53257831	53258062	53257831	53258039	53259701	53259871	8564	10,18,11	40,37,36	0,0,5	12,43,10	172	149	6.505808234329276e-07	8.80326703723e-06	0.178,0.296,0.209	0.0,0.0,0.302	0.127
14466	gene:Solyc02g093140.2	NA	2	-	54057325	54057383	54057333	54057383	54056939	54057244	14466	401,378,230	6,12,4	62,236,209	0,9,0	157	149	6.607435342763019e-07	8.93241118715e-06	0.984,0.968,0.982	1.0,0.961,1.0	-0.009
6931	gene:Solyc10g085340.1	NA	10	+	64553872	64554037	64553872	64553994	64554117	64554181	6931	6,1,0	73,75,33	1,0,0	13,30,40	192	149	6.85586514797077e-07	9.25958662361e-06	0.06,0.01,0.0	0.056,0.0,0.0	0.005
10778	gene:Solyc11g066660.1	NA	11	-	52433522	52433576	52433533	52433576	52431239	52431320	10778	12,6,8	64,63,28	0,0,0	8,29,18	160	149	6.897635996687116e-07	9.30729612338e-06	0.149,0.081,0.21	0.0,0.0,0.0	0.147
10394	gene:Solyc11g012900.1	NA	11	-	5693099	5693328	5693106	5693328	5692411	5692445	10394	9,4,6	2,0,3	1,0,0	0,0,1	156	149	7.105163802980936e-07	9.57837114729e-06	0.811,1.0,0.656	1.0,NA,0.0	0.322
2560	gene:Solyc10g085930.1	NA	10	-	64943437	64943567	64943509	64943567	64942936	64943134	2560	10,0,9	18,3,12	0,1,0	6,11,7	221	149	7.189623998534431e-07	9.68318948609e-06	0.272,0.0,0.336	0.0,0.058,0.0	0.183
11185	gene:Solyc06g082890.2	NA	6	-	48527200	48527305	48527203	48527305	48527083	48527087	11185	2,1,4	11,6,7	0,1,2	0,0,0	152	149	7.260101342423645e-07	9.76899750064e-06	0.151,0.14,0.359	NA,1.0,1.0	-0.783
3578	gene:Solyc02g079650.2	NA	2	+	44157259	44157501	44157259	44157497	44157596	44157747	3578	7,7,1	72,89,61	0,1,0	3,17,20	153	149	7.37982816750577e-07	9.92085280097e-06	0.086,0.071,0.016	0.0,0.054,0.0	0.04
12289	gene:Solyc03g026260.2	NA	3	-	3703336	3703438	3703363	3703438	3702977	3703085	12289	49,23,32	54,43,37	2,5,3	16,27,10	176	149	7.535306911919365e-07	1.01110372857e-05	0.434,0.312,0.423	0.096,0.136,0.203	0.245
9650	gene:Solyc04g063210.2	NA	4	-	55351880	55351968	55351893	55351968	55351352	55351525	9650	11,5,6	251,76,172	0,1,0	5,18,15	162	149	7.528492348766858e-07	1.01110372857e-05	0.039,0.057,0.031	0.0,0.049,0.0	0.026
2566	gene:Solyc04g079940.2	NA	4	-	64261677	64261806	64261682	64261806	64261273	64261500	2566	12,0,6	9,3,8	0,2,1	0,0,0	154	149	7.564782805039797e-07	1.01411638012e-05	0.563,0.0,0.421	NA,1.0,1.0	-0.672
7723	gene:Solyc01g098190.2	NA	1	+	88784252	88784455	88784252	88784367	88784559	88784606	7723	94,61,47	1,0,3	15,33,16	4,0,4	237	149	7.581046042670386e-07	1.01535382898e-05	0.983,1.0,0.908	0.702,1.0,0.715	0.158
8369	gene:Solyc02g082710.2	NA	2	+	46360456	46360536	46360456	46360519	46361115	46361186	8369	122,67,104	2,0,2	17,23,26	2,2,0	166	149	7.652450561243462e-07	1.02396738835e-05	0.982,1.0,0.979	0.884,0.912,1.0	0.055
3961	gene:Solyc09g091850.2	NA	9	-	71061896	71062073	71062034	71062073	71060895	71061034	3961	23,8,9	50,8,26	6,12,0	9,24,15	287	149	7.878365096218094e-07	1.05322069684e-05	0.193,0.342,0.152	0.257,0.206,0.0	0.075
8597	gene:Solyc01g094460.2	NA	1	-	85931877	85931980	85931912	85931980	85930759	85930944	8597	2,4,1	123,106,73	2,0,7	38,123,85	184	149	8.324202026375192e-07	1.1117930514e-05	0.013,0.03,0.011	0.041,0.0,0.063	-0.017
5140	gene:Solyc03g097130.2	NA	3	+	59466952	59467069	59466952	59466999	59467408	59467490	5140	17,9,12	94,84,56	4,9,5	34,57,47	219	149	8.383578884645398e-07	1.11868865006e-05	0.11,0.068,0.127	0.074,0.097,0.067	0.022
4695	gene:Solyc08g083040.2	NA	8	-	65626973	65627142	65627011	65627142	65626781	65626876	4695	6,0,1	66,31,43	0,0,1	8,11,14	187	149	8.448947897718866e-07	1.12637035778e-05	0.068,0.0,0.018	0.0,0.0,0.054	0.011
8008	gene:Solyc08g066540.2	NA	8	-	55285728	55285905	55285868	55285905	55285200	55285278	8008	16,11,15	141,112,72	4,11,12	33,152,78	289	149	8.471786529141049e-07	1.12837319103e-05	0.055,0.048,0.097	0.059,0.036,0.073	0.011
15232	gene:Solyc06g066320.2	NA	6	-	41602250	41602362	41602265	41602362	41601715	41602091	15232	14,4,4	4,3,4	3,2,4	0,0,0	164	149	8.662276465704505e-07	1.15268154481e-05	0.761,0.548,0.476	1.0,1.0,1.0	-0.405
8374	gene:Solyc07g056340.2	NA	7	-	64208509	64208597	64208512	64208597	64208353	64208422	8374	7,4,5	181,174,115	0,5,1	35,97,68	152	149	8.707688592757873e-07	1.15765753133e-05	0.037,0.022,0.041	0.0,0.048,0.014	0.013
12535	gene:Solyc07g042850.2	NA	7	-	56393539	56393745	56393629	56393745	56393144	56393408	12535	2,8,1	7,1,10	0,0,2	4,4,0	239	149	9.012992526289599e-07	1.1971443063e-05	0.151,0.833,0.059	0.0,0.0,1.0	0.014
13618	gene:Solyc06g050710.2	NA	6	-	33473898	33474045	33473931	33474045	33473747	33473823	13618	15,15,5	167,152,140	0,9,20	49,158,79	182	149	9.109987418536508e-07	1.208915426e-05	0.068,0.075,0.028	0.0,0.045,0.172	-0.015
8912	gene:Solyc01g104060.2	NA	1	-	92537377	92537501	92537399	92537501	92537122	92537156	8912	8,3,10	83,57,52	4,8,1	20,93,55	171	149	9.258501813716282e-07	1.22749540116e-05	0.077,0.044,0.144	0.148,0.07,0.016	0.01
2079	gene:Solyc07g014590.2	NA	7	-	4935125	4935280	4935138	4935280	4934955	4935063	2079	9,3,5	92,47,61	0,7,0	35,94,65	162	149	9.300789234810794e-07	1.23197059608e-05	0.083,0.055,0.07	0.0,0.064,0.0	0.048
10371	gene:Solyc03g007100.2	NA	3	-	1687133	1687259	1687195	1687259	1683595	1683673	10371	123,19,84	3,0,3	15,70,55	1,0,2	211	149	9.33672168276622e-07	1.23559658713e-05	0.967,1.0,0.952	0.914,1.0,0.951	0.018
1685	gene:Solyc01g098500.2	NA	1	+	89006445	89006538	89006445	89006493	89006908	89007075	1685	132,64,107	6,6,7	15,54,12	0,4,0	194	149	9.450729196063699e-07	1.24839549984e-05	0.944,0.891,0.922	1.0,0.912,1.0	-0.052
7695	gene:Solyc04g079320.2	NA	4	+	63843313	63843406	63843313	63843394	63843535	63843787	7695	19,33,9	2,2,0	4,20,13	2,3,0	161	149	9.445466205012449e-07	1.24839549984e-05	0.898,0.939,1.0	0.649,0.861,1.0	0.109
1941	gene:Solyc01g098000.2	NA	1	+	88638228	88638353	88638228	88638267	88638854	88638968	1941	0,0,6	144,137,123	2,4,4	68,133,80	235	149	9.47157433049349e-07	1.25000539473e-05	0.0,0.0,0.03	0.018,0.019,0.031	-0.013
6015	gene:Solyc05g052920.2	NA	5	-	63103265	63103376	63103316	63103376	63103090	63103130	6015	250,135,190	12,14,16	78,225,135	18,50,20	200	149	9.498568668845252e-07	1.25242314558e-05	0.939,0.878,0.898	0.764,0.77,0.834	0.116
7787	gene:Solyc02g071800.2	NA	2	+	41151226	41151298	41151226	41151252	41151377	41151449	7787	77,18,52	8,3,1	4,21,15	2,0,0	195	149	9.532957332747285e-07	1.25581056542e-05	0.88,0.821,0.975	0.604,1.0,1.0	0.024
8243	gene:Solyc02g086970.2	NA	2	-	49539375	49539518	49539380	49539518	49538751	49538928	8243	45,16,17	27,12,4	24,58,30	11,37,29	154	149	9.771297542852856e-07	1.28603458454e-05	0.617,0.563,0.804	0.679,0.603,0.5	0.067
2922	gene:Solyc02g083540.2	NA	2	-	46903300	46903532	46903379	46903532	46903043	46903129	2922	0,2,2	2,0,3	0,4,0	2,4,1	228	149	1.0166576479272886e-06	1.33683999278e-05	0.0,1.0,0.303	0.0,0.395,0.0	0.303
14431	gene:Solyc09g098580.2	NA	9	+	72370512	72370610	72370512	72370609	72372419	72372480	14431	102,43,93	19,3,12	7,21,28	0,0,0	150	149	1.0501243034362333e-06	1.37959005396e-05	0.842,0.934,0.885	1.0,1.0,1.0	-0.113
5166	gene:Solyc03g026300.2	NA	3	-	3733590	3733753	3733600	3733753	3733306	3733503	5166	8,3,10	143,97,90	2,5,0	24,70,35	159	149	1.0921689360426088e-06	1.4335213726e-05	0.05,0.028,0.094	0.072,0.063,0.0	0.012
829	gene:Solyc06g083760.2	NA	6	+	49094713	49094896	49094713	49094890	49094994	49095027	829	8,8,13	38,19,27	0,1,3	1,6,7	155	149	1.0998842566850522e-06	1.44233686631e-05	0.168,0.288,0.316	0.0,0.138,0.292	0.114
13668	gene:Solyc03g123760.2	PDS	3	+	70506657	70506723	70506657	70506705	70507115	70507303	13668	1,4,3	6,2,6	0,3,2	0,0,0	167	149	1.1241691990597742e-06	1.47284527187e-05	0.129,0.641,0.308	NA,1.0,1.0	-0.641
11492	gene:Solyc09g011880.2	NA	9	-	5157084	5157210	5157127	5157210	5155739	5156368	11492	310,339,170	26,28,6	49,196,116	2,7,13	192	149	1.1724345465948756e-06	1.53329800577e-05	0.902,0.904,0.956	0.95,0.956,0.874	-0.006
13576	gene:Solyc03g112600.2	NA	3	+	62994234	62994414	62994234	62994397	62994533	62994651	13576	4,2,9	8,5,4	0,6,5	0,0,0	166	149	1.1719419313467424e-06	1.53329800577e-05	0.31,0.264,0.669	NA,1.0,1.0	-0.586
11065	gene:Solyc12g095880.1	NA	12	-	64994399	64994512	64994410	64994512	64993329	64993376	11065	10,1,4	148,66,105	0,2,1	24,82,55	160	149	1.2113249410833926e-06	1.58272484157e-05	0.059,0.014,0.034	0.0,0.022,0.017	0.023
6784	gene:Solyc03g116640.2	NA	3	+	65969627	65969797	65969627	65969634	65971604	65971674	6784	8,12,4	19,9,6	0,1,0	0,15,6	312	149	1.2205252405296074e-06	1.59330410694e-05	0.167,0.389,0.241	NA,0.031,0.0	0.25
15342	gene:Solyc11g062070.1	NA	11	-	48931571	48931682	48931588	48931682	48924981	48925066	15342	14,10,7	122,91,92	0,0,1	16,73,54	166	149	1.2397425811334578e-06	1.61692894186e-05	0.093,0.09,0.064	0.0,0.0,0.016	0.077
2711	gene:Solyc01g111870.1	NA	1	-	98039534	98039691	98039595	98039691	98039298	98039443	2711	8,0,4	0,0,0	2,8,4	0,0,6	210	149	1.2579216799310055e-06	1.63915823239e-05	1.0,NA,1.0	1.0,1.0,0.321	0.226
12165	gene:Solyc03g120880.2	NA	3	-	69114092	69114219	69114112	69114219	69113955	69114018	12165	160,113,67	31,46,27	20,92,55	0,9,13	169	149	1.2641133570599203e-06	1.6457410865e-05	0.82,0.684,0.686	1.0,0.9,0.789	-0.166
12212	gene:Solyc03g113910.2	NA	3	+	63949104	63949176	63949104	63949167	63949411	63949454	12212	1745,1723,896	21,33,14	174,670,409	1,11,5	158	149	1.3069302578181482e-06	1.69995126688e-05	0.987,0.98,0.984	0.994,0.983,0.987	-0.004
8387	gene:Solyc04g008730.2	NA	4	-	2394804	2395010	2394919	2395010	2394550	2394730	8387	41,35,23	21,8,5	8,35,23	2,9,6	264	149	1.3185221352760865e-06	1.71348538156e-05	0.524,0.712,0.722	0.693,0.687,0.684	-0.035
14710	gene:Solyc02g088940.2	NA	2	+	50860078	50860174	50860078	50860162	50860284	50860333	14710	198,102,120	26,14,22	16,28,12	9,10,8	161	149	1.3355319655552987e-06	1.7340297229e-05	0.876,0.871,0.835	0.622,0.722,0.581	0.219
6159	gene:Solyc01g090290.2	NA	1	+	83963897	83963992	83963897	83963989	83964409	83964727	6159	4,7,2	145,162,132	3,6,7	67,150,139	152	149	1.3513228070569061e-06	1.75295585699e-05	0.026,0.041,0.015	0.042,0.038,0.047	-0.015
5126	gene:Solyc01g094940.2	NA	1	+	86346017	86346227	86346017	86346218	86346316	86346620	5126	130,178,92	6,6,5	76,164,109	4,1,6	158	149	1.3659256660205127e-06	1.77030832729e-05	0.953,0.965,0.946	0.947,0.994,0.945	-0.007
14899	gene:Solyc11g012410.1	IMP3	11	+	5245996	5246208	5245996	5246042	5246310	5246401	14899	139,84,71	1247,1329,642	1,2,2	32,129,82	315	149	1.3958125608775211e-06	1.80742078511e-05	0.05,0.029,0.05	0.015,0.007,0.011	0.032
718	gene:Solyc09g011930.2	NA	9	-	5194439	5194617	5194454	5194617	5194194	5194332	718	6,9,1	272,223,164	1,1,3	39,129,63	164	149	1.4236621036614676e-06	1.84183095454e-05	0.02,0.035,0.006	0.023,0.007,0.041	-0.003
216	gene:Solyc03g019730.2	NA	3	+	61419731	61419843	61419731	61419807	61420060	61420111	216	24,15,17	9,3,7	2,9,6	0,0,2	185	149	1.4653838850714816e-06	1.89411034312e-05	0.682,0.801,0.662	1.0,1.0,0.707	-0.187
12032	gene:Solyc09g074640.2	NA	9	-	66457765	66457885	66457770	66457885	66457528	66457685	12032	108,76,60	6,3,0	17,38,49	0,0,3	154	149	1.472270261671925e-06	1.90130930573e-05	0.946,0.961,1.0	1.0,1.0,0.94	-0.011
2394	gene:Solyc07g007430.2	NA	7	-	2151841	2152017	2151855	2152017	2149327	2149440	2394	2,0,1	84,53,33	0,4,2	38,80,48	163	149	1.5003651206238677e-06	1.93585984018e-05	0.021,0.0,0.027	0.0,0.044,0.037	-0.011
1615	gene:Solyc03g007900.2	NA	3	+	2420529	2420663	2420529	2420647	2420745	2420843	1615	26,24,10	52,47,34	3,13,0	12,35,12	165	149	1.5161537478047436e-06	1.95448462596e-05	0.311,0.316,0.21	0.184,0.251,0.0	0.134
5419	gene:Solyc02g081330.2	NA	2	+	45335357	45335521	45335357	45335475	45335628	45336338	5419	65,21,41	50,23,29	0,1,2	2,8,4	195	149	1.521582420312308e-06	1.95973300486e-05	0.498,0.411,0.519	0.0,0.087,0.276	0.355
8048	gene:Solyc04g079400.2	NA	4	-	63911085	63911314	63911092	63911314	63910867	63910965	8048	0,2,0	89,101,63	0,2,4	9,31,34	156	149	1.5549210030419571e-06	2.00088675953e-05	0.0,0.019,0.0	0.0,0.058,0.101	-0.047
7995	gene:Solyc07g039510.2	NA	7	-	47623055	47623226	47623059	47623226	47621489	47621572	7995	6,3,7	7,14,10	0,0,1	3,3,0	153	149	1.565939045096149e-06	2.01327051942e-05	0.455,0.173,0.405	0.0,0.0,1.0	0.011
12082	gene:Solyc08g060920.2	NA	8	+	45778313	45778524	45778313	45778440	45778672	45779445	12082	999,791,553	6669,5702,4603	4,7,3	15,29,14	233	149	1.6063884705740455e-06	2.06343743222e-05	0.087,0.081,0.071	0.146,0.134,0.121	-0.054
8737	gene:Solyc09g018710.2	NA	9	-	16674283	16674369	16674299	16674369	16673878	16674110	8737	26,12,22	13,0,0	3,19,22	0,0,0	165	149	1.6143455621458155e-06	2.07181522011e-05	0.644,1.0,1.0	1.0,1.0,1.0	-0.119
1145	gene:Solyc06g008590.2	NA	6	+	2500938	2501014	2500938	2501000	2501179	2501460	1145	6,4,4	74,76,54	0,2,2	29,64,44	163	149	1.638788413122794e-06	2.10131679473e-05	0.069,0.046,0.063	0.0,0.028,0.04	0.037
5610	gene:Solyc08g083100.1	NA	8	+	65662891	65663034	65662891	65662916	65663110	65663160	5610	11,1,7	1,0,0	0,0,0	0,0,2	267	149	1.656076904861545e-06	2.12160056365e-05	0.86,1.0,1.0	NA,NA,0.0	0.953
4977	gene:Solyc01g101240.2	NA	1	+	91059384	91059509	91059384	91059445	91059596	91059691	4977	177,136,104	1493,1121,1110	9,20,19	112,324,255	213	149	1.6622389551240197e-06	2.12760691791e-05	0.077,0.078,0.062	0.053,0.041,0.05	0.024
3089	gene:Solyc01g098110.2	NA	1	+	88713827	88713940	88713827	88713936	88715220	88715367	3089	8,8,4	72,48,31	0,4,2	8,22,16	153	149	1.7321554742883166e-06	2.21513381203e-05	0.098,0.14,0.112	0.0,0.15,0.109	0.03
6812	gene:Solyc12g013880.1	NA	12	-	4672975	4673082	4672996	4673082	4672302	4672392	6812	5,1,3	171,114,71	1,2,0	31,38,42	170	149	1.8417633857739958e-06	2.35321944812e-05	0.025,0.008,0.036	0.027,0.044,0.0	-0.001
7336	gene:Solyc10g080130.1	NA	10	+	61518778	61518876	61518778	61518826	61519775	61519842	7336	4,0,6	3,0,0	0,1,0	0,2,2	199	149	1.861251245987607e-06	2.37601640049e-05	0.5,NA,1.0	NA,0.272,0.0	0.614
7718	gene:Solyc01g098190.2	NA	1	+	88784252	88784473	88784252	88784367	88784559	88784606	7718	99,62,47	1,0,3	15,33,17	4,0,4	255	149	1.8655271613425674e-06	2.37937112681e-05	0.983,1.0,0.902	0.687,1.0,0.713	0.162
14068	gene:Solyc02g086160.2	NA	2	+	48911382	48911571	48911382	48911517	48911861	48912136	14068	160,108,125	307,168,217	32,96,53	42,159,78	203	149	1.8717374565467883e-06	2.38518494242e-05	0.277,0.321,0.297	0.359,0.307,0.333	-0.035
11319	gene:Solyc12g011450.1	CAB13	12	+	4262291	4262513	4262291	4262417	4262618	4262780	11319	276,259,161	4308,5121,2642	110,324,184	2776,8315,5361	245	149	1.9362004550384924e-06	2.46515539417e-05	0.038,0.03,0.036	0.024,0.023,0.02	0.012
5253	gene:Solyc11g009060.1	NA	11	-	3185714	3185801	3185729	3185801	3185517	3185615	5253	11,7,9	7,2,3	5,16,6	0,1,0	164	149	1.950711301958627e-06	2.48144227116e-05	0.588,0.761,0.732	1.0,0.936,1.0	-0.285
1574	gene:Solyc04g011380.2	NA	4	-	3861458	3861585	3861518	3861585	3860405	3861296	1574	7,0,2	0,0,0	0,0,0	2,0,0	209	149	1.968132230908894e-06	2.50139904488e-05	1.0,NA,1.0	0.0,NA,NA	1.0
4506	gene:Solyc01g104880.2	NA	1	-	93199134	93199219	93199162	93199219	93198157	93198269	4506	83,31,65	1,5,4	4,18,4	0,2,0	177	149	2.095895643843768e-06	2.66143723006e-05	0.986,0.839,0.932	1.0,0.883,1.0	-0.042
218	gene:Solyc03g019730.2	NA	3	+	61419731	61419848	61419731	61419807	61420060	61420111	218	245,119,167	9,3,7	30,104,72	0,0,2	190	149	2.1031681523683582e-06	2.66832528857e-05	0.955,0.969,0.949	1.0,1.0,0.966	-0.031
1576	gene:Solyc04g011380.2	NA	4	-	3861443	3861585	3861518	3861585	3860405	3861296	1576	6,0,4	0,0,0	0,0,0	2,0,0	224	149	2.1557024966349894e-06	2.73257529819e-05	1.0,NA,1.0	0.0,NA,NA	1.0
3441	gene:Solyc01g091780.2	NA	1	+	85354112	85354309	85354112	85354221	85354846	85354987	3441	14,5,11	139,159,103	1,1,4	51,141,108	237	149	2.3039263131594405e-06	2.91790246574e-05	0.06,0.019,0.063	0.012,0.004,0.023	0.034
10862	gene:Solyc06g075130.2	NA	6	+	46619771	46619923	46619771	46619843	46620065	46620212	10862	0,0,5	3,0,3	4,0,0	0,0,0	229	149	2.3258881153050964e-06	2.94313519796e-05	0.0,NA,0.52	1.0,NA,NA	-0.74
1998	gene:Solyc02g067270.1	NA	2	-	37456218	37456373	37456312	37456373	37456051	37456128	1998	16,7,2	9,6,15	4,6,0	0,0,0	243	149	2.366955641900046e-06	2.99247859525e-05	0.522,0.417,0.076	1.0,1.0,NA	-0.662
3895	gene:Solyc06g075540.2	NA	6	+	46909144	46909265	46909144	46909212	46909383	46909579	3895	5,5,1	171,159,85	1,0,3	38,84,51	202	149	2.427295273437705e-06	3.06607954137e-05	0.021,0.023,0.009	0.019,0.0,0.042	-0.003
7606	gene:Solyc05g051750.2	NA	5	-	62133019	62133066	62133034	62133066	62132832	62132896	7606	768,546,562	25,22,19	89,198,164	6,14,9	164	149	2.4353306975411017e-06	3.07354061286e-05	0.965,0.958,0.964	0.931,0.928,0.943	0.028
5226	gene:Solyc03g025390.2	NA	3	-	2817752	2817954	2817881	2817954	2817532	2817617	5226	14,18,8	175,188,110	4,2,1	54,184,129	278	149	2.4778556079785755e-06	3.12447853869e-05	0.041,0.049,0.038	0.038,0.006,0.004	0.027
1093	gene:Solyc12g019100.1	NA	12	+	9115156	9115316	9115156	9115283	9118009	9118093	1093	13,0,3	85,27,52	0,6,0	46,120,53	182	149	2.5133369390423622e-06	3.166453641e-05	0.111,0.0,0.045	0.0,0.039,0.0	0.039
12340	gene:Solyc01g105180.2	NA	1	+	93450682	93450852	93450682	93450839	93450947	93451033	12340	5,0,5	0,0,0	0,0,0	0,0,2	162	149	2.5579860828300754e-06	3.21989564637e-05	1.0,NA,1.0	NA,NA,0.0	1.0
14630	gene:Solyc03g121660.2	NA	3	-	69762307	69762472	69762320	69762472	69761764	69762051	14630	73,34,49	78,41,31	7,19,21	6,20,10	162	149	2.5623973283631106e-06	3.22263873057e-05	0.463,0.433,0.592	0.518,0.466,0.659	-0.052
13807	gene:Solyc04g077500.2	NA	4	-	62449898	62450069	62449930	62450069	62449421	62449534	13807	0,0,10	8,4,0	1,6,0	2,4,0	181	149	2.633467462303729e-06	3.30913866151e-05	0.0,0.0,1.0	0.292,0.553,NA	-0.089
9076	gene:Solyc10g083960.1	NA	10	+	63657925	63657985	63657925	63657956	63658145	63658403	9076	54,23,15	6,2,9	3,23,14	0,2,0	178	149	2.6376724352212037e-06	3.31154040172e-05	0.883,0.906,0.582	1.0,0.906,1.0	-0.178
5437	gene:Solyc03g114780.2	NA	3	+	64672343	64672482	64672343	64672475	64672605	64672685	5437	10,1,5	0,3,7	0,1,2	0,0,0	156	149	2.661152000929329e-06	3.33811577667e-05	1.0,0.241,0.406	NA,1.0,1.0	-0.451
10565	gene:Solyc04g076090.2	NA	4	+	61044186	61044283	61044186	61044270	61044594	61044738	10565	29,13,4	373,319,221	0,2,2	109,232,155	162	149	2.7192459315698554e-06	3.40802714931e-05	0.067,0.036,0.016	0.0,0.008,0.012	0.033
596	gene:Solyc02g093830.2	NA	2	+	54535933	54536109	54535933	54536005	54536233	54536435	596	20,9,5	71,49,53	0,3,0	0,13,5	253	149	2.8254438057100644e-06	3.53805357041e-05	0.142,0.098,0.053	NA,0.12,0.0	0.038
6560	gene:Solyc10g039280.1	NA	10	+	21035409	21035542	21035409	21035503	21035669	21035752	6560	8,5,8	114,99,73	0,3,1	32,85,47	188	149	2.850735390050135e-06	3.56354264602e-05	0.053,0.038,0.08	0.0,0.027,0.017	0.042
805	gene:Solyc01g068210.2	NA	1	+	77316285	77316443	77316285	77316348	77316580	77316672	805	225,232,101	16,0,8	44,184,88	0,0,0	244	149	2.8497719362180433e-06	3.56354264602e-05	0.896,1.0,0.885	1.0,1.0,1.0	-0.073
13764	gene:Solyc09g075010.2	NA	9	-	66793157	66793219	66793180	66793219	66791197	66791627	13764	7,17,12	1048,1121,616	15,18,12	683,1235,890	172	149	2.87976413835479e-06	3.59671579841e-05	0.006,0.013,0.017	0.019,0.012,0.012	-0.002
8018	gene:Solyc02g085810.2	NA	2	+	48596492	48596741	48596492	48596660	48596811	48596898	8018	12,0,10	64,2,24	0,0,0	6,13,12	230	149	2.887992373949688e-06	3.60214593937e-05	0.108,0.0,0.213	0.0,0.0,0.0	0.107
882	gene:Solyc11g045110.1	NA	11	+	31771255	31771368	31771255	31771364	31771691	31772172	882	0,1,2	9,5,1	2,0,0	0,0,0	153	149	2.8891016745986138e-06	3.60214593937e-05	0.0,0.163,0.661	1.0,NA,NA	-0.725
4570	gene:Solyc06g008810.2	NA	6	-	2754070	2755743	2755710	2755743	2752561	2753062	4570	152,26,125	16,15,7	20,40,36	9,17,14	1789	149	2.9286894399706467e-06	3.64835359226e-05	0.442,0.126,0.598	0.156,0.164,0.176	0.223
10070	gene:Solyc01g073870.2	NA	1	-	81200945	81201096	81201003	81201096	81200756	81200873	10070	21,5,12	84,50,71	0,0,1	5,32,18	207	149	2.951517291535425e-06	3.67362126338e-05	0.153,0.067,0.108	0.0,0.0,0.038	0.097
5912	gene:Solyc07g055020.2	NA	7	+	63166955	63168156	63166955	63167119	63172125	63172188	5912	384,94,206	23,6,2	22,58,46	0,5,5	1186	149	2.9836460930381397e-06	3.71041191139e-05	0.677,0.663,0.928	1.0,0.593,0.536	0.046
14028	gene:Solyc10g080720.1	NA	10	-	61930801	61930842	61930828	61930842	61930504	61930612	14028	2,4,2	84,66,55	0,2,1	0,48,40	176	149	3.018165644942644e-06	3.74854366751e-05	0.02,0.049,0.03	NA,0.034,0.021	0.005
14243	gene:Solyc02g021140.2	NA	2	-	21773841	21774005	21773848	21774005	21773696	21773762	14243	2,6,1	5,4,12	0,1,1	0,0,0	156	149	3.021839475898258e-06	3.74854366751e-05	0.276,0.589,0.074	NA,1.0,1.0	-0.687
9652	gene:Solyc04g063210.2	NA	4	-	55351111	55351164	55351116	55351164	55350973	55351030	9652	28,6,11	24,17,26	0,2,0	3,4,2	154	149	3.0220978175518545e-06	3.74854366751e-05	0.53,0.255,0.29	0.0,0.326,0.0	0.25
12543	gene:Solyc01g108050.2	NA	1	+	95431334	95431428	95431334	95431393	95431529	95431623	12543	2,2,7	21,20,11	0,0,2	3,0,2	184	149	3.0689557211247683e-06	3.80339765679e-05	0.072,0.075,0.34	0.0,NA,0.447	-0.061
13228	gene:Solyc11g006460.1	NA	11	-	1151426	1151532	1151447	1151532	1151184	1151326	13228	4787,3521,2987	118,77,0	422,1201,821	0,0,0	170	149	3.262450819245118e-06	4.03973112592e-05	0.973,0.976,1.0	1.0,1.0,1.0	-0.017
2430	gene:Solyc12g037970.1	NA	12	-	49639703	49639806	49639711	49639806	49639566	49639617	2430	70,45,53	11,5,6	2,25,31	0,0,0	157	149	3.2879355998345942e-06	4.06431628343e-05	0.858,0.895,0.893	1.0,1.0,1.0	-0.118
3914	gene:Solyc08g066390.2	NA	8	+	55004015	55004101	55004015	55004086	55004855	55004907	3914	0,1,2	0,0,1	0,0,1	2,4,0	164	149	3.2875515967305602e-06	4.06431628343e-05	NA,1.0,0.645	0.0,0.0,1.0	0.489
1264	gene:Solyc03g118410.2	NA	3	-	67295275	67295405	67295333	67295405	67294851	67295141	1264	486,510,252	10,15,6	343,1037,707	0,2,3	207	149	3.3571966183313847e-06	4.14638193118e-05	0.972,0.961,0.968	1.0,0.997,0.994	-0.03
15069	gene:Solyc06g054440.2	NA	6	+	37215785	37215936	37215785	37215921	37216252	37216894	15069	42,39,15	1,2,0	4,35,21	4,0,3	164	149	3.4008023512051195e-06	4.19664823476e-05	0.974,0.947,1.0	0.476,1.0,0.864	0.194
1995	gene:Solyc01g009990.2	NA	1	+	4595338	4595487	4595338	4595483	4595694	4595802	1995	3,0,0	0,0,2	0,2,6	0,0,0	153	149	3.732786029782547e-06	4.60238810401e-05	1.0,NA,0.0	NA,1.0,1.0	-0.5
10672	gene:Solyc06g060540.2	NA	6	+	38557017	38557132	38557017	38557108	38557230	38557334	10672	3,2,1	2,1,0	0,1,0	8,0,5	173	149	3.7512605329268145e-06	4.61728044113e-05	0.564,0.633,1.0	0.0,1.0,0.0	0.399
1191	gene:Solyc12g036170.1	NA	12	+	53572725	53572955	53572725	53572951	53573033	53573262	1191	916,1187,546	71,70,54	207,862,602	8,55,32	153	149	3.748285670264677e-06	4.61728044113e-05	0.926,0.943,0.908	0.962,0.939,0.948	-0.024
9453	gene:Solyc08g077440.2	NA	8	-	61335700	61335903	61335792	61335903	61335395	61335471	9453	82,6,35	571,225,365	15,29,24	77,265,136	241	149	3.756639947165118e-06	4.61996316501e-05	0.082,0.016,0.056	0.107,0.063,0.098	-0.038
15029	gene:Solyc09g090520.2	NA	9	-	70024311	70024494	70024403	70024494	70022666	70024239	15029	4,0,4	2,3,0	0,3,0	0,0,0	241	149	3.7690166035735857e-06	4.63123929552e-05	0.553,0.0,1.0	NA,1.0,NA	-0.482
13813	gene:Solyc01g065690.2	NA	1	-	72284228	72284317	72284232	72284317	72282921	72284139	13813	50,17,32	172,130,112	4,21,1	11,29,26	153	149	3.7865666188353843e-06	4.64884769071e-05	0.221,0.113,0.218	0.262,0.414,0.036	-0.053
11213	gene:Solyc02g083060.1	NA	2	-	46617557	46617685	46617664	46617685	46617376	46617433	11213	10,2,0	10,7,2	0,2,2	1,4,1	256	149	3.83776235325433e-06	4.7076986284e-05	0.368,0.143,0.0	0.0,0.225,0.538	-0.084
2774	gene:Solyc01g009120.2	NA	1	-	3136733	3136826	3136767	3136826	3136169	3136241	2774	7,4,5	1,5,6	0,1,2	0,0,0	183	149	3.874796981938751e-06	4.74909327888e-05	0.851,0.394,0.404	NA,1.0,1.0	-0.45
14729	gene:Solyc02g077680.2	NA	2	+	42574728	42574954	42574728	42574842	42575127	42575274	14729	6,2,0	3,1,1	0,0,0	1,4,0	261	149	3.956710605330648e-06	4.84537639693e-05	0.533,0.533,0.0	0.0,0.0,NA	0.355
6031	gene:Solyc03g120540.2	NA	3	+	68909662	68909897	68909662	68909798	68910002	68910119	6031	216,171,76	4,3,0	35,104,98	0,0,3	248	149	3.960484719039407e-06	4.84588799775e-05	0.97,0.972,1.0	1.0,1.0,0.952	-0.003
6680	gene:Solyc04g016010.2	NA	4	+	6616117	6616246	6616117	6616223	6619404	6619584	6680	9,3,4	10,1,3	4,4,2	6,8,5	172	149	4.035250421162409e-06	4.9331876021e-05	0.438,0.722,0.536	0.366,0.302,0.257	0.257
2348	gene:Solyc01g107750.2	NA	1	-	95197078	95197318	95197093	95197318	95195185	95195639	2348	122,40,77	25,11,18	19,30,25	0,3,5	164	149	4.063886363897389e-06	4.96399249763e-05	0.816,0.768,0.795	1.0,0.901,0.82	-0.114
8661	gene:Solyc11g072820.1	NA	11	-	56010822	56010974	56010873	56010974	56010462	56010684	8661	250,220,122	14,10,0	63,203,182	0,0,0	200	149	4.089105131499899e-06	4.99057480039e-05	0.93,0.942,1.0	1.0,1.0,1.0	-0.043
2295	gene:Solyc06g071990.2	NA	6	+	44353223	44353267	44353223	44353259	44353350	44353454	2295	10,17,9	143,99,101	0,0,0	6,44,19	157	149	4.147432286488766e-06	5.05748541827e-05	0.062,0.14,0.078	0.0,0.0,0.0	0.093
12341	gene:Solyc01g105180.2	NA	1	+	93450682	93450839	93450682	93450768	93450947	93451033	12341	1,0,0	17,6,9	0,0,2	0,0,0	220	149	4.168121926592191e-06	5.07842568575e-05	0.038,0.0,0.0	NA,NA,1.0	-0.987
13560	gene:Solyc09g059970.2	NA	9	+	56958677	56958761	56958677	56958749	56961789	56961817	13560	0,2,0	0,0,0	0,0,0	0,4,2	161	149	4.1737869551150414e-06	5.08104013979e-05	NA,1.0,NA	NA,0.0,0.0	1.0
10111	gene:Solyc01g079090.2	NA	1	+	78158469	78158645	78158469	78158639	78158731	78158812	10111	7,2,0	11,11,1	0,0,0	2,8,2	155	149	4.183844680890068e-06	5.08557552646e-05	0.38,0.149,0.0	0.0,0.0,0.0	0.176
6475	gene:Solyc03g082490.2	NA	3	-	52408317	52408389	52408356	52408389	52407473	52407735	6475	18,28,11	387,400,227	10,9,19	130,411,287	188	149	4.184557227755301e-06	5.08557552646e-05	0.036,0.053,0.037	0.057,0.017,0.05	0.001
15028	gene:Solyc09g090520.2	NA	9	-	70024355	70024494	70024403	70024494	70022666	70024239	15028	3,0,2	2,3,0	0,3,0	0,0,0	197	149	4.197030359305482e-06	5.09644443462e-05	0.532,0.0,1.0	NA,1.0,NA	-0.489
13643	gene:Solyc03g006870.2	NA	3	+	1385341	1385505	1385341	1385494	1385612	1385735	13643	6,0,2	0,0,0	0,1,0	0,0,4	160	149	4.201609839097143e-06	5.09771788713e-05	1.0,NA,1.0	NA,1.0,0.0	0.5
13904	gene:Solyc12g042060.1	NA	12	-	40792670	40792817	40792766	40792817	40792457	40792580	13904	710,380,403	0,0,35	161,428,213	0,0,0	245	149	4.214655545028331e-06	5.10925245669e-05	1.0,1.0,0.875	1.0,1.0,1.0	-0.042
13637	gene:Solyc01g091900.2	NA	1	+	85433574	85433649	85433574	85433632	85433973	85434193	13637	15,8,15	42,21,33	1,2,1	9,16,11	166	149	4.225847858955296e-06	5.11852276742e-05	0.243,0.255,0.29	0.091,0.101,0.075	0.174
10876	gene:Solyc04g076800.2	NA	4	+	61677329	61677519	61677329	61677422	61677626	61679921	10876	5,1,7	20,12,17	0,0,0	15,23,15	246	149	4.2495843590413814e-06	5.14295884123e-05	0.132,0.048,0.2	0.0,0.0,0.0	0.127
868	gene:Solyc05g055780.2	NA	5	-	65284770	65284939	65284792	65284939	65284422	65284552	868	5,2,0	3,4,0	3,1,1	0,0,0	171	149	4.317268478219054e-06	5.22049600406e-05	0.592,0.303,NA	1.0,1.0,1.0	-0.552
12796	gene:Solyc01g103480.2	NA	1	-	92080467	92080634	92080500	92080634	92079907	92079967	12796	289,94,228	42,17,40	34,72,31	0,5,10	182	149	4.426355937412197e-06	5.34792694764e-05	0.849,0.819,0.824	1.0,0.922,0.717	-0.049
10533	gene:Solyc02g079060.2	NA	2	-	43690951	43691039	43690978	43691039	43689215	43689334	10533	31,25,24	883,756,690	5,17,8	196,529,285	176	149	4.462678492164889e-06	5.38730368477e-05	0.029,0.027,0.029	0.021,0.026,0.023	0.005
11453	gene:Solyc09g055350.2	NA	9	+	40040348	40040553	40040348	40040535	40040731	40040793	11453	16,5,6	57,30,31	0,6,0	12,43,23	167	149	4.512389862419315e-06	5.44276397942e-05	0.2,0.129,0.147	0.0,0.111,0.0	0.122
5503	gene:Solyc09g083120.2	NA	9	-	68801686	68801848	68801689	68801848	68801240	68801547	5503	66,29,60	14,0,11	8,21,6	0,0,0	152	149	4.549571367295026e-06	5.48303100175e-05	0.822,1.0,0.842	1.0,1.0,1.0	-0.112
4030	gene:Solyc12g056740.1	NA	12	-	62819511	62819668	62819527	62819668	62818753	62818896	4030	5,7,3	191,137,70	0,4,3	39,148,91	165	149	4.572806013435747e-06	5.50643646555e-05	0.023,0.044,0.037	0.0,0.024,0.029	0.017
9529	gene:Solyc01g066480.2	NA	1	-	74485643	74485719	74485656	74485719	74485475	74485526	9529	2,3,3	228,279,120	2,1,7	94,203,145	162	149	4.604416991012149e-06	5.53988104302e-05	0.008,0.01,0.022	0.019,0.005,0.043	-0.009
3983	gene:Solyc03g095620.2	NA	3	-	56801268	56801378	56801270	56801378	56799636	56799750	3983	3,4,1	0,0,1	0,10,2	3,2,0	151	149	4.627423415011252e-06	5.56292583397e-05	1.0,1.0,0.497	0.0,0.831,1.0	0.222
7696	gene:Solyc04g079320.2	NA	4	+	63843313	63843416	63843313	63843406	63843535	63843787	7696	159,154,69	17,33,9	22,78,75	4,19,13	159	149	4.672187722519343e-06	5.61206708301e-05	0.898,0.814,0.878	0.838,0.794,0.844	0.038
5196	gene:Solyc01g098530.2	NA	1	-	89025109	89025343	89025127	89025343	89024913	89025000	5196	8,2,7	9,4,5	0,2,2	0,0,0	167	149	4.688825460166601e-06	5.6273700743e-05	0.442,0.308,0.555	NA,1.0,1.0	-0.565
875	gene:Solyc06g007310.2	NA	6	-	1334924	1335061	1334980	1335061	1333698	1333899	875	6,0,5	5,0,5	1,0,3	0,0,0	205	149	4.76869665530588e-06	5.71847527486e-05	0.466,NA,0.421	1.0,NA,1.0	-0.556
11106	gene:Solyc12g005760.1	NA	12	+	408415	408629	408415	408512	409246	409312	11106	4,4,2	0,0,0	3,2,3	0,6,0	266	149	4.925286469487827e-06	5.90108236209e-05	1.0,1.0,1.0	1.0,0.157,1.0	0.281
897	gene:Solyc01g008530.2	NA	1	-	2637080	2637202	2637155	2637202	2635464	2635634	897	147,91,109	2,0,0	36,94,43	0,2,2	224	149	4.929149001720642e-06	5.90108236209e-05	0.98,1.0,1.0	1.0,0.969,0.935	0.025
9215	gene:Solyc11g065020.1	NA	11	+	50340526	50340653	50340526	50340643	50340739	50340803	9215	41,33,27	6,0,2	1,4,5	0,6,0	159	149	5.082257034720675e-06	6.0793394422e-05	0.865,1.0,0.927	1.0,0.385,1.0	0.136
11021	gene:Solyc08g079500.2	NA	8	-	63006305	63006516	63006440	63006516	63004923	63005489	11021	48,34,23	2,2,0	6,19,11	4,4,4	284	149	5.1153985990649055e-06	6.11391763024e-05	0.926,0.899,1.0	0.44,0.714,0.591	0.36
5035	gene:Solyc03g019810.2	NA	3	-	61359108	61359184	61359130	61359184	61358301	61358465	5035	22,22,18	14,11,6	4,34,10	6,36,10	171	149	5.146017369935521e-06	6.14346281812e-05	0.578,0.635,0.723	0.367,0.451,0.466	0.217
9265	gene:Solyc08g048550.2	NA	8	+	12221938	12222001	12221938	12221996	12222111	12222201	9265	125,130,64	10,7,3	36,117,109	0,2,1	154	149	5.148628625799777e-06	6.14346281812e-05	0.924,0.947,0.954	1.0,0.983,0.991	-0.05
10799	gene:Solyc01g104160.2	NA	1	-	92628262	92628493	92628371	92628493	92627938	92628158	10799	118,93,85	14,13,6	6,14,14	0,0,0	258	149	5.182892954892708e-06	6.17414261409e-05	0.83,0.805,0.891	1.0,1.0,1.0	-0.158
8721	gene:Solyc10g008200.2	NA	10	-	2316864	2316932	2316872	2316932	2316522	2316678	8721	0,0,0	28,8,11	1,12,0	11,22,33	157	149	5.1795184873032335e-06	6.17414261409e-05	0.0,0.0,0.0	0.079,0.341,0.0	-0.14
6415	gene:Solyc12g038550.1	NA	12	-	47329899	47330050	47329977	47330050	47324061	47324170	6415	28,2,29	0,2,2	1,5,5	1,0,0	227	149	5.2677337859701335e-06	6.27003630683e-05	1.0,0.396,0.905	0.396,1.0,1.0	-0.032
13577	gene:Solyc03g112600.2	NA	3	+	62994234	62994428	62994234	62994397	62994533	62994651	13577	9,4,15	8,5,4	0,7,10	0,0,0	180	149	5.300079047189354e-06	6.30333947968e-05	0.482,0.398,0.756	NA,1.0,1.0	-0.455
10402	gene:Solyc11g012900.1	NA	11	-	5683419	5683529	5683482	5683529	5682713	5683091	10402	17,18,8	253,247,158	3,2,4	57,148,128	212	149	5.386957012321248e-06	6.39612543946e-05	0.045,0.049,0.034	0.036,0.009,0.021	0.021
3740	gene:Solyc02g083600.2	NA	2	+	46949092	46949150	46949092	46949140	46949502	46949582	3740	15,5,10	5,0,4	1,12,7	0,4,1	159	149	5.3832820646667445e-06	6.39612543946e-05	0.738,1.0,0.701	1.0,0.738,0.868	-0.056
12994	gene:Solyc01g008700.2	NA	1	-	2749174	2749227	2749182	2749227	2748317	2748449	12994	45,45,29	16,9,8	29,84,46	0,16,12	157	149	5.404572585173821e-06	6.41176819924e-05	0.727,0.826,0.775	1.0,0.833,0.784	-0.096
4828	gene:Solyc06g005990.2	NA	6	+	1006105	1006214	1006105	1006174	1006386	1006865	4828	3,3,4	0,0,0	0,0,0	0,0,2	189	149	5.452454001323835e-06	6.46326197628e-05	1.0,1.0,1.0	NA,NA,0.0	1.0
44	gene:Solyc01g090200.2	NA	1	+	83828797	83828902	83828797	83828872	83829251	83829322	44	17,3,8	141,35,81	3,13,5	19,37,25	179	149	5.493278774242834e-06	6.50631328487e-05	0.091,0.067,0.076	0.116,0.226,0.143	-0.084
6096	gene:Solyc02g093940.2	NA	2	-	54625772	54625988	54625776	54625988	54624360	54625624	6096	84,39,55	1,1,3	12,33,27	0,1,4	153	149	5.511081588402311e-06	6.52204885027e-05	0.988,0.974,0.947	1.0,0.97,0.868	0.024
11018	gene:Solyc11g042990.1	NA	11	-	33886497	33886592	33886505	33886592	33886271	33886358	11018	5,0,0	69,14,39	0,1,2	6,10,17	157	149	5.588079685976109e-06	6.60775548781e-05	0.064,0.0,0.0	0.0,0.087,0.1	-0.041
4188	gene:Solyc09g005350.2	NA	9	+	275319	275448	275319	275380	275726	276505	4188	0,0,0	0,0,5	0,0,2	0,0,0	217	149	5.77569487294918e-06	6.82401657738e-05	NA,NA,0.0	NA,NA,1.0	-1.0
7397	gene:Solyc03g112810.2	NA	3	+	63128108	63128231	63128108	63128162	63128988	63129244	7397	4,6,4	0,6,0	0,0,0	0,0,2	218	149	5.877769585521086e-06	6.93894008796e-05	1.0,0.406,1.0	NA,NA,0.0	0.802
13422	gene:Solyc02g082540.2	NA	2	-	46206557	46206709	46206634	46206709	46206396	46206468	13422	4,2,3	142,41,118	0,1,2	3,22,8	226	149	5.948166113571334e-06	7.01630901534e-05	0.018,0.031,0.016	0.0,0.029,0.142	-0.035
9011	gene:Solyc05g054810.2	NA	5	+	64629265	64629401	64629265	64629320	64630022	64630151	9011	1,4,0	0,0,0	0,0,0	0,2,0	230	149	6.00222800834388e-06	7.0742994273e-05	1.0,1.0,NA	NA,0.0,NA	1.0
12356	gene:Solyc06g075110.2	NA	6	+	46611141	46611300	46611141	46611214	46611381	46611460	12356	0,0,0	0,2,1	0,4,0	0,0,0	235	149	6.046280082769252e-06	7.12040716436e-05	NA,0.0,0.0	NA,1.0,NA	-1.0
5048	gene:Solyc01g103250.2	NA	1	+	91898791	91898946	91898791	91898843	91899494	91899619	5048	4,0,6	0,0,0	0,2,0	2,0,0	252	149	6.165079502229896e-06	7.25439428306e-05	1.0,NA,1.0	0.0,1.0,NA	0.5
12237	gene:Solyc06g059740.2	NA	6	+	37607141	37607192	37607141	37607188	37607286	37607516	12237	9,6,5	496,403,390	2,2,1	61,217,109	153	149	6.3236836466890565e-06	7.43496290642e-05	0.017,0.014,0.012	0.031,0.009,0.009	-0.002
7121	gene:Solyc12g094580.1	NA	12	-	64762546	64762757	64762563	64762757	64762132	64762159	7121	1,3,3	6,4,9	1,4,0	4,2,0	166	149	6.34965160059047e-06	7.45941983802e-05	0.13,0.402,0.23	0.183,0.642,NA	-0.158
3284	gene:Solyc07g042910.2	NA	7	-	56437415	56437585	56437485	56437585	56436636	56436805	3284	11,9,6	106,124,69	0,2,3	23,94,69	219	149	6.385836651862941e-06	7.49583004712e-05	0.066,0.047,0.056	0.0,0.014,0.029	0.042
4781	gene:Solyc06g068570.2	NA	6	+	42503655	42503741	42503655	42503732	42504851	42505496	4781	3,2,0	25,37,21	5,0,1	0,16,7	158	149	6.429964217081984e-06	7.54149661789e-05	0.102,0.049,0.0	1.0,0.0,0.119	-0.323
14775	gene:Solyc07g007560.2	NA	7	-	2233224	2233324	2233279	2233324	2232963	2233016	14775	73,26,39	8,6,10	6,7,5	0,0,0	204	149	6.465024889745408e-06	7.57646342193e-05	0.87,0.76,0.74	1.0,1.0,1.0	-0.21
6836	gene:Solyc05g014240.2	NA	5	-	7998384	7998551	7998388	7998551	7998241	7998310	6836	0,3,2	5,0,0	1,2,0	0,0,0	153	149	6.567510180704028e-06	7.69032538435e-05	0.0,1.0,1.0	1.0,1.0,NA	-0.333
5871	gene:Solyc06g084000.2	NA	6	-	49273042	49273126	49273074	49273126	49272655	49272934	5871	19,12,2	2,7,0	0,14,11	0,0,0	181	149	6.650279811738667e-06	7.78093516385e-05	0.887,0.585,1.0	NA,1.0,1.0	-0.176
9340	gene:Solyc07g053650.2	NA	7	+	62105147	62105389	62105147	62105321	62105516	62105576	9340	17,7,8	360,353,199	9,4,7	116,411,200	217	149	6.8295812476642535e-06	7.98425053067e-05	0.031,0.013,0.027	0.051,0.007,0.023	-0.003
12600	gene:Solyc01g057680.2	NA	1	+	63467368	63467543	63467368	63467522	63470831	63470954	12600	16,22,7	5,3,3	0,7,1	1,0,0	170	149	6.9982626188460895e-06	8.17483136658e-05	0.737,0.865,0.672	0.0,1.0,1.0	0.091
13724	gene:Solyc09g009960.2	NA	9	-	3414323	3414413	3414329	3414413	3414082	3414238	13724	4,5,0	1,2,4	1,0,4	0,0,0	155	149	7.112211585248033e-06	8.30122157379e-05	0.794,0.706,0.0	1.0,NA,1.0	-0.5
7347	gene:Solyc11g072640.1	NA	11	-	55867701	55867877	55867802	55867877	55867279	55867398	7347	3,3,5	121,170,65	0,0,2	15,26,28	250	149	7.24895155514735e-06	8.45398728217e-05	0.015,0.01,0.044	0.0,0.0,0.041	0.009
11906	gene:Solyc03g120610.2	NA	3	-	68960069	68960248	68960215	68960248	68959681	68959874	11906	14,0,3	14,21,14	0,0,0	5,8,7	295	149	7.405999161969101e-06	8.62107795053e-05	0.336,0.0,0.098	0.0,0.0,0.0	0.145
5784	gene:Solyc01g090850.2	NA	1	+	84559550	84559659	84559550	84559606	84564861	84566492	5784	5,2,11	2,3,0	0,0,0	2,2,0	202	149	7.4101383409150795e-06	8.62107795053e-05	0.648,0.33,1.0	0.0,0.0,NA	0.659
6525	gene:Solyc03g115540.1	NA	3	+	65211968	65212177	65211968	65212099	65212313	65212824	6525	1,0,5	6,10,9	0,0,4	9,9,5	227	149	7.406475207010517e-06	8.62107795053e-05	0.099,0.0,0.267	0.0,0.0,0.344	0.007
9767	gene:Solyc09g091970.2	NA	9	-	71167526	71167594	71167534	71167594	71167288	71167407	9767	25,17,5	70,62,68	0,3,2	27,22,39	157	149	7.483425418275635e-06	8.69933141619e-05	0.253,0.206,0.065	0.0,0.115,0.046	0.121
5535	gene:Solyc04g054320.2	NA	4	-	52303767	52303894	52303815	52303894	52302155	52302348	5535	2,2,0	0,0,1	0,0,0	3,0,0	197	149	7.525920644591025e-06	8.74169286135e-05	1.0,1.0,0.0	0.0,NA,NA	0.667
7820	gene:Solyc01g097500.2	NA	1	-	88328900	88329115	88329065	88329115	88327458	88327532	7820	47,17,17	106,52,84	9,3,10	20,82,65	314	149	7.541588023698094e-06	8.75284950853e-05	0.174,0.134,0.088	0.176,0.017,0.068	0.045
4065	gene:Solyc09g009660.2	NA	9	+	3065651	3065846	3065651	3065830	3066048	3066125	4065	69,66,35	7,1,4	6,27,15	4,2,2	165	149	7.595499986872888e-06	8.80833966349e-05	0.899,0.983,0.888	0.575,0.924,0.871	0.133
6927	gene:Solyc03g093840.1	NA	3	-	55519201	55519326	55519238	55519326	55518212	55518275	6927	2,4,4	2,5,0	1,0,0	0,4,2	186	149	7.661522667518313e-06	8.87777401875e-05	0.445,0.391,1.0	1.0,0.0,0.0	0.279
2205	gene:Solyc04g077560.2	NA	4	-	62528906	62528993	62528919	62528993	62527079	62527186	2205	76,54,46	7,5,8	6,33,22	0,0,0	162	149	7.710000042264251e-06	8.92678272736e-05	0.909,0.909,0.841	1.0,1.0,1.0	-0.114
9390	gene:Solyc01g099770.2	NA	1	+	89914690	89914864	89914690	89914823	89915615	89915689	9390	2,1,0	0,0,0	0,0,0	3,0,0	190	149	7.746275288134771e-06	8.96159636299e-05	1.0,1.0,NA	0.0,NA,NA	1.0
12169	gene:Solyc12g035520.1	NA	12	-	57452606	57452830	57452704	57452830	57452412	57452528	12169	11,0,8	180,60,150	2,0,0	18,34,35	247	149	7.910748707259507e-06	9.14454682429e-05	0.036,0.0,0.031	0.063,0.0,0.0	0.001
10229	gene:Solyc09g098370.2	NA	9	+	72210133	72210407	72210133	72210342	72210513	72210747	10229	63,51,33	5,6,8	5,21,7	0,0,0	214	149	8.208456735808137e-06	9.48109586813e-05	0.898,0.855,0.742	1.0,1.0,1.0	-0.168
13931	gene:Solyc07g043590.2	NA	7	+	57531324	57531513	57531324	57531487	57531608	57531696	13931	3,0,0	0,3,0	0,2,0	0,0,0	175	149	8.224028748528893e-06	9.49148897452e-05	1.0,0.0,NA	NA,1.0,NA	-0.5
7478	gene:Solyc09g092680.2	NA	9	-	71652088	71652239	71652163	71652239	71651843	71652016	7478	12,9,14	98,71,44	0,3,0	7,20,23	224	149	8.562463442107893e-06	9.87418907166e-05	0.075,0.078,0.175	0.0,0.091,0.0	0.079
8831	gene:Solyc05g050360.2	NA	5	+	60472259	60472463	60472259	60472371	60472647	60472884	8831	61,50,51	40,18,29	6,9,5	7,4,10	241	149	8.594284674236875e-06	9.9029754291e-05	0.485,0.632,0.521	0.346,0.582,0.236	0.158
14979	gene:Solyc04g048900.2	NA	4	+	38567685	38567910	38567685	38567762	38568386	38568669	14979	156,115,99	8,9,5	14,25,31	0,0,2	297	149	8.75031845719509e-06	0.00010074728699	0.907,0.865,0.909	1.0,1.0,0.886	-0.068
1922	gene:Solyc02g086870.2	NA	2	-	49473034	49473091	49473038	49473091	49472811	49472884	1922	79,82,61	10,4,10	6,31,23	0,0,0	153	149	8.848306314666368e-06	0.000101794300057	0.885,0.952,0.856	1.0,1.0,1.0	-0.102
13491	gene:Solyc05g007990.2	NA	5	-	2418839	2419083	2418843	2419083	2418662	2418741	13491	0,0,0	5,3,6	0,2,0	0,0,0	153	149	8.913021210639748e-06	0.000102375656515	0.0,0.0,0.0	NA,1.0,NA	-1.0
14799	gene:Solyc03g117650.2	NA	3	+	66734923	66734982	66734923	66734978	66735924	66735992	14799	0,0,0	0,3,1	0,2,0	0,0,0	153	149	8.913021210639748e-06	0.000102375656515	NA,0.0,0.0	NA,1.0,NA	-1.0
12001	gene:Solyc05g012130.2	NA	5	-	5338526	5338634	5338571	5338634	5338386	5338431	12001	2,2,0	85,68,52	0,3,1	26,43,28	194	149	8.967859941044027e-06	0.000102923658052	0.018,0.022,0.0	0.0,0.051,0.027	-0.013
14426	gene:Solyc09g098580.2	NA	9	+	72370512	72370610	72370512	72370609	72373115	72373316	14426	1,0,2	0,0,0	0,2,0	0,0,3	150	149	9.002898201894138e-06	0.000103210225617	1.0,NA,1.0	NA,1.0,0.0	0.5
3707	gene:Solyc05g051490.2	NA	5	-	61843306	61843417	61843310	61843417	61841459	61842331	3707	5,7,3	93,69,68	0,2,1	16,48,25	153	149	9.007125936960957e-06	0.000103210225617	0.05,0.09,0.041	0.0,0.039,0.037	0.035
15171	gene:Solyc02g071880.2	NA	2	-	41250901	41251116	41250912	41251116	41250714	41250758	15171	67,23,39	8,0,2	13,25,13	0,2,0	160	149	9.046811947268332e-06	0.000103582768354	0.886,1.0,0.948	1.0,0.921,1.0	-0.029
12555	gene:Solyc03g111070.2	NA	3	+	61745069	61745206	61745069	61745135	61745466	61745598	12555	0,5,1	0,0,0	0,0,0	0,1,0	220	149	9.065235359928599e-06	0.000103629349269	NA,1.0,1.0	NA,0.0,NA	1.0
1797	gene:Solyc09g018650.2	NA	9	-	16024655	16024804	16024656	16024804	16024459	16024575	1797	0,3,2	0,0,0	0,0,0	0,2,0	150	149	9.061719052323065e-06	0.000103629349269	NA,1.0,1.0	NA,0.0,NA	1.0
3481	gene:Solyc06g011530.2	NA	6	+	8021992	8022071	8021992	8022041	8022157	8022497	3481	17,6,15	9,6,10	0,1,5	0,0,0	179	149	9.160670204064726e-06	0.000104637465511	0.611,0.454,0.555	NA,1.0,1.0	-0.46
6675	gene:Solyc04g076050.2	NA	4	+	61023892	61024135	61023892	61024098	61024240	61024356	6675	452,302,241	6,5,9	43,187,96	1,3,2	186	149	9.183161481688783e-06	0.000104811450967	0.984,0.98,0.955	0.972,0.98,0.975	-0.003
3462	gene:Solyc01g103410.2	NA	1	-	92010727	92010869	92010728	92010869	92010112	92010628	3462	19,40,24	3,19,7	0,9,5	0,0,0	150	149	9.210340392758925e-06	0.000105032390641	0.863,0.677,0.773	NA,1.0,1.0	-0.229
8365	gene:Solyc03g025830.2	NA	3	-	3227139	3227253	3227144	3227253	3224069	3226064	8365	7,0,2	58,11,34	0,5,2	3,11,11	154	149	9.217068772799782e-06	0.000105032390641	0.105,0.0,0.054	0.0,0.305,0.15	-0.099
4123	gene:Solyc12g096430.1	NA	12	-	65359812	65359897	65359819	65359897	65358043	65358259	4123	10,0,3	0,0,0	0,0,0	0,4,2	156	149	9.224985572480392e-06	0.000105039701653	1.0,NA,1.0	NA,0.0,0.0	1.0
11414	gene:Solyc01g098090.2	NA	1	+	88687379	88687396	88687379	88687385	88691363	88691522	11414	153,56,99	5,4,3	25,81,75	0,4,2	160	149	9.287485569154344e-06	0.000105668019423	0.966,0.929,0.968	1.0,0.95,0.972	-0.02
11999	gene:Solyc10g051310.1	NA	10	-	51919437	51919610	51919469	51919610	51918894	51918948	11999	25,15,31	418,535,236	22,45,41	392,1016,697	181	149	9.330318752188048e-06	0.000106071765468	0.047,0.023,0.098	0.044,0.035,0.046	0.014
13582	gene:Solyc09g091180.2	NA	9	+	70504709	70504820	70504709	70504809	70504889	70504993	13582	14,15,2	222,228,113	7,15,4	54,192,111	160	149	9.343616347565925e-06	0.00010613936493	0.055,0.058,0.016	0.108,0.068,0.032	-0.026
13669	gene:Solyc03g123760.2	PDS	3	+	70506451	70506494	70506451	70506489	70507115	70507303	13669	326,304,195	3,9,3	68,168,147	0,6,0	154	149	9.38290899622228e-06	0.000106501918308	0.991,0.97,0.984	1.0,0.964,1.0	-0.006
13498	gene:Solyc02g076950.2	NA	2	+	42049739	42049931	42049739	42049916	42051866	42051983	13498	3,0,2	0,0,3	0,0,0	2,0,0	164	149	9.412262872228441e-06	0.000106741406181	1.0,NA,0.377	0.0,NA,NA	0.689
1787	gene:Solyc01g098240.1	NA	1	+	88825188	88825677	88825188	88825369	88827009	88827185	1787	4,2,1	0,0,0	0,0,0	0,4,0	457	149	9.418794256419161e-06	0.000106741406181	1.0,1.0,1.0	NA,0.0,NA	1.0
1499	gene:Solyc02g094130.2	NA	2	-	54765111	54765354	54765298	54765354	54763974	54764543	1499	47,30,44	857,510,662	0,5,0	92,230,102	336	149	9.516059637047979e-06	0.000107759112972	0.024,0.025,0.029	0.0,0.01,0.0	0.023
3400	gene:Solyc01g095670.2	NA	1	-	86869586	86869681	86869606	86869681	86869023	86869104	3400	4,8,4	283,223,133	1,4,0	45,176,95	169	149	9.582065650184478e-06	0.000108421523399	0.012,0.031,0.026	0.019,0.02,0.0	0.01
8892	gene:Solyc02g032960.2	NA	2	+	29549664	29549833	29549664	29549793	29552620	29552803	8892	5,6,0	121,98,69	1,10,0	71,238,134	189	149	9.679120630078324e-06	0.000109433941783	0.032,0.046,0.0	0.011,0.032,0.0	0.012
6505	gene:Solyc01g034020.2	NA	1	-	35352382	35352530	35352458	35352530	35351851	35351923	6505	8,0,3	174,91,83	1,6,2	25,99,38	225	149	9.697512397730474e-06	0.000109556090766	0.03,0.0,0.023	0.026,0.039,0.034	-0.015
5046	gene:Solyc01g103250.2	NA	1	+	91898791	91898964	91898791	91898843	91899494	91899619	5046	3,0,9	0,0,0	0,4,0	2,0,0	270	149	9.791063362523615e-06	0.000110526483837	1.0,NA,1.0	0.0,1.0,NA	0.5
10287	gene:Solyc01g097870.2	NA	1	+	88570859	88571017	88570859	88570903	88571467	88571509	10287	1,0,3	0,0,0	0,6,0	0,0,2	263	149	9.840333437623096e-06	0.000110995886072	1.0,NA,1.0	NA,1.0,0.0	0.5
12368	gene:Solyc01g010940.2	NA	1	+	6501756	6501844	6501756	6501795	6503519	6503596	12368	3,0,0	0,0,0	0,0,3	2,0,0	198	149	9.884444176405038e-06	0.000111406405167	1.0,NA,NA	0.0,NA,1.0	0.5
7343	gene:Solyc11g065750.1	NA	11	-	51348108	51348300	51348204	51348300	51346813	51347048	7343	6,3,0	0,0,0	0,0,1	0,2,0	245	149	9.936445100785242e-06	0.000111905143811	1.0,1.0,NA	NA,0.0,1.0	0.5
6942	gene:Solyc01g103750.2	NA	1	-	92279973	92280072	92279988	92280072	92279744	92279846	6942	17,12,3	422,414,291	1,4,6	79,231,146	164	149	9.959542766649719e-06	0.000112077847595	0.035,0.026,0.009	0.011,0.015,0.036	0.003
11607	gene:Solyc04g076790.2	NA	4	+	61670645	61670722	61670645	61670696	61670825	61670912	11607	20,10,6	357,268,188	5,2,5	97,334,196	175	149	1.0129594092175678e-05	0.000113902709893	0.046,0.031,0.026	0.042,0.005,0.021	0.012
4377	gene:Solyc01g106020.2	NA	1	+	94006567	94006802	94006567	94006650	94006879	94006991	4377	1,9,3	76,64,48	0,1,2	23,64,43	301	149	1.031010801843264e-05	0.000115842287603	0.006,0.065,0.03	0.0,0.008,0.023	0.023
2359	gene:Solyc04g072450.2	NA	4	-	59458715	59458772	59458755	59458772	59457977	59458645	2359	160,103,115	98,128,83	0,3,2	0,0,0	189	149	1.0321243255068986e-05	0.000115877224041	0.563,0.388,0.522	NA,1.0,1.0	-0.509
3862	gene:Solyc02g094440.2	NA	2	+	54969225	54969283	54969225	54969231	54969531	54969680	3862	18,3,15	270,251,128	0,0,1	42,144,118	201	149	1.0582354760506639e-05	0.000118716424267	0.047,0.009,0.08	0.0,0.0,0.006	0.043
5209	gene:Solyc03g059160.1	NA	3	+	27836423	27836531	27836423	27836523	27836696	27836770	5209	2,1,9	44,24,24	1,0,0	0,7,7	157	149	1.0692252939853055e-05	0.000119856170765	0.041,0.038,0.262	1.0,0.0,0.0	-0.22
14173	gene:Solyc12g009890.1	NA	12	+	3065308	3065344	3065308	3065324	3066000	3066126	14173	188,119,163	20,10,14	55,194,89	1,9,1	169	149	1.0751037390683439e-05	0.000120421627499	0.892,0.913,0.911	0.98,0.95,0.987	-0.067
12361	gene:Solyc02g070440.2	NA	2	+	40177406	40177475	40177406	40177472	40177604	40177712	12361	84,35,29	595,323,323	11,19,16	41,121,87	152	149	1.1284167936818456e-05	0.000126295206722	0.122,0.096,0.081	0.208,0.133,0.153	-0.065
12654	gene:Solyc01g100360.2	NA	1	-	90417214	90417316	90417270	90417316	90416684	90417062	12654	1,1,2	0,0,0	0,1,3	0,1,4	205	149	1.149249920905747e-05	0.000128527268459	1.0,1.0,1.0	NA,0.421,0.353	0.613
12710	gene:Solyc09g014300.2	NA	9	-	5793296	5793382	5793335	5793382	5793148	5793222	12710	383,165,226	123,83,71	0,1,0	4,2,0	188	149	1.1566726777158684e-05	0.000129257276477	0.712,0.612,0.716	0.0,0.284,NA	0.538
862	gene:Solyc06g076460.2	NA	6	+	47505087	47505192	47505087	47505163	47507203	47507283	862	1,0,0	0,1,0	0,4,0	0,0,0	178	149	1.1916828984040968e-05	0.000133066648779	1.0,0.0,NA	NA,1.0,NA	-0.5
10058	gene:Solyc02g070560.2	NA	2	+	40300791	40300898	40300791	40300856	40301552	40301746	10058	108,69,57	28,17,19	4,9,5	2,1,0	191	149	1.1952538833652675e-05	0.000133362253231	0.751,0.76,0.701	0.609,0.875,1.0	-0.091
1875	gene:Solyc09g056350.2	NA	9	-	48803377	48803503	48803393	48803503	48802338	48802401	1875	5,0,2	107,23,53	0,1,0	4,14,3	165	149	1.2037575397029135e-05	0.000134207346396	0.04,0.0,0.033	0.0,0.061,0.0	0.004
10720	gene:Solyc02g071860.2	NA	2	-	41211721	41211902	41211836	41211902	41211475	41211544	10720	14,8,11	2,0,1	0,7,7	2,0,0	264	149	1.2197393898888423e-05	0.000135884238512	0.798,1.0,0.861	0.0,1.0,1.0	0.22
8186	gene:Solyc06g062860.2	NA	6	-	39663178	39663361	39663215	39663361	39662843	39663077	8186	15,20,21	8,2,1	1,8,9	0,0,0	186	149	1.2290973304036968e-05	0.000136821181622	0.6,0.889,0.944	1.0,1.0,1.0	-0.189
2268	gene:Solyc06g068050.2	NA	6	+	42172088	42172284	42172088	42172150	42172612	42172677	2268	0,5,0	0,0,1	0,0,0	0,1,0	283	149	1.2306696848981846e-05	0.000136890669573	NA,1.0,0.0	NA,0.0,NA	0.5
2694	gene:Solyc06g074720.2	NA	6	+	46249144	46249242	46249144	46249228	46249317	46249424	2694	39,18,32	551,225,409	0,1,0	15,61,39	163	149	1.231899386941065e-05	0.000136921965733	0.061,0.068,0.067	0.0,0.015,0.0	0.06
2664	gene:Solyc02g091620.1	NA	2	+	52873272	52873438	52873272	52873401	52873585	52873779	2664	0,0,2	1,1,2	0,4,0	0,0,0	186	149	1.2575641699524576e-05	0.000139667011429	0.0,0.0,0.445	NA,1.0,NA	-0.852
13121	gene:Solyc02g079370.2	NA	2	+	43962770	43962864	43962770	43962857	43962954	43963156	13121	0,1,0	19,21,7	0,1,6	9,18,8	156	149	1.27610443863175e-05	0.000141617185895	0.0,0.044,0.0	0.0,0.05,0.417	-0.141
8228	gene:Solyc07g066120.2	NA	7	-	67628566	67628680	67628597	67628680	67628023	67628157	8228	7,3,1	98,89,62	0,0,2	13,50,20	180	149	1.3052275615589597e-05	0.000144737907326	0.056,0.027,0.013	0.0,0.0,0.076	0.007
2411	gene:Solyc09g011300.2	NA	9	+	4645067	4645224	4645067	4645180	4645304	4645360	2411	4,4,8	0,0,0	0,0,0	0,1,0	193	149	1.3134234785403296e-05	0.000145534982219	1.0,1.0,1.0	NA,0.0,NA	1.0
8804	gene:Solyc12g007010.1	NA	12	+	1448281	1448387	1448281	1448332	1448817	1448973	8804	42,45,21	202,142,134	2,16,10	51,164,87	204	149	1.3381143842904294e-05	0.000148157173929	0.132,0.188,0.103	0.028,0.067,0.077	0.084
8144	gene:Solyc10g051110.1	NA	10	-	51525123	51525279	51525151	51525279	51524312	51524486	8144	8,8,1	234,195,169	1,5,8	101,346,220	177	149	1.3399180504072476e-05	0.00014824319396	0.028,0.033,0.005	0.008,0.012,0.03	0.005
11734	gene:Solyc01g098350.2	NA	1	-	88896161	88896372	88896194	88896372	88895982	88896058	11734	16,17,10	131,71,85	1,10,2	15,37,46	182	149	1.3489452552429298e-05	0.000149127653868	0.091,0.164,0.088	0.052,0.181,0.034	0.025
8106	gene:Solyc06g019200.2	NA	6	-	18153091	18153300	18153190	18153300	18152775	18153002	8106	36,10,33	19,9,5	0,1,1	1,0,0	248	149	1.351720769314244e-05	0.000149320156598	0.532,0.4,0.799	0.0,1.0,1.0	-0.09
4332	gene:Solyc02g081380.2	NA	2	-	45372710	45372878	45372783	45372878	45372055	45372104	4332	344,358,198	2,5,8	25,146,109	0,0,2	222	149	1.3837820047586304e-05	0.00015274498918	0.991,0.98,0.943	1.0,1.0,0.973	-0.02
7005	gene:Solyc03g097870.2	NA	3	+	60189945	60190094	60189945	60189991	60190185	60190222	7005	189,65,125	5616,2843,3448	10,27,14	546,1777,1010	252	149	1.3961835388541006e-05	0.000153996164507	0.02,0.013,0.021	0.011,0.009,0.008	0.009
11193	gene:Solyc08g082440.2	NA	8	+	65249502	65249635	65249502	65249580	65250322	65250372	11193	4,0,1	0,0,0	0,0,0	1,0,0	204	149	1.3977284062281394e-05	0.000154048875795	1.0,NA,1.0	0.0,NA,NA	1.0
11668	gene:Solyc07g026670.2	NA	7	+	30209287	30209351	30209287	30209346	30209451	30209530	11668	6,0,3	69,16,40	0,8,0	2,18,17	154	149	1.402815201095409e-05	0.000154491577982	0.078,0.0,0.068	0.0,0.301,0.0	-0.052
2737	gene:Solyc10g008470.2	NA	10	+	2589755	2589920	2589755	2589759	2590886	2590989	2737	1,0,0	0,2,0	0,2,0	0,0,2	310	149	1.4175777564685171e-05	0.000155998381463	1.0,0.0,NA	NA,1.0,0.0	0.0
7466	gene:Solyc04g049970.2	NA	4	-	44966331	44966552	44966488	44966552	44966076	44966234	7466	2,3,4	0,0,0	0,0,0	2,0,0	306	149	1.4300456866735553e-05	0.000157250568349	1.0,1.0,1.0	0.0,NA,NA	1.0
3880	gene:Solyc10g079290.1	NA	10	-	60841597	60841740	60841670	60841740	60841356	60841511	3880	2,0,2	23,43,17	0,4,1	10,26,16	222	149	1.4360535609264532e-05	0.000157791029777	0.055,0.0,0.073	0.0,0.094,0.04	-0.002
14405	gene:Solyc05g053780.2	NA	5	+	63811918	63812011	63811918	63811987	63812796	63812903	14405	52,36,15	1683,1708,985	4,8,8	475,1496,946	173	149	1.4705774373870856e-05	0.000161461574456	0.026,0.018,0.013	0.007,0.005,0.007	0.013
6721	gene:Solyc05g055810.2	NA	5	+	65304674	65304795	65304674	65304762	65304897	65304949	6721	0,1,0	0,0,0	0,0,0	0,3,0	182	149	1.499686249937262e-05	0.000164532447391	NA,1.0,NA	NA,0.0,NA	1.0
928	gene:Solyc07g047720.2	NA	7	+	58936359	58936592	58936359	58936455	58936791	58937199	928	4,2,3	5,3,4	0,0,0	2,4,4	286	149	1.5573938573688074e-05	0.000170733883923	0.294,0.258,0.281	0.0,0.0,0.0	0.278
5016	gene:Solyc04g081330.2	NA	4	-	65354605	65354744	65354620	65354744	65354396	65354530	5016	15,0,6	2,4,2	0,0,0	0,2,2	164	149	1.5598235263781972e-05	0.000170870501319	0.872,0.0,0.732	NA,0.0,0.0	0.535
12554	gene:Solyc03g111070.2	NA	3	+	61745069	61745243	61745069	61745135	61745466	61745598	12554	13,13,9	0,0,0	0,0,0	0,1,0	257	149	1.5610373414752452e-05	0.000170873822109	1.0,1.0,1.0	NA,0.0,NA	1.0
12601	gene:Solyc01g057680.2	NA	1	+	63467368	63467522	63467368	63467508	63470831	63470954	12601	8,5,4	17,0,1	1,0,1	0,0,0	163	149	1.5760958613761455e-05	0.000172374921208	0.301,1.0,0.785	1.0,NA,1.0	-0.305
7213	gene:Solyc01g107450.2	NA	1	-	95005271	95005432	95005313	95005432	95004869	95005038	7213	43,61,19	23,31,25	11,58,42	18,72,50	191	149	1.577138598942582e-05	0.000172374921208	0.593,0.606,0.372	0.323,0.386,0.396	0.155
10572	gene:Solyc06g084590.2	NA	6	+	49667198	49667405	49667198	49667376	49668275	49668397	10572	172,130,75	22,15,1	8,22,11	0,0,0	178	149	1.5981975833747105e-05	0.000174412522364	0.867,0.879,0.984	1.0,1.0,1.0	-0.09
5485	gene:Solyc04g008640.2	NA	4	+	2265824	2265915	2265824	2265911	2265988	2266051	5485	8,11,0	132,92,91	2,1,2	30,77,45	153	149	1.5977669328508443e-05	0.000174412522364	0.056,0.104,0.0	0.061,0.012,0.041	0.015
7263	gene:Solyc05g007260.2	NA	5	-	1927244	1927266	1927257	1927266	1927045	1927108	7263	3,11,2	2,7,0	0,5,3	0,0,0	162	149	1.6169435712567897e-05	0.000176325009681	0.58,0.591,1.0	NA,1.0,1.0	-0.276
10801	gene:Solyc04g076100.2	NA	4	+	61058640	61058855	61058640	61058804	61058950	61059071	10801	4,8,0	25,28,16	0,2,0	21,112,46	200	149	1.6281960802666966e-05	0.000177418075524	0.107,0.176,0.0	0.0,0.013,0.0	0.09
146	gene:Solyc03g025890.1	NA	3	+	3293327	3293490	3293327	3293397	3294620	3294815	146	0,0,0	0,0,2	0,0,2	0,0,0	242	149	1.6333361230667517e-05	0.000177709924226	NA,NA,0.0	NA,NA,1.0	-1.0
9298	gene:Solyc11g020290.1	NA	11	-	10700508	10700575	10700528	10700575	10698138	10698185	9298	0,1,0	1,0,1	0,0,0	0,3,0	169	149	1.6323293002857528e-05	0.000177709924226	0.0,1.0,0.0	NA,0.0,NA	0.333
7989	gene:Solyc02g086250.2	NA	2	-	48969632	48969698	48969640	48969698	48967601	48967993	7989	2,4,1	0,0,0	0,1,0	2,0,1	157	149	1.6364361308640692e-05	0.000177913138987	1.0,1.0,1.0	0.0,1.0,0.0	0.667
4302	gene:Solyc05g013340.2	NA	5	-	6430412	6430549	6430415	6430549	6430180	6430303	4302	3,5,3	4,2,0	1,4,0	0,0,0	152	149	1.659990361932305e-05	0.000180338155347	0.424,0.71,1.0	1.0,1.0,NA	-0.289
11984	gene:Solyc11g073120.1	NA	11	+	56213650	56213883	56213650	56213768	56213965	56214095	11984	146,30,140	37,9,10	2,1,1	0,0,0	264	149	1.6679514080402024e-05	0.000181066785183	0.69,0.653,0.888	1.0,1.0,1.0	-0.256
11307	gene:Solyc04g078320.2	NA	4	-	63074716	63074841	63074719	63074841	63073890	63073965	11307	5,5,6	123,108,51	0,2,2	10,39,17	152	149	1.6696429865983894e-05	0.000181114240725	0.038,0.043,0.103	0.0,0.048,0.103	0.011
9881	gene:Solyc02g082210.2	NA	2	-	45906599	45906770	45906607	45906770	45905988	45906189	9881	45,20,20	5,3,4	2,19,3	0,2,2	157	149	1.6790852887240565e-05	0.000182001752242	0.895,0.864,0.826	1.0,0.9,0.587	0.033
13254	gene:Solyc01g110490.2	NA	1	+	97186476	97186698	97186476	97186692	97186787	97187041	13254	2,1,11	6,0,1	3,7,2	0,0,0	155	149	1.6806162035130937e-05	0.000182031033356	0.243,1.0,0.914	1.0,1.0,1.0	-0.281
4223	gene:Solyc04g074220.2	NA	4	+	60219205	60219291	60219205	60219273	60219427	60219706	4223	33,40,16	9,14,8	1,13,6	2,4,0	167	149	1.6894864005265172e-05	0.000182854607577	0.766,0.718,0.641	0.308,0.744,1.0	0.024
3294	gene:Solyc06g034330.2	NA	6	+	24073117	24073301	24073117	24073275	24073398	24073536	3294	6,6,15	140,98,92	1,1,2	13,68,31	175	149	1.6978482348727246e-05	0.000183621968652	0.035,0.05,0.122	0.061,0.012,0.052	0.027
2615	gene:Solyc09g083130.2	NA	9	-	68810263	68810472	68810333	68810472	68810017	68810181	2615	0,0,0	2,0,1	2,0,0	0,0,0	219	149	1.7025580317372055e-05	0.000183993509448	0.0,NA,0.0	1.0,NA,NA	-1.0
11847	gene:Solyc08g016060.1	NA	8	-	6633744	6633967	6633813	6633967	6633603	6633641	11847	1,2,0	0,0,0	0,0,0	0,2,0	218	149	1.7054213514439906e-05	0.000184165097024	1.0,1.0,NA	NA,0.0,NA	1.0
5298	gene:Solyc09g055590.2	NA	9	-	42263772	42263972	42263777	42263972	42263224	42263389	5298	19,16,5	56,42,46	2,3,1	7,26,11	154	149	1.7102191318490394e-05	0.000184545170595	0.247,0.269,0.095	0.217,0.1,0.081	0.071
7713	gene:Solyc02g062560.2	NA	2	-	34285494	34285596	34285506	34285596	34284653	34285307	7713	0,0,0	3,0,0	1,2,0	0,0,0	161	149	1.7205030596589615e-05	0.000185516229838	0.0,NA,NA	1.0,1.0,NA	-1.0
8822	gene:Solyc01g111580.2	NA	1	+	97809559	97809657	97809559	97809598	97812002	97812478	8822	4,2,2	0,0,0	0,0,0	0,0,2	208	149	1.733111067572509e-05	0.000186736250699	1.0,1.0,1.0	NA,NA,0.0	1.0
3266	gene:Solyc01g095570.2	NA	1	-	86778109	86778268	86778163	86778268	86776923	86777036	3266	1,2,0	0,0,0	0,0,0	0,2,0	203	149	1.7462080677991716e-05	0.000188007099798	1.0,1.0,NA	NA,0.0,NA	1.0
7767	gene:Solyc11g069530.1	NA	11	-	54149475	54149653	54149587	54149653	54148895	54148961	7767	1,1,0	0,0,1	0,0,4	0,0,0	261	149	1.765829761392058e-05	0.000189978018591	1.0,1.0,0.0	NA,NA,1.0	-0.333
1879	gene:Solyc03g093480.2	NA	3	-	54784925	54785034	54784969	54785034	54784159	54784840	1879	5,0,2	0,0,0	0,0,0	0,0,2	193	149	1.7705374609650382e-05	0.000190342664642	1.0,NA,1.0	NA,NA,0.0	1.0
6941	gene:Solyc01g103750.2	NA	1	-	92279953	92280072	92279985	92280072	92279744	92279846	6941	2,0,4	0,0,0	0,1,0	2,0,0	181	149	1.7956196119579346e-05	0.000192895505636	1.0,NA,1.0	0.0,1.0,NA	0.5
7870	gene:Solyc10g047000.1	NA	10	-	39141162	39141285	39141192	39141285	39140998	39141085	7870	1,0,0	5,2,3	0,2,0	0,0,0	179	149	1.7992743432185726e-05	0.000193144408679	0.143,0.0,0.0	NA,1.0,NA	-0.952
7395	gene:Solyc03g112810.2	NA	3	+	63128117	63128187	63128117	63128162	63128988	63129244	7395	4,0,2	0,6,0	0,0,0	0,0,2	174	149	1.8076534546159823e-05	0.000193899707115	1.0,0.0,1.0	NA,NA,0.0	0.667
7195	gene:Solyc01g005520.2	NA	1	+	351157	351313	351157	351289	351417	351512	7195	2,0,4	0,0,0	0,0,0	2,0,0	173	149	1.8091914419950225e-05	0.000193920609054	1.0,NA,1.0	0.0,NA,NA	1.0
982	gene:Solyc07g065030.2	NA	7	+	66968224	66968301	66968224	66968279	66969359	66969734	982	1,0,0	0,2,0	0,2,0	0,0,0	171	149	1.812121282195601e-05	0.000194090556916	1.0,0.0,NA	NA,1.0,NA	-0.5
8116	gene:Solyc04g016130.2	NA	4	-	6857529	6857586	6857533	6857586	6857257	6857376	8116	0,0,0	9,5,3	0,0,1	0,0,0	153	149	1.8138775234359063e-05	0.00019413464554	0.0,0.0,0.0	NA,NA,1.0	-1.0
3610	gene:Solyc09g074870.2	NA	9	-	66686254	66686406	66686329	66686406	66686105	66686152	3610	71,68,31	1133,1307,707	14,36,29	457,1511,720	224	149	1.8169596813428686e-05	0.000194320473179	0.04,0.033,0.028	0.02,0.016,0.026	0.013
66	gene:Solyc07g049450.2	NA	7	-	59724537	59724637	59724552	59724637	59724321	59724471	66	0,0,2	0,0,0	0,1,0	0,0,2	164	149	1.8207248056481643e-05	0.000194579013649	NA,NA,1.0	NA,1.0,0.0	0.5
1199	gene:Solyc07g052040.1	NA	7	+	60576635	60576755	60576635	60576744	60577600	60577687	1199	8,2,2	8,0,2	0,0,0	0,2,0	160	149	1.824375532373137e-05	0.000194662965863	0.482,1.0,0.482	NA,0.0,NA	0.655
2170	gene:Solyc01g106360.2	NA	1	+	94290498	94290639	94290498	94290634	94290729	94290830	2170	7,2,2	2,0,0	0,0,0	0,2,0	154	149	1.8279076301795488e-05	0.000194662965863	0.772,1.0,1.0	NA,0.0,NA	0.924
2279	gene:Solyc01g058530.2	NA	1	-	66808300	66808441	66808309	66808441	66807334	66807378	2279	2,0,0	0,0,0	0,0,1	2,0,0	158	149	1.8258229567164832e-05	0.000194662965863	1.0,NA,NA	0.0,NA,1.0	0.5
465	gene:Solyc06g073740.2	NA	6	+	45504295	45504516	45504295	45504504	45504599	45504846	465	5,2,3	2,0,0	0,0,0	0,2,0	161	149	1.8235553607836813e-05	0.000194662965863	0.698,1.0,1.0	NA,0.0,NA	0.899
7702	gene:Solyc02g084090.1	NA	2	-	47278307	47278366	47278311	47278366	47278081	47278138	7702	0,2,0	2,1,1	2,0,0	0,0,0	153	149	1.8282517087551012e-05	0.000194662965863	0.0,0.661,0.0	1.0,NA,NA	-0.78
3755	gene:Solyc06g060750.2	NA	6	+	38781190	38781380	38781190	38781283	38782322	38782504	3755	45,16,18	7,0,4	3,16,3	0,0,0	246	149	1.840736776642626e-05	0.000195847881954	0.796,1.0,0.732	1.0,1.0,1.0	-0.157
271	gene:Solyc03g116980.1	NA	3	-	66248422	66248651	66248465	66248651	66248233	66248242	271	0,0,8	5,2,0	0,0,0	0,0,1	192	149	1.8574937406559174e-05	0.000197485232898	0.0,0.0,1.0	NA,NA,0.0	0.333
14908	gene:Solyc02g062920.2	NA	2	+	34864156	34864306	34864156	34864278	34864473	34864544	14908	12,1,3	0,0,2	0,0,4	0,1,0	177	149	1.864160539224187e-05	0.000198048196213	1.0,1.0,0.558	NA,0.0,1.0	0.353
7597	gene:Solyc01g056990.2	NA	1	+	57870682	57870800	57870682	57870795	57874486	57874586	7597	0,1,4	5,16,6	1,2,0	5,20,10	154	149	1.874822075010365e-05	0.000199034419993	0.0,0.057,0.392	0.162,0.088,0.0	0.066
13009	gene:Solyc01g106740.2	NA	1	-	94480501	94480718	94480646	94480718	94479680	94479779	13009	22,12,8	168,131,77	2,6,2	53,143,78	294	149	1.8783979754528636e-05	0.000199267523656	0.062,0.044,0.05	0.019,0.021,0.013	0.034
5050	gene:Solyc01g103250.2	NA	1	+	91898791	91899040	91898791	91898964	91899494	91899619	5050	15,5,6	1,0,1	1,1,1	0,2,0	225	149	1.8923728035549952e-05	0.000200602632436	0.909,1.0,0.799	1.0,0.249,1.0	0.153
12817	gene:Solyc04g081280.2	NA	4	+	65310223	65310326	65310223	65310292	65310728	65310805	12817	44,13,25	9,0,2	7,35,17	0,0,0	183	149	1.911225153768555e-05	0.0002023054215	0.799,1.0,0.911	1.0,1.0,1.0	-0.097
7654	gene:Solyc07g006920.2	NA	7	-	1766296	1766431	1766300	1766431	1765580	1766105	7654	3,2,2	0,0,0	0,0,0	1,0,0	153	149	1.911238363529334e-05	0.0002023054215	1.0,1.0,1.0	0.0,NA,NA	1.0
10261	gene:Solyc05g009980.2	NA	5	-	4176769	4176912	4176801	4176912	4176173	4176692	10261	47,30,16	1453,1884,839	5,24,14	366,1079,740	181	149	1.9208781378433975e-05	0.000203176839225	0.026,0.013,0.015	0.011,0.018,0.015	0.003
2536	gene:Solyc09g090400.2	NA	9	+	69928148	69928303	69928148	69928267	69929859	69930147	2536	9,10,10	1,0,1	0,5,7	0,0,2	185	149	1.923093215637699e-05	0.000203262224359	0.879,1.0,0.89	NA,1.0,0.738	0.054
5282	gene:Solyc01g106040.2	NA	1	+	94017323	94017429	94017323	94017425	94018775	94018835	5282	0,5,0	2,2,0	0,0,0	1,1,3	153	149	1.9268583265527706e-05	0.000203511196187	0.0,0.709,NA	0.0,0.0,0.0	0.354
712	gene:Solyc02g080370.2	NA	2	+	44609582	44609804	44609582	44609791	44610662	44610735	712	37,9,34	307,228,207	0,1,1	9,44,38	162	149	1.9500758584395772e-05	0.000205812830732	0.1,0.035,0.131	0.0,0.02,0.024	0.074
14819	gene:Solyc01g103020.2	NA	1	+	91691163	91691222	91691163	91691214	91691313	91691430	14819	3,0,3	0,0,0	0,0,0	1,0,0	157	149	1.958614445195065e-05	0.000206563004819	1.0,NA,1.0	0.0,NA,NA	1.0
10983	gene:Solyc04g015300.2	NA	4	-	5506277	5506363	5506281	5506363	5506069	5506173	10983	4,5,5	33,23,29	0,0,0	5,21,3	153	149	1.9724916049478676e-05	0.000207874699213	0.106,0.175,0.144	0.0,0.0,0.0	0.142
14478	gene:Solyc05g008030.1	NA	5	+	2451199	2451310	2451199	2451291	2453088	2453637	14478	30,6,19	0,1,0	0,3,2	0,6,0	168	149	1.9771905401129908e-05	0.000208217921358	1.0,0.842,1.0	NA,0.307,1.0	0.294
8330	gene:Solyc04g026220.2	NA	4	-	18287557	18287580	18287567	18287580	18281161	18281356	8330	5,3,3	0,0,0	0,0,0	0,1,0	159	149	1.981813327600383e-05	0.000208552629912	1.0,1.0,1.0	NA,0.0,NA	1.0
7262	gene:Solyc08g075120.2	NA	8	-	59271867	59271946	59271871	59271946	59271507	59271777	7262	3,6,6	64,62,42	4,4,1	21,56,53	153	149	1.9950413306469494e-05	0.000209791746044	0.044,0.086,0.122	0.156,0.065,0.018	0.004
10694	gene:Solyc03g114070.2	NA	3	-	64118146	64118342	64118221	64118342	64117867	64118000	10694	35,10,22	10,9,7	4,8,9	9,5,6	224	149	2.0072549714258936e-05	0.000210922469268	0.7,0.425,0.676	0.228,0.516,0.499	0.186
6833	gene:Solyc03g033640.2	NA	3	+	5235265	5235336	5235265	5235302	5235438	5235574	6833	119,101,56	3,13,2	24,94,63	0,0,2	183	149	2.011575661122503e-05	0.000211222759238	0.97,0.863,0.958	1.0,1.0,0.962	-0.057
5459	gene:Solyc06g007240.2	NA	6	+	1300348	1300520	1300348	1300495	1301326	1301740	5459	5,8,5	66,64,29	0,0,0	24,21,21	174	149	2.0217396628607578e-05	0.000212135735846	0.061,0.097,0.129	0.0,0.0,0.0	0.096
14818	gene:Solyc01g103020.2	NA	1	+	91691163	91691232	91691163	91691214	91691313	91691430	14818	8,6,3	0,0,0	0,0,0	1,0,0	167	149	2.0316053176172765e-05	0.000213016104399	1.0,1.0,1.0	0.0,NA,NA	1.0
4594	gene:Solyc08g069060.2	NA	8	+	58145493	58145561	58145493	58145540	58145781	58145993	4594	5,5,10	64,44,36	0,0,0	6,20,10	170	149	2.0421006522378794e-05	0.000213961169935	0.064,0.091,0.196	0.0,0.0,0.0	0.117
9027	gene:Solyc10g007670.2	NA	10	+	1945151	1945263	1945151	1945238	1945347	1945603	9027	5,8,4	3,0,0	0,2,3	0,2,3	174	149	2.0567789162047418e-05	0.000215342813576	0.588,1.0,1.0	NA,0.461,0.461	0.402
6474	gene:Solyc03g082490.2	NA	3	-	52408326	52408389	52408356	52408389	52407473	52407735	6474	63,83,29	387,400,227	30,66,61	130,411,287	179	149	2.091689655881136e-05	0.000218839240954	0.119,0.147,0.096	0.161,0.118,0.15	-0.022
884	gene:Solyc11g045110.1	NA	11	+	31773507	31773752	31773507	31773570	31773889	31774729	884	42,17,22	165,90,90	1,4,0	2,27,25	331	149	2.1015799464721252e-05	0.00021971478108	0.103,0.078,0.099	0.184,0.063,0.0	0.011
7481	gene:Solyc04g009410.2	NA	4	+	2837836	2837925	2837836	2837921	2838904	2838999	7481	30,29,31	812,924,579	4,15,12	352,857,687	153	149	2.121540823707151e-05	0.000221641146257	0.035,0.03,0.05	0.011,0.017,0.017	0.023
13510	gene:Solyc02g062000.2	NA	2	-	33582143	33582311	33582167	33582311	33581985	33582051	13510	2,4,3	3,0,0	0,0,0	0,0,1	173	149	2.1352007742985305e-05	0.000222906932605	0.365,1.0,1.0	NA,NA,0.0	0.788
11560	gene:Solyc06g048470.2	NA	6	-	31118017	31118138	31118026	31118138	31117902	31117936	11560	11,2,7	86,27,57	0,0,0	4,36,7	158	149	2.1618938609512814e-05	0.000225530517084	0.108,0.065,0.104	0.0,0.0,0.0	0.092
8325	gene:Solyc04g026220.2	NA	4	-	18287557	18287580	18287567	18287580	18281438	18281533	8325	7,1,4	3,0,0	0,0,0	0,6,0	159	149	2.2370329277272824e-05	0.000233200587802	0.686,1.0,1.0	NA,0.0,NA	0.895
13316	gene:Solyc02g079100.2	NA	2	+	43719519	43719679	43719519	43719650	43719777	43719847	13316	20,9,11	238,152,160	0,2,0	3,2,7	178	149	2.256325330929478e-05	0.000234973201315	0.066,0.047,0.054	0.0,0.456,0.0	-0.096
2467	gene:Solyc07g061920.2	NA	7	+	64806310	64806397	64806310	64806392	64806463	64806604	2467	49,7,16	9,2,2	6,8,6	0,0,0	154	149	2.2572920780204382e-05	0.000234973201315	0.84,0.772,0.886	1.0,1.0,1.0	-0.167
637	gene:Solyc09g092710.2	NA	9	+	71664117	71664244	71664117	71664187	71664310	71665080	637	4,2,2	2,3,0	1,1,0	0,0,0	206	149	2.3172032533042528e-05	0.000241035883078	0.591,0.325,1.0	1.0,1.0,NA	-0.361
7301	gene:Solyc10g054130.1	NA	10	+	54666391	54666551	54666391	54666535	54666626	54666731	7301	1,1,0	1,0,0	0,0,0	0,5,0	165	149	2.34146587658634e-05	0.000243384336401	0.475,1.0,NA	NA,0.0,NA	0.738
3799	gene:Solyc08g078530.2	NA	8	+	62309845	62309882	62309845	62309855	62311283	62313088	3799	159,6,84	102,0,50	5,22,7	3,38,19	176	149	2.385285276658538e-05	0.000247760782909	0.569,1.0,0.587	0.585,0.329,0.238	0.335
9010	gene:Solyc05g054810.2	NA	5	+	64629265	64629401	64629265	64629276	64630022	64630151	9010	1,5,0	0,0,0	0,0,0	2,0,0	274	149	2.4183076181536765e-05	0.000251010247239	1.0,1.0,NA	0.0,NA,NA	1.0
12551	gene:Solyc03g111070.2	NA	3	+	61745069	61745135	61745069	61745094	61745466	61745598	12551	0,0,0	2,5,0	0,1,0	0,0,3	190	149	2.4512095690054315e-05	0.000254093729069	0.0,0.0,NA	NA,1.0,0.0	-0.5
7734	gene:Solyc01g098630.2	NA	1	-	89091882	89092050	89092003	89092050	89091326	89091427	7734	3,0,1	0,0,0	0,2,0	0,0,2	270	149	2.451534593387553e-05	0.000254093729069	1.0,NA,1.0	NA,1.0,0.0	0.5
11574	gene:Solyc09g010670.2	NA	9	+	3991404	3991553	3991404	3991545	3991933	3992002	11574	8,7,5	27,29,21	4,4,2	5,9,8	157	149	2.453915145351989e-05	0.00025415801197	0.219,0.186,0.184	0.432,0.297,0.192	-0.111
9533	gene:Solyc02g030450.2	NA	2	-	25897171	25897274	25897176	25897274	25887627	25887698	9533	19,13,21	0,0,0	2,3,2	4,2,0	154	149	2.4563762723600165e-05	0.000254230542081	1.0,1.0,1.0	0.326,0.592,1.0	0.361
10518	gene:Solyc03g120240.2	NA	3	+	68693857	68694031	68693857	68693914	68694106	68694376	10518	11,1,6	0,0,0	0,0,0	0,2,0	266	149	2.4853588693361027e-05	0.000257045926615	1.0,1.0,1.0	NA,0.0,NA	1.0
9054	gene:Solyc07g063240.2	NA	7	-	65760428	65760539	65760468	65760539	65760278	65760338	9054	18,8,6	160,114,103	0,0,0	12,48,24	189	149	2.5071454178381113e-05	0.000259113568667	0.081,0.052,0.044	0.0,0.0,0.0	0.059
13922	gene:Solyc01g109180.2	NA	1	-	96222408	96222550	96222491	96222550	96222152	96222304	13922	20,6,15	1,4,0	0,0,0	2,0,0	232	149	2.549753602299613e-05	0.000263328630258	0.928,0.491,1.0	0.0,NA,NA	0.806
12824	gene:Solyc12g095850.1	NA	12	+	64968888	64969013	64968888	64969001	64969168	64969190	12824	3,2,6	41,17,12	0,0,0	12,41,21	161	149	2.563489094641592e-05	0.000264368968203	0.063,0.098,0.316	0.0,0.0,0.0	0.159
5621	gene:Solyc12g042080.1	NA	12	+	40756093	40756150	40756093	40756133	40756230	40756331	5621	19,11,6	25,19,12	4,17,8	2,7,0	166	149	2.5618011307070566e-05	0.000264368968203	0.406,0.342,0.31	0.642,0.686,1.0	-0.423
8559	gene:Solyc06g062790.2	NA	6	+	39614580	39614676	39614580	39614651	39615974	39616036	8559	4,3,2	179,101,86	0,0,2	8,31,25	174	149	2.5692895276235048e-05	0.000264778031405	0.019,0.025,0.02	0.0,0.0,0.064	0.0
10863	gene:Solyc06g075130.2	NA	6	+	46619771	46619923	46619771	46619848	46620065	46620212	10863	0,0,5	1,0,0	3,0,0	0,0,0	224	149	2.571410185915351e-05	0.000264807562512	0.0,NA,1.0	1.0,NA,NA	-0.5
2124	gene:Solyc04g007550.2	NA	4	+	1238877	1238980	1238877	1238953	1239069	1239158	2124	16,14,10	932,644,522	11,14,22	286,922,590	176	149	2.6017531842685802e-05	0.000267741357623	0.014,0.018,0.016	0.032,0.013,0.031	-0.009
13644	gene:Solyc03g006870.2	NA	3	+	1385341	1385534	1385341	1385505	1385612	1385735	13644	6,3,1	4,0,1	1,1,2	0,1,0	178	149	2.6240992303728335e-05	0.00026984860889	0.557,1.0,0.456	1.0,0.456,1.0	-0.148
1088	gene:Solyc10g044910.1	NA	10	+	28909340	28909549	28909340	28909453	28912231	28912382	1088	13,5,9	0,0,0	4,3,6	2,0,4	245	149	2.6283628564061147e-05	0.00027009468271	1.0,1.0,1.0	0.549,1.0,0.477	0.325
15449	gene:Solyc06g071880.2	NA	6	-	44285003	44285184	44285031	44285184	44284073	44284304	15449	3,1,1	0,0,0	0,0,6	0,1,4	177	149	2.634773036629759e-05	0.00027056083288	1.0,1.0,1.0	NA,0.0,0.558	0.721
15251	gene:Solyc01g099710.2	NA	1	+	89875144	89875317	89875144	89875250	89875393	89876070	15251	22,16,21	99,125,81	0,17,10	49,99,80	216	149	2.6443589446169196e-05	0.000271352199306	0.133,0.081,0.152	0.0,0.106,0.079	0.06
1513	gene:Solyc01g022740.2	NA	1	-	32855278	32855494	32855335	32855494	32854906	32855052	1513	1,1,3	14,0,8	0,0,0	0,4,0	206	149	2.6481993305909607e-05	0.000271553280789	0.049,1.0,0.213	NA,0.0,NA	0.421
7276	gene:Solyc11g006230.1	NA	11	-	983689	983850	983787	983850	982845	982922	7276	0,1,0	0,0,0	0,0,0	0,2,0	247	149	2.6544448662376777e-05	0.000272000532142	NA,1.0,NA	NA,0.0,NA	1.0
6020	gene:Solyc04g074120.2	NA	4	-	60130574	60130696	60130646	60130696	60130175	60130383	6020	0,0,0	0,4,2	0,1,0	0,0,0	221	149	2.6806152424834328e-05	0.000274487396248	NA,0.0,0.0	NA,1.0,NA	-1.0
7094	gene:Solyc11g030710.1	NA	11	+	23041273	23041442	23041273	23041416	23042166	23042844	7094	6,2,5	189,144,111	1,2,1	13,31,21	175	149	2.7302230458046988e-05	0.000279368960562	0.026,0.012,0.037	0.061,0.052,0.039	-0.026
11334	gene:Solyc04g072640.2	NA	4	-	59606458	59606586	59606545	59606586	59605698	59605993	11334	0,5,0	2,0,0	1,0,4	0,0,0	236	149	2.7589180873696486e-05	0.000282105236158	0.0,1.0,NA	1.0,NA,1.0	-0.5
13181	gene:Solyc09g009100.2	NA	9	-	2446846	2446917	2446859	2446917	2445340	2446609	13181	24,21,15	96,95,79	1,4,3	13,63,52	162	149	2.7941451024552605e-05	0.000285505074234	0.187,0.169,0.149	0.066,0.055,0.05	0.111
1978	gene:Solyc06g065900.2	NA	6	+	41300003	41300126	41300003	41300107	41300365	41300413	1978	72,47,35	18,4,7	1,3,3	0,0,0	168	149	2.7989233749697254e-05	0.000285791058613	0.78,0.912,0.816	1.0,1.0,1.0	-0.164
4972	gene:Solyc01g101240.2	NA	1	+	91059384	91059488	91059384	91059464	91059596	91059691	4972	5,2,2	21,17,18	3,0,0	2,2,2	173	149	2.8059974084178095e-05	0.000286310887511	0.17,0.092,0.087	0.564,0.0,0.0	-0.072
830	gene:Solyc06g083760.2	NA	6	+	49094713	49094890	49094713	49094857	49094994	49095027	830	61,29,51	9,6,4	1,9,10	0,0,0	182	149	2.8221874428781394e-05	0.000287759479522	0.847,0.798,0.913	1.0,1.0,1.0	-0.147
15276	gene:Solyc06g069690.2	NA	6	-	43406252	43406440	43406260	43406440	43405148	43405245	15276	13,13,8	54,44,38	1,4,4	16,45,27	157	149	2.832095991420329e-05	0.000288565998053	0.186,0.219,0.167	0.056,0.078,0.123	0.105
5378	gene:Solyc07g006120.2	NA	7	+	977077	977206	977077	977131	977392	977512	5378	0,1,0	0,0,0	0,0,2	0,2,0	224	149	2.878569143934598e-05	0.00029309436742	NA,1.0,NA	NA,0.0,1.0	0.5
9955	gene:Solyc09g018370.2	NA	9	+	14520166	14520315	14520166	14520310	14520422	14520550	9955	67,12,48	10,0,6	6,24,10	0,0,0	154	149	2.8930662973478463e-05	0.000294362869634	0.866,1.0,0.886	1.0,1.0,1.0	-0.083
7674	gene:Solyc03g115390.2	NA	3	-	65120835	65120995	65120908	65120995	65120460	65120524	7674	6,1,4	2,0,3	0,0,0	0,2,0	222	149	2.8990934432910815e-05	0.000294768388269	0.668,1.0,0.472	NA,0.0,NA	0.713
1668	gene:Solyc01g095490.2	NA	1	+	86732385	86732487	86732385	86732479	86732568	86732696	1668	53,36,26	76,47,51	1,15,5	18,59,14	157	149	2.979838122554103e-05	0.000302552059166	0.398,0.421,0.326	0.05,0.194,0.253	0.216
238	gene:Solyc06g073660.2	NA	6	+	45448718	45448871	45448718	45448778	45448968	45449250	238	2,7,6	26,33,13	4,6,3	4,12,20	242	149	2.97862958381039e-05	0.000302552059166	0.045,0.116,0.221	0.381,0.235,0.085	-0.106
10520	gene:Solyc01g098780.2	NA	1	-	89210837	89211060	89211015	89211060	89210217	89210280	10520	4,4,3	0,0,0	0,0,0	0,0,1	327	149	3.021998481396661e-05	0.000306617105231	1.0,1.0,1.0	NA,NA,0.0	1.0
15186	gene:Solyc09g008650.2	NA	9	-	2110042	2110126	2110068	2110126	2109114	2109189	15186	11,4,7	171,110,106	1,5,8	184,490,312	175	149	3.060194355862923e-05	0.000310274481109	0.052,0.03,0.053	0.005,0.009,0.021	0.033
12553	gene:Solyc03g111070.2	NA	3	+	61745069	61745206	61745069	61745094	61745466	61745598	12553	0,5,1	2,5,0	0,0,0	0,0,3	261	149	3.0705096855834285e-05	0.000310843818256	0.0,0.363,1.0	NA,NA,0.0	0.454
14462	gene:Solyc05g055940.2	NA	5	+	65377630	65377702	65377630	65377700	65378473	65378881	14462	9,8,11	441,436,292	1,3,1	59,203,205	151	149	3.069034847533434e-05	0.000310843818256	0.02,0.018,0.036	0.016,0.014,0.005	0.013
5808	gene:Solyc11g019970.1	NA	11	-	9880648	9880711	9880653	9880711	9880226	9880370	5808	4,8,4	21,17,15	1,0,2	6,6,7	154	149	3.072268518152313e-05	0.000310843818256	0.156,0.313,0.205	0.139,0.0,0.217	0.106
11552	gene:Solyc12g035170.1	NA	12	-	60035926	60036065	60035978	60036065	60034891	60035005	11552	0,0,1	0,0,0	2,0,0	0,0,2	201	149	3.124621751451148e-05	0.000315919389688	NA,NA,1.0	1.0,NA,0.0	0.5
9415	gene:Solyc07g049410.2	NA	7	-	59675384	59675524	59675417	59675524	59674868	59675272	9415	5,5,3	46,61,38	3,2,1	16,31,32	182	149	3.1533952324349694e-05	0.000318605460923	0.082,0.063,0.061	0.133,0.05,0.025	-0.001
13521	gene:Solyc06g066650.2	NA	6	-	41881839	41881926	41881888	41881926	41881628	41881745	13521	0,0,0	2,0,0	1,1,0	0,0,0	198	149	3.1583097532598106e-05	0.000318878854668	0.0,NA,NA	1.0,1.0,NA	-1.0
14832	gene:Solyc03g117850.2	NA	3	-	66876770	66876851	66876841	66876851	66875899	66875966	14832	3,3,7	99,65,57	0,12,2	0,79,39	220	149	3.2084476754412424e-05	0.000323714657848	0.02,0.03,0.077	NA,0.093,0.034	-0.021
13683	gene:Solyc02g090390.2	NA	2	-	51945944	51946021	51945956	51946021	51945800	51945875	13683	5,2,0	5,5,3	0,1,0	2,14,2	161	149	3.2115507146959634e-05	0.000323801461025	0.481,0.27,0.0	0.0,0.062,0.0	0.23
7383	gene:Solyc03g005680.2	NA	3	-	487108	487309	487224	487309	484675	486101	7383	10,3,10	0,0,2	0,4,0	4,0,0	265	149	3.214625075386746e-05	0.000323885253583	1.0,1.0,0.738	0.0,1.0,NA	0.413
9758	gene:Solyc09g091050.2	NA	9	+	70398989	70399083	70398989	70399062	70399213	70399339	9758	8,8,14	4,5,3	1,4,0	0,0,0	170	149	3.235278765373609e-05	0.000325738875973	0.637,0.584,0.804	1.0,1.0,NA	-0.325
3725	gene:Solyc04g024340.2	NA	4	+	31916659	31916751	31916659	31916712	31916928	31917021	3725	1,0,0	0,2,0	0,1,0	0,0,0	188	149	3.273133153655135e-05	0.000329320532909	1.0,0.0,NA	NA,1.0,NA	-0.5
1979	gene:Solyc06g065900.2	NA	6	+	41300003	41300134	41300003	41300107	41300365	41300413	1979	71,58,39	18,4,7	1,3,3	0,0,0	176	149	3.370008773645074e-05	0.000338831383523	0.77,0.925,0.825	1.0,1.0,1.0	-0.16
10584	gene:Solyc01g010920.1	NA	1	-	6444586	6444834	6444590	6444834	6444242	6444507	10584	9,14,11	3,2,4	3,11,6	0,0,0	153	149	3.3782211234386356e-05	0.00033942071385	0.745,0.872,0.728	1.0,1.0,1.0	-0.218
14975	gene:Solyc04g048900.2	NA	4	+	38567219	38567274	38567219	38567257	38567359	38567452	14975	60,51,43	6,6,7	2,20,8	1,7,5	166	149	3.3844979384550107e-05	0.000339814890371	0.9,0.884,0.846	0.642,0.719,0.59	0.226
11146	gene:Solyc01g100650.2	NA	1	+	90634681	90634762	90634681	90634735	90635724	90635761	11146	0,0,1	2,2,0	1,0,0	0,0,0	176	149	3.4157059899541536e-05	0.000342471965854	0.0,0.0,1.0	1.0,NA,NA	-0.667
176	gene:Solyc04g015560.2	NA	4	+	5817556	5817664	5817556	5817637	5817849	5818089	176	4,1,6	2,0,0	0,0,0	0,2,0	176	149	3.4157059899541536e-05	0.000342471965854	0.629,1.0,1.0	NA,0.0,NA	0.876
1414	gene:Solyc03g123890.2	NA	3	-	70581104	70581201	70581126	70581201	70580682	70580742	1414	0,0,1	5,0,0	0,0,0	0,1,2	171	149	3.4764773022005126e-05	0.000348323242812	0.0,NA,1.0	NA,0.0,0.0	0.5
14227	gene:Solyc02g050140.2	NA	2	+	4090388	4090576	4090388	4090468	4090910	4091023	14227	8,2,6	4,0,2	1,0,5	0,0,0	257	149	3.4790978583610796e-05	0.000348344069896	0.537,1.0,0.635	1.0,NA,1.0	-0.276
1858	gene:Solyc03g005970.2	NA	3	-	656592	656690	656613	656690	656201	656221	1858	0,1,0	0,0,0	0,0,0	0,2,0	170	149	3.4887170361213594e-05	0.000348823383432	NA,1.0,NA	NA,0.0,NA	1.0
387	gene:Solyc03g093640.2	NA	3	-	55206068	55206181	55206098	55206181	55205803	55205972	387	11,5,10	129,47,75	3,1,1	23,54,34	179	149	3.4863259524930214e-05	0.000348823383432	0.066,0.081,0.1	0.098,0.015,0.024	0.037
14078	gene:Solyc10g006840.2	NA	10	+	1279252	1279316	1279252	1279307	1279623	1279703	14078	75,98,71	8,11,3	7,27,22	0,0,0	158	149	3.498127245755308e-05	0.000349522222659	0.898,0.894,0.957	1.0,1.0,1.0	-0.084
13315	gene:Solyc02g079100.2	NA	2	+	43719519	43719699	43719519	43719679	43719777	43719847	13315	3,1,1	4,0,3	0,0,0	0,2,0	169	149	3.5009835564144306e-05	0.000349565702542	0.398,1.0,0.227	NA,0.0,NA	0.542
12226	gene:Solyc08g006220.2	NA	8	+	914807	915009	914807	914989	915516	915803	12226	6,2,10	1,5,1	0,1,4	0,0,0	169	149	3.505385308809216e-05	0.000349763324731	0.841,0.261,0.898	NA,1.0,1.0	-0.333
1522	gene:Solyc07g066020.2	NA	7	+	67557048	67557228	67557048	67557209	67557635	67557872	1522	0,2,0	0,0,2	0,0,1	0,0,0	168	149	3.513276074994803e-05	0.000350308563334	NA,1.0,0.0	NA,NA,1.0	-0.5
13194	gene:Solyc01g088680.2	NA	1	+	83436004	83436119	83436004	83436101	83436206	83436315	13194	2,4,1	0,0,0	0,0,0	0,0,2	167	149	3.5255937733158275e-05	0.000351294153893	1.0,1.0,1.0	NA,NA,0.0	1.0
11331	gene:Solyc09g072870.2	NA	9	-	65551976	65552110	65551981	65552110	65551615	65551900	11331	4,0,0	0,0,0	0,2,0	1,0,0	154	149	3.5285454320547984e-05	0.000351345785848	1.0,NA,NA	0.0,1.0,NA	0.5
8184	gene:Solyc06g062860.2	NA	6	-	39666119	39666314	39666125	39666314	39665908	39666055	8184	32,11,2	78,42,57	0,3,1	18,21,25	155	149	3.559228901248414e-05	0.000354156766893	0.283,0.201,0.033	0.0,0.121,0.037	0.12
7824	gene:Solyc01g097500.2	NA	1	-	88331328	88331403	88331337	88331403	88330073	88330120	7824	4,1,7	180,78,176	0,3,8	45,119,88	158	149	3.5697456842520296e-05	0.000354958596345	0.021,0.012,0.036	0.0,0.023,0.079	-0.011
11830	gene:Solyc02g082430.2	NA	2	-	46118492	46118554	46118509	46118554	46118357	46118398	11830	6,4,4	113,69,58	0,3,0	13,64,33	166	149	3.5902017286104124e-05	0.000356746954974	0.045,0.049,0.058	0.0,0.04,0.0	0.037
1537	gene:Solyc04g078750.2	NA	4	+	63415044	63415128	63415044	63415118	63415484	63416058	1537	3,1,0	2,0,0	0,0,2	0,2,0	159	149	3.624932791137467e-05	0.000359950341392	0.584,1.0,NA	NA,0.0,1.0	0.292
1541	gene:Solyc04g078750.2	NA	4	+	63415044	63415128	63415044	63415122	63415484	63416058	1541	3,1,0	0,0,0	0,0,2	0,2,0	155	149	3.67502635232146e-05	0.000364423286228	1.0,1.0,NA	NA,0.0,1.0	0.5
5135	gene:Solyc02g078640.2	NA	2	-	43283827	43283999	43283833	43283999	43283619	43283699	5135	0,0,1	0,0,0	0,0,0	0,0,2	155	149	3.67502635232146e-05	0.000364423286228	NA,NA,1.0	NA,NA,0.0	1.0
5439	gene:Solyc12g017370.1	NA	12	+	6620090	6620247	6620090	6620242	6620356	6620433	5439	7,0,1	3,0,0	0,0,0	0,0,2	154	149	3.687581219575647e-05	0.000365417279672	0.693,NA,1.0	NA,NA,0.0	0.847
2338	gene:Solyc08g066580.2	NA	8	-	55305697	55305808	55305701	55305808	55305236	55305307	2338	0,0,0	4,0,2	0,2,1	0,0,0	153	149	3.700146032978899e-05	0.000366410894541	0.0,NA,0.0	NA,1.0,1.0	-1.0
10162	gene:Solyc09g005340.2	NA	9	+	264145	264287	264145	264285	264411	264474	10162	1,0,0	0,0,0	0,0,0	2,0,0	151	149	3.725299830732216e-05	0.000368648930474	1.0,NA,NA	0.0,NA,NA	1.0
1748	gene:Solyc11g045160.1	NA	11	-	31563908	31564041	31563913	31564041	31563053	31563201	1748	3,1,5	19,0,10	0,0,0	0,7,2	154	149	3.732553357937378e-05	0.000369113735492	0.133,1.0,0.326	NA,0.0,0.0	0.486
13845	gene:Solyc03g019950.2	NA	3	+	61273085	61273186	61273085	61273185	61273653	61274018	13845	0,0,0	0,1,0	0,2,0	0,0,0	150	149	3.7629844130242134e-05	0.000371868370672	NA,0.0,NA	NA,1.0,NA	-1.0
6196	gene:Solyc03g117420.2	NA	3	-	66559029	66559154	66559033	66559154	66558304	66558448	6196	0,0,0	1,0,0	2,0,0	0,0,0	153	149	3.799526937701785e-05	0.000375222776515	0.0,NA,NA	1.0,NA,NA	-1.0
2732	gene:Solyc08g066180.2	NA	8	-	54579084	54579274	54579092	54579274	54578430	54578619	2732	0,0,0	1,0,0	2,1,2	0,0,0	157	149	3.846017453917354e-05	0.000379295081965	0.0,NA,NA	1.0,1.0,1.0	-1.0
692	gene:Solyc02g093530.2	NA	2	-	54373076	54373162	54373084	54373162	54372023	54372055	692	1,3,2	0,0,0	0,0,0	0,0,1	157	149	3.846017453917354e-05	0.000379295081965	1.0,1.0,1.0	NA,NA,0.0	1.0
8971	gene:Solyc04g015480.2	NA	4	+	5687230	5687337	5687230	5687326	5687408	5687458	8971	2,2,1	0,0,0	0,0,0	1,0,0	160	149	3.879266607852121e-05	0.000382312978049	1.0,1.0,1.0	0.0,NA,NA	1.0
6343	gene:Solyc02g005210.2	NA	2	-	7332052	7332183	7332123	7332183	7331265	7331422	6343	492,411,334	5,4,4	93,293,201	3,6,5	220	149	3.889966088711462e-05	0.000383105937168	0.985,0.986,0.983	0.955,0.971,0.965	0.021
4725	gene:Solyc06g005190.2	NA	6	+	206729	206975	206729	206821	207107	207246	4725	17,2,4	49,27,23	0,1,2	8,20,7	303	149	3.894904628257468e-05	0.000383330831784	0.146,0.035,0.079	0.0,0.024,0.123	0.038
3550	gene:Solyc12g040500.1	NA	12	+	43858390	43858395	43858390	43858392	43858761	43858923	3550	123,55,89	1,2,4	17,97,39	2,0,0	152	149	3.8994520856406006e-05	0.000383516956488	0.992,0.964,0.956	0.893,1.0,1.0	0.006
1977	gene:Solyc06g065900.2	NA	6	+	41300003	41300137	41300003	41300107	41300365	41300413	1977	72,63,43	18,4,7	1,3,3	0,0,0	179	149	3.910226724758468e-05	0.000384146563221	0.769,0.929,0.836	1.0,1.0,1.0	-0.155
6913	gene:Solyc01g104200.2	NA	1	-	92647433	92647520	92647447	92647520	92646529	92646691	6913	0,2,0	0,0,0	0,0,0	0,1,0	163	149	3.9111750099388654e-05	0.000384146563221	NA,1.0,NA	NA,0.0,NA	1.0
13958	gene:Solyc05g050940.2	NA	5	+	61169323	61169501	61169323	61169485	61170283	61170333	13958	2,2,0	1,0,1	0,0,2	0,0,0	165	149	3.931722691252758e-05	0.000385640028643	0.644,1.0,0.0	NA,NA,1.0	-0.452
5406	gene:Solyc02g071890.2	NA	2	+	41269426	41269544	41269426	41269528	41270442	41271108	5406	2,0,0	3,1,3	0,2,0	0,0,0	165	149	3.931722691252758e-05	0.000385640028643	0.376,0.0,0.0	NA,1.0,NA	-0.875
14479	gene:Solyc05g013150.2	NA	5	-	6237093	6237317	6237105	6237317	6236671	6236797	14479	0,6,3	28,12,20	0,2,1	2,5,12	161	149	3.980529558289836e-05	0.000390162157248	0.0,0.316,0.122	0.0,0.27,0.072	0.032
3188	gene:Solyc08g081130.2	NA	8	+	64218068	64218135	64218068	64218113	64218240	64218266	3188	2,0,2	0,0,0	0,0,0	1,0,0	171	149	3.990017671996988e-05	0.000390826832756	1.0,NA,1.0	0.0,NA,NA	1.0
11428	gene:Solyc04g058150.2	MTA	4	+	55246175	55246251	55246175	55246228	55246369	55246676	11428	4,2,1	2,0,1	0,0,0	0,1,0	172	149	3.999260351354066e-05	0.000391466582731	0.634,1.0,0.464	NA,0.0,NA	0.699
2863	gene:Solyc01g087380.2	NA	1	-	82334574	82334681	82334632	82334681	82334114	82334193	2863	27,7,10	21,7,12	2,0,3	3,10,10	207	149	4.015566193335489e-05	0.000392796373302	0.481,0.419,0.375	0.324,0.0,0.178	0.258
15149	gene:Solyc11g073190.1	NA	11	-	56241695	56241808	56241723	56241808	56240622	56240709	15149	10,5,7	0,0,6	0,1,4	0,0,0	177	149	4.021221627649446e-05	0.000393083262424	1.0,1.0,0.495	NA,1.0,1.0	-0.168
12626	gene:Solyc12g099830.1	NA	12	-	66819172	66819416	66819198	66819416	66818611	66818747	12626	3,2,2	125,57,66	0,3,0	20,58,37	175	149	4.029908385220546e-05	0.000393665881365	0.02,0.029,0.025	0.0,0.042,0.0	0.011
7163	gene:Solyc02g084130.2	NA	2	-	47319720	47319829	47319747	47319829	47319551	47319601	7163	0,0,0	1,0,1	0,0,2	0,0,0	176	149	4.0349304653546927e-05	0.000393889966591	0.0,NA,0.0	NA,NA,1.0	-1.0
11854	gene:Solyc06g069480.2	NA	6	+	43233915	43233989	43233915	43233987	43234065	43234182	11854	3,2,0	75,1,24	0,0,2	6,24,13	151	149	4.077388191355408e-05	0.000397765748019	0.038,0.664,0.0	0.0,0.0,0.132	0.19
12684	gene:Solyc08g015630.2	NA	8	+	4895570	4895656	4895570	4895622	4896665	4896779	12684	2,0,0	0,0,0	0,1,0	1,0,0	183	149	4.092552443542104e-05	0.000398975504253	1.0,NA,NA	0.0,1.0,NA	0.5
14980	gene:Solyc04g048900.2	NA	4	+	38567685	38567920	38567685	38567762	38568386	38568669	14980	158,117,100	8,9,5	14,25,31	0,0,2	307	149	4.099927967735229e-05	0.000399192318198	0.906,0.863,0.907	1.0,1.0,0.883	-0.069
9261	gene:Solyc08g048550.2	NA	8	+	12222755	12222939	12222755	12222904	12223332	12223455	9261	3,0,0	2,1,0	0,2,0	0,0,0	184	149	4.100306191214863e-05	0.000399192318198	0.548,0.0,NA	NA,1.0,NA	-0.726
4490	gene:Solyc09g064590.2	NA	9	+	61909579	61909825	61909579	61909749	61910012	61910156	4490	19,6,10	3,1,3	0,2,0	2,0,1	225	149	4.1447847986122135e-05	0.000403250693547	0.807,0.799,0.688	0.0,1.0,0.0	0.431
10205	gene:Solyc01g006960.2	NA	1	-	1530622	1530742	1530627	1530742	1530422	1530551	10205	52,17,49	10,0,5	21,21,31	0,0,1	154	149	4.158858392542904e-05	0.000404347457721	0.834,1.0,0.905	1.0,1.0,0.968	-0.076
7878	gene:Solyc11g020300.1	NA	11	-	10732994	10733133	10733048	10733133	10731929	10732008	7878	0,0,0	0,1,1	0,0,2	0,0,0	203	149	4.226989318179563e-05	0.000410694964844	NA,0.0,0.0	NA,NA,1.0	-1.0
5928	gene:Solyc03g031600.2	NA	3	-	4090170	4090376	4090239	4090376	4089929	4090028	5928	1,0,2	0,0,0	0,0,0	0,0,1	218	149	4.3025403046707956e-05	0.000417473635207	1.0,NA,1.0	NA,NA,0.0	1.0
7728	gene:Solyc08g076740.2	NA	8	-	60691522	60691605	60691591	60691605	60690858	60690944	7728	2,1,0	4,0,1	0,0,2	0,0,0	218	149	4.3025403046707956e-05	0.000417473635207	0.255,1.0,0.0	NA,NA,1.0	-0.582
13884	gene:Solyc12g099160.1	NA	12	+	66414661	66414844	66414661	66414771	66415329	66415476	13884	4,0,0	0,0,1	0,0,2	0,0,0	222	149	4.3195155548292185e-05	0.000418839258433	1.0,NA,0.0	NA,NA,1.0	-0.5
7603	gene:Solyc05g051750.2	NA	5	-	62131764	62131986	62131937	62131986	62130811	62131149	7603	18,12,12	3,0,0	2,4,7	0,0,8	322	149	4.347547304168091e-05	0.000421274415957	0.735,1.0,1.0	1.0,1.0,0.288	0.149
13835	gene:Solyc02g081040.2	NA	2	-	45104862	45105045	45104953	45105045	45104522	45104621	13835	2,0,0	1,3,1	0,0,2	0,0,0	240	149	4.3814506016388355e-05	0.00042427487449	0.554,0.0,0.0	NA,NA,1.0	-0.815
13332	gene:Solyc04g072910.2	NA	4	-	59885051	59885245	59885199	59885245	59884800	59884881	13332	6,2,0	0,0,2	0,0,0	0,1,0	297	149	4.4590105043847154e-05	0.000431495936074	1.0,1.0,0.0	NA,0.0,NA	0.667
10539	gene:Solyc04g008950.2	NA	4	+	2554941	2555084	2554941	2555016	2555455	2555730	10539	11,9,8	53,37,34	0,0,0	0,24,3	217	149	4.492902572182498e-05	0.000434484442982	0.125,0.143,0.139	NA,0.0,0.0	0.136
2292	gene:Solyc06g071990.2	NA	6	+	44352613	44352794	44352613	44352773	44353209	44353454	2292	227,139,174	13,0,16	28,56,46	0,0,0	170	149	4.58473035135543e-05	0.000443067850153	0.939,1.0,0.905	1.0,1.0,1.0	-0.052
10044	gene:Solyc10g062180.1	NA	10	+	25206277	25206349	25206277	25206325	25206443	25206448	10044	5,12,8	19,12,4	2,1,2	1,14,6	173	149	4.592126739285881e-05	0.000443485791718	0.185,0.463,0.633	0.633,0.058,0.223	0.122
4669	gene:Solyc01g008960.2	NA	1	+	2976371	2976470	2976371	2976428	2978857	2979095	4669	8,4,5	0,0,0	0,0,0	0,0,1	191	149	4.6620277699646425e-05	0.000449935541061	1.0,1.0,1.0	NA,NA,0.0	1.0
6742	gene:Solyc07g005940.2	NA	7	-	782373	782498	782385	782498	781676	781802	6742	15,12,9	730,513,508	2,14,4	238,704,411	161	149	4.680761742858417e-05	0.000451212693614	0.019,0.021,0.016	0.008,0.018,0.009	0.007
7120	gene:Solyc02g065420.2	NA	2	+	36581443	36581806	36581443	36581638	36584034	36584167	7120	31,19,28	1,4,4	2,7,8	0,0,0	317	149	4.681511393776849e-05	0.000451212693614	0.936,0.691,0.767	1.0,1.0,1.0	-0.202
3702	gene:Solyc07g065820.2	NA	7	+	67428685	67428867	67428685	67428784	67429442	67429525	3702	15,3,12	3,3,1	2,9,8	0,0,0	232	149	4.7105262678665214e-05	0.00045370632592	0.763,0.391,0.885	1.0,1.0,1.0	-0.32
2358	gene:Solyc04g072450.2	NA	4	-	59458727	59458772	59458755	59458772	59457977	59458645	2358	456,417,357	98,128,83	0,9,2	0,0,0	177	149	4.736632540306499e-05	0.00045591667078	0.797,0.733,0.784	NA,1.0,1.0	-0.229
12474	gene:Solyc08g082880.2	NA	8	+	65543760	65543913	65543760	65543908	65544001	65544090	12474	11,10,8	7,8,4	3,8,3	0,1,2	154	149	4.789415280983268e-05	0.000460690058806	0.603,0.547,0.659	1.0,0.886,0.592	-0.223
10415	gene:Solyc01g106570.2	NA	1	-	94397268	94397367	94397290	94397367	94397111	94397195	10415	3,3,6	213,159,90	4,4,2	31,91,69	171	149	4.803885347904033e-05	0.000461774278649	0.012,0.016,0.055	0.101,0.037,0.025	-0.027
4620	gene:Solyc11g010350.1	NA	11	+	3427366	3427473	3427366	3427469	3427545	3427557	4620	14,9,6	5,2,1	2,18,5	0,0,0	153	149	4.8249313021301755e-05	0.000463488743447	0.732,0.814,0.854	1.0,1.0,1.0	-0.2
4248	gene:Solyc01g102950.2	NA	1	+	91606224	91606396	91606224	91606330	91606802	91606886	4248	3,4,7	33,19,14	0,3,0	23,38,40	215	149	4.883058666031706e-05	0.000468449176214	0.059,0.127,0.257	0.0,0.052,0.0	0.13
9101	gene:Solyc10g038130.1	NA	10	-	19762645	19762857	19762803	19762857	19762402	19762508	9101	2,2,0	0,0,0	2,3,0	4,0,0	307	149	4.88211893676936e-05	0.000468449176214	1.0,1.0,NA	0.195,1.0,NA	0.402
7249	gene:Solyc01g111510.2	NA	1	-	97736340	97736587	97736573	97736587	97736085	97736188	7249	97,77,67	4,8,1	12,30,21	0,0,0	382	149	4.904040190329671e-05	0.000470149616653	0.904,0.79,0.963	1.0,1.0,1.0	-0.114
11457	gene:Solyc11g006930.1	NA	11	+	1443714	1443959	1443714	1443946	1444611	1444769	11457	35,31,28	2,0,0	2,8,6	0,6,0	162	149	5.0883787324292676e-05	0.000487498421625	0.942,1.0,1.0	1.0,0.551,1.0	0.13
572	gene:Solyc04g081740.2	NA	4	+	65669660	65669834	65669660	65669795	65670327	65670427	572	5,1,0	4,11,0	0,2,4	0,0,0	188	149	5.170340020593028e-05	0.00049502234229	0.498,0.067,NA	NA,1.0,1.0	-0.718
4296	gene:Solyc01g088720.2	NA	1	+	83482443	83482513	83482443	83482509	83483236	83483297	4296	61,15,28	1,1,11	9,37,34	0,1,0	153	149	5.225169007274406e-05	0.000499940292426	0.983,0.936,0.713	1.0,0.973,1.0	-0.114
10782	gene:Solyc11g066660.1	NA	11	-	52434404	52434477	52434408	52434477	52433918	52433999	10782	3,4,5	125,59,66	0,0,3	40,84,41	153	149	5.300363718714537e-05	0.000506799015701	0.023,0.062,0.069	0.0,0.0,0.067	0.029
4146	gene:Solyc09g092030.2	NA	9	-	71204530	71204677	71204565	71204677	71203752	71203980	4146	6,8,3	5,5,4	2,5,0	1,2,0	184	149	5.310682725641136e-05	0.000507449617424	0.493,0.564,0.378	0.618,0.669,NA	-0.165
13749	gene:Solyc05g007020.2	NA	5	-	1610630	1610832	1610655	1610832	1610401	1610526	13749	371,308,219	32,37,24	50,111,50	6,22,18	174	149	5.328381037512195e-05	0.000508804004098	0.908,0.877,0.887	0.877,0.812,0.704	0.093
10810	gene:Solyc05g005860.1	NA	5	+	666281	666395	666281	666364	666972	667201	10810	106,54,73	12,5,3	22,33,14	0,2,4	180	149	5.3419225843956436e-05	0.000509759935714	0.88,0.899,0.953	1.0,0.932,0.743	0.019
877	gene:Solyc01g087910.2	NA	1	-	82778335	82778439	82778369	82778439	82777797	82777887	877	46,34,36	2,6,4	9,37,21	0,0,0	183	149	5.3892196147496044e-05	0.00051393363803	0.949,0.822,0.88	1.0,1.0,1.0	-0.116
3561	gene:Solyc05g052950.2	NA	5	-	63125717	63125837	63125754	63125837	63125393	63125610	3561	0,0,1	0,1,0	0,5,0	0,0,0	186	149	5.4029763554864864e-05	0.000514905429838	NA,0.0,1.0	NA,1.0,NA	-0.5
3348	gene:Solyc06g068980.2	NA	6	-	42792074	42792147	42792078	42792147	42791098	42791144	3348	1,1,1	0,0,0	0,0,0	0,4,0	153	149	5.4972417667059224e-05	0.000522853600973	1.0,1.0,1.0	NA,0.0,NA	1.0
4176	gene:Solyc09g075770.1	NA	9	+	67391854	67391930	67391854	67391926	67392010	67392092	4176	0,0,0	4,1,2	1,0,0	0,0,0	153	149	5.4972417667059224e-05	0.000522853600973	0.0,0.0,0.0	1.0,NA,NA	-1.0
6143	gene:Solyc06g072580.2	NA	6	-	44764340	44764417	44764344	44764417	44764197	44764259	6143	0,0,2	0,4,0	0,1,0	0,0,0	153	149	5.4972417667059224e-05	0.000522853600973	NA,0.0,1.0	NA,1.0,NA	-0.5
2610	gene:Solyc09g083130.2	NA	9	-	68809979	68810135	68810084	68810135	68809408	68809582	2610	8,8,8	79,55,44	0,2,0	15,39,25	254	149	5.5589240266494836e-05	0.000528372252118	0.056,0.079,0.096	0.0,0.029,0.0	0.067
6413	gene:Solyc12g038550.1	NA	12	-	47329899	47330050	47329956	47330050	47324061	47324170	6413	28,2,26	0,4,8	1,5,5	0,6,3	206	149	5.565457551769518e-05	0.000528645237713	1.0,0.266,0.702	1.0,0.376,0.547	0.015
7849	gene:Solyc09g083410.2	NA	9	-	69071237	69071421	69071334	69071421	69070940	69071143	7849	12,6,4	77,65,49	6,0,2	20,43,24	246	149	5.598101040706779e-05	0.00053139633679	0.086,0.053,0.047	0.154,0.0,0.048	-0.005
13146	gene:Solyc11g007740.1	NA	11	+	1971933	1972065	1971933	1972040	1972247	1972339	13146	70,54,27	5,4,4	14,48,45	0,0,0	174	149	5.6094906719699176e-05	0.000532127636806	0.923,0.92,0.853	1.0,1.0,1.0	-0.101
1869	gene:Solyc09g056350.2	NA	9	-	48789663	48789744	48789676	48789744	48784531	48785068	1869	22,6,6	227,170,96	0,0,0	19,37,28	162	149	5.614185763362655e-05	0.00053222333586	0.082,0.031,0.054	0.0,0.0,0.0	0.056
6751	gene:Solyc07g005450.2	NA	7	-	364219	364419	364331	364419	363983	364127	6751	25,11,42	2,2,4	0,11,0	0,0,2	261	149	5.643771927141347e-05	0.000534677028111	0.877,0.758,0.857	NA,1.0,0.0	0.331
11897	gene:Solyc09g074310.2	NA	9	+	66090456	66090565	66090456	66090560	66090678	66090780	11897	26,14,15	15,6,2	12,42,17	2,1,3	154	149	5.693619508532269e-05	0.000539045760421	0.626,0.693,0.879	0.853,0.976,0.846	-0.159
8381	gene:Solyc02g091530.2	NA	2	+	52801874	52802063	52801874	52802059	52802185	52802339	8381	13,8,8	29,34,14	0,1,3	12,18,10	153	149	5.705675361921484e-05	0.000539833164321	0.304,0.186,0.358	0.0,0.051,0.226	0.19
3491	gene:Solyc07g040950.2	NA	7	-	51202020	51202241	51202066	51202241	51201412	51201496	3491	22,36,24	270,304,183	4,12,8	47,175,127	195	149	5.7398530735936585e-05	0.000542711189761	0.059,0.083,0.091	0.061,0.05,0.046	0.025
3319	gene:Solyc04g051410.2	NA	4	+	50537179	50537308	50537179	50537280	50537531	50537669	3319	15,13,5	0,6,0	0,14,2	0,0,0	177	149	5.811483769601306e-05	0.000549124362994	1.0,0.646,1.0	NA,1.0,1.0	-0.118
11880	gene:Solyc09g018340.2	NA	9	+	14488105	14488307	14488105	14488226	14488388	14488444	11880	8,0,5	38,3,13	0,0,0	2,8,3	230	149	5.954081229669814e-05	0.000562230377985	0.12,0.0,0.199	0.0,0.0,0.0	0.106
3796	gene:Solyc01g097190.2	NA	1	+	88136494	88136733	88136494	88136566	88137306	88137408	3796	23,8,9	208,135,139	0,4,2	6,64,54	316	149	6.16702568145652e-05	0.000581957626071	0.05,0.027,0.03	0.0,0.029,0.017	0.02
5216	gene:Solyc07g045160.2	NA	7	+	58258512	58258723	58258512	58258548	58258862	58258925	5216	86,29,55	636,439,382	0,6,0	4,21,18	324	149	6.315257596668794e-05	0.000595556428352	0.059,0.029,0.062	0.0,0.116,0.0	0.011
8115	gene:Solyc09g005940.2	NA	9	+	653177	653259	653177	653224	653741	654115	8115	14,22,7	0,2,6	1,3,9	0,0,0	184	149	6.341761134430391e-05	0.000597665452082	1.0,0.899,0.486	1.0,1.0,1.0	-0.205
8126	gene:Solyc09g031780.2	NA	9	+	27855188	27855288	27855188	27855283	27855468	27855502	8126	6,1,5	252,98,139	3,11,3	117,267,151	154	149	6.394865148945167e-05	0.000602276992958	0.023,0.01,0.034	0.024,0.038,0.019	-0.005
636	gene:Solyc09g092710.2	NA	9	+	71664117	71664259	71664117	71664187	71664310	71665080	636	6,3,2	2,3,0	1,2,0	0,0,0	221	149	6.49326399506952e-05	0.000611145668584	0.669,0.403,1.0	1.0,1.0,NA	-0.309
14182	gene:Solyc01g008310.2	NA	1	-	2409626	2409707	2409634	2409707	2409380	2409542	14182	233,214,107	8,6,6	34,104,77	0,6,10	157	149	6.503464180683533e-05	0.000611706943588	0.965,0.971,0.944	1.0,0.943,0.88	0.019
1857	gene:Solyc03g005970.2	NA	3	-	656613	656690	656625	656690	656201	656221	1857	0,1,0	6,8,0	0,2,1	0,0,0	161	149	6.526691635976354e-05	0.000613492017189	0.0,0.104,NA	NA,1.0,1.0	-0.948
10710	gene:Solyc06g007780.2	NA	6	+	1731805	1731936	1731805	1731930	1732056	1732122	10710	18,2,12	30,6,7	0,4,4	0,4,1	155	149	6.565508653992386e-05	0.000616739192884	0.366,0.243,0.622	NA,0.49,0.794	-0.232
5219	gene:Solyc07g045160.2	NA	7	+	58259018	58259132	58259018	58259125	58259861	58260020	5219	1,0,0	8,0,8	2,0,0	0,0,0	156	149	6.590531702353995e-05	0.000618687234841	0.107,NA,0.0	1.0,NA,NA	-0.947
14840	gene:Solyc01g106330.2	NA	1	+	94265306	94265446	94265306	94265378	94265836	94265888	14840	6,2,4	31,28,27	0,0,0	16,45,29	217	149	6.640043058532328e-05	0.000622930095381	0.117,0.047,0.092	0.0,0.0,0.0	0.085
3735	gene:Solyc10g083790.1	NA	10	+	63542095	63542158	63542095	63542154	63542237	63542435	3735	33,9,4	174,117,107	0,13,2	81,131,124	153	149	6.875544724383932e-05	0.000644604641108	0.156,0.07,0.035	0.0,0.088,0.015	0.053
11622	gene:Solyc07g008260.2	NA	7	-	3024821	3024992	3024947	3024992	3024579	3024730	11622	21,8,12	30,13,24	0,0,0	0,2,5	275	149	6.897269602627915e-05	0.000646221794437	0.275,0.25,0.213	NA,0.0,0.0	0.246
2740	gene:Solyc05g052780.2	NA	5	+	62963906	62964134	62963906	62963998	62964247	62964337	2740	0,0,0	0,0,1	0,1,1	0,0,0	285	149	6.902814937770353e-05	0.000646321933019	NA,NA,0.0	NA,1.0,1.0	-1.0
8888	gene:Solyc06g084480.2	NA	6	+	49573230	49573300	49573230	49573267	49574865	49574943	8888	1,0,1	12,2,7	0,0,2	0,0,0	182	149	6.947280263809388e-05	0.000650063722935	0.064,0.0,0.105	NA,NA,1.0	-0.944
9958	gene:Solyc09g009080.2	NA	9	+	2418423	2418607	2418423	2418462	2418756	2419196	9958	23,14,9	233,345,141	2,8,0	66,190,141	294	149	6.95841026984733e-05	0.000650683468109	0.048,0.02,0.031	0.015,0.021,0.0	0.021
6375	gene:Solyc06g053860.2	NA	6	-	36748950	36749043	36748973	36749043	36745498	36745585	6375	25,17,24	2,4,3	3,10,5	2,8,0	172	149	6.992135453045344e-05	0.000653413926674	0.915,0.786,0.874	0.565,0.52,1.0	0.163
10131	gene:Solyc01g097340.2	NA	1	+	88238628	88238746	88238628	88238683	88239504	88239915	10131	7,6,6	238,115,136	0,5,0	41,155,86	212	149	7.067671306886692e-05	0.00066004552606	0.02,0.035,0.03	0.0,0.022,0.0	0.021
6791	gene:Solyc05g013670.2	NA	5	-	6975680	6975915	6975786	6975915	6975376	6975570	6791	7,0,7	1,1,1	0,1,0	0,0,0	255	149	7.126215213759016e-05	0.000665082710124	0.804,0.0,0.804	NA,1.0,NA	-0.464
681	gene:Solyc10g054420.1	NA	10	+	55362031	55362164	55362031	55362072	55362273	55362345	681	2,0,2	4,1,4	0,1,0	0,0,0	241	149	7.226682282448955e-05	0.000674023506421	0.236,0.0,0.236	NA,1.0,NA	-0.843
15409	gene:Solyc04g050150.2	NA	4	-	45692511	45692636	45692522	45692636	45692178	45692262	15409	16,2,14	66,2,39	0,3,0	1,23,19	160	149	7.244759496289202e-05	0.000675273322191	0.184,0.482,0.251	0.0,0.108,0.0	0.27
8780	gene:Solyc04g072010.2	NA	4	+	59081400	59081447	59081400	59081446	59081662	59081778	8780	85,37,37	14,1,1	3,28,18	0,0,0	150	149	7.272671704224343e-05	0.000677437639133	0.858,0.974,0.974	1.0,1.0,1.0	-0.065
14065	gene:Solyc01g060200.1	NA	1	-	69699737	69699855	69699812	69699855	69698889	69698958	14065	1,0,0	0,3,0	0,0,0	1,0,2	224	149	7.342605908141371e-05	0.000683510922642	1.0,0.0,NA	0.0,NA,0.0	0.5
12299	gene:Solyc02g079960.2	NA	2	+	44333727	44333946	44333727	44333850	44336857	44337341	12299	32,38,16	553,576,317	2,24,4	60,170,152	245	149	7.373393356866132e-05	0.000685934621691	0.034,0.039,0.03	0.02,0.079,0.016	-0.004
6283	gene:Solyc10g044780.1	NA	10	-	27756610	27756803	27756690	27756803	27756441	27756506	6283	5,3,6	40,19,28	0,0,0	5,19,14	229	149	7.44497258394326e-05	0.000692147547759	0.075,0.093,0.122	0.0,0.0,0.0	0.097
9254	gene:Solyc04g025510.2	NA	4	+	22436707	22436897	22436707	22436852	22436985	22437066	9254	3,4,1	0,0,0	0,0,0	0,0,1	194	149	7.519565969213301e-05	0.00069863251907	1.0,1.0,1.0	NA,NA,0.0	1.0
15353	gene:Solyc06g053160.2	NA	6	-	35890390	35890516	35890426	35890516	35889202	35889503	15353	0,0,2	0,1,0	0,1,0	0,0,0	185	149	7.562223395205941e-05	0.000701242012717	NA,0.0,1.0	NA,1.0,NA	-0.5
6537	gene:Solyc01g090860.2	NA	1	+	84584593	84584708	84584593	84584671	84586318	84586444	6537	0,1,1	0,0,0	0,0,0	0,0,1	186	149	7.55779152619548e-05	0.000701242012717	NA,1.0,1.0	NA,NA,0.0	1.0
7662	gene:Solyc09g091030.2	NA	9	+	70383694	70383909	70383694	70383905	70383984	70384095	7662	3,7,1	392,335,198	0,3,0	14,45,27	153	149	7.556117421397843e-05	0.000701242012717	0.007,0.02,0.005	0.0,0.061,0.0	-0.01
11555	gene:Solyc02g082460.2	NA	2	-	46157922	46157988	46157931	46157988	46157724	46157824	11555	3,0,0	0,1,0	0,1,0	0,0,0	158	149	7.644265941667896e-05	0.0007022334512	1.0,0.0,NA	NA,1.0,NA	-0.5
11608	gene:Solyc04g076790.2	NA	4	+	61670645	61670728	61670645	61670722	61670825	61670912	11608	0,0,0	0,0,1	0,0,1	0,0,0	155	149	7.647849844848977e-05	0.0007022334512	NA,NA,0.0	NA,NA,1.0	-1.0
11619	gene:Solyc05g055260.2	NA	5	-	64978457	64978484	64978461	64978484	64976576	64976690	11619	0,1,0	0,0,1	0,0,0	0,1,0	153	149	7.649482938969241e-05	0.0007022334512	NA,1.0,0.0	NA,0.0,NA	0.5
12217	gene:Solyc03g113910.2	NA	3	+	63949104	63949205	63949104	63949174	63949411	63949454	12217	0,1,0	3,0,0	0,0,0	0,1,2	180	149	7.583110430131871e-05	0.0007022334512	0.0,1.0,NA	NA,0.0,0.0	0.5
12894	gene:Solyc03g083210.2	NA	3	+	53049662	53049785	53049662	53049779	53055182	53055297	12894	2,0,0	0,1,0	0,1,0	0,0,0	155	149	7.647849844848977e-05	0.0007022334512	1.0,0.0,NA	NA,1.0,NA	-0.5
12937	gene:Solyc12g005200.1	NA	12	-	132488	132676	132515	132676	132288	132341	12937	1,0,0	0,1,0	0,0,0	1,0,0	176	149	7.598183362480909e-05	0.0007022334512	1.0,0.0,NA	0.0,NA,NA	0.5
14921	gene:Solyc06g071100.2	NA	6	-	43676731	43676922	43676760	43676922	43676567	43676642	14921	4,1,0	0,0,0	0,0,0	0,1,0	178	149	7.590837623715743e-05	0.0007022334512	1.0,1.0,NA	NA,0.0,NA	1.0
15183	gene:Solyc04g050180.2	NA	4	-	45761700	45761787	45761704	45761787	45761584	45761595	15183	0,0,0	3,0,1	0,1,1	0,0,0	153	149	7.649482938969241e-05	0.0007022334512	0.0,NA,0.0	NA,1.0,1.0	-1.0
15461	gene:Solyc07g062400.2	NA	7	-	65162889	65162962	65162890	65162962	65162277	65162361	15461	2,0,0	0,0,1	0,0,1	0,0,0	150	149	7.650735688722168e-05	0.0007022334512	1.0,NA,0.0	NA,NA,1.0	-0.5
1828	gene:Solyc06g072760.2	NA	6	-	44871534	44871708	44871538	44871708	44871277	44871431	1828	1,0,0	0,0,0	0,0,0	1,0,0	153	149	7.649482938969241e-05	0.0007022334512	1.0,NA,NA	0.0,NA,NA	1.0
1914	gene:Solyc12g019110.1	NA	12	+	9128685	9128760	9128685	9128756	9128882	9128966	1914	0,0,1	0,0,0	0,0,0	0,0,1	153	149	7.649482938969241e-05	0.0007022334512	NA,NA,1.0	NA,NA,0.0	1.0
2409	gene:Solyc07g042680.2	NA	7	+	56221174	56221242	56221174	56221236	56225080	56225679	2409	1,0,1	0,3,0	0,0,0	0,0,1	155	149	7.647849844848977e-05	0.0007022334512	1.0,0.0,1.0	NA,NA,0.0	0.667
2712	gene:Solyc04g074800.2	NA	4	-	60710475	60710548	60710506	60710548	60710130	60710220	2712	4,1,4	0,0,0	0,0,0	0,1,0	180	149	7.583110430131871e-05	0.0007022334512	1.0,1.0,1.0	NA,0.0,NA	1.0
5577	gene:Solyc01g065570.2	NA	1	+	71933118	71933323	71933118	71933307	71933409	71933461	5577	0,0,1	0,0,0	0,0,0	0,0,1	165	149	7.631017611228165e-05	0.0007022334512	NA,NA,1.0	NA,NA,0.0	1.0
9654	gene:Solyc01g102490.2	NA	1	+	91287078	91287150	91287078	91287146	91287363	91287568	9654	0,1,0	0,0,3	0,0,0	0,1,0	153	149	7.649482938969241e-05	0.0007022334512	NA,1.0,0.0	NA,0.0,NA	0.5
9905	gene:Solyc03g007970.1	NA	3	+	2459593	2459754	2459593	2459729	2459844	2459895	9905	0,0,0	0,0,1	0,0,1	0,0,0	174	149	7.605131596486749e-05	0.0007022334512	NA,NA,0.0	NA,NA,1.0	-1.0
10969	gene:Solyc05g009660.2	NA	5	-	3855004	3855151	3855091	3855151	3854402	3854480	10969	6,5,1	189,139,104	0,0,3	21,90,51	236	149	7.680203358012963e-05	0.000704490318189	0.02,0.022,0.006	0.0,0.0,0.036	0.004
8183	gene:Solyc06g062860.2	NA	6	-	39665516	39665627	39665545	39665627	39665089	39665280	8183	107,51,50	6,3,6	12,47,20	0,2,0	178	149	7.795521735958726e-05	0.000714614240151	0.937,0.934,0.875	1.0,0.952,1.0	-0.069
2174	gene:Solyc01g106360.2	NA	1	+	94290951	94291165	94290951	94291032	94292094	94292285	2174	80,54,63	6,2,7	12,42,29	0,1,0	282	149	7.818707704194463e-05	0.000716284910109	0.876,0.934,0.826	1.0,0.957,1.0	-0.107
3315	gene:Solyc01g009050.2	NA	1	-	3048380	3048606	3048549	3048606	3045560	3045924	3315	10,6,3	127,173,70	0,7,0	40,159,119	318	149	7.878921658199994e-05	0.000721343506031	0.036,0.016,0.02	0.0,0.02,0.0	0.017
15169	gene:Solyc09g011020.2	NA	9	-	4361934	4361979	4361952	4361979	4361660	4361865	15169	62,77,54	4,1,6	12,37,42	0,2,1	167	149	7.910467065501333e-05	0.000723772645702	0.933,0.986,0.889	1.0,0.943,0.974	-0.036
6009	gene:Solyc05g052920.2	NA	5	-	63099669	63099751	63099694	63099751	63099546	63099584	6009	47,18,15	145,121,77	6,18,14	27,155,81	174	149	7.983601740279893e-05	0.000730001532148	0.217,0.113,0.143	0.16,0.09,0.129	0.031
6664	gene:Solyc05g048750.2	NA	5	-	59344328	59344574	59344344	59344574	59344145	59344216	6664	1,2,3	86,50,45	7,4,6	21,76,35	165	149	8.046364238697771e-05	0.000735274727078	0.01,0.035,0.057	0.231,0.045,0.134	-0.103
7495	gene:Solyc07g063350.2	NA	7	-	65843092	65843250	65843140	65843250	65842910	65842963	7495	7,1,2	29,1,12	0,0,0	2,5,4	197	149	8.187573920972982e-05	0.000747705200955	0.154,0.431,0.112	0.0,0.0,0.0	0.232
13574	gene:Solyc02g088400.2	NA	2	-	50491120	50491334	50491207	50491334	50490882	50490905	13574	28,10,11	11,6,0	0,2,3	0,0,0	236	149	8.231120190442907e-05	0.000751206784511	0.616,0.513,1.0	NA,1.0,1.0	-0.29
11524	gene:Solyc07g043460.2	NA	7	+	57247436	57247633	57247436	57247502	57247700	57247948	11524	694,401,549	7,7,7	163,502,322	0,9,1	280	149	8.698850997672443e-05	0.000793392360735	0.981,0.968,0.977	1.0,0.967,0.994	-0.012
5992	gene:Solyc06g069490.2	NA	6	-	43257957	43258070	43257967	43258070	43257791	43257873	5992	5,5,1	122,159,70	1,0,0	14,31,16	159	149	8.768232379276497e-05	0.000799215524571	0.037,0.029,0.013	0.063,0.0,0.0	0.005
1396	gene:Solyc06g068030.2	NA	6	-	42164193	42164280	42164198	42164280	42164036	42164095	1396	8,7,2	122,108,47	0,3,0	36,114,51	154	149	8.95970500722727e-05	0.000816152813214	0.06,0.059,0.04	0.0,0.025,0.0	0.045
13824	gene:Solyc08g077340.2	NA	8	+	61232968	61233136	61232968	61233120	61234323	61234828	13824	13,14,13	1,2,2	0,8,5	0,3,0	165	149	9.441213755739473e-05	0.000859362067865	0.922,0.863,0.854	NA,0.707,1.0	0.026
8479	gene:Solyc10g078330.1	NA	10	-	60155293	60155487	60155356	60155487	60154957	60155200	8479	33,14,11	16,13,6	3,23,13	10,16,8	212	149	9.445959285924353e-05	0.000859362067865	0.592,0.431,0.563	0.174,0.503,0.533	0.125
4635	gene:Solyc01g100020.2	NA	1	+	90105036	90105258	90105036	90105162	90105399	90105550	4635	205,163,121	695,571,348	0,0,0	5,6,0	245	149	9.480264143318301e-05	0.000861939884768	0.152,0.148,0.175	0.0,0.0,NA	0.158
13495	gene:Solyc03g115580.2	NA	3	-	65239354	65239531	65239427	65239531	65239078	65239178	13495	6,2,1	8,12,11	0,0,0	3,12,4	222	149	9.53488443007611e-05	0.000866360361243	0.335,0.101,0.058	0.0,0.0,0.0	0.165
7636	gene:Solyc03g123520.2	NA	3	+	70345350	70345543	70345350	70345516	70346069	70346292	7636	15,9,9	237,125,172	0,2,1	21,52,32	176	149	9.58891814892511e-05	0.000870722014051	0.051,0.057,0.042	0.0,0.032,0.026	0.031
13821	gene:Solyc05g014110.2	NA	5	+	7800990	7801096	7800990	7801084	7801333	7801867	13821	17,8,4	167,132,104	0,1,1	23,87,40	161	149	9.597024128145231e-05	0.0008709103354	0.086,0.053,0.034	0.0,0.011,0.023	0.046
11696	gene:Solyc08g082170.2	NA	8	-	65036118	65036288	65036287	65036288	65034659	65035016	11696	288,207,239	7,8,1	74,292,150	0,15,12	318	149	9.631626712688722e-05	0.000873501422599	0.951,0.924,0.991	1.0,0.901,0.854	0.037
6613	gene:Solyc06g065480.2	NA	6	-	40876345	40876503	40876368	40876503	40874378	40874513	6613	12,7,9	143,162,87	0,1,0	21,45,48	172	149	9.852771191830328e-05	0.000892996299232	0.068,0.036,0.082	0.0,0.019,0.0	0.056
6740	gene:Solyc07g005940.2	NA	7	-	784327	784540	784452	784540	782385	782498	6740	15,23,16	484,441,393	2,5,0	163,483,287	274	149	9.865532041807487e-05	0.000893591917313	0.017,0.028,0.022	0.007,0.006,0.0	0.018
136	gene:Solyc10g044450.1	NA	10	+	26424394	26424653	26424394	26424614	26425851	26425893	136	94,103,38	7,7,8	27,44,45	1,23,0	188	149	9.879403421438258e-05	0.000894024908606	0.914,0.921,0.79	0.955,0.603,1.0	0.022
3148	gene:Solyc08g074290.2	NA	8	+	58409923	58410064	58409923	58410053	58411149	58411475	3148	8,14,9	5,5,4	0,5,1	0,0,0	160	149	9.882696731780289e-05	0.000894024908606	0.598,0.723,0.677	NA,1.0,1.0	-0.334
10516	gene:Solyc03g120240.2	NA	3	+	68693857	68694031	68693857	68693983	68694106	68694376	10516	11,1,6	61,42,46	0,0,0	8,18,10	197	149	9.952934508842835e-05	0.000899815081019	0.12,0.018,0.09	0.0,0.0,0.0	0.076
14345	gene:Solyc06g007590.2	NA	6	-	1585109	1585165	1585121	1585165	1584912	1584966	14345	160,162,113	1,3,0	20,71,53	4,6,0	161	149	0.00010096857021762184	0.00091225545482	0.993,0.98,1.0	0.822,0.916,1.0	0.078
8113	gene:Solyc10g086040.1	NA	10	-	65020975	65021159	65020999	65021159	65017036	65017193	8113	6,11,5	170,111,100	3,4,3	29,109,66	173	149	0.00010193394875682297	0.00092040172117	0.03,0.079,0.041	0.082,0.031,0.038	-0.0
721	gene:Solyc09g011930.2	NA	9	-	5191396	5191441	5191398	5191441	5190801	5191247	721	11,19,12	275,283,192	2,8,0	104,205,154	151	149	0.00010281493700270014	0.000927776287778	0.038,0.062,0.058	0.019,0.037,0.0	0.034
1547	gene:Solyc04g078750.2	NA	4	+	63415044	63415167	63415044	63415144	63415484	63416058	1547	166,134,120	9,1,4	44,100,103	2,1,3	172	149	0.00010530888972742378	0.000949687538966	0.941,0.991,0.963	0.95,0.989,0.967	-0.004
11783	gene:Solyc12g006590.1	NA	12	+	1080080	1080176	1080080	1080151	1080255	1080287	11783	0,0,2	5,2,1	1,6,0	12,19,21	174	149	0.00010547433602823346	0.000950585807475	0.0,0.0,0.631	0.067,0.213,0.0	0.117
3529	gene:Solyc06g071140.2	NA	6	+	43734524	43734716	43734524	43734594	43734808	43734890	3529	14,6,8	143,104,67	0,0,2	28,39,49	271	149	0.00010746633878563539	0.000967934497434	0.051,0.031,0.062	0.0,0.0,0.022	0.041
13543	gene:Solyc05g011970.2	NA	5	+	5180409	5180510	5180409	5180504	5180695	5180919	13543	10,10,1	10,7,11	0,0,0	0,6,0	155	149	0.00010832203338771716	0.000975033365369	0.49,0.579,0.08	NA,0.0,NA	0.383
11782	gene:Solyc04g009510.2	NA	4	+	2932293	2932491	2932293	2932442	2932589	2932699	11782	10,4,5	83,27,49	0,1,0	7,41,15	198	149	0.00010839041022018097	0.000975040961221	0.083,0.1,0.071	0.0,0.018,0.0	0.079
9438	gene:Solyc01g106950.2	NA	1	+	94643049	94643235	94643049	94643221	94643985	94644058	9438	1,1,3	33,8,24	0,1,1	1,11,3	163	149	0.00010853046904370877	0.00097569297139	0.027,0.103,0.103	0.0,0.077,0.234	-0.026
2125	gene:Solyc02g068380.2	NA	2	-	38333367	38333481	38333371	38333481	38333186	38333292	2125	24,26,8	96,98,43	6,5,5	29,82,37	153	149	0.00010869931831851361	0.000976602836268	0.196,0.205,0.153	0.168,0.056,0.116	0.071
6780	gene:Solyc02g062640.2	NA	2	+	34388886	34389063	34388886	34388946	34389313	34389408	6780	25,8,9	215,299,174	0,3,1	53,155,100	266	149	0.00010929192367010468	0.000981316414147	0.061,0.015,0.028	0.0,0.011,0.006	0.029
5723	gene:Solyc04g005510.2	NA	4	+	342835	342904	342835	342892	343703	343842	5723	25,10,19	4,8,1	0,4,2	0,0,0	161	149	0.00011151245466218095	0.00100063195799	0.853,0.536,0.946	NA,1.0,1.0	-0.222
13031	gene:Solyc01g068100.2	NA	1	-	77201202	77201388	77201206	77201388	77200509	77201063	13031	11,8,22	505,237,304	5,14,5	59,156,85	153	149	0.00011249385698853327	0.00100881137093	0.021,0.032,0.066	0.076,0.08,0.054	-0.03
3568	gene:Solyc02g091340.2	NA	2	-	52670726	52670876	52670733	52670876	52670551	52670656	3568	1,0,1	11,2,10	0,2,0	2,0,3	156	149	0.00011477467305071058	0.00102862615115	0.08,0.0,0.087	0.0,1.0,0.0	-0.278
8240	gene:Solyc02g086970.2	NA	2	-	49539375	49539518	49539380	49539518	49538404	49538634	8240	9,7,7	0,0,0	8,9,5	0,6,1	154	149	0.0001178506671706526	0.00105553841973	1.0,1.0,1.0	1.0,0.592,0.829	0.193
9708	gene:Solyc01g086750.2	NA	1	-	81713092	81713230	81713113	81713230	81712841	81712998	9708	132,16,88	2,0,0	23,103,83	0,5,1	170	149	0.0001203013000614426	0.0010768196964	0.983,1.0,1.0	1.0,0.948,0.986	0.016
2171	gene:Solyc01g106360.2	NA	1	+	94290498	94290639	94290498	94290637	94290729	94290830	2171	7,2,2	25,28,42	0,0,0	13,29,24	151	149	0.000122145262943034	0.00109264764955	0.216,0.066,0.045	0.0,0.0,0.0	0.109
5065	gene:Solyc05g005290.2	NA	5	-	232738	232983	232772	232983	232494	232545	5065	38,8,26	4,7,1	0,5,6	0,0,0	183	149	0.00012293959484369066	0.00109907236554	0.886,0.482,0.955	NA,1.0,1.0	-0.226
4105	gene:Solyc11g044900.1	NA	11	-	32071195	32071371	32071352	32071371	32069767	32069956	4105	6,2,6	103,31,71	0,1,1	21,70,43	306	149	0.00012338106446829007	0.00110233651534	0.028,0.03,0.04	0.0,0.007,0.011	0.027
6825	gene:Solyc12g009810.1	NA	12	-	3013151	3013226	3013155	3013226	3012596	3012696	6825	3,1,3	5,11,6	0,0,0	2,0,6	153	149	0.00012407513172758622	0.00110785204198	0.369,0.081,0.327	0.0,NA,0.0	0.259
11776	gene:Solyc02g094150.2	NA	2	+	54777341	54777526	54777341	54777394	54778223	54778390	11776	53,31,31	12,13,4	0,2,3	0,0,0	281	149	0.00012415808304274287	0.00110790754201	0.701,0.558,0.804	NA,1.0,1.0	-0.312
405	gene:Solyc02g090910.2	NA	2	-	52390981	52391129	52391063	52391129	52390819	52390885	405	28,12,8	427,328,239	1,4,3	109,304,164	231	149	0.0001271038270487466	0.00113349293078	0.041,0.023,0.021	0.006,0.008,0.012	0.02
635	gene:Solyc09g092710.2	NA	9	+	71664117	71664226	71664117	71664187	71664310	71665080	635	9,2,2	2,3,0	1,1,0	0,0,0	188	149	0.00012800004406128218	0.00114007688844	0.781,0.346,1.0	1.0,1.0,NA	-0.291
643	gene:Solyc05g052700.2	NA	5	+	62906652	62906717	62906652	62906713	62907854	62908171	643	1,0,0	4,0,0	2,4,0	0,0,0	153	149	0.0001279391924121218	0.00114007688844	0.196,NA,NA	1.0,1.0,NA	-0.804
8620	gene:Solyc05g016030.2	NA	5	+	13614010	13614101	13614010	13614079	13614184	13614256	8620	14,13,6	101,84,66	2,13,3	36,100,70	171	149	0.00012829921537444922	0.0011420370355	0.108,0.119,0.073	0.046,0.102,0.036	0.039
854	gene:Solyc07g018100.2	NA	7	-	9177846	9178003	9177914	9178003	9176287	9176395	854	8,1,1	2,4,3	0,2,0	0,0,0	217	149	0.00012958715078805686	0.00115279068582	0.733,0.147,0.186	NA,1.0,NA	-0.645
5144	gene:Solyc06g009650.2	NA	6	+	3593334	3593455	3593334	3593442	3594172	3594276	5144	0,1,0	0,4,4	0,2,0	0,0,0	162	149	0.000129698364063062	0.00115306956918	NA,0.187,0.0	NA,1.0,NA	-0.906
4486	gene:Solyc11g008250.1	NA	11	-	2481970	2482164	2481972	2482164	2481629	2481790	4486	31,21,27	0,11,0	1,7,7	0,0,0	151	149	0.0001308370997850175	0.0011624775672	1.0,0.653,1.0	1.0,1.0,1.0	-0.116
13072	gene:Solyc05g053100.2	NA	5	+	63223438	63223590	63223438	63223533	63223732	63223846	13072	6,5,9	236,209,130	6,5,2	125,335,265	206	149	0.00013144766483409937	0.00116718412354	0.018,0.017,0.048	0.034,0.011,0.005	0.011
4423	gene:Solyc03g026150.2	NA	3	+	3560976	3561219	3560976	3561021	3561935	3562044	4423	2,6,4	4,9,8	0,0,0	0,4,4	347	149	0.00013177847328541272	0.00116940233392	0.177,0.223,0.177	NA,0.0,0.0	0.192
6785	gene:Solyc03g116640.2	NA	3	+	65971535	65971776	65971535	65971674	65972268	65972397	6785	11,18,7	29,28,14	3,15,10	5,16,16	251	149	0.00013194773860379386	0.00117018516582	0.184,0.276,0.229	0.263,0.358,0.271	-0.068
10934	gene:Solyc01g079490.2	NA	1	+	78533166	78533248	78533166	78533244	78533484	78533562	10934	9,0,0	26,10,18	0,0,0	4,4,9	153	149	0.00013284850466166893	0.00117745040534	0.252,0.0,0.0	0.0,0.0,0.0	0.084
851	gene:Solyc07g018100.2	NA	7	-	9177850	9178003	9177914	9178003	9176287	9176395	851	5,1,3	2,4,3	0,2,0	0,0,0	213	149	0.00013321497391753393	0.00117997410639	0.636,0.149,0.412	NA,1.0,NA	-0.601
10012	gene:Solyc02g092200.2	NA	2	+	53361709	53361785	53361709	53361767	53361854	53362097	10012	13,0,5	29,15,16	2,1,2	3,7,31	167	149	0.0001354857536897826	0.00119871926269	0.286,0.0,0.218	0.373,0.113,0.054	-0.012
1369	gene:Solyc08g006610.2	NA	8	+	1212474	1212608	1212474	1212568	1213269	1213487	1369	3,3,0	4,4,4	0,0,0	2,2,0	189	149	0.00013549728748561823	0.00119871926269	0.372,0.372,0.0	0.0,0.0,NA	0.248
10970	gene:Solyc09g090160.2	NA	9	+	69702413	69702602	69702413	69702437	69703826	69703912	10970	133,116,62	136,121,47	14,30,42	13,62,50	314	149	0.0001373483775765627	0.00121435142404	0.317,0.313,0.385	0.338,0.187,0.285	0.068
5513	gene:Solyc12g049230.1	NA	12	-	37245852	37246029	37245854	37246029	37243703	37243836	5513	7,5,4	86,54,54	0,0,0	12,27,18	151	149	0.000138983509355365	0.00122805624729	0.074,0.084,0.068	0.0,0.0,0.0	0.075
547	gene:Solyc12g007210.1	NA	12	-	1635573	1635822	1635761	1635822	1635387	1635475	547	5,4,4	13,0,1	0,0,0	2,2,0	337	149	0.00014076721569331464	0.00124305630592	0.145,1.0,0.639	0.0,0.0,NA	0.595
9401	gene:Solyc11g011970.1	NA	11	-	4924019	4924119	4924025	4924119	4921544	4921605	9401	12,6,8	155,87,124	0,0,0	5,26,27	155	149	0.00014121641847889067	0.00124626078851	0.069,0.062,0.058	0.0,0.0,0.0	0.063
1136	gene:Solyc04g082340.2	NA	4	-	66048425	66048569	66048443	66048569	66047791	66047931	1136	1,11,5	64,42,25	0,0,2	12,38,20	167	149	0.00014170161446385915	0.00124977880857	0.014,0.189,0.151	0.0,0.0,0.082	0.091
7862	gene:Solyc12g009100.1	NA	12	-	2427726	2427818	2427730	2427818	2427533	2427638	7862	40,21,21	9,8,4	2,11,4	0,2,1	153	149	0.00014303072958944484	0.00126073118059	0.812,0.719,0.836	1.0,0.843,0.796	-0.091
3053	gene:Solyc03g094080.2	NA	3	-	55804364	55804470	55804367	55804470	55795938	55796001	3053	8,19,9	616,600,344	3,9,3	248,527,285	152	149	0.00014432445427885884	0.00127135843251	0.013,0.03,0.025	0.012,0.016,0.01	0.01
3418	gene:Solyc03g098110.2	NA	3	-	60445861	60446018	60445928	60446018	60443863	60444180	3418	2,1,3	1,1,3	1,0,1	0,0,0	216	149	0.00014442098489712038	0.00127143303655	0.58,0.408,0.408	1.0,NA,1.0	-0.535
15050	gene:Solyc01g081190.2	NA	1	+	80484007	80484095	80484007	80484051	80484207	80484321	15050	6,2,5	9,0,1	0,1,0	0,4,0	193	149	0.00014474708498992685	0.00127352736934	0.34,1.0,0.794	NA,0.162,NA	0.549
11451	gene:Solyc08g079810.2	NA	8	+	63268692	63268843	63268692	63268820	63269298	63269446	11451	50,18,17	3,3,4	9,33,10	0,0,0	172	149	0.00014725868612854254	0.00129483612078	0.935,0.839,0.786	1.0,1.0,1.0	-0.147
12874	gene:Solyc11g020060.1	NA	11	-	10033900	10034028	10033904	10034028	10033363	10033435	12874	29,29,17	2,8,0	11,17,20	0,0,0	153	149	0.00014766517811537141	0.00129683080391	0.934,0.779,1.0	1.0,1.0,1.0	-0.096
7513	gene:Solyc09g055910.2	NA	9	-	46075701	46075935	46075728	46075935	46074144	46074319	7513	21,15,7	2,6,0	5,5,3	0,0,0	176	149	0.00014764223105393734	0.00129683080391	0.899,0.679,1.0	1.0,1.0,1.0	-0.141
8536	gene:Solyc11g011020.1	NA	11	+	4062543	4062777	4062543	4062644	4062911	4063522	8536	8,10,6	4,0,2	4,7,3	0,0,0	282	149	0.00014896444289593712	0.00130744597358	0.514,1.0,0.613	1.0,1.0,1.0	-0.291
13511	gene:Solyc02g062000.2	NA	2	-	33582167	33582311	33582179	33582311	33581985	33582051	13511	12,12,4	154,120,70	0,2,1	6,50,27	161	149	0.00015150539672748403	0.00132893980434	0.067,0.085,0.05	0.0,0.036,0.033	0.044
9558	gene:Solyc09g008520.2	NA	9	-	2007629	2007833	2007773	2007833	2007321	2007488	9558	23,3,16	22,28,17	0,0,2	1,2,4	293	149	0.00015241450741980406	0.00133610240323	0.347,0.052,0.324	0.0,0.0,0.203	0.173
4222	gene:Solyc09g009510.2	NA	9	-	2927199	2927445	2927203	2927445	2926354	2926566	4222	6,3,9	116,87,54	0,4,0	16,36,38	153	149	0.00015413180680465507	0.00135033678801	0.048,0.032,0.14	0.0,0.098,0.0	0.041
5120	gene:Solyc01g067480.2	NA	1	+	76176451	76176649	76176451	76176645	76176755	76176826	5120	35,10,23	72,37,50	2,7,1	8,36,11	153	149	0.0001549185582934102	0.00135640639457	0.321,0.208,0.309	0.196,0.159,0.081	0.134
11325	gene:Solyc11g045510.1	NA	11	-	30396191	30396419	30396327	30396419	30394073	30394203	11325	21,1,7	67,40,35	0,0,1	3,10,11	285	149	0.00015661450984971257	0.00137042442013	0.141,0.013,0.095	0.0,0.0,0.045	0.068
2188	gene:Solyc09g091100.2	NA	9	-	70459616	70459695	70459622	70459695	70458878	70458930	2188	79,32,35	3,0,0	8,48,43	0,6,2	155	149	0.0001597317803220845	0.00139685490266	0.962,1.0,1.0	1.0,0.885,0.954	0.041
4392	gene:Solyc04g011510.2	NA	4	+	3946481	3946566	3946481	3946552	3946683	3946816	4392	5532,4679,3333	0,189,0	710,2189,1564	0,0,0	163	149	0.00016032660896920728	0.00140120797839	1.0,0.958,1.0	1.0,1.0,1.0	-0.014
14121	gene:Solyc03g080010.2	NA	3	-	51904317	51904475	51904327	51904475	51903349	51903477	14121	5,4,4	57,16,34	0,0,0	2,15,6	159	149	0.00016077468122140085	0.00140427395492	0.076,0.19,0.099	0.0,0.0,0.0	0.122
12725	gene:Solyc06g048730.2	NA	6	-	31620818	31620908	31620832	31620908	31620149	31620260	12725	38,25,28	6,3,1	21,36,15	0,0,0	163	149	0.00016452544837817576	0.00143616591517	0.853,0.884,0.962	1.0,1.0,1.0	-0.1
15299	gene:Solyc01g099930.2	NA	1	-	90042110	90042254	90042135	90042254	90041965	90042022	15299	108,67,58	5,9,5	4,10,15	0,0,0	174	149	0.00016712834967741482	0.00145800550613	0.949,0.864,0.909	1.0,1.0,1.0	-0.093
15088	gene:Solyc04g077660.2	NA	4	+	62595971	62596060	62595971	62596052	62596162	62596243	15088	19,1,8	66,31,61	0,9,2	17,54,42	157	149	0.0001677105423713995	0.00146220097268	0.215,0.03,0.111	0.0,0.137,0.043	0.059
10586	gene:Solyc03g078210.2	NA	3	+	50192794	50192978	50192794	50192957	50193050	50193177	10586	4,0,1	0,0,3	0,2,7	0,0,0	170	149	0.00016798513812957505	0.00146282836207	1.0,NA,0.226	NA,1.0,1.0	-0.387
5767	gene:Solyc01g112010.2	NA	1	-	98140393	98140458	98140398	98140458	98139827	98140176	5767	28,36,23	68,62,47	0,0,0	0,1,1	154	149	0.00016789096713554336	0.00146282836207	0.285,0.36,0.321	NA,0.0,0.0	0.322
2735	gene:Solyc09g007340.2	NA	9	+	944887	945032	944887	945029	945167	945817	2735	8,0,0	14,3,13	0,4,2	0,10,4	152	149	0.0001698006411361753	0.00147774662853	0.359,0.0,0.0	NA,0.282,0.329	-0.186
3421	gene:Solyc12g100290.1	NA	12	+	67061696	67061824	67061696	67061777	67061906	67062084	3421	1,1,2	30,22,8	0,2,0	0,15,9	196	149	0.0001725918132364852	0.00150113289127	0.025,0.033,0.16	NA,0.092,0.0	0.027
4313	gene:Solyc08g005780.2	NA	8	-	607234	607399	607245	607399	606637	606898	4313	49,44,35	15,17,7	10,20,12	8,7,8	160	149	0.00017564251133679685	0.00152674688662	0.753,0.707,0.823	0.538,0.727,0.583	0.145
3069	gene:Solyc02g091030.2	NA	2	+	52473331	52473421	52473331	52473346	52473561	52473636	3069	58,57,24	0,0,11	10,10,15	0,0,0	224	149	0.00017674559560867023	0.00153541089615	1.0,1.0,0.592	1.0,1.0,1.0	-0.136
10713	gene:Solyc09g018830.2	NA	9	+	17564554	17564801	17564554	17564686	17564876	17565058	10713	10,3,0	20,31,13	0,3,1	2,18,5	264	149	0.0001842238467871693	0.00159941304865	0.22,0.052,0.0	0.0,0.086,0.101	0.028
4438	gene:Solyc01g005240.2	NA	1	+	190241	190364	190241	190358	190570	190687	4438	54,60,24	78,81,40	16,45,19	2,33,15	155	149	0.0001843990723424422	0.00159997223947	0.4,0.416,0.366	0.885,0.567,0.549	-0.273
2861	gene:Solyc01g087380.2	NA	1	-	82334518	82334681	82334632	82334681	82334114	82334193	2861	26,9,11	21,7,12	2,1,3	3,10,10	263	149	0.00018602361712006895	0.00161309848888	0.412,0.421,0.342	0.274,0.054,0.145	0.234
11110	gene:Solyc01g101090.2	NA	1	+	90939382	90939586	90939382	90939472	90940226	90940286	11110	33,14,16	88,51,81	2,9,1	30,62,28	263	149	0.00018651794258845927	0.00161641419873	0.175,0.135,0.101	0.036,0.076,0.02	0.093
3156	gene:Solyc08g074290.2	NA	8	+	58407265	58407323	58407265	58407292	58408070	58408235	3156	90,58,75	2,6,5	29,89,59	0,0,0	180	149	0.00018666898493937138	0.00161675273219	0.974,0.889,0.925	1.0,1.0,1.0	-0.071
21	gene:Solyc01g110460.2	NA	1	-	97159870	97161306	97161143	97161306	97158468	97158626	21	65,27,35	23,9,17	6,8,5	2,18,4	1422	149	0.00018939581560230688	0.00163938656215	0.228,0.239,0.177	0.239,0.044,0.116	0.082
2669	gene:Solyc08g066620.2	NA	8	+	55375623	55375726	55375623	55375692	55376670	55376850	2669	25,17,10	0,6,1	0,1,4	0,0,0	183	149	0.00019017176711831778	0.00164511682064	1.0,0.698,0.891	NA,1.0,1.0	-0.137
5835	gene:Solyc08g076100.2	NA	8	-	60148136	60148238	60148156	60148238	60147559	60147675	5835	1,2,2	2,2,1	0,0,0	0,1,1	169	149	0.00019769273587968186	0.00170915432373	0.306,0.469,0.638	NA,0.0,0.0	0.471
1842	gene:Solyc05g007190.2	NA	5	-	1807694	1807734	1807698	1807734	1807526	1807611	1842	65,42,37	3,3,4	3,13,3	0,0,3	153	149	0.00019864601749977945	0.00171636816317	0.955,0.932,0.9	1.0,1.0,0.493	0.098
13441	gene:Solyc06g068040.2	NA	6	+	42166953	42166978	42166953	42166974	42167064	42167272	13441	1,0,0	34,17,11	1,10,6	19,91,62	153	149	0.00019911001758040692	0.00171934834559	0.028,0.0,0.0	0.049,0.097,0.086	-0.068
4623	gene:Solyc12g088900.1	NA	12	-	64095942	64096093	64095945	64096093	64094706	64095017	4623	199,135,105	10,6,6	33,110,79	1,7,15	152	149	0.00020066568740558652	0.00173174608175	0.951,0.957,0.945	0.97,0.939,0.838	0.035
11521	gene:Solyc01g068340.2	NA	1	+	77557501	77557662	77557501	77557583	77559640	77559944	11521	0,0,1	0,0,4	4,0,1	0,2,0	228	149	0.00020237835034864684	0.00174548304799	NA,NA,0.14	1.0,0.0,1.0	-0.527
5842	gene:Solyc04g045560.2	NA	4	+	34045055	34045255	34045055	34045167	34046024	34046691	5842	2,1,1	2,1,0	1,1,0	0,0,0	237	149	0.00020265887903481682	0.00174685904209	0.386,0.386,1.0	1.0,1.0,NA	-0.409
8170	gene:Solyc10g086620.1	NA	10	+	65390199	65390407	65390199	65390311	65391830	65392050	8170	22,14,9	0,2,5	2,11,7	0,0,0	245	149	0.00020740648800894138	0.00178671531854	1.0,0.81,0.523	1.0,1.0,1.0	-0.222
6317	gene:Solyc02g079000.2	NA	2	+	43617069	43617141	43617069	43617137	43618154	43618274	6317	97,46,45	2,5,6	26,76,39	0,2,0	153	149	0.00020841150452343573	0.00179430250585	0.979,0.9,0.88	1.0,0.974,1.0	-0.072
620	gene:Solyc02g077320.2	NA	2	-	42293385	42293624	42293557	42293624	42290977	42291071	620	2,1,1	27,14,23	0,7,2	7,21,6	321	149	0.00020883893879625136	0.00179691096445	0.033,0.032,0.02	0.0,0.134,0.134	-0.061
2681	gene:Solyc09g010380.2	NA	9	+	3768373	3768384	3768373	3768382	3768820	3768886	2681	87,88,42	7,7,7	3,7,7	0,0,0	151	149	0.00020927755179550047	0.00179854124573	0.925,0.925,0.856	1.0,1.0,1.0	-0.098
5586	gene:Solyc02g084700.2	NA	2	-	47809074	47809150	47809077	47809150	47808901	47808991	5586	18,1,6	5,2,0	2,4,9	0,0,0	152	149	0.000209160687099219	0.00179854124573	0.779,0.329,1.0	1.0,1.0,1.0	-0.297
4334	gene:Solyc08g075960.2	NA	8	+	60042495	60042613	60042495	60042575	60043752	60043886	4334	0,1,1	0,3,0	0,4,0	0,0,0	187	149	0.00020969820730597845	0.00180108430523	NA,0.21,1.0	NA,1.0,NA	-0.395
548	gene:Solyc12g010930.1	NA	12	+	3819129	3819200	3819129	3819186	3819466	3819662	548	2,2,0	7,2,0	2,0,0	0,0,0	163	149	0.00021069523360941323	0.00180857180907	0.207,0.478,NA	1.0,NA,NA	-0.657
5327	gene:Solyc02g005180.2	NA	2	+	7138982	7139206	7138982	7139051	7139300	7139358	5327	90,36,58	6,1,3	6,9,12	2,1,7	304	149	0.000213107157196905	0.00182818843471	0.88,0.946,0.905	0.595,0.815,0.457	0.288
12355	gene:Solyc06g075110.2	NA	6	+	46611381	46611460	46611381	46611456	46612003	46612039	12355	6,7,0	254,289,201	1,2,7	59,190,116	153	149	0.00021437826630584366	0.00183691003497	0.022,0.023,0.0	0.016,0.01,0.056	-0.012
8756	gene:Solyc09g005910.2	NA	9	-	637945	638022	637949	638022	636165	637713	8756	18,2,2	104,28,88	0,0,0	6,7,5	153	149	0.00021429099768148195	0.00183691003497	0.144,0.065,0.022	0.0,0.0,0.0	0.077
8674	gene:Solyc02g062570.2	NA	2	+	34298080	34298318	34298080	34298314	34299299	34299525	8674	9,4,5	54,64,28	0,0,1	10,17,10	153	149	0.00021481664844775076	0.00183957459685	0.14,0.057,0.148	0.0,0.0,0.089	0.085
10890	gene:Solyc09g030390.2	NA	9	-	31896070	31896198	31896111	31896198	31895845	31895973	10890	0,0,5	139,66,98	0,0,4	13,40,24	190	149	0.00021495027642599792	0.00183962779552	0.0,0.0,0.038	0.0,0.0,0.116	-0.026
10203	gene:Solyc01g006960.2	NA	1	-	1531168	1531259	1531172	1531259	1530627	1530742	10203	5,0,1	50,10,25	2,1,0	4,20,14	153	149	0.0002175898600007187	0.00186073288215	0.089,0.0,0.037	0.327,0.046,0.0	-0.082
4549	gene:Solyc10g074750.1	NA	10	-	58409787	58409939	58409924	58409939	58407150	58407213	4549	136,79,49	50,41,13	3,15,8	6,17,7	286	149	0.00021767404335434326	0.00186073288215	0.586,0.501,0.663	0.207,0.315,0.373	0.285
918	gene:Solyc07g043580.2	NA	7	+	57504611	57504807	57504611	57504677	57504950	57505037	918	40,20,22	8,0,0	4,16,9	0,0,0	279	149	0.00022052840691949138	0.00188401724207	0.728,1.0,1.0	1.0,1.0,1.0	-0.091
4126	gene:Solyc06g054140.2	NA	6	+	36965177	36965257	36965177	36965243	36967925	36968169	4126	1,1,2	0,6,1	0,1,0	0,0,0	163	149	0.0002211674899107972	0.00188835968027	1.0,0.132,0.646	NA,1.0,NA	-0.407
14615	gene:Solyc07g052350.2	NA	7	+	60858182	60858360	60858182	60858343	60858433	60858526	14615	44,12,21	558,271,323	4,26,7	114,459,273	166	149	0.00022332150119426327	0.00190562401551	0.066,0.038,0.055	0.031,0.048,0.022	0.019
13505	gene:Solyc11g069190.1	NA	11	-	53818416	53818484	53818422	53818484	53817627	53817811	13505	1,0,1	0,0,0	1,2,2	0,0,4	155	149	0.00022347823166485268	0.00190583503176	1.0,NA,1.0	1.0,1.0,0.325	0.225
5117	gene:Solyc10g081710.1	NA	10	+	62725841	62725963	62725841	62725943	62726053	62726100	5117	36,24,20	91,51,47	7,15,10	10,25,17	169	149	0.00022398395698936877	0.00190902028985	0.259,0.293,0.273	0.382,0.346,0.342	-0.082
11100	gene:Solyc12g007170.1	NA	12	+	1613906	1614059	1613906	1614055	1614447	1614586	11100	25,17,10	461,449,222	5,4,3	47,132,104	153	149	0.00023461392897296436	0.00199844006284	0.05,0.036,0.042	0.094,0.029,0.027	-0.007
9016	gene:Solyc11g006370.1	NA	11	+	1083942	1084025	1083942	1084005	1084105	1084221	9016	1,3,2	8,3,4	1,0,0	0,0,0	169	149	0.0002348225288272657	0.00199903754199	0.099,0.469,0.306	1.0,NA,NA	-0.709
3580	gene:Solyc08g083290.2	NA	8	+	65801501	65801648	65801501	65801624	65802599	65803194	3580	7,3,3	70,89,50	2,2,2	25,48,37	173	149	0.00023696711543931618	0.00201610560561	0.079,0.028,0.049	0.064,0.035,0.044	0.004
1063	gene:Solyc10g049850.1	NA	10	+	46974904	46975020	46974904	46975010	46975224	46975294	1063	115,131,56	3,12,2	39,89,68	3,2,4	159	149	0.00024084115178572924	0.00204785898085	0.973,0.911,0.963	0.924,0.977,0.941	0.002
12653	gene:Solyc01g100360.2	NA	1	-	90417270	90417495	90417429	90417495	90416684	90417062	12653	1,2,0	0,0,0	0,2,6	0,3,0	308	149	0.00024184308226563392	0.00205516799397	1.0,1.0,NA	NA,0.244,1.0	0.378
2474	gene:Solyc07g008540.2	NA	7	-	3467165	3467359	3467208	3467359	3466132	3466200	2474	37,15,15	65,77,42	1,5,6	21,41,20	192	149	0.00024289944717248107	0.00206293071663	0.306,0.131,0.217	0.036,0.086,0.189	0.114
14605	gene:Solyc08g081920.2	NA	8	+	64835528	64835654	64835528	64835572	64836221	64836293	14605	5,4,5	168,160,90	0,1,4	19,86,42	231	149	0.0002462263010512175	0.00208995610498	0.019,0.016,0.035	0.0,0.007,0.058	0.002
440	gene:Solyc11g011250.1	NA	11	-	4294796	4294944	4294800	4294944	4293773	4293891	440	15,8,7	455,364,300	7,5,5	88,204,162	153	149	0.0002475626316048321	0.00210006420394	0.031,0.021,0.022	0.072,0.023,0.029	-0.017
5660	gene:Solyc02g085570.2	NA	2	+	48403439	48403561	48403439	48403529	48403770	48403844	5660	20,6,7	184,138,122	3,3,2	11,67,37	181	149	0.000250885503732168	0.00212700229177	0.082,0.035,0.045	0.183,0.036,0.043	-0.033
6702	gene:Solyc04g015450.2	NA	4	-	5649761	5649860	5649786	5649860	5649281	5649347	6702	20,7,4	8,6,0	0,8,0	0,0,0	174	149	0.00025136660798615387	0.00212983044959	0.682,0.5,1.0	NA,1.0,NA	-0.273
10776	gene:Solyc04g079550.2	NA	4	-	63972580	63972720	63972582	63972720	63972191	63972374	10776	10,9,5	65,50,38	4,1,4	13,61,35	151	149	0.0002516202280208826	0.00213072894555	0.132,0.151,0.115	0.233,0.016,0.101	0.016
12866	gene:Solyc06g075550.2	NA	6	+	46913912	46914166	46913912	46914161	46914374	46914564	12866	72,24,29	11,1,1	5,11,4	0,0,0	154	149	0.00025401780789818524	0.00214977087364	0.864,0.959,0.966	1.0,1.0,1.0	-0.07
11867	gene:Solyc08g045810.1	NA	8	+	16167638	16167694	16167638	16167678	16169623	16169684	11867	9,2,0	5,0,0	1,3,0	0,0,1	165	149	0.000254855664688763	0.0021555981762	0.619,1.0,NA	1.0,1.0,0.0	0.143
8570	gene:Solyc03g110900.2	NA	3	-	61635299	61635404	61635311	61635404	61635054	61635209	8570	2,5,0	5,0,0	0,1,1	0,3,0	161	149	0.00025622954868189854	0.00216594977978	0.27,1.0,NA	NA,0.236,1.0	0.017
12847	gene:Solyc04g072140.2	NA	4	+	59168616	59168727	59168616	59168704	59169959	59170020	12847	17,6,3	0,6,1	1,3,0	0,0,0	172	149	0.0002572054924387444	0.00217292738434	1.0,0.464,0.722	1.0,1.0,NA	-0.271
8551	gene:Solyc08g065480.2	NA	8	-	53588029	53588196	53588095	53588196	53586598	53587234	8551	22,6,3	207,169,129	0,0,0	25,42,41	215	149	0.0002586355161828612	0.00218373075009	0.069,0.024,0.016	0.0,0.0,0.0	0.036
1686	gene:Solyc01g098500.2	NA	1	+	89006445	89006686	89006445	89006538	89006908	89007075	1686	29,3,12	132,64,107	5,1,3	15,54,12	297	149	0.00025960441972396785	0.00219063039858	0.099,0.023,0.053	0.143,0.009,0.111	-0.029
13721	gene:Solyc09g009960.2	NA	9	-	3414323	3414396	3414331	3414396	3414082	3414238	13721	4,5,0	2,0,2	1,0,4	0,0,0	157	149	0.000259843574517064	0.00219136771547	0.655,1.0,0.0	1.0,NA,1.0	-0.448
7232	gene:Solyc08g006780.2	NA	8	+	1345922	1346005	1345922	1345993	1346079	1346293	7232	29,26,16	0,0,1	28,76,58	5,7,3	161	149	0.000262192191725694	0.00220988375023	1.0,1.0,0.937	0.838,0.909,0.947	0.081
9369	gene:Solyc01g110410.2	NA	1	-	97118118	97118169	97118136	97118169	97117898	97118020	9369	18,17,23	673,454,342	6,16,10	71,157,144	167	149	0.00026257066821979986	0.00221178255995	0.023,0.032,0.057	0.07,0.083,0.058	-0.033
14633	gene:Solyc03g121660.2	NA	3	-	69762276	69762472	69762307	69762472	69761764	69762051	14633	5,2,5	63,34,44	0,4,0	7,19,19	180	149	0.00026285591751709837	0.00221289430735	0.062,0.046,0.086	0.0,0.148,0.0	0.015
15220	gene:Solyc06g066320.2	NA	6	-	41605750	41605983	41605915	41605983	41605069	41605598	15220	6,0,4	0,0,0	1,0,0	0,2,2	314	149	0.00026478753841758867	0.00222785692289	1.0,NA,1.0	1.0,0.0,0.0	0.667
6558	gene:Solyc10g039280.1	NA	10	+	21035409	21035529	21035409	21035503	21035669	21035752	6558	7,5,7	114,99,73	0,3,1	32,85,47	175	149	0.00026567019819126496	0.00223398155008	0.05,0.041,0.075	0.0,0.029,0.018	0.04
2406	gene:Solyc08g077430.2	NA	8	+	61317159	61317390	61317159	61317371	61320353	61320462	2406	85,36,41	7,0,2	17,42,23	4,0,0	168	149	0.000267446223931894	0.00224760685747	0.915,1.0,0.948	0.79,1.0,1.0	0.024
9370	gene:Solyc01g110410.2	NA	1	-	97118132	97118273	97118136	97118273	97117898	97118020	9370	20,18,17	673,454,342	6,20,10	71,157,144	153	149	0.00026890402733080855	0.00225854354078	0.028,0.037,0.046	0.076,0.11,0.063	-0.046
10251	gene:Solyc09g011470.2	NA	9	+	4795824	4796059	4795824	4796053	4796143	4796204	10251	12,21,7	2,5,1	2,8,2	0,0,0	155	149	0.0002710330024199747	0.00227510144706	0.852,0.801,0.871	1.0,1.0,1.0	-0.159
14849	gene:Solyc03g124030.2	NA	3	-	70743319	70743444	70743374	70743444	70742900	70742980	14849	11,6,5	6,0,7	0,1,1	0,2,0	204	149	0.00027148948639609883	0.00227760906716	0.572,1.0,0.343	NA,0.268,1.0	0.004
11113	gene:Solyc08g041890.2	NA	8	+	25270430	25270562	25270430	25270550	25270695	25270881	11113	286,253,217	22,0,2	64,194,151	0,6,2	161	149	0.0002746378755069642	0.00230253524734	0.923,1.0,0.99	1.0,0.968,0.986	-0.014
8812	gene:Solyc10g006190.2	NA	10	-	901396	901491	901448	901491	900518	900625	8812	6,6,4	48,68,31	0,0,1	9,18,18	201	149	0.0002747796253754201	0.00230253524734	0.085,0.061,0.087	0.0,0.0,0.04	0.064
8985	gene:Solyc02g083320.2	NA	2	-	46770613	46770840	46770628	46770840	46770093	46770166	8985	10,12,10	80,78,35	4,3,2	7,41,32	164	149	0.00027625397958868324	0.00231354695899	0.102,0.123,0.206	0.342,0.062,0.054	-0.009
11398	gene:Solyc01g006430.2	NA	1	-	1035106	1035178	1035134	1035178	1033538	1035018	11398	23,13,18	8,7,8	25,24,20	0,20,2	177	149	0.0002781399270931622	0.00232799087964	0.708,0.61,0.654	1.0,0.503,0.894	-0.142
14515	gene:Solyc02g081640.2	NA	2	+	45514916	45515098	45514916	45515077	45515196	45515254	14515	83,28,59	0,0,7	3,35,10	0,10,0	170	149	0.0002806771778623502	0.00234786621899	1.0,1.0,0.881	1.0,0.754,1.0	0.042
8206	gene:Solyc01g087620.2	NA	1	+	82578742	82578867	82578742	82578774	82581587	82581704	8206	46,7,25	14,13,5	1,0,1	0,0,0	242	149	0.00028179090507141747	0.0023558176534	0.669,0.249,0.755	1.0,NA,1.0	-0.442
13226	gene:Solyc01g014490.2	NA	1	-	13977642	13977739	13977647	13977739	13977303	13977433	13226	0,0,1	2,0,3	0,0,5	0,0,0	154	149	0.00028335078652048305	0.00236748764802	0.0,NA,0.244	NA,NA,1.0	-0.878
4598	gene:Solyc03g043660.2	NA	3	-	7164041	7164142	7164052	7164142	7161879	7161945	4598	2,2,2	123,29,66	1,0,0	13,55,41	160	149	0.00028385221820658016	0.00237030556765	0.015,0.06,0.027	0.067,0.0,0.0	0.012
14251	gene:Solyc01g098550.2	NA	1	+	89038834	89038937	89038834	89038861	89039421	89039499	14251	5,3,5	0,0,0	5,1,0	0,4,0	225	149	0.00028584238039585134	0.00238554467523	1.0,1.0,1.0	1.0,0.142,NA	0.429
13820	gene:Solyc05g014110.2	NA	5	+	7800990	7801087	7800990	7801084	7801333	7801867	13820	13,7,2	167,132,104	0,0,1	23,87,40	152	149	0.00028940000903751145	0.00241244649566	0.071,0.049,0.019	0.0,0.0,0.024	0.038
993	gene:Solyc01g073960.2	NA	1	-	81310540	81310793	81310548	81310793	81310240	81310441	993	106,99,75	8,5,4	15,42,21	0,0,0	157	149	0.0002893989294229217	0.00241244649566	0.926,0.949,0.947	1.0,1.0,1.0	-0.059
2834	gene:Solyc06g065010.2	NA	6	+	40537909	40538174	40537909	40538135	40538338	40538460	2834	25,24,20	4,3,2	1,9,7	0,0,0	188	149	0.0002930983963728859	0.00244118990358	0.832,0.864,0.888	1.0,1.0,1.0	-0.139
9060	gene:Solyc06g068220.2	NA	6	+	42265005	42265081	42265005	42265077	42265917	42265988	9060	16,13,5	145,143,73	0,10,3	69,179,114	153	149	0.00029318626491308265	0.00244118990358	0.097,0.081,0.063	0.0,0.052,0.025	0.055
11951	gene:Solyc09g059270.2	NA	9	+	54161048	54161287	54161048	54161271	54162490	54162615	11951	7,16,8	6,0,1	1,2,0	0,0,0	165	149	0.0002946563765593368	0.0024477840994	0.513,1.0,0.878	1.0,1.0,NA	-0.203
6178	gene:Solyc04g082560.2	NA	4	+	66207445	66207658	66207445	66207564	66208336	66208516	6178	9,3,2	44,42,34	0,0,0	11,25,21	243	149	0.00029453650537636107	0.0024477840994	0.111,0.042,0.035	0.0,0.0,0.0	0.063
7633	gene:Solyc12g049570.1	NA	12	+	36672761	36672876	36672761	36672860	36673116	36673217	7633	8,6,8	231,242,150	0,8,2	62,183,153	165	149	0.0002945602433304498	0.0024477840994	0.03,0.022,0.046	0.0,0.038,0.012	0.016
8223	gene:Solyc07g062550.2	NA	7	-	65240941	65241102	65240951	65241102	65240666	65240847	8223	27,12,7	56,51,22	2,11,16	24,42,53	159	149	0.00029458848115238874	0.0024477840994	0.311,0.181,0.23	0.072,0.197,0.221	0.077
2230	gene:Solyc05g013560.2	NA	5	+	6839792	6839968	6839792	6839927	6840362	6840648	2230	447,355,231	23,10,17	88,314,229	4,23,25	190	149	0.00029525968979461496	0.00245138550963	0.938,0.965,0.914	0.945,0.915,0.878	0.026
3112	gene:Solyc06g074670.2	NA	6	-	46209464	46209560	46209467	46209560	46209213	46209349	3112	5,3,8	227,230,132	0,3,1	47,108,92	152	149	0.0002983738189555373	0.00247581678051	0.021,0.013,0.056	0.0,0.027,0.011	0.017
6182	gene:Solyc04g082560.2	NA	4	+	66201267	66201364	66201267	66201342	66201495	66201567	6182	12,8,4	187,107,117	0,0,0	12,46,31	171	149	0.0002991943330320647	0.00248119918456	0.053,0.061,0.029	0.0,0.0,0.0	0.048
8744	gene:Solyc01g096100.2	NA	1	-	87202671	87202872	87202804	87202872	87200229	87201194	8744	296,114,204	9,3,9	24,118,49	0,0,1	282	149	0.0003003517483297497	0.00248936770516	0.946,0.953,0.923	1.0,1.0,0.963	-0.047
10140	gene:Solyc06g068920.2	NA	6	-	42728078	42728285	42728196	42728285	42727435	42727487	10140	19,7,7	152,146,95	1,2,0	36,65,43	267	149	0.0003018999587197923	0.00250076397246	0.065,0.026,0.039	0.015,0.017,0.0	0.033
14250	gene:Solyc01g079450.2	NA	1	-	78510717	78510825	78510739	78510825	78510541	78510587	14250	84,8,23	3,1,7	2,30,10	0,0,0	171	149	0.000303534674565181	0.00251286332074	0.961,0.875,0.741	1.0,1.0,1.0	-0.141
14909	gene:Solyc02g062920.2	NA	2	+	34864156	34864278	34864156	34864243	34864473	34864544	14909	18,3,2	82,36,35	0,1,0	6,11,7	184	149	0.00030610210483245976	0.00253266601122	0.151,0.063,0.044	0.0,0.069,0.0	0.063
12778	gene:Solyc03g094060.2	NA	3	-	55773952	55774020	55773957	55774020	55772851	55773043	12778	32,21,10	0,8,1	9,6,9	0,0,0	154	149	0.0003070223072604942	0.00253882478364	1.0,0.717,0.906	1.0,1.0,1.0	-0.126
8097	gene:Solyc10g006270.2	NA	10	-	939263	939453	939379	939453	939053	939109	8097	9,9,8	4,2,3	0,7,1	0,0,0	265	149	0.00030767856724059437	0.00254279516532	0.559,0.717,0.6	NA,1.0,1.0	-0.375
9273	gene:Solyc10g050540.1	NA	10	-	49995849	49995911	49995859	49995911	49995583	49995724	9273	95,28,52	10,1,3	25,60,9	0,1,0	159	149	0.00030814376644009046	0.00254518289466	0.899,0.963,0.942	1.0,0.983,1.0	-0.06
13772	gene:Solyc09g075010.2	NA	9	-	66793327	66793513	66793357	66793513	66793180	66793252	13772	152,208,147	147,155,66	58,235,160	70,146,72	179	149	0.0003094378648113497	0.00255441045863	0.463,0.528,0.65	0.408,0.573,0.649	0.004
7720	gene:Solyc01g098190.2	NA	1	+	88784252	88784449	88784252	88784435	88784559	88784606	7720	7,7,4	95,92,69	0,0,0	9,22,29	163	149	0.0003103322320467382	0.00256032958074	0.063,0.065,0.05	0.0,0.0,0.0	0.059
3632	gene:Solyc02g080040.2	NA	2	-	44375932	44376085	44375953	44376085	44375722	44375850	3632	1,1,5	47,24,20	1,0,0	0,2,2	170	149	0.00031097169951548547	0.00256414014712	0.018,0.035,0.18	1.0,0.0,0.0	-0.256
4011	gene:Solyc04g009350.2	NA	4	-	2793071	2793145	2793077	2793145	2792703	2792948	4011	8,8,12	113,51,59	1,3,0	29,55,26	155	149	0.00031168659722568013	0.00256856797417	0.064,0.131,0.164	0.032,0.05,0.0	0.092
5779	gene:Solyc04g076540.2	NA	4	-	61430104	61430259	61430157	61430259	61429848	61430031	5779	8,2,4	65,34,51	0,0,0	17,36,25	202	149	0.0003136678404378677	0.002583420582	0.083,0.042,0.055	0.0,0.0,0.0	0.06
12078	gene:Solyc02g094570.2	NA	2	-	55103550	55103734	55103555	55103734	55103144	55103216	12078	36,40,19	4,1,2	8,30,22	0,5,0	154	149	0.00031505623436755664	0.0025933762325	0.897,0.975,0.902	1.0,0.853,1.0	-0.026
12327	gene:Solyc08g077210.2	NA	8	-	61112862	61112996	61112888	61112996	61112676	61112781	12327	26,10,11	473,198,293	1,4,0	43,131,80	175	149	0.00031777503675141096	0.00261426551602	0.045,0.041,0.031	0.019,0.025,0.0	0.024
4316	gene:Solyc03g118200.2	NA	3	-	67141210	67141359	67141212	67141359	67141087	67141136	4316	134,53,64	12,4,1	14,18,29	0,0,0	151	149	0.00031801818385968224	0.00261477593312	0.917,0.929,0.984	1.0,1.0,1.0	-0.057
8981	gene:Solyc02g083320.2	NA	2	-	46770615	46770852	46770628	46770852	46770093	46770166	8981	10,10,20	80,78,35	2,1,3	7,41,32	162	149	0.00031912613209621215	0.00262239219989	0.103,0.105,0.345	0.208,0.022,0.079	0.081
14960	gene:Solyc01g087290.2	NA	1	-	82227366	82227498	82227371	82227498	82225751	82225879	14960	16,4,17	102,73,56	0,4,2	16,73,28	154	149	0.00032064912277514855	0.00263340843835	0.132,0.05,0.227	0.0,0.05,0.065	0.098
13203	gene:Solyc12g056940.1	NA	12	-	63012906	63013095	63013008	63013095	63012734	63012823	13203	2,2,6	0,2,2	0,3,1	0,0,0	251	149	0.0003222213090467478	0.00264481595226	1.0,0.372,0.64	NA,1.0,1.0	-0.329
15117	gene:Solyc10g079840.1	NA	10	+	61321523	61321693	61321523	61321673	61322683	61322855	15117	48,41,17	11,25,6	18,23,29	5,1,10	169	149	0.00032272691260317647	0.00264746088873	0.794,0.591,0.714	0.76,0.953,0.719	-0.111
15247	gene:Solyc03g032160.2	NA	3	-	4660509	4660603	4660544	4660603	4660286	4660315	15247	5,9,9	253,311,211	1,1,4	69,134,132	184	149	0.00032472448018628096	0.00266233506242	0.016,0.023,0.033	0.012,0.006,0.024	0.01
14597	gene:Solyc05g056520.2	NA	5	-	65792523	65792735	65792571	65792735	65792110	65792183	14597	4,0,2	58,39,40	4,5,2	7,35,26	197	149	0.0003250443652002164	0.00266344525809	0.05,0.0,0.036	0.302,0.098,0.055	-0.123
14351	gene:Solyc09g075160.2	NA	9	+	66950442	66950606	66950442	66950602	66950690	66950950	14351	12,3,3	568,644,554	12,30,15	574,1167,762	153	149	0.0003260827242455329	0.00267043810134	0.02,0.005,0.005	0.02,0.024,0.019	-0.011
5221	gene:Solyc07g045160.2	NA	7	+	58259018	58259132	58259018	58259105	58259861	58260020	5221	1,0,0	3,4,2	2,0,0	0,0,0	176	149	0.00032688421034225706	0.00267548425676	0.22,0.0,0.0	1.0,NA,NA	-0.927
1790	gene:Solyc08g075010.2	NA	8	-	59158531	59158720	59158651	59158720	59153464	59153565	1790	18,15,7	8,6,5	10,27,8	0,5,1	269	149	0.0003293829852637358	0.00269440880523	0.555,0.581,0.437	1.0,0.749,0.816	-0.331
4508	gene:Solyc03g026310.2	NA	3	+	3746516	3746629	3746516	3746603	3746722	3746824	4508	7,6,2	4,2,0	0,0,0	0,2,0	175	149	0.00033000659468688804	0.00269798143493	0.598,0.719,1.0	NA,0.0,NA	0.772
5021	gene:Solyc11g065100.1	NA	11	-	50417088	50417295	50417156	50417295	50416784	50416906	5021	14,6,11	307,338,188	1,2,7	75,187,158	217	149	0.00033657205461513147	0.00275010035344	0.03,0.012,0.039	0.009,0.007,0.03	0.012
3007	gene:Solyc09g055570.2	NA	9	+	42210176	42210375	42210176	42210207	42210967	42211042	3007	103,8,60	5,3,4	0,16,7	0,0,0	317	149	0.0003387903708952948	0.00276666027997	0.906,0.556,0.876	NA,1.0,1.0	-0.221
7508	gene:Solyc03g063320.2	NA	3	-	34239700	34239863	34239712	34239863	34233538	34233628	7508	2,1,1	52,62,38	0,0,1	11,32,20	161	149	0.00033902634153171933	0.0027670222267	0.034,0.015,0.024	0.0,0.0,0.044	0.01
7435	gene:Solyc04g080430.2	NA	4	+	64604515	64604758	64604515	64604608	64605077	64605161	7435	9,7,1	91,73,66	4,8,4	12,21,11	299	149	0.00033954487216421043	0.0027696886239	0.047,0.046,0.007	0.142,0.16,0.153	-0.118
3009	gene:Solyc09g055570.2	NA	9	+	42210176	42210390	42210176	42210207	42210967	42211042	3009	110,8,63	5,3,4	0,16,8	0,0,0	332	149	0.00034094408883506645	0.00277953176431	0.908,0.545,0.876	NA,1.0,1.0	-0.224
828	gene:Solyc06g083760.2	NA	6	+	49094713	49094896	49094713	49094857	49094994	49095027	828	31,18,37	9,6,4	0,4,6	0,0,0	188	149	0.0003438487929707453	0.00280163028945	0.732,0.704,0.88	NA,1.0,1.0	-0.228
4214	gene:Solyc10g006600.2	NA	10	+	1133644	1133738	1133644	1133687	1134011	1134091	4214	7,8,2	98,112,54	2,0,0	22,46,46	200	149	0.000345005357219531	0.00280946832912	0.051,0.051,0.027	0.063,0.0,0.0	0.022
8703	gene:Solyc01g090690.2	NA	1	+	84334329	84334404	84334329	84334399	84334506	84334575	8703	388,311,273	22,7,6	61,176,82	6,7,5	154	149	0.00035045447173676786	0.00285223318091	0.945,0.977,0.978	0.908,0.961,0.941	0.03
15454	gene:Solyc02g014350.2	NA	2	+	15788892	15789085	15788892	15788971	15789529	15790140	15454	65,6,52	13,0,10	5,30,2	0,13,2	263	149	0.0003524893660311339	0.00286717829113	0.739,1.0,0.747	1.0,0.567,0.362	0.186
9145	gene:Solyc12g021290.1	NA	12	-	15394737	15394872	15394749	15394872	15394594	15394653	9145	68,66,81	8,11,4	10,36,23	2,1,0	161	149	0.00035744661219245947	0.00290569320648	0.887,0.847,0.949	0.822,0.971,1.0	-0.037
9245	gene:Solyc07g055870.2	NA	7	+	63790579	63790665	63790579	63790663	63790774	63790895	9245	8,6,6	2,2,2	4,13,4	0,0,0	151	149	0.0003576268754614522	0.00290569320648	0.798,0.747,0.747	1.0,1.0,1.0	-0.236
7715	gene:Solyc01g098190.2	NA	1	+	88784252	88784473	88784252	88784435	88784559	88784606	7715	13,5,5	95,92,69	0,0,1	9,22,29	187	149	0.0003617446726537712	0.00293749695375	0.098,0.042,0.055	0.0,0.0,0.027	0.056
2176	gene:Solyc01g106360.2	NA	1	+	94295287	94295382	94295287	94295339	94295637	94295718	2176	6,8,2	83,75,33	0,0,0	7,28,23	192	149	0.00036381438869021154	0.00295264313879	0.053,0.076,0.045	0.0,0.0,0.0	0.058
8735	gene:Solyc08g081310.2	NA	8	-	64378652	64378893	64378699	64378893	64376641	64377185	8735	5,0,0	3,0,5	0,0,0	2,0,2	196	149	0.000364066694521449	0.00295303086264	0.559,NA,0.0	0.0,NA,0.0	0.28
7319	gene:Solyc09g005130.2	NA	9	+	85280	85522	85280	85347	86546	86946	7319	2,0,11	68,23,46	2,0,0	11,32,15	324	149	0.00036515163634432264	0.002960168066	0.013,0.0,0.099	0.077,0.0,0.0	0.012
917	gene:Solyc07g043580.2	NA	7	+	57504908	57505037	57504908	57505012	57505259	57505568	917	35,23,16	90,68,47	2,13,17	23,77,54	174	149	0.0003658421886414176	0.00296410186285	0.25,0.225,0.226	0.069,0.126,0.212	0.098
3794	gene:Solyc01g091550.2	NA	1	+	85168340	85168532	85168340	85168528	85168978	85169216	3794	8,2,7	152,140,83	0,0,1	31,102,82	153	149	0.00036681925922925655	0.00297035135432	0.049,0.014,0.076	0.0,0.0,0.012	0.042
8893	gene:Solyc11g013490.1	NA	11	+	6543159	6543269	6543159	6543251	6543349	6543449	8893	7,0,2	91,74,67	0,5,2	10,73,20	167	149	0.00036920227934895944	0.00298797225854	0.064,0.0,0.026	0.0,0.058,0.082	-0.017
6282	gene:Solyc10g044780.1	NA	10	-	27756651	27756803	27756690	27756803	27756441	27756506	6282	6,1,4	40,19,28	0,0,0	5,19,14	188	149	0.0003715639892851415	0.00300540105171	0.106,0.04,0.102	0.0,0.0,0.0	0.083
11881	gene:Solyc10g006890.2	NA	10	+	1328395	1328574	1328395	1328519	1328649	1328701	11881	1,4,2	101,52,71	5,1,1	25,53,37	204	149	0.0003759358133196485	0.00303906006311	0.007,0.053,0.02	0.127,0.014,0.019	-0.027
13783	gene:Solyc01g095970.2	NA	1	-	87087690	87087913	87087822	87087913	87086598	87086663	13783	41,10,10	86,62,79	2,6,10	30,72,30	281	149	0.0003767031428103364	0.003043559024	0.202,0.079,0.063	0.034,0.042,0.15	0.039
13727	gene:Solyc09g009960.2	NA	9	-	3414323	3414571	3414508	3414571	3414082	3414238	13727	5,7,2	0,0,0	0,1,0	0,2,0	334	149	0.0003777325224042382	0.00304846403492	1.0,1.0,1.0	NA,0.182,NA	0.818
5702	gene:Solyc05g013720.2	NA	5	-	7019553	7019669	7019557	7019669	7019228	7019473	5702	4,6,2	210,112,125	1,2,0	18,56,44	153	149	0.00037761794232546626	0.00304846403492	0.018,0.05,0.015	0.051,0.034,0.0	-0.001
7293	gene:Solyc03g097260.2	NA	3	-	59563940	59564031	59563953	59564031	59562615	59562784	7293	29,2,23	10,2,11	2,25,7	2,4,0	162	149	0.0003805082294013577	0.00306743596655	0.727,0.479,0.658	0.479,0.852,1.0	-0.156
8312	gene:Solyc02g081340.2	NA	2	+	45341361	45341450	45341361	45341410	45341708	45342471	8312	25,31,20	529,404,367	0,1,1	18,60,53	189	149	0.00038029607035510425	0.00306743596655	0.036,0.057,0.041	0.0,0.013,0.015	0.035
4169	gene:Solyc09g057870.2	NA	9	-	51564772	51565231	51565027	51565231	51563806	51564255	4169	80,55,43	33,35,25	7,35,6	6,37,15	404	149	0.00038265404193979643	0.00308301286692	0.472,0.367,0.388	0.301,0.259,0.129	0.179
5106	gene:Solyc12g043000.1	NA	12	+	39282881	39283108	39282881	39283099	39283718	39283738	5106	7,8,2	0,0,0	4,4,6	0,0,6	158	149	0.0003842458656690347	0.00309238673831	1.0,1.0,1.0	1.0,1.0,0.485	0.172
8413	gene:Solyc05g017860.2	NA	5	-	18738934	18739079	18738958	18739079	18738578	18738740	8413	16,4,3	57,49,40	0,3,1	3,23,46	173	149	0.0003841445468124296	0.00309238673831	0.195,0.066,0.061	0.0,0.101,0.018	0.068
392	gene:Solyc06g084350.2	NA	6	-	49496963	49497184	49497069	49497184	49496362	49496427	392	20,33,22	386,420,238	2,7,12	74,209,185	255	149	0.0003850705083692284	0.00309729693584	0.029,0.044,0.051	0.016,0.019,0.037	0.017
1279	gene:Solyc05g015210.2	NA	5	+	10065485	10065554	10065485	10065532	10065642	10065754	1279	38,44,40	9,2,0	7,49,27	0,2,0	171	149	0.0003874995432485298	0.00311509933487	0.786,0.95,1.0	1.0,0.955,1.0	-0.073
15253	gene:Solyc04g011570.2	NA	4	+	3994189	3994318	3994189	3994298	3995443	3995567	15253	4,5,4	43,51,23	0,0,0	2,10,2	169	149	0.0003907642501124472	0.00313784996837	0.076,0.08,0.133	0.0,0.0,0.0	0.096
598	gene:Solyc05g007070.2	NA	5	+	1654248	1654379	1654248	1654369	1654812	1655162	598	5,9,12	449,207,257	0,2,4	73,214,122	159	149	0.00039069127440256483	0.00313784996837	0.01,0.039,0.042	0.0,0.009,0.03	0.017
6552	gene:Solyc04g076710.2	NA	4	-	61609812	61610014	61609886	61610014	61609474	61609547	6552	65,25,32	0,0,0	12,40,26	0,8,0	223	149	0.0003911702164329395	0.0031393638604	1.0,1.0,1.0	1.0,0.77,1.0	0.077
7749	gene:Solyc08g061260.2	NA	8	+	48334887	48335094	48334887	48335057	48335204	48335308	7749	15,3,3	164,113,103	1,1,0	14,53,37	186	149	0.0003919491532471324	0.0031438677081	0.068,0.021,0.023	0.054,0.015,0.0	0.014
10184	gene:Solyc05g005180.2	NA	5	+	166594	166759	166594	166696	166860	166899	10184	13,12,10	344,306,176	1,7,2	94,273,219	212	149	0.0004078872649654528	0.00326989246617	0.026,0.027,0.038	0.007,0.018,0.006	0.02
12206	gene:Solyc12g096280.1	NA	12	-	65270496	65270610	65270577	65270610	65270172	65270301	12206	41,42,14	0,0,0	4,10,10	0,0,6	230	149	0.0004088622943013642	0.00327589001394	1.0,1.0,1.0	1.0,1.0,0.519	0.16
11662	gene:Solyc03g063750.2	NA	3	+	35963581	35963679	35963581	35963675	35964651	35964838	11662	5,5,0	44,17,32	3,2,6	0,25,12	153	149	0.0004118608801619324	0.00329808507364	0.1,0.223,0.0	1.0,0.072,0.327	-0.359
2510	gene:Solyc11g065900.1	NA	11	+	51489452	51489629	51489452	51489537	51489821	51489904	2510	97,61,68	1,3,8	23,27,16	0,0,0	241	149	0.0004153390011119598	0.00332409340247	0.984,0.926,0.84	1.0,1.0,1.0	-0.083
12592	gene:Solyc12g077420.1	NA	12	+	19343944	19344119	19343944	19344115	19345331	19345427	12592	40,33,26	1,7,6	15,59,22	1,0,2	153	149	0.00041652060172862643	0.00333170329516	0.975,0.821,0.808	0.936,1.0,0.915	-0.082
8375	gene:Solyc04g050240.2	NA	4	-	46323479	46323693	46323563	46323693	46323272	46323318	8375	133,81,83	260,156,155	34,81,63	30,126,58	233	149	0.0004173424756269648	0.00333642893859	0.246,0.249,0.255	0.42,0.291,0.41	-0.124
12244	gene:Solyc12g042110.1	NA	12	-	40737437	40737516	40737441	40737516	40737228	40737358	12244	46,42,17	6,9,11	0,0,0	0,2,0	153	149	0.0004176150272740692	0.00333676024559	0.882,0.82,0.601	NA,0.0,NA	0.768
9313	gene:Solyc02g088010.2	NA	2	-	50243706	50243835	50243717	50243835	50243056	50243108	9313	41,29,23	53,36,44	0,4,1	5,16,4	160	149	0.00041887801904695604	0.00334500046405	0.419,0.429,0.327	0.0,0.189,0.189	0.266
7774	gene:Solyc01g058260.2	NA	1	-	65873111	65873299	65873191	65873299	65872753	65872816	7774	55,33,44	28,17,30	8,11,11	4,28,15	229	149	0.0004212239190523402	0.00336187448495	0.561,0.558,0.488	0.565,0.204,0.323	0.172
15123	gene:Solyc02g081650.2	NA	2	+	45526164	45526401	45526164	45526212	45526898	45526949	15123	15,9,3	45,38,43	0,5,3	0,18,14	338	149	0.00042508560601081647	0.0033908209832	0.128,0.095,0.03	NA,0.109,0.086	-0.013
14361	gene:Solyc04g009580.2	NA	4	+	2977174	2977356	2977174	2977212	2979212	2979255	14361	4,0,7	0,0,2	0,8,0	0,0,2	293	149	0.0004302624242127543	0.00343022025444	1.0,NA,0.64	NA,1.0,0.0	0.32
14652	gene:Solyc01g106770.2	NA	1	+	94544619	94544794	94544619	94544780	94544934	94545108	14652	1,4,0	160,121,100	0,4,1	43,104,66	163	149	0.0004401836399194062	0.00350581780353	0.006,0.029,0.0	0.0,0.034,0.014	-0.004
9464	gene:Solyc02g005350.2	NA	2	-	8038669	8038786	8038704	8038786	8037966	8038335	9464	15,17,14	320,391,260	4,9,8	87,236,178	184	149	0.0004402304805235455	0.00350581780353	0.037,0.034,0.042	0.036,0.03,0.035	0.004
11515	gene:Solyc01g099890.2	NA	1	+	90018636	90018830	90018636	90018785	90020547	90020629	11515	17,23,23	228,222,183	4,8,6	59,246,116	194	149	0.0004425028149755069	0.00352197113705	0.054,0.074,0.088	0.049,0.024,0.038	0.035
12119	gene:Solyc05g012700.2	NA	5	-	5893551	5893749	5893582	5893749	5892664	5892976	12119	57,41,59	14,5,7	3,5,2	0,0,1	180	149	0.00044326370469722305	0.00352608339858	0.771,0.872,0.875	1.0,1.0,0.623	-0.035
9118	gene:Solyc03g115720.2	NA	3	-	65351965	65352076	65352026	65352076	65351393	65351463	9118	6,15,6	210,146,121	0,1,1	34,100,45	210	149	0.0004442043228277299	0.0035316200512	0.02,0.068,0.034	0.0,0.007,0.016	0.033
11872	gene:Solyc12g010380.1	NA	12	-	3438693	3438938	3438701	3438938	3438460	3438518	11872	5,3,4	167,91,87	0,2,2	48,105,43	157	149	0.0004455964044466452	0.00354073796775	0.028,0.03,0.042	0.0,0.018,0.042	0.013
13682	gene:Solyc02g067110.1	NA	2	+	37337450	37337528	37337450	37337526	37338803	37338819	13682	17,3,1	0,0,0	0,4,0	0,0,4	151	149	0.00044960981937163804	0.00357066368102	1.0,1.0,1.0	NA,1.0,0.0	0.5
2668	gene:Solyc08g066620.2	NA	8	+	55375664	55375844	55375664	55375726	55376670	55376850	2668	3,8,2	25,17,10	0,0,0	0,1,4	267	149	0.0004542606304400848	0.00360363460566	0.063,0.208,0.1	NA,0.0,0.0	0.124
626	gene:Solyc05g008760.2	NA	5	-	2992926	2993063	2992933	2993063	2991921	2992475	626	3,1,1	115,141,52	0,2,2	23,98,47	156	149	0.0004540894305050984	0.00360363460566	0.024,0.007,0.018	0.0,0.019,0.039	-0.003
12663	gene:Solyc04g008680.2	NA	4	+	2328297	2328486	2328297	2328471	2329744	2329772	12663	6,0,2	107,23,100	0,2,2	7,30,16	164	149	0.0004563502696313981	0.00361822360952	0.048,0.0,0.018	0.0,0.057,0.102	-0.031
9360	gene:Solyc05g052910.2	NA	5	-	63081655	63081751	63081688	63081751	63081457	63081573	9360	11,7,3	107,79,47	0,2,1	11,33,21	182	149	0.00045766977224631037	0.00362669383737	0.078,0.068,0.05	0.0,0.047,0.038	0.037
11194	gene:Solyc03g026210.2	NA	3	-	3611121	3611223	3611134	3611223	3610908	3611025	11194	137,130,80	88,101,68	35,54,57	26,77,58	162	149	0.00046751669004827044	0.00370269115245	0.589,0.542,0.52	0.553,0.392,0.475	0.077
13728	gene:Solyc09g009960.2	NA	9	-	3414329	3414576	3414508	3414576	3414082	3414238	13728	4,5,6	0,0,0	0,1,0	0,2,0	328	149	0.0004702579792531271	0.00372236003534	1.0,1.0,1.0	NA,0.185,NA	0.815
11448	gene:Solyc11g011480.1	NA	11	-	4535215	4535342	4535222	4535342	4535013	4535128	11448	11,5,3	68,25,34	0,1,1	6,30,8	156	149	0.00047341403938959333	0.00374528871272	0.134,0.16,0.078	0.0,0.031,0.107	0.078
14926	gene:Solyc06g071100.2	NA	6	-	43676726	43676922	43676763	43676922	43676567	43676642	14926	2,2,6	5,3,0	1,0,0	0,0,0	186	149	0.00047777374905288105	0.00377770941338	0.243,0.348,1.0	1.0,NA,NA	-0.47
3979	gene:Solyc10g084370.1	NA	10	-	63944092	63944248	63944093	63944248	63943024	63943082	3979	6,2,2	70,43,25	0,3,1	2,7,2	150	149	0.00048138375635684255	0.00380417004613	0.078,0.044,0.074	0.0,0.299,0.332	-0.145
10727	gene:Solyc12g008840.1	NA	12	+	2189472	2189597	2189472	2189583	2189696	2189902	10727	11,9,7	247,263,188	0,3,2	20,56,35	163	149	0.00048218769713348215	0.00380843871511	0.039,0.03,0.033	0.0,0.047,0.05	0.002
14600	gene:Solyc09g090580.2	NA	9	-	70064802	70064930	70064804	70064930	70063169	70063232	14600	11,11,3	753,794,433	8,10,17	228,716,534	151	149	0.0004846731179562044	0.00382597620396	0.014,0.013,0.007	0.033,0.014,0.03	-0.014
11820	gene:Solyc02g085760.2	NA	2	+	48553811	48554058	48553811	48553977	48554203	48554374	11820	15,17,9	262,221,169	5,9,12	44,165,117	230	149	0.0004864246231087812	0.00383770421226	0.036,0.047,0.033	0.069,0.034,0.062	-0.016
7483	gene:Solyc12g044920.1	NA	12	-	37598347	37598436	37598378	37598436	37598163	37598251	7483	12,19,6	3,2,1	4,12,1	0,2,0	180	149	0.0004879909774106557	0.00384795943848	0.768,0.887,0.832	1.0,0.832,1.0	-0.115
7572	gene:Solyc09g082690.2	NA	9	-	68410344	68410440	68410368	68410440	68409450	68410166	7572	6,5,5	212,220,118	0,1,3	35,76,68	173	149	0.0004900301430020706	0.00386192969687	0.024,0.019,0.035	0.0,0.011,0.037	0.01
150	gene:Solyc02g068280.2	NA	2	+	38264749	38264989	38264749	38264977	38265065	38265180	150	13,6,7	25,16,18	0,9,11	3,3,14	161	149	0.0004984950667501214	0.00392649851268	0.325,0.258,0.265	0.0,0.735,0.421	-0.103
674	gene:Solyc04g006970.2	NA	4	-	666033	666195	666096	666195	665843	665932	674	30,11,19	524,446,312	0,0,0	15,79,26	212	149	0.0005021209777527499	0.00395074805275	0.039,0.017,0.041	0.0,0.0,0.0	0.032
9620	gene:Solyc02g072310.2	NA	2	+	41597223	41597437	41597223	41597282	41598362	41598506	9620	6,2,0	0,0,0	1,0,8	2,0,0	304	149	0.0005020423734166535	0.00395074805275	1.0,1.0,NA	0.197,NA,1.0	0.401
1242	gene:Solyc02g080940.2	NA	2	+	45030306	45030407	45030306	45030394	45030506	45030640	1242	20,23,12	327,198,119	2,3,1	36,75,89	162	149	0.000502422689813267	0.00395096884288	0.053,0.097,0.085	0.049,0.035,0.01	0.047
11505	gene:Solyc08g005400.2	NA	8	+	302657	302749	302657	302744	302847	302935	11505	8,10,9	114,71,59	1,7,9	53,99,59	154	149	0.0005065483685258444	0.00398124406357	0.064,0.12,0.129	0.018,0.064,0.129	0.034
7062	gene:Solyc03g078080.2	NA	3	+	50046270	50046402	50046270	50046361	50046515	50046742	7062	2,4,1	0,2,0	0,0,0	0,2,0	190	149	0.0005072967282888618	0.00398495656313	1.0,0.611,1.0	NA,0.0,NA	0.87
10418	gene:Solyc04g005490.2	NA	4	+	329318	329454	329318	329389	329597	329691	10418	11,6,3	72,47,61	0,2,2	10,20,26	214	149	0.0005087512507653325	0.00399420911286	0.096,0.082,0.033	0.0,0.065,0.051	0.032
7122	gene:Solyc02g070800.2	NA	2	-	40406675	40406746	40406680	40406746	40406418	40406493	7122	80,35,48	1509,1174,886	11,25,15	299,996,675	154	149	0.0005160906891733462	0.00404962900559	0.049,0.028,0.05	0.034,0.024,0.021	0.016
5	gene:Solyc04g071540.2	NA	4	+	58526942	58527061	58526942	58527054	58528082	58528253	5	2,2,2	59,27,34	0,3,5	4,25,33	156	149	0.0005188739949482496	0.00406925732703	0.031,0.066,0.053	0.0,0.103,0.126	-0.026
10843	gene:Solyc01g111630.2	NA	1	+	97850277	97850368	97850277	97850359	97850499	97850572	10843	60,56,21	2008,1556,1042	6,19,16	205,692,626	158	149	0.0005194242511999886	0.00407136120457	0.027,0.033,0.019	0.027,0.025,0.024	0.001
14172	gene:Solyc11g044880.1	NA	11	-	32111758	32111851	32111761	32111851	32111117	32111205	14172	6,6,11	106,29,70	0,4,0	9,64,21	152	149	0.0005209771143898479	0.00408131718804	0.053,0.169,0.133	0.0,0.058,0.0	0.099
13473	gene:Solyc09g065210.2	NA	9	-	63188285	63188388	63188327	63188388	63188112	63188207	13473	1,1,7	127,83,100	3,4,4	6,45,17	191	149	0.0005241310932293526	0.00410379865729	0.006,0.009,0.052	0.281,0.065,0.155	-0.145
6226	gene:Solyc10g017810.1	NA	10	-	6119712	6119976	6119832	6119976	6119087	6119212	6226	88,77,57	1,1,1	9,30,31	0,6,2	269	149	0.0005246767670715568	0.00410406513557	0.98,0.977,0.969	1.0,0.735,0.896	0.098
8119	gene:Solyc04g016130.2	NA	4	-	6858540	6858727	6858545	6858727	6857257	6857376	8119	1,1,3	60,56,45	0,0,2	6,21,14	154	149	0.0005247336362555852	0.00410406513557	0.016,0.017,0.061	0.0,0.0,0.121	-0.009
6460	gene:Solyc02g086370.2	NA	2	+	49033840	49034029	49033840	49034020	49034140	49034200	6460	23,22,23	0,0,2	1,19,8	4,1,2	158	149	0.0005277189399912308	0.00412517923963	1.0,1.0,0.916	0.191,0.947,0.79	0.329
1630	gene:Solyc04g053120.2	NA	4	-	51717908	51718011	51717938	51718011	51717749	51717838	1630	6,14,2	174,199,91	1,2,3	104,267,166	179	149	0.0005324554660502495	0.00415995239114	0.028,0.055,0.018	0.008,0.006,0.015	0.024
4168	gene:Solyc09g057870.2	NA	9	-	51565023	51565231	51565027	51565231	51563806	51564255	4168	104,46,49	33,35,25	8,64,27	6,37,15	153	149	0.0005332913787004898	0.00416197887874	0.754,0.561,0.656	0.565,0.627,0.637	0.047
8770	gene:Solyc11g066300.1	NA	11	+	52029851	52030035	52029851	52030005	52030573	52030983	8770	4,1,3	83,71,54	0,5,0	31,50,71	179	149	0.0005332349328334721	0.00416197887874	0.039,0.012,0.044	0.0,0.077,0.0	0.006
10864	gene:Solyc06g075130.2	NA	6	+	46619771	46619848	46619771	46619843	46620065	46620212	10864	1,0,0	3,0,3	1,0,0	0,0,0	154	149	0.0005340959439098107	0.0041660060714	0.244,NA,0.0	1.0,NA,NA	-0.878
4026	gene:Solyc07g053610.2	NA	7	+	62039428	62039585	62039428	62039473	62039693	62040101	4026	7,0,14	4,0,0	6,0,0	0,0,0	261	149	0.0005402476065481839	0.00421171433226	0.5,NA,1.0	1.0,NA,NA	-0.25
5212	gene:Solyc10g024410.1	NA	10	-	14085261	14085336	14085269	14085336	14084632	14084792	5212	11,12,5	467,529,255	1,4,3	138,315,271	157	149	0.000540617817719106	0.00421232598609	0.022,0.021,0.018	0.007,0.012,0.01	0.011
7682	gene:Solyc07g025160.2	NA	7	-	26161020	26161201	26161032	26161201	26160866	26160946	7682	5,1,0	0,0,0	0,5,1	4,0,0	161	149	0.0005434037023011551	0.00423174900422	1.0,1.0,NA	0.0,1.0,1.0	0.333
7437	gene:Solyc09g066090.2	NA	9	-	64446021	64446106	64446060	64446106	64444643	64444830	7437	7,1,3	3,1,1	0,0,0	2,0,0	188	149	0.0005485150620496419	0.004269250925	0.649,0.442,0.704	0.0,NA,NA	0.598
2952	gene:Solyc01g073750.2	NA	1	+	81134128	81134244	81134128	81134215	81134637	81134772	2952	10,2,0	303,55,205	0,2,4	16,68,35	178	149	0.0005515692985337503	0.0042883993173	0.027,0.03,0.0	0.0,0.024,0.087	-0.018
7719	gene:Solyc01g098190.2	NA	1	+	88784252	88784455	88784252	88784435	88784559	88784606	7719	8,4,5	95,92,69	0,0,0	9,22,29	169	149	0.0005514555125941245	0.0042883993173	0.069,0.037,0.06	0.0,0.0,0.0	0.055
14924	gene:Solyc06g071100.2	NA	6	-	43676760	43676922	43676763	43676922	43676567	43676642	14924	0,1,0	5,3,0	0,1,0	0,0,0	152	149	0.000551976998966546	0.00428925937087	0.0,0.246,NA	NA,1.0,NA	-0.877
14293	gene:Solyc05g005200.2	NA	5	-	174117	174227	174122	174227	173950	174044	14293	4,3,0	258,206,132	4,0,0	31,93,40	154	149	0.0005653922509173829	0.00439114218329	0.015,0.014,0.0	0.111,0.0,0.0	-0.027
14503	gene:Solyc01g087640.2	NA	1	-	82588123	82588366	82588127	82588366	82587440	82587607	14503	24,7,12	175,124,74	6,18,8	47,120,59	153	149	0.0005679615038630744	0.00440872483483	0.118,0.052,0.136	0.111,0.127,0.117	-0.016
13725	gene:Solyc09g009960.2	NA	9	-	3414331	3414571	3414508	3414571	3414082	3414238	13725	5,3,4	0,0,0	0,1,0	0,2,0	326	149	0.0005727723257179963	0.00444367911806	1.0,1.0,1.0	NA,0.186,NA	0.814
10214	gene:Solyc09g074050.2	NA	9	+	65753674	65753896	65753674	65753792	65754190	65754301	10214	209,157,78	506,491,284	1,20,1	20,68,41	253	149	0.0005755590689396767	0.004458662946	0.196,0.158,0.139	0.029,0.148,0.014	0.101
12043	gene:Solyc06g083810.2	NA	6	-	49121623	49121773	49121635	49121773	49120535	49120664	12043	75,62,47	597,375,338	14,29,43	180,486,286	161	149	0.000575031149406787	0.004458662946	0.104,0.133,0.114	0.067,0.052,0.122	0.037
15066	gene:Solyc01g104240.2	NA	1	+	92690204	92690802	92690204	92690396	92691210	92691563	15066	486,466,299	4,5,4	69,106,81	0,0,2	555	149	0.0005756301240719947	0.004458662946	0.97,0.962,0.953	1.0,1.0,0.916	-0.01
631	gene:Solyc01g097860.2	NA	1	-	88562106	88562201	88562128	88562201	88560591	88560694	631	5,8,0	1,4,0	2,3,0	0,0,0	171	149	0.0005793003544779926	0.00448468553241	0.813,0.635,NA	1.0,1.0,NA	-0.276
6705	gene:Solyc04g015450.2	NA	4	-	5645270	5645351	5645273	5645351	5644143	5644219	6705	27,18,11	409,329,273	6,7,4	83,132,124	152	149	0.0005799596570698111	0.00448738345593	0.061,0.051,0.038	0.066,0.049,0.031	0.001
622	gene:Solyc02g077270.2	NA	2	-	42259882	42260074	42259922	42260074	42259530	42259792	622	8,8,7	112,94,79	0,1,0	5,36,21	189	149	0.0005879907689950011	0.00454465242117	0.053,0.063,0.065	0.0,0.021,0.0	0.053
8510	gene:Solyc06g071050.2	NA	6	-	43654263	43654511	43654414	43654511	43653834	43654181	8510	68,48,28	1697,1696,1157	5,5,2	61,205,120	300	149	0.0005876810794413681	0.00454465242117	0.02,0.014,0.012	0.039,0.012,0.008	-0.004
11709	gene:Solyc08g065440.2	NA	8	-	53469745	53469901	53469848	53469901	53469442	53469609	11709	7,2,2	16,26,10	0,7,2	2,16,4	252	149	0.0005909311040949118	0.00456493487476	0.206,0.044,0.106	0.0,0.206,0.228	-0.026
6232	gene:Solyc10g044840.1	NA	10	-	28281891	28282001	28281946	28282001	28281227	28281311	6232	2,12,4	84,86,39	1,10,2	35,120,103	204	149	0.0005931014214379426	0.00457925043996	0.017,0.092,0.07	0.02,0.057,0.014	0.029
5405	gene:Solyc02g071890.2	NA	2	+	41269426	41269544	41269426	41269517	41270442	41271108	5405	10,16,10	258,260,155	1,15,7	24,119,88	176	149	0.000600721599178208	0.00463560579847	0.032,0.05,0.052	0.034,0.096,0.063	-0.02
14139	gene:Solyc04g025170.2	NA	4	+	25350791	25350938	25350791	25350934	25351141	25351176	14139	34,5,16	2,4,2	2,4,5	0,0,0	153	149	0.0006020576964016428	0.00464095516319	0.943,0.549,0.886	1.0,1.0,1.0	-0.207
2459	gene:Solyc01g010470.2	NA	1	+	5362876	5363020	5362876	5363015	5363098	5363216	2459	4,6,1	13,31,11	8,4,7	4,14,10	154	149	0.000601924501826399	0.00464095516319	0.229,0.158,0.081	0.659,0.217,0.404	-0.271
122	gene:Solyc07g018000.2	NA	7	+	8780435	8780546	8780435	8780535	8780638	8780744	122	6,4,4	65,33,44	0,0,0	3,1,2	160	149	0.0006080016278695451	0.00468427294727	0.079,0.101,0.078	0.0,0.0,0.0	0.086
14464	gene:Solyc05g055940.2	NA	5	+	65376668	65376858	65376668	65376742	65377121	65377179	14464	484,487,399	60,44,20	76,179,130	11,24,11	265	149	0.0006126774293754097	0.00471777958684	0.819,0.862,0.918	0.795,0.807,0.869	0.043
12876	gene:Solyc11g020060.1	NA	11	-	10033896	10034028	10033904	10034028	10033363	10033435	12876	7,4,4	2,8,0	0,2,0	0,0,0	157	149	0.0006137425103543291	0.00472346181476	0.769,0.322,1.0	NA,1.0,NA	-0.303
6518	gene:Solyc08g065350.2	NA	8	+	53263627	53263717	53263627	53263674	53263871	53263916	6518	6,9,6	125,107,94	0,0,0	6,29,30	192	149	0.0006155445190692365	0.00473480648179	0.036,0.061,0.047	0.0,0.0,0.0	0.048
7134	gene:Solyc01g107690.2	NA	1	+	95150918	95151120	95150918	95151116	95152133	95152250	7134	5,1,2	3,4,2	0,4,0	0,0,4	153	149	0.0006184809907398997	0.00475486077971	0.619,0.196,0.493	NA,1.0,0.0	-0.064
12584	gene:Solyc03g123900.2	NA	3	-	70597736	70597815	70597749	70597815	70597463	70597635	12584	12,2,9	206,108,123	0,1,1	28,92,63	162	149	0.0006222750137978795	0.00478148304908	0.051,0.017,0.063	0.0,0.01,0.014	0.036
12067	gene:Solyc05g010280.2	NA	5	+	4445309	4445482	4445309	4445465	4445987	4446173	12067	8,6,6	105,63,54	0,0,3	4,26,12	166	149	0.0006261344273952274	0.0048085791823	0.064,0.079,0.091	0.0,0.0,0.183	0.017
8074	gene:Solyc03g005440.2	NA	3	+	326485	326581	326485	326576	330552	330622	8074	61,25,40	7,0,1	3,28,23	0,2,2	154	149	0.0006396748769184853	0.00490995527536	0.894,1.0,0.975	1.0,0.931,0.918	0.007
2671	gene:Solyc08g066620.2	NA	8	+	55376968	55377105	55376968	55377094	55377173	55377438	2671	7,9,3	0,5,1	4,5,1	0,0,0	160	149	0.0006416967097070735	0.00491589870732	1.0,0.626,0.736	1.0,1.0,1.0	-0.213
8617	gene:Solyc06g084610.2	NA	6	-	49672065	49672267	49672198	49672267	49671744	49671888	8617	8,6,2	42,51,15	1,1,2	16,49,47	282	149	0.0006416837188749225	0.00491589870732	0.091,0.059,0.066	0.032,0.011,0.022	0.05
8777	gene:Solyc08g075340.2	NA	8	+	59473370	59473506	59473370	59473473	59474066	59474161	8777	6,0,1	3,1,1	2,0,1	0,0,0	182	149	0.0006418111278090157	0.00491589870732	0.621,0.0,0.45	1.0,NA,1.0	-0.643
9717	gene:Solyc05g007160.2	NA	5	-	1756101	1756157	1756105	1756157	1755829	1756009	9717	88,43,64	0,2,0	24,68,35	0,4,0	153	149	0.0006412029498222006	0.00491589870732	1.0,0.954,1.0	1.0,0.943,1.0	0.004
656	gene:Solyc06g008200.2	NA	6	+	2084635	2084714	2084635	2084675	2086444	2086502	656	2,12,0	109,135,64	0,5,0	7,51,21	188	149	0.0006439390564827338	0.00492958223621	0.014,0.066,0.0	0.0,0.072,0.0	0.003
3549	gene:Solyc09g075860.2	NA	9	+	67508406	67508539	67508406	67508534	67508662	67508890	3549	500,176,297	64,12,48	39,133,63	4,12,11	154	149	0.0006443072906205795	0.00492978731424	0.883,0.934,0.857	0.904,0.915,0.847	0.003
2197	gene:Solyc03g083240.2	NA	3	+	53092815	53092842	53092815	53092836	53093448	53093955	2197	2,3,6	11,4,7	0,2,0	0,0,0	155	149	0.0006466062538417004	0.00494431111772	0.149,0.419,0.452	NA,1.0,NA	-0.66
6578	gene:Solyc06g043070.2	NA	6	-	29790972	29791109	29791008	29791109	29790103	29790582	6578	9,4,2	61,78,44	0,1,0	7,51,32	185	149	0.0006468904073539458	0.00494431111772	0.106,0.04,0.035	0.0,0.016,0.0	0.055
11985	gene:Solyc11g073120.1	NA	11	+	56213650	56213883	56213650	56213830	56213965	56214095	11985	34,8,24	3,4,4	2,1,0	0,0,0	202	149	0.0006472618680421941	0.00494453272529	0.893,0.596,0.816	1.0,1.0,NA	-0.232
4878	gene:Solyc06g065020.2	NA	6	-	40543059	40543261	40543063	40543261	40542731	40542813	4878	7,11,4	0,2,4	1,5,2	2,1,0	153	149	0.0006501500813436422	0.00496157257996	1.0,0.843,0.493	0.327,0.83,1.0	0.06
69	gene:Solyc02g081840.2	NA	2	+	45635855	45636012	45635855	45635895	45636255	45636384	69	33,8,26	5,6,0	1,12,4	0,6,0	266	149	0.0006501797562881113	0.00496157257996	0.787,0.428,1.0	1.0,0.528,1.0	-0.104
3012	gene:Solyc05g055450.2	NA	5	+	65099279	65099452	65099279	65099374	65099580	65099676	3012	15,17,12	440,476,317	2,1,4	90,405,273	227	149	0.0006523675899007286	0.00497563827944	0.022,0.023,0.024	0.014,0.002,0.01	0.014
4390	gene:Solyc05g009270.2	NA	5	-	3414759	3415162	3415008	3415162	3414238	3414390	4390	124,94,63	1,0,3	48,166,137	2,4,0	398	149	0.0006561326719857678	0.00500171252277	0.979,1.0,0.887	0.9,0.94,1.0	0.009
677	gene:Solyc10g054420.1	NA	10	+	55361877	55362091	55361877	55362072	55362273	55362345	677	41,22,16	4,1,4	2,12,8	0,0,0	168	149	0.0006594543095883782	0.00502438064477	0.901,0.951,0.78	1.0,1.0,1.0	-0.123
8558	gene:Solyc03g083960.2	NA	3	-	53898728	53898914	53898877	53898914	53898433	53898482	8558	4,2,0	19,14,20	2,0,0	0,5,7	298	149	0.0006606304117764652	0.00503068664833	0.095,0.067,0.0	1.0,0.0,0.0	-0.279
1243	gene:Solyc02g080940.2	NA	2	+	45030734	45030873	45030734	45030833	45031804	45032169	1243	4,16,2	493,426,238	2,9,3	80,253,180	189	149	0.0006612635382207489	0.00503285343428	0.006,0.029,0.007	0.019,0.027,0.013	-0.006
[truncated: 12,541 more rows]
