# Supplementary material for: High transcriptome plasticity drives phosphate starvation responses in tomato
Source: Stress Biol. 2022 Mar 18;2(1):18. doi: 10.1007/s44154-022-00035-4 (PMC10441952; doi:10.1007/s44154-022-00035-4)
Supplement: Supplementary file 3 — Additional file 3. [file 44154_2022_35_MOESM3_ESM.zip › rmats_9s/MXE.MATS.ReadsOnTargetAndJunctionCounts.txt]

ID	GeneID	geneSymbol	chr	strand	1stExonStart_0base	1stExonEnd	2ndExonStart_0base	2ndExonEnd	upstreamES	upstreamEE	downstreamES	downstreamEE	ID	IC_SAMPLE_1	SC_SAMPLE_1	IC_SAMPLE_2	SC_SAMPLE_2	IncFormLen	SkipFormLen	PValue	FDR	IncLevel1	IncLevel2	IncLevelDifference
181	gene:Solyc08g083320.2	NA	8	-	65818223	65818322	65818387	65818468	65818067	65818157	65818539	65818884	181	467,294,291	481,301,302	140,435,250	58,183,130	230	248	0.0	0.0	0.511,0.513,0.51	0.722,0.719,0.675	-0.194
355	gene:Solyc01g103410.2	NA	1	-	92019572	92019658	92020548	92020659	92016130	92016273	92020742	92020902	355	3582,2254,2792	1914,1363,1611	109,423,249	216,551,387	260	235	0.0	0.0	0.628,0.599,0.61	0.313,0.41,0.368	0.249
356	gene:Solyc01g103410.2	NA	1	-	92019572	92019658	92020541	92020659	92016130	92016273	92020742	92020902	356	3623,2295,2825	1914,1363,1611	112,427,250	216,551,387	267	235	0.0	0.0	0.625,0.597,0.607	0.313,0.405,0.362	0.25
62	gene:Solyc01g099720.2	NA	1	+	89877310	89877426	89880518	89880608	89876923	89877154	89881872	89881937	62	108,69,109	34,37,30	11,33,28	10,69,29	265	239	7.141645745025549e-292	2.41566167325e-289	0.741,0.627,0.766	0.498,0.301,0.465	0.29
1274	gene:Solyc02g066950.2	NA	2	+	37205383	37205489	37206880	37207012	37204361	37204406	37207707	37207823	1274	82,64,63	121,70,67	42,95,64	16,33,22	255	281	5.511803596551849e-291	1.49149405323e-288	0.428,0.502,0.509	0.743,0.76,0.762	-0.275
757	gene:Solyc10g049710.1	NA	10	+	46429057	46429169	46430024	46430086	46428716	46428779	46430414	46430597	757	735,675,414	398,362,223	201,579,400	38,158,104	261	211	9.442724923178268e-289	2.12933447018e-286	0.599,0.601,0.6	0.81,0.748,0.757	-0.172
890	gene:Solyc03g082960.2	NA	3	-	52816867	52816935	52816935	52816984	52816617	52816777	52817217	52817271	890	144,114,116	223,298,220	10,44,32	190,339,241	198	217	1.2340533546580226e-273	2.38524884122e-271	0.414,0.295,0.366	0.055,0.125,0.127	0.256
1170	gene:Solyc03g114930.2	NA	3	+	64786994	64787066	64788994	64789091	64786711	64786834	64789910	64790202	1170	139,92,64	85,102,27	22,42,54	26,120,94	221	246	1.149834674366347e-237	1.94465789302e-235	0.645,0.501,0.725	0.485,0.28,0.39	0.239
966	gene:Solyc09g074420.2	NA	9	+	66216136	66216187	66218044	66218118	66215397	66215577	66219391	66219455	966	33,6,27	70,43,32	2,7,4	28,114,35	200	223	1.7498122181105737e-230	2.63055103456e-228	0.345,0.135,0.485	0.074,0.064,0.113	0.238
813	gene:Solyc03g006490.2	NA	3	+	1075947	1076188	1076396	1076517	1074626	1074906	1076951	1077380	813	358,186,285	302,321,217	54,128,74	104,308,150	390	270	1.4572625118966207e-229	1.9716761786e-227	0.451,0.286,0.476	0.264,0.223,0.255	0.157
321	gene:Solyc01g088460.2	NA	1	+	83265387	83265530	83265607	83265822	83264526	83264777	83266367	83266608	321	24,12,32	35,15,8	1,2,2	12,20,14	292	364	3.5686286034371906e-226	4.38941318223e-224	0.461,0.499,0.833	0.094,0.111,0.151	0.479
301	gene:Solyc08g059760.2	NA	8	-	45231832	45231954	45232375	45232428	45231391	45231458	45234151	45234235	301	19,5,10	58,54,47	0,3,2	50,100,69	202	271	1.6820588609688247e-218	1.89652136574e-216	0.305,0.11,0.222	0.0,0.039,0.037	0.187
221	gene:Solyc11g039950.1	NA	11	-	40563512	40563698	40569652	40569797	40563334	40563382	40569929	40570089	221	86,73,60	42,40,18	33,83,54	3,8,7	294	335	1.4271145911628715e-204	1.48529695526e-202	0.7,0.675,0.792	0.926,0.922,0.898	-0.193
1323	gene:Solyc08g076430.2	NA	8	+	60442245	60442328	60443417	60444013	60440500	60440572	60444849	60444961	1323	29,39,25	215,151,121	19,39,40	24,87,68	232	745	6.7186995456660805e-195	6.49314320378e-193	0.302,0.453,0.399	0.718,0.59,0.654	-0.269
1155	gene:Solyc01g090880.2	NA	1	-	84591373	84591442	84592195	84592308	84590069	84590510	84592491	84592551	1155	218,229,115	27,39,21	14,69,45	13,29,21	262	218	8.359153223876222e-178	7.53995620794e-176	0.87,0.83,0.82	0.473,0.664,0.641	0.247
1466	gene:Solyc09g098580.2	NA	9	+	72375442	72375899	72376585	72376647	72374381	72374453	72377350	72377419	1466	300,274,198	79,113,82	55,139,100	31,108,81	606	211	3.627104711140108e-166	3.06717042136e-164	0.569,0.458,0.457	0.382,0.309,0.301	0.164
203	gene:Solyc06g007510.2	NA	6	-	1502684	1502789	1503194	1503322	1501285	1501777	1504032	1504139	203	3757,3185,2086	3261,3246,1950	425,1365,929	711,1815,1356	277	254	1.1413099119808936e-160	9.08348418182e-159	0.514,0.474,0.495	0.354,0.408,0.386	0.112
1233	gene:Solyc01g094210.2	NA	1	+	85771951	85772195	85772872	85772932	85771570	85771757	85773187	85773364	1233	237,144,199	21,11,28	35,101,46	0,1,2	393	209	1.9539451396941191e-156	1.46871543e-154	0.857,0.874,0.791	1.0,0.982,0.924	-0.128
1006	gene:Solyc06g068220.2	NA	6	+	42264000	42264128	42265005	42265077	42263148	42263225	42265917	42265988	1006	99,70,58	63,60,26	14,52,24	32,66,50	277	221	3.061156682550128e-156	2.17986578499e-154	0.556,0.482,0.64	0.259,0.386,0.277	0.252
1157	gene:Solyc01g090880.2	NA	1	-	84591373	84591442	84592195	84592308	84590625	84590677	84592491	84592551	1157	222,233,115	141,168,97	10,69,45	61,125,79	262	218	2.1734712026656123e-153	1.4703532686e-151	0.567,0.536,0.497	0.12,0.315,0.322	0.281
1197	gene:Solyc10g045240.1	NA	10	+	32331960	32332064	32332390	32332422	32331486	32331602	32332511	32332614	1197	196,156,153	147,222,85	11,45,34	24,81,70	253	181	5.421570875350812e-148	3.49304066398e-146	0.488,0.335,0.563	0.247,0.284,0.258	0.199
488	gene:Solyc08g077520.2	NA	8	-	61506605	61506703	61507681	61507738	61505390	61505596	61507867	61508004	488	34,22,15	50,71,29	3,3,2	21,43,18	206	247	3.854463081509034e-147	2.37049479513e-145	0.449,0.271,0.383	0.146,0.077,0.118	0.254
426	gene:Solyc04g079060.2	NA	4	-	63649421	63649457	63649457	63649553	63648989	63649066	63650177	63650369	426	54,18,30	71,35,31	0,5,1	4,22,17	245	185	9.728818068206424e-144	5.72308297664e-142	0.365,0.28,0.422	0.0,0.146,0.043	0.293
1043	gene:Solyc08g076420.2	NA	8	-	60434181	60435425	60435829	60435948	60433487	60433729	60437335	60437672	1043	823,145,533	8084,3030,4844	35,169,44	796,2414,1398	268	1393	1.4854233689482447e-142	8.37407424245e-141	0.346,0.199,0.364	0.186,0.267,0.141	0.105
1198	gene:Solyc10g045240.1	NA	10	+	32331960	32332084	32332390	32332422	32331486	32331602	32332511	32332614	1198	255,186,191	147,222,85	16,57,45	24,81,70	273	181	1.6335035291984388e-141	8.84052110002e-140	0.535,0.357,0.598	0.307,0.318,0.299	0.189
570	gene:Solyc03g114340.2	NA	3	+	64350486	64350636	64350825	64350893	64349786	64349849	64351253	64351365	570	321,306,174	194,172,104	64,288,180	25,71,69	299	217	7.44920323893156e-130	3.87645076241e-128	0.546,0.564,0.548	0.65,0.746,0.654	-0.131
290	gene:Solyc08g059760.2	NA	8	-	45231811	45231954	45232375	45232428	45231391	45231458	45234151	45234235	290	19,5,10	22,19,18	0,3,2	14,24,16	202	292	1.894409753910427e-129	9.49309776682e-128	0.555,0.276,0.445	0.0,0.153,0.153	0.323
131	gene:Solyc12g019010.1	NA	12	-	8974313	8974412	8975813	8975904	8973895	8974091	8979428	8979493	131	99,110,51	58,46,36	54,151,91	19,20,29	240	248	1.340534126116998e-127	6.47765240227e-126	0.638,0.712,0.594	0.746,0.886,0.764	-0.151
1477	gene:Solyc02g077680.2	NA	2	+	42576436	42576598	42577187	42577261	42575516	42575621	42577432	42577556	1477	173,125,90	111,94,53	54,120,121	12,51,34	311	223	5.231159722518318e-120	2.44060658778e-118	0.528,0.488,0.549	0.763,0.628,0.718	-0.181
1196	gene:Solyc10g045240.1	NA	10	+	32331960	32332178	32332390	32332422	32331486	32331602	32332511	32332614	1196	532,399,325	147,222,85	33,133,102	24,81,70	367	181	1.3987581319256157e-117	6.30839917498e-116	0.641,0.47,0.653	0.404,0.447,0.418	0.165
868	gene:Solyc02g071800.2	NA	2	+	41151557	41151791	41152064	41152130	41151377	41151449	41152971	41153052	868	10,4,8	36,7,32	0,1,0	6,18,6	383	215	2.6405071531770428e-117	1.15245360589e-115	0.135,0.243,0.123	0.0,0.03,0.0	0.157
1093	gene:Solyc01g066310.2	NA	1	+	73961106	73961241	73961408	73961485	73959977	73960470	73961612	73961744	1093	219,76,156	100,50,49	17,64,27	19,72,16	284	226	2.231585702050413e-112	9.43542329648e-111	0.635,0.547,0.717	0.416,0.414,0.573	0.165
774	gene:Solyc11g017440.1	NA	11	-	8384018	8384076	8384460	8384487	8383386	8383568	8384581	8384626	774	22,10,4	114,97,76	2,8,7	105,222,148	176	207	1.0155674502657591e-108	4.16382654609e-107	0.185,0.108,0.058	0.022,0.041,0.053	0.078
1394	gene:Solyc04g072880.2	NA	4	+	59836893	59837033	59837033	59837118	59835848	59835926	59837233	59837322	1394	37,31,34	47,35,27	6,8,9	17,26,31	289	234	2.672480548809564e-108	1.06349005369e-106	0.389,0.418,0.505	0.222,0.199,0.19	0.234
1124	gene:Solyc02g094120.2	NA	2	-	54757313	54757350	54757439	54757502	54757044	54757126	54757592	54757708	1124	174,133,124	65,85,50	12,45,27	14,45,28	212	186	1.775357597934467e-105	6.86302522859e-104	0.701,0.579,0.685	0.429,0.467,0.458	0.204
752	gene:Solyc02g089220.2	NA	2	-	51096377	51096549	51096765	51096838	51094429	51094861	51097115	51097163	752	57,37,25	107,103,61	6,13,11	30,79,64	222	321	2.6314411092335725e-105	9.88983283554e-104	0.435,0.342,0.372	0.224,0.192,0.199	0.178
56	gene:Solyc11g062410.1	NA	11	-	49438317	49438364	49438364	49438443	49438143	49438233	49438578	49438632	56	217,160,110	148,107,120	21,25,32	4,5,15	228	196	1.8590793271826812e-98	6.79820089102e-97	0.558,0.562,0.441	0.819,0.811,0.647	-0.239
306	gene:Solyc08g059760.2	NA	8	-	45231832	45231954	45234151	45234235	45231391	45231458	45234600	45234697	306	31,11,16	42,40,31	1,21,12	45,80,55	233	271	3.3137681357289026e-98	1.17987586517e-96	0.462,0.242,0.375	0.025,0.234,0.202	0.206
1098	gene:Solyc03g062890.2	NA	3	-	32409410	32409428	32409428	32409464	32408079	32408326	32411000	32411076	1098	309,320,134	24,22,13	110,282,199	3,13,1	185	167	3.488162464306422e-94	1.21012405492e-92	0.921,0.929,0.903	0.971,0.951,0.994	-0.054
1450	gene:Solyc09g005260.2	NA	9	-	192371	192415	192454	192488	192069	192160	192776	192830	1450	245,169,110	1321,1285,712	5,36,22	148,361,199	183	193	1.878163811756843e-91	6.35288909327e-90	0.164,0.122,0.14	0.034,0.095,0.104	0.064
1163	gene:Solyc01g090880.2	NA	1	-	84592195	84592308	84592491	84592551	84590069	84590510	84592625	84592934	1163	133,91,45	2,0,2	9,34,25	4,5,1	209	262	4.33252418769167e-87	1.42973298194e-85	0.988,1.0,0.966	0.738,0.895,0.969	0.117
425	gene:Solyc04g079060.2	NA	4	-	63648534	63648637	63648719	63648842	63647655	63647693	63648989	63649066	425	128,51,69	260,147,159	8,46,24	11,46,28	272	252	7.602093306899488e-87	2.44896005815e-85	0.313,0.243,0.287	0.403,0.481,0.443	-0.161
1305	gene:Solyc01g079390.2	NA	1	+	78478257	78478389	78478389	78478550	78477530	78477751	78478649	78478697	1305	261,214,166	245,185,140	28,94,55	14,25,4	281	310	3.9619941574253727e-85	1.2466460686e-83	0.54,0.561,0.567	0.688,0.806,0.938	-0.255
350	gene:Solyc03g114520.2	NA	3	+	64498113	64498233	64499254	64499350	64497796	64497854	64499435	64499574	350	30,23,17	27,16,16	16,44,21	0,19,5	269	245	6.694977093976016e-85	2.0587054564e-83	0.503,0.567,0.492	1.0,0.678,0.793	-0.303
836	gene:Solyc12g055940.1	NA	12	-	61933232	61933314	61933622	61933702	61932618	61933038	61934274	61934352	836	88,42,33	116,60,66	4,19,16	25,63,40	229	231	7.892581350751719e-85	2.37303612613e-83	0.434,0.414,0.335	0.139,0.233,0.287	0.175
482	gene:Solyc09g098230.2	NA	9	-	72090121	72090238	72091251	72091329	72089493	72089608	72091507	72091620	482	109,30,92	189,84,139	6,50,11	9,20,19	227	266	2.7117004636061792e-84	7.97593636361e-83	0.403,0.295,0.437	0.439,0.746,0.404	-0.151
1017	gene:Solyc03g006070.2	NA	3	-	757318	757353	757780	757830	757146	757225	758495	758683	1017	4,2,1	19,5,5	6,0,2	0,3,0	199	184	8.24031560431091e-82	2.37215893886e-80	0.163,0.27,0.156	1.0,0.0,1.0	-0.47
116	gene:Solyc01g056520.2	NA	1	-	54532708	54532747	54533362	54533461	54532018	54532492	54537334	54537463	116	42,58,45	29,21,7	10,15,14	6,14,22	248	188	1.0430212220427011e-79	2.94001606963e-78	0.523,0.677,0.83	0.558,0.448,0.325	0.233
1407	gene:Solyc03g123760.2	PDS	3	+	70505409	70505512	70505866	70505914	70505104	70505318	70506448	70506494	1407	226,153,139	120,115,79	29,100,70	45,82,73	252	197	2.5200811747617224e-76	6.95850985603e-75	0.596,0.51,0.579	0.335,0.488,0.428	0.145
559	gene:Solyc04g079070.2	NA	4	-	63652099	63652145	63652549	63652601	63651691	63651958	63652721	63652793	559	5,0,3	4,2,5	0,7,3	0,2,0	201	195	2.313889909923973e-75	6.26138609625e-74	0.548,0.0,0.368	NA,0.772,1.0	-0.581
519	gene:Solyc05g015710.2	NA	5	-	11757572	11757649	11757799	11757853	11755996	11756260	11758143	11758617	519	11,17,7	21,12,8	0,7,3	1,1,0	203	226	3.0181697171200606e-74	8.00702672012e-73	0.368,0.612,0.493	0.0,0.886,1.0	-0.138
580	gene:Solyc01g006560.2	NA	1	-	1131362	1131629	1132234	1132536	1130158	1130499	1133264	1133375	580	2251,1355,1271	2441,1938,1366	84,366,206	76,229,224	451	416	1.4710124916446607e-72	3.82746134845e-71	0.46,0.392,0.462	0.505,0.596,0.459	-0.082
1501	gene:Solyc05g055850.2	NA	5	+	65329101	65329312	65329762	65329932	65327543	65328031	65330007	65330440	1501	348,240,250	290,240,162	86,192,155	107,260,160	360	319	4.308245626628922e-68	1.09982194959e-66	0.515,0.47,0.578	0.416,0.396,0.462	0.096
148	gene:Solyc01g056340.2	DET1	1	+	53602895	53602964	53603005	53603183	53599249	53599384	53603925	53604006	148	12,10,5	9,3,4	3,1,4	0,2,0	218	327	2.2460433941569504e-65	5.62758650425e-64	0.667,0.833,0.652	1.0,0.429,1.0	-0.092
302	gene:Solyc08g059760.2	NA	8	-	45231832	45231954	45234151	45234393	45231391	45231458	45234600	45234697	302	11,4,6	42,40,31	2,5,3	45,80,55	391	271	9.940340426132758e-63	2.44532374483e-61	0.154,0.065,0.118	0.03,0.042,0.036	0.076
1251	gene:Solyc04g082400.2	NA	4	-	66074495	66074712	66075032	66075152	66073934	66074004	66076388	66076522	1251	115,25,91	138,51,105	9,15,11	18,52,22	269	366	3.086688671496798e-61	7.4576603081e-60	0.531,0.4,0.541	0.405,0.282,0.405	0.127
178	gene:Solyc08g075530.2	NA	8	+	59692831	59693077	59693189	59693248	59692250	59692429	59694797	59694935	178	135,38,92	16,15,11	10,28,21	3,21,3	395	208	8.70693633258387e-61	2.06675172947e-59	0.816,0.572,0.815	0.637,0.412,0.787	0.122
888	gene:Solyc04g045620.2	NA	4	-	34487031	34487086	34487176	34487185	34486707	34486712	34489738	34490144	888	1,6,6	2,4,2	2,4,3	0,0,2	158	204	2.8756673647127377e-59	6.70823783527e-58	0.392,0.659,0.795	1.0,1.0,0.659	-0.271
523	gene:Solyc05g015710.2	NA	5	-	11757559	11757649	11757799	11757853	11755996	11756260	11758143	11758617	523	11,17,7	11,2,2	0,7,3	1,1,0	203	239	1.03553986646872e-58	2.37472108361e-57	0.541,0.909,0.805	0.0,0.892,1.0	0.121
117	gene:Solyc01g056520.2	NA	1	-	54533362	54533461	54537334	54537463	54532708	54532747	54537864	54538011	117	83,70,46	39,57,28	27,37,53	7,15,15	278	248	2.79373431318483e-58	6.29987087623e-57	0.655,0.523,0.594	0.775,0.688,0.759	-0.15
1387	gene:Solyc06g070980.2	NA	6	-	43589587	43589667	43590401	43590427	43587207	43587671	43590545	43590679	1387	2576,2274,1603	7111,8620,4467	504,1603,931	1024,3064,2030	175	229	6.979827159334637e-58	1.54814854862e-56	0.322,0.257,0.32	0.392,0.406,0.375	-0.091
139	gene:Solyc12g019010.1	NA	12	-	8974313	8974429	8975813	8975904	8973895	8974091	8979428	8979493	139	99,110,51	33,33,14	54,151,91	17,19,11	240	265	1.0837098474699059e-57	2.36493455424e-56	0.768,0.786,0.801	0.778,0.898,0.901	-0.074
723	gene:Solyc02g079000.2	NA	2	+	43615498	43615715	43617069	43617137	43614723	43614836	43618154	43618274	723	98,71,61	4,5,3	18,72,46	0,2,0	366	217	3.3717260510168504e-57	7.24118309052e-56	0.936,0.894,0.923	1.0,0.955,1.0	-0.067
831	gene:Solyc01g044490.2	NA	1	+	44144633	44144673	44145059	44145127	44144265	44144386	44145504	44145928	831	31,39,32	106,131,78	15,43,12	16,40,53	189	217	3.294522828780113e-56	6.96482716772e-55	0.251,0.255,0.32	0.518,0.552,0.206	-0.15
1149	gene:Solyc09g018830.2	NA	9	+	17567092	17567142	17567551	17567592	17566840	17566929	17568055	17568214	1149	13,12,13	28,25,20	1,3,2	1,16,18	199	190	1.765889310814358e-55	3.67576651928e-54	0.307,0.314,0.383	0.488,0.152,0.096	0.089
218	gene:Solyc11g039950.1	NA	11	-	40567599	40567679	40569652	40569797	40563334	40563382	40569929	40570089	218	86,73,60	3,10,4	33,83,54	2,0,2	294	229	2.1413013986261416e-55	4.38966786718e-54	0.957,0.85,0.921	0.928,1.0,0.955	-0.052
658	gene:Solyc12g077590.1	NA	12	+	21427911	21427971	21428040	21428110	21425777	21425836	21428847	21428917	658	87,63,54	254,255,191	5,43,27	80,235,127	209	219	2.3466958964120278e-55	4.73892469828e-54	0.264,0.206,0.229	0.061,0.161,0.182	0.098
815	gene:Solyc02g090930.2	NA	2	-	52399892	52400085	52400085	52400105	52399186	52399812	52401707	52401741	815	13,17,11	15,10,24	1,5,1	0,0,3	169	342	8.427363370815573e-55	1.67679744716e-53	0.637,0.775,0.481	1.0,1.0,0.403	-0.17
989	gene:Solyc09g098520.2	NA	9	+	72325021	72325099	72326024	72326069	72319666	72319723	72327710	72327770	989	102,72,59	49,34,38	9,57,30	5,44,41	227	194	2.0744772687130932e-52	4.06777933995e-51	0.64,0.644,0.57	0.606,0.525,0.385	0.113
174	gene:Solyc08g075530.2	NA	8	+	59692779	59693077	59693189	59693248	59692250	59692429	59694797	59694935	174	378,118,239	16,15,11	19,95,41	3,21,3	447	208	7.358211650446571e-52	1.42223719472e-50	0.917,0.785,0.91	0.747,0.678,0.864	0.108
1377	gene:Solyc03g113770.2	NA	3	-	63823068	63823164	63823565	63823636	63822287	63822609	63823739	63823844	1377	22,31,11	34,41,41	7,17,6	4,6,11	220	245	1.2876882258261494e-51	2.45386221062e-50	0.419,0.457,0.23	0.661,0.759,0.378	-0.231
491	gene:Solyc09g007190.2	NA	9	+	809788	809848	810509	810546	807027	807258	811152	811232	491	30,25,16	222,268,155	2,0,0	3,14,9	209	186	3.964596612820796e-51	7.45013780159e-50	0.107,0.077,0.084	0.372,0.0,0.0	-0.035
29	gene:Solyc11g008450.1	NA	11	+	2652493	2652568	2653208	2653275	2650641	2650952	2654341	2654359	29	62,47,33	22,28,16	2,40,12	16,18,16	224	216	7.876890225645336e-51	1.45992225689e-49	0.731,0.618,0.665	0.108,0.682,0.42	0.268
121	gene:Solyc11g072590.1	NA	11	+	55764854	55764993	55765076	55765205	55764272	55764385	55765321	55765401	121	256,76,142	34,4,22	36,107,57	1,9,2	288	278	7.156965712963384e-49	1.30856413644e-47	0.879,0.948,0.862	0.972,0.92,0.965	-0.056
504	gene:Solyc02g071520.2	NA	2	-	40919293	40919349	40919483	40919510	40919045	40919204	40919590	40919627	504	27,14,24	41,35,42	0,4,1	5,9,11	176	205	1.2557434112982678e-48	2.26536111398e-47	0.434,0.318,0.4	0.0,0.341,0.096	0.238
351	gene:Solyc02g022930.2	NA	2	-	24434784	24434927	24436190	24436281	24430060	24430145	24437102	24437185	351	25,22,21	62,66,29	13,19,5	10,17,11	240	292	1.3166442578411485e-48	2.34397326429e-47	0.329,0.289,0.468	0.613,0.576,0.356	-0.153
1236	gene:Solyc06g083830.2	NA	6	-	49131005	49131067	49131820	49131891	49130840	49130904	49137369	49137465	1236	59,39,46	65,52,40	6,25,30	13,60,45	220	211	1.3649895365502933e-48	2.39848161422e-47	0.465,0.418,0.524	0.307,0.286,0.39	0.141
227	gene:Solyc04g007020.2	NA	4	-	740761	740931	741004	741045	740449	740614	741507	742225	227	31,9,26	6,6,8	0,1,0	2,0,2	190	319	1.9452958521786922e-47	3.37434011282e-46	0.897,0.716,0.845	0.0,1.0,0.0	0.486
909	gene:Solyc01g028930.2	NA	1	-	39929007	39929052	39929587	39929638	39928117	39928210	39929845	39929917	909	44,48,49	39,26,10	21,23,19	6,6,3	200	194	2.251940217781211e-47	3.85680394261e-46	0.523,0.642,0.826	0.772,0.788,0.86	-0.143
1258	gene:Solyc01g102370.2	NA	1	+	91204708	91204790	91205736	91205851	91204332	91204417	91205942	91205999	1258	101,58,44	94,93,45	30,85,57	26,55,42	231	264	3.0240757304943282e-46	5.1144680792e-45	0.551,0.416,0.528	0.569,0.638,0.608	-0.107
1398	gene:Solyc04g054740.2	NA	4	+	53183881	53184070	53184155	53184218	53183633	53183810	53184382	53184809	1398	1788,1892,1114	759,866,490	432,1020,713	137,377,232	338	212	5.597165880186472e-46	9.34934004431e-45	0.596,0.578,0.588	0.664,0.629,0.658	-0.063
1252	gene:Solyc04g082400.2	NA	4	-	66074495	66074701	66075032	66075152	66073934	66074004	66076388	66076522	1252	115,25,91	122,45,91	9,15,11	18,43,14	269	355	7.936789822533282e-46	1.30957032072e-44	0.554,0.423,0.569	0.398,0.315,0.509	0.108
1260	gene:Solyc08g008590.2	NA	8	+	2963403	2963454	2964628	2964756	2962909	2963012	2966465	2966532	1260	0,1,0	0,0,2	4,2,1	0,2,0	200	277	8.942987919988923e-46	1.4578147778e-44	NA,1.0,0.0	1.0,0.581,1.0	-0.36
1470	gene:Solyc04g008340.2	NA	4	-	2003451	2003563	2004112	2004198	2002940	2003024	2004341	2005002	1470	4,1,4	6,3,4	0,7,0	2,0,0	235	261	2.4755016621670745e-44	3.98732589156e-43	0.425,0.27,0.526	0.0,1.0,NA	-0.093
1102	gene:Solyc09g064790.2	NA	9	+	62205901	62205988	62206640	62206691	62203817	62204012	62207721	62207904	1102	113,40,50	38,39,26	6,24,12	16,17,28	236	200	2.582946302829204e-44	4.11144276203e-43	0.716,0.465,0.62	0.241,0.545,0.266	0.25
182	gene:Solyc03g112640.2	NA	3	+	63020757	63020910	63021259	63021382	63020045	63020192	63021947	63022325	182	184,107,98	113,80,42	21,100,73	7,31,35	302	272	3.171591897413071e-44	4.98972539209e-43	0.595,0.546,0.678	0.73,0.744,0.653	-0.103
996	gene:Solyc06g007700.2	NA	6	-	1686152	1686208	1687190	1687308	1685816	1686053	1687658	1687801	996	3,2,1	14,16,22	0,6,0	3,0,0	267	205	3.5279533106238657e-44	5.48657566583e-43	0.141,0.088,0.034	0.0,1.0,NA	-0.412
21	gene:Solyc07g066310.2	PSBR	7	+	67786636	67786695	67786851	67786907	67785817	67786024	67786983	67787036	21	21953,25217,11992	4311,4856,2123	8371,25971,17938	3685,8517,5852	208	205	8.214827248150741e-44	1.2630296894e-42	0.834,0.837,0.848	0.691,0.75,0.751	0.109
361	gene:Solyc03g113100.2	NA	3	-	63380663	63380762	63381689	63381711	63378294	63378783	63381861	63381950	361	0,2,2	2,2,0	0,0,1	0,2,0	171	248	2.7676787241271424e-43	4.20749361095e-42	0.0,0.592,1.0	NA,0.0,1.0	0.031
107	gene:Solyc02g091510.2	NA	2	-	52785361	52785465	52785675	52785807	52783439	52784067	52786168	52786435	107	4,0,1	13,1,4	1,0,0	0,2,1	281	253	2.9806747270752623e-43	4.48094767304e-42	0.217,0.0,0.184	1.0,0.0,0.0	-0.2
1003	gene:Solyc06g068220.2	NA	6	+	42265005	42265070	42265917	42265988	42264000	42264128	42266441	42266517	1003	57,37,24	87,122,56	18,29,17	61,196,141	214	220	3.669881156660988e-43	5.45642769776e-42	0.402,0.238,0.306	0.233,0.132,0.11	0.157
400	gene:Solyc03g123960.2	NA	3	+	70660827	70660881	70661461	70661516	70658555	70658765	70661678	70662047	400	32,25,10	36,33,17	0,9,14	8,53,36	203	204	1.2893230073080022e-42	1.89614568357e-41	0.472,0.432,0.372	0.0,0.146,0.281	0.283
168	gene:Solyc06g071410.2	NA	6	-	43931909	43932106	43933180	43933302	43931635	43931810	43934025	43934561	168	131,77,94	178,113,153	34,100,70	50,96,57	271	346	5.04302288366558e-42	7.33678490495e-41	0.484,0.465,0.44	0.465,0.571,0.611	-0.086
994	gene:Solyc12g042570.1	NA	12	-	39952290	39952444	39953158	39953267	39945081	39945207	39956202	39956266	994	40,28,24	87,39,21	0,7,10	7,22,26	258	303	3.1525776513900033e-41	4.53769953439e-40	0.351,0.457,0.573	0.0,0.272,0.311	0.266
222	gene:Solyc11g039950.1	NA	11	-	40563512	40563654	40567599	40567679	40563334	40563382	40569929	40570089	222	3,10,4	3,7,3	2,0,2	2,6,4	229	291	1.2108432003397604e-40	1.72449563164e-39	0.56,0.645,0.629	0.56,0.0,0.389	0.295
1531	gene:Solyc01g087370.2	NA	1	-	82322628	82322704	82325821	82326024	82314087	82314163	82330207	82330334	1531	43,6,17	5,2,4	3,3,3	2,0,0	352	225	3.034867000801983e-40	4.27726567926e-39	0.846,0.657,0.731	0.489,1.0,1.0	-0.085
767	gene:Solyc01g009500.2	NA	1	+	3741105	3741372	3742357	3742569	3740073	3740175	3742643	3742905	767	750,554,623	454,378,306	10,38,21	12,40,15	416	361	6.274341560796519e-40	8.75173621831e-39	0.589,0.56,0.639	0.42,0.452,0.549	0.122
1541	gene:Solyc04g015340.2	NA	4	-	5528213	5528274	5528303	5528341	5528033	5528129	5529592	5529853	1541	38,36,29	88,73,54	33,36,22	22,49,44	187	210	2.3652906915098827e-39	3.26554929144e-38	0.327,0.356,0.376	0.627,0.452,0.36	-0.127
379	gene:Solyc01g099700.2	NA	1	+	89869857	89870026	89870128	89870214	89869514	89869610	89871267	89871360	379	27,18,17	6,3,2	4,2,4	1,6,7	318	235	3.8228636435669574e-39	5.22458031287e-38	0.769,0.816,0.863	0.747,0.198,0.297	0.402
744	gene:Solyc05g052640.2	NA	5	-	62852503	62852538	62852538	62852572	62852347	62852429	62853473	62853575	744	71,42,37	56,27,46	7,16,9	0,4,7	183	184	3.80830431425768e-38	5.15263573719e-37	0.56,0.61,0.447	1.0,0.801,0.564	-0.249
179	gene:Solyc08g075530.2	NA	8	+	59692831	59693077	59693179	59693248	59692250	59692429	59694797	59694935	179	135,38,92	18,21,14	10,28,21	3,20,4	395	218	9.784483115242234e-38	1.31073323316e-36	0.805,0.5,0.784	0.648,0.436,0.743	0.087
363	gene:Solyc03g113100.2	NA	3	-	63380663	63380758	63381689	63381711	63378294	63378783	63381861	63381950	363	0,2,2	0,4,0	0,0,1	0,1,0	171	244	2.609103751080427e-37	3.46089938746e-36	NA,0.416,1.0	NA,0.0,1.0	0.208
766	gene:Solyc01g009500.2	NA	1	+	3741105	3741372	3742350	3742569	3740073	3740175	3742643	3742905	766	750,554,623	462,387,309	10,38,21	12,40,15	416	368	2.884127852389179e-37	3.78856794591e-36	0.59,0.559,0.641	0.424,0.457,0.553	0.119
1408	gene:Solyc02g090390.2	NA	2	-	51945944	51946021	51946939	51947081	51945810	51945875	51947634	51948136	1408	8,0,3	13,3,3	2,16,2	4,4,2	291	226	4.516098302005225e-37	5.87527019482e-36	0.323,0.0,0.437	0.28,0.756,0.437	-0.238
517	gene:Solyc05g015710.2	NA	5	-	11757572	11757649	11757799	11757841	11755996	11756260	11758143	11758617	517	7,3,5	21,12,8	0,4,0	1,1,0	191	226	5.4442814419751285e-37	7.01534551523e-36	0.283,0.228,0.425	0.0,0.826,NA	-0.101
816	gene:Solyc02g090930.2	NA	2	-	52399940	52400085	52400085	52400105	52399186	52399812	52401707	52401741	816	13,17,11	0,1,9	1,5,1	0,0,2	169	294	1.1673592853616057e-36	1.49003501235e-35	1.0,0.967,0.68	1.0,1.0,0.465	0.061
671	gene:Solyc03g120540.2	NA	3	+	68909341	68909455	68909662	68909897	68909200	68909260	68910002	68910119	671	159,105,88	207,164,73	22,64,40	33,97,97	263	384	1.3811925779463688e-36	1.7464986523e-35	0.529,0.483,0.638	0.493,0.491,0.376	0.097
1293	gene:Solyc03g062680.2	NA	3	-	31920511	31920564	31923147	31923244	31920144	31920207	31923360	31923409	1293	260,225,186	71,82,41	98,260,168	11,31,34	246	202	3.022410579015828e-36	3.78640880871e-35	0.75,0.693,0.788	0.88,0.873,0.802	-0.108
974	gene:Solyc01g100860.2	NA	1	-	90766596	90766758	90772164	90772325	90765534	90765605	90772963	90773122	974	1888,1775,1000	1838,2008,1157	369,1420,873	586,1708,1136	310	311	3.263436359028169e-36	4.05085265483e-35	0.508,0.47,0.464	0.387,0.455,0.435	0.055
686	gene:Solyc10g076990.1	NA	10	+	59919668	59919916	59919916	59919986	59919495	59919557	59920107	59920195	686	3,0,5	6,0,0	0,4,2	4,2,2	397	219	6.762191833781763e-36	8.31749595555e-35	0.216,NA,1.0	0.0,0.525,0.356	0.314
108	gene:Solyc02g091510.2	NA	2	-	52785331	52785465	52785675	52785807	52783439	52784067	52786168	52786435	108	4,0,1	11,7,6	1,0,0	0,0,3	281	283	9.654753877929955e-36	1.17683621593e-34	0.268,0.0,0.144	1.0,NA,0.0	-0.363
101	gene:Solyc03g098010.2	NA	3	+	60363690	60363819	60363925	60363993	60363392	60363517	60364582	60364994	101	4496,4042,2826	2775,3269,1635	1,5,4	0,3,0	278	217	1.9115799260831998e-35	2.30925682142e-34	0.558,0.491,0.574	1.0,0.565,1.0	-0.314
456	gene:Solyc01g108500.2	NA	1	-	95807251	95807456	95807753	95807856	95806892	95806975	95808000	95808478	456	0,0,1	5,11,0	0,0,4	1,4,1	252	354	8.501401909386262e-35	1.01791121977e-33	0.0,0.0,1.0	0.0,0.0,0.849	0.05
1280	gene:Solyc08g078820.2	NA	8	+	62533152	62533207	62533922	62534073	62532493	62532672	62535189	62535242	1280	1,1,0	0,4,4	0,1,0	2,0,0	204	300	8.729635641545239e-35	1.0360699143e-33	1.0,0.269,0.0	0.0,1.0,NA	-0.077
371	gene:Solyc08g062610.2	NA	8	+	51569942	51570053	51570131	51570215	51569771	51569871	51570729	51570788	371	91,74,63	172,172,88	23,79,28	73,169,98	260	233	2.8921798058269284e-34	3.40271241503e-33	0.322,0.278,0.391	0.22,0.295,0.204	0.091
1111	gene:Solyc10g084760.1	NA	10	-	64174179	64174246	64174313	64174418	64173997	64174075	64174542	64175078	1111	76,61,30	50,42,10	3,22,10	2,17,21	254	216	5.271821922750312e-34	6.14894401852e-33	0.564,0.553,0.718	0.561,0.524,0.288	0.154
402	gene:Solyc07g044830.2	NA	7	+	57879420	57879467	57881879	57882054	57878960	57879004	57882993	57883364	402	56,34,41	219,258,173	6,20,13	49,140,115	196	324	1.8150497502424852e-33	2.09894214708e-32	0.297,0.179,0.281	0.168,0.191,0.157	0.08
938	gene:Solyc07g066120.2	NA	7	-	67628023	67628157	67628597	67628746	67627731	67627850	67629444	67629587	938	199,184,115	87,74,50	9,46,35	20,38,31	298	283	2.935782781841098e-33	3.36619839308e-32	0.685,0.702,0.686	0.299,0.535,0.517	0.241
601	gene:Solyc04g025290.2	NA	4	-	24330164	24330351	24337434	24337607	24329325	24329705	24338391	24338595	601	33,37,20	467,518,270	13,11,7	125,351,221	322	336	4.124621602214944e-33	4.68959077966e-32	0.069,0.069,0.072	0.098,0.032,0.032	0.016
368	gene:Solyc09g010970.2	NA	9	-	4323725	4323839	4324029	4324078	4323580	4323634	4324169	4324349	368	106,67,77	252,198,136	7,19,13	22,85,36	198	263	1.1753972682784981e-32	1.32526041998e-31	0.358,0.31,0.429	0.297,0.229,0.324	0.082
375	gene:Solyc08g062560.2	NA	8	-	51391141	51391195	51391330	51391429	51390908	51391053	51392211	51392297	375	53,60,62	125,93,81	10,12,10	14,50,36	248	203	2.095205602601674e-32	2.34282081018e-31	0.258,0.346,0.385	0.369,0.164,0.185	0.09
369	gene:Solyc09g010970.2	NA	9	-	4323725	4323817	4324029	4324078	4323580	4323634	4324169	4324349	369	106,67,77	233,188,125	7,19,13	20,79,34	198	241	4.342769058601787e-32	4.81620207892e-31	0.356,0.303,0.428	0.299,0.226,0.318	0.081
869	gene:Solyc01g097500.2	NA	1	-	88325812	88325933	88326095	88326271	88323805	88324228	88326426	88326478	869	8,1,4	0,2,1	2,2,4	0,4,2	325	270	3.232213712062412e-31	3.55543508327e-30	1.0,0.293,0.769	1.0,0.293,0.624	0.048
80	gene:Solyc08g023500.2	NA	8	-	27539910	27540058	27540688	27540816	27539717	27539823	27543928	27544064	80	179,142,113	97,68,46	39,120,71	6,19,17	277	297	3.7689453071024704e-31	4.11240564557e-30	0.664,0.691,0.725	0.875,0.871,0.817	-0.161
1420	gene:Solyc04g008110.2	NA	4	-	1765722	1766426	1766723	1766822	1764261	1764753	1767021	1767251	1420	105,58,90	730,500,461	7,30,9	80,223,142	248	853	6.425045099754646e-31	6.95446881597e-30	0.331,0.285,0.402	0.231,0.316,0.179	0.097
1521	gene:Solyc01g087370.2	NA	1	-	82322628	82322699	82325821	82326024	82314087	82314163	82328213	82328315	1521	42,7,11	4,2,2	1,1,4	2,0,0	352	220	8.316805559795637e-31	8.93066501778e-30	0.868,0.686,0.775	0.238,1.0,1.0	0.03
722	gene:Solyc02g079000.2	NA	2	+	43615498	43615715	43617069	43617141	43614723	43614836	43618154	43618274	722	98,71,61	55,22,13	18,72,46	16,48,24	366	221	8.64658480916993e-31	9.21167657229e-30	0.518,0.661,0.739	0.405,0.475,0.536	0.167
1095	gene:Solyc04g078510.2	NA	4	+	63234148	63234222	63234222	63234276	63231475	63231920	63234495	63234676	1095	2,0,1	4,2,0	0,0,4	0,4,6	223	203	1.8546036375655244e-30	1.96037400127e-29	0.313,0.0,1.0	NA,0.0,0.378	0.249
1393	gene:Solyc04g072880.2	NA	4	+	59836893	59837033	59837033	59837122	59835848	59835926	59837233	59837322	1393	37,31,34	2,5,7	6,8,9	6,8,15	289	238	1.898852686862731e-30	1.99158735297e-29	0.938,0.836,0.8	0.452,0.452,0.331	0.446
1281	gene:Solyc08g078820.2	NA	8	+	62532990	62533207	62533922	62534073	62532493	62532672	62535189	62535242	1281	22,9,15	0,4,4	0,4,1	2,0,0	366	300	1.807813726251492e-29	1.88151690124e-28	1.0,0.648,0.755	0.0,1.0,1.0	0.134
16	gene:Solyc09g061290.2	NA	9	-	58606270	58606379	58606379	58606391	58605135	58605213	58606482	58606532	16	13,7,3	12,2,2	2,5,0	2,0,1	161	258	3.5416546235367765e-29	3.65790740889e-28	0.635,0.849,0.706	0.616,1.0,0.0	0.191
1554	gene:Solyc10g044510.1	NA	10	+	26655360	26655421	26655632	26655724	26654865	26654982	26656924	26656999	1554	17,17,12	13,8,10	2,7,5	2,15,9	210	241	1.117594512091315e-28	1.14553437489e-27	0.6,0.709,0.579	0.534,0.349,0.389	0.205
459	gene:Solyc03g095620.2	NA	3	-	56800263	56800406	56801268	56801379	56799641	56799750	56801449	56801529	459	253,138,113	355,229,160	25,85,37	55,141,92	260	292	8.038706156684407e-28	8.17772137594e-27	0.445,0.404,0.442	0.338,0.404,0.311	0.079
962	gene:Solyc10g077110.1	NA	10	+	59993450	59993489	59993489	59993534	59993201	59993336	59993778	59994064	962	29,24,20	8,3,3	4,16,8	0,2,1	188	194	3.877075786568029e-27	3.91468920838e-26	0.789,0.892,0.873	1.0,0.892,0.892	-0.077
248	gene:Solyc11g073130.1	NA	11	+	56217728	56217817	56218161	56218215	56217411	56217459	56220377	56220445	248	305,164,175	168,201,125	27,57,31	69,185,127	238	203	6.664399869777752e-27	6.67920964727e-26	0.608,0.41,0.544	0.25,0.208,0.172	0.311
175	gene:Solyc08g075530.2	NA	8	+	59692779	59693077	59693179	59693248	59692250	59692429	59694797	59694935	175	378,118,239	18,21,14	19,95,41	3,20,4	447	218	1.0042826002087472e-26	9.9911349859e-26	0.911,0.733,0.893	0.755,0.698,0.833	0.084
1522	gene:Solyc01g087370.2	NA	1	-	82322628	82322699	82328213	82328320	82314087	82314163	82330207	82330334	1522	1,3,1	4,2,2	0,0,1	2,0,0	256	220	1.6267629907633032e-26	1.60657688066e-25	0.177,0.563,0.301	0.0,NA,1.0	-0.153
1227	gene:Solyc04g080650.2	NA	4	-	64761578	64761657	64762047	64762134	64761392	64761499	64762625	64762705	1227	28,9,10	17,16,8	1,4,1	4,5,4	236	228	1.2252190370506583e-25	1.20124736024e-24	0.614,0.352,0.547	0.195,0.436,0.195	0.229
119	gene:Solyc11g072590.1	NA	11	+	55764843	55764993	55765076	55765205	55764293	55764385	55765321	55765401	119	126,44,63	34,4,22	13,39,27	1,9,2	299	278	2.1828688190200885e-25	2.12476367779e-24	0.775,0.911,0.727	0.924,0.801,0.926	-0.079
910	gene:Solyc10g051110.1	NA	10	-	51523802	51523976	51524057	51524231	51523568	51523721	51524312	51524486	910	257,168,121	243,215,164	55,205,166	133,355,330	323	323	3.7566486865267985e-25	3.63053262348e-24	0.514,0.439,0.425	0.293,0.366,0.335	0.128
384	gene:Solyc09g074870.2	NA	9	-	66681136	66681296	66682045	66682153	66680128	66680218	66683466	66683551	384	5,3,2	9,2,1	2,0,2	0,0,2	257	309	1.8350508238345485e-24	1.76086791819e-23	0.4,0.643,0.706	1.0,NA,0.546	-0.19
167	gene:Solyc04g050730.2	NA	4	-	48058744	48058997	48059627	48059870	48057651	48058162	48060464	48060592	167	328,170,201	454,488,272	55,146,93	244,747,495	392	402	5.162071294556399e-24	4.91850877573e-23	0.426,0.263,0.431	0.188,0.167,0.162	0.201
142	gene:Solyc12g019010.1	NA	12	-	8973895	8974091	8974313	8974412	8973129	8973229	8979428	8979493	142	25,17,15	110,96,50	4,5,14	32,77,55	248	345	2.310002726729758e-23	2.18561796452e-22	0.24,0.198,0.294	0.148,0.083,0.262	0.08
1202	gene:Solyc04g016290.2	NA	4	+	7076089	7076272	7076612	7076759	7075268	7075600	7076861	7077035	1202	3,0,1	1,8,2	1,3,3	0,4,2	332	296	5.355628448880224e-23	5.03205923009e-22	0.728,0.0,0.308	1.0,0.401,0.572	-0.312
120	gene:Solyc11g072590.1	NA	11	+	55764860	55764993	55765076	55765205	55764272	55764385	55765321	55765401	120	132,42,74	34,4,22	12,43,25	1,9,2	282	278	2.004867841717324e-22	1.87074909644e-21	0.793,0.912,0.768	0.922,0.825,0.925	-0.066
1249	gene:Solyc10g081310.1	NA	10	-	62409665	62409755	62410521	62410579	62407770	62407891	62410780	62410836	1249	225,150,191	490,554,260	33,100,63	89,262,201	207	239	4.531281685920312e-22	4.19919460346e-21	0.346,0.238,0.459	0.3,0.306,0.266	0.057
521	gene:Solyc05g015710.2	NA	5	-	11757559	11757649	11757799	11757841	11755996	11756260	11758143	11758617	521	7,3,5	11,2,2	0,4,0	1,1,0	191	239	2.0715100451055072e-21	1.9066347558e-20	0.443,0.652,0.758	0.0,0.833,NA	0.201
61	gene:Solyc01g099720.2	NA	1	+	89877310	89877426	89880518	89880662	89876923	89877154	89881872	89881937	61	108,69,109	4,2,4	11,33,28	2,1,6	265	293	3.6086339910775946e-21	3.29897418238e-20	0.968,0.974,0.968	0.859,0.973,0.838	0.08
1168	gene:Solyc12g099940.1	NA	12	+	66889984	66890021	66890957	66891029	66889811	66889864	66892182	66892287	1168	24,21,14	37,28,41	3,5,3	9,14,12	186	221	4.312808929879586e-21	3.91626206854e-20	0.435,0.471,0.289	0.284,0.298,0.229	0.128
43	gene:Solyc03g124040.2	NA	3	-	70751020	70751238	70756164	70756278	70749854	70750471	70756798	70757044	43	49,35,33	150,106,68	2,9,14	26,45,32	263	367	1.1834244729568117e-20	1.06744887461e-19	0.313,0.315,0.404	0.097,0.218,0.379	0.113
1036	gene:Solyc02g091120.2	NA	2	-	52528849	52528899	52529244	52529352	52526733	52526926	52531705	52531865	1036	38,25,36	20,30,5	3,5,4	2,10,3	257	199	1.2426256386631896e-20	1.11342548948e-19	0.595,0.392,0.848	0.537,0.279,0.508	0.17
352	gene:Solyc02g022930.2	NA	2	-	24434784	24434927	24436185	24436281	24430060	24430145	24437102	24437185	352	30,23,21	62,66,29	13,20,6	10,17,11	245	292	1.3284333932624362e-20	1.18248051387e-19	0.366,0.293,0.463	0.608,0.584,0.394	-0.155
274	gene:Solyc08g082530.2	NA	8	+	65290008	65290204	65290907	65291022	65289640	65289693	65291228	65291503	274	134,114,88	71,96,69	22,118,57	44,129,91	345	264	2.263792160606353e-20	2.00190247928e-19	0.591,0.476,0.494	0.277,0.412,0.324	0.183
793	gene:Solyc05g032660.2	NA	5	+	46227979	46228041	46228871	46228958	46226216	46226285	46232276	46232344	793	80,77,59	78,60,62	41,133,93	20,45,34	211	236	2.362608522908429e-20	2.07572034513e-19	0.534,0.589,0.516	0.696,0.768,0.754	-0.193
1529	gene:Solyc01g087370.2	NA	1	-	82322628	82322704	82328213	82328320	82314087	82314163	82330207	82330334	1529	1,3,1	5,2,4	0,0,1	2,0,0	256	225	3.392360107420368e-20	2.96120208086e-19	0.15,0.569,0.18	0.0,NA,1.0	-0.2
1335	gene:Solyc03g025600.2	NA	3	+	2999379	2999509	3000697	3000777	2996354	2996437	3001996	3002083	1335	47,33,16	60,42,26	9,27,25	4,9,12	279	229	4.307606700694151e-20	3.73602042695e-19	0.391,0.392,0.336	0.649,0.711,0.631	-0.291
47	gene:Solyc06g068670.2	NA	6	-	42569920	42569980	42570039	42570166	42569588	42569644	42570354	42570449	47	473,373,281	356,343,196	104,336,266	100,367,216	276	209	4.4556086131645216e-20	3.83976971568e-19	0.502,0.452,0.521	0.441,0.409,0.483	0.047
374	gene:Solyc08g062560.2	NA	8	-	51391141	51391330	51391330	51391429	51390908	51391053	51392211	51392297	374	53,60,62	128,98,85	10,12,10	16,51,36	248	338	7.037207370144634e-20	6.02616555178e-19	0.361,0.455,0.499	0.46,0.243,0.275	0.112
1034	gene:Solyc02g065080.2	NA	2	-	36248879	36249011	36255976	36256087	36248380	36248456	36256526	36256577	1034	53,39,36	65,61,34	9,26,22	10,13,24	260	281	1.183484546786504e-19	1.00707835962e-18	0.468,0.409,0.534	0.493,0.684,0.498	-0.088
799	gene:Solyc03g111200.2	NA	3	-	61839379	61839468	61839522	61839547	61838979	61839069	61839654	61839774	799	52,67,52	146,211,96	27,53,41	108,251,164	174	238	3.22648825708941e-19	2.7283991324e-18	0.328,0.303,0.426	0.255,0.224,0.255	0.108
575	gene:Solyc06g048410.2	NA	6	+	31009766	31009793	31009916	31009940	31009583	31009657	31010041	31010386	575	161,134,127	100,152,64	161,407,269	257,812,544	176	173	6.395204446106826e-19	5.37435504073e-18	0.613,0.464,0.661	0.381,0.33,0.327	0.233
44	gene:Solyc12g008630.1	NA	12	-	2008663	2008736	2009883	2009981	2008403	2008474	2011041	2011108	44	490,339,230	644,597,397	53,150,118	188,528,392	247	222	7.426149521000186e-19	6.20221006291e-18	0.406,0.338,0.342	0.202,0.203,0.213	0.156
451	gene:Solyc08g006600.2	NA	8	-	1193044	1193093	1194283	1194379	1190140	1190280	1194491	1194534	451	74,45,38	30,16,15	3,6,10	0,10,6	245	198	1.1237785349397302e-18	9.32805127468e-18	0.666,0.694,0.672	1.0,0.327,0.574	0.044
771	gene:Solyc08g076190.2	NA	8	+	60208405	60208488	60209851	60209955	60207881	60207920	60210064	60210363	771	3,0,3	3,0,1	1,2,2	3,1,4	232	253	1.4837617258534597e-18	1.22410342383e-17	0.522,NA,0.766	0.267,0.686,0.353	0.209
1342	gene:Solyc08g075160.2	NA	8	+	59305198	59305295	59305519	59305595	59304988	59305114	59306033	59306130	1342	112,64,117	89,45,39	45,125,85	47,100,47	246	225	3.1618683909932115e-18	2.59273208061e-17	0.535,0.565,0.733	0.467,0.533,0.623	0.07
1452	gene:Solyc07g007670.2	NA	7	+	2319056	2319168	2320140	2320377	2318026	2318239	2321121	2321260	1452	576,328,310	721,540,374	33,117,70	26,139,73	261	386	3.335416890053105e-18	2.71856569412e-17	0.542,0.473,0.551	0.652,0.555,0.586	-0.076
562	gene:Solyc01g080760.2	NA	1	-	79981336	79981503	79985502	79986522	79980198	79980402	79986680	79987251	562	339,133,235	8,7,8	68,167,111	1,4,2	1169	316	4.423781773289645e-18	3.5840579277e-17	0.92,0.837,0.888	0.948,0.919,0.938	-0.053
1325	gene:Solyc01g008060.2	NA	1	+	2203006	2203147	2204463	2204815	2202762	2202827	2205479	2205638	1325	198,74,161	370,367,297	9,30,15	47,100,55	290	501	1.4311515401140562e-17	1.15258811534e-16	0.48,0.258,0.484	0.249,0.341,0.32	0.104
1005	gene:Solyc06g068220.2	NA	6	+	42264000	42264128	42265005	42265070	42263154	42263225	42265917	42265988	1005	99,70,58	8,4,6	14,52,24	0,5,0	277	214	1.9932679561687757e-17	1.59579381343e-16	0.905,0.931,0.882	1.0,0.889,1.0	-0.057
1453	gene:Solyc07g007670.2	NA	7	+	2319056	2319168	2320140	2320366	2318026	2318239	2321121	2321260	1453	576,328,310	688,515,364	33,117,70	25,136,72	261	375	2.442762372812137e-17	1.94415146495e-16	0.546,0.478,0.55	0.655,0.553,0.583	-0.072
798	gene:Solyc05g009330.2	NA	5	-	3478319	3478422	3478422	3478525	3477307	3477790	3482222	3482473	798	209,264,162	89,108,54	151,450,280	20,98,64	252	252	3.895132471598228e-17	3.08193814858e-16	0.701,0.71,0.75	0.883,0.821,0.814	-0.119
1403	gene:Solyc03g083610.2	NA	3	+	53563894	53563969	53564049	53564112	53563660	53563806	53564229	53564284	1403	16,12,10	20,22,12	4,3,6	4,19,9	224	212	1.544976408402895e-16	1.21532155847e-15	0.431,0.34,0.441	0.486,0.13,0.387	0.07
149	gene:Solyc01g056340.2	DET1	1	+	53602895	53602964	53603005	53603188	53599249	53599384	53603925	53604006	149	12,10,5	24,12,8	3,1,4	0,5,1	218	332	1.7494094087638854e-16	1.36817972836e-15	0.432,0.559,0.488	1.0,0.233,0.859	-0.204
812	gene:Solyc03g006490.2	NA	3	+	1075998	1076188	1076396	1076517	1074626	1074906	1076951	1077380	812	62,27,23	302,321,217	2,24,4	104,308,150	339	270	2.629995943812185e-16	2.0450485701e-15	0.141,0.063,0.078	0.015,0.058,0.021	0.063
36	gene:Solyc02g068280.2	NA	2	+	38264545	38264652	38264734	38264977	38263942	38264465	38265065	38265180	36	43,5,28	86,51,58	3,17,0	16,37,41	256	392	3.0450423508679496e-16	2.35425274327e-15	0.434,0.131,0.425	0.223,0.413,0.0	0.118
443	gene:Solyc08g006600.2	NA	8	-	1193044	1193090	1194283	1194379	1190140	1190280	1194491	1194534	443	74,45,38	9,8,10	3,6,10	0,3,6	245	195	3.143995959494043e-16	2.41694689386e-15	0.867,0.817,0.752	1.0,0.614,0.57	0.084
1399	gene:Solyc09g057670.2	NA	9	-	50131268	50131359	50132178	50132241	50130352	50130457	50133260	50133310	1399	352,308,207	287,230,186	80,255,136	25,106,72	212	240	6.158642468330116e-16	4.7077080563e-15	0.581,0.603,0.558	0.784,0.731,0.681	-0.151
886	gene:Solyc12g043020.1	NA	12	-	39248965	39249009	39249037	39249077	39248792	39248862	39249149	39249344	886	37,34,27	54,54,44	6,29,15	22,57,29	189	193	7.842322339647157e-16	5.96104613795e-15	0.412,0.391,0.385	0.218,0.342,0.346	0.094
513	gene:Solyc12g014280.1	NA	12	+	5095691	5096064	5097114	5097516	5095093	5095179	5098825	5099206	513	207,84,160	158,129,120	14,26,27	23,40,52	522	551	8.391679816720964e-16	6.34298480001e-15	0.58,0.407,0.585	0.391,0.407,0.354	0.14
1291	gene:Solyc11g013400.1	NA	11	+	6414684	6414893	6414938	6414986	6409787	6409882	6415105	6415189	1291	105,60,47	36,45,23	10,55,54	12,9,8	358	197	8.799462471069087e-16	6.61426262409e-15	0.616,0.423,0.529	0.314,0.771,0.788	-0.102
1222	gene:Solyc01g096710.2	NA	1	-	87730030	87730096	87730791	87730882	87728267	87728375	87731292	87731386	1222	23,14,12	25,29,11	2,1,3	15,16,4	240	215	9.16446884881248e-16	6.85056704555e-15	0.452,0.302,0.494	0.107,0.053,0.402	0.229
1331	gene:Solyc06g007250.2	NA	6	+	1308815	1308864	1309026	1309092	1308475	1308613	1309808	1309928	1331	25,27,25	46,49,40	3,18,5	2,42,25	198	215	9.849586003483081e-16	7.32224717731e-15	0.371,0.374,0.404	0.62,0.318,0.178	0.011
1010	gene:Solyc10g083960.1	NA	10	+	63659232	63659334	63659886	63659937	63658145	63658403	63660221	63660302	1010	26,14,10	45,30,29	0,0,4	6,9,7	251	200	1.236374779398402e-15	9.14106599195e-15	0.315,0.271,0.216	0.0,0.0,0.313	0.163
1476	gene:Solyc02g077680.2	NA	2	+	42576497	42576598	42577187	42577261	42575516	42575621	42577432	42577556	1476	9,2,3	111,94,53	0,2,0	12,51,34	250	223	1.7126421510012617e-15	1.25935045125e-14	0.067,0.019,0.048	0.0,0.034,0.0	0.033
1153	gene:Solyc01g104410.2	NA	1	-	92780726	92780766	92780932	92780992	92779769	92779991	92781463	92781679	1153	10,8,7	10,4,5	0,6,4	2,8,5	209	189	1.9146829669873895e-15	1.40030597532e-14	0.475,0.644,0.559	0.0,0.404,0.42	0.285
878	gene:Solyc08g060860.2	NA	8	-	45629697	45629954	45633124	45633277	45629039	45629127	45633406	45633556	878	183,113,138	288,233,137	0,44,28	68,187,110	302	406	4.3896205608470146e-15	3.19309495636e-14	0.461,0.395,0.575	0.0,0.24,0.255	0.312
1107	gene:Solyc04g008250.1	NA	4	+	1928542	1928699	1929941	1930069	1926218	1926428	1930382	1930574	1107	601,329,420	264,227,182	2,0,4	0,0,2	306	277	6.307357740883058e-15	4.56355883605e-14	0.673,0.567,0.676	1.0,NA,0.644	-0.183
877	gene:Solyc08g060860.2	NA	8	-	45633124	45633195	45633196	45633277	45629697	45629954	45633406	45633556	877	121,81,101	64,43,22	0,29,6	20,48,20	230	220	7.024477053813921e-15	5.05538162437e-14	0.644,0.643,0.815	0.0,0.366,0.223	0.504
348	gene:Solyc08g006230.2	NA	8	+	917510	917730	918661	918801	917273	917353	918889	919111	348	66,45,34	4,4,5	0,19,2	0,2,0	369	289	1.0078223825926337e-14	7.21472848491e-14	0.928,0.898,0.842	NA,0.882,1.0	-0.052
871	gene:Solyc01g097500.2	NA	1	-	88332987	88333029	88333137	88333191	88332033	88332178	88333307	88333466	871	7,5,9	3,0,3	1,0,3	0,0,5	203	191	1.6247317729759668e-14	1.15698004676e-13	0.687,1.0,0.738	1.0,NA,0.361	0.128
837	gene:Solyc12g055940.1	NA	12	-	61933232	61933336	61933622	61933702	61932618	61933038	61934274	61934352	837	88,42,33	158,75,90	4,19,16	32,70,51	229	253	2.3104318869428358e-14	1.6366567241e-13	0.381,0.382,0.288	0.121,0.231,0.257	0.147
1037	gene:Solyc02g091120.2	NA	2	-	52526733	52526926	52528849	52528899	52526478	52526640	52529244	52529352	1037	26,21,28	29,25,22	2,1,10	8,8,7	199	342	3.1736323249653845e-14	2.236419029e-13	0.606,0.591,0.686	0.301,0.177,0.711	0.231
897	gene:Solyc06g019200.2	NA	6	-	18152504	18152570	18152775	18153002	18152318	18152429	18153190	18153300	897	36,15,34	165,134,140	2,6,3	13,70,66	376	215	4.393976987521265e-14	3.08033723529e-13	0.111,0.06,0.122	0.081,0.047,0.025	0.047
70	gene:Solyc11g012550.1	NA	11	+	5361033	5361192	5363539	5363595	5360151	5360248	5364108	5365080	70	66,28,36	7,0,4	4,15,8	0,3,0	308	205	6.025502116334983e-14	4.2023218368e-13	0.863,1.0,0.857	1.0,0.769,1.0	-0.016
308	gene:Solyc08g059760.2	NA	8	-	45232375	45232428	45234151	45234348	45231832	45231954	45234600	45234697	308	10,9,10	4,3,2	5,7,10	2,2,0	346	202	1.7440224626371396e-13	1.21008327792e-12	0.593,0.637,0.745	0.593,0.671,1.0	-0.096
90	gene:Solyc12g040810.1	NA	12	+	42548654	42548803	42549505	42549639	42548393	42548460	42549717	42549816	90	123,110,55	122,107,83	20,70,50	6,45,17	298	283	2.5423729384285293e-13	1.75501560495e-12	0.489,0.494,0.386	0.76,0.596,0.736	-0.241
2	gene:Solyc05g052220.2	NA	5	+	62501188	62501295	62502282	62502340	62499506	62499753	62504523	62504612	2	2,4,0	28,36,20	0,1,0	7,17,3	256	207	2.560631549811091e-13	1.75864694766e-12	0.055,0.082,0.0	0.0,0.045,0.0	0.031
554	gene:Solyc08g083040.2	NA	8	-	65626530	65626590	65626676	65626715	65626280	65626382	65626781	65626876	554	17,12,13	74,63,35	2,3,4	22,27,25	188	209	2.9704639222632854e-13	2.02981701355e-12	0.203,0.175,0.292	0.092,0.11,0.151	0.106
1409	gene:Solyc02g090390.2	NA	2	-	51945956	51946021	51946939	51947081	51945810	51945875	51947634	51948136	1409	8,0,3	13,6,6	2,16,2	5,17,4	291	214	4.2706877351920197e-13	2.90363844508e-12	0.312,0.0,0.269	0.227,0.409,0.269	-0.108
1363	gene:Solyc09g091550.2	NA	9	+	70803658	70803805	70804156	70804411	70802563	70802704	70804531	70805153	1363	309,79,222	264,128,268	62,174,98	45,94,23	296	404	5.558928067515798e-13	3.76061483767e-12	0.615,0.457,0.531	0.653,0.716,0.853	-0.206
604	gene:Solyc04g025290.2	NA	4	-	24330164	24330351	24337434	24337627	24329325	24329705	24338391	24338595	604	90,92,55	467,518,270	25,41,41	125,351,221	342	336	6.968325190250865e-13	4.69061889672e-12	0.159,0.149,0.167	0.164,0.103,0.154	0.018
1351	gene:Solyc06g068230.2	NA	6	+	42290292	42290397	42290861	42290995	42290109	42290211	42291244	42291428	1351	213,65,115	336,92,170	17,120,85	42,136,91	254	283	1.0446399311640268e-12	6.99701894488e-12	0.414,0.44,0.43	0.311,0.496,0.51	-0.011
338	gene:Solyc01g068630.2	NA	1	+	77838298	77838371	77838371	77838493	77838066	77838185	77838990	77839056	338	189,136,84	157,212,119	4,11,4	2,2,0	222	271	1.4311017229197745e-12	9.53832823207e-12	0.595,0.439,0.463	0.709,0.87,1.0	-0.361
656	gene:Solyc07g022770.1	NA	7	+	21544117	21544254	21545197	21545272	21540712	21540730	21549012	21549058	656	56,7,37	45,9,19	3,4,4	8,30,26	286	224	2.202664817210142e-12	1.46088504788e-11	0.494,0.379,0.604	0.227,0.095,0.108	0.349
71	gene:Solyc11g012550.1	NA	11	+	5361093	5361192	5363539	5363595	5360151	5360248	5364108	5365080	71	54,21,22	7,0,4	3,8,8	0,3,0	248	205	3.6152490200390548e-12	2.38606435323e-11	0.864,1.0,0.82	1.0,0.688,1.0	-0.001
479	gene:Solyc06g054140.2	NA	6	+	36963987	36964025	36965487	36965596	36962408	36962514	36967925	36968169	479	11,1,6	9,6,8	0,1,5	0,4,1	187	258	3.739899801762036e-12	2.45635166591e-11	0.628,0.187,0.509	NA,0.256,0.873	-0.123
1559	gene:Solyc05g052630.2	NA	5	-	62847507	62847660	62847812	62847932	62846079	62846323	62849168	62849284	1559	28,5,11	3,4,4	11,22,2	0,15,2	269	302	4.309473335928939e-12	2.81677170218e-11	0.913,0.584,0.755	1.0,0.622,0.529	0.034
3	gene:Solyc05g052220.2	NA	5	+	62501167	62501295	62502282	62502340	62499506	62499753	62504523	62504612	3	8,1,2	28,36,20	0,1,0	7,17,3	277	207	4.429285973243083e-12	2.88116534702e-11	0.176,0.02,0.07	0.0,0.042,0.0	0.075
1329	gene:Solyc04g009340.2	NA	4	-	2778937	2779019	2780728	2780790	2778632	2778690	2782950	2783125	1329	52,45,33	47,56,31	24,41,44	12,47,28	211	231	6.0645108622782555e-12	3.92597282137e-11	0.548,0.468,0.538	0.686,0.488,0.632	-0.084
1582	gene:Solyc02g094640.2	NA	2	+	55233896	55233979	55234515	55234595	55230717	55230886	55234668	55234757	1582	140,87,82	243,132,128	17,89,45	67,165,126	232	229	6.122512347298895e-12	3.9446472409e-11	0.363,0.394,0.387	0.2,0.347,0.261	0.112
1042	gene:Solyc01g109720.2	NA	1	-	96605563	96605659	96606119	96606431	96605365	96605433	96606512	96606949	1042	65,40,65	51,17,41	0,7,4	0,2,1	461	245	6.175944658434557e-12	3.96021475017e-11	0.404,0.556,0.457	NA,0.65,0.68	-0.193
440	gene:Solyc08g006600.2	NA	8	-	1193044	1193090	1194284	1194387	1190140	1190280	1194491	1194534	440	97,56,46	9,8,10	8,9,10	0,3,6	252	195	1.2895909418346683e-11	8.23026671841e-11	0.893,0.844,0.781	1.0,0.699,0.563	0.085
898	gene:Solyc06g019200.2	NA	6	-	18152504	18152555	18152775	18153002	18152318	18152429	18153190	18153300	898	36,15,34	151,129,131	2,6,3	13,65,56	376	200	1.6908040441055006e-11	1.07401778013e-10	0.113,0.058,0.121	0.076,0.047,0.028	0.047
611	gene:Solyc04g025290.2	NA	4	-	24330165	24330351	24337434	24337607	24329325	24329705	24338391	24338595	611	33,37,20	57,54,25	13,11,7	15,27,22	322	335	1.76193341228734e-11	1.11397004992e-10	0.376,0.416,0.454	0.474,0.298,0.249	0.075
1113	gene:Solyc03g005960.2	NA	3	+	653074	653188	653638	653754	652610	652809	654211	654419	1113	99,30,74	283,165,174	7,14,8	16,26,19	263	265	1.881168153673387e-11	1.18382349392e-10	0.261,0.155,0.3	0.306,0.352,0.298	-0.08
1044	gene:Solyc08g076420.2	NA	8	-	60431708	60431839	60431900	60432023	60430977	60431157	60432212	60432310	1044	5,9,4	21,15,15	2,0,1	2,4,2	272	280	1.9156306539345837e-11	1.19992975684e-10	0.197,0.382,0.215	0.507,0.0,0.34	-0.018
1247	gene:Solyc04g076830.2	NA	4	-	61707004	61707060	61707702	61707759	61706858	61706924	61709090	61709236	1247	66,43,30	11,12,4	20,49,30	4,4,5	206	205	2.002679081211284e-11	1.2486750216e-10	0.857,0.781,0.882	0.833,0.924,0.857	-0.031
1014	gene:Solyc03g115720.2	NA	3	-	65357691	65357777	65357798	65357882	65357500	65357605	65357996	65358148	1014	186,178,144	8,12,2	18,87,50	2,10,1	233	235	2.2234840034974546e-11	1.37998800768e-10	0.959,0.937,0.986	0.901,0.898,0.981	0.034
1561	gene:Solyc05g052630.2	NA	5	-	62847507	62847605	62847812	62847846	62846079	62846323	62849168	62849284	1561	14,3,2	0,4,2	0,7,5	0,5,1	183	247	3.288873080948811e-11	2.03189282124e-10	1.0,0.503,0.574	NA,0.654,0.871	-0.07
1032	gene:Solyc02g065080.2	NA	2	-	36248879	36249011	36255976	36256080	36248380	36248456	36256526	36256577	1032	22,1,5	65,61,34	0,3,0	10,13,24	253	281	6.189851050498352e-11	3.80675839606e-10	0.273,0.018,0.14	0.0,0.204,0.0	0.076
1328	gene:Solyc03g113920.2	NA	3	+	63969477	63969556	63970542	63970595	63968763	63969078	63970693	63971181	1328	95,52,53	105,77,76	14,10,11	8,27,27	228	202	6.902855092013299e-11	4.22604657896e-10	0.445,0.374,0.382	0.608,0.247,0.265	0.027
846	gene:Solyc05g051750.2	NA	5	-	62131755	62131970	62132628	62132666	62130811	62131149	62132832	62132896	846	219,130,154	25,18,25	26,50,40	7,3,2	187	364	7.861038461454055e-11	4.79098425151e-10	0.945,0.934,0.923	0.878,0.97,0.975	-0.007
904	gene:Solyc04g016130.2	NA	4	-	6857535	6857586	6858132	6858346	6857257	6857376	6858545	6858727	904	13,11,14	1,0,0	0,0,9	2,0,0	363	200	8.131808136464804e-11	4.93378314289e-10	0.877,1.0,1.0	0.0,NA,1.0	0.459
557	gene:Solyc07g043240.2	NA	7	-	56882208	56882468	56883257	56883464	56881878	56882133	56884021	56884193	557	59,39,26	87,93,44	14,42,23	36,34,39	356	409	9.450059210271593e-11	5.70800451406e-10	0.438,0.325,0.404	0.309,0.587,0.404	-0.044
1440	gene:Solyc01g102820.2	NA	1	-	91519064	91519155	91520010	91520057	91518673	91518955	91520128	91520197	1440	111,109,63	54,42,42	35,78,45	11,4,1	196	240	1.6861137454588495e-10	1.01391639894e-09	0.716,0.761,0.647	0.796,0.96,0.982	-0.205
1528	gene:Solyc01g087370.2	NA	1	-	82322601	82322699	82325821	82326024	82314087	82314163	82330207	82330334	1528	43,6,17	6,3,5	3,3,3	0,6,2	352	247	1.7372433094702735e-10	1.04003991049e-09	0.834,0.584,0.705	1.0,0.26,0.513	0.117
1568	gene:Solyc05g052630.2	NA	5	-	62847187	62847339	62847812	62847846	62846079	62846323	62849168	62849284	1568	14,3,2	99,79,72	0,7,5	19,31,34	183	301	1.8120197388859177e-10	1.0800276241e-09	0.189,0.059,0.044	0.0,0.271,0.195	-0.058
631	gene:Solyc04g008640.2	NA	4	+	2260240	2260329	2263164	2263384	2259625	2259718	2264721	2264808	631	59,43,39	128,82,81	4,38,20	26,75,57	238	369	3.0511252381118804e-10	1.81060195051e-09	0.417,0.448,0.427	0.193,0.44,0.352	0.102
1162	gene:Solyc01g090880.2	NA	1	-	84592195	84592308	84592491	84592551	84591373	84591442	84592625	84592934	1162	130,91,44	274,289,185	9,34,25	68,190,163	209	262	3.1362983776335366e-10	1.85301821176e-09	0.373,0.283,0.23	0.142,0.183,0.161	0.133
1406	gene:Solyc01g044480.2	NA	1	+	44133384	44144386	44144633	44144673	44132200	44132268	44145059	44145077	1406	59,11,47	67,63,39	6,19,7	16,29,28	11151	189	3.576343196965341e-10	2.09471530108e-09	0.015,0.003,0.02	0.006,0.011,0.004	0.006
889	gene:Solyc03g082960.2	NA	3	-	52816867	52816935	52816935	52816977	52816722	52816777	52817217	52817271	889	7,5,4	223,298,220	0,4,5	190,339,241	191	217	3.574445927164897e-10	2.09471530108e-09	0.034,0.019,0.02	0.0,0.013,0.023	0.012
986	gene:Solyc10g006190.2	NA	10	-	904328	904379	904438	904685	903486	903758	905561	905588	986	17,12,12	4,8,11	0,3,4	1,8,1	396	200	3.818186568736226e-10	2.22672690841e-09	0.682,0.431,0.355	0.0,0.159,0.669	0.213
903	gene:Solyc04g016130.2	NA	4	-	6857535	6857586	6858132	6858365	6857257	6857376	6858545	6858727	903	15,8,15	1,0,0	0,0,10	2,0,0	382	200	4.049192665463986e-10	2.35131230746e-09	0.887,1.0,1.0	0.0,NA,1.0	0.462
834	gene:Solyc03g063320.2	NA	3	-	34243591	34243680	34244344	34244421	34240142	34240212	34251560	34251600	834	11,14,11	16,19,15	7,8,5	3,8,7	226	238	4.205807855882377e-10	2.43181967052e-09	0.42,0.437,0.436	0.711,0.513,0.429	-0.12
946	gene:Solyc12g094630.1	NA	12	+	64808396	64808517	64808866	64808963	64806587	64806648	64809164	64809251	946	944,951,630	723,727,480	208,611,452	119,365,235	270	246	5.495936444801897e-10	3.16425617439e-09	0.543,0.544,0.545	0.614,0.604,0.637	-0.074
1026	gene:Solyc04g007120.2	NA	4	-	836424	836495	839427	839481	835493	835613	840264	840426	1026	53,69,63	31,41,74	22,36,38	34,91,70	203	220	5.688524636435699e-10	3.26126009877e-09	0.649,0.646,0.48	0.412,0.3,0.37	0.231
311	gene:Solyc08g059760.2	NA	8	-	45232375	45232428	45234151	45234393	45231832	45231954	45234600	45234697	311	15,9,11	4,3,2	6,7,10	2,2,0	391	202	6.915811278301653e-10	3.94814036268e-09	0.66,0.608,0.74	0.608,0.644,1.0	-0.081
1284	gene:Solyc05g041530.2	NA	5	+	52102806	52102883	52102967	52103048	52101182	52101351	52103948	52104077	1284	98,56,65	144,142,89	13,61,33	20,64,63	226	230	7.688242793342682e-10	4.37066911739e-09	0.409,0.286,0.426	0.398,0.492,0.348	-0.039
395	gene:Solyc06g084360.2	NA	6	+	49501727	49501793	49502698	49502835	49501301	49501458	49503141	49503252	395	197,241,126	38,38,18	49,155,96	4,17,10	215	286	1.0161175292066084e-09	5.75233061513e-09	0.873,0.894,0.903	0.942,0.924,0.927	-0.041
83	gene:Solyc08g008220.2	NA	8	+	2669011	2669098	2670190	2670318	2668831	2668879	2671629	2671734	83	70,24,41	2958,2594,1494	2,4,10	375,1193,994	236	277	1.3036072094196569e-09	7.3490856431e-09	0.027,0.011,0.031	0.006,0.004,0.012	0.016
236	gene:Solyc11g073130.1	NA	11	+	56220548	56220753	56220761	56220796	56220377	56220445	56221278	56221383	236	213,230,148	10,9,16	89,201,146	1,0,0	354	184	2.073820269067105e-09	1.16426507222e-08	0.917,0.93,0.828	0.979,1.0,1.0	-0.101
1581	gene:Solyc02g094640.2	NA	2	+	55233896	55233979	55234493	55234595	55230717	55230886	55234668	55234757	1581	140,87,82	280,154,145	17,89,45	81,193,141	232	251	2.2670321039818217e-09	1.26747703995e-08	0.351,0.379,0.38	0.185,0.333,0.257	0.112
462	gene:Solyc03g095620.2	NA	3	-	56800263	56800406	56801270	56801379	56799636	56799750	56801449	56801529	462	250,134,113	355,229,160	27,77,35	55,141,92	258	292	2.362978197868573e-09	1.31568292252e-08	0.444,0.398,0.444	0.357,0.382,0.301	0.082
1020	gene:Solyc10g005260.2	NA	10	-	205126	205326	207735	207822	204427	204601	208224	208693	1020	1,0,0	27,3,8	0,2,1	1,11,2	236	349	2.5713400350374272e-09	1.42582912599e-08	0.052,0.0,0.0	0.0,0.212,0.425	-0.195
111	gene:Solyc09g009190.2	NA	9	+	2545537	2545636	2546583	2546626	2543459	2543749	2547905	2547965	111	516,240,335	125,43,65	34,163,97	5,9,11	248	192	2.9065740890257686e-09	1.6051407112e-08	0.762,0.812,0.8	0.84,0.933,0.872	-0.09
208	gene:Solyc07g043420.2	NA	7	+	57180400	57180666	57180746	57181056	57180113	57180328	57181127	57181570	208	5603,3943,3892	5523,5618,2992	2105,5460,4495	3076,9017,7184	415	459	3.1407480069726442e-09	1.72741140383e-08	0.529,0.437,0.59	0.431,0.401,0.409	0.105
1385	gene:Solyc06g070980.2	NA	6	-	43589768	43589858	43590401	43590427	43589587	43589676	43590545	43590679	1385	2576,2276,1603	8007,9217,5018	504,1606,929	929,3241,2219	175	239	3.779908638110131e-09	2.07053295035e-08	0.305,0.252,0.304	0.426,0.404,0.364	-0.111
99	gene:Solyc12g008760.1	NA	12	+	2117430	2117441	2117540	2117551	2116903	2117159	2117664	2117820	99	0,35,0	123,0,88	0,0,0	0,6,64	160	160	4.706578697858999e-09	2.56774232992e-08	0.0,1.0,0.0	NA,0.0,0.0	0.333
1469	gene:Solyc06g068060.2	NA	6	-	42177719	42177771	42179723	42179775	42177230	42177314	42180357	42180443	1469	28,12,35	40,42,20	6,8,2	10,23,17	201	201	6.437424673421353e-09	3.497925937e-08	0.412,0.222,0.636	0.375,0.258,0.105	0.177
844	gene:Solyc03g117510.2	NA	3	+	66652939	66653032	66653086	66653230	66652761	66652839	66653488	66653523	844	5,7,1	29,12,16	0,2,1	8,16,13	242	293	6.649387873186672e-09	3.59864871697e-08	0.173,0.414,0.07	0.0,0.131,0.085	0.147
1347	gene:Solyc02g094400.2	NA	2	+	54932434	54932497	54933030	54933227	54932073	54932243	54933302	54933814	1347	3439,1991,2040	23127,26632,14886	8,9,10	50,140,126	212	346	9.682763503811037e-09	5.21943387277e-08	0.195,0.109,0.183	0.207,0.095,0.115	0.023
719	gene:Solyc05g026490.2	NA	5	-	41507751	41507809	41507895	41507968	41505982	41506499	41511424	41511688	719	15,5,12	24,6,10	2,6,1	0,0,0	222	207	9.918351346972675e-09	5.32521006843e-08	0.368,0.437,0.528	1.0,1.0,1.0	-0.556
196	gene:Solyc09g011300.2	NA	9	+	4641836	4641915	4642713	4642772	4641446	4641530	4643017	4643095	196	48,31,27	91,66,48	8,25,16	66,137,80	228	208	1.167807548310916e-08	6.2452316714e-08	0.325,0.3,0.339	0.1,0.143,0.154	0.189
1116	gene:Solyc06g084590.2	NA	6	+	49666973	49667040	49667198	49667219	49666506	49666598	49667313	49667405	1116	90,75,46	17,6,9	29,40,28	0,0,0	216	170	1.182940549407338e-08	6.30125418641e-08	0.806,0.908,0.801	1.0,1.0,1.0	-0.162
122	gene:Solyc12g019010.1	NA	12	-	8974323	8974429	8975813	8975904	8973895	8974091	8979428	8979493	122	99,110,51	43,42,16	54,151,91	11,30,24	240	255	1.3074598189796251e-08	6.9372279807e-08	0.71,0.736,0.772	0.839,0.842,0.801	-0.088
444	gene:Solyc08g006600.2	NA	8	-	1193044	1193090	1194283	1194387	1190140	1190280	1194491	1194534	444	161,88,72	9,8,10	11,14,20	0,3,6	253	195	2.05625945583115e-08	1.08676525146e-07	0.932,0.894,0.847	1.0,0.782,0.72	0.057
1128	gene:Solyc01g087610.2	NA	1	-	82567092	82567123	82569057	82569164	82566258	82566376	82570246	82570328	1128	42,23,37	13,27,18	2,16,12	1,16,8	256	180	2.219854816658899e-08	1.16866286651e-07	0.694,0.375,0.591	0.584,0.413,0.513	0.05
943	gene:Solyc06g050510.2	NA	6	-	33199626	33199697	33199697	33199854	33198537	33198791	33200639	33200786	943	45,2,27	146,21,94	0,6,4	18,66,19	306	220	2.319543654928338e-08	1.21641184694e-07	0.181,0.064,0.171	0.0,0.061,0.131	0.075
1133	gene:Solyc07g005680.2	NA	7	+	566804	566944	567125	567191	565657	565743	567636	567732	1133	70,59,59	24,15,15	6,30,10	3,2,2	289	215	2.8557060494935573e-08	1.49180319883e-07	0.685,0.745,0.745	0.598,0.918,0.788	-0.043
1569	gene:Solyc05g052630.2	NA	5	-	62847187	62847339	62847507	62847605	62846079	62846323	62849168	62849284	1569	0,4,2	99,79,72	0,5,1	19,31,34	247	301	3.168371785406317e-08	1.64877193294e-07	0.0,0.058,0.033	0.0,0.164,0.035	-0.036
542	gene:Solyc07g064510.2	NA	7	-	66622527	66622583	66623591	66623672	66622321	66622452	66623969	66624435	542	24,32,19	1088,960,616	2,10,9	144,472,384	230	205	4.517192305541583e-08	2.34167095379e-07	0.019,0.029,0.027	0.012,0.019,0.02	0.008
442	gene:Solyc08g006600.2	NA	8	-	1193044	1193090	1194283	1194376	1190140	1190280	1194491	1194534	442	59,28,24	9,8,10	3,5,10	0,3,6	242	195	6.586911449672125e-08	3.40156152344e-07	0.841,0.738,0.659	1.0,0.573,0.573	0.031
984	gene:Solyc10g006190.2	NA	10	-	904328	904379	904438	904673	903486	903758	905561	905588	984	14,9,14	4,8,11	0,3,3	1,8,1	384	200	8.101491179719608e-08	4.16780135595e-07	0.646,0.369,0.399	0.0,0.163,0.61	0.214
703	gene:Solyc05g026490.2	NA	5	-	41505982	41506499	41507751	41507968	41505398	41505598	41511424	41511688	703	29,8,13	1859,1225,1176	0,6,1	141,468,310	366	666	9.455368107064614e-08	4.84587615487e-07	0.028,0.012,0.02	0.0,0.023,0.006	0.01
431	gene:Solyc06g076040.2	NA	6	-	47212926	47213090	47214373	47214433	47212648	47212765	47214537	47215110	431	1,2,0	12,4,8	1,2,0	0,0,0	209	313	1.3948331722293247e-07	7.12154446048e-07	0.111,0.428,0.0	1.0,1.0,NA	-0.82
98	gene:Solyc10g018540.1	NA	10	-	8759246	8759310	8759829	8759902	8756321	8756476	8759978	8760059	98	29,10,20	21,5,12	1,8,2	3,8,3	222	213	1.4048122764813365e-07	7.14553011308e-07	0.57,0.657,0.615	0.242,0.49,0.39	0.24
602	gene:Solyc04g025290.2	NA	4	-	24330164	24330351	24337434	24337655	24329325	24329705	24338391	24338595	602	112,122,90	467,518,270	37,64,30	125,351,221	370	336	1.5038861174791744e-07	7.62081616835e-07	0.179,0.176,0.232	0.212,0.142,0.11	0.041
739	gene:Solyc06g043070.2	NA	6	-	29791220	29791303	29793972	29794157	29791008	29791109	29795104	29795158	739	52,30,24	33,22,14	1,14,6	0,19,7	334	232	1.674877794460962e-07	8.45563304442e-07	0.523,0.486,0.544	1.0,0.339,0.373	-0.053
1572	gene:Solyc05g052630.2	NA	5	-	62847187	62847237	62847507	62847660	62846079	62846323	62849168	62849284	1572	3,4,4	103,73,94	0,15,2	17,60,58	302	199	1.7373747678216782e-07	8.73854297718e-07	0.019,0.035,0.027	0.0,0.141,0.022	-0.027
1063	gene:Solyc05g052690.2	NA	5	-	62899090	62899320	62899779	62899859	62898701	62898823	62901677	62902011	1063	70,49,38	194,153,104	29,71,39	80,159,99	229	379	1.9301820736327538e-07	9.67235683565e-07	0.374,0.346,0.377	0.375,0.425,0.395	-0.033
733	gene:Solyc09g015930.2	NA	9	+	11389483	11389520	11390642	11390725	11385606	11385705	11390812	11390908	733	8,6,1	3,2,3	0,0,0	0,4,1	186	232	2.1058479342857648e-07	1.05136983583e-06	0.769,0.789,0.294	NA,0.0,0.0	0.617
961	gene:Solyc02g084550.2	NA	2	+	47637009	47637179	47637499	47637569	47635624	47635995	47640055	47640125	961	121,61,55	45,56,25	4,13,26	10,30,26	319	219	2.2181339274336543e-07	1.10335853082e-06	0.649,0.428,0.602	0.215,0.229,0.407	0.276
1262	gene:Solyc11g072970.1	NA	11	-	56119747	56119813	56120379	56120454	56119416	56119499	56120535	56120616	1262	35,18,28	48,24,17	2,17,12	2,14,9	224	215	3.3230091002019946e-07	1.64689791669e-06	0.412,0.419,0.613	0.49,0.538,0.561	-0.048
1054	gene:Solyc09g008520.2	NA	9	-	2007607	2007629	2007629	2007660	2007321	2007488	2007773	2007833	1054	34,9,11	36,30,19	0,0,0	3,3,2	180	171	3.5726531724172036e-07	1.76416048988e-06	0.473,0.222,0.355	0.0,0.0,0.0	0.35
692	gene:Solyc12g070280.1	NA	12	+	29995635	29995823	29996260	29996487	29995307	29995382	29996908	29996989	692	6,1,0	5,2,1	1,0,1	6,3,0	337	376	4.295650549946614e-07	2.11346007057e-06	0.572,0.358,0.0	0.157,0.0,1.0	-0.076
1060	gene:Solyc12g036300.1	NA	12	-	52639409	52639478	52642682	52642723	52638258	52638361	52644530	52644590	1060	5,4,1	0,0,0	0,2,0	6,0,0	190	218	4.558212321424947e-07	2.22644811223e-06	1.0,1.0,1.0	0.0,1.0,NA	0.5
732	gene:Solyc09g015930.2	NA	9	+	11389483	11389520	11390631	11390725	11385606	11385705	11390812	11390908	732	8,6,1	4,3,3	0,0,0	0,4,1	186	243	4.5429717696396697e-07	2.22644811223e-06	0.723,0.723,0.303	NA,0.0,0.0	0.583
377	gene:Solyc05g009870.2	NA	5	-	4083167	4083237	4083543	4083628	4081495	4081565	4083745	4083836	377	53,28,29	35,25,16	3,15,11	3,12,12	234	219	4.911488950514401e-07	2.39037573743e-06	0.586,0.512,0.629	0.483,0.539,0.462	0.081
490	gene:Solyc01g102950.2	NA	1	+	91608341	91608426	91608784	91608852	91608230	91608264	91608916	91609030	490	13,11,16	17,18,12	4,15,14	7,12,4	234	217	4.932406624353773e-07	2.39195202966e-06	0.415,0.362,0.553	0.346,0.537,0.764	-0.106
594	gene:Solyc08g022070.2	NA	8	+	33072937	33072986	33072986	33073157	33072403	33072551	33073316	33073517	594	106,30,96	216,48,136	46,147,67	42,97,70	198	320	4.980464800878477e-07	2.40663174128e-06	0.442,0.503,0.533	0.639,0.71,0.607	-0.159
576	gene:Solyc11g010420.1	NA	11	+	3486436	3486535	3486664	3486851	3485516	3485732	3487368	3487470	576	29,22,20	57,65,38	1,0,3	0,10,2	248	336	5.536815632505744e-07	2.6659471711e-06	0.408,0.314,0.416	1.0,0.0,0.67	-0.177
982	gene:Solyc12g021360.1	NA	12	+	16039103	16039276	16039448	16039545	16027430	16027511	16041207	16041330	982	420,384,293	231,224,145	61,184,123	34,132,65	322	246	5.620940359149467e-07	2.69685542763e-06	0.581,0.567,0.607	0.578,0.516,0.591	0.023
1009	gene:Solyc10g083960.1	NA	10	+	63659232	63659334	63659886	63659953	63658145	63658403	63660221	63660302	1009	26,14,10	10,6,12	0,0,4	0,2,0	251	216	5.643634191029084e-07	2.69817563974e-06	0.691,0.668,0.418	NA,0.0,1.0	0.092
437	gene:Solyc08g006600.2	NA	8	-	1194491	1194534	1199384	1199471	1190140	1190280	1200515	1200653	437	114,74,45	46,23,17	1,5,12	10,23,4	236	192	6.392639376042934e-07	3.04550742105e-06	0.668,0.724,0.683	0.075,0.15,0.709	0.38
734	gene:Solyc09g082160.2	NA	9	-	67981577	67981622	67983901	67984007	67980098	67980207	67984389	67984562	734	35,17,25	25,25,10	5,21,1	3,10,14	255	194	6.519414855316809e-07	3.09500642079e-06	0.516,0.341,0.655	0.559,0.615,0.052	0.095
1278	gene:Solyc12g035520.1	NA	12	-	57450107	57450238	57450997	57451218	57449646	57449737	57451805	57451851	1278	48,12,21	190,58,84	0,11,4	14,42,18	370	280	6.872342917116916e-07	3.25114684156e-06	0.16,0.135,0.159	0.0,0.165,0.144	0.048
1503	gene:Solyc09g020190.2	NA	9	+	19187945	19188112	19188200	19188369	19187669	19187846	19188921	19189409	1503	26,11,8	41,38,22	0,0,0	2,4,4	316	318	6.908489725172496e-07	3.25685944187e-06	0.39,0.226,0.268	0.0,0.0,0.0	0.295
603	gene:Solyc04g025290.2	NA	4	-	24330164	24330351	24337434	24337650	24329325	24329705	24338391	24338595	603	246,209,160	467,518,270	40,133,80	125,351,221	365	336	8.398674464548578e-07	3.94562727449e-06	0.327,0.271,0.353	0.228,0.259,0.25	0.071
1354	gene:Solyc05g053100.2	NA	5	+	63217930	63218026	63218413	63218584	63216914	63217286	63218723	63218870	1354	15,16,21	7,6,3	5,14,7	4,7,2	245	320	8.873953310539571e-07	4.15448402393e-06	0.737,0.777,0.901	0.62,0.723,0.821	0.084
905	gene:Solyc04g016130.2	NA	4	-	6857533	6857586	6858132	6858365	6857257	6857376	6858545	6858727	905	15,8,15	7,2,1	0,0,10	2,0,0	382	202	9.272490138579538e-07	4.32609626121e-06	0.531,0.679,0.888	0.0,NA,1.0	0.199
1246	gene:Solyc04g076830.2	NA	4	-	61707004	61707060	61707702	61707748	61706858	61706924	61709090	61709236	1246	61,41,28	11,12,4	15,44,23	4,4,5	195	205	9.518685322810643e-07	4.42569802122e-06	0.854,0.782,0.88	0.798,0.92,0.829	-0.01
1457	gene:Solyc08g023470.2	NA	8	-	27662812	27662901	27663987	27664059	27662293	27662426	27664225	27664311	1457	0,0,4	3,4,3	0,4,0	0,0,0	221	238	1.0834447812450998e-06	5.02020818159e-06	0.0,0.0,0.589	NA,1.0,NA	-0.804
239	gene:Solyc11g073130.1	NA	11	+	56218321	56218517	56219405	56219482	56218161	56218215	56220377	56220445	239	6,4,1	9,7,3	0,0,0	2,12,6	345	226	1.1526440815618845e-06	5.30451511004e-06	0.304,0.272,0.179	0.0,0.0,0.0	0.252
997	gene:Solyc06g007700.2	NA	6	-	1686152	1686205	1687120	1687308	1685816	1686053	1687658	1687801	997	5,4,3	5,5,3	0,4,1	0,0,0	337	202	1.149647390936944e-06	5.30451511004e-06	0.375,0.324,0.375	NA,1.0,1.0	-0.642
1135	gene:Solyc07g005680.2	NA	7	+	566821	566944	567125	567191	565657	565743	567636	567732	1135	55,49,52	24,15,15	4,28,9	3,2,2	272	215	1.4182090878650094e-06	6.50453185045e-06	0.644,0.721,0.733	0.513,0.917,0.781	-0.038
906	gene:Solyc04g016130.2	NA	4	-	6857533	6857586	6858132	6858346	6857257	6857376	6858545	6858727	906	13,11,14	7,2,1	0,0,9	2,0,0	363	202	1.4604836700658774e-06	6.67579191081e-06	0.508,0.754,0.886	0.0,NA,1.0	0.216
304	gene:Solyc08g059760.2	NA	8	-	45231832	45231954	45234151	45234348	45231391	45231458	45234600	45234697	304	6,4,5	42,40,31	1,5,3	45,80,55	346	271	1.511885797097219e-06	6.88747974233e-06	0.101,0.073,0.112	0.017,0.047,0.041	0.06
449	gene:Solyc08g006600.2	NA	8	-	1193044	1193093	1194284	1194379	1190140	1190280	1194491	1194534	449	15,17,13	30,16,15	0,1,0	0,10,6	244	198	1.5998053125222264e-06	7.26354559679e-06	0.289,0.463,0.413	NA,0.075,0.0	0.351
845	gene:Solyc03g117510.2	NA	3	+	66652939	66653032	66653086	66653189	66652761	66652839	66653488	66653523	845	5,7,1	57,35,38	0,2,1	14,39,36	242	252	1.8729330534437034e-06	8.47517866659e-06	0.084,0.172,0.027	0.0,0.051,0.028	0.068
1094	gene:Solyc03g044370.2	NA	3	-	8901425	8901668	8901945	8902005	8900289	8900402	8902225	8902346	1094	2,0,0	5,3,1	0,4,0	0,0,0	209	392	1.920124543160602e-06	8.65976168965e-06	0.429,0.0,0.0	NA,1.0,NA	-0.857
328	gene:Solyc09g005980.2	NA	9	+	671254	671397	671547	671587	670380	670490	671705	671801	328	94,51,61	207,157,127	15,60,38	94,234,142	292	189	2.163712447169648e-06	9.72592339209e-06	0.227,0.174,0.237	0.094,0.142,0.148	0.085
807	gene:Solyc03g005680.2	NA	3	-	487108	487187	487224	487309	484675	486101	488278	488663	807	0,0,4	3,0,1	4,0,0	0,0,0	234	228	2.2304695380486217e-06	9.99279895689e-06	0.0,NA,0.796	1.0,NA,NA	-0.602
963	gene:Solyc10g077110.1	NA	10	+	59993450	59993489	59993489	59993597	59993201	59993336	59993778	59994064	963	29,24,20	3,0,0	4,16,8	0,10,0	188	257	2.2483255226379956e-06	1.00395525813e-05	0.93,1.0,1.0	1.0,0.686,1.0	0.081
558	gene:Solyc04g079070.2	NA	4	-	63655678	63655752	63656246	63656392	63654573	63654696	63657109	63657258	558	18,5,10	4,3,3	2,4,0	0,2,0	295	223	2.5007105284025445e-06	1.11298070557e-05	0.773,0.557,0.716	1.0,0.602,NA	-0.119
745	gene:Solyc05g052640.2	NA	5	-	62852130	62852199	62852321	62852429	62851540	62851595	62852503	62852572	745	377,215,192	251,191,137	19,43,32	8,47,29	257	218	2.5283766485811593e-06	1.12160446083e-05	0.56,0.488,0.543	0.668,0.437,0.483	0.001
327	gene:Solyc11g042950.1	NA	11	-	33964093	33964247	33967825	33967881	33963207	33963277	33970381	33970392	327	0,4,2	9,2,5	0,0,0	0,1,2	205	303	2.74326042824881e-06	1.21295142465e-05	0.0,0.747,0.372	NA,0.0,0.0	0.373
472	gene:Solyc06g054140.2	NA	6	+	36965177	36965243	36965487	36965575	36963980	36964025	36967925	36968169	472	9,17,6	6,3,5	4,2,3	3,5,0	215	237	2.841496753874719e-06	1.25229482345e-05	0.623,0.862,0.569	0.595,0.306,1.0	0.051
1433	gene:Solyc05g009780.2	NA	5	-	3975132	3975173	3976349	3976413	3974974	3975022	3976552	3976650	1433	0,0,0	8,0,2	0,0,6	0,0,0	213	190	2.8958079427158077e-06	1.27208706055e-05	0.0,NA,0.0	NA,NA,1.0	-1.0
1356	gene:Solyc05g053100.2	NA	5	+	63217930	63218162	63218413	63218584	63216914	63217286	63218723	63218870	1356	51,41,32	7,6,3	5,33,28	4,7,2	381	320	3.3623031066312285e-06	1.46748261396e-05	0.86,0.852,0.9	0.512,0.798,0.922	0.127
160	gene:Solyc02g069980.2	NA	2	-	39763247	39763366	39763535	39763593	39762695	39762956	39764420	39764468	160	0,4,0	0,0,0	0,0,0	0,2,0	207	268	3.3608263848704768e-06	1.46748261396e-05	NA,1.0,NA	NA,0.0,NA	1.0
742	gene:Solyc06g043070.2	NA	6	-	29793972	29794157	29795104	29795311	29790103	29790582	29795396	29795477	742	9,0,2	16,11,9	0,0,0	1,16,5	356	334	4.06567564549e-06	1.76876499947e-05	0.345,0.0,0.173	0.0,0.0,0.0	0.173
26	gene:Solyc04g071990.2	NA	4	-	59015264	59015317	59019534	59019602	59014802	59014871	59021235	59022771	26	0,0,2	0,0,0	0,2,0	0,0,4	217	202	4.199815406445555e-06	1.82126610414e-05	NA,NA,1.0	NA,1.0,0.0	0.5
383	gene:Solyc09g074870.2	NA	9	-	66681136	66681296	66682045	66682175	66680128	66680218	66683466	66683551	383	11,7,7	9,2,1	2,5,0	0,0,2	279	309	4.927276721012029e-06	2.12990587972e-05	0.575,0.795,0.886	1.0,1.0,0.0	0.085
669	gene:Solyc02g070230.1	NA	2	-	39986721	39986750	39986774	39986837	39986426	39986507	39987322	39987430	669	1,0,0	6,2,2	0,4,0	0,0,0	212	178	5.227233728136231e-06	2.25237173063e-05	0.123,0.0,0.0	NA,1.0,NA	-0.959
190	gene:Solyc08g066580.2	NA	8	-	55304183	55304232	55304372	55304499	55303479	55303901	55304686	55304743	190	1,0,0	0,0,2	0,0,4	0,0,0	276	198	5.748067381419893e-06	2.46893179907e-05	1.0,NA,0.0	NA,NA,1.0	-0.5
600	gene:Solyc03g007590.2	NA	3	-	2133797	2133953	2136254	2136285	2133378	2133683	2138030	2138126	600	0,0,3	0,0,0	0,0,0	0,4,2	180	305	5.927568200848877e-06	2.53797461258e-05	NA,NA,1.0	NA,0.0,0.0	1.0
720	gene:Solyc12g062250.1	NA	12	+	31524356	31524440	31524470	31524572	31523938	31524060	31525745	31525851	720	51,32,25	61,57,48	5,31,20	28,47,44	233	251	7.197170491930913e-06	3.07185226359e-05	0.474,0.377,0.359	0.161,0.415,0.329	0.102
1524	gene:Solyc01g087370.2	NA	1	-	82322628	82322699	82325821	82326024	82314087	82314163	82330207	82330334	1524	43,6,17	4,2,2	3,3,3	2,0,0	352	220	7.564758857441452e-06	3.21859079689e-05	0.87,0.652,0.842	0.484,1.0,1.0	-0.04
403	gene:Solyc07g044830.2	NA	7	+	57879283	57879467	57881058	57881163	57878960	57879004	57881879	57882054	403	94,90,76	4,4,7	15,45,29	0,2,3	333	254	8.607943453567633e-06	3.63954609146e-05	0.947,0.945,0.892	1.0,0.945,0.881	-0.014
911	gene:Solyc10g051110.1	NA	10	-	51523802	51523976	51524057	51524223	51523568	51523721	51524312	51524486	911	38,28,15	243,215,164	5,23,16	133,355,330	315	323	8.591868028881701e-06	3.63954609146e-05	0.138,0.118,0.086	0.037,0.062,0.047	0.065
574	gene:Solyc03g063880.2	NA	3	-	36625640	36625700	36630086	36630160	36625156	36625234	36630265	36630305	574	92,63,27	96,62,53	14,37,14	5,62,45	223	209	8.902589099652398e-06	3.75239970462e-05	0.473,0.488,0.323	0.724,0.359,0.226	-0.008
1018	gene:Solyc03g006070.2	NA	3	-	757318	757399	757780	757830	757132	757225	758495	758683	1018	4,2,1	12,4,10	6,0,2	0,3,0	199	230	9.007921892845862e-06	3.78500568976e-05	0.278,0.366,0.104	1.0,0.0,1.0	-0.417
73	gene:Solyc11g012550.1	NA	11	+	5361093	5361132	5363539	5363595	5360151	5360248	5364108	5365080	73	4,2,1	7,0,4	0,0,0	0,3,0	188	205	9.379087945905805e-06	3.92876346465e-05	0.384,1.0,0.214	NA,0.0,NA	0.533
933	gene:Solyc12g005770.1	NA	12	-	422998	423220	423400	423649	422665	422884	426706	426833	933	13,4,7	27,11,25	3,2,0	8,3,5	398	371	1.0133269261796066e-05	4.23157818247e-05	0.31,0.253,0.207	0.259,0.383,0.0	0.043
913	gene:Solyc10g051110.1	NA	10	-	51523296	51523317	51523408	51523470	51523064	51523216	51523568	51523721	913	141,113,57	30,2,0	46,163,106	1,7,1	211	170	1.06438754111632e-05	4.43112720963e-05	0.791,0.979,1.0	0.974,0.949,0.988	-0.047
1154	gene:Solyc01g090880.2	NA	1	-	84591373	84591442	84592195	84592367	84590069	84590510	84592491	84592551	1154	8,4,7	27,39,21	4,0,0	13,29,21	321	218	1.175169755051092e-05	4.87731496498e-05	0.168,0.065,0.185	0.173,0.0,0.0	0.082
123	gene:Solyc12g019010.1	NA	12	-	8974323	8974412	8975813	8975904	8973895	8974091	8979428	8979493	123	99,110,51	72,61,27	54,151,91	14,41,38	240	238	1.1846453103510236e-05	4.9016058254e-05	0.577,0.641,0.652	0.793,0.785,0.704	-0.137
1080	gene:Solyc05g010070.2	NA	5	+	4275442	4275578	4277074	4277203	4273948	4274109	4277884	4278144	1080	43,28,22	44,50,33	4,11,5	12,42,26	285	278	1.1888970339636116e-05	4.9042002651e-05	0.488,0.353,0.394	0.245,0.203,0.158	0.21
228	gene:Solyc04g007020.2	NA	4	-	740761	740931	741004	741040	740449	740614	741507	742225	228	4,0,4	6,6,8	0,0,0	2,0,2	185	319	1.2316931036300212e-05	5.06529109183e-05	0.535,0.0,0.463	0.0,NA,0.0	0.333
850	gene:Solyc11g012160.1	NA	11	+	5095078	5095137	5095541	5095616	5094526	5094605	5096137	5096213	850	121,66,42	83,45,48	13,26,19	17,50,25	208	224	1.3072250177697328e-05	5.35962257286e-05	0.611,0.612,0.485	0.452,0.359,0.45	0.149
243	gene:Solyc11g073130.1	NA	11	+	56218386	56218517	56219405	56219482	56218161	56218215	56220377	56220445	243	23,31,14	9,7,3	4,6,9	2,12,6	280	226	1.6562054323360665e-05	6.76992734124e-05	0.673,0.781,0.79	0.617,0.288,0.548	0.264
1047	gene:Solyc08g076420.2	NA	8	-	60435829	60435948	60437335	60437479	60433487	60433729	60437669	60437672	1047	1,0,1	2,1,0	0,0,0	0,0,3	293	268	1.6991047765119453e-05	6.92436374283e-05	0.314,0.0,1.0	NA,NA,0.0	0.438
1416	gene:Solyc02g063070.2	NA	2	-	35120223	35120361	35121161	35121216	35119255	35119758	35121402	35121447	1416	1,1,0	3,0,2	0,0,2	0,0,0	204	287	1.728745628125084e-05	7.02400250707e-05	0.319,1.0,0.0	NA,NA,1.0	-0.56
657	gene:Solyc05g018490.2	NA	5	-	22007161	22007185	22008312	22008474	22006738	22006985	22009145	22009758	657	0,2,0	0,0,1	0,0,4	0,0,0	311	173	1.802627113723707e-05	7.30225893673e-05	NA,1.0,0.0	NA,NA,1.0	-0.5
28	gene:Solyc04g071990.2	NA	4	-	59019534	59019602	59020745	59020812	59014802	59014871	59021235	59022771	28	3,2,0	0,0,2	0,0,0	0,2,0	216	217	1.8288559427303928e-05	7.32964231393e-05	1.0,1.0,0.0	NA,0.0,NA	0.667
31	gene:Solyc03g025890.1	NA	3	+	3293327	3293490	3294370	3294527	3291785	3292748	3294620	3294815	31	3,0,0	1,2,2	0,0,2	0,0,0	312	306	1.8285400401408994e-05	7.32964231393e-05	0.746,0.0,0.0	NA,NA,1.0	-0.751
394	gene:Solyc04g047750.2	NA	4	+	36994525	36994653	36995539	36995685	36993782	36993878	36995957	36996321	394	2,2,2	1,0,4	0,0,0	0,2,0	277	295	1.8253585363738482e-05	7.32964231393e-05	0.681,1.0,0.347	NA,0.0,NA	0.676
895	gene:Solyc06g019200.2	NA	6	-	18152501	18152555	18152775	18152861	18152318	18152429	18153053	18153111	895	1,4,0	9,9,7	0,0,2	0,12,6	235	203	1.8310562469378232e-05	7.32964231393e-05	0.088,0.277,0.0	NA,0.0,0.224	0.01
1179	gene:Solyc09g090160.2	NA	9	+	69701628	69701710	69702413	69702437	69700831	69700912	69703826	69703912	1179	2,3,0	17,17,12	0,2,0	3,6,12	231	173	1.862936085267113e-05	7.43525818102e-05	0.081,0.117,0.0	0.0,0.2,0.0	-0.001
1030	gene:Solyc02g065080.2	NA	2	-	36248962	36249011	36255976	36256101	36248380	36248456	36256526	36256577	1030	2,5,0	1,0,0	0,0,2	0,1,0	274	198	1.86914650113037e-05	7.43810357656e-05	0.591,1.0,NA	NA,0.0,1.0	0.295
507	gene:Solyc11g007690.1	NA	11	+	1927246	1927378	1927664	1927745	1926787	1926865	1927896	1927968	507	359,237,224	163,125,112	127,348,216	33,98,74	281	230	2.160074577873887e-05	8.5706184864e-05	0.643,0.608,0.621	0.759,0.744,0.705	-0.112
1234	gene:Solyc03g111060.2	NA	3	+	61739177	61739228	61743792	61743896	61738289	61738410	61744743	61744825	1234	7,7,5	5,6,15	0,0,0	0,1,3	200	253	2.2137586759945202e-05	8.75794002521e-05	0.639,0.596,0.297	NA,0.0,0.0	0.511
398	gene:Solyc03g031990.2	NA	3	-	4482052	4482132	4482695	4482865	4481823	4481901	4483875	4483950	398	136,61,85	5,1,0	14,77,53	0,3,3	319	229	2.366654502600619e-05	9.33552053067e-05	0.951,0.978,1.0	1.0,0.949,0.927	0.018
1106	gene:Solyc04g008250.1	NA	4	+	1928542	1928699	1929720	1929828	1926218	1926428	1929941	1930069	1106	601,332,420	351,213,218	2,0,4	0,0,0	306	257	2.4095008817623913e-05	9.4769031774e-05	0.59,0.567,0.618	1.0,NA,1.0	-0.408
706	gene:Solyc05g026490.2	NA	5	-	41506306	41506513	41507751	41507809	41505398	41505598	41511424	41511688	706	13,3,4	139,58,86	0,0,0	8,39,15	207	356	2.519208771434946e-05	9.87967961667e-05	0.139,0.082,0.074	0.0,0.0,0.0	0.098
1442	gene:Solyc06g074380.2	NA	6	-	46002572	46002806	46003313	46003416	46002324	46002443	46003546	46004003	1442	8,4,3	15,4,2	1,0,5	0,2,0	252	383	2.549242920262264e-05	9.9685713038e-05	0.448,0.603,0.695	1.0,0.0,1.0	-0.085
1166	gene:Solyc03g093200.2	NA	3	+	54390839	54390887	54393005	54393156	54390537	54390548	54393759	54393874	1166	2,0,0	3,0,3	0,0,1	0,0,0	197	300	2.5910791078680235e-05	0.000101029683947	0.504,NA,0.0	NA,NA,1.0	-0.748
192	gene:Solyc08g066580.2	NA	8	-	55304040	55304232	55304372	55304499	55303479	55303901	55304686	55304743	192	1,0,0	0,0,1	0,0,4	0,0,0	276	341	2.599761686675488e-05	0.000101076941439	1.0,NA,0.0	NA,NA,1.0	-0.5
867	gene:Solyc11g069530.1	NA	11	-	54146503	54146570	54146843	54147019	54146027	54146123	54148290	54148388	867	1,0,2	1,2,0	0,1,0	0,0,0	325	216	2.8766299047146935e-05	0.000111520924386	0.399,0.0,1.0	NA,1.0,NA	-0.534
1485	gene:Solyc03g117650.2	NA	3	+	66737424	66737511	66737644	66737660	66736079	66736188	66737798	66738208	1485	0,1,0	2,0,0	0,0,0	0,2,0	236	165	2.992287101154666e-05	0.000115673269939	0.0,1.0,NA	NA,0.0,NA	0.5
312	gene:Solyc08g059760.2	NA	8	-	45232375	45232428	45234151	45234235	45231832	45231954	45234600	45234697	312	51,28,31	4,3,2	9,42,31	2,2,0	233	202	3.0705629668297034e-05	0.000118361016927	0.917,0.89,0.931	0.796,0.948,1.0	-0.002
1566	gene:Solyc05g052630.2	NA	5	-	62847187	62847339	62847507	62847660	62846079	62846323	62849168	62849284	1566	3,4,4	99,79,72	0,15,2	19,31,34	302	301	3.155931340981031e-05	0.000121306110919	0.029,0.048,0.052	0.0,0.325,0.055	-0.084
893	gene:Solyc06g019200.2	NA	6	-	18152775	18153002	18153053	18153111	18152504	18152555	18153190	18153300	893	31,25,32	140,120,120	4,27,19	18,39,44	207	376	3.4088047463500554e-05	0.000130654754159	0.287,0.275,0.326	0.288,0.557,0.44	-0.132
998	gene:Solyc06g007700.2	NA	6	-	1686152	1686205	1687190	1687308	1685816	1686053	1687658	1687801	998	3,2,1	5,5,3	0,6,0	0,0,0	267	202	3.666966624317524e-05	0.000140152707421	0.312,0.232,0.201	NA,1.0,NA	-0.752
713	gene:Solyc05g026490.2	NA	5	-	41506306	41506499	41507751	41507968	41505398	41505598	41511424	41511688	713	29,8,13	553,337,368	0,6,1	31,139,67	366	342	3.723580497694678e-05	0.000141915617278	0.047,0.022,0.032	0.0,0.039,0.014	0.016
915	gene:Solyc10g051110.1	NA	10	-	51523296	51523317	51523328	51523470	51523064	51523216	51523568	51523721	915	324,268,162	30,2,0	113,342,230	1,7,1	291	170	4.3972628569884034e-05	0.000167120692289	0.863,0.987,1.0	0.985,0.966,0.993	-0.031
970	gene:Solyc09g074420.2	NA	9	+	66216179	66216187	66218044	66218176	66215404	66215577	66219391	66219455	970	4,0,1	2,1,0	0,0,0	0,0,2	157	281	4.4366823509383266e-05	0.000168146532796	0.782,0.0,1.0	NA,NA,0.0	0.594
838	gene:Solyc03g112450.2	NA	3	-	62853145	62853239	62854148	62854195	62852921	62853054	62854431	62854652	838	14,9,14	2,3,0	6,3,3	0,0,5	196	243	4.594074374517575e-05	0.000173625213093	0.897,0.788,1.0	1.0,1.0,0.427	0.086
1543	gene:Solyc01g112310.2	NA	1	+	98394298	98394410	98396166	98396332	98393407	98393616	98396425	98396588	1543	3,4,2	3,1,0	0,0,0	0,3,0	261	315	5.933398771443396e-05	0.000223603830434	0.547,0.828,1.0	NA,0.0,NA	0.792
985	gene:Solyc10g006190.2	NA	10	-	904328	904379	905139	905293	903486	903758	905561	905588	985	10,3,8	4,8,11	0,4,0	1,8,1	303	200	5.949547594706124e-05	0.000223603830434	0.623,0.198,0.324	0.0,0.248,0.0	0.299
1302	gene:Solyc08g021910.1	NA	8	-	34259874	34260021	34260081	34260098	34259441	34259786	34262689	34263172	1302	16,2,8	92,29,34	0,1,2	30,28,25	166	296	6.885848777298209e-05	0.000258076271349	0.237,0.11,0.296	0.0,0.06,0.125	0.153
817	gene:Solyc02g090930.2	NA	2	-	52400023	52400085	52400085	52400105	52399186	52399812	52401707	52401741	817	13,17,11	2,0,8	1,5,1	0,0,0	169	211	7.005671377721421e-05	0.000261841805913	0.89,1.0,0.632	1.0,1.0,1.0	-0.159
612	gene:Solyc04g025290.2	NA	4	-	24330165	24330351	24337434	24337655	24329325	24329705	24338391	24338595	612	112,122,90	57,54,25	37,64,30	15,27,22	370	335	7.33863461583498e-05	0.00027353092659	0.64,0.672,0.765	0.691,0.682,0.553	0.05
826	gene:Solyc01g044490.2	NA	1	+	44121924	44121949	44122004	44122060	44121435	44121634	44122171	44122222	826	0,0,0	1,1,0	0,1,0	0,0,0	174	205	7.599796150924092e-05	0.000282486928357	0.0,0.0,NA	NA,1.0,NA	-1.0
818	gene:Solyc01g044490.2	NA	1	+	44121867	44121949	44122004	44122060	44121435	44121634	44122171	44122222	818	1,0,0	1,1,0	0,1,0	0,0,0	231	205	7.623698644695729e-05	0.000282599020994	0.47,0.0,NA	NA,1.0,NA	-0.765
515	gene:Solyc05g051770.2	NA	5	-	62145073	62145145	62148246	62148324	62144535	62144586	62148640	62149007	515	0,0,1	0,0,0	0,0,0	0,0,1	227	221	7.649452904913232e-05	0.000282778955747	NA,NA,1.0	NA,NA,0.0	1.0
1175	gene:Solyc04g079090.2	NA	4	-	63676462	63676625	63676653	63676874	63675894	63676023	63677125	63677198	1175	7,4,6	19,9,11	0,0,0	0,3,3	370	312	7.688423740944695e-05	0.000283445158624	0.237,0.273,0.315	NA,0.0,0.0	0.275
1160	gene:Solyc01g090880.2	NA	1	-	84590625	84590677	84591373	84591442	84590069	84590510	84592195	84592308	1160	252,291,205	42,46,21	57,167,128	2,15,12	218	201	7.884779899690211e-05	0.000289894217508	0.847,0.854,0.9	0.963,0.911,0.908	-0.06
764	gene:Solyc03g093840.1	NA	3	-	55519150	55519201	55519238	55519326	55518212	55518275	55519443	55519537	764	6,7,4	21,26,20	4,8,2	5,17,6	237	200	7.937648600735885e-05	0.00029104711536	0.194,0.185,0.144	0.403,0.284,0.22	-0.128
1108	gene:Solyc04g056600.2	NA	4	-	54575886	54575951	54575985	54576172	54570670	54570733	54576263	54576288	1108	65,29,41	66,40,33	0,10,7	8,30,7	336	214	8.00971755664944e-05	0.00029289588795	0.385,0.316,0.442	0.0,0.175,0.389	0.193
1173	gene:Solyc04g079090.2	NA	4	-	63676383	63676625	63676653	63676874	63675894	63676023	63677125	63677198	1173	7,4,6	22,12,13	0,0,0	0,3,3	370	391	8.638724663737582e-05	0.000315045673047	0.252,0.26,0.328	NA,0.0,0.0	0.28
716	gene:Solyc05g026490.2	NA	5	-	41507751	41507809	41507895	41507968	41505398	41505598	41511424	41511688	716	12,7,10	13,3,4	0,6,1	0,0,0	222	207	8.825050754767892e-05	0.000320975636323	0.463,0.685,0.7	NA,1.0,1.0	-0.384
332	gene:Solyc09g091440.2	NA	9	-	70723809	70723878	70724368	70724426	70723398	70723707	70724528	70724596	332	142,151,76	87,99,37	57,122,109	6,47,40	207	218	9.733171271166363e-05	0.000353055783643	0.632,0.616,0.684	0.909,0.732,0.742	-0.15
95	gene:Solyc07g066670.2	NA	7	-	68042369	68042413	68042483	68042573	68041966	68042252	68042647	68042724	95	105,14,57	85,12,57	1,2,0	0,6,2	239	193	9.804309272761021e-05	0.000354685306044	0.499,0.485,0.447	1.0,0.212,0.0	0.073
832	gene:Solyc01g044490.2	NA	1	+	44144265	44144386	44144633	44144673	44132200	44132268	44145059	44145127	832	182,133,91	67,63,39	40,114,75	16,29,28	270	189	0.00010446324561532438	0.00037690339018	0.655,0.596,0.62	0.636,0.733,0.652	-0.05
1159	gene:Solyc01g090880.2	NA	1	-	84591373	84591442	84592195	84592367	84590625	84590677	84592491	84592551	1159	9,7,7	141,168,97	0,0,0	61,125,79	321	218	0.00011252133115612414	0.000404897236846	0.042,0.028,0.047	0.0,0.0,0.0	0.039
694	gene:Solyc01g091600.2	NA	1	-	85187101	85187112	85187312	85187432	85184962	85185127	85188176	85188853	694	49,34,40	13,7,2	9,9,22	0,2,0	269	160	0.00011718827674965195	0.00042057225051	0.692,0.743,0.922	1.0,0.728,1.0	-0.124
952	gene:Solyc07g042830.2	NA	7	-	56353005	56353088	56356510	56356709	56350700	56350778	56356862	56356915	952	36,20,28	366,306,210	0,0,0	4,28,3	348	232	0.00011996602888551995	0.000429402214503	0.062,0.042,0.082	0.0,0.0,0.0	0.062
1357	gene:Solyc05g053100.2	NA	5	+	63217930	63218162	63218501	63218584	63216914	63217286	63218723	63218870	1357	51,41,32	1,2,0	5,33,28	0,4,2	381	232	0.00012451133765799906	0.00044449561966	0.969,0.926,1.0	1.0,0.834,0.895	0.055
561	gene:Solyc01g080760.2	NA	1	-	79981261	79981503	79985502	79986522	79980198	79980402	79986680	79987251	561	339,133,235	55,45,48	68,167,111	18,46,29	1169	391	0.00012617134444169317	0.000449236392183	0.673,0.497,0.621	0.558,0.548,0.561	0.041
1478	gene:Solyc03g123980.2	NA	3	+	70672577	70672772	70675109	70675293	70671897	70672008	70675444	70675897	1478	261,295,186	171,166,86	74,210,157	31,59,57	344	333	0.00012665384945888565	0.00044977075674	0.596,0.632,0.677	0.698,0.775,0.727	-0.098
1451	gene:Solyc01g098550.2	NA	1	+	89038834	89038861	89038862	89038937	89038654	89038731	89039421	89039499	1451	0,0,0	0,2,0	0,4,0	0,1,0	176	224	0.00014291365479885047	0.000506183704039	NA,0.0,NA	NA,0.836,NA	-0.836
978	gene:Solyc03g096940.2	NA	3	+	59321262	59321289	59324005	59324097	59320309	59320552	59324827	59324937	978	35,21,19	303,329,161	6,17,10	105,322,203	176	241	0.0001452192634022271	0.000513006954003	0.137,0.08,0.139	0.073,0.067,0.063	0.051
322	gene:Solyc01g088460.2	NA	1	+	83265392	83265530	83265607	83265822	83264526	83264777	83266367	83266608	322	1,4,7	35,15,8	0,2,0	12,20,14	287	364	0.00014629728637698827	0.000515469344969	0.035,0.253,0.526	0.0,0.113,0.0	0.234
629	gene:Solyc08g067090.2	NA	8	+	56004689	56004771	56004934	56004978	56004423	56004462	56006265	56006383	629	21,18,12	16,2,6	0,17,0	0,2,4	231	193	0.000147358203662948	0.000517858830016	0.523,0.883,0.626	NA,0.877,0.0	0.239
270	gene:Solyc02g080630.2	NA	2	-	44815183	44815336	44815702	44815810	44814688	44815074	44815922	44815970	270	1727,1831,1237	1048,1259,600	331,979,644	106,440,284	257	302	0.00015296952681512015	0.000536185932075	0.659,0.631,0.708	0.786,0.723,0.727	-0.079
589	gene:Solyc08g083280.2	NA	8	+	65785227	65785289	65785369	65785465	65785065	65785141	65785559	65785721	589	67,77,37	46,70,27	8,33,21	14,36,22	211	245	0.00016488424973497035	0.000576455787833	0.628,0.561,0.614	0.399,0.516,0.526	0.121
54	gene:Solyc03g121530.2	NA	3	+	69613007	69613060	69613991	69614094	69612213	69612303	69614311	69614417	54	34,40,40	84,103,77	37,67,56	27,112,68	202	252	0.00017209671864242858	0.000600120774029	0.336,0.326,0.393	0.631,0.427,0.507	-0.17
1509	gene:Solyc03g093240.2	NA	3	+	54429613	54429693	54430002	54430084	54429435	54429522	54430994	54431015	1509	89,45,32	115,86,69	1,12,32	24,57,36	229	231	0.00017937010436044123	0.000623875967094	0.438,0.345,0.319	0.04,0.175,0.473	0.138
663	gene:Solyc06g009160.2	NA	6	-	3105210	3105270	3105993	3106120	3105050	3105122	3106210	3106355	663	1,5,10	6,0,2	0,0,0	0,0,2	276	209	0.00018214539679596795	0.000631904415038	0.112,1.0,0.791	NA,NA,0.0	0.634
1550	gene:Solyc03g122090.2	NA	3	+	70056935	70057036	70057190	70057290	70056612	70056759	70057854	70057931	1550	3,3,1	1,6,0	0,4,0	0,0,0	250	249	0.00018883263522711903	0.000653428530594	0.749,0.332,1.0	NA,1.0,NA	-0.306
492	gene:Solyc10g079070.1	NA	10	+	60704211	60704312	60704350	60704407	60704065	60704134	60704928	60705000	492	0,5,0	1,3,4	0,0,0	0,1,3	250	206	0.00019097815865173708	0.000659166960857	0.0,0.579,0.0	NA,0.0,0.0	0.193
1069	gene:Solyc11g044260.1	NA	11	+	33208439	33208495	33212061	33212176	33204928	33204995	33212674	33212743	1069	7,0,6	3,0,1	0,0,0	0,0,1	205	264	0.00019860126201539142	0.000683734115793	0.75,NA,0.885	NA,NA,0.0	0.818
1418	gene:Solyc03g097180.2	NA	3	-	59502999	59503108	59503969	59504071	59500544	59500660	59504160	59504484	1418	153,116,90	150,122,81	19,58,23	24,29,26	251	258	0.00020798101619321887	0.000712400797239	0.512,0.494,0.533	0.449,0.673,0.476	-0.02
401	gene:Solyc07g044830.2	NA	7	+	57879420	57879467	57881058	57881163	57878960	57879004	57881879	57882054	401	248,248,173	4,4,7	46,109,68	0,2,3	196	254	0.00020770749343902674	0.000712400797239	0.988,0.988,0.97	1.0,0.986,0.967	-0.002
1139	gene:Solyc05g005620.2	NA	5	-	437775	437841	438138	438178	437392	437646	438412	438472	1139	5,0,1	0,8,7	0,0,0	2,2,2	189	215	0.00020974045761092377	0.000716613230171	1.0,0.0,0.14	0.0,0.0,0.0	0.38
858	gene:Solyc04g049390.2	NA	4	+	41800049	41800123	41801743	41801915	41798798	41798922	41806843	41806956	858	2,4,0	2,1,3	0,0,0	0,1,0	223	321	0.00022055280441164152	0.000751657290602	0.59,0.852,0.0	NA,0.0,NA	0.481
1575	gene:Solyc05g052630.2	NA	5	-	62847187	62847237	62847507	62847605	62846079	62846323	62849168	62849284	1575	0,4,2	103,73,94	0,5,1	17,60,58	247	199	0.00022132606433313776	0.000752397399605	0.0,0.042,0.017	0.0,0.063,0.014	-0.006
540	gene:Solyc08g065360.2	NA	8	+	53280391	53280516	53281080	53281312	53279881	53279925	53282015	53282077	540	0,0,1	0,0,4	0,0,2	0,0,0	274	381	0.00023266890720069348	0.000788975016147	NA,NA,0.258	NA,NA,1.0	-0.742
1082	gene:Solyc03g123920.2	NA	3	-	70616048	70616204	70620341	70621232	70615660	70615872	70621308	70621449	1082	516,305,325	114,73,75	76,183,163	10,41,21	1040	305	0.0002587017821971627	0.000875058778282	0.57,0.551,0.56	0.69,0.567,0.695	-0.09
45	gene:Solyc08g076130.2	NA	8	-	60165233	60165325	60166251	60166288	60163715	60163818	60166383	60166644	45	18,14,12	80,71,60	2,2,3	21,44,31	186	241	0.0002617735542051915	0.000882808466041	0.226,0.203,0.206	0.11,0.056,0.111	0.119
975	gene:Solyc01g100860.2	NA	1	-	90766596	90766758	90772164	90772324	90765534	90765605	90772963	90773122	975	88,54,35	1838,2008,1157	23,51,31	586,1708,1136	309	311	0.0002622978590897058	0.000882808466041	0.046,0.026,0.03	0.038,0.029,0.027	0.003
1033	gene:Solyc02g065080.2	NA	2	-	36248879	36249011	36255976	36256101	36248380	36248456	36256526	36256577	1033	2,5,0	65,61,34	0,0,2	10,13,24	274	281	0.0002629881762231431	0.000882935489901	0.031,0.078,0.0	0.0,0.0,0.079	0.01
1220	gene:Solyc07g048080.2	NA	7	+	59269085	59269178	59269575	59269630	59268712	59268860	59270536	59270790	1220	11,2,0	1,0,0	0,0,0	1,0,0	242	204	0.00027019441067488653	0.000904883756542	0.903,1.0,NA	0.0,NA,NA	0.952
476	gene:Solyc06g054140.2	NA	6	+	36965177	36965257	36965487	36965575	36963980	36964025	36967925	36968169	476	9,12,6	6,3,5	4,2,3	3,5,0	229	237	0.0002719882757005379	0.000908642313637	0.608,0.805,0.554	0.58,0.293,1.0	0.031
387	gene:Solyc03g112900.2	NA	3	+	63185855	63185933	63187137	63187198	63185561	63185616	63187924	63188415	387	0,0,5	11,1,3	0,0,0	0,0,4	227	210	0.00029315868587725784	0.000976954931015	0.0,0.0,0.607	NA,NA,0.0	0.202
1294	gene:Solyc03g062680.2	NA	3	-	31923745	31923778	31926483	31926584	31923360	31923409	31929287	31929366	1294	0,0,6	4,0,0	2,0,2	0,0,0	250	182	0.00030674310628599135	0.00101971356955	0.0,NA,1.0	1.0,NA,1.0	-0.5
1400	gene:Solyc09g007200.2	NA	9	+	820319	820413	820413	820618	818409	818497	821408	821516	1400	0,8,0	66,29,61	0,0,1	22,61,23	243	354	0.000317588618091752	0.00105317990264	0.0,0.287,0.0	0.0,0.0,0.06	0.076
740	gene:Solyc06g043070.2	NA	6	-	29793972	29794157	29795104	29795311	29791220	29791303	29795396	29795477	740	11,0,3	78,80,37	0,0,0	11,68,19	356	334	0.00032310946092432814	0.0010688682167	0.117,0.0,0.071	0.0,0.0,0.0	0.063
707	gene:Solyc05g026490.2	NA	5	-	41506306	41506513	41507751	41507914	41505398	41505598	41511424	41511688	707	12,3,2	139,58,86	0,0,0	8,39,15	312	356	0.00032948090990269675	0.00108728700268	0.09,0.056,0.026	0.0,0.0,0.0	0.057
672	gene:Solyc03g120540.2	NA	3	+	68909341	68909455	68909662	68909798	68909200	68909260	68910002	68910119	672	159,105,88	3,2,2	22,64,40	0,0,7	263	285	0.00033687352579496216	0.00110897781119	0.983,0.983,0.979	1.0,1.0,0.861	0.028
466	gene:Solyc07g053610.2	NA	7	+	62038655	62038866	62039396	62039473	62038001	62038081	62039693	62040101	466	3,0,1	10,0,3	2,2,0	0,0,0	360	226	0.0003398206793973031	0.00111596451268	0.158,NA,0.173	1.0,1.0,NA	-0.835
883	gene:Solyc11g069050.1	NA	11	+	53628318	53628508	53630831	53630977	53626571	53627567	53632111	53632179	883	393,318,214	279,267,156	34,114,68	41,61,75	339	295	0.0003417517739662405	0.00111958874135	0.551,0.509,0.544	0.419,0.619,0.441	0.042
1230	gene:Solyc06g071040.2	NA	6	-	43642469	43642566	43644019	43644075	43641869	43641934	43644562	43644632	1230	45,51,39	21,14,6	14,21,17	8,4,2	205	246	0.00034355234046069247	0.00112276888078	0.72,0.814,0.886	0.677,0.863,0.911	-0.01
1216	gene:Solyc10g045540.1	NA	10	+	34550560	34550704	34557468	34557591	34549919	34550002	34561244	34561427	1216	21,10,7	34,35,35	3,16,9	6,20,13	293	272	0.00034890524262724414	0.00113751516452	0.364,0.21,0.157	0.317,0.426,0.391	-0.134
72	gene:Solyc11g012550.1	NA	11	+	5361033	5361132	5363539	5363595	5360151	5360248	5364108	5365080	72	0,0,2	7,0,4	0,0,2	0,3,0	248	205	0.00035191906211037074	0.00114458291114	0.0,NA,0.292	NA,0.0,1.0	-0.354
272	gene:Solyc09g007990.2	NA	9	-	1468110	1468243	1470871	1470943	1467913	1467968	1472117	1472231	272	0,2,0	5,3,2	0,0,4	0,0,2	221	282	0.00035514515926232237	0.00115230551674	0.0,0.46,0.0	NA,NA,0.718	-0.565
1257	gene:Solyc01g102370.2	NA	1	+	91204708	91204790	91205768	91205851	91204332	91204417	91205942	91205999	1257	101,58,44	68,72,34	30,85,57	16,39,21	231	232	0.0003607546893635493	0.00116723004884	0.599,0.447,0.565	0.653,0.686,0.732	-0.153
386	gene:Solyc03g007480.2	NA	3	+	2055177	2055236	2055289	2055508	2053737	2053951	2055819	2055919	386	59,77,25	13,5,2	3,34,18	0,0,2	208	368	0.0003614703551089765	0.00116723004884	0.889,0.965,0.957	1.0,1.0,0.941	-0.043
625	gene:Solyc04g008990.2	NA	4	-	2576797	2576877	2577711	2577796	2576161	2576214	2578072	2578353	625	2,0,2	0,0,5	0,0,2	0,0,0	234	229	0.0003667592876794875	0.00118148884817	1.0,NA,0.281	NA,NA,1.0	-0.359
1437	gene:Solyc01g096520.2	NA	1	+	87601177	87601201	87601363	87601434	87600468	87600732	87602984	87603077	1437	144,131,60	3,6,3	26,87,55	0,2,0	173	220	0.000402252969899325	0.00129275123105	0.984,0.965,0.962	1.0,0.982,1.0	-0.024
1551	gene:Solyc03g122090.2	NA	3	+	70056935	70057036	70057187	70057290	70056612	70056759	70057854	70057931	1551	3,3,1	1,4,1	0,4,0	0,0,0	250	252	0.00042723547318166083	0.00136978577065	0.751,0.431,0.502	NA,1.0,NA	-0.439
467	gene:Solyc07g053610.2	NA	7	+	62038655	62038866	62039428	62039473	62038001	62038081	62039693	62040101	467	3,0,1	4,0,0	2,2,0	0,1,0	360	194	0.00043974260341593784	0.00140655258256	0.288,NA,1.0	1.0,0.519,NA	-0.116
251	gene:Solyc08g066620.2	NA	8	+	55375623	55375692	55375761	55375844	55374775	55374837	55376670	55376850	251	14,25,12	1,9,0	0,1,1	0,0,0	218	232	0.0004420701153750542	0.00141066242005	0.937,0.747,1.0	NA,1.0,1.0	-0.105
448	gene:Solyc08g006600.2	NA	8	-	1193044	1193093	1194284	1194387	1190140	1190280	1194491	1194534	448	97,56,46	30,16,15	8,9,10	0,10,6	252	198	0.00046574169432133197	0.00148172787326	0.718,0.733,0.707	1.0,0.414,0.567	0.059
508	gene:Solyc01g059880.2	NA	1	-	68875558	68875589	68875871	68875997	68875337	68875459	68876141	68876211	508	4,0,2	1,2,4	0,0,1	0,0,0	275	180	0.0004665307272806269	0.00148172787326	0.724,0.0,0.247	NA,NA,1.0	-0.676
38	gene:Solyc01g091070.2	NA	1	+	84792536	84792584	84792605	84792740	84792192	84792268	84794086	84794186	38	68,48,39	56,33,20	9,38,41	0,22,20	197	284	0.0004763326494177671	0.0015093163341	0.636,0.677,0.738	1.0,0.713,0.747	-0.136
814	gene:Solyc02g090930.2	NA	2	-	52400026	52400085	52400085	52400105	52399186	52399812	52401707	52401741	814	13,17,11	0,0,8	1,5,1	0,0,0	169	208	0.00047765007930750564	0.00150995457314	1.0,1.0,0.629	1.0,1.0,1.0	-0.124
1443	gene:Solyc06g074380.2	NA	6	-	46002572	46002806	46003316	46003416	46002324	46002443	46003546	46004003	1443	11,4,5	15,4,2	1,0,6	0,2,0	249	383	0.000480822073909316	0.00151643884848	0.53,0.606,0.794	1.0,0.0,1.0	-0.023
388	gene:Solyc03g112900.2	NA	3	+	63185855	63185933	63187137	63187284	63185561	63185616	63187924	63188415	388	0,0,5	6,0,3	0,0,0	0,0,2	227	296	0.0004948773864019424	0.0015571374507	0.0,NA,0.685	NA,NA,0.0	0.343
623	gene:Solyc04g008990.2	NA	4	-	2576713	2576877	2577711	2577796	2576161	2576214	2578072	2578353	623	2,0,2	3,1,5	0,0,2	0,0,0	234	313	0.0005017323760774845	0.00157504386272	0.471,0.0,0.349	NA,NA,1.0	-0.727
1178	gene:Solyc09g090160.2	NA	9	+	69701628	69701710	69702413	69702602	69700831	69700912	69703826	69703912	1178	2,3,0	76,70,30	0,2,0	10,19,21	231	338	0.0005049400206468434	0.00158144409244	0.037,0.059,0.0	0.0,0.133,0.0	-0.012
684	gene:Solyc02g072230.2	NA	2	+	41540516	41540616	41542470	41542532	41540217	41540313	41542932	41542989	684	32,38,35	19,19,16	14,23,20	7,14,19	249	211	0.0005345483182381077	0.00167030917916	0.588,0.629,0.65	0.629,0.582,0.471	0.062
1456	gene:Solyc08g023470.2	NA	8	-	27662812	27662901	27663987	27664063	27662293	27662426	27664225	27664311	1456	3,4,6	3,4,3	0,8,0	0,0,0	225	238	0.0005599899473875734	0.00174577511248	0.514,0.514,0.679	NA,1.0,NA	-0.431
193	gene:Solyc03g096950.2	NA	3	+	59328514	59328593	59329308	59329368	59327594	59327692	59329453	59329520	193	74,31,47	43,14,14	14,31,17	0,12,6	228	209	0.0005642682816506287	0.0017550689312	0.612,0.67,0.755	1.0,0.703,0.722	-0.129
1176	gene:Solyc01g091260.2	NA	1	-	84924669	84924764	84925105	84925340	84924476	84924557	84925492	84925538	1176	136,92,94	77,67,52	23,66,39	18,27,23	384	244	0.0005710014203900519	0.00177193789401	0.529,0.466,0.535	0.448,0.608,0.519	-0.015
1438	gene:Solyc01g096520.2	NA	1	+	87601177	87601201	87601363	87601451	87600468	87600732	87602984	87603077	1438	144,131,60	205,205,93	26,87,55	22,93,70	173	237	0.000613494130789348	0.00189944521501	0.49,0.467,0.469	0.618,0.562,0.518	-0.091
1189	gene:Solyc08g080420.2	NA	8	+	63706077	63706110	63707241	63707366	63705915	63705976	63707440	63707575	1189	33,17,23	118,49,63	6,24,11	12,19,22	182	274	0.0006269990967398566	0.00193682597692	0.296,0.343,0.355	0.429,0.655,0.429	-0.173
1174	gene:Solyc04g079090.2	NA	4	-	63676581	63676625	63676653	63676874	63675894	63676023	63677125	63677198	1174	7,4,6	64,44,27	0,0,0	7,10,4	370	193	0.0006354136545843849	0.00195834777825	0.054,0.045,0.104	0.0,0.0,0.0	0.068
854	gene:Solyc03g123520.2	NA	3	+	70349944	70350017	70350066	70350121	70349258	70349450	70350703	70350809	854	249,165,143	221,184,146	18,55,46	12,47,32	222	204	0.0006697587239635008	0.00205950807619	0.509,0.452,0.474	0.58,0.518,0.569	-0.077
427	gene:Solyc04g079060.2	NA	4	-	63649421	63649457	63649457	63649567	63648989	63649066	63650177	63650369	427	368,148,229	71,35,31	25,80,47	4,22,17	259	185	0.0006777110705015288	0.0020749272298	0.787,0.751,0.841	0.817,0.722,0.664	0.059
480	gene:Solyc01g097810.2	NA	1	-	88521507	88521580	88521851	88521986	88521285	88521359	88522142	88522267	480	385,242,297	128,129,85	34,200,107	32,59,50	284	222	0.0006778402332384584	0.0020749272298	0.702,0.595,0.732	0.454,0.726,0.626	0.074
255	gene:Solyc06g009220.2	NA	6	+	3169870	3169995	3170196	3170260	3168770	3168828	3171153	3171253	255	1,2,12	201,157,102	1,1,0	37,173,90	274	213	0.0006849237985535988	0.00209187787685	0.004,0.01,0.084	0.021,0.004,0.0	0.024
901	gene:Solyc06g019200.2	NA	6	-	18152501	18152570	18152775	18152861	18152318	18152429	18153053	18153111	901	1,4,0	0,2,0	0,0,2	0,1,0	235	218	0.0007242450245102234	0.00220698990577	1.0,0.65,NA	NA,0.0,1.0	0.325
1259	gene:Solyc02g020910.2	NA	2	+	20305682	20305784	20306230	20306374	20301272	20301596	20306467	20306618	1259	107,18,47	149,23,81	7,39,25	13,14,19	251	293	0.0007531313284596207	0.00228258357342	0.456,0.477,0.404	0.386,0.765,0.606	-0.14
806	gene:Solyc01g080700.2	NA	1	+	79948522	79948724	79949150	79949244	79946667	79946902	79950101	79950281	806	2,2,1	0,0,1	0,0,4	0,2,0	351	243	0.0007541129765854586	0.00228258357342	1.0,1.0,0.409	NA,0.0,1.0	0.303
956	gene:Solyc07g042830.2	NA	7	-	56356077	56356206	56356510	56356709	56353196	56353254	56356862	56356915	956	38,22,38	27,33,17	0,0,8	0,0,0	348	278	0.0007513530558613597	0.00228258357342	0.529,0.347,0.641	NA,NA,1.0	-0.494
1245	gene:Solyc04g076830.2	NA	4	-	61707004	61707060	61707702	61707761	61706858	61706924	61709090	61709236	1245	177,129,115	11,12,4	51,121,72	4,4,5	208	205	0.0007736264790415853	0.0023364210405	0.941,0.914,0.966	0.926,0.968,0.934	-0.002
1241	gene:Solyc02g094150.2	NA	2	+	54777501	54777526	54777703	54777826	54777340	54777394	54778223	54778390	1241	125,109,86	350,327,252	2,4,7	9,37,30	174	272	0.000790824942587161	0.00238304264437	0.358,0.343,0.348	0.258,0.145,0.267	0.126
1016	gene:Solyc12g021290.1	NA	12	-	15380232	15380316	15380784	15380966	15379212	15379321	15382783	15382842	1016	16,5,14	0,0,6	4,2,4	0,2,0	331	233	0.0008274121538835231	0.00248775254268	1.0,1.0,0.622	1.0,0.413,1.0	0.07
250	gene:Solyc08g066620.2	NA	8	+	55375623	55375726	55375761	55375844	55374775	55374837	55376670	55376850	250	41,38,23	1,9,0	0,5,7	0,0,0	252	232	0.000850730924788218	0.00255219277436	0.974,0.795,1.0	NA,1.0,1.0	-0.077
1483	gene:Solyc02g084490.1	NA	2	+	47584301	47584346	47584626	47584763	47584082	47584178	47584886	47584937	1483	2,0,1	3,0,2	0,0,0	1,0,4	194	286	0.0008873710228307814	0.00265622343781	0.496,NA,0.424	0.0,NA,0.0	0.46
1564	gene:Solyc05g052630.2	NA	5	-	62847507	62847557	62847812	62847846	62846079	62846323	62849168	62849284	1564	14,3,2	0,1,1	0,7,5	0,2,0	183	199	0.0009556971686761652	0.00285443326538	1.0,0.765,0.685	NA,0.792,1.0	-0.079
1190	gene:Solyc08g080420.2	NA	8	+	63706077	63706110	63707261	63707366	63705915	63705976	63707440	63707575	1190	33,17,23	100,43,60	6,24,11	8,18,22	182	254	0.001025182917232989	0.00305522574233	0.315,0.356,0.349	0.511,0.65,0.411	-0.184
1459	gene:Solyc08g023470.2	NA	8	-	27662812	27662901	27663983	27664063	27662293	27662426	27664225	27664311	1459	7,4,6	3,4,3	0,2,0	0,0,0	229	238	0.0010378043787018978	0.00308604247117	0.708,0.51,0.675	NA,1.0,NA	-0.369
979	gene:Solyc03g096940.2	NA	3	+	59321262	59321289	59323853	59324097	59320309	59320552	59324827	59324937	979	35,21,19	310,331,166	6,17,10	105,324,205	176	393	0.0010607727509870724	0.00314742441247	0.201,0.124,0.204	0.113,0.105,0.098	0.071
1474	gene:Solyc04g076300.2	NA	4	-	61216130	61216188	61216188	61216242	61214966	61216038	61216661	61216718	1474	0,4,1	1,3,0	0,0,0	0,1,0	203	207	0.0011099593027292882	0.00328615959867	0.0,0.576,1.0	NA,0.0,NA	0.525
941	gene:Solyc02g069010.2	NA	2	+	38961247	38961315	38961934	38962068	38960327	38960648	38964738	38964827	941	61,46,47	98,88,59	21,31,35	29,60,34	217	283	0.0011216755645318873	0.00331359615461	0.448,0.405,0.51	0.486,0.403,0.573	-0.033
1134	gene:Solyc07g005680.2	NA	7	+	566878	566944	567125	567191	565657	565743	567636	567732	1134	35,31,32	24,15,15	3,23,2	3,2,2	215	215	0.0011508316163859544	0.00339232064699	0.593,0.674,0.681	0.5,0.92,0.5	0.009
737	gene:Solyc08g065350.2	NA	8	+	53260392	53260448	53262209	53262327	53260067	53260319	53262894	53262957	737	54,20,36	52,25,33	6,13,2	8,25,10	205	267	0.001163329746314353	0.00342170684079	0.575,0.51,0.587	0.494,0.404,0.207	0.189
159	gene:Solyc07g062180.2	NA	7	-	64987273	64987462	64988179	64988433	64985958	64986063	64989473	64989998	159	158,87,101	61,50,42	41,111,67	7,30,22	403	338	0.0012426264177886422	0.00364701419364	0.685,0.593,0.669	0.831,0.756,0.719	-0.12
237	gene:Solyc11g073130.1	NA	11	+	56218386	56218522	56219405	56219482	56218161	56218215	56220377	56220445	237	32,41,22	9,7,3	4,15,12	2,12,6	285	226	0.0012536048487966133	0.0036712713429	0.738,0.823,0.853	0.613,0.498,0.613	0.23
1523	gene:Solyc01g087370.2	NA	1	-	82322628	82322699	82328213	82328315	82314087	82314163	82330207	82330334	1523	5,2,0	4,2,2	0,0,0	2,0,0	251	220	0.0012842075194825606	0.00374468270228	0.523,0.467,0.0	0.0,NA,NA	0.33
315	gene:Solyc08g059760.2	NA	8	-	45232375	45232428	45234151	45234235	45231391	45231458	45234600	45234697	315	31,11,16	3,4,1	1,21,12	0,1,0	233	202	0.0012830786297330782	0.00374468270228	0.9,0.705,0.933	1.0,0.948,1.0	-0.137
389	gene:Solyc02g092920.2	NA	2	+	53874243	53874460	53875015	53875200	53872760	53872928	53875276	53875363	389	384,262,185	184,210,109	111,291,213	90,235,208	366	334	0.0012998222140795707	0.00378206334548	0.656,0.532,0.608	0.53,0.531,0.483	0.084
654	gene:Solyc01g067720.2	NA	1	-	76662607	76662659	76663044	76663123	76662395	76662457	76663242	76663454	654	1,4,1	8,7,8	0,0,0	1,1,3	228	201	0.001309294704599754	0.0038014500758	0.099,0.335,0.099	0.0,0.0,0.0	0.178
150	gene:Solyc02g084170.1	NA	2	-	47348600	47348709	47349067	47349171	47348378	47348504	47349780	47349903	150	3,0,2	2,4,1	0,0,0	2,0,0	253	258	0.001375149676973123	0.00398410602344	0.605,0.0,0.671	0.0,NA,NA	0.425
156	gene:Solyc11g007990.1	NA	11	+	2202241	2202316	2202668	2202770	2201699	2201790	2202949	2203072	156	582,452,346	983,768,570	64,181,124	105,433,309	224	251	0.0013948196494560972	0.00403245937118	0.399,0.397,0.405	0.406,0.319,0.31	0.055
232	gene:Solyc04g007020.2	NA	4	-	740830	740931	741004	741040	740449	740614	741507	742225	232	4,0,4	2,0,6	0,0,0	0,0,2	185	250	0.0014165470341099642	0.00408654187026	0.73,NA,0.474	NA,NA,0.0	0.602
249	gene:Solyc11g073130.1	NA	11	+	56218367	56218522	56219405	56219482	56218161	56218215	56220377	56220445	249	15,17,10	9,7,3	1,10,4	2,12,6	304	226	0.0014271341800143808	0.00410832456502	0.553,0.644,0.712	0.271,0.383,0.331	0.308
522	gene:Solyc05g015710.2	NA	5	-	11757559	11757649	11757800	11757853	11755996	11756260	11758143	11758617	522	6,5,2	11,2,2	0,0,5	1,1,0	202	239	0.001440030469114844	0.00413664803548	0.392,0.747,0.542	0.0,0.0,1.0	0.227
1028	gene:Solyc05g006440.2	NA	5	-	1071184	1071298	1071629	1071741	1070887	1071042	1072115	1072256	1028	56,32,21	5,2,3	8,10,6	0,0,0	261	263	0.001447887094956043	0.00415040516838	0.919,0.942,0.876	1.0,1.0,1.0	-0.088
79	gene:Solyc11g005590.1	NA	11	+	448263	448342	448622	448681	448039	448184	448970	449364	79	111,70,55	83,58,23	25,30,44	19,41,34	228	208	0.0014642375345550228	0.00418840038954	0.55,0.524,0.686	0.546,0.4,0.541	0.091
649	gene:Solyc02g087550.2	NA	2	-	49958345	49958453	49959119	49959260	49956732	49957679	49959485	49959601	649	1,0,2	0,2,1	0,2,4	0,0,0	290	257	0.001492320598414635	0.00425972525244	1.0,0.0,0.639	NA,1.0,1.0	-0.454
833	gene:Solyc03g063320.2	NA	3	-	34243591	34243680	34244344	34244425	34240142	34240212	34251560	34251600	833	4,1,2	16,19,15	0,0,0	3,8,7	230	238	0.0015264691775209672	0.00434802694144	0.206,0.052,0.121	0.0,0.0,0.0	0.126
494	gene:Solyc10g079070.1	NA	10	+	60704211	60704312	60704353	60704407	60704065	60704134	60704928	60705000	494	0,5,0	2,3,0	0,0,0	0,1,0	250	203	0.0015309356019383112	0.00435158796097	0.0,0.575,NA	NA,0.0,NA	0.287
163	gene:Solyc01g097010.2	NA	1	+	87992000	87992210	87994972	87995055	87989542	87989795	87995548	87995697	163	9,5,4	14,29,6	6,0,0	7,10,14	359	232	0.001538506237361647	0.00436393907579	0.294,0.1,0.301	0.356,0.0,0.0	0.113
1563	gene:Solyc05g052630.2	NA	5	-	62847507	62847557	62847812	62847843	62846079	62846323	62849168	62849284	1563	0,0,0	0,1,1	0,2,1	0,2,0	180	199	0.001610873135137339	0.00455964717958	NA,0.0,0.0	NA,0.525,1.0	-0.762
1310	gene:Solyc01g057680.2	NA	1	+	63465651	63465709	63467368	63467522	63463712	63463857	63470831	63470954	1310	4,1,0	7,7,3	0,0,0	1,0,1	207	303	0.0016593503088106311	0.00467729368296	0.455,0.173,0.0	0.0,NA,0.0	0.209
1556	gene:Solyc12g099970.1	NA	12	+	66902654	66902732	66903211	66903275	66901201	66901408	66903427	66903606	1556	0,0,4	7,8,4	4,4,4	1,6,4	227	213	0.0016576080208522007	0.00467729368296	0.0,0.0,0.484	0.79,0.385,0.484	-0.392
245	gene:Solyc11g073130.1	NA	11	+	56218321	56218522	56219405	56219482	56218161	56218215	56220377	56220445	245	17,14,9	9,7,3	1,10,3	2,12,6	350	226	0.0017302238940703446	0.00486692916565	0.549,0.564,0.66	0.244,0.35,0.244	0.312
1530	gene:Solyc01g087370.2	NA	1	-	82322628	82322704	82328213	82328315	82314087	82314163	82330207	82330334	1530	5,2,0	5,2,4	0,0,0	2,0,0	251	225	0.0017561638661972283	0.00492964670325	0.473,0.473,0.0	0.0,NA,NA	0.315
1536	gene:Solyc01g087370.2	NA	1	-	82325821	82326024	82328213	82328315	82314087	82314163	82330207	82330334	1536	5,2,0	43,6,17	0,0,0	3,3,3	251	352	0.0018126681980369188	0.00507772271624	0.14,0.319,0.0	0.0,0.0,0.0	0.153
708	gene:Solyc05g026490.2	NA	5	-	41506306	41506513	41507751	41507968	41505398	41505598	41511424	41511688	708	29,8,13	139,58,86	0,6,1	8,39,15	366	356	0.0018271512942230922	0.00510771839067	0.169,0.118,0.128	0.0,0.13,0.061	0.075
1266	gene:Solyc11g072970.1	NA	11	-	56119416	56119499	56120379	56120447	56118457	56118516	56120535	56120616	1266	5,1,2	33,27,23	0,0,0	3,21,14	217	232	0.0018498403764877322	0.00516048253482	0.139,0.038,0.085	0.0,0.0,0.0	0.087
213	gene:Solyc08g007490.2	NA	8	-	2050443	2050497	2051443	2051557	2049441	2049503	2052079	2052162	213	10,2,0	0,0,0	0,1,4	0,2,0	263	203	0.0019575812013360614	0.00544980939384	1.0,1.0,NA	NA,0.278,1.0	0.361
305	gene:Solyc08g059760.2	NA	8	-	45231832	45231954	45232375	45232428	45231391	45231458	45234600	45234697	305	3,4,1	42,40,31	0,1,0	45,80,55	202	271	0.0020753494507623313	0.00576580658497	0.087,0.118,0.041	0.0,0.016,0.0	0.077
572	gene:Solyc03g114340.2	NA	3	+	64350467	64350636	64350825	64350893	64349786	64349849	64351253	64351365	572	39,36,10	194,172,104	8,16,13	25,71,69	318	217	0.0021007375828051606	0.00582438104413	0.121,0.125,0.062	0.179,0.133,0.114	-0.039
1560	gene:Solyc05g052630.2	NA	5	-	62847507	62847605	62847812	62847843	62846079	62846323	62849168	62849284	1560	0,0,0	0,4,2	0,2,1	0,5,1	180	247	0.0021704339508095668	0.00600531111543	NA,0.0,0.0	NA,0.354,0.578	-0.466
1083	gene:Solyc08g013860.2	NA	8	-	3303101	3303144	3303270	3303342	3302043	3302158	3303449	3303504	1083	133,106,80	101,115,53	15,52,47	33,73,49	221	192	0.0022110275666628147	0.00610514346468	0.534,0.445,0.567	0.283,0.382,0.455	0.142
212	gene:Solyc08g007490.2	NA	8	-	2050443	2050497	2051443	2051552	2049441	2049503	2052079	2052162	212	7,1,0	0,0,0	0,1,0	0,2,0	258	203	0.0022949423321714036	0.00632394496014	1.0,1.0,NA	NA,0.282,NA	0.718
1242	gene:Solyc02g094150.2	NA	2	+	54777501	54777526	54777703	54777830	54777340	54777394	54778223	54778390	1242	125,109,86	5,9,11	2,4,7	0,0,0	174	276	0.002329899945602767	0.00640722485041	0.975,0.951,0.925	1.0,1.0,1.0	-0.05
22	gene:Solyc07g066310.2	PSBR	7	+	67786649	67786695	67786851	67786911	67785817	67786024	67786983	67787036	22	0,3,0	0,3,0	0,0,0	0,2,1	195	209	0.0023684366240131777	0.00649998935556	NA,0.517,NA	NA,0.0,0.0	0.517
678	gene:Solyc01g034150.2	NA	1	-	36255080	36255272	36255432	36255489	36251783	36251820	36256428	36256568	678	13,9,3	1,2,3	0,8,2	0,0,0	206	341	0.0024012032963645086	0.0065765750202	0.956,0.882,0.623	NA,1.0,1.0	-0.18
839	gene:Solyc03g112450.2	NA	3	-	62853145	62853239	62854148	62854167	62852921	62853054	62854431	62854652	839	17,20,16	2,3,0	3,13,8	0,0,5	168	243	0.0024782765583286695	0.0067739559261	0.925,0.906,1.0	1.0,1.0,0.698	0.044
23	gene:Solyc07g066310.2	PSBR	7	+	67786649	67786695	67786851	67786906	67785817	67786024	67786983	67787036	23	0,3,0	0,3,0	0,0,0	0,2,0	195	204	0.002496503266650518	0.00681001798342	NA,0.511,NA	NA,0.0,NA	0.511
24	gene:Solyc07g066310.2	PSBR	7	+	67786649	67786695	67786851	67786905	67785817	67786024	67786983	67787036	24	0,3,0	0,3,0	0,0,0	0,2,0	195	203	0.0025232267973673327	0.00686906611034	NA,0.51,NA	NA,0.0,NA	0.51
700	gene:Solyc02g080780.2	NA	2	-	44911416	44911526	44911754	44911916	44911061	44911234	44911984	44912143	700	1,3,1	4,7,2	0,0,1	0,0,0	311	259	0.0025889266238207113	0.00703377052616	0.172,0.263,0.294	NA,NA,1.0	-0.757
741	gene:Solyc06g043070.2	NA	6	-	29793972	29794157	29795104	29795158	29791220	29791303	29795396	29795477	741	21,10,11	78,80,37	5,6,7	11,68,19	203	334	0.002734092469217649	0.00741328078327	0.307,0.171,0.328	0.428,0.127,0.377	-0.042
670	gene:Solyc11g045370.1	NA	11	-	30712048	30712141	30713351	30713400	30710930	30711045	30714120	30714221	670	43,23,29	47,29,19	11,17,12	14,43,21	198	242	0.0027964599922566755	0.00756722073905	0.528,0.492,0.651	0.49,0.326,0.411	0.148
1441	gene:Solyc08g061810.2	NA	8	+	49551696	49551765	49551883	49551923	49551510	49551578	49552046	49552157	1441	3,1,1	0,0,2	0,0,1	0,0,0	218	189	0.0028176329796225923	0.00760929625036	1.0,1.0,0.302	NA,NA,1.0	-0.233
1022	gene:Solyc10g005260.2	NA	10	-	205126	205320	207735	207822	204427	204601	208224	208693	1022	1,0,0	10,1,2	0,2,1	0,3,0	236	343	0.002859749511822158	0.0077076515727	0.127,0.0,0.0	NA,0.492,1.0	-0.704
779	gene:Solyc05g016260.2	NA	5	+	15423829	15423939	15424611	15424786	15423285	15423342	15425123	15425358	779	6,16,6	12,9,7	0,0,1	0,0,0	259	324	0.0028894469601901994	0.007772210213	0.385,0.69,0.517	NA,NA,1.0	-0.469
1099	gene:Solyc01g102570.2	NA	1	-	91351459	91351522	91369809	91369872	91350117	91351212	91369972	91370051	1099	2,1,8	106,42,67	0,0,0	26,68,46	212	212	0.0030555782012705256	0.00820277243317	0.019,0.023,0.107	0.0,0.0,0.0	0.05
91	gene:Solyc12g040810.1	NA	12	+	42548654	42548803	42549505	42549607	42548393	42548460	42549717	42549816	91	123,110,55	10,0,2	20,70,50	0,0,0	298	251	0.003124228454833824	0.00837045762255	0.912,1.0,0.959	1.0,1.0,1.0	-0.043
1570	gene:Solyc05g052630.2	NA	5	-	62847187	62847339	62847812	62847932	62846079	62846323	62849168	62849284	1570	28,5,11	99,79,72	11,22,2	19,31,34	269	301	0.003240270709175685	0.00866420211367	0.24,0.066,0.146	0.393,0.443,0.062	-0.149
608	gene:Solyc04g025290.2	NA	4	-	24330170	24330351	24337434	24337650	24329325	24329705	24338391	24338595	608	246,209,160	61,58,37	40,133,80	18,25,28	365	330	0.0032744699672449715	0.0087383784333	0.785,0.765,0.796	0.668,0.828,0.721	0.043
891	gene:Solyc02g070550.2	NA	2	+	40294483	40294505	40294526	40294563	40294283	40294399	40294656	40294741	891	63,34,35	75,73,60	22,13,19	16,34,25	171	186	0.0033214716522354413	0.00884636052259	0.477,0.336,0.388	0.599,0.294,0.453	-0.048
1136	gene:Solyc07g005680.2	NA	7	+	566852	566944	567125	567191	565657	565743	567636	567732	1136	41,41,43	24,15,15	3,28,2	3,2,2	241	215	0.003455198250837334	0.00918444643101	0.604,0.709,0.719	0.471,0.926,0.471	0.055
981	gene:Solyc12g021360.1	NA	12	+	16039111	16039276	16039448	16039545	16027430	16027511	16041207	16041330	981	53,37,27	231,224,145	8,13,13	34,132,65	314	246	0.003759004617306236	0.00997241813179	0.152,0.115,0.127	0.156,0.072,0.135	0.01
1358	gene:Solyc05g053100.2	NA	5	+	63217930	63218036	63218413	63218584	63216914	63217286	63218723	63218870	1358	15,16,21	7,6,3	3,16,7	4,7,2	255	320	0.0038477926630115303	0.010187991141	0.729,0.77,0.898	0.485,0.741,0.815	0.119
995	gene:Solyc06g007700.2	NA	6	-	1686152	1686208	1687120	1687308	1685816	1686053	1687658	1687801	995	5,4,3	14,16,22	0,4,1	3,0,0	337	205	0.0039610227848812275	0.010467312164	0.178,0.132,0.077	0.0,1.0,1.0	-0.538
1322	gene:Solyc04g008680.2	NA	4	+	2325384	2325440	2326354	2326472	2325219	2325312	2327238	2327450	1322	57,8,18	133,19,65	2,1,11	4,35,31	205	267	0.003971023386494672	0.0104732839024	0.358,0.354,0.265	0.394,0.036,0.316	0.077
1365	gene:Solyc05g007810.2	NA	5	-	2252113	2252141	2252358	2252408	2250598	2251197	2252536	2252564	1365	0,0,0	6,1,3	0,2,0	1,0,0	199	177	0.004087361655066716	0.0107591445901	0.0,0.0,0.0	0.0,1.0,NA	-0.5
923	gene:Solyc10g051110.1	NA	10	-	51523804	51523976	51524057	51524223	51523568	51523721	51524312	51524486	923	38,28,15	64,31,34	5,23,16	13,49,36	315	321	0.004274102223267777	0.0112288549671	0.377,0.479,0.31	0.282,0.324,0.312	0.083
234	gene:Solyc04g007020.2	NA	4	-	740696	740931	741004	741040	740449	740614	741507	742225	234	4,0,4	55,52,81	0,0,0	6,13,8	185	384	0.004294074697418505	0.0112534253243	0.131,0.0,0.093	0.0,0.0,0.0	0.075
536	gene:Solyc01g096730.2	NA	1	-	87744103	87744179	87744268	87744318	87743439	87743625	87744507	87744570	536	10,7,10	53,37,14	1,1,1	2,19,6	199	225	0.004300089351544714	0.0112534253243	0.176,0.176,0.447	0.361,0.056,0.159	0.074
638	gene:Solyc10g083710.1	NA	10	+	63474563	63474657	63475274	63475317	63473386	63473585	63475705	63475828	638	17,27,7	4,3,2	0,6,7	0,0,0	243	192	0.0043415426131665595	0.0113399752039	0.771,0.877,0.734	NA,1.0,1.0	-0.206
124	gene:Solyc12g019010.1	NA	12	-	8973892	8974091	8974323	8974429	8973129	8973229	8979428	8979493	124	5,3,1	45,17,20	0,4,0	14,18,20	255	348	0.004518162121333067	0.0117785613683	0.132,0.194,0.064	0.0,0.233,0.0	0.052
230	gene:Solyc04g007020.2	NA	4	-	740699	740931	741004	741040	740449	740614	741507	742225	230	4,0,4	57,55,78	0,0,0	6,13,8	185	381	0.004541049648764803	0.0118154618746	0.126,0.0,0.096	0.0,0.0,0.0	0.074
1491	gene:Solyc01g103020.2	NA	1	+	91690985	91691040	91691059	91691232	91690652	91690721	91691313	91691430	1491	27,16,21	4,5,2	0,6,1	0,0,0	204	322	0.004608476029119985	0.0119678849662	0.914,0.835,0.943	NA,1.0,1.0	-0.103
1484	gene:Solyc03g117650.2	NA	3	+	66735043	66735143	66735516	66735565	66734785	66734978	66735924	66735992	1484	5,1,3	38,28,32	0,0,0	2,12,10	249	198	0.004709086273346745	0.0122057351108	0.095,0.028,0.069	0.0,0.0,0.0	0.064
804	gene:Solyc11g065750.1	NA	11	-	51348037	51348108	51348108	51348121	51346813	51347048	51348204	51348300	804	19,15,15	84,85,26	7,16,8	14,29,15	162	220	0.004766044266489231	0.0123297474045	0.235,0.193,0.439	0.404,0.428,0.42	-0.128
1538	gene:Solyc06g074310.2	NA	6	-	45931959	45932063	45932624	45932833	45931589	45931630	45934022	45934274	1538	6,2,0	0,2,2	0,2,0	0,0,0	358	253	0.004871443292206875	0.0125783640732	1.0,0.414,0.0	NA,1.0,NA	-0.529
511	gene:Solyc03g026150.2	NA	3	+	3560976	3561021	3561070	3561195	3560832	3560892	3561935	3562044	511	7,12,10	272,305,169	0,4,6	25,137,91	194	274	0.0049901086226912415	0.0128602227933	0.035,0.053,0.077	0.0,0.04,0.085	0.013
335	gene:Solyc03g083190.1	NA	3	+	53031585	53031676	53032508	53032606	53031179	53031308	53033039	53033198	335	4,1,6	3,0,2	1,0,0	0,0,0	240	247	0.005019838297192845	0.012912245658	0.578,1.0,0.755	1.0,NA,NA	-0.222
1494	gene:Solyc01g103020.2	NA	1	+	91690985	91691040	91691163	91691222	91690652	91690721	91691313	91691430	1494	27,16,21	0,2,1	0,6,1	2,0,0	204	208	0.005841607352027627	0.0149975232396	1.0,0.891,0.955	0.0,1.0,1.0	0.282
510	gene:Solyc03g026150.2	NA	3	+	3560976	3561021	3561070	3561219	3560832	3560892	3561935	3562044	510	7,12,10	122,148,100	0,4,6	4,62,46	194	298	0.005926216004990701	0.0151859285128	0.081,0.111,0.133	0.0,0.09,0.167	0.023
698	gene:Solyc05g054940.2	NA	5	-	64734640	64734769	64735068	64735205	64733328	64733387	64736697	64736918	698	109,82,69	93,85,73	42,66,49	30,97,54	286	278	0.005964186373495651	0.0152543367927	0.533,0.484,0.479	0.576,0.398,0.469	0.018
1549	gene:Solyc01g109010.2	NA	1	-	96100279	96100380	96101067	96101118	96099637	96100139	96101419	96101485	1549	4,0,0	6,9,11	0,0,0	2,4,0	200	250	0.006037310477976338	0.0154122284466	0.455,0.0,0.0	0.0,0.0,NA	0.152
158	gene:Solyc07g062180.2	NA	7	-	64987273	64987397	64988179	64988433	64985958	64986063	64989473	64989998	158	158,87,101	60,47,38	41,111,67	7,27,21	403	273	0.0062756557928795535	0.015990512783	0.641,0.556,0.643	0.799,0.736,0.684	-0.126
679	gene:Solyc01g034150.2	NA	1	-	36255080	36255272	36255432	36255498	36251783	36251820	36256428	36256568	679	13,15,6	1,2,3	0,7,5	0,0,0	215	341	0.006333991652223086	0.0161088171155	0.954,0.922,0.76	NA,1.0,1.0	-0.121
881	gene:Solyc04g049090.2	NA	4	-	39554505	39554555	39554935	39555030	39554174	39554215	39555128	39555203	881	406,249,262	303,301,237	26,50,49	12,68,29	244	199	0.006363046632091549	0.016152349143	0.522,0.403,0.474	0.639,0.375,0.579	-0.065
695	gene:Solyc01g091600.2	NA	1	-	85187101	85187112	85187312	85187427	85184962	85185127	85188176	85188853	695	5,0,0	13,7,2	1,0,2	0,2,0	264	160	0.006405596152731054	0.0162299093533	0.189,0.0,0.0	1.0,0.0,1.0	-0.604
1085	gene:Solyc07g005000.2	NA	7	+	23253	23293	24249	24350	22177	22303	24420	24516	1085	3,1,2	46,30,51	0,2,1	8,14,23	189	250	0.0065233435211077976	0.0164973528674	0.079,0.042,0.049	0.0,0.159,0.054	-0.014
932	gene:Solyc04g074640.2	NA	4	-	60572787	60572853	60572933	60572968	60572673	60572714	60573060	60573145	932	38,19,29	89,70,72	12,45,31	31,94,85	184	215	0.006668682870689858	0.0168334476195	0.333,0.241,0.32	0.311,0.359,0.299	-0.025
743	gene:Solyc06g043070.2	NA	6	-	29793972	29794157	29795104	29795158	29790103	29790582	29795396	29795477	743	20,10,10	16,11,9	5,6,7	1,16,5	203	334	0.006852570296885415	0.0172654145469	0.673,0.599,0.646	0.892,0.382,0.697	-0.018
665	gene:Solyc05g051880.2	NA	5	-	62285200	62285302	62285470	62285527	62284461	62284609	62285973	62286069	665	9,5,6	20,15,11	0,0,0	1,0,0	206	251	0.007057742893147725	0.0177493050826	0.354,0.289,0.399	0.0,NA,NA	0.347
697	gene:Solyc01g098520.2	NA	1	-	89017978	89018085	89018123	89018260	89016400	89016427	89018329	89018364	697	37,10,23	28,14,33	2,5,5	1,3,0	286	256	0.007217520575978586	0.0181174496091	0.542,0.39,0.384	0.642,0.599,1.0	-0.308
1396	gene:Solyc01g108510.2	NA	1	-	95813737	95813846	95814413	95814497	95813469	95813649	95818198	95818457	1396	0,0,4	9,4,9	0,0,0	0,2,3	233	258	0.0072489321232789014	0.0181626021533	0.0,0.0,0.33	NA,0.0,0.0	0.11
590	gene:Solyc03g059160.1	NA	3	+	27836271	27836370	27836423	27836591	27835648	27835651	27836696	27836770	590	47,24,29	5,7,16	4,16,9	0,4,3	248	317	0.00729679182671211	0.018248723367	0.923,0.814,0.699	1.0,0.836,0.793	-0.064
235	gene:Solyc11g073130.1	NA	11	+	56218386	56218504	56219405	56219482	56218161	56218215	56220377	56220445	235	39,44,21	9,7,3	15,12,25	2,12,6	267	226	0.007454976544089219	0.0186099322217	0.786,0.842,0.856	0.864,0.458,0.779	0.128
473	gene:Solyc06g054140.2	NA	6	+	36965177	36965243	36965487	36965596	36963980	36964025	36967925	36968169	473	9,17,6	23,11,13	4,2,3	3,13,1	215	258	0.007530243695004712	0.018763203903	0.32,0.65,0.356	0.615,0.156,0.783	-0.076
782	gene:Solyc02g094540.2	NA	2	+	55079134	55079230	55079351	55079444	55078929	55079025	55079560	55079656	782	141,69,123	114,58,77	16,38,17	20,35,22	245	242	0.008248401772287538	0.0205148669079	0.55,0.54,0.612	0.441,0.517,0.433	0.104
861	gene:Solyc06g034220.2	NA	6	+	23962719	23962903	23963475	23963627	23962555	23962633	23964145	23964557	861	2,3,5	2,3,0	1,0,0	0,0,0	333	301	0.008436278272539425	0.0209436412894	0.475,0.475,1.0	1.0,NA,NA	-0.35
1290	gene:Solyc11g013400.1	NA	11	+	6414690	6414893	6414938	6414986	6409787	6409882	6415105	6415189	1290	4,0,0	36,45,23	0,2,1	12,9,8	352	197	0.008452012469209586	0.0209442726572	0.059,0.0,0.0	0.0,0.111,0.065	-0.039
1422	gene:Solyc01g107870.2	NA	1	+	95265439	95265605	95265632	95265643	95265206	95265368	95266909	95267406	1422	1926,2344,1344	199,190,118	1305,2719,1736	143,234,183	315	160	0.008506527103426642	0.0210408248098	0.831,0.862,0.853	0.823,0.855,0.828	0.013
862	gene:Solyc04g074690.2	NA	4	-	60608354	60608412	60608611	60608726	60607980	60608154	60609698	60609869	862	5,2,5	8,6,11	0,4,2	4,3,4	264	207	0.008581163158148724	0.0211867039288	0.329,0.207,0.263	0.0,0.511,0.282	0.002
1177	gene:Solyc08g061560.2	NA	8	-	48992719	48992780	48992780	48992791	48992540	48992612	48992866	48992935	1177	4,0,4	27,14,19	1,5,0	0,20,6	160	210	0.008599796150263551	0.0211940331353	0.163,0.0,0.216	1.0,0.247,0.0	-0.289
436	gene:Solyc08g006600.2	NA	8	-	1203006	1203066	1203140	1203209	1202364	1202478	1203933	1204035	436	93,33,74	96,31,64	1,24,7	2,5,5	218	209	0.008679841912122644	0.0213524111038	0.482,0.505,0.526	0.324,0.821,0.573	-0.068
1045	gene:Solyc08g076420.2	NA	8	-	60431546	60431689	60431900	60432023	60430977	60431157	60432212	60432310	1045	5,9,4	29,13,10	2,0,1	0,4,0	272	292	0.008818245174283918	0.0216336763298	0.156,0.426,0.3	1.0,0.0,1.0	-0.373
1091	gene:Solyc04g017610.2	NA	4	+	7583996	7584156	7584619	7584689	7583296	7583454	7584819	7585025	1091	90,114,73	2,0,3	20,41,33	4,0,2	309	219	0.008826156196648435	0.0216336763298	0.97,1.0,0.945	0.78,1.0,0.921	0.071
1479	gene:Solyc03g123980.2	NA	3	+	70672577	70672772	70675109	70675303	70671897	70672008	70675444	70675897	1479	261,295,186	36,26,18	74,210,157	4,8,15	344	343	0.009482300064806373	0.0231999131785	0.878,0.919,0.912	0.949,0.963,0.913	-0.039
1401	gene:Solyc11g069190.1	NA	11	-	53821750	53821834	53823230	53823312	53821170	53821290	53823627	53823792	1401	0,0,1	2,1,5	0,2,0	0,2,0	231	233	0.009983087809074614	0.0243810790716	0.0,0.0,0.168	NA,0.502,NA	-0.446
729	gene:Solyc03g083420.2	NA	3	+	53292706	53292794	53292866	53292947	53292510	53292617	53293743	53293820	729	79,59,42	111,85,51	11,30,18	4,26,15	237	230	0.01072130430892632	0.0261368013153	0.409,0.402,0.444	0.727,0.528,0.538	-0.179
214	gene:Solyc11g039950.1	NA	11	-	40563512	40563658	40567599	40567679	40563334	40563382	40569929	40570089	214	3,10,4	8,12,3	2,0,2	0,8,4	229	295	0.010880026193931386	0.0264760349647	0.326,0.518,0.632	1.0,0.0,0.392	0.028
880	gene:Solyc08g060860.2	NA	8	-	45629697	45629954	45633124	45633289	45629039	45629127	45633406	45633556	880	12,9,9	288,233,137	0,6,6	68,187,110	314	406	0.010914534994422825	0.0265123264766	0.051,0.048,0.078	0.0,0.04,0.066	0.024
51	gene:Solyc06g068670.2	NA	6	-	42569869	42569980	42570039	42570166	42569588	42569644	42570354	42570449	51	473,373,281	8,7,4	104,336,266	1,14,3	276	260	0.011054326259733193	0.0268037695868	0.982,0.98,0.985	0.99,0.958,0.988	0.004
1221	gene:Solyc01g096710.2	NA	1	-	87730030	87730096	87730756	87730882	87728267	87728375	87731292	87731386	1221	28,18,14	25,29,11	2,5,7	15,16,4	275	215	0.011343584276466165	0.0274559383293	0.467,0.327,0.499	0.094,0.196,0.578	0.142
1460	gene:Solyc06g050310.2	NA	6	-	32922821	32922909	32924051	32924106	32922317	32922401	32925115	32925220	1460	47,40,33	153,142,72	5,11,8	15,57,27	204	237	0.011402729160619145	0.0275498081327	0.263,0.247,0.347	0.279,0.183,0.256	0.046
802	gene:Solyc02g080590.2	NA	2	+	44788907	44788952	44788956	44789014	44788665	44788817	44790014	44790070	802	0,9,2	98,112,74	0,0,0	20,51,36	194	207	0.011448617791194562	0.0276113723199	0.0,0.079,0.028	0.0,0.0,0.0	0.036
1434	gene:Solyc02g078440.2	NA	2	+	43117608	43117694	43117694	43117772	43117185	43117269	43118042	43118133	1434	119,118,72	8,2,2	25,29,22	0,0,0	235	227	0.01154222066891929	0.027787588194	0.935,0.983,0.972	1.0,1.0,1.0	-0.037
873	gene:Solyc01g097500.2	NA	1	-	88332906	88333029	88333137	88333191	88332033	88332178	88333307	88333466	873	7,5,9	2,0,2	1,0,3	0,0,0	203	272	0.011914346344146062	0.0286325232747	0.824,1.0,0.858	1.0,NA,1.0	-0.106
204	gene:Solyc02g062430.2	NA	2	+	34033931	34033979	34034232	34034303	34031787	34031889	34034840	34034959	204	9,6,5	10,9,15	0,4,0	3,9,6	197	220	0.01195293025539375	0.0286743167297	0.501,0.427,0.271	0.0,0.332,0.0	0.289
866	gene:Solyc11g069530.1	NA	11	-	54143413	54143485	54143522	54143649	54143233	54143335	54143856	54144032	866	4,3,0	0,2,0	0,1,0	0,0,4	276	221	0.012110077684953402	0.0289998851464	1.0,0.546,NA	NA,1.0,0.0	0.273
113	gene:Solyc08g077230.2	NA	8	-	61144728	61144775	61145072	61145139	61144577	61144655	61145256	61145336	113	100,43,64	99,50,68	18,41,17	5,34,22	216	196	0.012202613530695438	0.0291698517792	0.478,0.438,0.461	0.766,0.522,0.412	-0.108
246	gene:Solyc11g073130.1	NA	11	+	56220724	56220753	56220761	56220796	56220377	56220445	56221278	56221383	246	0,0,0	10,9,16	0,0,1	1,0,0	178	184	0.01241068345144116	0.0296149113048	0.0,0.0,0.0	0.0,NA,1.0	-0.5
643	gene:Solyc10g007340.2	NA	10	+	1735220	1735304	1736302	1736367	1734984	1735137	1737226	1737379	643	36,56,31	7,1,0	10,26,12	0,0,1	233	214	0.012678713232366658	0.0302012306398	0.825,0.981,1.0	1.0,1.0,0.917	-0.037
1490	gene:Solyc01g103020.2	NA	1	+	91690985	91691040	91691163	91691232	91690652	91690721	91691313	91691430	1490	27,16,21	0,4,1	0,6,1	2,0,0	204	218	0.012715514295595146	0.0302356605307	1.0,0.81,0.957	0.0,1.0,1.0	0.256
683	gene:Solyc02g072230.2	NA	2	+	41540545	41540616	41542470	41542532	41540217	41540313	41542932	41542989	683	1,3,2	19,19,16	0,1,0	7,14,19	220	211	0.013114375077797153	0.0311293850531	0.048,0.132,0.107	0.0,0.064,0.0	0.074
506	gene:Solyc05g016440.2	NA	5	-	16814186	16814237	16814477	16814640	16813079	16813250	16815604	16815850	506	7,5,14	2,2,3	0,6,0	0,0,0	312	200	0.013556911065845976	0.0321234687777	0.692,0.616,0.749	NA,1.0,NA	-0.314
282	gene:Solyc05g056230.2	NA	5	-	65588134	65588202	65588344	65588369	65587777	65587870	65588463	65588550	282	114,89,77	542,465,350	8,34,29	94,224,175	174	217	0.014805024933061014	0.035019578207	0.208,0.193,0.215	0.096,0.159,0.171	0.063
1395	gene:Solyc01g108510.2	NA	1	-	95813737	95813850	95814413	95814497	95813469	95813649	95818198	95818457	1395	0,0,4	19,9,11	0,0,0	0,4,6	233	262	0.01547583202445649	0.0365424096494	0.0,0.0,0.29	NA,0.0,0.0	0.097
1217	gene:Solyc10g045540.1	NA	10	+	34550560	34550704	34557479	34557591	34549919	34550002	34561244	34561427	1217	21,10,7	29,33,28	3,16,9	5,18,13	293	261	0.015709972289853005	0.0370306489689	0.392,0.213,0.182	0.348,0.442,0.381	-0.128
624	gene:Solyc04g008990.2	NA	4	-	2576713	2576877	2577923	2577991	2576161	2576214	2578072	2578353	624	6,5,4	3,1,5	2,0,0	0,0,0	217	313	0.015870961926410933	0.0373450634547	0.743,0.878,0.536	1.0,NA,NA	-0.281
711	gene:Solyc05g026490.2	NA	5	-	41506306	41506499	41507751	41507809	41505398	41505598	41511424	41511688	711	13,3,4	553,337,368	0,0,0	31,139,67	207	342	0.01635015700248139	0.0384058375423	0.037,0.014,0.018	0.0,0.0,0.0	0.023
82	gene:Solyc08g083250.2	NA	8	+	65763605	65763697	65763771	65763845	65763314	65763538	65763919	65764042	82	54,39,43	8,0,2	4,17,14	0,0,2	241	223	0.0166935954286969	0.0391446007193	0.862,1.0,0.952	1.0,1.0,0.866	-0.017
15	gene:Solyc09g061290.2	NA	9	-	58606142	58606379	58606379	58606391	58605135	58605213	58606482	58606532	15	13,7,3	351,275,200	2,5,0	39,192,136	161	386	0.016965956109224453	0.0397144266709	0.082,0.058,0.035	0.109,0.059,0.0	0.002
1355	gene:Solyc05g053100.2	NA	5	+	63217930	63218026	63218501	63218584	63216914	63217286	63218723	63218870	1355	15,16,21	1,2,0	5,14,7	0,4,2	245	232	0.017455272120918384	0.0407892628318	0.934,0.883,1.0	1.0,0.768,0.768	0.094
1411	gene:Solyc09g009960.2	NA	9	-	3414329	3414576	3415552	3415728	3414082	3414238	3416154	3416264	1411	40,12,31	3,3,1	1,4,12	0,0,0	325	396	0.017551775810223314	0.0408735846321	0.942,0.83,0.974	1.0,1.0,1.0	-0.085
1463	gene:Solyc06g050310.2	NA	6	-	32922821	32922895	32924051	32924106	32922317	32922401	32925115	32925220	1463	47,40,33	149,135,72	5,11,8	15,55,27	204	223	0.01754772849695442	0.0408735846321	0.256,0.245,0.334	0.267,0.179,0.245	0.048
1004	gene:Solyc06g068220.2	NA	6	+	42264000	42264128	42265005	42265081	42263154	42263225	42265917	42265988	1004	99,70,58	6,7,3	14,52,24	0,7,2	277	225	0.017793305335707266	0.0413648490021	0.931,0.89,0.94	1.0,0.858,0.907	-0.001
747	gene:Solyc05g018750.2	NA	5	+	23531699	23531877	23535858	23536252	23531119	23531544	23537629	23537918	747	4,2,2	123,49,72	0,0,0	8,59,30	327	543	0.018498083902438046	0.0429295154717	0.051,0.063,0.044	0.0,0.0,0.0	0.053
433	gene:Solyc10g075030.1	NA	10	+	58726630	58726713	58727380	58727417	58724643	58724756	58727626	58727708	433	2,2,4	3,0,2	2,8,0	0,0,0	232	186	0.018758910846180653	0.0434602848885	0.348,1.0,0.616	1.0,1.0,NA	-0.345
1273	gene:Solyc02g066950.2	NA	2	+	37205310	37205489	37206880	37207012	37204361	37204406	37207707	37207823	1273	8,7,3	121,70,67	0,2,8	16,33,22	328	281	0.018804043369701193	0.0434903772294	0.054,0.079,0.037	0.0,0.049,0.238	-0.039
454	gene:Solyc01g095980.2	NA	1	+	87096636	87096699	87097162	87097275	87095751	87096568	87098683	87099245	454	2,3,2	2,2,0	0,4,0	0,0,0	212	262	0.019118635635011007	0.0441425153825	0.553,0.65,1.0	NA,1.0,NA	-0.266
1555	gene:Solyc12g099970.1	NA	12	+	66902654	66902732	66903211	66903336	66901201	66901408	66903427	66903606	1555	0,0,4	0,2,0	4,4,4	1,3,0	227	274	0.01934557429557317	0.0445903952673	NA,0.0,1.0	0.828,0.617,1.0	-0.315
1359	gene:Solyc05g053100.2	NA	5	+	63217930	63218036	63218501	63218584	63216914	63217286	63218723	63218870	1359	15,16,21	1,2,0	3,16,7	0,4,2	255	232	0.019684587138678218	0.0452177358211	0.932,0.879,1.0	1.0,0.784,0.761	0.089
546	gene:Solyc03g043660.2	NA	3	-	7155716	7155884	7156624	7156659	7155200	7155250	7156826	7156907	546	14,3,7	6,0,0	0,2,0	0,2,0	184	317	0.019680880909750342	0.0452177358211	0.801,1.0,1.0	NA,0.633,NA	0.301
942	gene:Solyc06g054650.2	NA	6	-	37418739	37418947	37418968	37419072	37417842	37418118	37419440	37419724	942	1,0,1	1,3,4	0,0,0	2,0,0	253	357	0.020177235698125778	0.0462708472874	0.585,0.0,0.261	0.0,NA,NA	0.282
599	gene:Solyc12g038430.1	NA	12	-	47767610	47767769	47767991	47768081	47767427	47767532	47768229	47768604	599	16,13,11	56,36,26	1,1,10	0,7,3	239	308	0.020565586300296656	0.047051119156	0.269,0.318,0.353	1.0,0.155,0.811	-0.342
691	gene:Solyc12g070280.1	NA	12	+	29995748	29995823	29996260	29996487	29995307	29995382	29996908	29996989	691	111,62,79	5,2,1	23,100,111	6,3,0	224	376	0.02058703809337855	0.047051119156	0.974,0.981,0.993	0.865,0.982,1.0	0.034
1417	gene:Solyc05g013480.2	NA	5	-	6686152	6686227	6688276	6688501	6685701	6686074	6688577	6688783	1417	4,2,0	1,2,0	0,0,4	0,2,6	374	224	0.02114034486910115	0.0482342101314	0.706,0.375,NA	NA,0.0,0.285	0.398
1092	gene:Solyc01g009310.2	NA	1	+	3492622	3492863	3492879	3492900	3490044	3490145	3494033	3494115	1092	489,441,259	78,62,52	55,173,137	6,19,15	390	170	0.021413286790769114	0.0487747088012	0.732,0.756,0.685	0.8,0.799,0.799	-0.075
342	gene:Solyc01g097770.2	NA	1	-	88486247	88486354	88487540	88487611	88486110	88486160	88488300	88488514	342	119,49,97	184,79,161	13,47,24	15,37,37	220	256	0.021986414970627	0.0499959990845	0.429,0.419,0.412	0.502,0.596,0.43	-0.089
284	gene:Solyc08g059760.2	NA	8	-	45231811	45231954	45234151	45234393	45231391	45231458	45234600	45234697	284	11,4,6	10,5,3	2,5,3	9,4,7	391	292	0.02276217177610333	0.0516731852568	0.451,0.374,0.599	0.142,0.483,0.242	0.186
63	gene:Solyc03g062830.2	NA	3	-	32320006	32320050	32320771	32320872	32319572	32319889	32322494	32322553	63	1,1,1	3,0,1	0,0,2	0,0,0	250	193	0.022951573712083968	0.0520158781113	0.205,1.0,0.436	NA,NA,1.0	-0.453
527	gene:Solyc07g054830.2	NA	7	-	63004730	63004777	63004828	63004896	63003911	63003986	63006146	63006229	527	93,84,46	0,1,0	10,38,30	1,5,0	217	196	0.023048847519924334	0.0521489810944	1.0,0.987,1.0	0.9,0.873,1.0	0.071
749	gene:Solyc03g121210.2	NA	3	-	69373943	69374013	69375076	69375160	69373298	69373408	69375521	69375696	749	2,6,1	72,66,53	0,0,0	6,14,20	233	219	0.023127178282283282	0.0522388517795	0.025,0.079,0.017	0.0,0.0,0.0	0.04
1261	gene:Solyc11g072970.1	NA	11	-	56119747	56119813	56120379	56120447	56119416	56119499	56120535	56120616	1261	5,1,0	48,24,17	0,1,0	2,14,9	217	215	0.023822897969805884	0.0536312495061	0.094,0.04,0.0	0.0,0.066,0.0	0.023
496	gene:Solyc10g079070.1	NA	10	+	60704238	60704312	60704312	60704407	60704065	60704134	60704928	60705000	496	2,1,1	6,11,9	0,0,0	8,7,10	223	244	0.023797009972605695	0.0536312495061	0.267,0.09,0.108	0.0,0.0,0.0	0.155
165	gene:Solyc09g056350.2	NA	9	-	48789908	48790242	48797199	48797481	48789822	48789829	48798458	48798535	165	419,232,178	310,229,155	39,98,64	31,66,28	431	483	0.024105530866091882	0.0541773808336	0.602,0.532,0.563	0.585,0.625,0.719	-0.077
1579	gene:Solyc11g067230.1	NA	11	-	52973346	52973491	52973653	52973842	52972197	52972396	52973933	52974039	1579	8,0,8	8,9,3	3,0,0	2,4,0	338	294	0.024226651227331544	0.0543593020076	0.465,0.0,0.699	0.566,0.0,NA	0.105
809	gene:Solyc03g006310.2	NA	3	+	912391	912453	913526	913598	909874	909999	914135	914330	809	21,26,10	14,10,8	12,34,14	1,7,11	211	221	0.02426727381524332	0.0543603004504	0.611,0.731,0.567	0.926,0.836,0.571	-0.141
1267	gene:Solyc11g072970.1	NA	11	-	56119747	56119804	56120379	56120447	56119416	56119499	56120535	56120616	1267	5,1,0	49,26,14	0,1,0	2,22,13	217	206	0.024613304697452997	0.0550442995961	0.088,0.035,0.0	0.0,0.041,0.0	0.027
55	gene:Solyc03g121530.2	NA	3	+	69613022	69613060	69613991	69614094	69612213	69612303	69614311	69614417	55	3,0,1	84,103,77	0,1,0	27,112,68	187	252	0.025204618368597127	0.0562736776447	0.046,0.0,0.017	0.0,0.012,0.0	0.017
217	gene:Solyc11g039950.1	NA	11	-	40567599	40567679	40569652	40569791	40563334	40563382	40569929	40570089	217	1,0,2	3,10,4	0,0,0	2,0,2	288	229	0.025739801010049017	0.0573738892366	0.21,0.0,0.284	0.0,NA,0.0	0.165
539	gene:Solyc01g050070.2	NA	1	-	48378968	48379037	48380414	48380564	48378529	48378573	48390253	48390349	539	0,12,0	5,0,0	2,1,1	2,0,2	299	218	0.02613586895200569	0.0581609057435	0.0,1.0,NA	0.422,1.0,0.267	-0.063
365	gene:Solyc06g011530.2	NA	6	+	8021721	8021813	8022157	8022222	8020684	8020772	8022451	8022497	365	59,11,40	0,0,1	2,14,9	0,0,5	241	214	0.026319338476412848	0.0584730130683	1.0,1.0,0.973	1.0,1.0,0.615	0.119
1500	gene:Solyc03g124030.2	NA	3	-	70739909	70740120	70742109	70742278	70739225	70739297	70742900	70742963	1500	29,23,14	12,5,3	3,18,7	0,5,0	318	360	0.027347094806235865	0.0606567529063	0.732,0.839,0.841	1.0,0.803,1.0	-0.13
1473	gene:Solyc04g076300.2	NA	4	-	61216130	61216188	61216456	61216590	61214966	61216038	61216661	61216718	1473	3,2,5	1,3,0	0,0,0	0,1,0	283	207	0.02852475018205809	0.0631652814997	0.687,0.328,1.0	NA,0.0,NA	0.672
1374	gene:Solyc12g011180.1	NA	12	-	4025412	4025481	4026504	4026603	4024205	4024344	4026720	4026890	1374	29,25,14	30,19,10	2,4,3	2,13,2	248	218	0.028713724712530864	0.0634798521831	0.459,0.536,0.552	0.468,0.213,0.569	0.099
525	gene:Solyc11g072010.1	NA	11	-	55307069	55307123	55307943	55308059	55306238	55306326	55308633	55308708	525	28,20,30	15,19,6	11,5,9	4,11,6	265	203	0.029260654629900077	0.0645834677231	0.588,0.446,0.793	0.678,0.258,0.535	0.119
87	gene:Solyc02g069610.2	NA	2	+	39454260	39454352	39454492	39454557	39453856	39453887	39454677	39454775	87	460,282,287	116,112,63	35,83,50	2,25,13	241	214	0.029687582114411498	0.0654190530958	0.779,0.691,0.802	0.94,0.747,0.774	-0.063
808	gene:Solyc03g006310.2	NA	3	+	912391	912453	913526	913594	909874	909999	914135	914330	808	21,26,10	17,9,8	12,34,14	1,7,10	211	217	0.030472608343893728	0.0670397383566	0.56,0.748,0.562	0.925,0.833,0.59	-0.159
6	gene:Solyc07g063390.2	NA	7	-	65864221	65864296	65864371	65864447	65864045	65864133	65864522	65864581	6	35,35,23	47,43,25	7,2,9	5,14,18	225	224	0.030849882119786093	0.0677595625131	0.426,0.448,0.478	0.582,0.125,0.332	0.104
1101	gene:Solyc06g053750.2	NA	6	+	36603966	36604121	36607272	36607350	36603644	36603825	36608306	36608418	1101	4,0,0	3,6,2	0,2,0	1,1,1	304	227	0.030961201812797195	0.0678938509768	0.499,0.0,0.0	0.0,0.599,0.0	-0.033
238	gene:Solyc11g073130.1	NA	11	+	56218386	56218434	56219405	56219482	56218161	56218215	56220377	56220445	238	3,10,4	9,7,3	0,2,5	2,12,6	197	226	0.03179906698421769	0.069618345679	0.277,0.621,0.605	0.0,0.161,0.489	0.284
1361	gene:Solyc05g053100.2	NA	5	+	63217930	63218117	63218501	63218584	63216914	63217286	63218723	63218870	1361	23,19,23	1,2,0	5,24,8	0,4,2	336	232	0.03200868530404232	0.0699640568924	0.941,0.868,1.0	1.0,0.806,0.734	0.09
1104	gene:Solyc02g086610.2	NA	2	+	49270061	49270099	49270573	49270651	49269650	49269760	49271180	49271234	1104	23,18,23	70,43,37	10,16,7	12,35,18	187	227	0.03365729058099829	0.0734488938001	0.285,0.337,0.43	0.503,0.357,0.321	-0.043
4	gene:Solyc05g052220.2	NA	5	+	62501213	62501295	62502282	62502340	62499506	62499753	62504523	62504612	4	45,36,14	28,36,20	3,19,5	7,17,3	231	207	0.03416691634356011	0.0744409626616	0.59,0.473,0.385	0.277,0.5,0.599	0.024
1255	gene:Solyc09g031970.2	NA	9	-	26663836	26664055	26664566	26664695	26663516	26663720	26664772	26664890	1255	285,226,179	531,419,292	140,423,244	193,723,488	278	368	0.03428695876090306	0.0745824038642	0.415,0.417,0.448	0.49,0.436,0.398	-0.015
581	gene:Solyc01g006560.2	NA	1	-	1130158	1130499	1131362	1131629	1128814	1129355	1132234	1132536	581	1662,1089,926	2854,2530,1681	68,176,126	90,336,235	416	490	0.03617780288019286	0.0785691288875	0.407,0.336,0.394	0.471,0.382,0.387	-0.034
524	gene:Solyc11g072010.1	NA	11	-	55306238	55306326	55307069	55307123	55306047	55306140	55307943	55308059	524	17,18,13	25,20,15	7,14,8	3,30,10	203	237	0.036478024706464836	0.0790941785703	0.443,0.512,0.503	0.731,0.353,0.483	-0.036
219	gene:Solyc11g039950.1	NA	11	-	40563512	40563698	40567599	40567679	40563334	40563382	40569929	40570089	219	3,10,4	42,40,18	2,0,2	3,8,7	229	335	0.0373715794919652	0.08077275887	0.095,0.268,0.245	0.494,0.0,0.295	-0.06
275	gene:Solyc11g069150.1	NA	11	-	53753960	53754075	53754446	53754476	53752676	53752753	53754675	53754740	275	0,0,4	4,3,2	0,0,0	3,13,3	179	264	0.03734236399803597	0.08077275887	0.0,0.0,0.747	0.0,0.0,0.0	0.249
216	gene:Solyc11g039950.1	NA	11	-	40563512	40563658	40569652	40569797	40563334	40563382	40569929	40570089	216	86,73,60	8,12,3	33,83,54	0,8,4	294	295	0.03775955859203845	0.0814811527512	0.915,0.859,0.953	1.0,0.912,0.931	-0.039
1244	gene:Solyc01g087310.2	NA	1	-	82244287	82244362	82244708	82244783	82243095	82243170	82245898	82245973	1244	2,1,1	21,3,10	0,0,0	6,7,4	224	224	0.03791051028016343	0.0816766248552	0.087,0.25,0.091	0.0,0.0,0.0	0.143
548	gene:Solyc01g009420.2	NA	1	+	3625192	3625307	3625387	3625521	3623030	3623138	3625635	3625737	548	289,193,152	689,666,342	40,85,59	104,279,247	264	283	0.038478986571468164	0.0827695847873	0.31,0.237,0.323	0.292,0.246,0.204	0.043
935	gene:Solyc12g005770.1	NA	12	-	422998	423220	423400	423587	422665	422884	426706	426833	935	10,0,7	27,11,25	1,4,0	8,3,5	336	371	0.03937325435971295	0.0845587510297	0.29,0.0,0.236	0.121,0.596,0.0	-0.064
795	gene:Solyc04g008660.2	NA	4	+	2295762	2295902	2295902	2295998	2294731	2294797	2296079	2296121	795	11,2,2	47,23,49	0,4,0	6,18,31	289	245	0.04083747904129131	0.0875643568033	0.166,0.069,0.033	0.0,0.159,0.0	0.036
627	gene:Solyc12g009580.1	NA	12	-	2840229	2840332	2841783	2841912	2839743	2839792	2843717	2843798	627	197,120,86	329,378,214	35,142,68	61,223,153	278	252	0.04260528190510468	0.0912103582557	0.352,0.223,0.267	0.342,0.366,0.287	-0.051
1499	gene:Solyc03g124030.2	NA	3	-	70745161	70745253	70746019	70746107	70743790	70743899	70746502	70746540	1499	1,0,0	123,51,71	0,6,0	4,30,21	237	241	0.04346329571822358	0.0929002197579	0.008,0.0,0.0	0.0,0.169,0.0	-0.054
588	gene:Solyc08g083280.2	NA	8	+	65785227	65785289	65785369	65785428	65785065	65785141	65785559	65785721	588	67,77,37	0,0,2	8,33,21	0,2,2	211	208	0.04435149256607446	0.0946491631576	1.0,1.0,0.948	1.0,0.942,0.912	0.031
1131	gene:Solyc12g005870.1	NA	12	+	509264	509306	509903	509986	509004	509090	510629	510713	1131	13,12,5	3,0,2	1,3,1	0,0,0	191	232	0.04544318860211095	0.0968261955569	0.84,1.0,0.752	1.0,1.0,1.0	-0.136
396	gene:Solyc06g084360.2	NA	6	+	49501727	49501793	49502698	49502811	49501320	49501458	49503141	49503252	396	197,241,126	223,241,143	49,155,96	49,131,78	215	262	0.04757097794345093	0.101200523833	0.518,0.549,0.518	0.549,0.59,0.6	-0.051
1008	gene:Solyc10g083960.1	NA	10	+	63659237	63659334	63659886	63659937	63658145	63658403	63660221	63660302	1008	30,24,15	45,30,29	2,13,13	6,9,7	246	200	0.048108658062335545	0.10218369601	0.351,0.394,0.296	0.213,0.54,0.602	-0.105
1	gene:Solyc01g099730.2	NA	1	+	89887254	89887266	89887274	89887314	89887025	89887077	89887477	89887673	1	4,0,5	23,9,8	0,2,4	4,1,2	161	189	0.04829566293579786	0.102420112778	0.17,0.0,0.423	0.0,0.701,0.701	-0.27
1229	gene:Solyc04g080650.2	NA	4	-	64761590	64761657	64762047	64762134	64761392	64761499	64762625	64762705	1229	28,9,10	1,0,0	1,4,1	0,4,0	236	216	0.0487103634537703	0.103137905717	0.962,1.0,1.0	1.0,0.478,1.0	0.161
936	gene:Solyc12g005770.1	NA	12	-	422998	423220	423400	423607	422665	422884	426706	426833	936	9,0,4	27,11,25	1,2,0	8,3,5	356	371	0.050904735804585426	0.107615793037	0.258,0.0,0.143	0.115,0.41,0.0	-0.041
1182	gene:Solyc01g067490.2	NA	1	-	76204056	76204107	76204308	76204377	76203726	76203864	76205035	76205215	1182	53,45,54	33,14,20	8,33,13	5,16,19	218	200	0.05238482352581562	0.1105720222	0.596,0.747,0.712	0.595,0.654,0.386	0.14
209	gene:Solyc07g043420.2	NA	7	+	57180113	57180328	57180400	57180666	57179844	57180032	57180746	57181056	209	3605,1758,2415	6019,5019,4543	1879,5841,3128	3660,9210,7379	364	415	0.052661379237060005	0.110982626336	0.406,0.285,0.377	0.369,0.42,0.326	-0.016
512	gene:Solyc03g026150.2	NA	3	+	3560976	3561021	3561079	3561195	3560832	3560892	3561935	3562044	512	7,12,10	135,143,66	0,4,6	20,62,40	194	265	0.05365520395604453	0.112901230097	0.066,0.103,0.171	0.0,0.081,0.17	0.03
1076	gene:Solyc04g071470.2	NA	4	+	58450860	58450989	58451704	58451774	58450369	58450447	58454130	58454218	1076	1,3,3	33,56,19	0,0,1	15,33,26	278	219	0.05395144671840879	0.113348303432	0.023,0.04,0.111	0.0,0.0,0.029	0.048
184	gene:Solyc06g051780.2	NA	6	+	35452648	35452807	35455267	35455398	35443583	35443653	35455561	35455672	184	4,3,5	130,85,114	4,1,5	11,48,35	308	280	0.05419920331198114	0.113692282296	0.027,0.031,0.038	0.248,0.019,0.115	-0.095
493	gene:Solyc10g079070.1	NA	10	+	60704211	60704312	60704312	60704407	60704065	60704134	60704928	60705000	493	0,5,0	6,11,9	0,0,0	8,7,10	250	244	0.05449845867291843	0.114143056632	0.0,0.307,0.0	0.0,0.0,0.0	0.102
661	gene:Solyc10g009330.2	NA	10	+	3407799	3408044	3408044	3408097	3406870	3406880	3408178	3408291	661	122,105,73	0,3,0	26,76,62	0,3,0	394	202	0.05577418650591519	0.116634427114	1.0,0.947,1.0	1.0,0.929,1.0	0.006
1576	gene:Solyc05g052630.2	NA	5	-	62847187	62847237	62847812	62847932	62846079	62846323	62849168	62849284	1576	28,5,11	103,73,94	11,22,2	17,60,58	269	199	0.056395637433298756	0.117752002233	0.167,0.048,0.08	0.324,0.213,0.025	-0.089
1303	gene:Solyc01g056690.2	NA	1	-	55934346	55934570	55935825	55935992	55931449	55931501	55937142	55937260	1303	74,28,35	97,39,52	8,16,17	11,54,23	316	373	0.05782483178305682	0.120550073039	0.474,0.459,0.443	0.462,0.259,0.466	0.063
1240	gene:Solyc06g073700.2	NA	6	-	45470410	45470554	45470722	45470754	45469655	45469748	45470909	45470956	1240	4,2,1	58,45,18	0,2,1	3,3,3	181	293	0.05792013689499929	0.120562992645	0.1,0.067,0.083	0.0,0.519,0.35	-0.206
618	gene:Solyc04g025290.2	NA	4	-	24330222	24330351	24337434	24337650	24329325	24329705	24338391	24338595	618	246,209,160	10,14,11	40,133,80	0,10,0	365	278	0.05816601431949696	0.120850715287	0.949,0.919,0.917	1.0,0.91,1.0	-0.042
689	gene:Solyc03g117420.2	NA	3	-	66568342	66568413	66569092	66569138	66567192	66567487	66569239	66569270	689	327,142,260	263,142,184	11,29,12	5,38,22	195	220	0.05823700396672226	0.120850715287	0.584,0.53,0.615	0.713,0.463,0.381	0.057
1077	gene:Solyc04g071470.2	NA	4	+	58450860	58450989	58451700	58451774	58450369	58450447	58454130	58454218	1077	1,3,3	35,56,21	0,0,1	15,34,27	278	223	0.05949411383264242	0.123270346119	0.022,0.041,0.103	0.0,0.0,0.029	0.046
1121	gene:Solyc08g008520.2	NA	8	-	2921923	2922069	2922150	2922211	2920288	2920885	2922479	2922665	1121	23,10,5	201,186,116	3,4,0	4,50,47	210	295	0.06029324415516925	0.124735106027	0.138,0.07,0.057	0.513,0.101,0.0	-0.116
132	gene:Solyc12g019010.1	NA	12	-	8973881	8974091	8974323	8974429	8973129	8973229	8979428	8979493	132	5,3,1	60,28,25	0,4,0	12,25,28	255	359	0.06062697622279236	0.125234044014	0.105,0.131,0.053	0.0,0.184,0.0	0.035
1200	gene:Solyc11g045510.1	NA	11	-	30396614	30396689	30400686	30400778	30396327	30396419	30401272	30401345	1200	42,14,18	38,19,20	2,18,3	0,5,6	241	224	0.061668853263384005	0.127192009856	0.507,0.406,0.455	1.0,0.77,0.317	-0.24
1208	gene:Solyc03g083020.2	NA	3	+	52859889	52859962	52859997	52860104	52859069	52859104	52860746	52861035	1208	3,2,6	164,163,90	0,7,1	23,53,34	222	256	0.06312626654078067	0.129999754383	0.021,0.014,0.071	0.0,0.132,0.033	-0.02
676	gene:Solyc01g034150.2	NA	1	-	36255080	36255155	36255432	36255489	36251783	36251820	36256428	36256568	676	13,9,3	5,2,1	0,8,2	0,0,0	206	224	0.06345085266679154	0.130469610423	0.739,0.83,0.765	NA,1.0,1.0	-0.222
1557	gene:Solyc05g052630.2	NA	5	-	62847507	62847660	62847812	62847843	62846079	62846323	62849168	62849284	1557	0,0,0	3,4,4	0,2,1	0,15,2	180	302	0.06469301159060566	0.132821919093	0.0,0.0,0.0	NA,0.183,0.456	-0.32
438	gene:Solyc08g006600.2	NA	8	-	1203140	1203209	1203933	1204035	1203006	1203066	1204197	1204226	438	128,72,88	71,19,48	6,24,23	3,9,5	251	218	0.06607590716613217	0.135455609691	0.61,0.767,0.614	0.635,0.698,0.8	-0.047
1402	gene:Solyc03g083610.2	NA	3	+	53564049	53564112	53564229	53564284	53563894	53563969	53565356	53565474	1402	52,29,47	46,22,25	16,51,24	11,11,23	212	204	0.06846625049658897	0.14014347492	0.521,0.559,0.644	0.583,0.817,0.501	-0.059
940	gene:Solyc02g069010.2	NA	2	+	38961247	38961315	38961939	38962068	38960327	38960648	38964738	38964827	940	61,46,47	79,78,60	21,31,35	27,55,31	217	278	0.06953987757206007	0.14212606398	0.497,0.43,0.501	0.499,0.419,0.591	-0.027
336	gene:Solyc08g081640.2	NA	8	-	64627023	64627099	64627416	64628211	64626369	64626572	64629195	64629265	336	288,177,167	2,0,0	58,150,111	0,2,1	944	225	0.07010116592790923	0.143057130468	0.972,1.0,1.0	1.0,0.947,0.964	0.02
1269	gene:Solyc11g072970.1	NA	11	-	56118457	56118515	56119416	56119499	56117176	56117325	56119747	56119804	1269	77,43,32	26,12,3	3,18,19	3,6,5	232	207	0.07205987801884942	0.146612052571	0.725,0.762,0.905	0.472,0.728,0.772	0.14
647	gene:Solyc09g092180.2	NA	9	+	71324944	71325008	71325169	71325271	71324026	71324129	71325371	71325436	647	21,12,22	26,14,11	0,13,0	7,10,4	213	251	0.07196393079586318	0.146612052571	0.488,0.503,0.702	0.0,0.605,0.0	0.363
57	gene:Solyc07g053970.2	NA	7	-	62374666	62374695	62376171	62376296	62374315	62374482	62377850	62377946	57	88,19,38	55,38,37	13,46,40	17,71,38	274	178	0.07271924575949268	0.14773144071	0.51,0.245,0.4	0.332,0.296,0.406	0.04
1535	gene:Solyc01g087370.2	NA	1	-	82325821	82326024	82328213	82328320	82314087	82314163	82330207	82330334	1535	1,3,1	43,6,17	0,0,1	3,3,3	256	352	0.07310211059645057	0.14828659016	0.031,0.407,0.075	0.0,0.0,0.314	0.066
1264	gene:Solyc11g072970.1	NA	11	-	56119416	56119499	56120379	56120454	56117176	56117325	56120535	56120616	1264	35,20,28	10,4,5	2,16,12	0,4,2	224	232	0.07477200288768339	0.151446886088	0.784,0.838,0.853	1.0,0.806,0.861	-0.064
12	gene:Solyc06g084160.2	NA	6	+	49374228	49374291	49374513	49374630	49373255	49373402	49374713	49374992	12	220,216,171	221,225,121	34,147,71	52,126,91	212	266	0.07489062471648612	0.151460411422	0.555,0.546,0.639	0.451,0.594,0.495	0.067
1191	gene:Solyc08g080420.2	NA	8	+	63705915	63705976	63706077	63706110	63705512	63705560	63707241	63707366	1191	66,22,36	29,12,17	4,30,9	2,9,1	210	182	0.07564450112122775	0.152756731369	0.664,0.614,0.647	0.634,0.743,0.886	-0.113
959	gene:Solyc12g044380.1	NA	12	+	38588578	38588667	38588845	38588943	38587519	38587529	38590220	38590308	959	29,42,26	34,48,19	18,18,12	8,16,13	238	247	0.0773859791126815	0.156040580834	0.47,0.476,0.587	0.7,0.539,0.489	-0.065
329	gene:Solyc09g031610.2	NA	9	-	29175039	29175131	29175714	29175835	29167485	29167615	29175958	29176047	329	68,80,65	39,40,29	16,51,32	0,28,13	270	241	0.07755735038842913	0.156153415291	0.609,0.641,0.667	1.0,0.619,0.687	-0.13
1046	gene:Solyc08g076420.2	NA	8	-	60431546	60431689	60431708	60431839	60430977	60431157	60432212	60432310	1046	21,15,15	29,13,10	2,4,2	0,4,0	280	292	0.0780527117614741	0.156917264507	0.43,0.546,0.61	1.0,0.51,1.0	-0.308
353	gene:Solyc01g109930.2	NA	1	+	96763483	96763525	96763525	96763533	96763307	96763402	96764347	96764472	353	26,15,9	3,6,2	4,12,4	2,3,3	191	157	0.0786401599836045	0.157863703943	0.877,0.673,0.787	0.622,0.767,0.523	0.142
1534	gene:Solyc01g087370.2	NA	1	-	82322601	82322704	82325821	82326024	82314087	82314163	82330207	82330334	1534	43,6,17	7,3,7	3,3,3	0,2,2	352	252	0.07879383774642192	0.157937870327	0.815,0.589,0.635	1.0,0.518,0.518	0.001
288	gene:Solyc08g059760.2	NA	8	-	45231811	45231954	45234151	45234235	45231391	45231458	45234600	45234697	288	31,11,16	10,5,3	1,21,12	9,4,7	233	292	0.07919932696138575	0.15851581269	0.795,0.734,0.87	0.122,0.868,0.682	0.242
824	gene:Solyc01g044490.2	NA	1	+	44121918	44121949	44122004	44122061	44121435	44121634	44122171	44122222	824	44,37,23	18,19,12	3,20,11	2,4,5	180	206	0.07991145501859911	0.159704872437	0.737,0.69,0.687	0.632,0.851,0.716	-0.028
1542	gene:Solyc04g015340.2	NA	4	-	5528213	5528274	5528303	5528411	5528033	5528129	5529592	5529853	1542	2,7,0	88,73,54	0,0,0	22,49,44	257	210	0.08008824669742771	0.159822120622	0.018,0.073,0.0	0.0,0.0,0.0	0.03
1298	gene:Solyc06g060810.2	NA	6	-	38842611	38842670	38842719	38842743	38842472	38842564	38843847	38843895	1298	9,14,5	2,0,0	2,0,0	0,0,0	173	208	0.08022971935464597	0.159868645489	0.844,1.0,1.0	1.0,NA,NA	-0.052
988	gene:Solyc10g006190.2	NA	10	-	904438	904673	905139	905293	903486	903758	905561	905588	988	10,3,8	14,9,14	0,4,0	0,3,3	303	384	0.08092689611823425	0.161020721247	0.475,0.297,0.42	NA,0.628,0.0	0.083
5	gene:Solyc01g090200.2	NA	1	+	83832838	83832975	83834340	83834407	83832405	83832507	83835003	83835067	5	19,5,6	20,9,5	0,2,2	1,4,2	286	216	0.08245831592689544	0.163826874375	0.418,0.296,0.475	0.0,0.274,0.43	0.162
380	gene:Solyc03g123910.2	NA	3	-	70610106	70610313	70611348	70611454	70609244	70609637	70612194	70612365	380	229,164,90	709,873,464	22,141,56	121,382,266	255	356	0.08449116537306964	0.167619570014	0.311,0.208,0.213	0.202,0.34,0.227	-0.012
617	gene:Solyc04g025290.2	NA	4	-	24330222	24330351	24337434	24337655	24329325	24329705	24338391	24338595	617	112,122,90	10,14,11	37,64,30	0,10,0	370	278	0.08466768400755119	0.167723830838	0.894,0.868,0.86	1.0,0.828,1.0	-0.069
452	gene:Solyc08g006600.2	NA	8	-	1193044	1193093	1194283	1194387	1190140	1190280	1194491	1194534	452	161,88,72	30,16,15	11,14,20	0,10,6	253	198	0.08504971542924483	0.16823430552	0.808,0.811,0.79	1.0,0.523,0.723	0.054
11	gene:Solyc06g084160.2	NA	6	+	49374228	49374291	49374505	49374630	49373255	49373402	49374713	49374992	11	220,216,171	227,223,119	34,147,71	50,122,95	212	274	0.08550617364115073	0.168890296258	0.556,0.556,0.65	0.468,0.609,0.491	0.065
592	gene:Solyc03g059160.1	NA	3	+	27836271	27836370	27836423	27836523	27835648	27835651	27836696	27836770	592	47,24,29	38,24,25	4,16,9	0,9,8	248	249	0.0896458435637021	0.176808784755	0.554,0.501,0.538	1.0,0.641,0.53	-0.193
1029	gene:Solyc02g065080.2	NA	2	-	36248962	36249011	36255976	36256080	36248380	36248456	36256526	36256577	1029	22,1,5	1,0,0	0,3,0	0,1,0	253	198	0.09206450306369213	0.181314807344	0.945,1.0,1.0	NA,0.701,NA	0.281
152	gene:Solyc01g100260.2	NA	1	+	90331306	90331348	90331373	90331502	90329695	90329869	90331812	90331932	152	21,16,11	26,29,30	2,1,10	0,5,6	191	278	0.09241268826422133	0.181735998868	0.54,0.445,0.348	1.0,0.225,0.708	-0.2
1525	gene:Solyc01g087370.2	NA	1	-	82322601	82322699	82325821	82326024	82314087	82314163	82328213	82328315	1525	42,7,11	6,3,5	1,1,4	0,2,2	352	247	0.09338366380179614	0.183378950833	0.831,0.621,0.607	1.0,0.26,0.584	0.072
1199	gene:Solyc11g045510.1	NA	11	-	30396327	30396419	30400686	30400778	30394073	30394203	30401272	30401345	1199	41,14,16	43,29,23	4,18,3	3,10,7	241	241	0.09355239818569037	0.183444050355	0.488,0.326,0.41	0.571,0.643,0.3	-0.097
1181	gene:Solyc01g067490.2	NA	1	-	76204056	76204107	76204308	76204372	76203726	76203864	76205035	76205215	1181	1,2,5	33,14,20	1,0,2	5,16,19	213	200	0.09423376675102234	0.184512715505	0.028,0.118,0.19	0.158,0.0,0.09	0.029
667	gene:Solyc02g069780.2	NA	2	+	39613002	39613096	39613464	39613563	39612871	39612946	39614741	39614883	667	7,4,1	2,2,0	3,2,1	0,0,0	243	248	0.0944870050062368	0.184741210655	0.781,0.671,1.0	1.0,1.0,1.0	-0.183
1301	gene:Solyc08g078600.2	NA	8	-	62375926	62376033	62376296	62376332	62375691	62375763	62376774	62376936	1301	20,8,16	18,10,16	4,6,0	0,10,11	185	256	0.09492094037505856	0.18532183597	0.606,0.525,0.58	1.0,0.454,0.0	0.086
147	gene:Solyc02g081880.2	NA	2	-	45660184	45660273	45660544	45660721	45660036	45660101	45661151	45661301	147	1429,1155,859	669,681,351	116,390,230	60,227,132	326	238	0.09663741029250578	0.188401175974	0.609,0.553,0.641	0.585,0.556,0.56	0.034
128	gene:Solyc12g019010.1	NA	12	-	8973892	8974091	8974313	8974412	8973129	8973229	8975813	8975904	128	21,49,17	39,13,13	10,24,11	11,18,18	248	348	0.09885776813834936	0.192452604736	0.43,0.841,0.647	0.561,0.652,0.462	0.081
619	gene:Solyc04g025290.2	NA	4	-	24330222	24330351	24337434	24337627	24329325	24329705	24338391	24338595	619	90,92,55	10,14,11	25,41,41	0,10,0	342	278	0.09994175053918769	0.194283316781	0.88,0.842,0.803	1.0,0.769,1.0	-0.081
1224	gene:Solyc09g055350.2	NA	9	+	40066321	40066414	40066456	40066511	40066160	40066226	40071792	40071857	1224	204,146,104	3,0,0	37,103,52	2,2,0	242	204	0.10109162764791631	0.196236688964	0.983,1.0,1.0	0.94,0.977,1.0	0.022
424	gene:Solyc04g079060.2	NA	4	-	63648534	63648637	63648719	63648811	63647655	63647693	63648989	63649066	424	17,11,11	260,147,159	3,7,3	11,46,28	241	252	0.10259508179995461	0.198869836211	0.064,0.073,0.067	0.222,0.137,0.101	-0.085
286	gene:Solyc08g059760.2	NA	8	-	45231811	45231954	45234151	45234348	45231391	45231458	45234600	45234697	286	6,4,5	10,5,3	1,5,3	9,4,7	346	292	0.1027630341366942	0.198910422299	0.336,0.403,0.584	0.086,0.513,0.266	0.153
914	gene:Solyc10g051110.1	NA	10	-	51523296	51523317	51523328	51523462	51523064	51523216	51523568	51523721	914	2,4,0	30,2,0	0,4,0	1,7,1	283	170	0.1062447473670295	0.205355918839	0.039,0.546,NA	0.0,0.256,0.0	0.207
362	gene:Solyc03g113100.2	NA	3	-	63380663	63380762	63381689	63381758	63378294	63378783	63381861	63381950	362	0,6,1	2,2,0	0,2,2	0,2,0	218	248	0.10709759583665429	0.206709054446	0.0,0.773,1.0	NA,0.532,1.0	-0.175
987	gene:Solyc10g006190.2	NA	10	-	904438	904685	905139	905293	903486	903758	905561	905588	987	10,3,8	17,12,12	0,4,0	0,3,4	303	396	0.10876088592245299	0.209620339962	0.435,0.246,0.466	NA,0.635,0.0	0.065
1315	gene:Solyc12g099430.1	NA	12	+	66585109	66585387	66585945	66586178	66584034	66584239	66587071	66587327	1315	1874,1138,1282	1256,821,1002	12,82,34	17,25,24	427	382	0.10902881790369776	0.2098378245	0.572,0.554,0.534	0.387,0.746,0.559	-0.011
477	gene:Solyc06g054140.2	NA	6	+	36965177	36965257	36965487	36965596	36963980	36964025	36967925	36968169	477	9,12,6	23,11,13	4,2,3	3,13,1	229	258	0.10923813237533588	0.209942035659	0.306,0.551,0.342	0.6,0.148,0.772	-0.107
126	gene:Solyc12g019010.1	NA	12	-	8973892	8974091	8974313	8974412	8973129	8973229	8979428	8979493	126	25,17,15	45,17,20	4,5,14	14,18,20	248	348	0.11021873160916226	0.211226549387	0.438,0.584,0.513	0.286,0.28,0.496	0.158
754	gene:Solyc02g092910.2	NA	2	+	53860043	53860079	53862042	53862083	53859288	53859434	53862620	53862722	754	39,25,47	19,19,10	22,37,6	2,15,16	185	190	0.11015508685362034	0.211226549387	0.678,0.575,0.828	0.919,0.717,0.278	0.056
1129	gene:Solyc12g005870.1	NA	12	+	509264	509306	509912	509986	509004	509090	510629	510713	1129	13,12,5	2,0,2	1,3,1	0,0,0	191	223	0.11241038674403558	0.21512199896	0.884,1.0,0.745	1.0,1.0,1.0	-0.124
187	gene:Solyc05g013460.2	NA	5	+	6661960	6662041	6662041	6662079	6661148	6661387	6662191	6662278	187	69,48,23	93,102,68	14,27,25	15,47,29	230	187	0.11391608953199875	0.217695577877	0.376,0.277,0.216	0.431,0.318,0.412	-0.097
1114	gene:Solyc01g112170.2	NA	1	-	98240129	98240186	98240502	98240531	98238824	98238901	98240839	98240871	1114	60,39,24	52,36,29	6,15,20	2,17,8	178	206	0.11428962961237744	0.218101366524	0.572,0.556,0.489	0.776,0.505,0.743	-0.136
58	gene:Solyc07g053970.2	NA	7	-	62374666	62374727	62376171	62376296	62374315	62374482	62377850	62377946	58	88,19,38	82,53,52	13,46,40	25,99,49	274	210	0.11624964818362157	0.221529259144	0.451,0.216,0.359	0.285,0.263,0.385	0.031
429	gene:Solyc07g066340.2	NA	7	-	67811982	67812234	67812916	67813056	67811408	67811583	67813870	67813951	429	13,8,14	34,37,27	2,10,3	8,47,14	289	401	0.11835707036158162	0.225228011532	0.347,0.231,0.418	0.258,0.228,0.229	0.094
595	gene:Solyc09g090120.2	NA	9	+	69657644	69657708	69657755	69657838	69655580	69655650	69657904	69657965	595	26,18,17	6,2,2	2,13,10	0,4,0	213	232	0.11969849471434404	0.22746076313	0.825,0.907,0.903	1.0,0.78,1.0	-0.048
501	gene:Solyc07g039190.2	NA	7	-	45558775	45558827	45558900	45558945	45558611	45558685	45559014	45559089	501	12,4,4	33,8,34	4,2,4	10,34,22	194	201	0.12132091693148227	0.230220477711	0.274,0.341,0.109	0.293,0.057,0.159	0.072
206	gene:Solyc07g043420.2	NA	7	+	57180425	57180666	57180746	57181056	57180113	57180328	57181127	57181570	206	2300,1888,1708	5523,5618,2992	1284,3190,2641	3076,9017,7184	390	459	0.12490951242442491	0.236698277745	0.329,0.283,0.402	0.329,0.294,0.302	0.03
780	gene:Solyc05g016260.2	NA	5	+	15423829	15423939	15424546	15424786	15423285	15423342	15425123	15425358	780	6,16,6	10,10,5	0,0,1	1,0,0	259	389	0.12756071327740223	0.241384118971	0.474,0.706,0.643	0.0,NA,1.0	0.108
1237	gene:Solyc03g098210.2	NA	3	-	60561631	60561737	60561742	60561878	60560752	60560915	60562806	60562936	1237	150,92,102	101,92,63	4,36,19	17,28,12	285	255	0.12855167017474248	0.242919566685	0.571,0.472,0.592	0.174,0.535,0.586	0.113
1171	gene:Solyc01g111630.2	NA	1	+	97850850	97850925	97851003	97851111	97850649	97850741	97851268	97851346	1171	954,1192,739	968,1063,510	255,729,469	223,604,486	224	257	0.129416161170856	0.244212086561	0.531,0.563,0.624	0.567,0.581,0.525	0.015
1193	gene:Solyc09g014760.2	NA	9	-	6844502	6844522	6844522	6844589	6844341	6844407	6844665	6844751	1193	145,107,132	37,35,18	44,128,81	5,31,31	216	169	0.1325514038866112	0.249780013174	0.754,0.705,0.852	0.873,0.764,0.672	0.001
1562	gene:Solyc05g052630.2	NA	5	-	62847507	62847605	62847812	62847932	62846079	62846323	62849168	62849284	1562	28,5,11	0,4,2	11,22,2	0,5,1	269	247	0.1341065709870547	0.252359096725	1.0,0.534,0.835	1.0,0.802,0.647	-0.027
1071	gene:Solyc03g120270.2	NA	3	+	68716386	68716441	68717375	68717412	68716098	68716160	68717521	68717847	1071	172,54,110	50,11,10	15,57,24	1,12,1	204	186	0.1390536442330195	0.261304973121	0.758,0.817,0.909	0.932,0.812,0.956	-0.072
1506	gene:Solyc09g020190.2	NA	9	+	19187942	19188112	19188200	19188369	19187669	19187846	19188921	19189409	1506	33,21,30	41,38,22	0,2,4	2,4,4	319	318	0.14641814940048747	0.274648916739	0.445,0.355,0.576	0.0,0.333,0.499	0.181
597	gene:Solyc09g090120.2	NA	9	+	69657626	69657708	69657755	69657838	69655580	69655650	69657904	69657965	597	21,18,19	6,2,2	2,13,8	0,4,0	231	232	0.14656061927988764	0.274648916739	0.779,0.9,0.905	1.0,0.765,1.0	-0.06
495	gene:Solyc10g079070.1	NA	10	+	60704238	60704312	60704350	60704407	60704065	60704134	60704928	60705000	495	2,1,1	1,3,4	0,0,0	0,1,3	223	206	0.1478414388579143	0.276665929149	0.649,0.235,0.188	NA,0.0,0.0	0.357
1225	gene:Solyc09g055350.2	NA	9	+	40066378	40066414	40066456	40066511	40066160	40066226	40071792	40071857	1225	36,31,15	3,0,0	11,36,23	2,2,0	185	204	0.14824946912311765	0.277046314535	0.93,1.0,1.0	0.858,0.952,1.0	0.04
1089	gene:Solyc01g008920.2	NA	1	+	2944974	2945084	2945811	2945951	2944564	2944662	2947299	2947566	1089	237,212,121	49,44,15	49,144,117	10,23,18	259	289	0.15252511347495284	0.284643418664	0.844,0.843,0.9	0.845,0.875,0.879	-0.004
1119	gene:Solyc06g061120.2	NA	6	+	39133785	39133881	39133999	39134044	39132369	39132591	39134130	39134216	1119	40,29,21	1,2,0	0,7,0	0,0,0	245	194	0.1595112624932729	0.297270989192	0.969,0.92,1.0	NA,1.0,NA	-0.037
231	gene:Solyc04g007020.2	NA	4	-	740830	740931	741004	741045	740449	740614	741507	742225	231	31,9,26	2,0,6	0,1,0	0,0,2	190	250	0.15993685508424582	0.297435941357	0.953,1.0,0.851	NA,1.0,0.0	0.435
470	gene:Solyc03g083250.2	NA	3	+	53104939	53105044	53105044	53105147	53104190	53104290	53105263	53105326	470	592,654,313	11,11,6	169,366,269	4,6,0	254	252	0.16003944220827554	0.297435941357	0.982,0.983,0.981	0.977,0.984,1.0	-0.005
130	gene:Solyc12g019010.1	NA	12	-	8973892	8974091	8974323	8974412	8973129	8973229	8975813	8975904	130	21,45,17	39,13,13	10,24,11	11,18,18	238	348	0.16257924508948426	0.301741726483	0.441,0.835,0.657	0.571,0.661,0.472	0.076
1505	gene:Solyc09g020190.2	NA	9	+	19187942	19188173	19188200	19188369	19187669	19187846	19188921	19189409	1505	41,21,35	41,38,22	0,2,5	2,4,4	380	318	0.16321467199153203	0.30242278655	0.456,0.316,0.571	0.0,0.295,0.511	0.179
331	gene:Solyc01g100270.2	NA	1	+	90339173	90339265	90340845	90340900	90338188	90338285	90344758	90344938	331	29,14,14	37,6,22	1,4,4	0,0,8	241	204	0.16339324240077147	0.30242278655	0.399,0.664,0.35	1.0,1.0,0.297	-0.295
721	gene:Solyc12g062250.1	NA	12	+	31524361	31524440	31524470	31524572	31523938	31524060	31525745	31525851	721	2,2,1	61,57,48	0,0,4	28,47,44	228	251	0.1711132981206526	0.31627908792	0.035,0.037,0.022	0.0,0.0,0.091	0.001
340	gene:Solyc11g005250.1	NA	11	-	203616	203715	205812	205966	202910	203027	206219	206365	340	15,13,8	4,0,0	4,5,0	0,0,1	303	248	0.1747490513015787	0.322558617205	0.754,1.0,1.0	1.0,1.0,0.0	0.251
359	gene:Solyc01g103410.2	NA	1	-	92019572	92019658	92020541	92020645	92016130	92016273	92020742	92020902	359	20,24,19	1914,1363,1611	3,0,4	216,551,387	253	235	0.17724635340092115	0.326277981158	0.01,0.016,0.011	0.013,0.0,0.01	0.005
840	gene:Solyc12g035670.1	NA	12	-	54493086	54493263	54493499	54493721	54488903	54489134	54493921	54494013	840	93,4,39	29,13,11	9,12,23	4,5,5	371	326	0.17704028112007894	0.326277981158	0.738,0.213,0.757	0.664,0.678,0.802	-0.145
134	gene:Solyc12g019010.1	NA	12	-	8973881	8974091	8974313	8974412	8973129	8973229	8979428	8979493	134	25,17,15	60,28,25	4,5,14	12,25,28	248	359	0.17758266553918242	0.326452916406	0.376,0.468,0.465	0.325,0.225,0.42	0.113
677	gene:Solyc01g034150.2	NA	1	-	36255080	36255155	36255432	36255498	36251783	36251820	36256428	36256568	677	13,15,6	5,2,1	0,7,5	0,0,0	215	224	0.17931286027637874	0.329186295731	0.73,0.887,0.862	NA,1.0,1.0	-0.174
1410	gene:Solyc09g009960.2	NA	9	-	3414331	3414576	3415552	3415728	3414082	3414238	3416154	3416264	1410	40,12,31	2,2,1	1,4,12	0,0,0	325	394	0.18024717783895866	0.330453159371	0.96,0.879,0.974	1.0,1.0,1.0	-0.062
763	gene:Solyc03g093840.1	NA	3	-	55519150	55519201	55519201	55519326	55518212	55518275	55519443	55519537	763	6,5,4	21,26,20	5,4,0	5,17,6	274	200	0.18062991409447776	0.330706730406	0.173,0.123,0.127	0.422,0.147,0.0	-0.049
240	gene:Solyc11g073130.1	NA	11	+	56218367	56218504	56219405	56219482	56218161	56218215	56220377	56220445	240	17,18,8	9,7,3	8,6,17	2,12,6	286	226	0.18396569409456756	0.336358897446	0.599,0.67,0.678	0.76,0.283,0.691	0.071
140	gene:Solyc12g019010.1	NA	12	-	8973895	8974091	8974323	8974429	8973129	8973229	8979428	8979493	140	5,3,1	110,96,50	0,4,0	32,77,55	255	345	0.18894044707497962	0.344988427655	0.058,0.041,0.026	0.0,0.066,0.0	0.02
622	gene:Solyc04g008990.2	NA	4	-	2577711	2577796	2577923	2577991	2576161	2576214	2578072	2578353	622	6,5,4	2,0,2	2,0,0	0,0,2	217	234	0.1892193122612681	0.345031980444	0.764,1.0,0.683	1.0,NA,0.0	0.316
1350	gene:Solyc06g068230.2	NA	6	+	42290292	42290397	42290861	42290994	42290109	42290211	42291244	42291428	1350	213,65,115	0,0,0	17,120,85	4,2,2	254	282	0.1901314685716032	0.346228636578	1.0,1.0,1.0	0.825,0.985,0.979	0.07
1152	gene:Solyc12g008840.1	NA	12	+	2185445	2185512	2186013	2186106	2185073	2185186	2186706	2186850	1152	39,14,35	101,33,62	1,3,11	8,11,12	216	242	0.19250802322467397	0.350085155138	0.302,0.322,0.387	0.123,0.234,0.507	0.049
760	gene:Solyc01g014850.2	NA	1	-	15592926	15593002	15595711	15596131	15586444	15587471	15597181	15597388	760	123,73,81	8,4,1	32,52,48	2,4,0	569	225	0.19887620229071817	0.361180539194	0.859,0.878,0.97	0.864,0.837,1.0	0.002
860	gene:Solyc06g034220.2	NA	6	+	23959682	23959715	23959715	23959798	23959507	23959589	23959901	23960030	860	41,42,17	125,101,83	6,29,13	15,69,31	182	232	0.20067289960441204	0.363955004242	0.295,0.346,0.207	0.338,0.349,0.348	-0.062
762	gene:Solyc02g069860.2	NA	2	-	39679654	39679814	39679956	39680050	39678176	39678284	39680181	39680327	762	1,1,0	6,9,2	0,0,0	3,2,0	243	309	0.2023363484075934	0.366480695309	0.175,0.124,0.0	0.0,0.0,NA	0.1
1070	gene:Solyc08g023590.2	NA	8	+	27190788	27190886	27193268	27193304	27190395	27190698	27193527	27193648	1070	16,11,4	19,3,6	3,9,10	8,3,2	247	185	0.20262595459759533	0.366514594346	0.387,0.733,0.333	0.219,0.692,0.789	-0.082
1110	gene:Solyc10g084760.1	NA	10	-	64188283	64188385	64188894	64189029	64186775	64187891	64189156	64189216	1110	5,0,1	75,2,35	0,0,0	7,16,16	284	251	0.20316392086304694	0.366997042627	0.056,0.0,0.025	0.0,0.0,0.0	0.027
805	gene:Solyc05g044580.2	NA	5	-	57078644	57078719	57079445	57079482	57078267	57078323	57080482	57080651	805	36,30,26	20,14,10	10,10,5	4,5,6	186	224	0.2097028118225288	0.378303872528	0.684,0.721,0.758	0.751,0.707,0.501	0.068
189	gene:Solyc01g008320.2	NA	1	+	2433796	2433916	2434848	2434949	2433085	2433256	2435274	2435424	189	32,0,14	2,0,2	5,3,0	0,0,0	269	250	0.21034247821198526	0.378952560614	0.937,NA,0.867	1.0,1.0,NA	-0.098
1508	gene:Solyc03g093240.2	NA	3	+	54429613	54429693	54430002	54430107	54429448	54429522	54430994	54431015	1508	89,45,32	4,1,2	1,12,32	0,0,0	229	254	0.2155830444495657	0.387877472261	0.961,0.98,0.947	1.0,1.0,1.0	-0.037
1378	gene:Solyc03g113770.2	NA	3	-	63823068	63823164	63823565	63823665	63822287	63822609	63823739	63823844	1378	8,3,5	34,41,41	2,1,1	4,6,11	249	245	0.21650418892166406	0.389017486867	0.188,0.067,0.107	0.33,0.141,0.082	-0.064
823	gene:Solyc01g044490.2	NA	1	+	44121918	44121949	44122047	44122061	44121435	44121634	44122171	44122222	823	44,37,23	17,15,12	3,20,11	2,4,4	180	163	0.217339352077405	0.390000190134	0.701,0.691,0.634	0.576,0.819,0.713	-0.027
247	gene:Solyc11g073130.1	NA	11	+	56218321	56218504	56219405	56219482	56218161	56218215	56220377	56220445	247	19,16,7	9,7,3	8,6,16	2,12,6	332	226	0.22064324684752076	0.395077947003	0.59,0.609,0.614	0.731,0.254,0.645	0.061
916	gene:Solyc10g051110.1	NA	10	-	51523823	51523976	51524057	51524231	51523568	51523721	51524312	51524486	916	257,168,121	12,8,12	55,205,166	4,7,7	323	302	0.220753087904279	0.395077947003	0.952,0.952,0.904	0.928,0.965,0.957	-0.014
1540	gene:Solyc04g015340.2	NA	4	-	5528213	5528274	5528303	5528406	5528033	5528129	5529592	5529853	1540	0,4,0	88,73,54	4,0,0	22,49,44	252	210	0.2214000253107361	0.395712330575	0.0,0.044,0.0	0.132,0.0,0.0	-0.029
170	gene:Solyc07g040990.2	NA	7	+	51485482	51485550	51485949	51486762	51485206	51485227	51486913	51487249	170	2,9,0	774,407,397	2,1,0	81,248,110	217	962	0.22177588599253342	0.395861179087	0.011,0.089,0.0	0.099,0.018,0.0	-0.006
1137	gene:Solyc07g005680.2	NA	7	+	566540	566944	567125	567191	565657	565743	567636	567732	1137	286,154,256	24,15,15	16,60,39	3,2,2	553	215	0.22274098292217198	0.397060013035	0.822,0.8,0.869	0.675,0.921,0.883	0.004
259	gene:Solyc02g069160.2	NA	2	+	39108990	39109026	39109336	39109765	39108645	39108723	39110256	39110556	259	40,32,19	578,477,316	5,12,10	68,253,187	185	578	0.22324136168608558	0.397428371528	0.178,0.173,0.158	0.187,0.129,0.143	0.017
644	gene:Solyc10g007340.2	NA	10	+	1734984	1735137	1736302	1736367	1732867	1733862	1737226	1737379	644	108,100,71	0,0,0	20,45,37	0,4,1	302	214	0.22463117311022535	0.399377105411	1.0,1.0,1.0	1.0,0.889,0.963	0.049
1109	gene:Solyc10g084760.1	NA	10	-	64188283	64188385	64188882	64189029	64186775	64187891	64189156	64189216	1109	5,0,1	75,2,35	0,0,0	7,16,16	296	251	0.22501341110015347	0.399531686638	0.054,0.0,0.024	0.0,0.0,0.0	0.026
1307	gene:Solyc01g057680.2	NA	1	+	63465651	63465709	63467368	63467513	63463712	63463857	63470831	63470954	1307	4,1,0	4,16,0	0,0,0	0,1,0	207	294	0.22900159168682113	0.406080148823	0.587,0.082,NA	NA,0.0,NA	0.334
224	gene:Solyc11g039950.1	NA	11	-	40563512	40563654	40569652	40569797	40563334	40563382	40569929	40570089	224	86,73,60	3,7,3	33,83,54	2,6,4	294	291	0.23242482417192387	0.41107292432	0.966,0.912,0.952	0.942,0.932,0.93	0.009
606	gene:Solyc04g025290.2	NA	4	-	24330170	24330351	24337434	24337607	24329325	24329705	24338391	24338595	606	33,37,20	61,58,37	13,11,7	18,25,28	322	330	0.2322394029991901	0.41107292432	0.357,0.395,0.356	0.425,0.311,0.204	0.056
1049	gene:Solyc06g048920.2	NA	6	-	31950570	31950772	31951251	31951388	31950409	31950497	31951808	31952102	1049	19,10,31	52,47,46	10,6,9	8,42,38	286	351	0.23295706355329038	0.411476379879	0.31,0.207,0.453	0.605,0.149,0.225	-0.003
307	gene:Solyc08g059760.2	NA	8	-	45232375	45232428	45234163	45234235	45231832	45231954	45234600	45234697	307	26,10,10	4,3,2	1,17,8	2,2,0	221	202	0.23485783675937744	0.414292898482	0.856,0.753,0.82	0.314,0.886,1.0	0.076
1125	gene:Solyc01g090230.2	NA	1	-	83884025	83884097	83888663	83888740	83878091	83878131	83888859	83888926	1125	0,0,0	79,59,69	0,3,0	15,14,15	226	221	0.2371693748946549	0.416931549458	0.0,0.0,0.0	0.0,0.173,0.0	-0.058
1489	gene:Solyc01g103020.2	NA	1	+	91690985	91691040	91691163	91691214	91690652	91690721	91691313	91691430	1489	27,16,21	0,2,0	0,6,1	2,0,0	204	200	0.23707284854699873	0.416931549458	1.0,0.887,1.0	0.0,1.0,1.0	0.296
1567	gene:Solyc05g052630.2	NA	5	-	62847187	62847339	62847812	62847843	62846079	62846323	62849168	62849284	1567	0,0,0	99,79,72	0,2,1	19,31,34	180	301	0.23727811757787243	0.416931549458	0.0,0.0,0.0	0.0,0.097,0.047	-0.048
144	gene:Solyc12g019010.1	NA	12	-	8973895	8974091	8974313	8974412	8973129	8973229	8975813	8975904	144	21,49,17	104,92,43	10,24,11	29,77,53	248	345	0.2383396523975335	0.41825363125	0.219,0.426,0.355	0.324,0.302,0.224	0.05
1188	gene:Solyc08g080420.2	NA	8	+	63708597	63708613	63708630	63708766	63708465	63708522	63709979	63710037	1188	8,1,5	91,72,48	0,1,2	5,24,6	165	285	0.24315380206700357	0.426149085747	0.132,0.023,0.152	0.0,0.067,0.365	-0.042
945	gene:Solyc01g089900.2	NA	1	-	83619279	83619366	83619968	83620026	83618122	83618178	83620498	83620544	945	8,2,6	49,16,10	3,9,1	10,26,19	207	236	0.24488848210535225	0.428634044358	0.157,0.125,0.406	0.255,0.283,0.057	0.031
1282	gene:Solyc10g084400.1	NA	10	-	63959087	63959148	63959481	63959553	63958839	63958926	63959682	63959693	1282	11,18,9	433,259,249	0,2,2	11,38,28	221	210	0.2467556872017275	0.431344243907	0.024,0.062,0.033	0.0,0.048,0.064	0.002
560	gene:Solyc01g081050.2	NA	1	+	80370464	80370508	80372734	80372843	80368585	80368672	80373219	80373279	560	12,2,8	43,13,32	0,0,6	4,2,2	193	258	0.24877230138028622	0.434308288732	0.272,0.171,0.25	0.0,0.0,0.8	-0.036
1192	gene:Solyc06g082890.2	NA	6	-	48523137	48523196	48523196	48523277	48522778	48523016	48523887	48523987	1192	56,44,20	0,0,0	3,10,16	0,4,0	230	208	0.2502432180401929	0.436313239702	1.0,1.0,1.0	1.0,0.693,1.0	0.102
447	gene:Solyc08g006600.2	NA	8	-	1193044	1193093	1194284	1194376	1190140	1190280	1194491	1194534	447	0,0,2	30,16,15	0,0,0	0,10,6	241	198	0.25085514700502554	0.436817263704	0.0,0.0,0.099	NA,0.0,0.0	0.033
704	gene:Solyc05g026490.2	NA	5	-	41505982	41506499	41507895	41507968	41505398	41505598	41511424	41511688	704	12,7,10	1859,1225,1176	0,6,1	141,468,310	222	666	0.2546172565414624	0.442798390875	0.019,0.017,0.025	0.0,0.037,0.01	0.005
360	gene:Solyc03g113100.2	NA	3	-	63382037	63382127	63383017	63383043	63381861	63381950	63383192	63383326	360	80,56,54	431,429,251	4,25,22	38,181,110	175	239	0.25526752601986114	0.443359387298	0.202,0.151,0.227	0.126,0.159,0.215	0.027
682	gene:Solyc02g072230.2	NA	2	+	41540553	41540616	41542470	41542532	41540217	41540313	41542932	41542989	682	0,2,1	19,19,16	0,0,0	7,14,19	212	211	0.2561969015705385	0.444403086955	0.0,0.095,0.059	0.0,0.0,0.0	0.051
151	gene:Solyc01g100260.2	NA	1	+	90331310	90331348	90331373	90331502	90329695	90329869	90331812	90331932	151	2,0,2	26,29,30	0,0,0	0,5,6	187	278	0.2565453561225202	0.444437729621	0.103,0.0,0.09	NA,0.0,0.0	0.064
1213	gene:Solyc02g090110.2	NA	2	-	51731798	51731982	51732259	51732282	51731514	51731589	51734647	51735435	1213	0,0,1	3,0,7	0,0,0	0,0,1	172	333	0.25725407764482705	0.445095610043	0.0,NA,0.217	NA,NA,0.0	0.108
1265	gene:Solyc11g072970.1	NA	11	-	56119416	56119499	56120379	56120454	56118457	56118516	56120535	56120616	1265	35,18,29	33,27,23	2,16,12	3,21,14	224	232	0.2595859058248515	0.448556488609	0.523,0.408,0.566	0.408,0.441,0.47	0.059
450	gene:Solyc08g006600.2	NA	8	-	1193044	1193093	1194283	1194376	1190140	1190280	1194491	1194534	450	59,28,24	30,16,15	3,5,10	0,10,6	242	198	0.2632353426116238	0.454282421624	0.617,0.589,0.567	1.0,0.29,0.577	-0.031
563	gene:Solyc01g080760.2	NA	1	-	79981317	79981503	79985502	79986522	79980198	79980402	79986680	79987251	563	339,133,235	26,22,24	68,167,111	7,19,20	1169	335	0.2689734326433548	0.46359369983	0.789,0.634,0.737	0.736,0.716,0.614	0.031
534	gene:Solyc01g096730.2	NA	1	-	87744126	87744179	87744268	87744318	87743439	87743625	87744507	87744570	534	10,7,10	4,0,0	1,1,1	0,0,0	199	202	0.2714632219931825	0.467289744729	0.717,1.0,1.0	1.0,1.0,1.0	-0.094
1184	gene:Solyc09g018690.2	NA	9	-	16657455	16657627	16657783	16657826	16652962	16653033	16658074	16658183	1184	10,8,13	28,12,30	0,2,6	4,13,9	192	321	0.28207336237551384	0.48493679707	0.374,0.527,0.42	0.0,0.205,0.527	0.196
60	gene:Solyc09g063030.2	NA	9	-	60980397	60980421	60980422	60980466	60980202	60980271	60980543	60980618	60	40,38,24	13,33,10	4,10,14	2,10,6	193	173	0.2830724103181804	0.486036765432	0.734,0.508,0.683	0.642,0.473,0.677	0.044
1515	gene:Solyc02g062920.2	NA	2	+	34863943	34863976	34864156	34864243	34863798	34863869	34864473	34864544	1515	2,0,3	45,28,19	0,0,0	5,5,5	182	236	0.29048393252276916	0.497499697093	0.054,0.0,0.17	0.0,0.0,0.0	0.075
591	gene:Solyc03g059160.1	NA	3	+	27836271	27836370	27836423	27836531	27835648	27835651	27836696	27836770	591	47,24,29	4,4,15	4,16,9	1,4,1	248	257	0.29042671774515844	0.497499697093	0.924,0.861,0.667	0.806,0.806,0.903	-0.021
96	gene:Solyc07g066670.2	NA	7	-	68037435	68037664	68038979	68039083	68037100	68037346	68039238	68039380	96	2,0,0	43,39,13	0,0,0	1,0,4	253	378	0.29884852436991494	0.511178322974	0.065,0.0,0.0	0.0,NA,0.0	0.022
97	gene:Solyc07g066670.2	NA	7	-	68037435	68037586	68038979	68039083	68037100	68037346	68039238	68039380	97	2,0,0	6,23,11	0,0,0	1,0,1	253	300	0.30132969825096656	0.514771567845	0.283,0.0,0.0	0.0,NA,0.0	0.094
164	gene:Solyc01g097010.2	NA	1	+	87994243	87994338	87994972	87995055	87989542	87989795	87995548	87995697	164	0,3,0	14,29,6	0,0,0	7,10,14	244	232	0.3055550013918423	0.521331547141	0.0,0.09,0.0	0.0,0.0,0.0	0.03
690	gene:Solyc03g117420.2	NA	3	-	66568342	66568413	66569094	66569138	66567192	66567487	66569239	66569270	690	12,9,9	263,142,184	0,4,4	5,38,22	193	220	0.30789050567259896	0.52465472818	0.049,0.067,0.053	0.0,0.107,0.172	-0.037
1304	gene:Solyc01g056690.2	NA	1	-	55931913	55931998	55934346	55934570	55931449	55931501	55935825	55935992	1304	97,38,52	1,2,0	11,54,23	0,2,2	373	234	0.30951494434301086	0.526759395844	0.984,0.923,1.0	1.0,0.944,0.878	0.028
1277	gene:Solyc12g035520.1	NA	12	-	57450107	57450238	57450997	57451433	57449646	57449737	57451805	57451851	1277	200,57,136	190,58,84	16,42,18	14,42,18	585	280	0.3116641756515778	0.529750791026	0.335,0.32,0.437	0.354,0.324,0.324	0.03
577	gene:Solyc11g010420.1	NA	11	+	3486436	3486535	3486664	3486707	3485516	3485732	3487368	3487470	577	29,22,20	2,1,0	1,0,3	0,1,1	248	192	0.3177713072333374	0.539453674638	0.918,0.945,1.0	1.0,0.0,0.699	0.388
681	gene:Solyc01g034150.2	NA	1	-	36255236	36255272	36255432	36255498	36251783	36251820	36256428	36256568	681	13,15,6	1,0,2	0,7,5	0,0,0	215	185	0.31883848654747016	0.540587058018	0.918,1.0,0.721	NA,1.0,1.0	-0.12
620	gene:Solyc04g025290.2	NA	4	-	24330222	24330351	24337434	24337477	24329325	24329705	24338391	24338595	620	0,1,0	10,14,11	0,2,0	0,10,0	192	278	0.32057138528717477	0.542844911506	0.0,0.094,0.0	NA,0.225,NA	-0.194
223	gene:Solyc11g039950.1	NA	11	-	40563512	40563654	40569652	40569791	40563334	40563382	40569929	40570089	223	1,0,2	3,7,3	0,0,0	2,6,4	288	291	0.3248430161116558	0.549390750999	0.252,0.0,0.402	0.0,0.0,0.0	0.218
146	gene:Solyc12g019010.1	NA	12	-	8973895	8974091	8974323	8974412	8973129	8973229	8975813	8975904	146	21,45,17	104,92,43	10,24,11	29,77,53	238	345	0.3329241294640545	0.562354990218	0.226,0.415,0.364	0.333,0.311,0.231	0.043
1493	gene:Solyc01g103020.2	NA	1	+	91690985	91691040	91691059	91691222	91690652	91690721	91691313	91691430	1493	27,16,21	5,1,1	0,6,1	0,0,0	204	312	0.3335935872892203	0.562783196512	0.892,0.961,0.97	NA,1.0,1.0	-0.059
922	gene:Solyc10g051110.1	NA	10	-	51523804	51523976	51524057	51524231	51523568	51523721	51524312	51524486	922	257,168,121	64,31,34	55,205,166	13,49,36	323	321	0.33708461968316594	0.567258072676	0.8,0.843,0.78	0.808,0.806,0.821	-0.004
980	gene:Solyc03g096940.2	NA	3	+	59321262	59321289	59324005	59324101	59320309	59320552	59324827	59324937	980	35,21,19	2,0,0	6,17,10	1,0,2	176	245	0.33692905222310343	0.567258072676	0.961,1.0,1.0	0.893,1.0,0.874	0.065
992	gene:Solyc05g050360.2	NA	5	+	60472259	60472371	60472371	60472463	60471548	60471844	60472647	60472884	992	68,24,40	53,30,46	7,4,11	3,8,6	261	241	0.33778880109798226	0.567736953895	0.542,0.425,0.445	0.683,0.316,0.629	-0.072
616	gene:Solyc04g025290.2	NA	4	-	24330222	24330351	24337434	24337607	24329325	24329705	24338391	24338595	616	33,37,20	10,14,11	13,11,7	0,10,0	322	278	0.3406352020241824	0.571203086527	0.74,0.695,0.611	1.0,0.487,1.0	-0.147
646	gene:Solyc01g106350.2	NA	1	+	94283772	94283776	94283780	94283824	94282908	94282980	94284089	94284170	646	0,0,1	5,2,3	0,0,0	0,0,2	153	193	0.3406954108112393	0.571203086527	0.0,0.0,0.296	NA,NA,0.0	0.099
939	gene:Solyc07g066120.2	NA	7	-	67628023	67628157	67628597	67628680	67627731	67627850	67629444	67629587	939	0,0,1	87,74,50	0,1,2	20,38,31	232	283	0.3415221056399717	0.571880456598	0.0,0.0,0.024	0.0,0.031,0.073	-0.027
1066	gene:Solyc06g051390.2	NA	6	+	34735752	34735826	34735826	34735904	34735197	34735315	34735982	34736073	1066	29,26,17	0,1,2	2,12,1	0,0,0	223	227	0.34266135372927325	0.573078877127	1.0,0.964,0.896	1.0,1.0,1.0	-0.047
607	gene:Solyc04g025290.2	NA	4	-	24330170	24330351	24337434	24337655	24329325	24329705	24338391	24338595	607	112,122,90	61,58,37	37,64,30	18,25,28	370	330	0.3504764550931415	0.5854254861	0.621,0.652,0.684	0.647,0.695,0.489	0.042
271	gene:Solyc02g083540.2	NA	2	-	46899288	46899360	46899360	46899406	46898493	46898600	46899549	46899645	271	2,0,0	164,148,58	0,3,3	28,76,66	195	221	0.35406035971965255	0.590682696302	0.014,0.0,0.0	0.0,0.043,0.049	-0.026
349	gene:Solyc08g006230.2	NA	8	+	917510	917730	918661	918795	917273	917353	918889	919111	349	66,45,34	4,0,2	0,19,2	0,0,0	369	283	0.3557613517889834	0.592789543067	0.927,1.0,0.929	NA,1.0,1.0	-0.048
1336	gene:Solyc03g025600.2	NA	3	+	2999379	2999509	3000697	3000782	2996354	2996437	3001996	3002083	1336	47,33,16	1,2,0	9,27,25	1,0,0	279	234	0.36146592448090586	0.601553992402	0.975,0.933,1.0	0.883,1.0,1.0	0.008
1148	gene:Solyc09g018830.2	NA	9	+	17566840	17566929	17566929	17567007	17565973	17566068	17567092	17567142	1148	63,54,28	0,0,0	6,16,16	0,0,4	238	227	0.3623232297302621	0.60223996293	1.0,1.0,1.0	1.0,1.0,0.792	0.069
1231	gene:Solyc08g041710.2	NA	8	+	26138793	26138966	26140209	26140256	26138413	26138715	26140590	26140875	1231	152,72,88	1,2,0	25,62,48	0,2,2	322	196	0.36368168969252956	0.60375622841	0.989,0.956,1.0	1.0,0.95,0.936	0.02
613	gene:Solyc04g025290.2	NA	4	-	24330165	24330351	24337434	24337650	24329325	24329705	24338391	24338595	613	246,209,160	57,54,25	40,133,80	15,27,22	365	335	0.36916372328448555	0.612106026475	0.798,0.78,0.855	0.71,0.819,0.769	0.045
1185	gene:Solyc09g018690.2	NA	9	-	16657783	16657826	16658074	16658183	16657455	16657627	16659023	16659134	1185	25,9,15	24,6,8	1,11,6	0,3,8	258	192	0.37200669752363746	0.615344386189	0.437,0.527,0.583	1.0,0.732,0.358	-0.181
1380	gene:Solyc01g068060.2	NA	1	-	77085575	77085615	77086245	77086289	77084624	77084743	77088435	77088488	1380	23,17,5	1,0,2	1,11,12	0,0,0	193	189	0.3720263916502261	0.615344386189	0.957,1.0,0.71	1.0,1.0,1.0	-0.111
53	gene:Solyc05g017890.2	NA	5	-	19069718	19070014	19075132	19076293	19068775	19069111	19080876	19081263	53	815,597,511	235,226,140	146,346,226	47,116,82	1310	445	0.37732435862619795	0.623345369013	0.541,0.473,0.554	0.513,0.503,0.484	0.023
944	gene:Solyc06g050510.2	NA	6	-	33199626	33199697	33199697	33199816	33198537	33198791	33200639	33200786	944	11,2,9	146,21,94	0,12,2	18,66,19	268	220	0.3788326933230689	0.625073943983	0.058,0.073,0.073	0.0,0.13,0.08	-0.002
1314	gene:Solyc01g057680.2	NA	1	+	63465470	63465709	63467368	63467522	63463712	63463857	63470831	63470954	1314	0,0,2	7,7,3	0,0,0	1,0,1	388	303	0.38381371936578845	0.632521269552	0.0,0.0,0.342	0.0,NA,0.0	0.114
1360	gene:Solyc05g053100.2	NA	5	+	63217930	63218117	63218413	63218584	63216914	63217286	63218723	63218870	1360	23,19,23	7,6,3	5,24,8	4,7,2	336	320	0.38443961845605257	0.632781999721	0.758,0.751,0.88	0.543,0.766,0.792	0.096
990	gene:Solyc02g036340.2	NA	2	-	30518485	30518670	30518707	30518927	30518025	30518190	30520133	30520346	990	59,36,32	4,0,0	12,12,7	0,0,0	369	334	0.38770733791284906	0.637385210445	0.93,1.0,1.0	1.0,1.0,1.0	-0.023
439	gene:Solyc08g006600.2	NA	8	-	1193044	1193090	1194284	1194376	1190140	1190280	1194491	1194534	439	0,0,2	9,8,10	0,0,0	0,3,6	241	195	0.38903673006484085	0.638794533711	0.0,0.0,0.139	NA,0.0,0.0	0.046
1226	gene:Solyc09g055350.2	NA	9	+	40063350	40063439	40064105	40064161	40058529	40058615	40065990	40066071	1226	76,50,52	29,20,18	3,15,13	0,9,8	238	205	0.39140514549283356	0.641904438608	0.693,0.683,0.713	1.0,0.589,0.583	-0.028
1090	gene:Solyc01g008920.2	NA	1	+	2945016	2945084	2945811	2945951	2944564	2944662	2947299	2947566	1090	3,1,0	49,44,15	0,0,0	10,23,18	217	289	0.3923507171492845	0.642676174701	0.075,0.029,0.0	0.0,0.0,0.0	0.035
701	gene:Solyc05g026490.2	NA	5	-	41505982	41506499	41507751	41507809	41505398	41505598	41511424	41511688	701	13,3,4	1859,1225,1176	0,0,0	141,468,310	207	666	0.39588222936137607	0.647266791922	0.022,0.008,0.011	0.0,0.0,0.0	0.014
882	gene:Solyc04g049090.2	NA	4	-	39554174	39554215	39554935	39555030	39553907	39554081	39555128	39555203	882	365,223,241	209,187,90	26,52,47	12,51,15	244	190	0.39611005448006265	0.647266791922	0.576,0.481,0.676	0.628,0.443,0.709	-0.016
30	gene:Solyc11g006550.1	NA	11	-	1198141	1198267	1198283	1198396	1197791	1197883	1198458	1198514	30	3,1,0	32,25,15	0,0,2	0,9,9	262	275	0.39682637087988115	0.647655102292	0.09,0.04,0.0	NA,0.0,0.189	-0.051
1287	gene:Solyc03g097460.2	NA	3	-	59795820	59796480	59797425	59797668	59795659	59795732	59798619	59798737	1287	60,3,17	300,45,173	1,3,2	8,31,6	392	809	0.39776919750328255	0.64841171593	0.292,0.121,0.169	0.205,0.166,0.408	-0.066
579	gene:Solyc11g010420.1	NA	11	+	3486446	3486535	3486664	3486707	3485516	3485732	3487368	3487470	579	1,0,2	2,1,0	0,0,0	0,1,1	238	192	0.39892376725813505	0.649511260048	0.287,0.0,1.0	NA,0.0,0.0	0.429
1513	gene:Solyc02g062920.2	NA	2	+	34863943	34863976	34864153	34864243	34863798	34863869	34864473	34864544	1513	2,0,3	55,33,22	0,0,0	6,6,5	182	239	0.4025428632136897	0.654615978279	0.046,0.0,0.152	0.0,0.0,0.0	0.066
1312	gene:Solyc01g057680.2	NA	1	+	63465470	63465709	63467368	63467543	63463712	63463857	63470831	63470954	1312	0,0,2	18,26,7	0,0,0	0,7,2	388	324	0.40500289888533614	0.657825836965	0.0,0.0,0.193	NA,0.0,0.0	0.064
1373	gene:Solyc09g066210.2	NA	9	-	64643430	64643677	64644285	64644341	64641005	64641513	64644654	64645806	1373	0,7,2	11,21,16	1,2,0	2,4,2	205	396	0.4103314512275732	0.6652013269	0.0,0.392,0.194	0.491,0.491,0.0	-0.132
1527	gene:Solyc01g087370.2	NA	1	-	82322601	82322699	82328213	82328315	82314087	82314163	82330207	82330334	1527	5,2,0	6,3,5	0,0,0	0,6,2	251	247	0.4105270568820373	0.6652013269	0.451,0.396,0.0	NA,0.0,0.0	0.282
912	gene:Solyc10g051110.1	NA	10	-	51523296	51523317	51523408	51523462	51523064	51523216	51523568	51523721	912	1,2,0	30,2,0	0,0,0	1,7,1	203	170	0.41361747799494275	0.669407234123	0.027,0.456,NA	0.0,0.0,0.0	0.242
309	gene:Solyc08g059760.2	NA	8	-	45232375	45232428	45234163	45234393	45231832	45231954	45234600	45234697	309	7,3,1	4,3,2	2,2,1	2,2,0	379	202	0.4163703272772361	0.67305741076	0.483,0.348,0.21	0.348,0.348,1.0	-0.218
635	gene:Solyc02g069920.2	NA	2	+	39704552	39704625	39704678	39704733	39703614	39703816	39704903	39705069	635	38,26,28	0,1,2	5,24,15	0,0,0	222	204	0.41862929673212335	0.675901477898	1.0,0.96,0.928	1.0,1.0,1.0	-0.037
220	gene:Solyc11g039950.1	NA	11	-	40563512	40563698	40569652	40569791	40563334	40563382	40569929	40570089	220	1,0,2	42,40,18	0,0,0	3,8,7	288	335	0.4231137605126145	0.682327673389	0.027,0.0,0.114	0.0,0.0,0.0	0.047
1086	gene:Solyc07g005000.2	NA	7	+	23258	23293	24249	24350	22177	22303	24420	24516	1086	26,13,20	46,30,51	3,12,2	8,14,23	184	250	0.4249109364484295	0.68278443826	0.434,0.371,0.348	0.338,0.538,0.106	0.057
1439	gene:Solyc11g013070.1	NA	11	+	5924402	5924468	5925651	5925699	5923367	5923427	5926196	5926373	1439	21,5,11	15,6,12	2,8,0	1,1,4	215	197	0.4247787015030412	0.68278443826	0.562,0.433,0.456	0.647,0.88,0.0	-0.025
666	gene:Solyc02g086830.2	NA	2	+	49442126	49442164	49442194	49442289	49441230	49441402	49442576	49442775	666	371,370,201	1,0,0	75,219,143	7,1,3	187	244	0.42432970563897887	0.68278443826	0.998,1.0,1.0	0.933,0.997,0.984	0.028
1055	gene:Solyc09g008520.2	NA	9	-	2007607	2007629	2007629	2007655	2007321	2007488	2007773	2007833	1055	3,2,0	36,30,19	0,0,0	3,3,2	175	171	0.4264932577455055	0.684514089834	0.075,0.061,0.0	0.0,0.0,0.0	0.045
1454	gene:Solyc07g007670.2	NA	7	+	2319056	2319168	2320140	2320367	2318038	2318239	2321121	2321260	1454	576,328,310	2242,1822,1165	33,117,70	112,446,322	261	376	0.4274275648880971	0.685200823808	0.27,0.206,0.277	0.298,0.274,0.238	-0.019
1127	gene:Solyc01g090230.2	NA	1	-	83883997	83884097	83888859	83888926	83878069	83878131	83891089	83891144	1127	62,43,37	98,102,44	11,12,9	13,30,17	216	249	0.4283433648265489	0.685856298947	0.422,0.327,0.492	0.494,0.316,0.379	0.017
1000	gene:Solyc05g005020.2	NA	5	-	37948	38125	38766	38850	37194	37408	38967	39120	1000	276,121,168	287,188,211	32,213,115	59,208,154	233	326	0.4312131880992557	0.689635276003	0.574,0.474,0.527	0.431,0.589,0.511	0.015
1533	gene:Solyc01g087370.2	NA	1	-	82322601	82322704	82328213	82328315	82314087	82314163	82330207	82330334	1533	5,2,0	7,3,7	0,0,0	0,2,2	251	252	0.43538796607703767	0.695489867889	0.418,0.401,0.0	NA,0.0,0.0	0.273
1327	gene:Solyc03g113920.2	NA	3	+	63969473	63969556	63970542	63970595	63968763	63969078	63970693	63971181	1327	1,2,1	105,77,76	0,1,3	8,27,27	232	202	0.4382517236820508	0.699238894035	0.008,0.022,0.011	0.0,0.031,0.088	-0.026
841	gene:Solyc12g035670.1	NA	12	-	54493071	54493263	54493499	54493721	54488903	54489134	54493921	54494013	841	93,4,39	13,1,2	9,12,23	0,5,0	371	341	0.44186769881788746	0.70417785218	0.868,0.786,0.947	1.0,0.688,1.0	-0.029
578	gene:Solyc11g010420.1	NA	11	+	3486446	3486535	3486664	3486851	3485516	3485732	3487368	3487470	578	1,0,2	57,65,38	0,0,0	0,10,2	238	336	0.4437406982576504	0.70633078205	0.024,0.0,0.069	NA,0.0,0.0	0.031
106	gene:Solyc04g057870.2	NA	4	+	54967513	54967582	54967709	54967814	54966174	54966802	54968359	54968479	106	173,77,106	178,168,135	17,98,58	46,109,71	218	254	0.4470440553284034	0.710752769517	0.531,0.348,0.478	0.301,0.512,0.488	0.019
1518	gene:Solyc02g094550.2	NA	2	+	55091750	55091876	55097683	55097752	55091533	55091646	55097918	55098006	1518	146,79,135	153,79,115	19,43,29	11,55,33	275	218	0.45004386890311254	0.71468234111	0.431,0.442,0.482	0.578,0.383,0.411	-0.006
1488	gene:Solyc02g080500.2	NA	2	-	44706131	44706311	44706603	44706672	44705347	44705953	44708331	44708625	1488	1,0,0	291,198,222	0,4,0	32,130,68	218	329	0.46288633687715863	0.73346263038	0.005,0.0,0.0	0.0,0.044,0.0	-0.013
709	gene:Solyc05g026490.2	NA	5	-	41506306	41506513	41507895	41507968	41505398	41505598	41511424	41511688	709	12,7,10	139,58,86	0,6,1	8,39,15	222	356	0.4629542397223527	0.73346263038	0.122,0.162,0.157	0.0,0.198,0.097	0.049
136	gene:Solyc12g019010.1	NA	12	-	8973881	8974091	8974313	8974412	8973129	8973229	8975813	8975904	136	21,49,17	54,24,18	10,24,11	9,25,26	248	359	0.46920924492586835	0.742503050742	0.36,0.747,0.578	0.617,0.582,0.38	0.035
1132	gene:Solyc12g005870.1	NA	12	+	509264	509306	509912	510081	509004	509090	510629	510713	1132	13,12,5	3,3,0	1,3,1	0,4,0	191	318	0.47086380639966485	0.744250852872	0.878,0.869,1.0	1.0,0.555,1.0	0.064
680	gene:Solyc01g034150.2	NA	1	-	36255236	36255272	36255432	36255489	36251783	36251820	36256428	36256568	680	13,9,3	1,0,2	0,8,2	0,0,0	206	185	0.47609488428961333	0.751641048359	0.921,1.0,0.574	NA,1.0,1.0	-0.168
1352	gene:Solyc06g068230.2	NA	6	+	42290292	42290397	42290861	42290937	42290109	42290211	42291244	42291428	1352	213,65,115	1,0,0	17,120,85	4,1,0	254	225	0.48802863829321685	0.769583621924	0.995,1.0,1.0	0.79,0.991,1.0	0.071
215	gene:Solyc11g039950.1	NA	11	-	40563512	40563658	40569652	40569791	40563334	40563382	40569929	40570089	215	1,0,2	8,12,3	0,0,0	0,8,4	288	295	0.4933723985640538	0.77710460449	0.114,0.0,0.406	NA,0.0,0.0	0.173
260	gene:Solyc04g079040.2	NA	4	-	63637361	63637438	63638170	63638316	63636476	63636514	63639420	63639769	260	92,48,41	6,3,5	32,66,33	3,6,2	295	226	0.49984379363895615	0.786382154411	0.922,0.925,0.863	0.891,0.894,0.927	-0.001
1156	gene:Solyc01g090880.2	NA	1	-	84591373	84591442	84592195	84592348	84590069	84590510	84592491	84592551	1156	2,2,2	27,39,21	4,0,0	13,29,21	302	218	0.501268742762824	0.787708024342	0.051,0.036,0.064	0.182,0.0,0.0	-0.01
1502	gene:Solyc05g055850.2	NA	5	+	65329101	65329312	65329762	65329919	65327543	65328031	65330007	65330440	1502	348,240,250	20,11,7	86,192,155	5,15,4	360	306	0.5082645892169233	0.797774929479	0.937,0.949,0.968	0.936,0.916,0.971	0.01
201	gene:Solyc01g074030.2	NA	1	+	81361142	81361245	81361337	81361440	81361020	81361052	81361624	81362077	201	1037,670,676	980,902,659	103,368,211	135,348,215	252	252	0.5102149667447222	0.799908285059	0.514,0.426,0.506	0.433,0.514,0.495	0.001
1146	gene:Solyc09g018960.2	NA	9	-	17740949	17741039	17746808	17746874	17740299	17740476	17747027	17747125	1146	37,30,22	40,40,20	9,26,16	8,25,16	215	239	0.5118379626366343	0.801524031768	0.507,0.455,0.55	0.556,0.536,0.526	-0.035
100	gene:Solyc01g111780.2	NA	1	+	97969003	97969055	97969712	97969731	97967840	97967968	97969919	97969950	100	94,50,41	0,0,0	7,58,49	0,3,0	201	168	0.5133349299628884	0.802938913572	1.0,1.0,1.0	1.0,0.942,1.0	0.019
746	gene:Solyc05g018750.2	NA	5	+	23531697	23531877	23535858	23536252	23531119	23531544	23537629	23537918	746	30,10,25	123,49,72	3,11,10	8,59,30	329	543	0.514366846365908	0.80362395281	0.287,0.252,0.364	0.382,0.235,0.355	-0.023
1243	gene:Solyc01g087310.2	NA	1	-	82244708	82244783	82245898	82245973	82244287	82244362	82246317	82246392	1243	2,1,1	5,3,1	0,0,0	0,2,0	224	224	0.5175062689672812	0.80759628825	0.286,0.25,0.5	NA,0.0,NA	0.345
1067	gene:Solyc05g056590.2	NA	5	+	65858042	65858144	65858308	65858402	65850116	65850140	65858739	65858782	1067	67,41,45	77,78,55	5,24,17	16,36,19	251	243	0.5184884692321019	0.8081968881	0.457,0.337,0.442	0.232,0.392,0.464	0.049
924	gene:Solyc08g006090.2	NA	8	+	834004	834079	837877	838039	833900	833903	838792	838951	924	3,0,2	192,212,118	1,2,3	38,130,98	224	311	0.5201802409326033	0.809900881452	0.021,0.0,0.023	0.035,0.021,0.041	-0.018
1353	gene:Solyc06g068230.2	NA	6	+	42290292	42290397	42290861	42291039	42290109	42290211	42291244	42291428	1353	213,65,115	0,2,0	17,120,85	4,2,0	254	327	0.5249767174923634	0.816429308928	1.0,0.977,1.0	0.845,0.987,1.0	0.048
14	gene:Solyc05g054980.2	NA	5	-	64763401	64763549	64764031	64764173	64763107	64763217	64764836	64764927	14	99,69,53	171,160,119	13,35,32	23,82,66	291	297	0.5288284841284712	0.821475245724	0.371,0.306,0.313	0.366,0.303,0.331	-0.003
1223	gene:Solyc12g094720.1	NA	12	+	64855719	64855786	64856726	64856792	64855516	64855643	64857254	64857335	1223	69,61,65	57,30,28	20,41,35	6,42,17	216	215	0.5313294860073794	0.824413755239	0.546,0.669,0.698	0.768,0.493,0.672	-0.007
596	gene:Solyc09g090120.2	NA	9	+	69657680	69657708	69657755	69657838	69655580	69655650	69657904	69657965	596	229,196,150	6,2,2	34,160,104	0,4,0	177	232	0.5353815046578018	0.82974934227	0.98,0.992,0.99	1.0,0.981,1.0	-0.006
751	gene:Solyc10g051270.1	NA	10	-	51859119	51859319	51860600	51860790	51858118	51858803	51861109	51861195	751	12,1,5	9,8,8	1,0,6	8,1,3	339	349	0.545134879756893	0.843898732621	0.579,0.114,0.392	0.114,0.0,0.673	0.099
547	gene:Solyc03g043660.2	NA	3	-	7154886	7154941	7154990	7155052	7152851	7153352	7155200	7155250	547	61,23,33	70,61,59	13,14,8	13,33,14	211	204	0.5481198693203055	0.847549923646	0.457,0.267,0.351	0.492,0.291,0.356	-0.021
468	gene:Solyc08g077060.2	NA	8	-	60997788	60997902	60998828	60998942	60995887	60996152	60999378	60999534	468	94,61,39	0,0,0	45,114,98	0,3,4	263	263	0.5500732637643763	0.849599458759	1.0,1.0,1.0	1.0,0.974,0.961	0.022
428	gene:Solyc04g079060.2	NA	4	-	63649421	63649457	63649457	63649548	63648989	63649066	63650177	63650369	428	3,0,1	71,35,31	0,0,0	4,22,17	240	185	0.5536505943338126	0.854149662638	0.032,0.0,0.024	0.0,0.0,0.0	0.019
475	gene:Solyc06g054140.2	NA	6	+	36963980	36964025	36965487	36965596	36962408	36962514	36967925	36968169	475	13,9,4	9,6,8	1,1,4	0,4,1	194	258	0.5567123928437743	0.85789506551	0.658,0.666,0.399	1.0,0.25,0.842	-0.123
1040	gene:Solyc09g065860.2	NA	9	-	64126832	64126962	64127287	64127365	64126663	64126741	64128625	64128669	1040	2,0,0	3,3,0	0,0,0	1,1,1	227	279	0.5681929808185099	0.874590560919	0.45,0.0,NA	0.0,0.0,0.0	0.225
1346	gene:Solyc02g094400.2	NA	2	+	54932434	54932497	54932572	54932950	54932073	54932243	54933030	54933227	1346	3420,1945,2018	29663,24860,18517	8,9,10	51,127,92	212	527	0.569011052069522	0.874854492557	0.223,0.163,0.213	0.281,0.15,0.213	-0.015
138	gene:Solyc12g019010.1	NA	12	-	8973881	8974091	8974323	8974412	8973129	8973229	8975813	8975904	138	21,45,17	54,24,18	10,24,11	9,25,26	238	359	0.5726966320187825	0.8787246381	0.37,0.739,0.588	0.626,0.592,0.39	0.03
39	gene:Solyc03g124040.2	NA	3	-	70751020	70751238	70755662	70755845	70749854	70750471	70756164	70756278	39	118,50,63	154,113,72	15,35,32	26,47,35	332	367	0.5728271476750352	0.8787246381	0.459,0.328,0.492	0.389,0.452,0.503	-0.022
900	gene:Solyc06g019200.2	NA	6	-	18152501	18152570	18152775	18153002	18152318	18152429	18153190	18153300	900	36,15,34	1,2,0	2,6,3	0,0,0	376	218	0.5792462065811539	0.887565251987	0.954,0.813,1.0	1.0,1.0,1.0	-0.078
382	gene:Solyc09g074870.2	NA	9	-	66681136	66681178	66682045	66682153	66680128	66680218	66683466	66683551	382	5,3,2	2,0,0	2,0,2	0,0,0	257	191	0.581900547349689	0.890623801543	0.65,1.0,1.0	1.0,NA,1.0	-0.117
759	gene:Solyc01g014850.2	NA	1	-	15592926	15593002	15596070	15596131	15586444	15587471	15597181	15597388	759	284,195,167	8,4,1	61,123,98	2,4,0	210	225	0.5835284661306199	0.892106231271	0.974,0.981,0.994	0.97,0.971,1.0	0.003
712	gene:Solyc05g026490.2	NA	5	-	41506306	41506499	41507751	41507914	41505398	41505598	41511424	41511688	712	12,3,2	553,337,368	0,0,0	31,139,67	312	342	0.5863010280435543	0.895333285489	0.023,0.01,0.006	0.0,0.0,0.0	0.013
430	gene:Solyc06g076040.2	NA	6	-	47212926	47213004	47214373	47214433	47212648	47212765	47214537	47215110	430	1,2,0	2,0,2	1,2,0	0,2,0	209	227	0.5872631193577795	0.895791432346	0.352,1.0,0.0	1.0,0.521,NA	-0.31
634	gene:Solyc03g098330.2	NA	3	+	60677342	60677453	60678877	60678923	60676745	60676807	60679124	60679546	634	3,0,0	27,30,19	0,0,0	5,6,7	260	195	0.5923313340637233	0.901489645656	0.077,0.0,0.0	0.0,0.0,0.0	0.026
637	gene:Solyc02g085250.2	NA	2	-	48214448	48214561	48215279	48215395	48212832	48212912	48216540	48216609	637	58,66,36	110,77,42	18,38,32	27,57,53	265	262	0.5922753423303356	0.901489645656	0.343,0.459,0.459	0.397,0.397,0.374	0.031
460	gene:Solyc03g095620.2	NA	3	-	56800263	56800406	56801268	56801378	56799641	56799750	56801449	56801529	460	0,0,0	355,229,160	0,5,1	55,141,92	259	292	0.5949049129708776	0.903539342991	0.0,0.0,0.0	0.0,0.038,0.012	-0.017
875	gene:Solyc01g097440.2	NA	1	+	88299076	88299136	88300662	88300750	88298938	88298994	88300837	88301599	875	52,18,18	118,83,69	3,14,12	11,53,35	209	237	0.5950137136766835	0.903539342991	0.333,0.197,0.228	0.236,0.23,0.28	0.004
1105	gene:Solyc01g006450.2	NA	1	+	1061926	1061978	1062115	1062173	1061768	1061820	1062756	1062855	1105	42,42,31	47,62,37	17,55,33	27,61,46	201	207	0.5964267442455431	0.904669714085	0.479,0.411,0.463	0.393,0.481,0.425	0.018
1271	gene:Solyc01g106940.2	NA	1	+	94635932	94636017	94636608	94636692	94635405	94635623	94636933	94637284	1271	20,27,15	62,39,34	2,9,8	12,26,8	234	233	0.6005139734360385	0.909849278901	0.243,0.408,0.305	0.142,0.256,0.499	0.02
1583	gene:Solyc08g023460.2	NA	8	-	27713657	27713732	27713766	27713886	27713470	27713587	27715526	27715617	1583	18,18,21	25,13,11	6,6,5	1,10,5	269	224	0.6020700161413544	0.911186500939	0.375,0.536,0.614	0.833,0.333,0.454	-0.032
958	gene:Solyc09g065690.2	NA	9	-	63917649	63917736	63920443	63920462	63917196	63917504	63920589	63920709	958	2,0,1	23,17,7	0,0,0	1,16,4	168	236	0.6038095596279411	0.912798138745	0.109,0.0,0.167	0.0,0.0,0.0	0.092
186	gene:Solyc05g013460.2	NA	5	+	6661943	6662041	6662041	6662079	6661148	6661387	6662191	6662278	186	1,4,1	93,102,68	0,0,0	15,47,29	247	187	0.6048319397904773	0.91332323051	0.008,0.029,0.011	0.0,0.0,0.0	0.016
1376	gene:Solyc08g079750.2	NA	8	-	63237335	63237404	63238306	63238345	63236976	63237137	63238438	63238564	1376	2,0,0	3,2,0	0,0,0	2,1,0	188	218	0.6107298296695229	0.921201181207	0.436,0.0,NA	0.0,0.0,NA	0.218
497	gene:Solyc10g079070.1	NA	10	+	60704238	60704312	60704353	60704407	60704065	60704134	60704928	60705000	497	2,1,1	2,3,0	0,0,0	0,1,0	223	203	0.6170307599044781	0.929668839812	0.477,0.233,1.0	NA,0.0,NA	0.57
919	gene:Solyc10g051110.1	NA	10	-	51523298	51523317	51523408	51523470	51523064	51523216	51523568	51523721	919	141,113,57	6,0,0	46,163,106	0,0,0	211	168	0.620245832959357	0.933473428247	0.949,1.0,1.0	1.0,1.0,1.0	-0.017
1232	gene:Solyc08g041710.2	NA	8	+	26138793	26138966	26140209	26140391	26138413	26138715	26140590	26140875	1232	152,72,88	218,176,137	25,62,48	43,114,93	322	331	0.6211774174217735	0.933836717524	0.417,0.296,0.398	0.374,0.359,0.347	0.01
1268	gene:Solyc11g072970.1	NA	11	-	56119747	56119804	56120379	56120454	56119416	56119499	56120535	56120616	1268	35,18,28	49,26,14	2,17,12	2,22,13	224	206	0.622203264238713	0.934340750849	0.396,0.389,0.648	0.479,0.415,0.459	0.027
194	gene:Solyc01g009610.2	NA	1	-	3845155	3845274	3846254	3846309	3843463	3843598	3846727	3846800	194	4,4,0	127,150,90	0,3,4	60,122,91	204	268	0.623180612446845	0.93477091867	0.04,0.034,0.0	0.0,0.031,0.055	-0.004
714	gene:Solyc05g026490.2	NA	5	-	41506306	41506499	41507895	41507968	41505398	41505598	41511424	41511688	714	12,7,10	553,337,368	0,6,1	31,139,67	222	342	0.6277542741016544	0.940588629966	0.032,0.031,0.04	0.0,0.062,0.022	0.006
1326	gene:Solyc03g113920.2	NA	3	+	63969488	63969556	63970542	63970595	63968763	63969078	63970693	63971181	1326	4,0,3	105,77,76	0,0,1	8,27,27	217	202	0.6316449201227113	0.945371213414	0.034,0.0,0.035	0.0,0.0,0.033	0.012
77	gene:Solyc03g006190.2	NA	3	-	827859	827920	828092	828132	827674	827686	831890	832088	77	2,4,3	20,17,9	0,0,4	1,11,6	189	210	0.6483363319143591	0.969280726055	0.1,0.207,0.27	0.0,0.0,0.426	0.05
1002	gene:Solyc10g078480.1	NA	10	-	60295319	60295375	60296385	60296419	60295072	60295213	60297281	60297391	1002	17,9,2	22,10,8	2,4,3	0,9,2	183	205	0.6581388567874653	0.980737026925	0.464,0.502,0.219	1.0,0.332,0.627	-0.258
183	gene:Solyc06g051780.2	NA	6	+	35443583	35443653	35455267	35455398	35442823	35442919	35455561	35455672	183	51,48,31	75,55,63	4,20,15	7,31,18	219	280	0.6581738510334845	0.980737026925	0.465,0.527,0.386	0.422,0.452,0.516	-0.004
699	gene:Solyc05g054940.2	NA	5	-	64734653	64734769	64735068	64735205	64733328	64733387	64736697	64736918	699	109,82,69	4,4,9	42,66,49	0,8,3	286	265	0.6567493359304996	0.980737026925	0.962,0.95,0.877	1.0,0.884,0.938	-0.011
1147	gene:Solyc09g018830.2	NA	9	+	17566840	17566929	17566929	17567142	17565973	17566068	17567551	17567592	1147	29,9,4	34,27,29	2,11,5	5,10,19	238	362	0.6601747864140688	0.98263639826	0.565,0.336,0.173	0.378,0.626,0.286	-0.072
81	gene:Solyc08g083250.2	NA	8	+	65763605	65763697	65763771	65763841	65763314	65763538	65763919	65764042	81	54,39,43	42,27,28	4,17,14	10,3,10	241	219	0.6678553764929309	0.992976180654	0.539,0.568,0.583	0.267,0.837,0.56	0.009
1138	gene:Solyc05g005620.2	NA	5	-	437775	437841	438138	438181	437392	437646	438412	438472	1138	0,2,0	0,8,7	0,0,0	2,2,2	192	215	0.6690359601234982	0.993639576341	NA,0.219,0.0	0.0,0.0,0.0	0.11
1172	gene:Solyc04g076570.2	NA	4	-	61474661	61474707	61474707	61474833	61474187	61474582	61475496	61475620	1172	120,104,53	3,1,0	29,102,87	0,0,0	275	195	0.6737797515857027	0.99849288488	0.966,0.987,1.0	1.0,1.0,1.0	-0.016
993	gene:Solyc12g042570.1	NA	12	-	39952290	39952444	39953158	39953283	39945081	39945207	39956202	39956266	993	1,0,4	87,39,21	0,0,0	7,22,26	274	303	0.6731540159105617	0.99849288488	0.013,0.0,0.174	0.0,0.0,0.0	0.062
1001	gene:Solyc11g008810.1	NA	11	+	3000498	3000553	3000592	3000626	2999748	2999808	3000780	3000879	1001	0,0,0	131,108,73	0,2,0	17,80,44	204	183	1	1.0	0.0,0.0,0.0	0.0,0.022,0.0	-0.007
1007	gene:Solyc10g083960.1	NA	10	+	63659237	63659334	63659886	63659953	63658145	63658403	63660221	63660302	1007	30,24,15	10,6,12	2,13,13	0,2,0	246	216	1	1.0	0.725,0.778,0.523	1.0,0.851,1.0	-0.275
1011	gene:Solyc10g083960.1	NA	10	+	63659279	63659334	63659886	63659953	63658145	63658403	63660221	63660302	1011	2,0,0	10,6,12	0,0,0	0,2,0	204	216	1	1.0	0.175,0.0,0.0	NA,0.0,NA	0.058
1012	gene:Solyc10g083960.1	NA	10	+	63659279	63659334	63659886	63659937	63658145	63658403	63660221	63660302	1012	2,0,0	45,30,29	0,0,0	6,9,7	204	200	1	1.0	0.042,0.0,0.0	0.0,0.0,0.0	0.014
1013	gene:Solyc01g079820.2	NA	1	-	78950446	78950508	78950840	78951083	78949983	78950142	78951638	78951668	1013	8,13,9	1,3,1	0,0,5	0,2,0	392	211	0.6929072660075888	1.0	0.812,0.7,0.829	NA,0.0,1.0	0.28
1015	gene:Solyc01g099230.2	NA	1	+	89532362	89532580	89532827	89533180	89531654	89531772	89533650	89533749	1015	3,1,0	78,43,52	2,0,0	8,15,25	367	502	1	1.0	0.05,0.031,0.0	0.255,0.0,0.0	-0.058
1019	gene:Solyc10g005260.2	NA	10	-	205234	205320	207735	207822	204427	204601	208224	208693	1019	1,0,0	4,2,0	0,2,1	1,0,0	236	235	1	1.0	0.199,0.0,NA	0.0,1.0,1.0	-0.567
1021	gene:Solyc10g005260.2	NA	10	-	205234	205326	207735	207822	204427	204601	208224	208693	1021	1,0,0	13,3,3	0,2,1	3,4,1	236	241	1	1.0	0.073,0.0,0.0	0.0,0.338,0.505	-0.257
1025	gene:Solyc01g104170.2	NA	1	-	92633446	92633533	92633677	92633757	92633208	92633348	92634157	92634250	1025	0,0,0	6,0,0	0,2,0	0,1,0	229	236	1	1.0	0.0,NA,NA	NA,0.673,NA	-0.673
102	gene:Solyc03g098010.2	NA	3	+	60363670	60363819	60363925	60363993	60363392	60363517	60364582	60364994	102	0,6,4	2775,3269,1635	0,0,0	0,3,0	298	217	1	1.0	0.0,0.001,0.002	NA,0.0,NA	0.001
1031	gene:Solyc02g065080.2	NA	2	-	36248962	36249011	36255976	36256087	36248380	36248456	36256526	36256577	1031	53,39,36	1,0,0	9,26,22	0,1,0	260	198	1	1.0	0.976,1.0,1.0	1.0,0.952,1.0	0.008
1035	gene:Solyc02g091120.2	NA	2	-	52528849	52528899	52529244	52529370	52526733	52526926	52531705	52531865	1035	1,2,0	20,30,5	0,0,2	2,10,3	275	199	1	1.0	0.035,0.046,0.0	0.0,0.0,0.325	-0.081
1039	gene:Solyc11g020290.1	NA	11	-	10697847	10698052	10700528	10700575	10696860	10697013	10701048	10701144	1039	4,0,1	57,37,61	0,4,0	2,20,13	196	354	1	1.0	0.112,0.0,0.029	0.0,0.265,0.0	-0.041
103	gene:Solyc03g098010.2	NA	3	+	60363697	60363819	60363925	60363993	60363392	60363517	60364582	60364994	103	0,4,2	2775,3269,1635	0,0,0	0,3,0	271	217	1	1.0	0.0,0.001,0.001	NA,0.0,NA	0.001
1041	gene:Solyc09g065860.2	NA	9	-	64126832	64126875	64127287	64127365	64126663	64126741	64128625	64128669	1041	2,0,0	0,2,0	0,0,0	1,1,0	227	192	0.715127785423924	1.0	1.0,0.0,NA	0.0,0.0,NA	0.5
1048	gene:Solyc08g076420.2	NA	8	-	60435829	60435948	60437335	60437479	60434181	60435425	60437669	60437672	1048	1,0,4	552,115,293	0,0,0	12,76,44	293	268	1	1.0	0.002,0.0,0.012	0.0,0.0,0.0	0.005
104	gene:Solyc06g009420.2	NA	6	+	3340012	3340127	3340398	3340415	3339828	3339882	3340491	3340806	104	12,4,16	0,1,0	2,2,4	0,0,0	264	166	1	1.0	1.0,0.716,1.0	1.0,1.0,1.0	-0.095
1050	gene:Solyc06g048920.2	NA	6	-	31950570	31950772	31951251	31951384	31950409	31950497	31951808	31952102	1050	1,0,0	52,47,46	2,0,0	8,42,38	282	351	1	1.0	0.023,0.0,0.0	0.237,0.0,0.0	-0.071
1056	gene:Solyc09g008520.2	NA	9	-	2007607	2007629	2007629	2007638	2007321	2007488	2007773	2007833	1056	1,0,0	36,30,19	0,0,0	3,3,2	158	171	1	1.0	0.029,0.0,0.0	0.0,0.0,0.0	0.01
1061	gene:Solyc12g036300.1	NA	12	-	52637882	52637980	52638091	52638158	52637092	52637669	52638258	52638361	1061	0,2,3	2,5,3	0,0,0	4,0,0	216	247	1	1.0	0.0,0.314,0.533	0.0,NA,NA	0.282
1062	gene:Solyc12g036300.1	NA	12	-	52637882	52637980	52638091	52638175	52637092	52637669	52638258	52638361	1062	0,0,1	2,5,3	0,0,0	4,0,0	233	247	1	1.0	0.0,0.0,0.261	0.0,NA,NA	0.087
1064	gene:Solyc09g047900.1	NA	9	+	33690008	33690078	33691092	33691149	33689612	33689713	33691389	33691457	1064	0,1,1	42,29,31	0,0,0	17,53,22	219	206	1	1.0	0.0,0.031,0.029	0.0,0.0,0.0	0.02
1065	gene:Solyc06g051390.2	NA	6	+	34735770	34735826	34735826	34735904	34735197	34735315	34735982	34736073	1065	90,70,38	0,1,2	7,14,15	0,0,0	205	227	1	1.0	1.0,0.987,0.955	1.0,1.0,1.0	-0.019
1072	gene:Solyc05g009950.2	NA	5	-	4166798	4166995	4167213	4167242	4164684	4165210	4167723	4167775	1072	0,0,0	124,100,64	0,0,1	2,53,28	178	346	1	1.0	0.0,0.0,0.0	0.0,0.0,0.065	-0.022
1073	gene:Solyc05g009950.2	NA	5	-	4166798	4166926	4167213	4167242	4164684	4165210	4167723	4167775	1073	0,0,0	49,54,26	0,0,1	3,31,16	178	277	1	1.0	0.0,0.0,0.0	0.0,0.0,0.089	-0.03
1074	gene:Solyc04g071470.2	NA	4	+	58450867	58450989	58451704	58451774	58450369	58450447	58454130	58454218	1074	1,0,2	33,56,19	0,0,0	15,33,26	271	219	1	1.0	0.024,0.0,0.078	0.0,0.0,0.0	0.034
1075	gene:Solyc04g071470.2	NA	4	+	58450867	58450989	58451700	58451774	58450369	58450447	58454130	58454218	1075	1,0,2	35,56,21	0,0,0	15,34,27	271	223	1	1.0	0.023,0.0,0.073	0.0,0.0,0.0	0.032
1078	gene:Solyc04g071470.2	NA	4	+	58450891	58450989	58451704	58451774	58450369	58450447	58454130	58454218	1078	18,19,22	33,56,19	13,13,16	15,33,26	247	219	0.8878178097900734	1.0	0.326,0.231,0.507	0.435,0.259,0.353	0.006
1079	gene:Solyc04g071470.2	NA	4	+	58450891	58450989	58451700	58451774	58450369	58450447	58454130	58454218	1079	18,19,22	35,56,21	13,13,16	15,34,27	247	223	0.9085184756708148	1.0	0.317,0.234,0.486	0.439,0.257,0.349	-0.003
1087	gene:Solyc12g097070.1	NA	12	-	65713011	65713085	65713085	65713154	65712543	65712699	65713293	65713472	1087	41,46,26	1,2,0	8,31,18	0,0,0	218	223	0.8895893288576102	1.0	0.977,0.959,1.0	1.0,1.0,1.0	-0.021
1088	gene:Solyc05g009540.2	NA	5	+	3748031	3748120	3748278	3748344	3747312	3747961	3748448	3749566	1088	1,0,2	18,3,11	0,0,0	2,1,0	238	215	1	1.0	0.048,0.0,0.141	0.0,0.0,NA	0.063
1096	gene:Solyc04g049620.2	NA	4	+	42580090	42580148	42581121	42581301	42578395	42578491	42581560	42581628	1096	0,0,1	16,18,3	0,0,0	2,6,2	207	329	1	1.0	0.0,0.0,0.346	0.0,0.0,0.0	0.115
1097	gene:Solyc04g049620.2	NA	4	+	42580090	42580148	42581121	42581283	42578395	42578491	42581560	42581628	1097	0,0,1	9,7,6	0,0,0	1,1,4	207	311	1	1.0	0.0,0.0,0.2	0.0,0.0,0.0	0.067
109	gene:Solyc03g097710.2	NA	3	+	60055252	60055286	60056103	60056320	60054342	60054585	60056506	60056587	109	0,0,0	9,1,3	1,0,0	0,6,2	183	366	1	1.0	0.0,0.0,0.0	1.0,0.0,0.0	-0.333
1100	gene:Solyc06g053750.2	NA	6	+	36603966	36604121	36607272	36607346	36603644	36603825	36608306	36608418	1100	4,0,0	0,1,0	0,2,0	1,0,1	304	223	1	1.0	1.0,0.0,NA	0.0,1.0,0.0	0.167
1103	gene:Solyc09g064790.2	NA	9	+	62205902	62205988	62206640	62206691	62203817	62204012	62207721	62207904	1103	0,0,0	38,39,26	0,0,2	16,17,28	235	200	1	1.0	0.0,0.0,0.0	0.0,0.0,0.057	-0.019
110	gene:Solyc03g097710.2	NA	3	+	60055252	60055286	60056140	60056320	60054342	60054585	60056506	60056587	110	0,0,0	7,1,3	1,0,0	0,6,2	183	329	1	1.0	0.0,0.0,0.0	1.0,0.0,0.0	-0.333
1112	gene:Solyc10g084760.1	NA	10	-	64174179	64174246	64174313	64174395	64173997	64174075	64174542	64175078	1112	2,1,0	50,42,10	0,0,0	2,17,21	231	216	0.6916467201849241	1.0	0.036,0.022,0.0	0.0,0.0,0.0	0.019
1115	gene:Solyc06g084590.2	NA	6	+	49666973	49667040	49667198	49667241	49666506	49666598	49667313	49667405	1115	90,75,46	2,0,0	29,40,28	0,0,0	216	192	1	1.0	0.976,1.0,1.0	1.0,1.0,1.0	-0.008
1117	gene:Solyc06g061120.2	NA	6	+	39133785	39133968	39133999	39134044	39132369	39132591	39134130	39134216	1117	87,64,50	1,2,0	8,16,7	0,0,0	332	194	1	1.0	0.981,0.949,1.0	1.0,1.0,1.0	-0.023
1122	gene:Solyc08g008520.2	NA	8	-	2921923	2922069	2922150	2922208	2920288	2920885	2922479	2922665	1122	1,0,0	201,186,116	0,0,0	4,50,47	207	295	1	1.0	0.007,0.0,0.0	0.0,0.0,0.0	0.002
1123	gene:Solyc08g008520.2	NA	8	-	2921923	2922069	2922150	2922205	2920288	2920885	2922479	2922665	1123	1,1,0	201,186,116	0,0,0	4,50,47	204	295	1	1.0	0.007,0.008,0.0	0.0,0.0,0.0	0.005
1126	gene:Solyc01g090230.2	NA	1	-	83883997	83884097	83888663	83888740	83878071	83878131	83888859	83888926	1126	0,0,0	227,184,143	0,3,0	30,52,39	226	249	0.7217085261656431	1.0	0.0,0.0,0.0	0.0,0.06,0.0	-0.02
112	gene:Solyc09g009190.2	NA	9	+	2545547	2545636	2546583	2546626	2543459	2543749	2547905	2547965	112	2,0,2	125,43,65	0,0,0	5,9,11	238	192	1	1.0	0.013,0.0,0.024	0.0,0.0,0.0	0.012
1130	gene:Solyc12g005870.1	NA	12	+	509264	509306	509903	510081	509004	509090	510629	510713	1130	13,12,5	8,3,0	1,3,1	0,4,0	191	327	0.7715449258901683	1.0	0.736,0.873,1.0	1.0,0.562,1.0	0.016
1140	gene:Solyc05g005620.2	NA	5	-	437775	437841	438138	438248	437392	437646	438412	438472	1140	0,1,0	0,8,7	0,0,0	2,2,2	259	215	1	1.0	NA,0.094,0.0	0.0,0.0,0.0	0.047
1141	gene:Solyc05g005620.2	NA	5	-	438138	438178	438412	438498	437392	437646	439017	439585	1141	72,6,53	1,0,0	9,12,8	0,0,0	235	189	1	1.0	0.983,1.0,1.0	1.0,1.0,1.0	-0.006
1143	gene:Solyc12g035360.1	NA	12	-	58915017	58915117	58915705	58915815	58909765	58909882	58918199	58918300	1143	77,63,43	37,22,17	18,53,50	13,21,14	259	249	0.7691802893558999	1.0	0.667,0.734,0.709	0.571,0.708,0.774	0.019
1144	gene:Solyc12g035360.1	NA	12	-	58915705	58915815	58918199	58918300	58915017	58915117	58919273	58919342	1144	92,85,70	1,0,0	23,61,45	0,0,2	250	259	1	1.0	0.99,1.0,1.0	1.0,1.0,0.959	0.01
1145	gene:Solyc12g035360.1	NA	12	-	58915705	58915815	58918199	58918291	58915017	58915117	58919273	58919342	1145	4,0,0	1,0,0	0,0,0	0,0,2	241	259	1	1.0	0.811,NA,NA	NA,NA,0.0	0.811
1151	gene:Solyc09g018830.2	NA	9	+	17564753	17564811	17564876	17565058	17564554	17564686	17565213	17565330	1151	26,9,14	110,82,59	5,16,0	17,58,31	207	331	0.7677032400912348	1.0	0.274,0.149,0.275	0.32,0.306,0.0	0.024
1158	gene:Solyc01g090880.2	NA	1	-	84591373	84591442	84592195	84592348	84590625	84590677	84592491	84592551	1158	3,5,2	141,168,97	0,0,0	61,125,79	302	218	0.7530975452055759	1.0	0.015,0.021,0.015	0.0,0.0,0.0	0.017
1161	gene:Solyc01g090880.2	NA	1	-	84592195	84592308	84592491	84592530	84591373	84591442	84592625	84592934	1161	0,2,0	274,289,185	0,0,0	68,190,163	188	262	1	1.0	0.0,0.01,0.0	0.0,0.0,0.0	0.003
1164	gene:Solyc01g090880.2	NA	1	-	84592195	84592308	84592491	84592530	84590069	84590510	84592625	84592934	1164	1,1,0	2,0,2	0,0,0	4,5,1	188	262	1	1.0	0.411,1.0,0.0	0.0,0.0,0.0	0.47
1183	gene:Solyc06g066090.2	NA	6	+	41431373	41431443	41432712	41432805	41431168	41431290	41433814	41433942	1183	17,13,20	40,26,16	5,1,6	1,18,4	219	242	0.7864306230264922	1.0	0.32,0.356,0.58	0.847,0.058,0.624	-0.091
1186	gene:Solyc03g114170.2	NA	3	+	64182860	64182883	64183529	64183563	64182595	64182691	64185515	64186112	1186	1,1,0	5,14,6	8,9,0	7,0,10	172	183	1	1.0	0.175,0.071,0.0	0.549,1.0,0.0	-0.434
1187	gene:Solyc03g114170.2	NA	3	+	64182864	64182883	64183529	64183563	64182595	64182691	64185515	64186112	1187	0,1,0	5,14,6	0,1,0	7,0,10	168	183	1	1.0	0.0,0.072,0.0	0.0,1.0,0.0	-0.309
118	gene:Solyc01g056520.2	NA	1	-	54533362	54533461	54537334	54537463	54532018	54532492	54537864	54538011	118	75,71,46	0,1,0	27,36,53	0,0,1	278	248	1	1.0	1.0,0.984,1.0	1.0,1.0,0.979	0.002
1194	gene:Solyc02g093330.2	NA	2	+	54231208	54231373	54232387	54232397	54230749	54230971	54232440	54232475	1194	3,2,3	2,0,1	0,1,0	0,0,0	314	159	1	1.0	0.432,1.0,0.603	NA,1.0,NA	-0.322
1201	gene:Solyc11g045510.1	NA	11	-	30396191	30396419	30400686	30400778	30394073	30394203	30401272	30401345	1201	41,14,16	12,0,4	4,18,3	0,0,1	241	377	1	1.0	0.842,1.0,0.862	1.0,1.0,0.824	-0.04
1204	gene:Solyc03g051900.2	NA	3	-	21177264	21177445	21178285	21178378	21174756	21174875	21178513	21178607	1204	0,0,0	1,0,2	0,2,0	0,0,0	242	330	1	1.0	0.0,NA,0.0	NA,1.0,NA	-1.0
1207	gene:Solyc03g083020.2	NA	3	+	52859889	52859962	52859997	52860102	52859069	52859104	52860746	52861035	1207	3,2,6	3,0,0	0,7,1	0,0,0	222	254	1	1.0	0.534,1.0,1.0	NA,1.0,1.0	-0.155
1214	gene:Solyc10g045540.1	NA	10	+	34550557	34550704	34557468	34557591	34549919	34550002	34561244	34561427	1214	103,76,72	34,35,35	17,43,36	6,20,13	296	272	0.8129559280387756	1.0	0.736,0.666,0.654	0.723,0.664,0.718	-0.016
1215	gene:Solyc10g045540.1	NA	10	+	34550557	34550704	34557479	34557591	34549919	34550002	34561244	34561427	1215	103,76,72	29,33,28	17,43,36	5,18,13	296	261	0.6957443998840418	1.0	0.758,0.67,0.694	0.75,0.678,0.709	-0.005
1228	gene:Solyc04g080650.2	NA	4	-	64761603	64761657	64762047	64762134	64761392	64761499	64762625	64762705	1228	28,9,10	1,0,0	1,4,1	0,0,0	236	203	1	1.0	0.96,1.0,1.0	1.0,1.0,1.0	-0.013
1239	gene:Solyc06g073700.2	NA	6	-	45470410	45470456	45470722	45470754	45469655	45469748	45470909	45470956	1239	4,2,1	32,16,9	0,2,1	2,2,2	181	195	0.8973134039603647	1.0	0.119,0.119,0.107	0.0,0.519,0.35	-0.175
1248	gene:Solyc10g081310.1	NA	10	-	62409695	62409755	62410521	62410579	62407770	62407891	62410780	62410836	1248	225,150,191	0,0,1	33,100,63	0,0,0	207	209	1	1.0	1.0,1.0,0.995	1.0,1.0,1.0	-0.002
1250	gene:Solyc04g082400.2	NA	4	-	66075032	66075152	66075650	66075719	66074495	66074712	66076388	66076522	1250	1,0,2	209,50,166	0,2,0	13,26,31	218	269	1	1.0	0.006,0.0,0.015	0.0,0.087,0.0	-0.022
1253	gene:Solyc01g095300.2	NA	1	+	86618845	86618896	86619969	86620131	86618417	86618527	86620952	86621270	1253	23,4,5	66,35,48	3,10,9	17,63,16	200	311	0.777953908170165	1.0	0.351,0.151,0.139	0.215,0.198,0.467	-0.08
1254	gene:Solyc05g006130.2	NA	5	+	839674	839821	840268	840456	839060	839393	840967	841252	1254	0,2,0	6,8,2	0,2,0	2,0,8	296	337	1	1.0	0.0,0.222,0.0	0.0,1.0,0.0	-0.259
1256	gene:Solyc09g031970.2	NA	9	-	26653066	26653143	26653234	26653296	26652631	26652992	26653765	26653956	1256	0,0,0	0,4,4	0,2,0	2,1,8	211	226	0.7695058205552454	1.0	NA,0.0,0.0	0.0,0.682,0.0	-0.227
125	gene:Solyc12g019010.1	NA	12	-	8973892	8974091	8974313	8974429	8973129	8973229	8979428	8979493	125	4,3,2	45,17,20	2,4,0	14,18,20	265	348	0.7619014625606639	1.0	0.105,0.188,0.116	0.158,0.226,0.0	0.008
1263	gene:Solyc11g072970.1	NA	11	-	56119416	56119499	56120379	56120447	56117176	56117325	56120535	56120616	1263	8,1,0	10,4,5	0,0,0	0,4,2	217	232	1	1.0	0.461,0.211,0.0	NA,0.0,0.0	0.224
1270	gene:Solyc01g106940.2	NA	1	+	94635865	94636017	94636608	94636692	94635405	94635623	94636933	94637284	1270	1,1,0	62,39,34	0,0,0	12,26,8	301	233	1	1.0	0.012,0.019,0.0	0.0,0.0,0.0	0.01
1272	gene:Solyc04g077430.2	NA	4	+	62341189	62341293	62342011	62342153	62341000	62341110	62343891	62343933	1272	48,33,30	1,0,2	2,15,9	2,0,0	253	291	1	1.0	0.982,1.0,0.945	0.535,1.0,1.0	0.131
1275	gene:Solyc01g089980.2	NA	1	-	83696250	83696325	83696580	83696657	83694590	83694700	83696818	83697193	1275	14,18,7	2,0,0	3,21,25	0,1,0	226	224	1	1.0	0.874,1.0,1.0	1.0,0.954,1.0	-0.027
1276	gene:Solyc12g035520.1	NA	12	-	57456221	57456281	57457515	57457550	57452704	57452830	57457823	57457836	1276	1,0,2	4,0,0	0,8,0	0,0,0	184	209	1	1.0	0.221,NA,1.0	NA,1.0,NA	-0.389
1279	gene:Solyc08g078820.2	NA	8	+	62533152	62533208	62533922	62534073	62532493	62532672	62535189	62535242	1279	221,172,128	0,4,4	8,22,12	2,0,0	205	300	1	1.0	1.0,0.984,0.979	0.854,1.0,1.0	0.036
1283	gene:Solyc10g084400.1	NA	10	-	63959087	63959148	63959481	63959556	63958839	63958926	63959682	63959693	1283	294,140,163	433,259,249	13,29,9	11,38,28	224	210	0.9079772703613533	1.0	0.389,0.336,0.38	0.526,0.417,0.232	-0.023
1288	gene:Solyc02g079960.2	NA	2	+	44333727	44333946	44336716	44336776	44333445	44333604	44336857	44337341	1288	748,650,428	1,1,0	63,227,155	0,1,0	368	209	1	1.0	0.998,0.997,1.0	1.0,0.992,1.0	0.001
1289	gene:Solyc02g079960.2	NA	2	+	44333727	44333850	44336716	44336776	44333445	44333604	44336857	44337341	1289	1260,1177,727	1,1,0	121,370,303	0,1,0	272	209	1	1.0	0.999,0.999,1.0	1.0,0.996,1.0	0.001
1292	gene:Solyc03g062680.2	NA	3	-	31920469	31920564	31923147	31923244	31920144	31920207	31923360	31923409	1292	260,225,186	0,0,2	98,260,168	0,0,1	246	244	1	1.0	1.0,1.0,0.989	1.0,1.0,0.994	-0.002
129	gene:Solyc12g019010.1	NA	12	-	8973892	8974091	8974323	8974429	8973129	8973229	8975813	8975904	129	1,0,0	39,13,13	0,0,0	11,18,18	255	348	1	1.0	0.034,0.0,0.0	0.0,0.0,0.0	0.011
1306	gene:Solyc01g079390.2	NA	1	+	78478269	78478389	78478389	78478550	78477530	78477751	78478649	78478697	1306	1,4,1	245,185,140	0,0,0	14,25,4	269	310	1	1.0	0.005,0.024,0.008	0.0,0.0,0.0	0.012
1308	gene:Solyc01g057680.2	NA	1	+	63465651	63465709	63467368	63467543	63463712	63463857	63470831	63470954	1308	4,1,0	18,26,7	0,0,0	0,7,2	207	324	1	1.0	0.258,0.057,0.0	NA,0.0,0.0	0.105
1311	gene:Solyc01g057680.2	NA	1	+	63465470	63465709	63467368	63467513	63463712	63463857	63470831	63470954	1311	0,0,2	4,16,0	0,0,0	0,1,0	388	294	1	1.0	0.0,0.0,1.0	NA,0.0,NA	0.333
1316	gene:Solyc12g099430.1	NA	12	+	66585109	66585387	66585945	66586048	66584034	66584239	66587071	66587327	1316	1874,1138,1282	1,2,0	12,82,34	0,0,0	427	252	1	1.0	0.999,0.997,1.0	1.0,1.0,1.0	-0.001
1317	gene:Solyc01g100360.2	NA	1	-	90417214	90417316	90417429	90417495	90416684	90417062	90417575	90417647	1317	0,0,0	0,0,2	0,4,0	0,1,0	215	251	1	1.0	NA,NA,0.0	NA,0.824,NA	-0.824
1318	gene:Solyc01g100360.2	NA	1	-	90417214	90417270	90417429	90417495	90416684	90417062	90417575	90417647	1318	0,0,0	1,0,2	0,4,0	0,0,4	215	205	1	1.0	0.0,NA,0.0	NA,1.0,0.0	-0.5
1319	gene:Solyc01g100360.2	NA	1	-	90417214	90417270	90417270	90417316	90416684	90417062	90417575	90417647	1319	0,0,0	1,0,2	0,1,0	0,0,4	195	205	1	1.0	0.0,NA,0.0	NA,1.0,0.0	-0.5
1320	gene:Solyc01g100360.2	NA	1	-	90417214	90417270	90417270	90417495	90416684	90417062	90417575	90417647	1320	0,0,0	1,0,2	0,2,0	0,0,4	374	205	1	1.0	0.0,NA,0.0	NA,1.0,0.0	-0.5
1330	gene:Solyc11g066390.1	NA	11	+	52165476	52165612	52166528	52166606	52165237	52165291	52167925	52167951	1330	0,0,5	2,4,1	0,0,0	2,0,0	285	227	1	1.0	0.0,0.0,0.799	0.0,NA,NA	0.266
1333	gene:Solyc01g111020.2	NA	1	-	97434274	97434383	97434987	97435023	97434037	97434178	97435161	97435326	1333	0,0,6	5,2,0	0,0,0	4,0,0	185	258	1	1.0	0.0,0.0,1.0	0.0,NA,NA	0.333
1334	gene:Solyc04g072140.2	NA	4	+	59165503	59165563	59165670	59165755	59165349	59165406	59166145	59166212	1334	9,4,22	38,19,17	0,1,0	1,4,3	209	234	1	1.0	0.21,0.191,0.592	0.0,0.219,0.0	0.258
1337	gene:Solyc03g025600.2	NA	3	+	2999379	2999509	3000697	3000754	2996354	2996437	3001996	3002083	1337	47,33,16	2,0,0	9,27,25	0,0,0	279	206	1	1.0	0.946,1.0,1.0	1.0,1.0,1.0	-0.018
1339	gene:Solyc01g006230.2	NA	1	+	857219	857278	857615	857808	856841	856980	858529	858585	1339	2,0,0	7,0,1	0,0,0	0,0,1	208	342	1	1.0	0.32,NA,0.0	NA,NA,0.0	0.16
133	gene:Solyc12g019010.1	NA	12	-	8973881	8974091	8974313	8974429	8973129	8973229	8979428	8979493	133	4,3,2	60,28,25	2,4,0	12,25,28	265	359	0.7612768931413134	1.0	0.083,0.127,0.098	0.184,0.178,0.0	-0.018
1341	gene:Solyc08g075160.2	NA	8	+	59305207	59305295	59305519	59305595	59304988	59305114	59306033	59306130	1341	3,0,0	89,45,39	0,2,0	47,100,47	237	225	1	1.0	0.031,0.0,0.0	0.0,0.019,0.0	0.004
1343	gene:Solyc02g094400.2	NA	2	+	54932443	54932497	54932572	54932950	54932073	54932243	54933030	54933227	1343	0,2,0	29663,24860,18517	0,0,0	51,127,92	203	527	1	1.0	0.0,0.0,0.0	0.0,0.0,0.0	0.0
1344	gene:Solyc02g094400.2	NA	2	+	54932443	54932497	54933030	54933227	54932073	54932243	54933302	54933814	1344	5,16,16	23127,26632,14886	0,0,0	50,140,126	203	346	1	1.0	0.0,0.001,0.002	0.0,0.0,0.0	0.001
1345	gene:Solyc02g094400.2	NA	2	+	54932443	54932497	54933030	54933231	54932073	54932243	54933302	54933814	1345	5,16,16	6981,6717,3921	0,0,0	10,22,25	203	350	1	1.0	0.001,0.004,0.007	0.0,0.0,0.0	0.004
1348	gene:Solyc02g094400.2	NA	2	+	54932434	54932497	54933030	54933231	54932073	54932243	54933302	54933814	1348	3439,1991,2040	6981,6717,3921	8,9,10	10,22,25	212	350	0.810176577076469	1.0	0.449,0.329,0.462	0.569,0.403,0.398	-0.043
1349	gene:Solyc02g085560.2	NA	2	+	48390388	48390495	48391505	48391577	48390097	48390133	48393936	48393985	1349	31,18,25	9,7,7	2,9,3	0,3,4	256	221	0.7658786958404775	1.0	0.748,0.689,0.755	1.0,0.721,0.393	0.026
1362	gene:Solyc09g091550.2	NA	9	+	70803664	70803805	70804156	70804411	70802563	70802704	70804531	70805153	1362	0,6,0	264,128,268	0,2,0	45,94,23	290	404	0.6957706419712089	1.0	0.0,0.061,0.0	0.0,0.029,0.0	0.011
1364	gene:Solyc05g050380.2	NA	5	+	60489924	60490036	60490036	60490213	60489018	60489314	60490313	60490550	1364	814,516,565	2,6,6	28,92,65	0,0,1	261	326	1	1.0	0.998,0.991,0.992	1.0,1.0,0.988	-0.002
1367	gene:Solyc05g007810.2	NA	5	-	2252113	2252133	2252358	2252408	2250598	2251197	2252536	2252564	1367	0,0,0	1,0,1	0,2,0	0,0,0	199	169	1	1.0	0.0,NA,0.0	NA,1.0,NA	-1.0
1370	gene:Solyc07g006270.2	NA	7	+	1063445	1063578	1063961	1064050	1061673	1061682	1064816	1064898	1370	2,2,0	910,1123,701	1,0,0	581,1327,751	282	238	1	1.0	0.002,0.002,0.0	0.001,0.0,0.0	0.001
1371	gene:Solyc07g006270.2	NA	7	+	1063447	1063578	1063961	1064050	1061673	1061682	1064816	1064898	1371	1,1,1	910,1123,701	0,1,0	581,1327,751	280	238	1	1.0	0.001,0.001,0.001	0.0,0.001,0.0	0.001
1375	gene:Solyc11g007740.1	NA	11	+	1973051	1973147	1973513	1973642	1972829	1972898	1974460	1974559	1375	2,0,2	0,1,0	0,0,0	0,2,0	245	278	1	1.0	1.0,0.0,1.0	NA,0.0,NA	0.667
1379	gene:Solyc08g029130.2	NA	8	-	38118378	38118440	38119261	38119336	38117326	38117457	38119536	38119642	1379	50,23,40	1,0,0	4,11,4	0,0,0	224	211	1	1.0	0.979,1.0,1.0	1.0,1.0,1.0	-0.007
137	gene:Solyc12g019010.1	NA	12	-	8973881	8974091	8974323	8974429	8973129	8973229	8975813	8975904	137	1,0,0	54,24,18	0,0,0	9,25,26	255	359	1	1.0	0.025,0.0,0.0	0.0,0.0,0.0	0.008
1381	gene:Solyc06g070980.2	NA	6	-	43589771	43589858	43590401	43590427	43589587	43589676	43590545	43590679	1381	2576,2276,1603	14,13,8	504,1606,929	0,0,2	175	236	1	1.0	0.996,0.996,0.996	1.0,1.0,0.998	-0.003
1382	gene:Solyc06g070980.2	NA	6	-	43589771	43589858	43590401	43590439	43589587	43589676	43590545	43590679	1382	1,0,0	14,13,8	0,1,0	0,0,2	187	236	1	1.0	0.083,0.0,0.0	NA,1.0,0.0	-0.472
1383	gene:Solyc06g070980.2	NA	6	-	43589768	43589858	43590401	43590439	43589603	43589667	43590545	43590679	1383	2,2,0	71,86,38	0,0,1	9,13,13	187	239	1	1.0	0.035,0.029,0.0	0.0,0.0,0.09	-0.009
1384	gene:Solyc06g070980.2	NA	6	-	43589768	43589858	43590401	43590439	43589587	43589638	43590545	43590679	1384	5,0,0	17,12,8	0,0,0	0,0,4	187	239	1	1.0	0.273,0.0,0.0	NA,NA,0.0	0.091
1386	gene:Solyc06g070980.2	NA	6	-	43589768	43589858	43590401	43590439	43589587	43589676	43590545	43590679	1386	1,0,0	8007,9217,5018	0,1,0	929,3241,2219	187	239	1	1.0	0.0,0.0,0.0	0.0,0.0,0.0	0.0
1388	gene:Solyc06g070980.2	NA	6	-	43589587	43589667	43590401	43590439	43587207	43587671	43590545	43590679	1388	1,0,0	7111,8620,4467	0,0,0	1024,3064,2030	187	229	1	1.0	0.0,0.0,0.0	0.0,0.0,0.0	0.0
1397	gene:Solyc04g054740.2	NA	4	+	53183881	53184070	53184155	53184195	53183633	53183810	53184382	53184809	1397	1788,1892,1114	0,1,0	432,1020,713	0,0,0	338	189	1	1.0	1.0,0.999,1.0	1.0,1.0,1.0	-0.0
13	gene:Solyc05g054980.2	NA	5	-	64763401	64763549	64764039	64764173	64763107	64763217	64764836	64764927	13	77,62,51	171,160,119	13,32,25	23,82,66	283	297	0.7016363090633488	1.0	0.321,0.289,0.31	0.372,0.291,0.284	-0.009
1419	gene:Solyc03g097180.2	NA	3	-	59502999	59503108	59503969	59504075	59500544	59500660	59504160	59504484	1419	1,5,0	150,122,81	0,0,2	24,29,26	255	258	1	1.0	0.007,0.04,0.0	0.0,0.0,0.072	-0.008
141	gene:Solyc12g019010.1	NA	12	-	8973895	8974091	8974313	8974429	8973129	8973229	8979428	8979493	141	4,3,2	110,96,50	2,4,0	32,77,55	265	345	0.7486358028001665	1.0	0.045,0.039,0.049	0.075,0.063,0.0	-0.002
1421	gene:Solyc04g008110.2	NA	4	-	1765722	1766426	1766723	1766797	1764261	1764753	1767021	1767251	1421	1,0,0	730,500,461	0,0,0	80,223,142	223	853	1	1.0	0.005,0.0,0.0	0.0,0.0,0.0	0.002
1424	gene:Solyc05g050940.2	NA	5	+	61169270	61169353	61169391	61169482	61168983	61169080	61170283	61170333	1424	0,2,0	94,71,50	0,0,0	28,71,48	232	240	1	1.0	0.0,0.028,0.0	0.0,0.0,0.0	0.009
1425	gene:Solyc05g050940.2	NA	5	+	61169270	61169353	61169391	61169501	61168983	61169080	61170283	61170333	1425	0,2,0	49,30,29	0,0,0	17,37,18	232	259	1	1.0	0.0,0.069,0.0	0.0,0.0,0.0	0.023
1426	gene:Solyc05g050940.2	NA	5	+	61169270	61169353	61169391	61169485	61168983	61169080	61170283	61170333	1426	0,2,0	48,28,30	0,0,0	17,37,16	232	243	1	1.0	0.0,0.07,0.0	0.0,0.0,0.0	0.023
1427	gene:Solyc05g050940.2	NA	5	+	61169323	61169353	61169391	61169482	61168983	61169080	61170283	61170333	1427	0,1,0	94,71,50	0,0,0	28,71,48	179	240	1	1.0	0.0,0.019,0.0	0.0,0.0,0.0	0.006
1428	gene:Solyc05g050940.2	NA	5	+	61169323	61169353	61169391	61169501	61168983	61169080	61170283	61170333	1428	0,1,0	49,30,29	0,0,0	17,37,18	179	259	1	1.0	0.0,0.046,0.0	0.0,0.0,0.0	0.015
1429	gene:Solyc05g050940.2	NA	5	+	61169323	61169353	61169391	61169485	61168983	61169080	61170283	61170333	1429	0,1,0	48,28,30	0,0,0	17,37,16	179	243	1	1.0	0.0,0.046,0.0	0.0,0.0,0.0	0.015
1430	gene:Solyc05g009780.2	NA	5	-	3974974	3975022	3975056	3975118	3973338	3973653	3976552	3976650	1430	0,0,0	451,545,280	0,1,0	147,500,413	211	197	1	1.0	0.0,0.0,0.0	0.0,0.002,0.0	-0.001
1431	gene:Solyc05g009780.2	NA	5	-	3974974	3975022	3975056	3975132	3973338	3973653	3976552	3976650	1431	0,0,0	451,545,280	0,2,0	147,500,413	225	197	1	1.0	0.0,0.0,0.0	0.0,0.003,0.0	-0.001
1432	gene:Solyc05g009780.2	NA	5	-	3974974	3975022	3975056	3975173	3973338	3973653	3976552	3976650	1432	2,0,1	451,545,280	0,1,0	147,500,413	266	197	1	1.0	0.003,0.0,0.003	0.0,0.001,0.0	0.002
1445	gene:Solyc12g094620.1	NA	12	+	64803257	64803277	64803277	64803304	64802392	64803169	64803434	64803478	1445	3974,4171,2184	1,3,0	1068,2424,1660	0,0,0	169	176	1	1.0	1.0,0.999,1.0	1.0,1.0,1.0	-0.0
1446	gene:Solyc12g094620.1	NA	12	+	64803257	64803277	64803277	64803346	64802392	64803169	64803434	64803478	1446	3974,4171,2184	2,3,0	1068,2424,1660	0,0,0	169	218	1	1.0	1.0,0.999,1.0	1.0,1.0,1.0	-0.0
1449	gene:Solyc12g094620.1	NA	12	+	64803277	64803304	64803305	64803347	64802392	64803169	64803434	64803502	1449	1,3,0	4693,5658,2256	0,0,0	970,2808,1674	176	191	1	1.0	0.0,0.001,0.0	0.0,0.0,0.0	0.0
145	gene:Solyc12g019010.1	NA	12	-	8973895	8974091	8974323	8974429	8973129	8973229	8975813	8975904	145	1,0,0	104,92,43	0,0,0	29,77,53	255	345	1	1.0	0.013,0.0,0.0	0.0,0.0,0.0	0.004
1461	gene:Solyc06g050310.2	NA	6	-	32922821	32922909	32924051	32924197	32922317	32922401	32925115	32925220	1461	3,3,0	153,142,72	0,0,0	15,57,27	295	237	1	1.0	0.016,0.017,0.0	0.0,0.0,0.0	0.011
1462	gene:Solyc06g050310.2	NA	6	-	32922821	32922909	32924051	32924204	32922317	32922401	32925115	32925220	1462	1,1,1	153,142,72	0,0,1	15,57,27	302	237	1	1.0	0.005,0.005,0.011	0.0,0.0,0.028	-0.002
1464	gene:Solyc06g050310.2	NA	6	-	32922821	32922895	32924051	32924197	32922317	32922401	32925115	32925220	1464	3,3,0	149,135,72	0,0,0	15,55,27	295	223	1	1.0	0.015,0.017,0.0	0.0,0.0,0.0	0.011
1465	gene:Solyc06g050310.2	NA	6	-	32922821	32922895	32924051	32924204	32922317	32922401	32925115	32925220	1465	1,1,1	149,135,72	0,0,1	15,55,27	302	223	1	1.0	0.005,0.005,0.01	0.0,0.0,0.027	-0.002
1467	gene:Solyc11g008960.1	NA	11	-	3115365	3115430	3115891	3116115	3115079	3115223	3116214	3116358	1467	3,4,2	89,52,53	2,0,0	6,23,9	373	214	1	1.0	0.019,0.042,0.021	0.161,0.0,0.0	-0.026
1475	gene:Solyc11g018740.1	NA	11	+	9347793	9347831	9348556	9348797	9347679	9347709	9348878	9348944	1475	4,0,0	5,1,5	0,0,0	0,2,0	187	390	1	1.0	0.625,0.0,0.0	NA,0.0,NA	0.208
1480	gene:Solyc02g084490.1	NA	2	+	47584301	47584346	47584673	47584763	47584082	47584178	47584886	47584937	1480	2,0,1	0,0,1	0,0,0	0,2,0	194	239	1	1.0	1.0,NA,0.552	NA,0.0,NA	0.776
1486	gene:Solyc03g117650.2	NA	3	+	66735064	66735143	66735516	66735565	66734785	66734978	66735924	66735992	1486	1,1,1	38,28,32	0,0,0	2,12,10	228	198	0.7645103998676283	1.0	0.022,0.03,0.026	0.0,0.0,0.0	0.026
1492	gene:Solyc01g103020.2	NA	1	+	91690985	91691040	91691059	91691214	91690652	91690721	91691313	91691430	1492	27,16,21	3,1,0	0,6,1	0,0,0	204	304	1	1.0	0.931,0.96,1.0	NA,1.0,1.0	-0.036
1495	gene:Solyc05g053950.2	NA	5	+	63966064	63966159	63966376	63966491	63965210	63965540	63966804	63966897	1495	0,2,1	124,51,46	0,0,0	5,13,20	244	264	1	1.0	0.0,0.041,0.023	0.0,0.0,0.0	0.021
1496	gene:Solyc05g053950.2	NA	5	+	63966064	63966159	63966379	63966491	63965210	63965540	63966804	63966897	1496	0,2,1	227,115,99	0,0,0	16,54,43	244	261	1	1.0	0.0,0.018,0.011	0.0,0.0,0.0	0.01
1498	gene:Solyc03g124030.2	NA	3	-	70745161	70745255	70746019	70746107	70743790	70743899	70746502	70746540	1498	1,0,0	294,143,181	0,6,0	46,117,71	237	243	0.857710454781476	1.0	0.003,0.0,0.0	0.0,0.05,0.0	-0.016
1504	gene:Solyc09g020190.2	NA	9	+	19187945	19188173	19188200	19188369	19187669	19187846	19188921	19189409	1504	34,11,13	41,38,22	0,0,1	2,4,4	377	318	1	1.0	0.412,0.196,0.333	0.0,0.0,0.174	0.256
1510	gene:Solyc06g011570.2	NA	6	-	8118796	8118885	8118885	8118980	8117885	8117918	8119117	8119213	1510	12,10,9	0,0,2	0,8,0	0,0,0	244	238	1	1.0	1.0,1.0,0.814	NA,1.0,NA	-0.062
1511	gene:Solyc02g062920.2	NA	2	+	34863943	34863976	34864156	34864278	34863798	34863869	34864473	34864544	1511	2,0,3	1,1,2	0,0,0	0,1,0	182	271	1	1.0	0.749,0.0,0.691	NA,0.0,NA	0.48
1516	gene:Solyc02g062920.2	NA	2	+	34863943	34863976	34864153	34864278	34863798	34863869	34864473	34864544	1516	2,0,3	7,4,6	0,0,0	0,1,0	182	274	1	1.0	0.301,0.0,0.429	NA,0.0,NA	0.243
1517	gene:Solyc02g094550.2	NA	2	+	55091771	55091876	55097683	55097752	55091533	55091646	55097918	55098006	1517	0,0,3	153,79,115	0,0,2	11,55,33	254	218	1	1.0	0.0,0.0,0.022	0.0,0.0,0.049	-0.009
1519	gene:Solyc02g086580.2	NA	2	+	49237515	49237533	49237677	49237760	49237106	49237156	49237852	49238045	1519	2,1,0	14,8,1	0,0,0	0,2,2	167	232	1	1.0	0.166,0.148,0.0	NA,0.0,0.0	0.105
1520	gene:Solyc02g078300.2	NA	2	-	43045259	43045319	43046100	43046310	43043863	43044187	43046998	43047114	1520	0,0,1	0,0,0	0,0,0	2,0,0	359	209	1	1.0	NA,NA,1.0	0.0,NA,NA	1.0
1526	gene:Solyc01g087370.2	NA	1	-	82322601	82322699	82328213	82328320	82314087	82314163	82330207	82330334	1526	1,3,1	6,3,5	0,0,1	0,6,2	256	247	1	1.0	0.139,0.491,0.162	NA,0.0,0.325	0.102
1532	gene:Solyc01g087370.2	NA	1	-	82322601	82322704	82328213	82328320	82314087	82314163	82330207	82330334	1532	1,3,1	7,3,7	0,0,1	0,2,2	256	252	1	1.0	0.123,0.496,0.123	NA,0.0,0.33	0.082
1539	gene:Solyc01g104560.2	NA	1	+	93029173	93029274	93029516	93029585	93028129	93028201	93029712	93029797	1539	62,44,40	1,0,0	9,7,2	0,0,0	250	218	1	1.0	0.982,1.0,1.0	1.0,1.0,1.0	-0.006
153	gene:Solyc01g091800.2	NA	1	-	85362123	85362219	85362219	85362283	85360702	85360787	85362389	85362491	153	3,0,0	181,150,125	0,4,0	33,121,89	213	245	0.894900093326891	1.0	0.019,0.0,0.0	0.0,0.037,0.0	-0.006
1544	gene:Solyc01g112310.2	NA	1	+	98394182	98394410	98396166	98396332	98393407	98393616	98396425	98396588	1544	13,4,5	3,1,0	1,0,2	0,3,0	377	315	0.7604937146394352	1.0	0.784,0.77,1.0	1.0,0.0,1.0	0.185
1546	gene:Solyc03g025610.1	NA	3	+	3010381	3010446	3013274	3013382	3010008	3010131	3013777	3013861	1546	1,0,4	2,0,0	0,2,0	0,0,0	214	257	1	1.0	0.375,NA,1.0	NA,1.0,NA	-0.313
154	gene:Solyc03g044470.2	NA	3	+	9342309	9342424	9342799	9342850	9341010	9341367	9343862	9344655	154	42,23,15	0,0,1	3,18,3	0,0,0	264	200	1	1.0	1.0,1.0,0.919	1.0,1.0,1.0	-0.027
1552	gene:Solyc10g045310.1	NA	10	-	32667624	32667635	32667635	32667678	32667185	32667288	32667773	32667952	1552	0,0,0	9,14,11	0,1,0	2,18,7	192	160	1	1.0	0.0,0.0,0.0	0.0,0.044,0.0	-0.015
1553	gene:Solyc10g044510.1	NA	10	+	26655368	26655421	26655632	26655724	26654865	26654982	26656924	26656999	1553	0,1,0	13,8,10	0,0,0	2,15,9	202	241	1	1.0	0.0,0.13,0.0	0.0,0.0,0.0	0.043
1558	gene:Solyc05g052630.2	NA	5	-	62847507	62847660	62847812	62847846	62846079	62846323	62849168	62849284	1558	14,3,2	3,4,4	0,7,5	0,15,2	183	302	0.7537829730366696	1.0	0.885,0.553,0.452	NA,0.435,0.805	0.01
155	gene:Solyc03g044470.2	NA	3	+	9342315	9342424	9342799	9342850	9341010	9341367	9343862	9344655	155	16,8,9	0,0,1	1,9,0	0,0,0	258	200	1	1.0	1.0,1.0,0.875	1.0,1.0,NA	-0.042
1565	gene:Solyc05g052630.2	NA	5	-	62847507	62847557	62847812	62847932	62846079	62846323	62849168	62849284	1565	28,5,11	0,1,1	11,22,2	0,2,0	269	199	1	1.0	1.0,0.787,0.891	1.0,0.891,1.0	-0.071
1571	gene:Solyc05g052630.2	NA	5	-	62847187	62847339	62847507	62847557	62846079	62846323	62849168	62849284	1571	0,1,1	99,79,72	0,2,0	19,31,34	199	301	1	1.0	0.0,0.019,0.021	0.0,0.089,0.0	-0.016
1573	gene:Solyc05g052630.2	NA	5	-	62847187	62847237	62847812	62847843	62846079	62846323	62849168	62849284	1573	0,0,0	103,73,94	0,2,1	17,60,58	180	199	1	1.0	0.0,0.0,0.0	0.0,0.036,0.019	-0.018
1574	gene:Solyc05g052630.2	NA	5	-	62847187	62847237	62847812	62847846	62846079	62846323	62849168	62849284	1574	14,3,2	103,73,94	0,7,5	17,60,58	183	199	0.8621332191143969	1.0	0.129,0.043,0.023	0.0,0.113,0.086	-0.001
1577	gene:Solyc05g052630.2	NA	5	-	62847187	62847237	62847507	62847557	62846079	62846323	62849168	62849284	1577	0,1,1	103,73,94	0,2,0	17,60,58	199	199	1	1.0	0.0,0.014,0.011	0.0,0.032,0.0	-0.002
1578	gene:Solyc10g085100.1	NA	10	-	64410673	64410740	64410868	64410976	64410196	64410267	64411941	64412273	1578	3,0,0	1299,871,853	0,0,0	19,78,36	257	216	1	1.0	0.002,0.0,0.0	0.0,0.0,0.0	0.001
1580	gene:Solyc06g054010.2	NA	6	+	36879485	36879761	36880170	36880248	36879199	36879348	36880707	36881321	1580	71,55,48	22,27,19	9,40,4	4,12,5	425	227	0.8059435932771845	1.0	0.633,0.521,0.574	0.546,0.64,0.299	0.081
162	gene:Solyc01g097010.2	NA	1	+	87992000	87992210	87994243	87994338	87989542	87989795	87995548	87995697	162	9,5,4	0,3,0	6,0,0	0,0,0	359	244	1	1.0	1.0,0.531,1.0	1.0,NA,NA	-0.156
166	gene:Solyc12g019110.1	NA	12	+	9135339	9135545	9139168	9139395	9132231	9132321	9140834	9140946	166	3,0,0	2,0,3	2,0,0	2,4,0	355	376	0.7181206004705846	1.0	0.614,NA,0.0	0.514,0.0,NA	0.05
169	gene:Solyc06g071410.2	NA	6	-	43932435	43932514	43933180	43933302	43931909	43932106	43934025	43934561	169	268,157,166	5,0,0	61,167,116	0,0,1	271	228	1	1.0	0.978,1.0,1.0	1.0,1.0,0.99	-0.004
171	gene:Solyc03g120200.1	NA	3	-	68661259	68661484	68662618	68662673	68661027	68661109	68664199	68664348	171	6,0,0	2,0,5	0,2,0	0,2,0	204	374	1	1.0	0.846,NA,0.0	NA,0.647,NA	-0.224
172	gene:Solyc07g014590.2	NA	7	-	4927484	4927591	4928232	4928340	4927305	4927390	4928428	4928587	172	6,1,5	2,2,0	0,4,1	0,0,2	257	256	1	1.0	0.749,0.332,1.0	NA,1.0,0.332	0.028
173	gene:Solyc08g075530.2	NA	8	+	59692779	59693077	59693189	59693215	59692250	59692429	59694797	59694935	173	378,118,239	1,0,0	19,95,41	0,0,0	447	175	1	1.0	0.993,1.0,1.0	1.0,1.0,1.0	-0.002
177	gene:Solyc08g075530.2	NA	8	+	59692831	59693077	59693189	59693215	59692250	59692429	59694797	59694935	177	135,38,92	1,0,0	10,28,21	0,0,0	395	175	1	1.0	0.984,1.0,1.0	1.0,1.0,1.0	-0.005
17	gene:Solyc09g061290.2	NA	9	-	58606142	58606224	58606270	58606295	58605135	58605213	58606379	58606532	17	1,1,0	136,120,66	0,0,1	10,71,58	174	231	1	1.0	0.01,0.011,0.0	0.0,0.0,0.022	-0.0
185	gene:Solyc06g051780.2	NA	6	+	35452648	35452807	35453683	35453864	35443583	35443653	35455267	35455398	185	19,12,21	1,0,1	10,10,10	0,0,0	308	330	1	1.0	0.953,1.0,0.957	1.0,1.0,1.0	-0.03
188	gene:Solyc01g008320.2	NA	1	+	2444266	2444309	2444478	2444578	2444148	2444195	2446260	2446906	188	1,0,0	3,1,4	0,0,0	0,0,4	192	249	1	1.0	0.302,0.0,0.0	NA,NA,0.0	0.101
18	gene:Solyc07g066310.2	PSBR	7	+	67786636	67786695	67786851	67786911	67785817	67786024	67786983	67787036	18	21953,25217,11992	0,3,0	8371,25971,17938	0,2,1	208	209	1	1.0	1.0,1.0,1.0	1.0,1.0,1.0	0.0
191	gene:Solyc08g066580.2	NA	8	-	55304187	55304232	55304372	55304499	55303479	55303901	55304686	55304743	191	1,0,0	1,0,0	0,0,4	0,0,0	276	194	1	1.0	0.413,NA,NA	NA,NA,1.0	-0.587
195	gene:Solyc01g009610.2	NA	1	-	3845155	3845291	3846254	3846309	3843463	3843598	3846727	3846800	195	4,4,0	122,139,79	0,3,4	57,119,85	204	285	0.8499201636379187	1.0	0.044,0.039,0.0	0.0,0.034,0.062	-0.004
197	gene:Solyc09g011300.2	NA	9	+	4643172	4643282	4643324	4643406	4643017	4643095	4643737	4643786	197	0,0,2	201,175,118	0,0,0	121,277,241	259	231	1	1.0	0.0,0.0,0.015	0.0,0.0,0.0	0.005
198	gene:Solyc03g123630.2	NA	3	-	70426277	70426385	70426784	70426883	70425058	70425997	70427036	70427717	198	9,4,9	2,0,0	2,1,0	0,0,0	248	257	0.6921754468879794	1.0	0.823,1.0,1.0	1.0,1.0,NA	-0.059
199	gene:Solyc01g074030.2	NA	1	+	81361136	81361245	81361337	81361440	81361020	81361052	81361624	81362077	199	2,0,2	980,902,659	0,0,0	135,348,215	258	252	1	1.0	0.002,0.0,0.003	0.0,0.0,0.0	0.002
19	gene:Solyc07g066310.2	PSBR	7	+	67786636	67786695	67786851	67786906	67785817	67786024	67786983	67787036	19	21953,25217,11992	0,3,0	8371,25971,17938	0,2,0	208	204	1	1.0	1.0,1.0,1.0	1.0,1.0,1.0	0.0
200	gene:Solyc01g074030.2	NA	1	+	81361119	81361245	81361337	81361440	81361020	81361052	81361624	81362077	200	0,0,2	980,902,659	0,0,0	135,348,215	275	252	1	1.0	0.0,0.0,0.003	0.0,0.0,0.0	0.001
202	gene:Solyc06g007510.2	NA	6	-	1502684	1502789	1503194	1503316	1501285	1501777	1504032	1504139	202	0,4,0	3261,3246,1950	0,2,1	711,1815,1356	271	254	1	1.0	0.0,0.001,0.0	0.0,0.001,0.001	-0.0
207	gene:Solyc07g043420.2	NA	7	+	57180241	57180328	57180400	57180666	57179844	57180032	57180746	57181056	207	0,2,0	6019,5019,4543	0,0,0	3660,9210,7379	236	415	1	1.0	0.0,0.001,0.0	0.0,0.0,0.0	0.0
20	gene:Solyc07g066310.2	PSBR	7	+	67786636	67786695	67786851	67786905	67785817	67786024	67786983	67787036	20	21953,25217,11992	0,3,0	8371,25971,17938	0,2,0	208	203	1	1.0	1.0,1.0,1.0	1.0,1.0,1.0	0.0
210	gene:Solyc10g085930.1	NA	10	-	64943388	64943471	64943509	64943567	64942936	64943134	64944337	64944446	210	26,4,23	10,4,1	6,13,8	0,0,1	207	232	1	1.0	0.745,0.528,0.963	1.0,1.0,0.9	-0.221
211	gene:Solyc10g085930.1	NA	10	-	64943437	64943471	64943509	64943567	64942936	64943134	64944337	64944446	211	26,4,23	1,1,0	6,13,8	0,0,0	207	183	1	1.0	0.958,0.78,1.0	1.0,1.0,1.0	-0.087
225	gene:Solyc04g007020.2	NA	4	-	740859	740931	741004	741045	740449	740614	741507	742225	225	31,9,26	2,0,6	0,1,0	0,0,0	190	221	1	1.0	0.947,1.0,0.834	NA,1.0,NA	-0.073
229	gene:Solyc04g007020.2	NA	4	-	740699	740931	741004	741045	740449	740614	741507	742225	229	31,9,26	57,55,78	0,1,0	6,13,8	190	381	1	1.0	0.522,0.247,0.401	0.0,0.134,0.0	0.345
233	gene:Solyc04g007020.2	NA	4	-	740696	740931	741004	741045	740449	740614	741507	742225	233	31,9,26	55,52,81	0,1,0	6,13,8	190	384	1	1.0	0.533,0.259,0.393	0.0,0.135,0.0	0.35
241	gene:Solyc11g073130.1	NA	11	+	56218367	56218517	56219405	56219482	56218161	56218215	56220377	56220445	241	4,7,2	9,7,3	0,0,1	2,12,6	299	226	1	1.0	0.251,0.43,0.335	0.0,0.0,0.112	0.301
242	gene:Solyc11g073130.1	NA	11	+	56218367	56218434	56219405	56219482	56218161	56218215	56220377	56220445	242	0,0,0	9,7,3	0,0,2	2,12,6	216	226	1	1.0	0.0,0.0,0.0	0.0,0.0,0.259	-0.086
244	gene:Solyc11g073130.1	NA	11	+	56218321	56218434	56219405	56219482	56218161	56218215	56220377	56220445	244	2,2,0	9,7,3	0,0,2	2,12,6	262	226	1	1.0	0.161,0.198,0.0	0.0,0.0,0.223	0.045
252	gene:Solyc08g066620.2	NA	8	+	55375664	55375726	55375761	55375844	55374775	55374837	55376670	55376850	252	8,6,1	1,9,0	0,0,2	0,0,0	211	232	1	1.0	0.898,0.423,1.0	NA,NA,1.0	-0.226
254	gene:Solyc06g009220.2	NA	6	+	3169951	3169995	3170196	3170260	3168770	3168828	3171153	3171253	254	0,1,5	201,157,102	0,3,0	37,173,90	193	213	0.9137643344112064	1.0	0.0,0.007,0.051	0.0,0.019,0.0	0.013
256	gene:Solyc06g009220.2	NA	6	+	3169954	3169995	3170196	3170260	3168770	3168828	3171153	3171253	256	2,0,3	201,157,102	0,0,0	37,173,90	190	213	1	1.0	0.011,0.0,0.032	0.0,0.0,0.0	0.014
257	gene:Solyc11g043150.1	NA	11	+	33461703	33461784	33464405	33464452	33461141	33461286	33466037	33466120	257	0,0,0	8,10,15	0,0,2	7,8,6	230	196	1	1.0	0.0,0.0,0.0	0.0,0.0,0.221	-0.074
258	gene:Solyc11g007940.1	NA	11	+	2170779	2170803	2172219	2172243	2170478	2170606	2172652	2172846	258	0,0,0	0,0,1	0,2,0	0,0,0	173	173	1	1.0	NA,NA,0.0	NA,1.0,NA	-1.0
25	gene:Solyc07g066310.2	PSBR	7	+	67786649	67786695	67786851	67786907	67785817	67786024	67786983	67787036	25	0,3,0	4311,4856,2123	0,0,0	3685,8517,5852	195	205	1	1.0	0.0,0.001,0.0	0.0,0.0,0.0	0.0
261	gene:Solyc04g079040.2	NA	4	-	63637361	63637438	63638170	63638296	63636476	63636514	63639420	63639769	261	0,0,2	6,3,5	0,0,0	3,6,2	275	226	1	1.0	0.0,0.0,0.247	0.0,0.0,0.0	0.082
264	gene:Solyc08g065980.2	NA	8	+	54414973	54415154	54418612	54418723	54413123	54414231	54420809	54420925	264	2,4,0	4,1,5	0,0,0	0,0,2	330	260	1	1.0	0.283,0.759,0.0	NA,NA,0.0	0.347
266	gene:Solyc12g097030.1	NA	12	+	65698057	65698153	65698186	65698265	65697479	65697598	65698689	65698798	266	0,4,0	72,79,46	0,0,0	4,47,35	245	228	0.9162696683367959	1.0	0.0,0.045,0.0	0.0,0.0,0.0	0.015
267	gene:Solyc12g097030.1	NA	12	+	65698077	65698153	65698186	65698265	65697479	65697598	65698689	65698798	267	88,102,45	72,79,46	10,45,45	4,47,35	225	228	0.8144013302289839	1.0	0.553,0.567,0.498	0.717,0.492,0.566	-0.052
268	gene:Solyc11g005200.1	NA	11	-	170869	170960	172595	172670	170543	170614	173676	173742	268	55,38,32	7,0,1	5,18,7	1,0,0	224	240	1	1.0	0.894,1.0,0.972	0.843,1.0,1.0	0.008
269	gene:Solyc11g005200.1	NA	11	-	170885	170960	172595	172670	170543	170614	173676	173742	269	55,38,32	83,53,42	5,18,7	8,15,20	224	224	0.9505495927984127	1.0	0.399,0.418,0.432	0.385,0.545,0.259	0.02
273	gene:Solyc09g007990.2	NA	9	-	1468110	1468243	1470694	1470943	1467913	1467968	1472117	1472231	273	4,0,4	5,3,2	0,0,4	0,0,2	398	282	1	1.0	0.362,0.0,0.586	NA,NA,0.586	-0.27
276	gene:Solyc11g069150.1	NA	11	-	53753960	53754002	53754446	53754476	53752676	53752753	53754675	53754740	276	0,0,4	3,5,1	0,0,0	5,2,0	179	191	1	1.0	0.0,0.0,0.81	0.0,0.0,NA	0.27
277	gene:Solyc11g069150.1	NA	11	-	53753960	53754021	53754446	53754476	53752676	53752753	53754675	53754740	277	0,0,4	7,5,1	0,0,0	1,8,3	179	210	1	1.0	0.0,0.0,0.824	0.0,0.0,0.0	0.275
27	gene:Solyc04g071990.2	NA	4	-	59015264	59015317	59020745	59020812	59014802	59014871	59021235	59022771	27	3,2,0	0,0,0	0,0,0	0,0,4	216	202	1	1.0	1.0,1.0,NA	NA,NA,0.0	1.0
281	gene:Solyc05g056230.2	NA	5	-	65588134	65588202	65588344	65588390	65587777	65587870	65588463	65588550	281	1,0,0	542,465,350	0,0,0	94,224,175	195	217	1	1.0	0.002,0.0,0.0	0.0,0.0,0.0	0.001
283	gene:Solyc09g055570.2	NA	9	+	42202328	42202379	42204494	42204566	42201084	42201235	42208321	42208393	283	2,0,4	322,33,152	0,0,0	13,38,18	200	221	1	1.0	0.007,0.0,0.028	0.0,0.0,0.0	0.012
287	gene:Solyc08g059760.2	NA	8	-	45231811	45231954	45232375	45232428	45231391	45231458	45234600	45234697	287	3,4,1	10,5,3	0,1,0	9,4,7	202	292	1	1.0	0.302,0.536,0.325	0.0,0.265,0.0	0.299
289	gene:Solyc08g059760.2	NA	8	-	45231811	45231954	45232416	45232428	45231391	45231458	45234151	45234235	289	1,1,0	22,19,18	0,1,0	14,24,16	161	292	1	1.0	0.076,0.087,0.0	0.0,0.07,0.0	0.031
294	gene:Solyc08g059760.2	NA	8	-	45232416	45232428	45234163	45234235	45231832	45231954	45234600	45234697	294	26,10,10	0,1,0	1,17,8	0,0,0	221	161	1	1.0	1.0,0.879,1.0	1.0,1.0,1.0	-0.04
295	gene:Solyc08g059760.2	NA	8	-	45232416	45232428	45234151	45234348	45231832	45231954	45234600	45234697	295	10,9,10	0,1,0	5,7,10	0,0,0	346	161	1	1.0	1.0,0.807,1.0	1.0,1.0,1.0	-0.064
296	gene:Solyc08g059760.2	NA	8	-	45232416	45232428	45234163	45234393	45231832	45231954	45234600	45234697	296	7,3,1	0,1,0	2,2,1	0,0,0	379	161	1	1.0	1.0,0.56,1.0	1.0,1.0,1.0	-0.147
297	gene:Solyc08g059760.2	NA	8	-	45232416	45232428	45234163	45234348	45231832	45231954	45234600	45234697	297	2,3,0	0,1,0	1,2,1	0,0,0	334	161	1	1.0	1.0,0.591,NA	1.0,1.0,1.0	-0.205
298	gene:Solyc08g059760.2	NA	8	-	45232416	45232428	45234151	45234393	45231832	45231954	45234600	45234697	298	15,9,11	0,1,0	6,7,10	0,0,0	391	161	1	1.0	1.0,0.788,1.0	1.0,1.0,1.0	-0.071
299	gene:Solyc08g059760.2	NA	8	-	45232416	45232428	45234151	45234235	45231832	45231954	45234600	45234697	299	51,28,31	0,1,0	9,42,31	0,0,0	233	161	1	1.0	1.0,0.951,1.0	1.0,1.0,1.0	-0.016
300	gene:Solyc08g059760.2	NA	8	-	45231832	45231954	45232416	45232428	45231391	45231458	45234151	45234235	300	1,1,0	58,54,47	0,1,0	50,100,69	161	271	1	1.0	0.028,0.03,0.0	0.0,0.017,0.0	0.014
310	gene:Solyc08g059760.2	NA	8	-	45232375	45232428	45234163	45234348	45231832	45231954	45234600	45234697	310	2,3,0	4,3,2	1,2,1	2,2,0	334	202	0.8877417684132225	1.0	0.232,0.377,0.0	0.232,0.377,1.0	-0.333
313	gene:Solyc08g059760.2	NA	8	-	45232375	45232428	45234151	45234393	45231391	45231458	45234600	45234697	313	11,4,6	3,4,1	2,5,3	0,1,0	391	202	1	1.0	0.654,0.341,0.756	1.0,0.721,1.0	-0.323
314	gene:Solyc08g059760.2	NA	8	-	45232375	45232428	45234151	45234348	45231391	45231458	45234600	45234697	314	6,4,5	3,4,1	1,5,3	0,1,0	346	202	1	1.0	0.539,0.369,0.745	1.0,0.745,1.0	-0.364
316	gene:Solyc08g006060.2	NA	8	-	812377	812494	815596	815709	811664	811818	816192	816301	316	7,0,0	0,4,0	0,0,0	0,4,0	262	266	1	1.0	1.0,0.0,NA	NA,0.0,NA	0.5
323	gene:Solyc02g091030.2	NA	2	+	52472267	52472480	52473110	52473346	52472040	52472124	52473561	52473636	323	7,12,4	0,0,1	0,3,2	0,0,0	362	385	1	1.0	1.0,1.0,0.81	NA,1.0,1.0	-0.063
324	gene:Solyc02g091030.2	NA	2	+	52472249	52472480	52473110	52473346	52472040	52472124	52473561	52473636	324	15,10,25	0,0,1	1,10,3	0,0,0	380	385	1	1.0	1.0,1.0,0.962	1.0,1.0,1.0	-0.013
330	gene:Solyc01g100270.2	NA	1	+	90339252	90339265	90340845	90340900	90338188	90338285	90344758	90344938	330	3,0,0	37,6,22	0,0,0	0,0,8	162	204	1	1.0	0.093,0.0,0.0	NA,NA,0.0	0.031
333	gene:Solyc09g091440.2	NA	9	-	70723809	70723878	70724368	70724441	70723398	70723707	70724528	70724596	333	1,0,0	87,99,37	4,0,0	6,47,40	222	218	0.8024395745272209	1.0	0.011,0.0,0.0	0.396,0.0,0.0	-0.128
334	gene:Solyc02g067420.2	NA	2	-	37606034	37606081	37606130	37606219	37604941	37605337	37607132	37607222	334	642,655,378	2,1,0	91,295,272	0,0,0	238	196	1	1.0	0.996,0.998,1.0	1.0,1.0,1.0	-0.002
337	gene:Solyc01g068630.2	NA	1	+	77838298	77838371	77838371	77838493	77838066	77838185	77839209	77839541	337	187,129,85	6,0,1	4,11,4	0,0,0	222	271	0.848342077025191	1.0	0.974,1.0,0.99	1.0,1.0,1.0	-0.012
339	gene:Solyc08g006990.1	NA	8	+	1564394	1564667	1564930	1564998	1563360	1563501	1565460	1565588	339	73,44,52	0,0,1	4,9,5	0,0,0	422	217	1	1.0	1.0,1.0,0.964	1.0,1.0,1.0	-0.012
341	gene:Solyc01g009050.2	NA	1	-	3046102	3046149	3048380	3048425	3045560	3045924	3048549	3048606	341	2,0,0	0,0,0	0,0,0	0,2,0	194	196	1	1.0	1.0,NA,NA	NA,0.0,NA	1.0
354	gene:Solyc01g103410.2	NA	1	-	92019572	92019658	92020548	92020645	92016130	92016273	92020742	92020902	354	13,14,16	1914,1363,1611	1,0,4	216,551,387	246	235	1	1.0	0.006,0.01,0.009	0.004,0.0,0.01	0.004
357	gene:Solyc01g103410.2	NA	1	-	92019572	92019658	92020548	92020671	92016130	92016273	92020742	92020902	357	8,6,4	1914,1363,1611	0,0,0	216,551,387	272	235	1	1.0	0.004,0.004,0.002	0.0,0.0,0.0	0.003
358	gene:Solyc01g103410.2	NA	1	-	92019572	92019658	92020541	92020671	92016130	92016273	92020742	92020902	358	13,16,7	1914,1363,1611	2,0,0	216,551,387	279	235	1	1.0	0.006,0.01,0.004	0.008,0.0,0.0	0.004
364	gene:Solyc03g113100.2	NA	3	-	63380663	63380758	63381689	63381758	63378294	63378783	63381861	63381950	364	0,6,1	0,4,0	0,2,2	0,1,0	218	244	1	1.0	NA,0.627,1.0	NA,0.691,1.0	-0.032
366	gene:Solyc06g011530.2	NA	6	+	8021721	8021813	8022157	8022224	8020684	8020772	8022451	8022497	366	59,11,40	89,31,66	2,14,9	5,23,10	241	216	0.7704237063617083	1.0	0.373,0.241,0.352	0.264,0.353,0.446	-0.032
367	gene:Solyc08g007380.2	NA	8	+	1966103	1966174	1966281	1966363	1963980	1964125	1967348	1967459	367	12,11,8	5,13,11	0,1,0	3,6,4	220	231	1	1.0	0.716,0.47,0.433	0.0,0.149,0.0	0.49
370	gene:Solyc10g078300.1	NA	10	+	60134418	60135031	60135195	60135218	60133441	60133526	60135298	60135472	370	4881,4134,3157	0,0,0	832,2465,1847	0,0,1	762	172	1	1.0	1.0,1.0,1.0	1.0,1.0,0.998	0.001
372	gene:Solyc08g062610.2	NA	8	+	51570160	51570215	51570729	51570788	51569942	51570053	51570861	51571404	372	0,2,0	90,84,39	1,0,0	32,90,75	204	208	1	1.0	0.0,0.024,0.0	0.031,0.0,0.0	-0.002
373	gene:Solyc08g062610.2	NA	8	+	51570131	51570215	51570729	51570788	51569942	51570053	51570861	51571404	373	67,39,13	90,84,39	17,74,19	32,90,75	233	208	0.9540860793695957	1.0	0.399,0.293,0.229	0.322,0.423,0.184	-0.003
376	gene:Solyc05g009870.2	NA	5	-	4077664	4077725	4077725	4077782	4077498	4077579	4078605	4078686	376	4,0,0	181,152,79	0,0,0	11,43,23	206	210	1	1.0	0.022,0.0,0.0	0.0,0.0,0.0	0.007
378	gene:Solyc01g099700.2	NA	1	+	89869857	89870026	89870128	89870155	89869514	89869610	89871267	89871360	378	27,18,17	0,1,0	4,2,4	0,0,0	318	176	1	1.0	1.0,0.909,1.0	1.0,1.0,1.0	-0.03
37	gene:Solyc01g091070.2	NA	1	+	84792352	84792584	84792605	84792740	84792192	84792268	84794086	84794186	37	0,0,1	56,33,20	0,0,0	0,22,20	381	284	1	1.0	0.0,0.0,0.036	NA,0.0,0.0	0.012
381	gene:Solyc09g074870.2	NA	9	-	66681136	66681178	66682045	66682175	66680128	66680218	66683466	66683551	381	11,7,7	2,0,0	2,5,0	0,0,0	279	191	0.7145586030266573	1.0	0.79,1.0,1.0	1.0,1.0,NA	-0.07
385	gene:Solyc09g065950.2	NA	9	-	64227058	64227103	64227560	64227624	64226788	64226863	64227927	64228005	385	0,2,0	2,0,0	0,0,0	2,1,0	213	194	0.7603611177016643	1.0	0.0,1.0,NA	0.0,0.0,NA	0.5
390	gene:Solyc02g092920.2	NA	2	+	53874355	53874460	53875015	53875200	53872760	53872928	53875276	53875363	390	1,4,1	184,210,109	0,4,3	90,235,208	254	334	0.7373068893129637	1.0	0.007,0.024,0.012	0.0,0.022,0.019	0.001
404	gene:Solyc07g044830.2	NA	7	+	57879283	57879467	57881879	57882054	57878960	57879004	57882993	57883364	404	2,1,2	219,258,173	0,0,0	49,140,115	333	324	1	1.0	0.009,0.004,0.011	0.0,0.0,0.0	0.008
411	gene:Solyc01g014270.2	NA	1	+	11951633	11951679	11952243	11952304	11950645	11950871	11953634	11953710	411	3,2,0	16,5,8	0,0,0	0,0,6	195	210	1	1.0	0.168,0.301,0.0	NA,NA,0.0	0.156
41	gene:Solyc03g124040.2	NA	3	-	70751020	70751238	70756164	70756309	70749854	70750471	70756798	70757044	41	1,0,2	150,106,68	0,0,0	26,45,32	294	367	1	1.0	0.008,0.0,0.035	0.0,0.0,0.0	0.014
420	gene:Solyc01g014270.2	NA	1	+	11952243	11952304	11953634	11953710	11950645	11950871	11954726	11955158	420	1,0,0	270,204,142	0,0,0	21,70,41	210	225	1	1.0	0.004,0.0,0.0	0.0,0.0,0.0	0.001
421	gene:Solyc01g014270.2	NA	1	+	11952243	11952304	11953574	11953710	11950645	11950871	11954726	11955158	421	1,0,0	159,141,90	0,0,0	12,50,31	210	285	1	1.0	0.008,0.0,0.0	0.0,0.0,0.0	0.003
422	gene:Solyc01g014270.2	NA	1	+	11952243	11952304	11953655	11953710	11950645	11950871	11954726	11955158	422	1,0,0	110,92,59	0,0,0	2,34,16	210	204	1	1.0	0.009,0.0,0.0	0.0,0.0,0.0	0.003
423	gene:Solyc12g044600.2	NA	12	-	38244674	38244795	38245332	38245396	38244495	38244570	38245973	38246242	423	8,4,1	1001,597,520	1,1,2	172,572,351	213	270	1	1.0	0.01,0.008,0.002	0.007,0.002,0.007	0.001
42	gene:Solyc03g124040.2	NA	3	-	70751020	70751238	70756164	70756248	70749854	70750471	70756798	70757044	42	2,0,0	150,106,68	0,0,0	26,45,32	233	367	1	1.0	0.021,0.0,0.0	0.0,0.0,0.0	0.007
432	gene:Solyc10g075030.1	NA	10	+	58726626	58726713	58727380	58727417	58724643	58724756	58727626	58727708	432	2,4,2	3,0,2	0,2,0	0,0,0	236	186	1	1.0	0.344,1.0,0.441	NA,1.0,NA	-0.405
435	gene:Solyc09g091850.2	NA	9	-	71058756	71058818	71058818	71058927	71056692	71057872	71059918	71059991	435	0,0,5	113,70,70	0,0,0	13,53,20	258	211	0.9484757097668165	1.0	0.0,0.0,0.055	0.0,0.0,0.0	0.018
441	gene:Solyc08g006600.2	NA	8	-	1193044	1193090	1194284	1194379	1190140	1190280	1194491	1194534	441	15,17,13	9,8,10	0,1,0	0,3,6	244	195	1	1.0	0.571,0.629,0.51	NA,0.21,0.0	0.465
445	gene:Solyc08g006600.2	NA	8	-	1193044	1193093	1193799	1193955	1190140	1190280	1194283	1194376	445	2,0,0	39,25,12	0,0,0	0,4,6	305	198	1	1.0	0.032,0.0,0.0	NA,0.0,0.0	0.011
453	gene:Solyc01g095980.2	NA	1	+	87096670	87096699	87097162	87097275	87095751	87096568	87098683	87099245	453	0,2,0	2,2,0	0,0,1	0,0,0	178	262	1	1.0	0.0,0.595,NA	NA,NA,1.0	-0.703
455	gene:Solyc01g108500.2	NA	1	-	95807251	95807456	95807753	95807798	95806892	95806975	95808000	95808478	455	0,2,0	5,11,0	0,1,2	1,4,1	194	354	1	1.0	0.0,0.249,NA	0.0,0.313,0.785	-0.242
458	gene:Solyc03g095620.2	NA	3	-	56800263	56800406	56801270	56801301	56799641	56799750	56801449	56801529	458	0,0,1	355,229,160	0,0,0	55,141,92	180	292	1	1.0	0.0,0.0,0.01	0.0,0.0,0.0	0.003
461	gene:Solyc03g095620.2	NA	3	-	56800263	56800406	56801270	56801378	56799641	56799750	56801449	56801529	461	0,0,1	355,229,160	1,2,1	55,141,92	257	292	1	1.0	0.0,0.0,0.007	0.02,0.016,0.012	-0.014
464	gene:Solyc07g053610.2	NA	7	+	62038655	62038866	62039428	62039585	62038001	62038081	62039693	62040101	464	3,0,1	4,0,12	2,2,0	3,2,0	360	306	0.9048016746333888	1.0	0.389,NA,0.066	0.362,0.459,NA	-0.183
465	gene:Solyc07g053610.2	NA	7	+	62038655	62038866	62039396	62039585	62038001	62038081	62039693	62040101	465	3,0,1	16,0,18	2,2,0	6,0,0	360	338	0.8062899690153748	1.0	0.15,NA,0.05	0.238,1.0,NA	-0.519
469	gene:Solyc08g077060.2	NA	8	-	60997788	60997902	60998828	60998945	60995887	60996152	60999378	60999534	469	135,157,99	0,0,0	93,286,198	0,3,4	266	263	1	1.0	1.0,1.0,1.0	1.0,0.99,0.98	0.01
471	gene:Solyc08g062190.2	NA	8	-	50677376	50677470	50678335	50678560	50677034	50677109	50679591	50679708	471	411,436,293	249,290,170	103,337,264	71,215,137	374	243	0.6941269741163025	1.0	0.517,0.494,0.528	0.485,0.505,0.556	-0.002
474	gene:Solyc06g054140.2	NA	6	+	36963980	36964025	36965487	36965575	36962408	36962514	36967925	36968169	474	13,9,4	0,0,1	1,1,4	0,0,0	194	237	1	1.0	1.0,1.0,0.83	1.0,1.0,1.0	-0.057
478	gene:Solyc06g054140.2	NA	6	+	36963987	36964025	36965487	36965575	36962408	36962514	36967925	36968169	478	11,1,6	0,0,1	0,1,5	0,0,0	187	237	1	1.0	1.0,1.0,0.884	NA,1.0,1.0	-0.039
484	gene:Solyc09g005350.2	NA	9	+	274479	274497	275319	275475	271633	272055	275726	276505	484	0,0,1	1,1,7	0,0,0	0,2,0	167	305	1	1.0	0.0,0.0,0.207	NA,0.0,NA	0.069
486	gene:Solyc09g005350.2	NA	9	+	274479	274497	275319	275448	271633	272055	275726	276505	486	0,0,1	1,0,7	0,0,0	0,0,2	167	278	0.8424778316588744	1.0	0.0,NA,0.192	NA,NA,0.0	0.096
498	gene:Solyc10g079070.1	NA	10	+	60704278	60704312	60704350	60704407	60704065	60704134	60704928	60705000	498	1,0,0	1,3,4	0,0,0	0,1,3	183	206	1	1.0	0.53,0.0,0.0	NA,0.0,0.0	0.177
499	gene:Solyc10g079070.1	NA	10	+	60704278	60704312	60704312	60704407	60704065	60704134	60704928	60705000	499	1,0,0	6,11,9	0,0,0	8,7,10	183	244	1	1.0	0.182,0.0,0.0	0.0,0.0,0.0	0.061
49	gene:Solyc06g068670.2	NA	6	-	42569882	42569980	42570039	42570166	42569588	42569644	42570354	42570449	49	473,373,281	2,4,1	104,336,266	4,5,1	276	247	0.7546230445868689	1.0	0.995,0.988,0.996	0.959,0.984,0.996	0.013
500	gene:Solyc10g079070.1	NA	10	+	60704278	60704312	60704353	60704407	60704065	60704134	60704928	60705000	500	1,0,0	2,3,0	0,0,0	0,1,0	183	203	1	1.0	0.357,0.0,NA	NA,0.0,NA	0.178
505	gene:Solyc12g019750.1	NA	12	-	11306618	11306670	11308101	11308182	11306378	11306486	11308294	11308308	505	2,0,0	2,3,5	0,0,0	0,2,0	230	201	1	1.0	0.466,0.0,0.0	NA,0.0,NA	0.155
509	gene:Solyc03g026150.2	NA	3	+	3560976	3561021	3561079	3561219	3560832	3560892	3561935	3562044	509	7,12,10	0,1,1	0,4,6	1,0,0	194	289	1	1.0	1.0,0.947,0.937	0.0,1.0,1.0	0.295
516	gene:Solyc05g015710.2	NA	5	-	11757572	11757649	11757800	11757841	11755996	11756260	11758143	11758617	516	0,0,0	21,12,8	0,0,2	1,1,0	190	226	1	1.0	0.0,0.0,0.0	0.0,0.0,1.0	-0.333
518	gene:Solyc05g015710.2	NA	5	-	11757572	11757649	11757800	11757853	11755996	11756260	11758143	11758617	518	6,5,2	21,12,8	0,0,5	1,1,0	202	226	1	1.0	0.242,0.318,0.219	0.0,0.0,1.0	-0.074
520	gene:Solyc05g015710.2	NA	5	-	11757559	11757649	11757800	11757841	11755996	11756260	11758143	11758617	520	0,0,0	11,2,2	0,0,2	1,1,0	190	239	1	1.0	0.0,0.0,0.0	0.0,0.0,1.0	-0.333
526	gene:Solyc09g089660.2	NA	9	-	69427861	69427992	69428026	69428214	69427508	69427559	69428282	69428372	526	28,11,4	2,0,1	0,6,5	0,0,0	337	280	1	1.0	0.921,1.0,0.769	NA,1.0,1.0	-0.103
537	gene:Solyc01g096730.2	NA	1	-	87744103	87744179	87744268	87744311	87743439	87743625	87744507	87744570	537	2,0,0	53,37,14	0,0,0	2,19,6	192	225	1	1.0	0.042,0.0,0.0	0.0,0.0,0.0	0.014
538	gene:Solyc01g050070.2	NA	1	-	48378968	48379037	48390253	48390349	48378529	48378573	48396127	48396446	538	57,71,41	1,0,1	7,25,20	0,0,0	245	218	1	1.0	0.981,1.0,0.973	1.0,1.0,1.0	-0.015
543	gene:Solyc07g064510.2	NA	7	-	66622527	66622583	66623591	66623675	66622321	66622452	66623969	66624435	543	9,9,3	1088,960,616	2,0,4	144,472,384	233	205	1	1.0	0.007,0.008,0.004	0.012,0.0,0.009	-0.001
544	gene:Solyc07g064510.2	NA	7	-	66622527	66622583	66623591	66623665	66622321	66622452	66623969	66624435	544	6,10,2	1088,960,616	2,0,2	144,472,384	223	205	1	1.0	0.005,0.009,0.003	0.013,0.0,0.005	-0.0
545	gene:Solyc03g043750.2	NA	3	+	7301406	7301463	7301748	7301894	7300879	7301051	7302313	7302407	545	0,0,1	3,2,0	0,0,0	1,0,0	206	295	1	1.0	0.0,0.0,1.0	0.0,NA,NA	0.333
549	gene:Solyc01g009420.2	NA	1	+	3625192	3625307	3625387	3625500	3623030	3623138	3625635	3625737	549	289,193,152	3,0,0	40,85,59	0,0,2	264	262	1	1.0	0.99,1.0,1.0	1.0,1.0,0.967	0.008
550	gene:Solyc01g009420.2	NA	1	+	3625192	3625307	3625387	3625489	3623030	3623138	3625635	3625737	550	289,193,152	5,2,0	40,85,59	0,0,0	264	251	1	1.0	0.982,0.989,1.0	1.0,1.0,1.0	-0.01
551	gene:Solyc01g102660.2	NA	1	+	91408891	91408953	91409525	91409585	91406887	91406959	91410151	91410238	551	4,0,0	832,977,485	0,2,1	106,348,265	211	209	1	1.0	0.005,0.0,0.0	0.0,0.006,0.004	-0.002
552	gene:Solyc08g083040.2	NA	8	-	65626528	65626590	65626676	65626715	65626280	65626382	65626781	65626876	552	17,12,13	0,1,1	2,3,4	2,0,0	188	211	1	1.0	1.0,0.931,0.936	0.529,1.0,1.0	0.113
556	gene:Solyc03g006280.2	NA	3	-	896039	896042	896043	896091	895547	895793	896184	896388	556	0,0,1	0,0,1	0,1,0	1,0,0	197	152	1	1.0	NA,NA,0.436	0.0,1.0,NA	-0.064
564	gene:Solyc01g080760.2	NA	1	-	79981351	79981503	79985502	79986522	79980198	79980402	79986680	79987251	564	339,133,235	2,1,0	68,167,111	0,0,0	1169	301	1	1.0	0.978,0.972,1.0	1.0,1.0,1.0	-0.017
565	gene:Solyc11g062430.1	NA	11	-	49472964	49473033	49473033	49473083	49472725	49472818	49473871	49474059	565	2,0,0	222,202,178	0,0,0	21,90,71	199	218	1	1.0	0.01,0.0,0.0	0.0,0.0,0.0	0.003
567	gene:Solyc11g062430.1	NA	11	-	49472957	49473033	49473033	49473083	49472725	49472818	49473871	49474059	567	2,0,0	53,35,26	0,0,0	5,26,16	199	225	1	1.0	0.041,0.0,0.0	0.0,0.0,0.0	0.014
569	gene:Solyc03g114340.2	NA	3	+	64350511	64350636	64350825	64350893	64349786	64349849	64351253	64351365	569	2,0,1	194,172,104	0,0,0	25,71,69	274	217	1	1.0	0.008,0.0,0.008	0.0,0.0,0.0	0.005
571	gene:Solyc03g114340.2	NA	3	+	64350493	64350636	64350825	64350893	64349786	64349849	64351253	64351365	571	3,0,0	194,172,104	0,2,0	25,71,69	292	217	1	1.0	0.011,0.0,0.0	0.0,0.021,0.0	-0.003
573	gene:Solyc03g063880.2	NA	3	-	36625640	36625700	36630086	36630179	36625156	36625234	36630265	36630305	573	0,2,0	96,62,53	0,0,0	5,62,45	242	209	1	1.0	0.0,0.027,0.0	0.0,0.0,0.0	0.009
583	gene:Solyc01g112060.2	NA	1	-	98178273	98178357	98178357	98178552	98177640	98177733	98178678	98178777	583	693,520,347	3,8,1	198,586,404	0,0,0	344	233	0.969650994779146	1.0	0.994,0.978,0.996	1.0,1.0,1.0	-0.011
584	gene:Solyc02g086110.2	NA	2	-	48885556	48885646	48885948	48886044	48885222	48885344	48886956	48887301	584	6,2,3	3,2,2	4,9,0	0,0,11	245	239	0.8320876435878714	1.0	0.661,0.494,0.594	1.0,1.0,0.0	-0.084
585	gene:Solyc02g086110.2	NA	2	-	48885556	48885646	48885948	48886043	48885222	48885344	48886956	48887301	585	0,0,1	3,2,2	0,0,0	0,0,11	244	239	0.7999177585848399	1.0	0.0,0.0,0.329	NA,NA,0.0	0.11
586	gene:Solyc02g086110.2	NA	2	-	48885556	48885641	48885948	48886044	48885222	48885344	48886956	48887301	586	6,2,3	4,2,2	4,9,0	0,0,11	245	234	0.8773970553650412	1.0	0.589,0.489,0.589	1.0,1.0,0.0	-0.111
587	gene:Solyc02g086110.2	NA	2	-	48885556	48885641	48885948	48886043	48885222	48885344	48886956	48887301	587	0,0,1	4,2,2	0,0,0	0,0,11	244	234	0.8462507361247784	1.0	0.0,0.0,0.324	NA,NA,0.0	0.108
593	gene:Solyc08g022070.2	NA	8	+	33072971	33072986	33072986	33073157	33072403	33072551	33073316	33073517	593	0,0,0	216,48,136	0,2,0	42,97,70	164	320	1	1.0	0.0,0.0,0.0	0.0,0.039,0.0	-0.013
605	gene:Solyc04g025290.2	NA	4	-	24330164	24330351	24337434	24337477	24329325	24329705	24338391	24338595	605	0,1,0	467,518,270	0,2,0	125,351,221	192	336	1	1.0	0.0,0.003,0.0	0.0,0.01,0.0	-0.002
609	gene:Solyc04g025290.2	NA	4	-	24330170	24330351	24337434	24337627	24329325	24329705	24338391	24338595	609	90,92,55	61,58,37	25,41,41	18,25,28	342	330	0.8471109915559507	1.0	0.587,0.605,0.589	0.573,0.613,0.586	0.003
610	gene:Solyc04g025290.2	NA	4	-	24330170	24330351	24337434	24337477	24329325	24329705	24338391	24338595	610	0,1,0	61,58,37	0,2,0	18,25,28	192	330	1	1.0	0.0,0.029,0.0	0.0,0.121,0.0	-0.031
614	gene:Solyc04g025290.2	NA	4	-	24330165	24330351	24337434	24337627	24329325	24329705	24338391	24338595	614	90,92,55	57,54,25	25,41,41	15,27,22	342	335	0.8031480584103584	1.0	0.607,0.625,0.683	0.62,0.598,0.646	0.017
615	gene:Solyc04g025290.2	NA	4	-	24330165	24330351	24337434	24337477	24329325	24329705	24338391	24338595	615	0,1,0	57,54,25	0,2,0	15,27,22	192	335	1	1.0	0.0,0.031,0.0	0.0,0.114,0.0	-0.028
621	gene:Solyc11g013290.1	NA	11	-	6224398	6224528	6224867	6225100	6223246	6223366	6227190	6227268	621	2,0,1	0,0,2	0,0,0	0,2,0	382	279	1	1.0	1.0,NA,0.267	NA,0.0,NA	0.633
626	gene:Solyc04g008990.2	NA	4	-	2576797	2576877	2577923	2577991	2576161	2576214	2578072	2578353	626	6,5,4	0,0,5	2,0,0	0,0,0	217	229	1	1.0	1.0,1.0,0.458	1.0,NA,NA	-0.181
628	gene:Solyc12g009580.1	NA	12	-	2840293	2840332	2841783	2841912	2839743	2839792	2843717	2843798	628	197,120,86	0,0,0	35,142,68	0,0,2	278	188	1	1.0	1.0,1.0,1.0	1.0,1.0,0.958	0.014
630	gene:Solyc08g067090.2	NA	8	+	56004765	56004771	56004934	56004978	56004423	56004462	56006265	56006383	630	0,0,1	16,2,6	0,0,0	0,2,4	155	193	1	1.0	0.0,0.0,0.172	NA,0.0,0.0	0.057
632	gene:Solyc04g008640.2	NA	4	+	2273977	2274035	2274427	2274645	2272968	2273069	2275249	2275631	632	1,0,1	9,4,6	0,0,0	0,2,0	207	367	1	1.0	0.165,0.0,0.228	NA,0.0,NA	0.131
633	gene:Solyc06g084510.2	NA	6	-	49596397	49596450	49596450	49596494	49596288	49596329	49596608	49596686	633	341,309,168	3,0,0	55,162,137	0,0,0	193	202	1	1.0	0.992,1.0,1.0	1.0,1.0,1.0	-0.003
648	gene:Solyc09g092180.2	NA	9	+	71324944	71325008	71325192	71325271	71324026	71324129	71325371	71325436	648	21,12,22	17,10,6	0,13,0	2,3,2	213	228	0.7798518395554447	1.0	0.569,0.562,0.797	0.0,0.823,0.0	0.368
652	gene:Solyc02g087550.2	NA	2	-	49958076	49958126	49959119	49959260	49956732	49957679	49959485	49959601	652	1,0,2	1,0,0	0,2,4	0,0,0	290	199	1	1.0	0.407,NA,1.0	NA,1.0,1.0	-0.296
655	gene:Solyc07g022770.1	NA	7	+	21544222	21544254	21545197	21545272	21540712	21540730	21549012	21549058	655	1,0,0	45,9,19	0,0,0	8,30,26	181	224	1	1.0	0.027,0.0,0.0	0.0,0.0,0.0	0.009
660	gene:Solyc10g009330.2	NA	10	+	3407799	3408044	3408044	3408054	3406870	3406880	3408178	3408291	660	122,105,73	0,1,0	26,76,62	0,0,0	394	159	1	1.0	1.0,0.977,1.0	1.0,1.0,1.0	-0.008
673	gene:Solyc03g120540.2	NA	3	+	68909360	68909455	68909662	68909897	68909200	68909260	68910002	68910119	673	1,2,0	207,164,73	0,0,0	33,97,97	244	384	1	1.0	0.008,0.019,0.0	0.0,0.0,0.0	0.009
674	gene:Solyc03g120540.2	NA	3	+	68909360	68909455	68909662	68909798	68909200	68909260	68910002	68910119	674	1,2,0	3,2,2	0,0,0	0,0,7	244	285	1	1.0	0.28,0.539,0.0	NA,NA,0.0	0.273
685	gene:Solyc03g121250.2	NA	3	-	69419391	69419567	69420046	69420095	69418697	69418824	69420207	69420314	685	0,0,0	49,21,13	0,2,0	4,5,5	198	325	1	1.0	0.0,0.0,0.0	0.0,0.396,0.0	-0.132
688	gene:Solyc03g117420.2	NA	3	-	66568505	66568647	66568841	66568901	66568342	66568413	66569092	66569138	688	10,0,19	0,2,0	0,2,2	0,0,0	209	291	0.6986565550731225	1.0	1.0,0.0,1.0	NA,1.0,1.0	-0.333
693	gene:Solyc04g008740.2	NA	4	-	2402980	2403084	2404013	2404029	2402208	2402479	2404153	2404186	693	2,0,0	94,15,81	0,2,0	12,45,29	165	253	1	1.0	0.032,0.0,0.0	0.0,0.064,0.0	-0.011
696	gene:Solyc01g098520.2	NA	1	-	89017978	89018085	89018123	89018260	89017771	89017830	89018329	89018364	696	35,8,22	28,18,33	2,5,3	1,1,8	286	256	0.8007209079222541	1.0	0.528,0.285,0.374	0.642,0.817,0.251	-0.174
702	gene:Solyc05g026490.2	NA	5	-	41505982	41506499	41507751	41507914	41505398	41505598	41511424	41511688	702	12,3,2	1859,1225,1176	0,0,0	141,468,310	312	666	1	1.0	0.014,0.005,0.004	0.0,0.0,0.0	0.008
705	gene:Solyc05g026490.2	NA	5	-	41505982	41506499	41507895	41507914	41505398	41505598	41511424	41511688	705	1,0,0	1859,1225,1176	0,0,0	141,468,310	168	666	1	1.0	0.002,0.0,0.0	0.0,0.0,0.0	0.001
710	gene:Solyc05g026490.2	NA	5	-	41506306	41506513	41507895	41507914	41505398	41505598	41511424	41511688	710	1,0,0	139,58,86	0,0,0	8,39,15	168	356	1	1.0	0.015,0.0,0.0	0.0,0.0,0.0	0.005
715	gene:Solyc05g026490.2	NA	5	-	41506306	41506499	41507895	41507914	41505398	41505598	41511424	41511688	715	1,0,0	553,337,368	0,0,0	31,139,67	168	342	1	1.0	0.004,0.0,0.0	0.0,0.0,0.0	0.001
724	gene:Solyc02g078520.2	NA	2	-	43184334	43184446	43184926	43185089	43184044	43184157	43185178	43185267	724	8,6,1	0,0,4	2,0,0	0,0,0	312	261	1	1.0	1.0,1.0,0.173	1.0,NA,NA	-0.276
725	gene:Solyc02g078520.2	NA	2	-	43184334	43184446	43184906	43185089	43184044	43184157	43185178	43185267	725	8,7,2	0,0,4	2,0,0	0,0,0	332	261	1	1.0	1.0,1.0,0.282	1.0,NA,NA	-0.239
726	gene:Solyc02g092000.2	NA	2	-	53223843	53223999	53224556	53224647	53223647	53223687	53224856	53225033	726	0,2,2	227,135,117	0,0,0	18,81,55	240	305	1	1.0	0.0,0.018,0.021	0.0,0.0,0.0	0.013
727	gene:Solyc02g092000.2	NA	2	-	53223843	53223999	53224556	53224650	53223647	53223687	53224856	53225033	727	0,0,3	227,135,117	0,2,0	18,81,55	243	305	1	1.0	0.0,0.0,0.031	0.0,0.03,0.0	0.0
728	gene:Solyc03g083420.2	NA	3	+	53292706	53292794	53292866	53292939	53292510	53292617	53293743	53293820	728	79,59,42	0,3,5	11,30,18	0,1,1	237	222	1	1.0	1.0,0.949,0.887	1.0,0.966,0.944	-0.025
730	gene:Solyc08g081910.2	NA	8	-	64823863	64823963	64824012	64824090	64822687	64823009	64824186	64824369	730	0,0,2	1224,1288,622	0,0,0	362,1197,897	227	249	1	1.0	0.0,0.0,0.004	0.0,0.0,0.0	0.001
731	gene:Solyc08g081910.2	NA	8	-	64823863	64823961	64824012	64824090	64822687	64823009	64824186	64824380	731	0,0,2	446,475,217	0,0,0	93,346,274	227	247	1	1.0	0.0,0.0,0.01	0.0,0.0,0.0	0.003
735	gene:Solyc09g082160.2	NA	9	-	67981577	67981622	67983901	67983988	67980098	67980207	67984389	67984562	735	2,0,0	25,25,10	0,0,0	3,10,14	236	194	1	1.0	0.062,0.0,0.0	0.0,0.0,0.0	0.021
738	gene:Solyc10g009210.2	NA	10	+	3204262	3204321	3205616	3206110	3202915	3202991	3206204	3206365	738	52,31,36	436,351,304	11,18,10	66,170,112	208	643	0.834530525097846	1.0	0.269,0.214,0.268	0.34,0.247,0.216	-0.017
748	gene:Solyc08g014420.2	NA	8	+	4454897	4455027	4456480	4456618	4454386	4454804	4462266	4462599	748	79,54,56	137,132,68	17,28,13	10,58,38	279	287	0.9459370472274563	1.0	0.372,0.296,0.459	0.636,0.332,0.26	-0.034
756	gene:Solyc10g049710.1	NA	10	+	46429057	46429169	46430024	46430085	46428716	46428779	46430414	46430597	756	735,675,414	1,0,0	201,579,400	0,0,0	261	210	1	1.0	0.998,1.0,1.0	1.0,1.0,1.0	-0.001
75	gene:Solyc03g006190.2	NA	3	-	827854	827920	828092	828132	827674	827686	831890	832088	75	2,4,3	2,0,0	0,0,4	0,0,0	189	215	1	1.0	0.532,1.0,1.0	NA,NA,1.0	-0.156
761	gene:Solyc10g006320.2	NA	10	-	961356	961386	961387	961468	961169	961277	961831	961986	761	3,0,0	2,0,0	2,0,0	1,0,0	230	179	0.8058444313279534	1.0	0.539,NA,NA	0.609,NA,NA	-0.07
765	gene:Solyc01g009500.2	NA	1	+	3741105	3741372	3742350	3742448	3740073	3740175	3742643	3742905	765	750,554,623	3,1,0	10,38,21	0,0,0	416	247	1	1.0	0.993,0.997,1.0	1.0,1.0,1.0	-0.003
768	gene:Solyc01g009500.2	NA	1	+	3741105	3741372	3742357	3742448	3740073	3740175	3742643	3742905	768	750,554,623	0,1,2	10,38,21	0,0,0	416	240	1	1.0	1.0,0.997,0.994	1.0,1.0,1.0	-0.003
772	gene:Solyc03g121880.2	NA	3	+	69912719	69912812	69913308	69914012	69912154	69912261	69914308	69914665	772	0,0,2	3549,2200,2235	0,0,0	261,764,435	242	853	1	1.0	0.0,0.0,0.003	0.0,0.0,0.0	0.001
773	gene:Solyc11g017440.1	NA	11	-	8384014	8384076	8384460	8384487	8383386	8383568	8384581	8384626	773	22,10,4	0,1,0	2,8,7	0,0,0	176	211	1	1.0	1.0,0.923,1.0	1.0,1.0,1.0	-0.026
775	gene:Solyc06g030570.2	NA	6	+	19813387	19813474	19813854	19813971	19809380	19809478	19814879	19814983	775	2,10,6	120,95,75	2,3,4	15,82,43	236	266	0.7296071326736964	1.0	0.018,0.106,0.083	0.131,0.04,0.095	-0.02
776	gene:Solyc06g030570.2	NA	6	+	19813387	19813474	19813854	19814008	19809380	19809478	19814879	19814983	776	2,10,6	0,3,0	2,3,4	0,2,0	236	303	1	1.0	1.0,0.811,1.0	1.0,0.658,1.0	0.051
781	gene:Solyc02g094540.2	NA	2	+	55079124	55079230	55079351	55079444	55078929	55079025	55079560	55079656	781	1,0,0	114,58,77	0,0,2	20,35,22	255	242	1	1.0	0.008,0.0,0.0	0.0,0.0,0.079	-0.024
783	gene:Solyc01g107690.2	NA	1	+	95150906	95151116	95151400	95151465	95148991	95149335	95152133	95152250	783	14,11,12	0,0,2	2,18,10	0,0,0	359	214	1	1.0	1.0,1.0,0.781	1.0,1.0,1.0	-0.073
784	gene:Solyc01g107690.2	NA	1	+	95150911	95151116	95151400	95151465	95148991	95149335	95152133	95152250	784	13,9,12	0,0,2	8,15,10	0,0,0	354	214	1	1.0	1.0,1.0,0.784	1.0,1.0,1.0	-0.072
785	gene:Solyc01g107690.2	NA	1	+	95146227	95146414	95146858	95147021	95145991	95146137	95147532	95147599	785	52,11,9	0,2,0	7,10,4	0,2,1	336	312	1	1.0	1.0,0.836,1.0	1.0,0.823,0.788	0.075
786	gene:Solyc01g107690.2	NA	1	+	95151019	95151116	95151400	95151465	95148991	95149335	95152133	95152250	786	5,10,3	0,0,2	2,8,4	0,0,0	246	214	1	1.0	1.0,1.0,0.566	1.0,1.0,1.0	-0.145
787	gene:Solyc01g107690.2	NA	1	+	95151019	95151120	95151400	95151465	95148991	95149335	95152133	95152250	787	7,7,1	0,0,2	2,10,2	0,0,0	250	214	1	1.0	1.0,1.0,0.3	1.0,1.0,1.0	-0.233
788	gene:Solyc01g107690.2	NA	1	+	95150918	95151116	95151400	95151465	95148991	95149335	95152133	95152250	788	13,8,15	0,0,2	2,11,9	0,0,0	347	214	1	1.0	1.0,1.0,0.822	1.0,1.0,1.0	-0.059
789	gene:Solyc01g107690.2	NA	1	+	95150906	95151120	95151400	95151465	95148991	95149335	95152133	95152250	789	17,10,12	0,0,2	2,22,6	0,0,0	363	214	1	1.0	1.0,1.0,0.78	1.0,1.0,1.0	-0.073
78	gene:Solyc01g011340.2	NA	1	+	8679566	8679671	8680070	8680177	8677841	8678458	8680396	8680511	78	0,0,1	2,0,8	0,0,0	3,0,0	254	256	1	1.0	0.0,NA,0.112	0.0,NA,NA	0.056
790	gene:Solyc01g107690.2	NA	1	+	95150911	95151120	95151400	95151465	95148991	95149335	95152133	95152250	790	16,8,12	0,0,2	8,19,6	0,0,0	358	214	1	1.0	1.0,1.0,0.782	1.0,1.0,1.0	-0.073
791	gene:Solyc01g107690.2	NA	1	+	95150918	95151120	95151400	95151465	95148991	95149335	95152133	95152250	791	16,7,15	0,0,2	2,15,5	0,0,0	351	214	1	1.0	1.0,1.0,0.821	1.0,1.0,1.0	-0.06
792	gene:Solyc01g112290.2	NA	1	+	98358812	98358934	98359234	98359417	98353985	98354104	98362364	98362483	792	323,160,169	431,329,225	67,213,95	107,260,197	271	332	0.7065164959700014	1.0	0.479,0.373,0.479	0.434,0.501,0.371	0.008
794	gene:Solyc04g008660.2	NA	4	+	2295696	2295902	2295902	2295998	2294731	2294797	2296079	2296121	794	0,0,1	47,23,49	0,2,0	6,18,31	355	245	1	1.0	0.0,0.0,0.014	0.0,0.071,0.0	-0.019
796	gene:Solyc01g111510.2	NA	1	-	97736573	97736587	97736660	97736731	97736340	97736418	97737685	97737734	796	4,0,0	171,162,68	0,0,0	9,38,37	220	163	1	1.0	0.017,0.0,0.0	0.0,0.0,0.0	0.006
797	gene:Solyc01g111510.2	NA	1	-	97736573	97736656	97736660	97736731	97736338	97736418	97737685	97737734	797	4,0,0	2487,2314,1415	0,0,0	414,1131,842	220	232	1	1.0	0.002,0.0,0.0	0.0,0.0,0.0	0.001
7	gene:Solyc06g084160.2	NA	6	+	49374207	49374291	49374505	49374630	49373255	49373402	49374713	49374992	7	2,1,0	227,223,119	0,0,2	50,122,95	233	274	1	1.0	0.01,0.005,0.0	0.0,0.0,0.024	-0.003
800	gene:Solyc02g070290.2	NA	2	-	40072382	40072497	40073454	40073512	40071810	40071902	40074530	40074609	800	5,0,1	6,1,1	0,0,0	0,2,0	207	264	1	1.0	0.515,0.0,0.561	NA,0.0,NA	0.359
801	gene:Solyc02g080590.2	NA	2	+	44788907	44788952	44788952	44789014	44788665	44788817	44790014	44790070	801	0,9,2	373,358,258	0,0,0	43,124,70	194	211	0.8365478155362318	1.0	0.0,0.027,0.008	0.0,0.0,0.0	0.012
810	gene:Solyc04g080430.2	NA	4	+	64601025	64601097	64601537	64601593	64600522	64600940	64602378	64602689	810	4,0,0	0,0,2	0,2,0	0,0,0	221	205	1	1.0	1.0,NA,0.0	NA,1.0,NA	-0.5
811	gene:Solyc04g080430.2	NA	4	+	64601025	64601097	64601507	64601593	64600522	64600940	64602378	64602689	811	4,0,0	6,0,2	0,2,0	0,0,0	221	235	1	1.0	0.415,NA,0.0	NA,1.0,NA	-0.792
819	gene:Solyc01g044490.2	NA	1	+	44121867	44121949	44122047	44122061	44121435	44121634	44122171	44122222	819	1,0,0	17,15,12	0,1,0	2,4,4	231	163	1	1.0	0.04,0.0,0.0	0.0,0.15,0.0	-0.037
820	gene:Solyc01g044490.2	NA	1	+	44121867	44121949	44122004	44122061	44121435	44121634	44122171	44122222	820	1,0,0	18,19,12	0,1,0	2,4,5	231	206	1	1.0	0.047,0.0,0.0	0.0,0.182,0.0	-0.045
822	gene:Solyc01g044490.2	NA	1	+	44121918	44121949	44122004	44122060	44121435	44121634	44122171	44122222	822	44,37,23	1,1,0	3,20,11	0,0,0	180	205	1	1.0	0.98,0.977,1.0	1.0,1.0,1.0	-0.014
827	gene:Solyc01g044490.2	NA	1	+	44121924	44121949	44122047	44122061	44121435	44121634	44122171	44122222	827	0,0,0	17,15,12	0,1,0	2,4,4	174	163	1	1.0	0.0,0.0,0.0	0.0,0.19,0.0	-0.063
828	gene:Solyc01g044490.2	NA	1	+	44121924	44121949	44122004	44122061	44121435	44121634	44122171	44122222	828	0,0,0	18,19,12	0,1,0	2,4,5	174	206	1	1.0	0.0,0.0,0.0	0.0,0.228,0.0	-0.076
842	gene:Solyc03g117510.2	NA	3	+	66652932	66653032	66653086	66653230	66652761	66652839	66653488	66653523	842	9,6,1	29,12,16	0,9,3	8,16,13	249	293	0.8520930187322087	1.0	0.267,0.37,0.069	0.0,0.398,0.214	0.031
843	gene:Solyc03g117510.2	NA	3	+	66652932	66653032	66653086	66653189	66652761	66652839	66653488	66653523	843	9,6,1	57,35,38	0,9,3	14,39,36	249	252	0.7770001261218235	1.0	0.138,0.148,0.026	0.0,0.189,0.078	0.015
847	gene:Solyc05g051750.2	NA	5	-	62131764	62131970	62132628	62132666	62130811	62131149	62132832	62132896	847	219,130,154	2,0,2	26,50,40	0,0,0	187	355	1	1.0	0.995,1.0,0.993	1.0,1.0,1.0	-0.004
849	gene:Solyc11g012160.1	NA	11	+	5095078	5095137	5095541	5095628	5094526	5094605	5096137	5096213	849	121,66,42	0,0,0	13,26,19	0,2,0	208	236	1	1.0	1.0,1.0,1.0	1.0,0.937,1.0	0.021
851	gene:Solyc11g012160.1	NA	11	+	5095084	5095137	5095541	5095628	5094526	5094605	5096137	5096213	851	1,0,0	0,0,0	0,0,0	0,2,0	202	236	1	1.0	1.0,NA,NA	NA,0.0,NA	1.0
852	gene:Solyc11g012160.1	NA	11	+	5095084	5095137	5095541	5095616	5094526	5094605	5096137	5096213	852	1,0,0	83,45,48	0,0,0	17,50,25	202	224	1	1.0	0.013,0.0,0.0	0.0,0.0,0.0	0.004
853	gene:Solyc01g080270.2	NA	1	-	79514883	79514976	79515321	79515430	79514642	79514724	79515850	79516162	853	2,0,2	2,0,9	0,2,0	0,0,0	258	242	1	1.0	0.484,NA,0.172	NA,1.0,NA	-0.672
855	gene:Solyc07g045000.2	NA	7	-	58061028	58061126	58062500	58062574	58058608	58058750	58062817	58062969	855	2,0,0	23,24,18	0,0,0	0,1,0	223	247	1	1.0	0.088,0.0,0.0	NA,0.0,NA	0.029
856	gene:Solyc07g045000.2	NA	7	-	58061028	58061126	58062500	58062577	58058608	58058750	58062817	58062969	856	25,21,15	23,24,18	0,6,2	0,1,0	226	247	1	1.0	0.543,0.489,0.477	NA,0.868,1.0	-0.431
859	gene:Solyc04g049390.2	NA	4	+	41800049	41800129	41801743	41801915	41798798	41798922	41806843	41806956	859	8,2,0	2,1,3	0,6,0	0,1,0	229	321	0.7469459623468819	1.0	0.849,0.737,0.0	NA,0.894,NA	-0.365
85	gene:Solyc02g069610.2	NA	2	+	39454266	39454352	39454492	39454557	39453856	39453887	39454677	39454775	85	1,3,0	116,112,63	0,0,0	2,25,13	235	214	1	1.0	0.008,0.024,0.0	0.0,0.0,0.0	0.011
863	gene:Solyc01g098630.2	NA	1	-	89091581	89091731	89091882	89091918	89091326	89091427	89092009	89092050	863	1,0,1	0,0,2	0,2,0	0,0,0	185	299	1	1.0	1.0,NA,0.447	NA,1.0,NA	-0.276
864	gene:Solyc08g077370.2	NA	8	-	61250754	61250808	61251144	61251318	61249975	61250623	61251534	61251604	864	120,59,109	0,1,1	0,10,6	0,0,0	323	203	1	1.0	1.0,0.974,0.986	NA,1.0,1.0	-0.013
870	gene:Solyc01g097500.2	NA	1	-	88332987	88333029	88333180	88333191	88332033	88332178	88333307	88333466	870	2,0,0	3,0,3	0,0,0	0,0,5	160	191	1	1.0	0.443,NA,0.0	NA,NA,0.0	0.222
874	gene:Solyc01g097440.2	NA	1	+	88299071	88299136	88300662	88300750	88298938	88298994	88300837	88301599	874	0,1,0	118,83,69	0,0,0	11,53,35	214	237	1	1.0	0.0,0.013,0.0	0.0,0.0,0.0	0.004
876	gene:Solyc08g060860.2	NA	8	-	45633124	45633195	45633196	45633289	45629697	45629954	45633406	45633556	876	1,0,1	64,43,22	0,0,0	20,48,20	242	220	1	1.0	0.014,0.0,0.04	0.0,0.0,0.0	0.018
879	gene:Solyc08g060860.2	NA	8	-	45629697	45629954	45633124	45633195	45629039	45629127	45633406	45633556	879	4,1,0	288,233,137	0,0,0	68,187,110	220	406	1	1.0	0.025,0.008,0.0	0.0,0.0,0.0	0.011
884	gene:Solyc06g005570.2	NA	6	-	612104	612186	613877	614919	609691	609808	615550	615688	884	507,198,357	2,1,0	52,155,101	0,0,0	1191	231	1	1.0	0.98,0.975,1.0	1.0,1.0,1.0	-0.015
887	gene:Solyc04g045620.2	NA	4	-	34487031	34487086	34487176	34487190	34486707	34486712	34489738	34490144	887	354,416,207	2,4,2	123,355,311	0,0,2	163	204	1	1.0	0.996,0.992,0.992	1.0,1.0,0.995	-0.005
88	gene:Solyc12g040810.1	NA	12	+	42548725	42548803	42549505	42549639	42548393	42548460	42549717	42549816	88	3,1,0	122,107,83	0,0,0	6,45,17	227	283	1	1.0	0.03,0.012,0.0	0.0,0.0,0.0	0.014
892	gene:Solyc06g051380.1	NA	6	+	34724044	34724134	34724142	34724220	34723911	34723965	34724311	34724403	892	3,0,0	3,0,0	0,1,0	0,1,0	239	227	1	1.0	0.487,NA,NA	NA,0.487,NA	0.0
894	gene:Solyc06g019200.2	NA	6	-	18152501	18152555	18152775	18153002	18152318	18152429	18153190	18153300	894	36,15,34	0,2,0	2,6,3	0,0,0	376	203	1	1.0	1.0,0.802,1.0	1.0,1.0,1.0	-0.066
896	gene:Solyc06g019200.2	NA	6	-	18152504	18152570	18152775	18152861	18152318	18152429	18153053	18153111	896	1,4,0	164,134,140	0,0,2	15,72,66	235	215	1	1.0	0.006,0.027,0.0	0.0,0.0,0.027	0.002
899	gene:Solyc06g019200.2	NA	6	-	18152504	18152555	18152775	18152861	18152318	18152429	18153053	18153111	899	1,4,0	173,140,141	0,0,2	15,86,72	235	200	1	1.0	0.005,0.024,0.0	0.0,0.0,0.023	0.002
8	gene:Solyc06g084160.2	NA	6	+	49374207	49374291	49374513	49374630	49373255	49373402	49374713	49374992	8	2,1,0	221,225,121	0,0,2	52,126,91	233	266	1	1.0	0.01,0.005,0.0	0.0,0.0,0.024	-0.003
907	gene:Solyc04g016130.2	NA	4	-	6857529	6857586	6858132	6858365	6857257	6857376	6858545	6858727	907	15,8,15	1,0,0	0,0,10	2,0,1	382	206	1	1.0	0.89,1.0,1.0	0.0,NA,0.844	0.541
908	gene:Solyc04g016130.2	NA	4	-	6857529	6857586	6858132	6858346	6857257	6857376	6858545	6858727	908	13,11,14	1,0,0	0,0,9	2,0,1	363	206	1	1.0	0.881,1.0,1.0	0.0,NA,0.836	0.542
917	gene:Solyc10g051110.1	NA	10	-	51523823	51523976	51524057	51524223	51523568	51523721	51524312	51524486	917	38,28,15	12,8,12	5,23,16	4,7,7	315	302	0.844100796937095	1.0	0.752,0.77,0.545	0.545,0.759,0.687	0.025
920	gene:Solyc10g051110.1	NA	10	-	51523298	51523317	51523328	51523462	51523064	51523216	51523568	51523721	920	2,4,0	6,0,0	0,4,0	0,0,0	283	168	1	1.0	0.165,1.0,NA	NA,1.0,NA	-0.417
921	gene:Solyc10g051110.1	NA	10	-	51523298	51523317	51523328	51523470	51523064	51523216	51523568	51523721	921	324,268,162	6,0,0	113,342,230	0,0,0	291	168	0.9551446157069935	1.0	0.969,1.0,1.0	1.0,1.0,1.0	-0.01
925	gene:Solyc11g005170.1	NA	11	+	150298	150348	150452	150469	150025	150082	150551	150607	925	13,2,5	2,0,0	0,1,6	0,0,0	199	166	1	1.0	0.844,1.0,1.0	NA,1.0,1.0	-0.052
926	gene:Solyc11g005170.1	NA	11	+	150235	150348	150452	150469	150025	150082	150551	150607	926	12,7,10	2,0,0	2,5,12	0,0,0	262	166	1	1.0	0.792,1.0,1.0	1.0,1.0,1.0	-0.069
927	gene:Solyc11g005170.1	NA	11	+	150289	150348	150452	150469	150025	150082	150551	150607	927	35,15,24	2,0,0	9,12,23	0,0,0	208	166	1	1.0	0.933,1.0,1.0	1.0,1.0,1.0	-0.022
928	gene:Solyc04g074640.2	NA	4	-	60572787	60572853	60572933	60573135	60572673	60572714	60573979	60574075	928	0,0,1	88,70,71	0,0,3	31,96,85	351	215	1	1.0	0.0,0.0,0.009	0.0,0.0,0.021	-0.004
929	gene:Solyc04g074640.2	NA	4	-	60572787	60572853	60572933	60573080	60572673	60572714	60573979	60574075	929	0,0,1	88,70,71	0,0,0	31,96,85	296	215	1	1.0	0.0,0.0,0.01	0.0,0.0,0.0	0.003
92	gene:Solyc12g040810.1	NA	12	+	42548697	42548803	42549505	42549639	42548393	42548460	42549717	42549816	92	2,1,1	122,107,83	0,2,0	6,45,17	255	283	1	1.0	0.018,0.01,0.013	0.0,0.047,0.0	-0.002
930	gene:Solyc04g074640.2	NA	4	-	60572787	60572853	60572933	60573161	60572673	60572714	60573979	60574075	930	2,2,2	88,70,71	0,0,0	31,96,85	377	215	0.826675951786433	1.0	0.013,0.016,0.016	0.0,0.0,0.0	0.015
931	gene:Solyc04g074640.2	NA	4	-	60572787	60572853	60572933	60573178	60572673	60572714	60573979	60574075	931	1,0,2	88,70,71	0,0,0	31,96,85	394	215	1	1.0	0.006,0.0,0.015	0.0,0.0,0.0	0.007
934	gene:Solyc12g005770.1	NA	12	-	422998	423220	423400	423501	422665	422884	426706	426833	934	1,1,0	27,11,25	0,0,0	8,3,5	250	371	1	1.0	0.052,0.119,0.0	0.0,0.0,0.0	0.057
937	gene:Solyc12g005770.1	NA	12	-	422998	423220	423400	423534	422665	422884	426706	426833	937	1,1,0	27,11,25	0,0,0	8,3,5	283	371	1	1.0	0.046,0.106,0.0	0.0,0.0,0.0	0.051
93	gene:Solyc12g040810.1	NA	12	+	42548697	42548803	42549505	42549607	42548393	42548460	42549717	42549816	93	2,1,1	10,0,2	0,2,0	0,0,0	255	251	1	1.0	0.164,1.0,0.33	NA,1.0,NA	-0.502
947	gene:Solyc12g094630.1	NA	12	+	64808373	64808517	64808866	64808963	64806587	64806648	64809164	64809251	947	0,0,0	723,727,480	0,0,4	119,365,235	293	246	1	1.0	0.0,0.0,0.0	0.0,0.0,0.014	-0.005
948	gene:Solyc12g094630.1	NA	12	+	64808378	64808517	64808866	64808963	64806587	64806648	64809164	64809251	948	2,0,1	723,727,480	0,2,2	119,365,235	288	246	1	1.0	0.002,0.0,0.002	0.0,0.005,0.007	-0.003
949	gene:Solyc12g094630.1	NA	12	+	64808403	64808517	64808866	64808963	64806587	64806648	64809164	64809251	949	9,4,4	723,727,480	0,0,1	119,365,235	263	246	1	1.0	0.012,0.005,0.008	0.0,0.0,0.004	0.007
94	gene:Solyc07g066670.2	NA	7	-	68042369	68042413	68042483	68042559	68041966	68042252	68042647	68042724	94	0,0,1	85,12,57	0,0,0	0,6,2	225	193	1	1.0	0.0,0.0,0.015	NA,0.0,0.0	0.005
950	gene:Solyc07g042830.2	NA	7	-	56343664	56343728	56343967	56344106	56343128	56343295	56349080	56349160	950	20,6,15	0,2,0	2,5,7	0,0,0	288	213	1	1.0	1.0,0.689,1.0	1.0,1.0,1.0	-0.104
953	gene:Solyc07g042830.2	NA	7	-	56353005	56353088	56356077	56356206	56350700	56350778	56356862	56356915	953	8,5,0	366,306,210	0,0,0	4,28,3	278	232	0.8885284525662595	1.0	0.018,0.013,0.0	0.0,0.0,0.0	0.01
954	gene:Solyc07g042830.2	NA	7	-	56343967	56344106	56345752	56345846	56343128	56343295	56349080	56349160	954	2,0,0	20,6,15	0,0,0	2,5,7	243	288	1	1.0	0.106,0.0,0.0	0.0,0.0,0.0	0.035
957	gene:Solyc04g009190.2	NA	4	+	2694045	2694103	2694154	2694226	2693308	2693411	2694573	2694779	957	1,2,0	65,61,40	0,0,0	3,15,5	207	221	1	1.0	0.016,0.034,0.0	0.0,0.0,0.0	0.017
960	gene:Solyc02g084550.2	NA	2	+	47637499	47637569	47640055	47640125	47637009	47637179	47640218	47640623	960	55,72,43	69,48,26	8,26,32	9,35,14	219	219	0.8610244734464575	1.0	0.444,0.6,0.623	0.471,0.426,0.696	0.025
964	gene:Solyc10g077110.1	NA	10	+	59993450	59993489	59993489	59993538	59993201	59993336	59993778	59994064	964	29,24,20	17,28,11	4,16,8	5,15,3	188	198	0.9016223856240092	1.0	0.642,0.474,0.657	0.457,0.529,0.737	0.017
965	gene:Solyc06g084610.2	NA	6	-	49672065	49672177	49672198	49672267	49671744	49671888	49673328	49673409	965	55,70,20	0,2,0	20,59,50	0,0,0	218	261	1	1.0	1.0,0.977,1.0	1.0,1.0,1.0	-0.008
967	gene:Solyc09g074420.2	NA	9	+	66216136	66216187	66218044	66218176	66215397	66215577	66219391	66219455	967	33,6,27	2,1,0	2,7,4	0,0,2	200	281	1	1.0	0.959,0.894,1.0	1.0,1.0,0.738	0.038
971	gene:Solyc10g007120.2	NA	10	+	1524257	1524425	1524425	1524451	1523836	1524055	1524539	1524789	971	0,3,2	185,111,81	1,0,1	45,148,95	317	175	1	1.0	0.0,0.015,0.013	0.012,0.0,0.006	0.003
972	gene:Solyc10g007120.2	NA	10	+	1524262	1524425	1524425	1524451	1523836	1524055	1524539	1524789	972	0,2,0	185,111,81	1,2,1	45,148,95	312	175	1	1.0	0.0,0.01,0.0	0.012,0.008,0.006	-0.005
973	gene:Solyc07g055320.2	NA	7	-	63396798	63396915	63397399	63397624	63395465	63396679	63397766	63397784	973	6,0,6	6,0,0	0,0,2	0,0,0	374	266	1	1.0	0.416,NA,1.0	NA,NA,1.0	-0.292
976	gene:Solyc03g096940.2	NA	3	+	59321262	59321289	59323853	59323903	59320309	59320552	59324005	59324097	976	978,912,603	1,0,0	328,877,671	0,0,0	176	199	1	1.0	0.999,1.0,1.0	1.0,1.0,1.0	-0.0
977	gene:Solyc03g096940.2	NA	3	+	59321262	59321289	59323853	59324101	59320309	59320552	59324827	59324937	977	35,21,19	1,1,0	6,17,10	0,0,0	176	397	1	1.0	0.987,0.979,1.0	1.0,1.0,1.0	-0.011
983	gene:Solyc02g077730.2	NA	2	+	42608903	42608978	42609573	42609593	42608258	42608380	42610290	42610602	983	16,24,6	1,1,1	6,29,15	0,7,1	224	169	1	1.0	0.923,0.948,0.819	1.0,0.758,0.919	0.004
991	gene:Solyc02g036340.2	NA	2	-	30518485	30518670	30518707	30518832	30518025	30518190	30520133	30520346	991	143,73,87	4,0,0	18,64,24	0,0,0	274	334	1	1.0	0.978,1.0,1.0	1.0,1.0,1.0	-0.007
