# Supplementary material for: High transcriptome plasticity drives phosphate starvation responses in tomato
Source: Stress Biol. 2022 Mar 18;2(1):18. doi: 10.1007/s44154-022-00035-4 (PMC10441952; doi:10.1007/s44154-022-00035-4)
Supplement: Supplementary file 3 — Additional file 3. [file 44154_2022_35_MOESM3_ESM.zip › rmats_9s/RI.MATS.ReadsOnTargetAndJunctionCounts.txt]

ID	GeneID	geneSymbol	chr	strand	riExonStart_0base	riExonEnd	upstreamES	upstreamEE	downstreamES	downstreamEE	ID	IC_SAMPLE_1	SC_SAMPLE_1	IC_SAMPLE_2	SC_SAMPLE_2	IncFormLen	SkipFormLen	PValue	FDR	IncLevel1	IncLevel2	IncLevelDifference
1005	gene:Solyc04g079060.2	NA	4	-	63644432	63644674	63644432	63644478	63644592	63644674	1005	164,106,78	381,427,221	7,28,17	83,277,186	263	149	0.0	0.0	0.196,0.123,0.167	0.046,0.054,0.049	0.112
3465	gene:Solyc09g075010.2	NA	9	-	66793157	66793384	66793157	66793219	66793357	66793384	3465	561,648,458	0,0,4	303,722,405	0,0,111	287	149	0.0	0.0	1.0,1.0,0.983	1.0,1.0,0.654	0.11
3289	gene:Solyc11g072940.1	NA	11	+	56101099	56101314	56101099	56101152	56101233	56101314	3289	2,0,6	103,155,101	8,12,5	19,34,41	230	149	3.422215879054422e-247	4.10437757761e-244	0.012,0.0,0.037	0.214,0.186,0.073	-0.141
3580	gene:Solyc12g094620.1	NA	12	+	64803601	64803844	64803601	64803686	64803784	64803844	3580	607,512,271	14612,16573,7901	78,200,148	4022,9767,7471	247	149	1.7204415563289109e-199	1.54753717992e-196	0.024,0.018,0.02	0.012,0.012,0.012	0.009
976	gene:Solyc08g069000.2	NA	8	-	58084971	58086552	58084971	58085052	58086493	58086552	976	858,536,526	3,3,0	96,261,168	6,13,0	1590	149	2.6913469468369114e-198	1.93669326294e-195	0.964,0.944,1.0	0.6,0.653,1.0	0.218
3207	gene:Solyc01g079390.2	NA	1	+	78472906	78473154	78472906	78472954	78473038	78473154	3207	39,32,29	1,0,0	1,2,3	1,6,0	233	149	3.9059916295308944e-183	2.34229298051e-180	0.961,1.0,1.0	0.39,0.176,1.0	0.465
1062	gene:Solyc03g097680.2	NA	3	+	60013744	60013944	60013744	60013817	60013896	60013944	1062	5,1,3	272,205,134	1,3,23	41,140,83	228	149	2.3813248236677e-157	1.22400095937e-154	0.012,0.003,0.014	0.016,0.014,0.153	-0.051
1275	gene:Solyc08g075890.2	NA	8	+	59982080	59982328	59982080	59982149	59982239	59982328	1275	47,41,21	763,760,449	0,8,7	188,439,293	239	149	1.4473433023220195e-155	6.50942650219e-153	0.037,0.033,0.028	0.0,0.011,0.015	0.024
2345	gene:Solyc06g036310.2	NA	6	+	25865848	25866005	25865848	25865851	25865957	25866005	2345	56,36,60	885,765,644	3,9,3	99,402,207	255	149	9.57491393960859e-149	3.82783781719e-146	0.036,0.027,0.052	0.017,0.013,0.008	0.026
3251	gene:Solyc03g118890.2	NA	3	+	67677993	67678243	67677993	67678083	67678195	67678243	3251	198,129,140	66,62,31	8,25,9	8,14,23	261	149	1.896042307614596e-130	6.8219602228e-128	0.631,0.543,0.721	0.363,0.505,0.183	0.281
2040	gene:Solyc06g019200.2	NA	6	-	18153091	18153300	18153091	18153111	18153190	18153300	2040	28,10,42	252,162,177	0,3,6	40,108,79	228	149	1.2038482673271304e-115	3.93767824168e-113	0.068,0.039,0.134	0.0,0.018,0.047	0.059
2687	gene:Solyc01g108000.2	NA	1	+	95388745	95388986	95388745	95388807	95388896	95388986	2687	9,5,2	10,10,3	1,0,0	0,6,5	238	149	2.6106590653398908e-107	7.82762609758e-105	0.36,0.238,0.294	1.0,0.0,0.0	-0.036
2942	gene:Solyc03g115650.2	NA	3	+	65289362	65289592	65289362	65289422	65289513	65289592	2942	57,54,23	6,9,7	11,28,19	2,0,0	240	149	3.643305886244261e-104	1.00835496759e-101	0.855,0.788,0.671	0.773,1.0,1.0	-0.153
583	gene:Solyc05g056280.2	NA	5	+	65632720	65632959	65632720	65632779	65632911	65632959	583	7,8,12	7,9,11	0,0,1	1,4,0	281	149	1.760455792191039e-103	4.52437138593e-101	0.347,0.32,0.366	0.0,0.0,1.0	0.011
1085	gene:Solyc10g005950.2	NA	10	+	735650	735881	735650	735701	735818	735881	1085	8,16,5	60,37,24	0,2,0	6,19,17	266	149	1.473469300950099e-102	3.53436169655e-100	0.069,0.195,0.105	0.0,0.056,0.0	0.104
3229	gene:Solyc03g119080.2	NA	3	-	67786562	67786787	67786562	67786621	67786728	67786787	3229	153,48,109	1327,891,938	15,47,39	255,936,673	256	149	1.7025537776847042e-99	3.82861780757e-97	0.063,0.03,0.063	0.033,0.028,0.033	0.021
3063	gene:Solyc08g048250.2	NA	8	+	14489310	14489541	14489310	14489357	14489463	14489541	3063	17,4,11	44,36,25	0,4,1	13,39,21	255	149	2.2077094607889006e-99	4.67255214113e-97	0.184,0.061,0.205	0.0,0.057,0.027	0.122
1364	gene:Solyc02g005180.2	NA	2	+	7138312	7138553	7138312	7138395	7138493	7138553	1364	30,8,25	35,18,30	0,6,0	14,13,7	247	149	1.0968838871047497e-98	2.19254901433e-96	0.341,0.211,0.335	0.0,0.218,0.0	0.223
294	gene:Solyc01g109360.2	NA	1	+	96337260	96337463	96337260	96337302	96337376	96337463	294	115,79,116	449,242,385	29,77,41	69,134,73	223	149	6.271290689780002e-97	1.18758441589e-94	0.146,0.179,0.168	0.219,0.277,0.273	-0.092
3520	gene:Solyc03g115680.2	NA	3	+	65324192	65324356	65324192	65324225	65324327	65324356	3520	15,17,19	10,12,4	4,3,10	0,0,2	251	149	1.162574730446193e-96	2.09147194007e-94	0.471,0.457,0.738	1.0,1.0,0.748	-0.361
3015	gene:Solyc04g076830.2	NA	4	-	61702188	61702395	61702188	61702260	61702350	61702395	3015	10,19,2	8,1,0	1,11,4	1,0,0	239	149	2.27584263164976e-95	3.89927704223e-93	0.438,0.922,1.0	0.384,1.0,1.0	-0.008
2339	gene:Solyc03g006070.2	NA	3	-	757155	757353	757155	757225	757318	757353	2339	0,1,1	25,7,13	0,2,6	0,4,0	242	149	5.5094009399679876e-93	9.01037481e-91	0.0,0.081,0.045	NA,0.235,1.0	-0.575
4	gene:Solyc01g110460.2	NA	1	-	97159870	97161306	97159870	97159962	97161143	97161306	4	70,29,37	4,4,2	7,8,5	1,8,3	1330	149	1.2785657972295709e-92	2.00012162541e-90	0.662,0.448,0.675	0.44,0.101,0.157	0.362
1050	gene:Solyc03g083250.2	NA	3	+	53105107	53105326	53105107	53105147	53105263	53105326	1050	15,13,6	14,14,9	0,1,1	4,6,0	265	149	2.0479592227278997e-91	3.07023220141e-89	0.376,0.343,0.273	0.0,0.086,1.0	-0.031
2261	gene:Solyc07g056540.2	NA	7	+	64333694	64333942	64333694	64333787	64333879	64333942	2261	200,184,83	6120,6733,3441	43,153,102	2860,7925,5135	241	149	3.970328826289348e-87	5.7140972468e-85	0.02,0.017,0.015	0.009,0.012,0.012	0.006
1435	gene:Solyc05g018810.2	NA	5	+	23876684	23876884	23876684	23876744	23876822	23876884	1435	26,24,11	461,294,299	0,5,1	62,197,122	227	149	6.797550106957659e-87	9.40676357109e-85	0.036,0.051,0.024	0.0,0.016,0.005	0.03
1281	gene:Solyc12g056530.1	NA	12	-	62483277	62483478	62483277	62483337	62483430	62483478	1281	61,44,11	7,5,0	4,16,20	0,0,1	242	149	1.118424027189869e-84	1.49040357401e-82	0.843,0.844,1.0	1.0,1.0,0.925	-0.079
1389	gene:Solyc08g067090.2	NA	8	+	56004765	56004978	56004765	56004771	56004934	56004978	1389	18,1,10	11,10,4	1,0,2	0,1,0	312	149	2.8640417827694076e-81	3.68029369086e-79	0.439,0.046,0.544	1.0,0.0,1.0	-0.324
2593	gene:Solyc09g075060.2	NA	9	-	66881502	66881693	66881502	66881573	66881664	66881693	2593	37,18,13	323,309,186	2,1,0	10,62,51	240	149	5.8247170140774886e-80	7.22666614367e-78	0.066,0.035,0.042	0.11,0.01,0.0	0.008
3759	gene:Solyc01g087290.2	NA	1	-	82222188	82222426	82222188	82222269	82222363	82222426	3759	29,8,19	122,96,41	2,2,3	13,54,29	243	149	6.330631268586333e-76	7.59253710146e-74	0.127,0.049,0.221	0.086,0.022,0.06	0.076
1555	gene:Solyc05g052920.2	NA	5	-	63099546	63099751	63099546	63099584	63099694	63099751	1555	22,14,15	145,121,77	3,6,6	27,155,81	259	149	3.680058072937174e-74	4.27124159562e-72	0.08,0.062,0.101	0.06,0.022,0.041	0.04
3671	gene:Solyc03g121870.2	NA	3	+	69907558	69907762	69907558	69907597	69907701	69907762	3671	76,83,61	14,16,4	1,7,2	10,34,18	253	149	5.295450890474684e-72	5.95407259498e-70	0.762,0.753,0.9	0.056,0.108,0.061	0.73
2647	gene:Solyc11g012900.1	NA	11	-	5683482	5683671	5683482	5683526	5683632	5683671	2647	30,31,16	8,3,3	7,14,11	2,0,0	255	149	1.6437975424746869e-71	1.79223744176e-69	0.687,0.858,0.757	0.672,1.0,1.0	-0.123
2248	gene:Solyc01g104060.2	NA	1	-	92536316	92536560	92536316	92536385	92536494	92536560	2248	7,9,7	141,102,80	1,2,1	34,127,78	258	149	4.085956546935272e-71	4.3239034282e-69	0.028,0.048,0.048	0.017,0.009,0.007	0.03
2437	gene:Solyc09g008520.2	NA	9	-	2007590	2007833	2007590	2007655	2007773	2007833	2437	56,17,27	16,10,12	3,3,7	2,0,0	267	149	6.263371010624615e-70	6.43874539892e-68	0.661,0.487,0.557	0.456,1.0,1.0	-0.25
3032	gene:Solyc10g006390.2	NA	10	-	1004232	1004478	1004232	1004275	1004363	1004478	3032	10,10,7	138,167,105	2,2,1	40,124,99	237	149	1.0282730860006695e-68	1.02770182318e-66	0.044,0.036,0.04	0.03,0.01,0.006	0.025
570	gene:Solyc02g093400.1	NA	2	-	54279890	54280106	54279890	54279958	54280056	54280106	570	0,0,2	3,0,0	2,3,6	0,0,1	247	149	2.1805869515862464e-68	2.12047347346e-66	0.0,NA,1.0	1.0,1.0,0.784	-0.428
3769	gene:Solyc04g048900.2	NA	4	+	38567685	38567920	38567685	38567762	38567890	38567920	3769	196,147,135	483,566,223	14,28,37	55,180,102	277	149	2.7377599026975063e-67	2.59222634998e-65	0.179,0.123,0.246	0.12,0.077,0.163	0.063
3160	gene:Solyc02g086790.2	NA	2	-	49400877	49401113	49400877	49400887	49401078	49401113	3160	1,8,5	0,4,0	0,3,0	1,0,4	340	149	5.09444503153771e-66	4.69995210858e-64	1.0,0.467,1.0	0.0,1.0,0.0	0.489
792	gene:Solyc08g068590.2	NA	8	-	57729068	57729294	57729068	57729098	57729180	57729294	792	16,0,16	3,6,10	0,16,11	0,2,3	231	149	6.516452281532163e-66	5.86154882724e-64	0.775,0.0,0.508	NA,0.838,0.703	-0.343
137	gene:Solyc08g005290.2	NA	8	-	219009	219246	219009	219090	219168	219246	137	6,4,0	0,2,3	0,2,2	0,0,1	227	149	8.516363126464689e-66	7.47362793391e-64	1.0,0.568,0.0	NA,1.0,0.568	-0.261
1223	gene:Solyc09g008130.2	NA	9	-	1601902	1602148	1601902	1601952	1602051	1602148	1223	6,5,1	43,45,31	0,7,7	4,18,6	248	149	2.3885589263356534e-65	2.04619881356e-63	0.077,0.063,0.019	0.0,0.189,0.412	-0.147
1626	gene:Solyc12g099660.1	NA	12	+	66722113	66722349	66722113	66722178	66722286	66722349	1626	20,26,17	193,211,131	16,21,15	31,110,71	257	149	3.309063269374469e-65	2.76883945191e-63	0.057,0.067,0.07	0.23,0.1,0.109	-0.082
2272	gene:Solyc02g079760.2	NA	2	-	44205822	44206028	44205822	44205888	44205967	44206028	2272	9,3,11	125,105,61	0,0,2	18,45,32	228	149	4.069221859593579e-65	3.32751369337e-63	0.045,0.018,0.105	0.0,0.0,0.039	0.043
1411	gene:Solyc10g080100.1	NA	10	-	61490423	61490652	61490423	61490524	61490604	61490652	1411	11,2,7	143,50,81	0,2,1	30,92,44	229	149	4.113810761715023e-64	3.28922024903e-62	0.048,0.025,0.053	0.0,0.014,0.015	0.032
847	gene:Solyc04g078150.2	NA	4	-	62967442	62967674	62967442	62967475	62967570	62967674	847	23,22,13	0,0,1	0,8,4	0,2,2	244	149	4.478986422425075e-63	3.5033463365e-61	1.0,1.0,0.888	NA,0.71,0.55	0.333
3525	gene:Solyc04g049550.2	NA	4	-	42517358	42517593	42517358	42517427	42517511	42517593	3525	1,6,1	7,3,1	0,6,1	1,0,0	233	149	1.0063300894651486e-62	7.70377800403e-61	0.084,0.561,0.39	0.0,1.0,1.0	-0.322
1134	gene:Solyc10g081600.1	NA	10	+	62634292	62634493	62634292	62634332	62634417	62634493	1134	4,7,2	14,10,7	0,2,0	3,4,2	234	149	2.1511023710868515e-60	1.61243048566e-58	0.154,0.308,0.154	0.0,0.241,0.0	0.125
141	gene:Solyc11g068990.1	NA	11	+	53567074	53567306	53567074	53567139	53567213	53567306	141	21,8,16	34,39,20	2,0,2	1,16,9	223	149	2.4497625484099218e-60	1.79882564269e-58	0.292,0.121,0.348	0.572,0.0,0.129	0.02
3697	gene:Solyc07g045310.2	NA	7	+	58410177	58410411	58410177	58410249	58410320	58410411	3697	13,1,1	14,11,4	0,2,5	0,3,2	220	149	9.756541581693499e-60	7.02080732219e-58	0.386,0.058,0.145	NA,0.311,0.629	-0.274
1056	gene:Solyc04g015690.2	NA	4	+	6002677	6002915	6002677	6002747	6002863	6002915	1056	7,0,5	41,38,18	0,2,0	23,29,24	265	149	1.5730855168699436e-57	1.10979640974e-55	0.088,0.0,0.135	0.0,0.037,0.0	0.062
689	gene:Solyc05g026140.2	NA	5	+	39844007	39844197	39844007	39844019	39844085	39844197	689	44,6,21	44,14,36	2,1,1	1,13,3	215	149	6.788420422481982e-57	4.69706474617e-55	0.409,0.229,0.288	0.581,0.051,0.188	0.035
1926	gene:Solyc07g025160.2	NA	7	-	26157523	26157741	26157523	26157613	26157687	26157741	1926	4,10,2	53,48,44	0,3,0	20,37,28	223	149	2.975334342345998e-56	2.01985904977e-54	0.048,0.122,0.029	0.0,0.051,0.0	0.049
3484	gene:Solyc04g008110.2	NA	4	-	1767356	1767544	1767356	1767408	1767499	1767544	3484	24,6,18	63,22,37	1,2,2	6,24,5	240	149	1.3610195259834356e-55	9.0684226935e-54	0.191,0.145,0.232	0.094,0.049,0.199	0.075
2373	gene:Solyc06g084550.2	NA	6	-	49635674	49635854	49635674	49635706	49635803	49635854	2373	22,17,9	131,148,100	0,4,3	19,78,37	246	149	3.863140498532312e-55	2.52719627522e-53	0.092,0.065,0.052	0.0,0.03,0.047	0.044
3189	gene:Solyc06g060810.2	NA	6	-	38843678	38843895	38843678	38843771	38843847	38843895	3189	4,1,2	3,0,1	0,1,0	2,0,0	225	149	4.220002093291316e-55	2.71135134494e-53	0.469,1.0,0.57	0.0,1.0,NA	0.18
296	gene:Solyc06g008590.2	NA	6	+	2500794	2501000	2500794	2500829	2500938	2501000	296	3,1,2	2,0,0	0,1,0	4,0,0	258	149	9.013058069775923e-55	5.68929525176e-53	0.464,1.0,1.0	0.0,1.0,NA	0.321
22	gene:Solyc07g066310.2	PSBR	7	+	67786857	67787035	67786857	67786907	67786983	67787035	22	459,566,299	27246,33696,15737	417,1039,883	19597,47837,34208	225	149	1.300859568261381e-54	8.06981504587e-53	0.011,0.011,0.012	0.014,0.014,0.017	-0.004
1601	gene:Solyc02g078880.2	NA	2	-	43522664	43522908	43522664	43522778	43522898	43522908	1601	4,8,4	66,39,43	0,2,0	14,32,15	269	149	3.673152121581317e-54	2.24000022601e-52	0.032,0.102,0.049	0.0,0.033,0.0	0.05
2504	gene:Solyc09g091970.2	NA	9	-	71166958	71167168	71166958	71167028	71167123	71167168	2504	10,4,1	89,72,54	0,0,1	15,66,35	244	149	4.802991382197401e-54	2.88019383219e-52	0.064,0.033,0.011	0.0,0.0,0.017	0.03
3044	gene:Solyc01g109300.2	NA	1	+	96290748	96290978	96290748	96290829	96290916	96290978	3044	167,181,121	1348,1358,753	36,62,38	247,728,542	236	149	3.1002896368845414e-52	1.82866264156e-50	0.073,0.078,0.092	0.084,0.051,0.042	0.022
229	gene:Solyc02g062680.2	NA	2	-	34405355	34405598	34405355	34405426	34405532	34405598	229	13,4,4	54,47,25	0,2,2	4,27,37	255	149	6.131677910008259e-52	3.55835114842e-50	0.123,0.047,0.085	0.0,0.041,0.031	0.061
2156	gene:Solyc08g067430.2	NA	8	+	56478141	56478349	56478141	56478184	56478268	56478349	2156	10,6,3	24,18,0	0,3,6	0,2,0	233	149	1.0940009809607347e-50	6.24796115793e-49	0.21,0.176,1.0	NA,0.49,1.0	-0.283
2014	gene:Solyc09g007260.2	NA	9	+	858320	858533	858320	858365	858459	858533	2014	9,11,9	23,28,9	0,2,5	7,17,16	243	149	1.3047884134261888e-50	7.33535736173e-49	0.194,0.194,0.38	0.0,0.067,0.161	0.18
3257	gene:Solyc09g014300.2	NA	9	-	5793148	5793382	5793148	5793222	5793335	5793382	3257	1059,457,579	123,83,71	0,5,1	4,2,0	262	149	4.462762592470367e-50	2.47031073965e-48	0.83,0.758,0.823	0.0,0.587,1.0	0.275
1539	gene:Solyc04g077030.2	NA	4	-	61994901	61995083	61994901	61994955	61995029	61995083	1539	82,49,46	129,136,72	2,13,3	23,16,30	223	149	4.833539449820385e-50	2.63501135461e-48	0.298,0.194,0.299	0.055,0.352,0.063	0.107
3347	gene:Solyc11g007740.1	NA	11	+	1972736	1972898	1972736	1972761	1972829	1972898	3347	23,8,12	44,44,43	2,10,5	27,53,36	217	149	3.2729500155463186e-49	1.75762300835e-47	0.264,0.111,0.161	0.048,0.115,0.087	0.095
2952	gene:Solyc04g050470.2	NA	4	-	47276600	47276829	47276600	47276677	47276738	47276829	2952	6,1,3	1,0,4	0,1,1	0,1,0	210	149	3.5010641509220085e-49	1.85247482574e-47	0.81,1.0,0.347	NA,0.415,1.0	0.011
2114	gene:Solyc07g042830.2	NA	7	-	56353050	56353254	56353050	56353088	56353196	56353254	2114	39,19,13	521,484,340	0,0,1	6,35,26	257	149	7.027623143308768e-49	3.6645489956e-47	0.042,0.022,0.022	0.0,0.0,0.022	0.021
2263	gene:Solyc04g015480.2	NA	4	+	5687258	5687458	5687258	5687328	5687408	5687458	2263	13,14,25	251,241,184	20,49,20	117,294,258	229	149	7.583584572614267e-49	3.89796247032e-47	0.033,0.036,0.081	0.1,0.098,0.048	-0.032
2737	gene:Solyc07g065430.2	NA	7	-	67192530	67192732	67192530	67192589	67192684	67192732	2737	10,4,0	3,10,5	2,8,7	0,2,3	244	149	1.8214188650679345e-48	9.23023250213e-47	0.671,0.196,0.0	1.0,0.71,0.588	-0.477
2174	gene:Solyc11g010600.1	NA	11	+	3665228	3665405	3665228	3665295	3665393	3665405	2174	37,24,25	27,15,8	7,30,24	5,6,3	247	149	3.4948990317977863e-48	1.74647871061e-46	0.453,0.491,0.653	0.458,0.751,0.828	-0.147
2574	gene:Solyc06g062660.2	NA	6	-	39545839	39546080	39545839	39545957	39546033	39546080	2574	118,47,115	86,32,72	19,25,16	5,51,39	225	149	1.799535746264057e-47	8.86949262337e-46	0.476,0.493,0.514	0.716,0.245,0.214	0.103
2525	gene:Solyc12g096470.1	NA	12	-	65380602	65380811	65380602	65380633	65380712	65380811	2525	12,11,10	321,314,170	1,4,5	109,310,154	228	149	3.0511061167032987e-47	1.48349727134e-45	0.024,0.022,0.037	0.006,0.008,0.021	0.016
3159	gene:Solyc02g086790.2	NA	2	-	49400877	49401113	49400877	49400895	49401078	49401113	3159	1,8,5	4,1,1	0,3,0	0,2,2	332	149	3.377522701905045e-47	1.62031022419e-45	0.101,0.782,0.692	NA,0.402,0.0	0.324
1197	gene:Solyc01g088000.2	NA	1	-	82846065	82846257	82846065	82846082	82846204	82846257	1197	16,7,4	135,100,96	2,8,5	16,26,12	271	149	1.2734982004688172e-46	6.0290085859e-45	0.061,0.037,0.022	0.064,0.145,0.186	-0.092
1564	gene:Solyc11g008740.1	NA	11	-	2914826	2915053	2914826	2914941	2915021	2915053	1564	12,5,12	4,3,6	0,4,2	2,0,0	229	149	1.978129132949799e-46	9.24325794851e-45	0.661,0.52,0.565	0.0,1.0,1.0	-0.085
2041	gene:Solyc06g019200.2	NA	6	-	18152318	18152529	18152318	18152429	18152504	18152529	2041	51,26,29	320,275,246	1,10,9	39,124,126	224	149	5.599120847277926e-46	2.58277394981e-44	0.096,0.059,0.073	0.017,0.051,0.045	0.038
404	gene:Solyc03g115810.2	NA	3	+	65400148	65400362	65400148	65400230	65400322	65400362	404	19,4,11	181,69,98	1,17,6	8,61,28	241	149	1.085048139152554e-45	4.94177620844e-44	0.061,0.035,0.065	0.072,0.147,0.117	-0.058
319	gene:Solyc08g048450.2	NA	8	+	12868865	12869083	12868865	12868963	12869036	12869083	319	4,14,3	2,3,0	2,3,0	2,6,0	222	149	1.2167512498121401e-45	5.47233874603e-44	0.573,0.758,1.0	0.402,0.251,NA	0.451
1114	gene:Solyc08g077750.2	NA	8	-	61647657	61647873	61647657	61647681	61647776	61647873	1114	23,8,18	100,95,75	2,3,2	10,63,27	244	149	3.398952535751496e-45	1.50980632391e-43	0.123,0.049,0.128	0.109,0.028,0.043	0.04
403	gene:Solyc11g007990.1	NA	11	+	2203365	2203559	2203365	2203398	2203466	2203559	403	55,53,36	4,7,4	2,15,23	0,2,0	217	149	1.4109368978536658e-44	6.19091580302e-43	0.904,0.839,0.861	1.0,0.837,1.0	-0.078
2517	gene:Solyc02g084320.1	NA	2	+	47449272	47449519	47449272	47449345	47449439	47449519	2517	6,0,10	10,0,6	0,2,1	1,1,0	243	149	2.9194086424290857e-44	1.26554605969e-42	0.269,NA,0.505	0.0,0.551,1.0	-0.13
1157	gene:Solyc03g043660.2	NA	3	-	7161741	7161926	7161741	7161798	7161879	7161926	1157	13,0,1	107,30,66	0,0,1	4,28,24	230	149	3.600504042778688e-44	1.54221589832e-42	0.073,0.0,0.01	0.0,0.0,0.026	0.019
999	gene:Solyc03g007920.2	NA	3	+	2431518	2431750	2431518	2431546	2431617	2431750	999	2,0,2	5,5,0	0,4,3	0,2,1	220	149	4.42191425760142e-44	1.87177029398e-42	0.213,0.0,1.0	NA,0.575,0.67	-0.218
691	gene:Solyc07g017770.2	NA	7	+	7982870	7983046	7982870	7982954	7983031	7983046	691	16,1,4	2,1,0	0,2,2	4,2,0	226	149	7.623931669242511e-44	3.18964024953e-42	0.841,0.397,1.0	0.0,0.397,1.0	0.28
2558	gene:Solyc02g092200.2	NA	2	+	53361545	53361785	53361545	53361629	53361709	53361785	2558	13,3,10	39,11,22	0,0,4	0,7,30	229	149	1.1480403379048551e-43	4.74787256986e-42	0.178,0.151,0.228	NA,0.0,0.08	0.146
1570	gene:Solyc12g062870.1	NA	12	+	35518476	35518704	35518476	35518560	35518642	35518704	1570	12,16,13	3,6,3	0,1,3	0,1,0	231	149	2.5917778669709635e-43	1.05968372334e-41	0.721,0.632,0.737	NA,0.392,1.0	0.001
3821	gene:Solyc01g109010.2	NA	1	-	96101419	96101633	96101419	96101485	96101554	96101633	3821	10,0,5	16,27,25	2,0,0	1,2,7	218	149	3.557752440635162e-43	1.43829137993e-41	0.299,0.0,0.12	0.578,0.0,0.0	-0.053
2775	gene:Solyc06g068860.2	NA	6	+	42689907	42690121	42689907	42689967	42690050	42690121	2775	8,7,12	233,227,168	1,3,2	73,153,125	232	149	1.1622246109109151e-42	4.64631572229e-41	0.022,0.019,0.044	0.009,0.012,0.01	0.018
1372	gene:Solyc03g118390.2	NA	3	-	67280470	67280639	67280470	67280511	67280581	67280639	1372	12,10,15	5,5,4	0,7,3	0,6,8	219	149	1.3200452032646901e-42	5.21925564983e-41	0.62,0.576,0.718	NA,0.443,0.203	0.315
3524	gene:Solyc04g049550.2	NA	4	-	42517358	42517593	42517358	42517409	42517511	42517593	3524	4,7,2	52,32,19	0,18,1	6,34,11	251	149	1.499885299386151e-42	5.86585576869e-41	0.044,0.115,0.059	0.0,0.239,0.051	-0.024
2935	gene:Solyc01g099260.2	NA	1	+	89543249	89543476	89543249	89543284	89543444	89543476	2935	33,15,16	171,99,93	3,10,7	39,102,72	309	149	6.869382723801982e-42	2.65763860648e-40	0.085,0.068,0.077	0.036,0.045,0.045	0.035
957	gene:Solyc03g032130.2	NA	3	-	4635905	4636118	4635905	4635950	4636051	4636118	957	166,147,123	3047,2742,2008	39,87,43	752,2057,1321	250	149	8.57006000765797e-42	3.28032722421e-40	0.031,0.031,0.035	0.03,0.025,0.019	0.008
1832	gene:Solyc12g056780.1	NA	12	-	62860562	62860742	62860562	62860657	62860736	62860742	1832	13,5,17	5,3,0	0,1,3	6,0,0	228	149	1.2813587127847004e-41	4.85297752484e-40	0.63,0.521,1.0	0.0,1.0,1.0	0.05
2956	gene:Solyc08g008350.2	NA	8	+	2776057	2776290	2776057	2776102	2776205	2776290	2956	7,2,3	13,3,5	1,0,0	0,0,2	252	149	3.0166396294531373e-41	1.13061139446e-39	0.241,0.283,0.262	1.0,NA,0.0	-0.238
386	gene:Solyc07g022900.2	NA	7	+	23225417	23225652	23225417	23225481	23225565	23225652	386	63,53,30	16,15,15	13,39,49	4,8,3	233	149	6.135392562514155e-41	2.2757878804e-39	0.716,0.693,0.561	0.675,0.757,0.913	-0.125
3282	gene:Solyc12g095850.1	NA	12	+	64969106	64969353	64969106	64969212	64969287	64969353	3282	12,7,6	4,1,9	1,9,6	0,1,2	224	149	1.0662029836922055e-40	3.91448809727e-39	0.666,0.823,0.307	1.0,0.857,0.666	-0.242
772	gene:Solyc05g056230.2	NA	5	-	65587657	65587810	65587657	65587690	65587777	65587810	772	107,100,71	1385,1241,939	11,25,24	203,547,388	236	149	1.4023718757138265e-40	5.09670101901e-39	0.047,0.048,0.046	0.033,0.028,0.038	0.014
2873	gene:Solyc03g093510.2	NA	3	+	54860530	54860766	54860530	54860574	54860645	54860766	2873	5,14,7	228,268,156	3,8,5	155,472,283	220	149	1.4853898260847575e-40	5.34443259425e-39	0.015,0.034,0.029	0.013,0.011,0.012	0.014
2088	gene:Solyc12g017570.1	NA	12	+	6867149	6867385	6867149	6867195	6867283	6867385	2088	23,41,11	847,669,475	0,6,2	49,233,119	237	149	8.402876924164264e-40	2.99342090823e-38	0.017,0.037,0.014	0.0,0.016,0.01	0.014
2109	gene:Solyc01g080930.2	NA	1	-	80268497	80268713	80268497	80268541	80268611	80268713	2109	11,11,6	286,196,124	0,3,0	29,72,56	219	149	1.4484072523288479e-39	5.10918558223e-38	0.026,0.037,0.032	0.0,0.028,0.0	0.022
2465	gene:Solyc09g047900.1	NA	9	+	33689382	33689536	33689382	33689409	33689480	33689536	2465	20,11,30	100,64,70	2,9,4	6,58,48	220	149	2.958687530315312e-39	1.03352987709e-37	0.119,0.104,0.225	0.184,0.095,0.053	0.039
943	gene:Solyc09g065950.2	NA	9	-	64227927	64228173	64227927	64228005	64228086	64228173	943	19,5,14	5,0,2	0,3,0	0,1,2	230	149	6.914905805602051e-39	2.39229145082e-37	0.711,1.0,0.819	NA,0.66,0.0	0.513
1326	gene:Solyc08g083280.2	NA	8	+	65785227	65785428	65785227	65785289	65785369	65785428	1326	16,7,6	208,193,102	0,3,0	53,96,75	229	149	1.9545161240457443e-38	6.69747525173e-37	0.048,0.023,0.037	0.0,0.02,0.0	0.029
812	gene:Solyc02g091030.2	NA	2	+	52472462	52472696	52472462	52472555	52472681	52472696	812	2,7,2	17,20,21	0,2,0	5,7,3	275	149	3.297136637351196e-38	1.11916015294e-36	0.06,0.159,0.049	0.0,0.134,0.0	0.045
3440	gene:Solyc03g006870.2	NA	3	+	1384902	1385114	1384902	1384970	1385045	1385114	3440	16,4,7	175,100,129	1,11,7	89,329,198	224	149	5.519669799681919e-38	1.85605345227e-36	0.057,0.026,0.035	0.007,0.022,0.023	0.022
1008	gene:Solyc06g076650.2	NA	6	+	47607223	47607467	47607223	47607296	47607363	47607467	1008	8,6,3	92,72,65	0,1,3	17,56,54	216	149	9.49124095787716e-37	3.16198934874e-35	0.057,0.054,0.031	0.0,0.012,0.037	0.031
410	gene:Solyc12g095890.1	NA	12	+	65000599	65000828	65000599	65000697	65000765	65000828	410	92,59,51	58,20,37	2,51,12	8,34,19	217	149	1.7660173027360603e-36	5.82947729839e-35	0.521,0.669,0.486	0.147,0.507,0.302	0.24
207	gene:Solyc11g005590.1	NA	11	+	448114	448342	448114	448184	448263	448342	207	104,49,58	194,120,92	6,18,14	34,43,57	228	149	3.3943145895098246e-36	1.11024944482e-34	0.259,0.211,0.292	0.103,0.215,0.138	0.102
3495	gene:Solyc01g109180.2	NA	1	-	96218954	96219184	96218954	96219038	96219117	96219184	3495	2,28,7	63,39,42	2,10,4	25,53,49	228	149	8.727519639044756e-36	2.8289743839e-34	0.02,0.319,0.098	0.05,0.11,0.051	0.075
1407	gene:Solyc04g008640.2	NA	4	+	2254507	2254755	2254507	2254575	2254653	2254755	1407	25,2,14	111,28,47	3,7,0	23,33,34	227	149	4.96633074127703e-35	1.59543375064e-33	0.129,0.045,0.164	0.079,0.122,0.0	0.046
3187	gene:Solyc02g064640.2	NA	2	-	35729596	35729808	35729596	35729629	35729742	35729808	3187	14,11,8	333,245,186	2,1,14	17,73,50	262	149	6.154157162894039e-35	1.95952720992e-33	0.023,0.025,0.024	0.063,0.008,0.137	-0.045
236	gene:Solyc08g083250.2	NA	8	+	65763605	65763845	65763605	65763697	65763771	65763845	236	40,13,27	81,44,53	1,6,2	13,16,10	223	149	9.890529123201434e-35	3.12158980573e-33	0.248,0.165,0.254	0.049,0.2,0.118	0.1
678	gene:Solyc06g068840.2	NA	6	-	42657174	42657417	42657174	42657312	42657394	42657417	678	4,12,7	105,84,64	0,8,3	47,124,93	231	149	1.9471496029340425e-34	6.09203849683e-33	0.024,0.084,0.066	0.0,0.04,0.02	0.038
2286	gene:Solyc10g078480.1	NA	10	-	60292271	60292493	60292271	60292335	60292431	60292493	2286	4,5,2	41,42,43	0,0,3	17,56,14	245	149	2.821225408774311e-34	8.75066294894e-33	0.056,0.068,0.028	0.0,0.0,0.115	0.012
2996	gene:Solyc08g065430.2	NA	8	-	53439190	53439432	53439190	53439246	53439344	53439432	2996	30,21,9	18,4,11	3,5,13	1,0,0	247	149	3.980977967776987e-34	1.22423578872e-32	0.501,0.76,0.33	0.644,1.0,1.0	-0.351
460	gene:Solyc05g007190.2	NA	5	-	1807526	1807734	1807526	1807611	1807698	1807734	460	14,3,3	3,3,4	0,7,5	0,0,3	236	149	8.51118563139285e-34	2.59519033066e-32	0.747,0.387,0.321	NA,1.0,0.513	-0.272
2832	gene:Solyc11g045120.1	NA	11	+	31735646	31735878	31735646	31735759	31735874	31735878	2832	17,21,3	56,59,25	0,2,0	8,22,27	264	149	1.1781235731085917e-33	3.56209127399e-32	0.146,0.167,0.063	0.0,0.049,0.0	0.109
1376	gene:Solyc12g041880.1	NXD1	12	-	42386972	42387133	42386972	42386983	42387049	42387133	1376	10,3,3	179,99,102	0,0,1	21,47,40	215	149	2.5271288260407253e-33	7.57717459675e-32	0.037,0.021,0.02	0.0,0.0,0.017	0.02
2914	gene:Solyc11g044280.1	NA	11	+	33135773	33136004	33135773	33135876	33135940	33136004	2914	5,4,2	110,43,46	4,1,3	10,10,9	213	149	3.807893087625913e-33	1.13229746523e-31	0.031,0.061,0.03	0.219,0.065,0.189	-0.117
623	gene:Solyc04g007370.2	NA	4	-	1066975	1067205	1066975	1067041	1067119	1067205	623	28,11,13	202,104,88	1,6,2	15,62,48	227	149	5.2331376345170604e-33	1.54334665647e-31	0.083,0.065,0.088	0.042,0.06,0.027	0.036
3631	gene:Solyc01g112020.2	NA	1	-	98150527	98150704	98150527	98150554	98150638	98150704	3631	2,10,4	132,78,92	1,2,0	25,61,46	233	149	6.623403553749547e-33	1.9374801615e-31	0.01,0.076,0.027	0.025,0.021,0.0	0.022
1271	gene:Solyc08g075890.2	NA	8	+	59979770	59979939	59979770	59979778	59979861	59979939	1271	102,41,57	765,546,607	1,5,0	54,176,102	232	149	1.1467544236551825e-32	3.32743743251e-31	0.079,0.046,0.057	0.012,0.018,0.0	0.051
1244	gene:Solyc07g019530.2	NA	7	+	11870961	11871165	11870961	11870996	11871090	11871165	1244	21,15,11	185,140,118	2,5,8	67,114,73	243	149	1.8318606442475698e-32	5.2728276784e-31	0.065,0.062,0.054	0.018,0.026,0.063	0.025
1784	gene:Solyc03g078080.2	NA	3	+	50044065	50044291	50044065	50044138	50044237	50044291	1784	14,8,8	212,198,140	4,5,4	160,364,182	248	149	4.740404403606981e-32	1.35364881303e-30	0.038,0.024,0.033	0.015,0.008,0.013	0.02
800	gene:Solyc02g091030.2	NA	2	+	52472462	52472696	52472462	52472555	52472672	52472696	800	0,4,1	2,3,1	0,1,0	1,0,0	266	149	5.376434776664178e-32	1.52318207295e-30	0.0,0.428,0.359	0.0,1.0,NA	-0.238
2476	gene:Solyc11g065190.1	NA	11	-	50518198	50518411	50518198	50518254	50518347	50518411	2476	6,7,6	205,192,99	0,2,9	132,432,291	242	149	1.1115487732226708e-31	3.12449412973e-30	0.018,0.022,0.036	0.0,0.003,0.019	0.018
1383	gene:Solyc03g119280.2	NA	3	-	67917409	67917626	67917409	67917498	67917593	67917626	1383	4,3,4	9,7,5	2,0,0	1,13,0	244	149	1.3717061160051033e-31	3.82589039177e-30	0.213,0.207,0.328	0.55,0.0,NA	-0.026
1004	gene:Solyc04g079060.2	NA	4	-	63649421	63649567	63649421	63649457	63649553	63649567	1004	687,272,416	79,44,47	44,166,93	5,7,12	245	149	1.6161107515924915e-31	4.47289729556e-30	0.841,0.79,0.843	0.843,0.935,0.825	-0.043
2823	gene:Solyc03g111350.2	NA	3	-	61953463	61953635	61953463	61953505	61953576	61953635	2823	4,2,3	41,31,16	0,2,0	1,14,13	220	149	2.4240096478214546e-31	6.65769978081e-30	0.062,0.042,0.113	0.0,0.088,0.0	0.043
2913	gene:Solyc07g008150.2	NA	7	-	2854975	2855192	2854975	2855045	2855138	2855192	2913	24,3,7	8,10,9	2,7,0	0,2,0	242	149	2.4531856848949006e-31	6.68678946534e-30	0.649,0.156,0.324	1.0,0.683,NA	-0.465
1627	gene:Solyc12g099660.1	NA	12	+	66720886	66721122	66720886	66720938	66721053	66721122	1627	22,11,11	296,224,167	5,3,3	42,166,108	264	149	2.6510879920997637e-31	7.17189067336e-30	0.04,0.027,0.036	0.063,0.01,0.015	0.005
1898	gene:Solyc02g082760.2	NA	2	-	46403492	46403687	46403492	46403536	46403664	46403687	1898	120,105,58	3158,4218,1987	16,35,30	635,1685,1339	277	149	1.7474919305698596e-30	4.69214624343e-29	0.02,0.013,0.015	0.013,0.011,0.012	0.004
2395	gene:Solyc07g041730.2	NA	7	+	54076028	54076229	54076028	54076049	54076120	54076229	2395	5,4,5	122,110,97	0,2,2	58,168,85	220	149	3.475757113034677e-30	9.26353636496e-29	0.027,0.024,0.034	0.0,0.008,0.016	0.02
1765	gene:Solyc08g078950.2	NA	8	+	62611258	62611404	62611258	62611277	62611364	62611404	1765	19,1,10	158,87,102	5,1,3	28,110,66	236	149	4.011987453699793e-30	1.06140668077e-28	0.071,0.007,0.058	0.101,0.006,0.028	0.0
1208	gene:Solyc04g049710.2	NA	4	-	43144919	43145104	43144919	43145002	43145074	43145104	1208	17,12,8	5,4,0	0,2,1	0,0,1	221	149	6.629120426398968e-30	1.74099089739e-28	0.696,0.669,1.0	NA,1.0,0.403	0.087
2158	gene:Solyc05g006540.2	NA	5	-	1162128	1162351	1162128	1162161	1162283	1162351	2158	33,4,19	206,58,143	3,2,3	15,52,36	271	149	8.74015915583757e-30	2.27877482918e-28	0.081,0.037,0.068	0.099,0.021,0.044	0.007
657	gene:Solyc11g012400.1	NA	11	+	5238411	5238645	5238411	5238453	5238542	5238645	657	19,27,3	490,628,283	0,3,4	60,179,115	238	149	2.298793205844916e-29	5.95040140621e-28	0.024,0.026,0.007	0.0,0.01,0.021	0.009
602	gene:Solyc05g009690.2	NA	5	+	3890921	3891160	3890921	3890971	3891058	3891160	602	29,31,28	489,611,283	10,31,16	94,278,187	236	149	2.6982341910124313e-29	6.9344618709e-28	0.036,0.031,0.059	0.063,0.066,0.051	-0.018
1413	gene:Solyc02g094510.2	NA	2	-	55027400	55027617	55027400	55027445	55027532	55027617	1413	13,7,11	0,0,6	0,2,1	0,0,5	236	149	2.7572843878528677e-29	7.03596399113e-28	1.0,1.0,0.536	NA,1.0,0.112	0.289
3424	gene:Solyc04g016360.2	NA	4	+	7164143	7164390	7164143	7164238	7164324	7164390	3424	22,16,15	432,460,253	6,7,13	44,139,105	235	149	2.9349179995167656e-29	7.43650349455e-28	0.031,0.022,0.036	0.08,0.031,0.073	-0.032
2994	gene:Solyc07g061960.2	NA	7	+	64829183	64829384	64829183	64829212	64829324	64829384	2994	3,0,30	419,421,222	0,2,6	109,298,230	261	149	6.288361423793568e-29	1.58220450369e-27	0.004,0.0,0.072	0.0,0.004,0.015	0.019
2641	gene:Solyc04g082830.2	NA	4	+	66365260	66365502	66365260	66365302	66365377	66365502	2641	1,4,2	29,7,18	0,0,1	0,3,0	224	149	6.726116217757581e-29	1.68059487163e-27	0.022,0.275,0.069	NA,0.0,1.0	-0.378
3155	gene:Solyc12g100140.1	NA	12	+	66983453	66983630	66983453	66983509	66983585	66983630	3155	28,23,30	256,287,191	12,17,16	158,270,192	225	149	7.178268897745296e-29	1.7812007927e-27	0.068,0.05,0.094	0.048,0.04,0.052	0.024
2153	gene:Solyc08g067430.2	NA	8	+	56478268	56478513	56478268	56478356	56478450	56478513	2153	50,34,19	152,141,70	7,12,10	21,88,54	243	149	7.66021566110654e-29	1.88777095539e-27	0.168,0.129,0.143	0.17,0.077,0.102	0.03
3210	gene:Solyc12g098420.1	NA	12	+	65930990	65931237	65930990	65931070	65931176	65931237	3210	57,25,30	2,0,5	10,15,22	0,0,2	255	149	9.560996901679167e-29	2.34016781308e-27	0.943,1.0,0.778	1.0,1.0,0.865	-0.048
764	gene:Solyc11g011380.1	NA	11	+	4459381	4459623	4459381	4459433	4459585	4459623	764	83,73,48	1042,1185,661	10,48,28	260,757,622	301	149	1.8725075231501347e-28	4.55221761371e-27	0.038,0.03,0.035	0.019,0.03,0.022	0.011
1405	gene:Solyc04g008640.2	NA	4	+	2265828	2266051	2265828	2265911	2265988	2266051	1405	11,14,6	132,92,91	2,1,5	30,77,45	226	149	2.4287027164282375e-28	5.86474655954e-27	0.052,0.091,0.042	0.042,0.008,0.068	0.022
652	gene:Solyc08g075990.2	NA	8	-	60060076	60060309	60060076	60060116	60060224	60060309	652	23,7,29	67,45,40	4,8,13	19,54,37	257	149	2.637374731747152e-28	6.32618285655e-27	0.166,0.083,0.296	0.109,0.079,0.169	0.063
3132	gene:Solyc12g010860.1	TFT8	12	-	3781556	3781702	3781556	3781559	3781649	3781702	3132	8,20,3	245,347,143	4,4,10	122,378,304	239	149	4.0185093132858374e-28	9.57522947629e-27	0.02,0.035,0.013	0.02,0.007,0.02	0.007
459	gene:Solyc05g007190.2	NA	5	-	1807526	1807734	1807526	1807611	1807694	1807734	459	13,2,3	64,41,37	0,7,4	3,13,2	232	149	4.51586333356854e-28	1.06895238646e-26	0.115,0.03,0.049	0.0,0.257,0.562	-0.208
3086	gene:Solyc02g094420.2	NA	2	+	54948385	54948603	54948385	54948438	54948575	54948603	3086	231,192,165	17,12,9	79,206,102	9,22,11	286	149	6.697777316862086e-28	1.57507207752e-26	0.876,0.893,0.905	0.821,0.83,0.828	0.065
1284	gene:Solyc01g098830.2	NA	1	+	89234365	89234598	89234365	89234384	89234485	89234598	1284	50,24,23	59,40,39	0,5,5	10,3,14	250	149	2.2160430099056407e-27	5.17748230496e-26	0.336,0.263,0.26	0.0,0.498,0.176	0.062
1264	gene:Solyc08g059800.2	NA	8	+	45505328	45505575	45505328	45505411	45505498	45505575	1264	13,7,7	41,26,34	2,2,0	19,18,26	236	149	4.436928025183351e-27	1.02993980868e-25	0.167,0.145,0.115	0.062,0.066,0.0	0.1
936	gene:Solyc01g091580.2	NA	1	-	85175337	85175561	85175337	85175420	85175503	85175561	936	22,5,8	274,214,157	2,2,1	80,227,106	232	149	1.3762580402720982e-26	3.17421565955e-25	0.049,0.015,0.032	0.016,0.006,0.006	0.023
714	gene:Solyc03g117890.2	NA	3	-	66898533	66898766	66898533	66898617	66898713	66898766	714	69,29,34	1651,1209,971	1,13,6	117,453,294	245	149	2.5595553903963601e-26	5.86578362716e-25	0.025,0.014,0.021	0.005,0.017,0.012	0.009
124	gene:Solyc03g121310.2	NA	3	-	69450635	69450839	69450635	69450705	69450811	69450839	124	21,12,10	560,335,282	2,3,0	36,115,83	255	149	8.392936431666097e-26	1.91125223298e-24	0.021,0.021,0.02	0.031,0.015,0.0	0.005
3799	gene:Solyc09g018670.2	NA	9	+	16609592	16609820	16609592	16609604	16609746	16609820	3799	69,45,50	8,5,7	4,12,1	0,0,8	291	149	1.3989830018953402e-25	3.16574895649e-24	0.815,0.822,0.785	1.0,1.0,0.06	0.121
278	gene:Solyc10g044910.1	NA	10	+	28909340	28909549	28909340	28909453	28909523	28909549	278	33,15,15	320,210,254	0,10,5	132,266,182	219	149	1.630791777802111e-25	3.66724301033e-24	0.066,0.046,0.039	0.0,0.025,0.018	0.036
2833	gene:Solyc04g077110.2	NA	4	+	62064073	62064257	62064073	62064117	62064237	62064257	2833	15,11,11	2,0,1	2,0,4	1,0,0	269	149	4.502642239015256e-25	1.00624265689e-23	0.806,1.0,0.859	0.526,NA,1.0	0.125
1247	gene:Solyc07g019530.2	NA	7	+	11874064	11874277	11874064	11874126	11874203	11874277	1247	12,13,5	10,4,5	4,16,7	2,2,3	226	149	5.445352642358503e-25	1.20940609921e-23	0.442,0.682,0.397	0.569,0.841,0.606	-0.165
1953	gene:Solyc02g071800.2	NA	2	+	41151377	41151604	41151377	41151449	41151548	41151604	1953	20,1,12	109,33,68	3,6,6	4,18,16	248	149	6.3060278919141535e-25	1.39196861074e-23	0.099,0.018,0.096	0.311,0.167,0.184	-0.15
2716	gene:Solyc03g120480.2	NA	3	-	68869130	68869320	68869130	68869210	68869286	68869320	2716	21,5,11	105,51,60	1,5,1	24,61,42	225	149	1.165570851012486e-24	2.55714873289e-23	0.117,0.061,0.108	0.027,0.051,0.016	0.064
1649	gene:Solyc04g025160.2	NA	4	+	25436638	25436859	25436638	25436720	25436793	25436859	1649	3,8,5	126,82,88	2,0,1	15,68,55	222	149	1.5103919474543919e-24	3.29356983451e-23	0.016,0.061,0.037	0.082,0.0,0.012	0.007
2187	gene:Solyc11g069070.1	NA	11	+	53659048	53659284	53659048	53659057	53659154	53659284	2187	16,14,12	1,0,1	0,3,8	0,3,0	246	149	3.0635573213190144e-24	6.64016821814e-23	0.906,1.0,0.879	NA,0.377,1.0	0.24
3613	gene:Solyc04g080440.2	NA	4	-	64616602	64616823	64616602	64616673	64616769	64616823	3613	1,1,3	2,4,0	0,2,0	0,6,2	245	149	3.810257414045637e-24	8.20916537469e-23	0.233,0.132,1.0	NA,0.169,0.0	0.37
933	gene:Solyc01g091580.2	NA	1	-	85174426	85174632	85174426	85174487	85174576	85174632	933	5,5,0	235,219,130	4,4,6	57,197,76	238	149	5.350986408981301e-24	1.14600292259e-22	0.013,0.014,0.0	0.042,0.013,0.047	-0.025
2706	gene:Solyc02g055440.2	NA	2	-	2573690	2573865	2573690	2573709	2573784	2573865	2706	17,13,3	231,259,170	11,17,3	65,204,87	224	149	5.568731866976222e-24	1.18557971937e-22	0.047,0.032,0.012	0.101,0.053,0.022	-0.028
2115	gene:Solyc10g086190.1	NA	10	+	65106198	65106387	65106198	65106244	65106355	65106387	2115	43,52,39	1523,1500,1123	10,41,28	556,1616,1131	260	149	6.0726955231528e-24	1.28526814661e-22	0.016,0.019,0.02	0.01,0.014,0.014	0.006
2849	gene:Solyc10g052660.1	RPS25	10	-	53214755	53214956	53214755	53214782	53214881	53214956	2849	14,11,4	10,9,2	1,4,2	0,15,0	248	149	8.132192814201585e-24	1.7110894588e-22	0.457,0.423,0.546	1.0,0.138,1.0	-0.237
3779	gene:Solyc04g048900.2	NA	4	+	38567219	38567452	38567219	38567257	38567359	38567452	3779	175,137,99	6,6,7	8,53,20	1,7,5	251	149	9.532503362640252e-24	1.99406669179e-22	0.945,0.931,0.894	0.826,0.818,0.704	0.141
626	gene:Solyc07g064600.2	NA	7	-	66673068	66673264	66673068	66673142	66673238	66673264	626	62,43,28	2040,1938,1345	4,20,18	196,474,391	245	149	1.1151520320440963e-23	2.31925838803e-22	0.018,0.013,0.013	0.012,0.025,0.027	-0.007
3891	gene:Solyc10g085100.1	NA	10	-	64409262	64409490	64409262	64409342	64409434	64409490	3891	247,180,119	982,903,559	0,16,7	32,70,72	241	149	1.5583550681297472e-23	3.22239168686e-22	0.135,0.11,0.116	0.0,0.124,0.057	0.06
2653	gene:Solyc01g106570.2	NA	1	-	94398386	94398786	94398386	94398464	94398594	94398786	2653	202,34,176	33,5,39	14,8,6	0,5,9	279	149	2.5640529381993066e-23	5.27169284094e-22	0.766,0.784,0.707	1.0,0.461,0.263	0.178
2078	gene:Solyc02g069010.2	NA	2	+	38965495	38965709	38965495	38965569	38965656	38965709	2078	3,4,2	147,157,86	5,4,5	36,155,85	236	149	4.13966539275017e-23	8.46279322904e-22	0.013,0.016,0.014	0.081,0.016,0.036	-0.03
635	gene:Solyc03g058860.2	NA	3	-	26333279	26333519	26333279	26333348	26333465	26333519	635	9,12,11	341,273,236	1,8,6	80,339,257	266	149	5.020392740381484e-23	1.02052955254e-21	0.015,0.024,0.025	0.007,0.013,0.013	0.01
901	gene:Solyc11g007590.1	NA	11	+	1851498	1851740	1851498	1851620	1851700	1851740	901	40,27,26	833,637,581	0,4,1	26,117,55	229	149	5.314302251389783e-23	1.07420558992e-21	0.03,0.027,0.028	0.0,0.022,0.012	0.017
2999	gene:Solyc02g094150.2	NA	2	+	54777341	54777526	54777341	54777394	54777501	54777526	2999	74,27,37	666,604,396	0,1,0	9,28,28	256	149	5.712854636584879e-23	1.14831569734e-21	0.061,0.025,0.052	0.0,0.02,0.0	0.039
2050	gene:Solyc05g009220.2	NA	5	+	3364769	3365016	3364769	3364825	3364917	3365016	2050	13,4,13	2,0,2	4,1,1	0,2,0	241	149	1.068944983253714e-22	2.13670224986e-21	0.801,1.0,0.801	1.0,0.236,1.0	0.122
1057	gene:Solyc04g015690.2	NA	4	+	6002866	6003099	6002866	6002915	6003012	6003099	1057	5,2,1	51,44,24	1,0,0	13,23,16	246	149	1.1324777170003383e-22	2.25119051147e-21	0.056,0.027,0.025	0.045,0.0,0.0	0.021
946	gene:Solyc11g007170.1	NA	11	-	1603853	1604035	1603853	1603928	1604006	1604035	946	16,20,3	495,364,324	1,3,5	77,233,131	227	149	3.985824667522939e-22	7.8796687658e-21	0.021,0.035,0.006	0.008,0.008,0.024	0.007
1104	gene:Solyc02g037530.2	NA	2	+	31049260	31049505	31049260	31049365	31049448	31049505	1104	11,1,2	161,52,64	3,2,0	34,117,46	232	149	4.256500114114236e-22	8.36879093474e-21	0.042,0.012,0.02	0.054,0.011,0.0	0.003
399	gene:Solyc04g053120.2	NA	4	-	51718547	51718796	51718547	51718622	51718703	51718796	399	17,8,6	208,172,119	5,3,3	36,169,100	230	149	4.510201043402591e-22	8.81940399683e-21	0.05,0.029,0.032	0.083,0.011,0.019	-0.001
3588	gene:Solyc12g055830.1	NA	12	-	61827481	61827655	61827481	61827547	61827644	61827655	3588	97,54,34	1036,957,607	18,35,24	132,381,282	246	149	5.336392351759048e-22	1.03785619901e-20	0.054,0.033,0.033	0.076,0.053,0.049	-0.019
982	gene:Solyc01g111840.2	NA	1	+	98010704	98010908	98010704	98010752	98010837	98010908	982	15,23,12	17,5,5	2,6,0	0,2,0	234	149	7.3658813605503765e-22	1.42486242663e-20	0.36,0.745,0.604	1.0,0.656,NA	-0.258
1259	gene:Solyc01g101240.2	NA	1	+	91060814	91061060	91060814	91060928	91061000	91061060	1259	177,160,56	1768,1988,1071	2,27,19	135,442,277	221	149	7.507264796654913e-22	1.44444592184e-20	0.063,0.051,0.034	0.01,0.04,0.044	0.018
504	gene:Solyc11g012790.1	NA	11	-	5561023	5561247	5561023	5561077	5561198	5561247	504	16,13,18	190,123,97	3,0,1	23,73,58	270	149	8.708224697153127e-22	1.66660598193e-20	0.044,0.055,0.093	0.067,0.0,0.009	0.039
2004	gene:Solyc03g082960.2	NA	3	-	52816722	52816935	52816722	52816777	52816867	52816935	2004	35,31,20	380,471,319	10,15,7	211,435,321	239	149	9.183515310913993e-22	1.74826921104e-20	0.054,0.039,0.038	0.029,0.021,0.013	0.023
462	gene:Solyc03g111000.2	NA	3	+	61704833	61705081	61704833	61704900	61705018	61705081	462	40,29,18	166,135,101	13,19,11	22,53,51	267	149	9.520206842045351e-22	1.80282653777e-20	0.119,0.107,0.09	0.248,0.167,0.107	-0.069
2616	gene:Solyc06g073630.2	NA	6	+	45428186	45428379	45428186	45428244	45428328	45428379	2616	15,10,4	6,5,3	2,9,1	3,0,0	233	149	1.3718005599276213e-21	2.58415623802e-20	0.615,0.561,0.46	0.299,1.0,1.0	-0.221
546	gene:Solyc01g087470.2	NA	1	+	82433743	82433944	82433743	82433748	82433831	82433944	546	15,7,5	144,148,103	2,4,2	31,116,52	232	149	2.34366495479699e-21	4.39193047258e-20	0.063,0.029,0.03	0.04,0.022,0.024	0.012
2704	gene:Solyc06g061120.2	NA	6	+	39133999	39134216	39133999	39134004	39134130	39134216	2704	22,13,9	55,47,33	0,0,4	0,10,17	275	149	3.737957698553417e-21	6.96848279761e-20	0.178,0.13,0.129	NA,0.0,0.113	0.089
318	gene:Solyc07g066520.2	NA	7	-	67926321	67926544	67926321	67926378	67926477	67926544	318	20,21,26	2,3,3	3,19,9	3,3,6	248	149	4.222193845999915e-21	7.83064611232e-20	0.857,0.808,0.839	0.375,0.792,0.474	0.288
3143	gene:Solyc09g014620.2	NA	9	+	6275324	6275568	6275324	6275405	6275499	6275568	3143	49,67,44	1302,1276,958	7,18,13	214,532,392	243	149	4.892156366208016e-21	9.02665569519e-20	0.023,0.031,0.027	0.02,0.02,0.02	0.007
1379	gene:Solyc12g041880.1	NXD1	12	-	42384277	42384471	42384277	42384334	42384418	42384471	1379	38,24,15	259,324,152	9,23,18	137,298,243	233	149	7.557299749509538e-21	1.38730431116e-19	0.086,0.045,0.059	0.04,0.047,0.045	0.019
2920	gene:Solyc02g083310.2	NA	2	-	46765081	46765307	46765081	46765148	46765241	46765307	2920	10,4,5	197,104,149	2,0,1	21,50,34	242	149	1.0829315203313006e-20	1.97786173104e-19	0.03,0.023,0.02	0.055,0.0,0.018	0.0
1278	gene:Solyc12g056530.1	NA	12	-	62483277	62483474	62483277	62483344	62483430	62483474	1278	42,37,6	244,160,180	3,11,16	57,146,96	235	149	1.6228806166091304e-20	2.94905275685e-19	0.098,0.128,0.021	0.032,0.046,0.096	0.024
2036	gene:Solyc06g019200.2	NA	6	-	18152775	18153002	18152775	18152853	18152925	18153002	2036	85,29,80	150,141,100	8,11,12	24,63,52	221	149	2.0360631845332352e-20	3.68128408942e-19	0.276,0.122,0.35	0.183,0.105,0.135	0.108
80	gene:Solyc06g063100.2	NA	6	+	39860054	39860299	39860054	39860093	39860284	39860299	80	6,1,2	67,39,41	4,2,0	4,11,2	340	149	2.3665557795908242e-20	4.25743384748e-19	0.038,0.011,0.021	0.305,0.074,0.0	-0.103
3687	gene:Solyc03g120430.2	NA	3	-	68823845	68823977	68823845	68823887	68823966	68823977	3687	17,7,10	357,386,240	5,16,12	85,277,220	228	149	2.648816717346564e-20	4.74151370598e-19	0.03,0.012,0.027	0.037,0.036,0.034	-0.013
3547	gene:Solyc10g085130.1	NA	10	-	64422490	64422695	64422490	64422557	64422638	64422695	3547	4,1,5	18,25,8	0,2,2	0,0,3	230	149	4.5312578424745306e-20	8.07102263229e-19	0.126,0.025,0.288	NA,1.0,0.302	-0.505
3397	gene:Solyc07g066660.2	NA	7	+	68029674	68029887	68029674	68029744	68029854	68029887	3397	6,1,6	6,7,20	0,1,1	0,13,6	259	149	5.642341458943035e-20	1.00005638272e-18	0.365,0.076,0.147	NA,0.042,0.087	0.131
444	gene:Solyc02g089100.2	NA	2	+	50997192	50997370	50997192	50997224	50997322	50997370	444	24,8,13	231,193,189	2,7,4	31,161,83	247	149	9.852230933489031e-20	1.73766308327e-18	0.059,0.024,0.04	0.037,0.026,0.028	0.011
1523	gene:Solyc06g072490.2	NA	6	+	44709988	44710227	44709988	44709999	44710081	44710227	1523	38,23,11	664,468,445	7,20,14	250,685,354	231	149	1.4794188525484216e-19	2.59656050316e-18	0.036,0.031,0.016	0.018,0.018,0.025	0.007
3104	gene:Solyc10g083630.1	NA	10	-	63410519	63410736	63410519	63410602	63410686	63410736	3104	4,4,2	142,107,80	3,8,2	31,105,60	233	149	1.5503564446244226e-19	2.70785557658e-18	0.018,0.023,0.016	0.058,0.046,0.021	-0.023
1460	gene:Solyc06g072300.2	NA	6	-	44571508	44571701	44571508	44571603	44571685	44571701	1460	38,12,16	454,484,198	7,12,12	144,338,288	231	149	1.6205758150364633e-19	2.81682694807e-18	0.051,0.016,0.05	0.03,0.022,0.026	0.013
3748	gene:Solyc02g062920.2	NA	2	+	34863798	34863976	34863798	34863869	34863943	34863976	3748	76,31,54	8,1,3	17,26,0	0,2,0	223	149	1.6591449684790821e-19	2.87000172913e-18	0.864,0.954,0.923	1.0,0.897,NA	-0.035
3563	gene:Solyc03g121820.2	NA	3	+	69862005	69862222	69862005	69862051	69862126	69862222	3563	19,13,18	246,124,196	1,10,6	16,42,34	224	149	1.9843495291956918e-19	3.41611942873e-18	0.049,0.065,0.058	0.04,0.137,0.105	-0.037
178	gene:Solyc10g054420.1	NA	10	+	55362318	55362528	55362318	55362345	55362431	55362528	178	56,52,33	565,591,408	2,27,21	99,383,253	235	149	3.0956781939271443e-19	5.30392863893e-18	0.059,0.053,0.049	0.013,0.043,0.05	0.018
2563	gene:Solyc07g064090.2	NA	7	-	66375819	66376025	66375819	66375908	66376001	66376025	2563	11,12,5	2,1,1	1,0,1	0,2,0	242	149	3.780620132292138e-19	6.44676361895e-18	0.772,0.881,0.755	1.0,0.0,1.0	0.136
2430	gene:Solyc01g066480.2	NA	1	-	74485475	74485712	74485475	74485526	74485643	74485712	2430	19,6,6	1,2,0	0,3,6	0,0,4	266	149	4.141635626647541e-19	7.02905895504e-18	0.914,0.627,1.0	NA,1.0,0.457	0.118
2297	gene:Solyc03g118830.2	NA	3	-	67630283	67630512	67630283	67630310	67630383	67630512	2297	12,9,2	101,92,57	1,0,0	8,38,36	222	149	4.3001493082863183e-19	7.26382028696e-18	0.074,0.062,0.023	0.077,0.0,0.0	0.027
2269	gene:Solyc11g005340.1	NA	11	-	270576	270816	270576	270621	270724	270816	2269	2,1,6	40,34,23	1,2,7	5,12,24	252	149	4.713889159802019e-19	7.92550149391e-18	0.029,0.017,0.134	0.106,0.09,0.147	-0.054
1494	gene:Solyc02g093000.2	NA	2	-	53960442	53960675	53960442	53960503	53960588	53960675	1494	10,7,11	27,31,23	0,6,1	0,24,17	234	149	4.891871551449634e-19	8.18649015912e-18	0.191,0.126,0.233	NA,0.137,0.036	0.097
3149	gene:Solyc12g027870.1	NA	12	-	27698933	27699134	27698933	27699007	27699100	27699134	3149	19,12,6	2,0,3	3,7,5	1,2,3	242	149	5.700693988771933e-19	9.49587822759e-18	0.854,1.0,0.552	0.649,0.683,0.506	0.189
2189	gene:Solyc09g065810.2	NA	9	+	64085464	64085650	64085464	64085471	64085585	64085650	2189	12,5,2	76,25,49	0,6,5	1,34,0	263	149	6.141856059268283e-19	1.0183593595e-17	0.082,0.102,0.023	0.0,0.091,1.0	-0.295
3399	gene:Solyc01g103740.2	NA	1	-	92272585	92272814	92272585	92272629	92272707	92272814	3399	7,5,1	152,112,89	1,1,0	22,70,61	227	149	6.894112189384234e-19	1.13784475493e-17	0.029,0.028,0.007	0.029,0.009,0.0	0.009
1599	gene:Solyc01g090720.2	NA	1	+	84357697	84357874	84357697	84357741	84357837	84357874	1599	64,76,38	3,3,0	16,34,34	0,0,2	245	149	7.36036020902832e-19	1.20925004713e-17	0.928,0.939,1.0	1.0,1.0,0.912	-0.015
1252	gene:Solyc07g019530.2	NA	7	+	11873560	11873795	11873560	11873646	11873740	11873795	1252	27,12,12	4,7,2	2,8,6	0,2,1	243	149	1.0305841306000789e-18	1.68547350086e-17	0.805,0.512,0.786	1.0,0.71,0.786	-0.131
1579	gene:Solyc04g077780.2	NA	4	-	62681203	62681395	62681203	62681247	62681323	62681395	1579	35,33,25	829,924,609	15,23,19	332,991,668	225	149	1.2509326030186253e-18	2.03658620166e-17	0.027,0.023,0.026	0.029,0.015,0.018	0.005
1102	gene:Solyc07g019460.2	NA	7	-	11527761	11527947	11527761	11527845	11527925	11527947	1102	32,13,23	559,337,323	1,6,2	31,118,78	229	149	1.2916861762784572e-18	2.09346255056e-17	0.036,0.024,0.044	0.021,0.032,0.016	0.012
2132	gene:Solyc03g121450.2	NA	3	-	69558722	69558951	69558722	69558766	69558872	69558951	2132	20,19,15	164,166,127	5,7,6	28,120,80	255	149	1.7065923408064973e-18	2.75350638665e-17	0.067,0.063,0.065	0.094,0.033,0.042	0.009
3604	gene:Solyc04g078520.2	NA	4	+	63237804	63237998	63237804	63237846	63237939	63237998	3604	9,3,6	85,47,62	0,5,1	8,56,38	242	149	3.2780291925496224e-18	5.26533439053e-17	0.061,0.038,0.056	0.0,0.052,0.016	0.029
3426	gene:Solyc01g008090.2	NA	1	-	2225291	2225504	2225291	2225311	2225439	2225504	3426	39,15,17	1,0,0	0,8,2	6,1,2	277	149	5.6059676272533995e-18	8.96456512127e-17	0.955,1.0,1.0	0.0,0.811,0.35	0.598
373	gene:Solyc02g067570.2	NA	2	+	37725110	37725289	37725110	37725186	37725260	37725289	373	12,1,11	118,34,81	0,4,0	3,30,12	223	149	6.149238491086182e-18	9.78980534997e-17	0.064,0.019,0.083	0.0,0.082,0.0	0.028
1797	gene:Solyc12g006470.1	NA	12	+	961581	961825	961581	961658	961734	961825	1797	115,93,92	1549,1021,1167	19,60,41	197,562,393	225	149	7.071384278282493e-18	1.12082998384e-16	0.047,0.057,0.05	0.06,0.066,0.065	-0.012
2443	gene:Solyc12g044370.1	NA	12	-	38594083	38594278	38594083	38594127	38594257	38594278	2443	14,9,8	7,4,4	2,10,10	0,4,1	279	149	7.86613521718797e-18	1.24133133822e-16	0.516,0.546,0.516	1.0,0.572,0.842	-0.279
3092	gene:Solyc10g080390.1	NA	10	-	61661689	61661917	61661689	61661770	61661876	61661917	3092	9,4,5	84,41,44	6,3,5	3,36,24	255	149	1.0677842977675646e-17	1.67768030715e-16	0.059,0.054,0.062	0.539,0.046,0.109	-0.173
1334	gene:Solyc07g045160.2	NA	7	+	58258862	58259105	58258862	58258925	58259018	58259105	1334	23,6,12	439,297,263	0,2,0	2,20,4	242	149	1.1065017571182917e-17	1.73095361831e-16	0.031,0.012,0.027	0.0,0.058,0.0	0.004
990	gene:Solyc11g010450.1	NA	11	+	3503349	3503555	3503349	3503399	3503480	3503555	990	8,9,0	84,66,46	2,5,1	32,95,43	230	149	1.1840334892432092e-17	1.844221859e-16	0.058,0.081,0.0	0.039,0.033,0.015	0.017
3195	gene:Solyc11g043210.1	NA	11	-	33327842	33328077	33327842	33327938	33328035	33328077	3195	7,2,5	157,106,107	2,10,3	30,103,64	246	149	1.2218302681416449e-17	1.89336848982e-16	0.026,0.011,0.028	0.039,0.056,0.028	-0.019
3703	gene:Solyc09g082760.2	NA	9	+	68441431	68441676	68441431	68441545	68441622	68441676	3703	8,6,11	373,329,252	3,7,9	231,718,514	226	149	1.2261113344295655e-17	1.89336848982e-16	0.014,0.012,0.028	0.008,0.006,0.011	0.01
2596	gene:Solyc09g020110.2	NA	9	+	18418452	18418677	18418452	18418567	18418663	18418677	2596	42,33,29	1,2,1	17,21,22	0,1,0	245	149	1.3211492045678986e-17	2.03140805044e-16	0.962,0.909,0.946	1.0,0.927,1.0	-0.037
63	gene:Solyc03g019730.2	NA	3	+	61417004	61417223	61417004	61417100	61417171	61417223	63	59,21,21	317,205,214	0,4,2	118,312,168	220	149	1.3363116189566158e-17	2.04597838511e-16	0.112,0.065,0.062	0.0,0.009,0.008	0.074
1438	gene:Solyc02g084700.2	NA	2	-	47808901	47809150	47808901	47808991	47809079	47809150	1438	13,4,10	85,67,62	2,3,3	19,56,26	237	149	2.163100533927785e-17	3.29781174622e-16	0.088,0.036,0.092	0.062,0.033,0.068	0.018
2299	gene:Solyc02g083460.2	NA	2	+	46861489	46861728	46861489	46861592	46861667	46861728	2299	22,19,8	236,240,178	0,2,1	19,95,36	224	149	2.853673037897561e-17	4.33228505922e-16	0.058,0.05,0.029	0.0,0.014,0.018	0.035
2599	gene:Solyc09g020110.2	NA	9	+	18418452	18418677	18418452	18418567	18418673	18418677	2599	55,36,32	71,81,53	18,24,25	24,69,61	255	149	4.1291418147779904e-17	6.24229086116e-16	0.312,0.206,0.261	0.305,0.169,0.193	0.037
2801	gene:Solyc02g069850.2	NA	2	+	39673404	39673562	39673404	39673407	39673488	39673562	2801	67,70,34	3037,3271,2328	34,85,61	2370,5519,3711	230	149	4.440425420015249e-17	6.68479107164e-16	0.014,0.014,0.009	0.009,0.01,0.011	0.002
56	gene:Solyc04g049800.2	NA	4	+	43567688	43567872	43567688	43567761	43567841	43567872	56	27,9,28	74,59,66	0,13,3	6,45,23	229	149	4.5116119907282826e-17	6.76365830943e-16	0.192,0.09,0.216	0.0,0.158,0.078	0.087
3856	gene:Solyc01g008080.2	NA	1	-	2220731	2220914	2220731	2220760	2220849	2220914	3856	181,166,77	2477,2562,1261	52,122,78	480,1672,1005	238	149	5.181824887036182e-17	7.73618503882e-16	0.044,0.039,0.037	0.064,0.044,0.046	-0.011
2146	gene:Solyc06g062790.2	NA	6	+	39615994	39616182	39615994	39616036	39616118	39616182	2146	49,32,35	203,131,122	0,0,1	16,47,49	231	149	5.83832270659974e-17	8.68028309849e-16	0.135,0.136,0.156	0.0,0.0,0.013	0.138
357	gene:Solyc10g049210.1	NA	10	+	44598257	44598469	44598257	44598286	44598367	44598469	357	48,14,35	97,65,38	4,7,19	11,57,22	230	149	9.277831844644426e-17	1.37372999905e-15	0.243,0.122,0.374	0.191,0.074,0.359	0.038
1692	gene:Solyc10g005310.2	NA	10	-	224945	225189	224945	225015	225118	225189	1692	10,5,0	73,54,54	2,0,0	16,39,16	252	149	9.5907602127701e-17	1.41424406744e-15	0.075,0.052,0.0	0.069,0.0,0.0	0.019
348	gene:Solyc05g013740.2	NA	5	+	7058959	7059187	7058959	7059048	7059121	7059187	348	2,4,4	6,2,0	0,3,2	0,2,1	222	149	1.7531235889362399e-16	2.57458721347e-15	0.183,0.573,1.0	NA,0.502,0.573	0.048
3338	gene:Solyc09g074650.2	NA	9	+	66467792	66468040	66467792	66467873	66467963	66468040	3338	11,2,3	170,124,97	4,0,2	55,105,88	239	149	1.9016112164423737e-16	2.78129965722e-15	0.039,0.01,0.019	0.043,0.0,0.014	0.004
695	gene:Solyc09g010380.2	NA	9	+	3769685	3769913	3769685	3769722	3769793	3769913	695	144,84,62	3974,3860,2150	0,7,3	103,279,204	220	149	2.098570064583408e-16	3.05694538153e-15	0.024,0.015,0.019	0.0,0.017,0.01	0.01
1433	gene:Solyc05g018810.2	NA	5	+	23877984	23878227	23877984	23878002	23878101	23878227	1433	23,20,21	414,407,237	1,13,18	167,389,256	248	149	2.1140903132809996e-16	3.0671358658e-15	0.032,0.029,0.051	0.004,0.02,0.041	0.016
3468	gene:Solyc02g062970.2	NA	2	+	34964352	34964600	34964352	34964434	34964533	34964600	3468	7,4,5	0,0,1	0,2,0	0,0,2	248	149	2.1761811746067796e-16	3.14453809889e-15	1.0,1.0,0.75	NA,1.0,0.0	0.417
3763	gene:Solyc10g018350.1	NA	10	-	7473492	7473706	7473492	7473553	7473648	7473706	3763	23,24,13	3,0,0	3,22,10	3,2,0	244	149	2.4423717254334146e-16	3.51506138724e-15	0.824,1.0,1.0	0.379,0.87,1.0	0.192
2426	gene:Solyc04g076700.2	NA	4	+	61594343	61594558	61594343	61594385	61594474	61594558	2426	16,0,2	6,14,2	0,3,0	0,2,1	238	149	3.5012908154456037e-16	5.01898181433e-15	0.625,0.0,0.385	NA,0.484,0.0	0.095
1612	gene:Solyc02g082340.2	NA	2	-	46038778	46039019	46038778	46038850	46038962	46039019	1612	20,16,8	202,83,111	1,7,0	11,60,25	261	149	4.391837943470291e-16	6.27056861929e-15	0.053,0.099,0.04	0.049,0.062,0.0	0.027
3408	gene:Solyc02g090020.2	NA	2	+	51697077	51697265	51697077	51697130	51697223	51697265	3408	25,25,14	11,13,3	6,23,9	0,3,6	242	149	4.744995679107744e-16	6.74802152309e-15	0.583,0.542,0.742	1.0,0.825,0.48	-0.146
2423	gene:Solyc08g076420.2	NA	8	-	60428963	60429323	60428963	60429123	60429204	60429323	2423	786,725,405	14,15,5	61,187,145	0,16,2	230	149	8.81014877023236e-16	1.24798879037e-14	0.973,0.969,0.981	1.0,0.883,0.979	0.02
2471	gene:Solyc08g061800.2	NA	8	+	49532143	49532363	49532143	49532155	49532323	49532363	2471	6,4,10	2,6,3	1,5,4	0,3,0	317	149	9.338640221463533e-16	1.31766382419e-14	0.585,0.239,0.61	1.0,0.439,1.0	-0.335
126	gene:Solyc03g121310.2	NA	3	-	69451068	69451280	69451068	69451127	69451225	69451280	126	15,5,5	6,0,2	0,1,12	0,2,3	247	149	1.3207567940772384e-15	1.85628240043e-14	0.601,1.0,0.601	NA,0.232,0.707	0.265
1395	gene:Solyc01g100520.2	NA	1	-	90528063	90528261	90528063	90528152	90528247	90528261	1395	42,38,17	1170,1167,664	9,25,16	179,545,381	244	149	2.2093365355543905e-15	3.09307114978e-14	0.021,0.019,0.015	0.03,0.027,0.025	-0.009
3832	gene:Solyc10g079260.1	NA	10	+	60829380	60829608	60829380	60829417	60829514	60829608	3832	16,12,2	214,219,123	0,4,4	17,135,62	246	149	2.2741490845049013e-15	3.17146837444e-14	0.043,0.032,0.01	0.0,0.018,0.038	0.01
984	gene:Solyc07g044830.2	NA	7	+	57877496	57877656	57877496	57877539	57877618	57877656	984	18,14,28	11,4,4	1,2,5	0,0,2	228	149	2.531392791262903e-15	3.51658349921e-14	0.517,0.696,0.821	1.0,1.0,0.62	-0.195
421	gene:Solyc01g098500.2	NA	1	+	89008729	89008963	89008729	89008764	89008870	89008963	421	144,65,104	268,197,187	30,56,58	72,170,134	255	149	3.910176013095208e-15	5.41108203658e-14	0.239,0.162,0.245	0.196,0.161,0.202	0.029
1064	gene:Solyc09g057870.2	NA	9	-	51564772	51565231	51564772	51564844	51565027	51565231	1064	32,13,14	13,9,5	0,13,0	0,7,6	332	149	4.357854317485596e-15	6.00749418939e-14	0.525,0.393,0.557	NA,0.455,0.0	0.264
2341	gene:Solyc10g005260.2	NA	10	-	204427	204601	204427	204474	204548	204601	2341	6,7,6	277,258,145	1,1,5	111,256,149	223	149	6.590933434794233e-15	9.05121316732e-14	0.014,0.018,0.027	0.006,0.003,0.022	0.009
3406	gene:Solyc02g090020.2	NA	2	+	51697077	51697265	51697077	51697104	51697189	51697265	3406	6,5,4	99,121,40	4,12,0	21,74,52	234	149	7.070847412594552e-15	9.67334942605e-14	0.037,0.026,0.06	0.108,0.094,0.0	-0.026
1128	gene:Solyc11g040150.1	NA	11	+	39803524	39803686	39803524	39803557	39803653	39803686	1128	3,6,7	219,259,126	0,7,9	37,165,119	245	149	7.738371391914401e-15	1.05464622228e-13	0.008,0.014,0.033	0.0,0.025,0.044	-0.005
1722	gene:Solyc02g071820.2	NA	2	-	41174909	41175135	41174909	41174955	41175075	41175135	1722	9,1,9	2,0,1	1,0,0	0,1,0	269	149	1.0750822141788875e-14	1.45967766287e-13	0.714,1.0,0.833	1.0,0.0,NA	0.349
1245	gene:Solyc07g019530.2	NA	7	+	11873560	11873795	11873560	11873646	11873732	11873795	1245	19,6,7	172,164,130	2,5,4	50,103,85	235	149	1.1321187914208054e-14	1.5313396284e-13	0.065,0.023,0.033	0.025,0.03,0.029	0.012
2155	gene:Solyc08g067430.2	NA	8	+	56478141	56478349	56478141	56478184	56478263	56478349	2155	8,6,3	142,123,65	0,2,3	16,65,59	228	149	1.58392418537084e-14	2.13444165504e-13	0.036,0.031,0.029	0.0,0.02,0.032	0.015
2871	gene:Solyc12g006030.1	NA	12	-	627935	628144	627935	628024	628099	628144	2871	6,4,6	112,84,91	1,3,0	38,99,71	224	149	2.0237715154230762e-14	2.71698877332e-13	0.034,0.031,0.042	0.017,0.02,0.0	0.023
1498	gene:Solyc02g070220.2	NA	2	-	39982953	39983192	39982953	39983039	39983140	39983192	1498	7,3,3	95,78,33	4,6,5	26,68,35	250	149	2.318575830503789e-14	3.10120291381e-13	0.042,0.022,0.051	0.084,0.05,0.078	-0.032
1568	gene:Solyc09g075790.2	NA	9	+	67406375	67406578	67406375	67406447	67406528	67406578	1568	1,2,0	3,0,0	0,2,0	2,9,1	230	149	4.7273662770297096e-14	6.29965328324e-13	0.178,1.0,NA	0.0,0.126,0.0	0.547
1087	gene:Solyc01g088720.2	NA	1	+	83482275	83482509	83482275	83482361	83482443	83482509	1087	1,2,3	5,5,4	0,1,2	1,1,7	231	149	5.734738627145284e-14	7.6138706939e-13	0.114,0.205,0.326	0.0,0.392,0.156	0.032
2987	gene:Solyc09g065570.2	NA	9	+	63727690	63727926	63727690	63727731	63727845	63727926	2987	1,4,2	17,6,12	0,3,1	3,22,14	263	149	7.216291635942027e-14	9.54566812725e-13	0.032,0.274,0.086	0.0,0.072,0.039	0.094
3538	gene:Solyc03g005010.2	NA	3	-	27137	27321	27137	27195	27276	27321	3538	2,5,1	95,81,78	2,13,3	74,163,111	230	149	8.976670293079263e-14	1.18307911042e-12	0.013,0.038,0.008	0.017,0.049,0.017	-0.008
114	gene:Solyc11g007960.1	NA	11	+	2182038	2182275	2182038	2182102	2182208	2182275	114	7,0,4	126,51,91	1,5,3	16,35,38	255	149	9.735700474561051e-14	1.27843249297e-12	0.031,0.0,0.025	0.035,0.077,0.044	-0.033
2627	gene:Solyc10g086580.1	NA	10	-	65365191	65365385	65365191	65365297	65365374	65365385	2627	244,173,145	7557,6286,4327	32,114,68	2162,6130,3721	226	149	1.0001072202602006e-13	1.30850391945e-12	0.021,0.018,0.022	0.01,0.012,0.012	0.009
1345	gene:Solyc10g084850.1	NA	10	-	64236161	64236342	64236161	64236224	64236292	64236342	1345	93,53,29	164,146,119	12,9,14	47,125,93	217	149	1.0252369563992752e-13	1.33652266997e-12	0.28,0.2,0.143	0.149,0.047,0.094	0.111
2516	gene:Solyc03g114720.2	NA	3	+	64628909	64629146	64628909	64628972	64629053	64629146	2516	5,1,4	84,57,62	0,2,1	8,30,38	230	149	1.1003127689769365e-13	1.42921492519e-12	0.037,0.011,0.04	0.0,0.041,0.017	0.01
3857	gene:Solyc04g070980.2	NA	4	+	57832250	57832467	57832250	57832294	57832368	57832467	3857	14,2,7	176,135,58	2,8,2	54,154,129	223	149	1.3282617717249225e-13	1.71909563117e-12	0.05,0.01,0.075	0.024,0.034,0.01	0.022
2089	gene:Solyc11g069650.1	NA	11	-	54286516	54286740	54286516	54286632	54286709	54286740	2089	6,7,0	28,20,16	3,6,0	3,8,6	226	149	1.7289763642250383e-13	2.22969783458e-12	0.124,0.187,0.0	0.397,0.331,0.0	-0.139
2949	gene:Solyc04g050470.2	NA	4	-	47276912	47277107	47276912	47276968	47277057	47277107	2949	23,8,12	0,5,3	3,6,3	0,2,0	238	149	1.9106037672786767e-13	2.45512584095e-12	1.0,0.5,0.715	1.0,0.653,1.0	-0.146
1763	gene:Solyc12g098430.1	NA	12	+	65934260	65934500	65934260	65934335	65934434	65934500	1763	16,2,4	3,6,1	1,6,9	2,0,2	248	149	2.2207414460668166e-13	2.8434974103e-12	0.762,0.167,0.706	0.231,1.0,0.73	-0.109
427	gene:Solyc01g098500.2	NA	1	+	89009415	89009608	89009415	89009472	89009558	89009608	427	102,97,88	11,12,8	12,41,34	1,6,0	235	149	2.87844029424878e-13	3.67256318394e-12	0.855,0.837,0.875	0.884,0.812,1.0	-0.043
2135	gene:Solyc06g071050.2	NA	6	-	43654414	43654644	43654414	43654511	43654602	43654644	2135	53,47,33	1364,1259,859	0,5,2	55,166,108	240	149	2.944943801475515e-13	3.74413703099e-12	0.024,0.023,0.023	0.0,0.018,0.011	0.014
1655	gene:Solyc03g082490.2	NA	3	-	52413874	52414116	52413874	52413933	52414017	52414116	1655	13,5,8	375,167,252	1,14,5	47,155,90	233	149	3.028224983062783e-13	3.83646249615e-12	0.022,0.019,0.02	0.013,0.055,0.034	-0.014
2052	gene:Solyc08g079240.2	NA	8	-	62856858	62857077	62856858	62856919	62856997	62857077	2052	28,12,22	540,407,335	5,8,21	74,226,179	227	149	3.18560742206812e-13	4.02168965074e-12	0.033,0.019,0.041	0.042,0.023,0.072	-0.015
3163	gene:Solyc02g086790.2	NA	2	-	49407013	49407259	49407013	49407082	49407182	49407259	3163	4,1,3	161,96,80	2,5,8	36,109,59	249	149	3.2423925589075735e-13	4.07906588355e-12	0.015,0.006,0.022	0.032,0.027,0.075	-0.03
1129	gene:Solyc08g069030.2	NA	8	+	58121650	58121890	58121650	58121713	58121808	58121890	1129	40,18,29	721,499,420	3,28,11	82,283,184	244	149	4.0271288017295773e-13	5.04864440022e-12	0.033,0.022,0.04	0.022,0.057,0.035	-0.006
1949	gene:Solyc02g071800.2	NA	2	+	41151054	41151252	41151054	41151126	41151226	41151252	1949	30,1,16	70,20,40	0,4,2	8,7,6	249	149	4.3589091980913263e-13	5.44560947734e-12	0.204,0.029,0.193	0.0,0.255,0.166	0.002
3320	gene:Solyc06g068230.2	NA	6	+	42289211	42289456	42289211	42289270	42289361	42289456	3320	15,1,6	17,11,10	7,13,16	2,12,4	240	149	4.383048264449148e-13	5.45681925795e-12	0.354,0.053,0.271	0.685,0.402,0.713	-0.374
587	gene:Solyc01g008320.2	NA	1	+	2441559	2441796	2441559	2441648	2441733	2441796	587	11,6,2	303,160,185	0,0,1	13,20,10	234	149	4.557743303281286e-13	5.65474496731e-12	0.023,0.023,0.007	0.0,0.0,0.06	-0.002
2210	gene:Solyc09g098520.2	NA	9	+	72325021	72325250	72325021	72325099	72325213	72325250	2210	9,2,4	0,2,8	0,7,2	0,6,0	263	149	5.267767281580668e-13	6.51320504437e-12	1.0,0.362,0.221	NA,0.398,1.0	-0.171
2566	gene:Solyc01g098560.2	NA	1	+	89049982	89050165	89049982	89050045	89050129	89050165	2566	5,5,1	92,108,48	0,1,1	9,35,33	233	149	5.575608323831987e-13	6.87021874971e-12	0.034,0.029,0.013	0.0,0.018,0.019	0.013
2691	gene:Solyc03g005960.2	NA	3	+	651791	651982	651791	651827	651934	651982	2691	54,15,32	155,61,121	4,0,3	11,51,16	256	149	6.384432146000135e-13	7.8399955158e-12	0.169,0.125,0.133	0.175,0.0,0.098	0.051
3490	gene:Solyc08g016080.2	NA	8	+	6696045	6696250	6696045	6696098	6696172	6696250	3490	11,2,3	209,239,114	2,0,0	35,77,51	223	149	6.809784276613343e-13	8.33387885281e-12	0.034,0.006,0.017	0.037,0.0,0.0	0.007
1028	gene:Solyc09g055550.2	NA	9	-	42048853	42049083	42048853	42048919	42049008	42049083	1028	23,29,11	9,12,8	0,3,9	0,3,0	238	149	9.338999341901322e-13	1.13904134346e-11	0.615,0.602,0.463	NA,0.385,1.0	-0.132
3180	gene:Solyc08g063070.2	NA	8	+	52631381	52631619	52631381	52631440	52631525	52631619	3180	29,39,14	13,0,5	12,20,12	0,6,0	234	149	1.7362360179848753e-12	2.11046526781e-11	0.587,1.0,0.641	1.0,0.68,1.0	-0.151
2576	gene:Solyc06g062660.2	NA	6	-	39545545	39545730	39545545	39545594	39545669	39545730	2576	15,1,6	105,51,75	1,0,0	6,15,11	224	149	2.0629783061729666e-12	2.49919055408e-11	0.087,0.013,0.051	0.1,0.0,0.0	0.017
118	gene:Solyc04g077120.2	NA	4	+	62076559	62076787	62076559	62076586	62076702	62076787	118	5,2,8	130,138,123	0,2,0	7,19,17	265	149	2.374247211277113e-12	2.86662465308e-11	0.021,0.008,0.035	0.0,0.056,0.0	0.003
2304	gene:Solyc03g113800.2	NA	3	-	63842762	63843003	63842762	63842840	63842925	63843003	2304	45,64,45	1465,1619,1056	23,36,11	402,1164,766	234	149	2.7671388767778773e-12	3.32982129721e-11	0.019,0.025,0.026	0.035,0.019,0.009	0.002
3237	gene:Solyc04g076380.2	NA	4	-	61284922	61285156	61284922	61285021	61285096	61285156	3237	137,71,94	1166,713,857	24,41,28	82,386,230	224	149	3.4784580314231315e-12	4.17183066569e-11	0.072,0.062,0.068	0.163,0.066,0.075	-0.034
3381	gene:Solyc04g072880.2	NA	4	+	59836893	59837122	59836893	59836952	59837033	59837122	3381	34,17,7	84,41,40	3,8,4	4,31,25	230	149	3.8569287945463024e-12	4.61037534976e-11	0.208,0.212,0.102	0.327,0.143,0.094	-0.014
3266	gene:Solyc03g071590.2	NA	3	-	18256104	18256318	18256104	18256179	18256256	18256318	3266	6,3,2	253,142,134	0,7,5	34,81,57	226	149	3.933788125063007e-12	4.68667869999e-11	0.015,0.014,0.01	0.0,0.054,0.055	-0.023
68	gene:Solyc08g076130.2	NA	8	-	60166056	60166288	60166056	60166105	60166251	60166288	68	30,8,18	16,24,1	0,6,4	0,7,8	295	149	4.003479273035407e-12	4.75396647669e-11	0.486,0.144,0.901	NA,0.302,0.202	0.258
335	gene:Solyc06g066030.2	NA	6	+	41387343	41387556	41387343	41387415	41387515	41387556	335	5,6,9	167,116,111	4,2,2	45,95,105	249	149	5.437500637012126e-12	6.41446796458e-11	0.018,0.03,0.046	0.051,0.012,0.011	0.007
3444	gene:Solyc02g090390.2	NA	2	-	51945800	51946021	51945800	51945875	51945956	51946021	3444	7,4,7	5,5,3	3,6,3	2,14,2	230	149	5.427842704958246e-12	6.41446796458e-11	0.476,0.341,0.602	0.493,0.217,0.493	0.072
1018	gene:Solyc02g082630.2	NA	2	+	46270249	46270626	46270249	46270436	46270622	46270626	1018	58,5,24	3,0,0	1,0,2	1,0,0	335	149	5.460182124420358e-12	6.4201749293e-11	0.896,1.0,1.0	0.308,NA,1.0	0.311
1270	gene:Solyc08g075890.2	NA	8	+	59982405	59982613	59982405	59982501	59982581	59982613	1270	145,88,52	638,659,372	6,19,16	98,274,184	229	149	6.204681815154299e-12	7.2718062446e-11	0.129,0.08,0.083	0.038,0.043,0.054	0.052
735	gene:Solyc03g083540.2	NA	3	+	53487622	53487867	53487622	53487682	53487771	53487867	735	16,4,10	146,97,51	0,0,3	19,38,41	238	149	7.96180607482777e-12	9.3008370965e-11	0.064,0.025,0.109	0.0,0.0,0.044	0.051
2460	gene:Solyc02g072310.2	NA	2	+	41597223	41597437	41597223	41597282	41597377	41597437	2460	5,0,0	1,4,1	0,0,4	1,0,0	244	149	8.064167951960881e-12	9.38992760232e-11	0.753,0.0,0.0	0.0,NA,1.0	-0.249
1682	gene:Solyc08g079110.2	NA	8	+	62753288	62753448	62753288	62753326	62753406	62753448	1682	5,4,6	0,0,1	0,6,1	0,0,2	229	149	1.1984945638592126e-11	1.39102691638e-10	1.0,1.0,0.796	NA,1.0,0.245	0.309
1855	gene:Solyc10g044740.1	NA	10	+	27670044	27670237	27670044	27670048	27670140	27670237	1855	7,1,4	21,18,13	0,5,2	0,9,10	241	149	1.2476505891809948e-11	1.44342341475e-10	0.171,0.033,0.16	NA,0.256,0.11	-0.062
3460	gene:Solyc09g075010.2	NA	9	-	66793180	66793384	66793180	66793252	66793336	66793384	3460	442,532,396	52,0,0	268,583,293	0,0,0	233	149	1.50984895119368e-11	1.74116555333e-10	0.845,1.0,1.0	1.0,1.0,1.0	-0.052
1388	gene:Solyc08g067090.2	NA	8	+	56002667	56002858	56002667	56002716	56002833	56002858	1388	14,6,6	8,4,8	0,0,3	2,0,2	266	149	1.5389352880552443e-11	1.76903807234e-10	0.495,0.457,0.296	0.0,NA,0.457	0.187
505	gene:Solyc11g012790.1	NA	11	-	5558659	5558907	5558659	5558740	5558853	5558907	505	6,5,7	118,141,78	1,3,0	10,46,31	262	149	2.0439884844124952e-11	2.34212438437e-10	0.028,0.02,0.049	0.054,0.036,0.0	0.002
1513	gene:Solyc01g091340.2	NA	1	+	84990733	84990906	84990733	84990766	84990857	84990906	1513	6,5,1	39,30,29	2,1,0	14,32,18	240	149	2.0646420119833525e-11	2.35827998702e-10	0.087,0.094,0.021	0.081,0.019,0.0	0.034
326	gene:Solyc09g010170.2	NA	9	-	3550916	3551043	3550916	3550968	3551042	3551043	326	2,5,5	50,145,138	2,2,4	0,2,1	223	149	2.381302803593615e-11	2.71136945802e-10	0.026,0.023,0.024	1.0,0.401,0.728	-0.685
3296	gene:Solyc10g005800.2	NA	10	-	634151	634298	634151	634165	634256	634298	3296	19,12,14	794,676,523	0,12,5	206,522,414	240	149	2.5609729386219822e-11	2.90674467923e-10	0.015,0.011,0.016	0.0,0.014,0.007	0.007
1446	gene:Solyc12g042080.1	NA	12	+	40758083	40758314	40758083	40758149	40758224	40758314	1446	17,163,8	1827,1652,1181	8,24,13	929,2299,1380	224	149	2.8641551777987397e-11	3.24063846847e-10	0.006,0.062,0.004	0.006,0.007,0.006	0.018
2983	gene:Solyc06g074730.2	NA	6	+	46277212	46277433	46277212	46277286	46277361	46277433	2983	4,7,1	27,39,21	0,3,0	6,30,6	224	149	3.054743025937129e-11	3.44544370135e-10	0.09,0.107,0.031	0.0,0.062,0.0	0.055
669	gene:Solyc01g005100.2	NA	1	-	97068	97289	97068	97106	97226	97289	669	14,14,16	58,21,32	0,1,2	16,36,22	269	149	3.2975421600505775e-11	3.70767396621e-10	0.118,0.27,0.217	0.0,0.015,0.048	0.181
1385	gene:Solyc02g071890.2	NA	2	+	41266904	41267112	41266904	41266972	41267049	41267112	1385	10,1,3	148,116,67	0,3,1	30,125,67	226	149	3.4938714860736324e-11	3.91618367816e-10	0.043,0.006,0.029	0.0,0.016,0.01	0.017
1279	gene:Solyc12g056530.1	NA	12	-	62482972	62483201	62482972	62483039	62483131	62483201	1279	29,5,15	301,262,184	6,5,5	54,213,196	241	149	3.769737528522209e-11	4.21227193404e-10	0.056,0.012,0.048	0.064,0.014,0.016	0.007
3690	gene:Solyc05g016410.2	NA	5	+	16194371	16194574	16194371	16194413	16194510	16194574	3690	15,23,10	351,250,261	2,5,1	52,151,95	246	149	5.515444263774767e-11	6.14382924491e-10	0.025,0.053,0.023	0.023,0.02,0.006	0.017
2547	gene:Solyc01g008920.2	NA	1	+	2943428	2943666	2943428	2943482	2943585	2943666	2547	5,5,6	106,97,68	0,2,4	20,69,50	252	149	5.6425240718232096e-11	6.26598815136e-10	0.027,0.03,0.05	0.0,0.017,0.045	0.015
2082	gene:Solyc11g005450.1	NA	11	-	360788	361018	360788	360854	360949	361018	2082	29,24,26	928,977,545	6,17,4	101,240,211	244	149	7.122785181158029e-11	7.88547110209e-10	0.019,0.015,0.028	0.035,0.041,0.011	-0.008
2328	gene:Solyc08g007240.2	NA	8	+	1826831	1827074	1826831	1826909	1827025	1827074	2328	25,15,12	302,281,196	1,4,3	22,75,50	265	149	7.76825390415748e-11	8.57367409422e-10	0.044,0.029,0.033	0.025,0.029,0.033	0.006
3170	gene:Solyc06g050980.2	NA	6	+	34061176	34061390	34061176	34061227	34061313	34061390	3170	331,361,217	0,8,0	73,193,129	0,8,0	235	149	9.748267074876828e-11	1.07260749038e-09	1.0,0.966,1.0	1.0,0.939,1.0	0.009
2472	gene:Solyc12g008750.1	NA	12	+	2111975	2112150	2111975	2112040	2112112	2112150	2472	41,27,42	4,6,0	3,14,8	3,6,1	221	149	1.1196973041986291e-10	1.22825332333e-09	0.874,0.752,1.0	0.403,0.611,0.844	0.256
1813	gene:Solyc11g067280.1	NA	11	-	53016742	53016948	53016742	53016785	53016874	53016948	1813	18,12,11	493,367,342	0,3,2	31,78,50	238	149	1.322171479624054e-10	1.44594923516e-09	0.022,0.02,0.02	0.0,0.024,0.024	0.005
3783	gene:Solyc08g078520.2	NA	8	+	62300833	62301063	62300833	62300933	62301022	62301063	3783	0,11,5	134,101,73	0,2,0	19,47,35	238	149	1.3746774957866715e-10	1.49641725054e-09	0.0,0.064,0.041	0.0,0.026,0.0	0.026
88	gene:Solyc02g090430.2	NA	2	+	51993320	51993551	51993320	51993396	51993475	51993551	88	4,4,5	179,116,81	3,6,3	25,67,53	228	149	1.3766373260984752e-10	1.49641725054e-09	0.014,0.022,0.039	0.073,0.055,0.036	-0.03
1976	gene:Solyc09g009030.2	NA	9	-	2380505	2380661	2380505	2380541	2380623	2380661	1976	72,36,42	728,469,446	18,38,29	200,583,359	231	149	1.5496254480737193e-10	1.67938324162e-09	0.06,0.047,0.057	0.055,0.04,0.05	0.006
1112	gene:Solyc08g077750.2	NA	8	-	61647979	61648193	61647979	61648058	61648150	61648193	1112	6,1,3	107,70,77	1,1,0	16,52,29	241	149	1.6576939190695945e-10	1.79106010079e-09	0.034,0.009,0.024	0.037,0.012,0.0	0.006
454	gene:Solyc12g035710.1	NA	12	-	54364242	54364477	54364242	54364316	54364394	54364477	454	28,3,3	15,16,10	0,0,2	18,10,6	227	149	1.6626294432021828e-10	1.79106010079e-09	0.551,0.11,0.165	0.0,0.0,0.18	0.215
1183	gene:Solyc09g010420.2	NA	9	-	3788277	3788497	3788277	3788338	3788419	3788497	1183	1,2,5	87,103,60	2,5,6	36,118,99	230	149	1.8593147774097215e-10	1.99695957287e-09	0.007,0.012,0.051	0.035,0.027,0.038	-0.01
58	gene:Solyc02g069100.2	NA	2	-	39065617	39065798	39065617	39065622	39065731	39065798	58	224,241,183	1483,1075,835	19,46,43	32,155,86	258	149	1.8958279400465062e-10	2.03011575247e-09	0.08,0.115,0.112	0.255,0.146,0.224	-0.106
967	gene:Solyc11g008550.1	NA	11	+	2734751	2734945	2734751	2734806	2734890	2734945	967	14,29,21	154,239,115	1,2,4	19,52,28	233	149	1.9127024060549953e-10	2.04210779139e-09	0.055,0.072,0.105	0.033,0.024,0.084	0.03
2283	gene:Solyc10g078480.1	NA	10	-	60292087	60292304	60292087	60292163	60292282	60292304	2283	17,18,18	46,42,31	0,5,2	13,53,19	268	149	2.0482661192765472e-10	2.18037322401e-09	0.17,0.192,0.244	0.0,0.05,0.055	0.167
3398	gene:Solyc07g066320.2	NA	7	-	67789666	67789912	67789666	67789718	67789807	67789912	3398	7,2,0	207,186,124	5,2,2	22,117,70	238	149	2.0836238046836656e-10	2.2114685691e-09	0.021,0.007,0.0	0.125,0.011,0.018	-0.042
3351	gene:Solyc07g007820.2	NA	7	+	2489459	2489697	2489459	2489533	2489596	2489697	3351	2,1,3	1,1,2	0,0,2	2,0,0	212	149	3.2364480469570795e-10	3.42492355087e-09	0.584,0.413,0.513	0.0,NA,1.0	0.003
499	gene:Solyc02g082770.2	NA	2	+	46422238	46422453	46422238	46422267	46422353	46422453	499	35,0,17	37,9,19	0,2,4	0,4,0	235	149	3.2995143165649126e-10	3.48142302375e-09	0.375,0.0,0.362	NA,0.241,1.0	-0.375
3386	gene:Solyc04g072880.2	NA	4	+	59833947	59834186	59833947	59834023	59834112	59834186	3386	30,14,14	3,3,4	0,2,7	0,2,0	238	149	3.468350981566882e-10	3.64886749464e-09	0.862,0.745,0.687	NA,0.385,1.0	0.072
1593	gene:Solyc08g065310.2	NA	8	-	53218816	53219058	53218816	53218870	53218969	53219058	1593	93,103,40	8,0,3	5,19,27	0,5,2	248	149	3.5166395426092104e-10	3.68888311204e-09	0.875,1.0,0.889	1.0,0.695,0.89	0.06
3395	gene:Solyc07g066660.2	NA	7	+	68030674	68030855	68030674	68030707	68030797	68030855	3395	26,1,3	88,38,63	8,3,3	10,89,32	239	149	6.203058669820413e-10	6.4879665971e-09	0.156,0.016,0.029	0.333,0.021,0.055	-0.069
2491	gene:Solyc09g064920.2	NA	9	-	62445802	62446044	62445802	62445868	62445949	62446044	2491	8,5,2	11,10,5	2,1,0	0,2,1	230	149	6.24335982553821e-10	6.51119091371e-09	0.32,0.245,0.206	1.0,0.245,0.0	-0.158
3865	gene:Solyc01g099930.2	NA	1	-	90042485	90042704	90042485	90042542	90042642	90042704	3865	33,20,25	3,0,3	1,7,0	0,3,0	249	149	6.580088978353684e-10	6.84253183356e-09	0.868,1.0,0.833	1.0,0.583,NA	0.109
2207	gene:Solyc12g007010.1	NA	12	+	1450336	1450582	1450336	1450386	1450486	1450582	2207	10,6,6	238,197,120	4,6,7	46,132,85	249	149	6.627810275106948e-10	6.87229434289e-09	0.025,0.018,0.029	0.049,0.026,0.047	-0.017
138	gene:Solyc08g005290.2	NA	8	-	219009	219246	219009	219094	219168	219246	138	6,4,0	88,90,54	0,2,2	25,67,34	223	149	6.761150560857618e-10	6.99040796493e-09	0.044,0.029,0.0	0.0,0.02,0.038	0.005
1771	gene:Solyc12g088370.1	NA	12	+	63784196	63784402	63784196	63784270	63784351	63784402	1771	45,35,37	585,533,340	0,1,1	3,22,12	230	149	7.854242049709721e-10	8.09729595841e-09	0.047,0.041,0.066	0.0,0.029,0.051	0.025
2376	gene:Solyc06g050320.2	NA	6	-	32941533	32941730	32941533	32941602	32941701	32941730	2376	14,6,15	178,211,106	4,19,2	34,126,69	248	149	8.130298705071658e-10	8.35794706881e-09	0.045,0.017,0.078	0.066,0.083,0.017	-0.009
3011	gene:Solyc04g076830.2	NA	4	-	61702188	61702395	61702188	61702268	61702350	61702395	3011	6,15,1	282,329,155	1,11,3	37,161,109	231	149	1.189868112219767e-09	1.21969956347e-08	0.014,0.029,0.004	0.017,0.042,0.017	-0.01
196	gene:Solyc03g006190.2	NA	3	-	827674	827914	827674	827686	827854	827914	196	33,36,42	5,7,0	0,18,3	0,0,2	317	149	1.2068739838831023e-09	1.23361721421e-08	0.756,0.707,1.0	NA,1.0,0.414	0.114
2321	gene:Solyc01g091620.2	NA	1	-	85198986	85199226	85198986	85199043	85199217	85199226	2321	19,15,7	499,389,298	2,5,2	53,156,113	323	149	1.2858906693293131e-09	1.31066136778e-08	0.017,0.017,0.011	0.017,0.015,0.008	0.002
3171	gene:Solyc06g050980.2	NA	6	+	34061885	34062096	34061885	34061947	34062032	34062096	3171	250,262,110	5804,6631,3126	26,92,72	642,2023,1434	234	149	1.3210904126023214e-09	1.34273539676e-08	0.027,0.025,0.022	0.025,0.028,0.031	-0.003
1267	gene:Solyc08g075890.2	NA	8	+	59982405	59982613	59982405	59982497	59982581	59982613	1267	153,98,57	1,3,0	10,23,19	0,4,0	233	149	1.3867690151697273e-09	1.40551969481e-08	0.99,0.954,1.0	1.0,0.786,1.0	0.053
1254	gene:Solyc06g048410.2	NA	6	+	31007951	31008123	31007951	31008006	31008081	31008123	1254	54,33,47	1479,1129,1045	26,54,46	1467,4511,3122	224	149	1.415914950913223e-09	1.43102864983e-08	0.024,0.019,0.029	0.012,0.008,0.01	0.014
72	gene:Solyc06g060420.2	NA	6	-	38433403	38433627	38433403	38433479	38433596	38433627	72	20,7,7	1,1,5	4,8,1	1,3,2	266	149	1.5264794864736491e-09	1.5384518746e-08	0.918,0.797,0.44	0.691,0.599,0.219	0.215
1368	gene:Solyc02g005180.2	NA	2	+	7140216	7140400	7140216	7140269	7140358	7140400	1368	7,6,7	13,5,7	1,7,2	0,0,0	238	149	1.6860379958100087e-09	1.69451528182e-08	0.252,0.429,0.385	1.0,1.0,1.0	-0.645
2828	gene:Solyc10g005880.2	NA	10	+	680216	680439	680216	680300	680394	680439	2828	5,0,2	140,106,83	0,5,2	27,58,44	243	149	1.7559108724130858e-09	1.75982376572e-08	0.021,0.0,0.015	0.0,0.05,0.027	-0.014
2493	gene:Solyc09g064920.2	NA	9	-	62445974	62446203	62445974	62446044	62446137	62446203	2493	20,19,13	1,4,1	0,10,5	0,0,2	242	149	1.8501104972479007e-09	1.84908265808e-08	0.925,0.745,0.889	NA,1.0,0.606	0.05
1143	gene:Solyc02g091730.1	NA	2	+	52976519	52976729	52976519	52976597	52976717	52976729	1143	3,5,3	58,52,60	0,3,0	13,20,7	269	149	1.8999896404796637e-09	1.88844274211e-08	0.028,0.051,0.027	0.0,0.077,0.0	0.01
3312	gene:Solyc01g106740.2	NA	1	-	94480501	94480718	94480501	94480571	94480646	94480718	3312	20,7,5	21,9,11	2,6,3	0,0,0	224	149	1.897212097898188e-09	1.88844274211e-08	0.388,0.341,0.232	1.0,1.0,1.0	-0.68
3447	gene:Solyc09g074400.2	NA	9	-	66200492	66200729	66200492	66200582	66200664	66200729	3447	10,4,2	7,8,1	1,5,1	0,0,0	231	149	1.943241502610215e-09	1.92611099901e-08	0.48,0.244,0.563	1.0,1.0,1.0	-0.571
1069	gene:Solyc10g006600.2	NA	10	+	1133538	1133692	1133538	1133557	1133644	1133692	1069	57,67,24	109,102,71	10,12,6	28,52,45	236	149	2.5983614860181936e-09	2.56838039195e-08	0.248,0.293,0.176	0.184,0.127,0.078	0.109
3283	gene:Solyc12g095850.1	NA	12	+	64969106	64969353	64969106	64969190	64969287	64969353	3283	14,8,6	40,24,20	1,9,6	16,49,31	246	149	2.6425859241438764e-09	2.60493812468e-08	0.175,0.168,0.154	0.036,0.1,0.105	0.085
890	gene:Solyc07g043570.2	NA	7	+	57488959	57489175	57488959	57488982	57489106	57489175	890	25,10,10	419,345,235	3,18,11	40,149,138	273	149	2.992411474128344e-09	2.9417203508e-08	0.032,0.016,0.023	0.039,0.062,0.042	-0.024
1962	gene:Solyc05g014310.2	NA	5	-	8116106	8116287	8116106	8116119	8116198	8116287	1962	81,62,39	288,318,168	26,67,64	84,254,228	228	149	3.73307068444298e-09	3.65983333042e-08	0.155,0.113,0.132	0.168,0.147,0.155	-0.023
1297	gene:Solyc09g074230.2	NA	9	-	66004267	66004472	66004267	66004305	66004412	66004472	1297	188,162,101	3,5,3	13,31,9	1,8,0	256	149	4.885635678693647e-09	4.76382579185e-08	0.973,0.95,0.951	0.883,0.693,1.0	0.099
3811	gene:Solyc05g026130.2	NA	5	+	39792290	39792506	39792290	39792360	39792437	39792506	3811	4,9,4	16,7,5	0,10,1	0,2,3	226	149	4.8802638163319345e-09	4.76382579185e-08	0.142,0.459,0.345	NA,0.767,0.18	-0.158
3639	gene:Solyc02g082700.2	NA	2	-	46355530	46355760	46355530	46355611	46355725	46355760	3639	241,271,189	3309,3539,2297	65,212,146	1340,3501,2463	263	149	5.58519726243449e-09	5.43122695952e-08	0.04,0.042,0.045	0.027,0.033,0.032	0.012
985	gene:Solyc07g044830.2	NA	7	+	57877118	57877345	57877118	57877176	57877273	57877345	985	1,0,2	110,55,77	1,2,0	4,17,13	246	149	5.628677756620564e-09	5.45875540925e-08	0.005,0.0,0.015	0.132,0.067,0.0	-0.06
3666	gene:Solyc02g067860.2	NA	2	+	37962280	37962495	37962280	37962372	37962479	37962495	3666	102,39,51	54,43,35	2,12,9	3,4,3	256	149	6.115576912091563e-09	5.91501229293e-08	0.524,0.346,0.459	0.28,0.636,0.636	-0.074
247	gene:Solyc05g026360.2	NA	5	+	40930933	40931179	40930933	40931009	40931123	40931179	247	0,2,0	19,15,1	0,3,1	0,8,14	263	149	7.044396613254729e-09	6.79510429343e-08	0.0,0.07,0.0	NA,0.175,0.039	-0.084
2539	gene:Solyc06g083670.2	NA	6	-	49014125	49014363	49014125	49014160	49014260	49014363	2539	14,13,9	9,7,11	3,14,0	0,6,0	249	149	8.131167072579992e-09	7.82244361688e-08	0.482,0.526,0.329	1.0,0.583,NA	-0.346
3083	gene:Solyc02g094420.2	NA	2	+	54948385	54948603	54948385	54948438	54948530	54948603	3083	40,23,14	299,233,201	5,10,7	45,225,132	241	149	1.1174030480778564e-08	1.07211097786e-07	0.076,0.058,0.041	0.064,0.027,0.032	0.017
3027	gene:Solyc12g015640.1	NA	12	+	5643699	5643927	5643699	5643778	5643848	5643927	3027	51,21,31	195,87,156	1,16,9	32,77,27	219	149	1.1399538873445522e-08	1.09083885284e-07	0.151,0.141,0.119	0.021,0.124,0.185	0.027
1907	gene:Solyc05g051750.2	NA	5	-	62131755	62131970	62131755	62131793	62131937	62131970	1907	22,12,19	550,479,480	4,4,8	110,270,187	293	149	1.3420926480592766e-08	1.28086189595e-07	0.02,0.013,0.02	0.018,0.007,0.021	0.002
565	gene:Solyc08g083320.2	NA	8	-	65817746	65817975	65817746	65817847	65817915	65817975	565	78,49,33	468,310,290	18,16,14	95,264,221	217	149	1.3893916696019854e-08	1.32249503366e-07	0.103,0.098,0.072	0.115,0.04,0.042	0.025
49	gene:Solyc09g009020.2	PGH1	9	+	2374221	2374401	2374221	2374273	2374354	2374401	49	291,283,147	4535,4965,2496	35,87,55	1087,2742,1864	230	149	1.4945599223159305e-08	1.41884606873e-07	0.04,0.036,0.037	0.02,0.02,0.019	0.018
1207	gene:Solyc04g049710.2	NA	4	-	43144919	43145104	43144919	43145002	43145078	43145104	1207	17,13,8	114,127,86	1,3,1	43,98,93	225	149	1.503490573024308e-08	1.42356817941e-07	0.09,0.063,0.058	0.015,0.02,0.007	0.056
1775	gene:Solyc10g049970.1	NA	10	+	47293166	47293379	47293166	47293211	47293300	47293379	1775	32,45,18	708,831,541	4,5,5	116,294,203	238	149	1.552148643196216e-08	1.46578236699e-07	0.028,0.033,0.02	0.021,0.011,0.015	0.011
566	gene:Solyc01g099350.2	NA	1	+	89633049	89633267	89633049	89633113	89633189	89633267	566	2,0,11	119,59,110	0,2,0	30,59,42	225	149	2.0251964484519472e-08	1.90750178574e-07	0.011,0.0,0.062	0.0,0.022,0.0	0.017
629	gene:Solyc12g037970.1	NA	12	-	49639569	49639771	49639569	49639617	49639711	49639771	629	8,2,1	11,5,6	0,2,3	0,0,0	243	149	2.358579608598461e-08	2.2157100344e-07	0.308,0.197,0.093	NA,1.0,1.0	-0.801
3691	gene:Solyc05g016410.2	NA	5	+	16194520	16194730	16194520	16194574	16194645	16194730	3691	12,20,10	297,219,206	2,2,1	41,110,75	220	149	2.3895195616760998e-08	2.23893004763e-07	0.027,0.058,0.032	0.032,0.012,0.009	0.021
449	gene:Solyc12g005040.1	NA	12	+	20468	20686	20468	20477	20562	20686	449	35,16,18	127,101,73	0,5,5	20,56,39	234	149	2.5812416354365098e-08	2.41228763748e-07	0.149,0.092,0.136	0.0,0.054,0.075	0.083
1258	gene:Solyc01g101240.2	NA	1	+	91060814	91061060	91060814	91060928	91061031	91061060	1258	444,498,218	29,21,11	30,99,72	2,4,3	252	149	2.8175511264841418e-08	2.62630801894e-07	0.901,0.933,0.921	0.899,0.936,0.934	-0.005
1814	gene:Solyc01g005520.2	NA	1	+	351770	352006	351770	351891	351962	352006	1814	69,52,39	0,0,0	12,21,27	2,10,0	220	149	3.37775271940558e-08	3.14034994429e-07	1.0,1.0,1.0	0.803,0.587,1.0	0.203
262	gene:Solyc08g067840.2	NA	8	+	56873119	56873329	56873119	56873196	56873280	56873329	262	60,29,41	238,92,141	2,4,8	41,94,60	233	149	3.44606040772274e-08	3.19559931623e-07	0.139,0.168,0.157	0.03,0.026,0.079	0.11
1956	gene:Solyc02g071800.2	NA	2	+	41151557	41151791	41151557	41151626	41151719	41151791	1956	37,12,19	141,52,94	0,0,0	9,18,24	242	149	3.571276403659902e-08	3.30320115691e-07	0.139,0.124,0.111	0.0,0.0,0.0	0.125
2051	gene:Solyc05g009220.2	NA	5	+	3364769	3365016	3364769	3364825	3364908	3365016	2051	11,3,11	3,2,9	4,1,1	0,6,3	232	149	3.6373884769390355e-08	3.3557240359e-07	0.702,0.491,0.44	1.0,0.097,0.176	0.12
1758	gene:Solyc02g094100.2	NA	2	+	54741728	54741966	54741728	54741809	54741882	54741966	1758	5,6,9	10,13,16	2,21,17	6,7,2	222	149	3.6509120383766096e-08	3.35958606498e-07	0.251,0.237,0.274	0.183,0.668,0.851	-0.313
3415	gene:Solyc05g007990.2	NA	5	-	2423798	2424001	2423798	2423867	2423936	2424001	3415	7,1,4	36,6,11	0,5,4	2,0,0	218	149	3.660660542487796e-08	3.3599634265e-07	0.117,0.102,0.199	0.0,1.0,1.0	-0.527
2813	gene:Solyc09g090160.2	NA	9	+	69702413	69702602	69702413	69702437	69702527	69702602	2813	24,10,16	111,73,49	0,1,0	16,26,37	239	149	3.88777413076172e-08	3.55934130343e-07	0.119,0.079,0.169	0.0,0.023,0.0	0.115
2684	gene:Solyc10g084760.1	NA	10	-	64171848	64172067	64171848	64171929	64171998	64172067	2684	30,6,9	8,11,11	0,8,1	4,12,5	218	149	4.0544436706582135e-08	3.70250972767e-07	0.719,0.272,0.359	0.0,0.313,0.12	0.306
3056	gene:Solyc02g063050.2	NA	2	+	35084099	35084345	35084099	35084155	35084240	35084345	3056	3,4,5	123,83,59	0,1,2	23,49,41	234	149	4.095435226294911e-08	3.73047492258e-07	0.015,0.03,0.051	0.0,0.013,0.03	0.018
3144	gene:Solyc01g105180.2	NA	1	+	93454490	93454702	93454490	93454545	93454643	93454702	3144	9,8,8	0,0,0	0,0,1	0,4,0	247	149	4.271893229029699e-08	3.88138177729e-07	1.0,1.0,1.0	NA,0.0,1.0	0.5
666	gene:Solyc04g072060.2	NA	4	-	59125930	59126172	59125930	59125988	59126073	59126172	666	7,4,2	147,108,100	0,1,2	35,55,39	234	149	4.723615647681672e-08	4.28099977339e-07	0.029,0.023,0.013	0.0,0.011,0.032	0.007
1218	gene:Solyc08g076810.2	NA	8	+	60713455	60713703	60713455	60713531	60713629	60713703	1218	2,2,0	31,30,17	1,2,0	2,8,6	247	149	4.9887118824178906e-08	4.50989581732e-07	0.037,0.039,0.0	0.232,0.131,0.0	-0.096
2898	gene:Solyc01g006630.2	NA	1	-	1224605	1224846	1224605	1224670	1224757	1224846	2898	9,4,0	117,105,73	0,3,2	19,98,56	236	149	5.2715234960866116e-08	4.75361943331e-07	0.046,0.023,0.0	0.0,0.019,0.022	0.009
2748	gene:Solyc02g071860.2	NA	2	-	41212172	41212383	41212172	41212244	41212317	41212383	2748	6,1,6	139,30,76	0,0,4	0,18,1	222	149	5.289420766245327e-08	4.75783397924e-07	0.028,0.022,0.05	NA,0.0,0.729	-0.331
3595	gene:Solyc12g089180.1	NA	12	-	64299470	64299681	64299470	64299536	64299641	64299681	3595	26,4,12	283,143,169	0,3,1	7,23,19	254	149	5.783812819508563e-08	5.18956571686e-07	0.051,0.016,0.04	0.0,0.071,0.03	0.002
1795	gene:Solyc12g006470.1	NA	12	+	959315	959531	959315	959389	959502	959531	1795	46,17,61	1550,935,1106	10,13,31	302,925,653	262	149	5.965701529601131e-08	5.33945126953e-07	0.017,0.01,0.03	0.018,0.008,0.026	0.002
2400	gene:Solyc07g041730.2	NA	7	+	54075898	54076044	54075898	54075924	54076000	54076044	2400	18,11,13	143,107,112	0,3,3	48,164,78	225	149	6.10671240016714e-08	5.4403810199e-07	0.077,0.064,0.071	0.0,0.012,0.025	0.058
2470	gene:Solyc04g063210.2	NA	4	-	55350973	55351126	55350973	55351030	55351111	55351126	2470	398,204,225	24,6,9	12,42,31	0,2,0	230	149	6.108710205781525e-08	5.4403810199e-07	0.915,0.957,0.942	1.0,0.932,1.0	-0.039
1500	gene:Solyc09g009820.2	NA	9	+	3319986	3320221	3319986	3320029	3320130	3320221	1500	10,10,4	264,199,135	0,1,4	40,88,75	250	149	6.612112396437735e-08	5.87416800059e-07	0.022,0.029,0.017	0.0,0.007,0.031	0.01
2235	gene:Solyc07g053820.2	NA	7	+	62242574	62242797	62242574	62242679	62242761	62242797	2235	4,3,2	33,29,12	3,12,3	21,59,26	231	149	6.887051167299267e-08	6.10335224137e-07	0.073,0.063,0.097	0.084,0.116,0.069	-0.012
3907	gene:Solyc05g021090.2	NA	5	+	26347604	26347870	26347604	26347709	26347785	26347870	3907	35,22,30	3,0,0	0,6,8	2,0,0	225	149	7.192200257806291e-08	6.35811708295e-07	0.885,1.0,1.0	0.0,1.0,1.0	0.295
3449	gene:Solyc09g009960.2	NA	9	-	3414331	3414576	3414331	3414413	3414508	3414576	3449	8,5,3	70,60,41	1,2,0	16,63,40	244	149	7.485502762866686e-08	6.6011860149e-07	0.065,0.048,0.043	0.037,0.019,0.0	0.033
2332	gene:Solyc08g007240.2	NA	8	+	1827044	1827216	1827044	1827076	1827181	1827216	2332	13,7,9	233,243,161	0,13,11	33,73,53	254	149	8.013631353347584e-08	7.04964440326e-07	0.032,0.017,0.032	0.0,0.095,0.109	-0.041
575	gene:Solyc05g013460.2	NA	5	+	6661017	6661209	6661017	6661074	6661148	6661209	575	4,4,4	138,124,90	2,6,8	33,51,75	223	149	8.189197256909442e-08	7.18651993423e-07	0.019,0.021,0.029	0.039,0.073,0.067	-0.037
3452	gene:Solyc03g025900.2	NA	3	-	3318020	3318246	3318020	3318094	3318192	3318246	3452	6,1,9	9,2,5	0,3,0	2,10,10	247	149	9.032052370933634e-08	7.90689158896e-07	0.287,0.232,0.521	0.0,0.153,0.0	0.296
601	gene:Solyc07g055230.2	NA	7	+	63337413	63337660	63337413	63337524	63337617	63337660	601	12,9,5	428,359,268	9,18,7	168,562,332	242	149	1.2387311502556838e-07	1.08178511617e-06	0.017,0.015,0.011	0.032,0.019,0.013	-0.007
661	gene:Solyc11g012400.1	NA	11	+	5235828	5236064	5235828	5235925	5236004	5236064	661	27,28,11	13,11,8	4,2,6	0,0,0	228	149	1.4503451111618563e-07	1.26352099515e-06	0.576,0.625,0.473	1.0,1.0,1.0	-0.442
3274	gene:Solyc11g066390.1	NA	11	+	52164259	52164458	52164259	52164321	52164430	52164458	3274	25,32,19	1542,1525,830	1,7,4	26,65,57	258	149	1.4849092289595906e-07	1.29050806903e-06	0.009,0.012,0.013	0.022,0.059,0.039	-0.029
2308	gene:Solyc10g038130.1	NA	10	-	19762964	19763207	19762964	19763025	19763116	19763207	2308	14,10,3	222,207,121	1,2,10	107,294,186	240	149	1.675959329031678e-07	1.45303654599e-06	0.038,0.029,0.015	0.006,0.004,0.032	0.013
1514	gene:Solyc03g120730.2	NA	3	-	69021556	69021746	69021556	69021645	69021725	69021746	1514	21,3,6	141,120,100	0,2,0	9,27,5	229	149	1.7876517036319823e-07	1.54614683405e-06	0.088,0.016,0.038	0.0,0.046,0.0	0.032
2233	gene:Solyc03g118700.2	NA	3	-	67553662	67553904	67553662	67553728	67553850	67553904	2233	4,0,0	1,2,1	1,0,2	0,1,0	271	149	1.8164228788923897e-07	1.56726367344e-06	0.687,0.0,0.0	1.0,0.0,1.0	-0.438
3798	gene:Solyc09g015360.2	NA	9	-	8606538	8606785	8606538	8606633	8606752	8606785	3798	29,7,22	22,2,7	2,2,2	3,2,9	268	149	2.012964841655357e-07	1.73269078954e-06	0.423,0.661,0.636	0.27,0.357,0.11	0.328
143	gene:Solyc09g063030.2	NA	9	-	60980422	60980618	60980422	60980466	60980543	60980618	143	9,2,3	194,202,107	3,0,0	51,115,124	226	149	2.1242653218030308e-07	1.82413046011e-06	0.03,0.006,0.018	0.037,0.0,0.0	0.006
1974	gene:Solyc09g065930.2	NA	9	+	64216676	64216925	64216676	64216718	64216882	64216925	1974	6,1,3	88,80,37	0,3,0	3,33,15	313	149	2.3996676880294475e-07	2.05571531941e-06	0.031,0.006,0.037	0.0,0.041,0.0	0.011
3197	gene:Solyc11g043210.1	NA	11	-	33329994	33330210	33329994	33330020	33330096	33330210	3197	0,3,0	0,4,2	0,1,1	0,0,0	225	149	2.4985890989810035e-07	2.13537377153e-06	NA,0.332,0.0	NA,1.0,1.0	-0.834
3434	gene:Solyc01g104920.2	NA	1	-	93246877	93247090	93246877	93246938	93247006	93247090	3434	27,24,13	266,197,114	0,10,10	75,255,140	217	149	2.6852472670233957e-07	2.28404720254e-06	0.065,0.077,0.073	0.0,0.026,0.047	0.047
705	gene:Solyc03g025400.2	NA	3	-	2823555	2823768	2823555	2823612	2823689	2823768	705	4,13,6	5,14,3	0,0,0	0,3,10	226	149	2.6795467859793045e-07	2.28404720254e-06	0.345,0.38,0.569	NA,0.0,0.0	0.431
1851	gene:Solyc01g108210.2	NA	1	+	95573382	95573627	95573382	95573389	95573508	95573627	1851	8,1,2	4,3,3	0,0,0	4,4,3	268	149	2.7842032484973105e-07	2.36263285097e-06	0.527,0.156,0.27	0.0,0.0,0.0	0.318
2534	gene:Solyc07g005000.2	NA	7	+	33224	33417	33224	33252	33321	33417	2534	3,7,0	115,98,36	0,3,1	26,67,40	218	149	3.146558487956709e-07	2.66383939757e-06	0.018,0.047,0.0	0.0,0.03,0.017	0.006
1717	gene:Solyc03g116640.2	NA	3	+	65969627	65969797	65969627	65969634	65969703	65969797	1717	7,10,4	7,1,0	0,0,0	0,7,0	218	149	3.220639170008635e-07	2.71378448096e-06	0.406,0.872,1.0	NA,0.0,NA	0.759
1799	gene:Solyc04g076120.2	NA	4	+	61075741	61075963	61075741	61075855	61075917	61075963	1799	8,18,7	2,8,4	4,4,2	0,0,0	211	149	3.214448090471998e-07	2.71378448096e-06	0.739,0.614,0.553	1.0,1.0,1.0	-0.365
3772	gene:Solyc04g048900.2	NA	4	+	38567408	38567598	38567408	38567452	38567541	38567598	3772	127,69,71	1601,1828,1225	4,10,12	172,526,393	238	149	3.2807197058445707e-07	2.75795081814e-06	0.047,0.023,0.035	0.014,0.012,0.019	0.02
3437	gene:Solyc03g006870.2	NA	3	+	1389314	1389559	1389314	1389434	1389512	1389559	3437	16,13,14	209,224,106	5,23,6	65,255,211	227	149	3.3127028890754896e-07	2.77834615266e-06	0.048,0.037,0.08	0.048,0.056,0.018	0.014
242	gene:Solyc09g091820.2	NA	9	+	71034251	71034491	71034251	71034317	71034429	71034491	242	41,22,18	9,1,6	10,21,8	0,0,0	261	149	3.403143407196525e-07	2.84756046025e-06	0.722,0.926,0.631	1.0,1.0,1.0	-0.24
2680	gene:Solyc06g083210.2	NA	6	+	48731701	48731914	48731701	48731748	48731868	48731914	2680	11,6,6	135,156,83	0,7,4	36,103,88	269	149	3.5635046092301954e-07	2.97482356938e-06	0.043,0.021,0.038	0.0,0.036,0.025	0.014
3121	gene:Solyc01g111060.2	NA	1	+	97460763	97460969	97460763	97460796	97460876	97460969	3121	0,7,2	0,8,0	0,2,1	0,0,0	229	149	4.1019032699486636e-07	3.41635369567e-06	NA,0.363,1.0	NA,1.0,1.0	-0.319
1418	gene:Solyc06g084510.2	NA	6	-	49596935	49597150	49596935	49596992	49597101	49597150	1418	1,0,3	1,2,4	1,2,0	0,0,0	258	149	4.3002305855432876e-07	3.57326319787e-06	0.366,0.0,0.302	1.0,1.0,NA	-0.777
130	gene:Solyc02g091960.2	NA	2	+	53174118	53174340	53174118	53174191	53174274	53174340	130	8,2,4	177,51,119	3,1,0	17,55,32	232	149	4.385999372977602e-07	3.63613496405e-06	0.028,0.025,0.021	0.102,0.012,0.0	-0.013
2978	gene:Solyc02g088720.2	NA	2	+	50711669	50711905	50711669	50711734	50711842	50711905	2978	26,4,11	114,141,66	0,0,0	9,53,44	257	149	4.7274002615410507e-07	3.90822128897e-06	0.117,0.016,0.088	0.0,0.0,0.0	0.074
3519	gene:Solyc03g115680.2	NA	3	+	65324130	65324356	65324130	65324225	65324322	65324356	3519	3,9,5	159,147,85	0,2,2	27,60,33	246	149	4.7359212951435233e-07	3.90822128897e-06	0.011,0.036,0.034	0.0,0.02,0.035	0.009
1625	gene:Solyc01g100740.2	NA	1	+	90702934	90703182	90702934	90702999	90703097	90703182	1625	1,0,0	1,2,0	1,2,2	0,0,0	247	149	5.432396745389217e-07	4.47271475742e-06	0.376,0.0,NA	1.0,1.0,1.0	-0.812
1640	gene:Solyc11g064950.1	NA	11	-	50266394	50266616	50266394	50266464	50266564	50266616	1640	23,9,5	7,5,7	0,9,1	0,0,0	249	149	5.733207823669739e-07	4.70960770538e-06	0.663,0.519,0.299	NA,1.0,1.0	-0.506
2602	gene:Solyc05g006420.2	NA	5	+	1056188	1056430	1056188	1056265	1056349	1056430	2602	6,1,6	188,135,125	2,0,2	33,74,47	233	149	6.699714881932593e-07	5.49101916747e-06	0.02,0.005,0.03	0.037,0.0,0.026	-0.003
3845	gene:Solyc06g075580.2	NA	6	-	46955356	46955594	46955356	46955403	46955492	46955594	3845	1,3,1	81,63,44	1,6,0	30,69,58	238	149	6.850257832870093e-07	5.60164265515e-06	0.008,0.029,0.014	0.02,0.052,0.0	-0.007
3175	gene:Solyc01g111760.2	NA	1	+	97941679	97941920	97941679	97941765	97941864	97941920	3175	27,15,25	5,3,2	3,11,5	2,0,0	248	149	7.323678777333566e-07	5.97519189135e-06	0.764,0.75,0.882	0.474,1.0,1.0	-0.026
1051	gene:Solyc03g083250.2	NA	3	+	53104939	53105147	53104939	53105044	53105107	53105147	1051	29,24,12	4,8,3	3,14,14	0,0,0	212	149	7.391439079262395e-07	6.01683208307e-06	0.836,0.678,0.738	1.0,1.0,1.0	-0.249
389	gene:Solyc08g083360.2	NA	8	+	65830897	65831125	65830897	65830992	65831068	65831125	389	27,28,10	813,975,536	7,30,25	642,1624,1353	225	149	7.813632783616508e-07	6.34615141207e-06	0.022,0.019,0.012	0.007,0.012,0.012	0.007
688	gene:Solyc05g026140.2	NA	5	+	39844007	39844197	39844007	39844019	39844097	39844197	688	54,17,34	16,11,13	2,3,1	4,2,5	227	149	8.025546476654814e-07	6.50358473491e-06	0.689,0.504,0.632	0.247,0.496,0.116	0.322
700	gene:Solyc12g014460.1	NA	12	+	5442939	5443172	5442939	5442979	5443098	5443172	700	20,9,18	116,25,65	1,4,5	18,27,17	268	149	8.141416686056132e-07	6.58265555875e-06	0.087,0.167,0.133	0.03,0.076,0.141	0.047
981	gene:Solyc01g111840.2	NA	1	+	98010503	98010752	98010503	98010545	98010704	98010752	981	35,39,19	17,3,3	5,7,2	0,0,0	308	149	9.614937116749798e-07	7.75662415831e-06	0.499,0.863,0.754	1.0,1.0,1.0	-0.295
1146	gene:Solyc08g067040.2	NA	8	+	55950028	55950277	55950028	55950113	55950194	55950277	1146	7,2,9	98,46,77	3,7,7	22,78,43	230	149	9.935658541642803e-07	7.99742716618e-06	0.044,0.027,0.07	0.081,0.055,0.095	-0.03
3572	gene:Solyc12g094620.1	NA	12	+	64803434	64803679	64803434	64803502	64803601	64803679	3572	1324,1756,696	166,0,93	345,900,625	24,58,0	248	149	1.0316522145286698e-06	8.28545684793e-06	0.827,1.0,0.818	0.896,0.903,1.0	-0.051
1778	gene:Solyc05g007800.2	NA	5	+	2244872	2245047	2244872	2244889	2244993	2245047	1778	4,2,2	165,143,94	4,1,2	33,69,33	253	149	1.0784563823712407e-06	8.64206250283e-06	0.014,0.008,0.012	0.067,0.008,0.034	-0.025
1805	gene:Solyc01g095210.2	NA	1	-	86555881	86556119	86555881	86555946	86556031	86556119	1805	5,5,5	75,28,67	0,1,0	11,31,8	234	149	1.1866379159208821e-06	9.48782938107e-06	0.041,0.102,0.045	0.0,0.02,0.0	0.056
2702	gene:Solyc06g084590.2	NA	6	+	49667198	49667376	49667198	49667219	49667313	49667376	2702	36,23,21	163,126,89	0,2,5	0,24,18	243	149	1.3165836420878523e-06	1.05034765947e-05	0.119,0.101,0.126	NA,0.049,0.146	0.018
996	gene:Solyc03g007920.2	NA	3	+	2428698	2428884	2428698	2428755	2428848	2428884	996	7,6,5	8,1,3	1,1,0	0,0,0	242	149	1.3852575201015632e-06	1.10268950383e-05	0.35,0.787,0.506	1.0,1.0,NA	-0.452
767	gene:Solyc11g011380.1	NA	11	+	4457838	4458072	4457838	4457926	4458023	4458072	767	35,26,22	1247,1166,809	6,28,14	424,1035,719	246	149	1.4075994874281792e-06	1.11800065249e-05	0.017,0.013,0.016	0.008,0.016,0.012	0.003
1440	gene:Solyc02g084700.2	NA	2	-	47808901	47809150	47808901	47808991	47809074	47809150	1440	9,3,8	18,1,6	0,3,2	2,4,8	232	149	1.447137563525577e-06	1.14435185793e-05	0.243,0.658,0.461	0.0,0.325,0.138	0.3
2240	gene:Solyc06g084480.2	NA	6	+	49580147	49580335	49580147	49580169	49580289	49580335	2240	6,1,3	62,47,58	0,2,1	16,35,26	269	149	1.4470105554764954e-06	1.14435185793e-05	0.051,0.012,0.028	0.0,0.031,0.021	0.013
2623	gene:Solyc10g086580.1	NA	10	-	65365084	65365297	65365084	65365090	65365191	65365297	2623	258,222,150	26,0,0	59,180,136	0,0,0	250	149	1.5202800740958803e-06	1.19955432162e-05	0.855,1.0,1.0	1.0,1.0,1.0	-0.048
480	gene:Solyc05g009070.2	NA	5	+	3218919	3219159	3218919	3218947	3219051	3219159	480	79,58,35	1,0,3	7,14,8	0,6,0	253	149	1.634649810591316e-06	1.28697374584e-05	0.979,1.0,0.873	1.0,0.579,1.0	0.091
3663	gene:Solyc02g031980.2	NA	2	+	27234397	27234583	27234397	27234459	27234538	27234583	3663	2,2,2	30,14,31	0,2,0	3,0,5	228	149	1.7887042195954797e-06	1.40212587845e-05	0.042,0.085,0.04	0.0,1.0,0.0	-0.278
3872	gene:Solyc01g094070.2	NA	1	+	85657917	85658406	85657917	85658006	85658259	85658406	3872	15,12,14	6,0,7	6,6,0	0,0,2	402	149	1.785346323899307e-06	1.40212587845e-05	0.481,1.0,0.426	1.0,1.0,0.0	-0.031
667	gene:Solyc02g081070.2	NA	2	+	45142528	45142775	45142528	45142614	45142703	45142775	667	2,1,4	119,46,69	2,3,1	10,36,38	238	149	1.9660731800573338e-06	1.53781115258e-05	0.01,0.013,0.035	0.111,0.05,0.016	-0.04
3394	gene:Solyc07g066660.2	NA	7	+	68030345	68030563	68030345	68030403	68030482	68030563	3394	6,2,2	61,26,45	0,1,2	17,31,35	228	149	2.090586424429763e-06	1.63165508787e-05	0.06,0.048,0.028	0.0,0.021,0.036	0.026
2705	gene:Solyc06g082650.2	NA	6	+	48409942	48410188	48409942	48410024	48410122	48410188	2705	20,4,7	351,367,160	2,13,5	115,407,308	247	149	2.2300478448420454e-06	1.73673423068e-05	0.033,0.007,0.026	0.01,0.019,0.01	0.009
2379	gene:Solyc09g065860.2	NA	9	-	64126663	64126875	64126663	64126741	64126832	64126875	2379	7,4,0	1,4,0	0,0,0	1,1,5	240	149	2.3630080406653825e-06	1.83630732836e-05	0.813,0.383,NA	0.0,0.0,0.0	0.598
1913	gene:Solyc01g080270.2	NA	1	-	79504975	79505210	79504975	79505013	79505158	79505210	1913	9,0,1	5,3,3	0,0,0	2,3,2	294	149	2.614797060136299e-06	2.0275947893e-05	0.477,0.0,0.145	0.0,0.0,0.0	0.207
233	gene:Solyc09g047910.2	NA	9	-	33696437	33696597	33696437	33696491	33696563	33696597	233	9,7,7	7,17,11	0,9,7	1,6,4	221	149	2.6297765065433482e-06	2.0348249184e-05	0.464,0.217,0.3	0.0,0.503,0.541	-0.021
2965	gene:Solyc07g008260.2	NA	7	-	3015970	3016179	3015970	3016031	3016116	3016179	2965	13,12,10	1,1,0	0,0,0	0,4,0	234	149	2.7749832503536377e-06	2.14257290446e-05	0.892,0.884,1.0	NA,0.0,NA	0.925
81	gene:Solyc02g030210.2	NA	2	+	25316137	25316378	25316137	25316201	25316289	25316378	81	7,1,5	56,56,46	0,1,6	0,36,32	237	149	2.832185473258001e-06	2.18205638818e-05	0.073,0.011,0.064	NA,0.017,0.105	-0.012
2222	gene:Solyc05g050120.2	NA	5	+	60106436	60106650	60106436	60106520	60106602	60106650	2222	660,590,429	0,0,0	50,129,79	0,0,14	231	149	3.1197184127431095e-06	2.39845018142e-05	1.0,1.0,1.0	1.0,1.0,0.784	0.072
3587	gene:Solyc04g071660.2	NA	4	-	58648987	58649196	58648987	58649101	58649172	58649196	3587	2,0,2	33,6,17	1,3,1	7,19,12	220	149	3.4228866461421994e-06	2.62591602406e-05	0.039,0.0,0.074	0.088,0.097,0.053	-0.042
418	gene:Solyc01g098500.2	NA	1	+	89008591	89008764	89008591	89008614	89008699	89008764	418	62,14,22	270,179,188	8,12,3	70,155,138	234	149	3.4696648690246143e-06	2.65613919122e-05	0.128,0.047,0.069	0.068,0.047,0.014	0.038
3133	gene:Solyc12g005030.1	NA	12	+	20099	20320	20099	20192	20309	20320	3133	134,108,84	71,55,52	21,56,79	19,60,22	266	149	3.4990785476362372e-06	2.67296913257e-05	0.514,0.524,0.475	0.382,0.343,0.668	0.04
776	gene:Solyc05g056230.2	NA	5	-	65588344	65588550	65588344	65588360	65588463	65588550	776	57,63,36	19,0,0	4,24,21	0,0,0	252	149	3.5102498229389622e-06	2.67582179299e-05	0.639,1.0,1.0	1.0,1.0,1.0	-0.12
787	gene:Solyc09g009940.2	NA	9	-	3406642	3406883	3406642	3406744	3406817	3406883	787	10,3,11	400,235,278	2,5,3	83,215,165	222	149	3.645407988284528e-06	2.77297630906e-05	0.017,0.008,0.026	0.016,0.015,0.012	0.003
2814	gene:Solyc09g090160.2	NA	9	+	69701063	69701310	69701063	69701100	69701218	69701310	2814	6,8,4	183,113,87	3,0,1	21,68,44	267	149	3.760169051305795e-06	2.85423802671e-05	0.018,0.038,0.025	0.074,0.0,0.013	-0.002
3335	gene:Solyc04g008820.2	NA	4	+	2436788	2436993	2436788	2436807	2436894	2436993	3335	10,9,9	112,100,73	8,18,15	43,124,78	236	149	3.955669486114759e-06	2.99631553917e-05	0.053,0.054,0.072	0.105,0.084,0.108	-0.039
3360	gene:Solyc03g113770.2	NA	3	-	63824467	63824676	63824467	63824508	63824603	63824676	3360	2,5,4	4,1,1	1,0,2	0,0,0	244	149	4.233711301965617e-06	3.2001876606e-05	0.234,0.753,0.71	1.0,NA,1.0	-0.434
2136	gene:Solyc03g007040.2	NA	3	+	1578765	1578988	1578765	1578849	1578922	1578988	2136	4,1,2	34,19,5	0,0,1	4,9,14	222	149	4.277462814426616e-06	3.22648033675e-05	0.073,0.034,0.212	0.0,0.0,0.046	0.091
1992	gene:Solyc06g005160.2	NA	6	+	184201	184449	184201	184287	184357	184449	1992	111,84,74	1,0,0	12,19,20	0,8,1	219	149	4.330101223212565e-06	3.25935234333e-05	0.987,1.0,1.0	1.0,0.618,0.932	0.146
2513	gene:Solyc01g103650.2	NA	1	+	92202945	92203169	92202945	92202996	92203102	92203169	2513	19,20,19	4,6,3	2,2,3	0,0,0	255	149	4.389402040461325e-06	3.29709155357e-05	0.735,0.661,0.787	1.0,1.0,1.0	-0.272
3706	gene:Solyc02g084490.1	NA	2	+	47585305	47585548	47585305	47585394	47585476	47585548	3706	32,14,20	358,174,213	3,6,9	73,159,109	231	149	4.428000263073617e-06	3.31225466664e-05	0.055,0.049,0.057	0.026,0.024,0.051	0.02
442	gene:Solyc03g096080.2	NA	3	+	57934807	57935030	57934807	57934890	57934974	57935030	442	8,11,3	506,521,258	4,3,5	69,186,145	233	149	4.422413205280364e-06	3.31225466664e-05	0.01,0.013,0.007	0.036,0.01,0.022	-0.013
1029	gene:Solyc09g066440.2	NA	9	-	64855117	64855343	64855117	64855191	64855307	64855343	1029	3,2,7	0,0,0	1,4,3	0,6,0	265	149	4.578128007791636e-06	3.41744908133e-05	1.0,1.0,1.0	1.0,0.273,1.0	0.242
3074	gene:Solyc10g074690.1	NA	10	-	58280559	58280801	58280559	58280595	58280760	58280801	3074	65,70,56	707,735,340	6,10,6	69,216,128	314	149	4.8842555774826335e-06	3.63841647366e-05	0.042,0.043,0.072	0.04,0.021,0.022	0.025
3801	gene:Solyc09g018670.2	NA	9	+	16610257	16610485	16610257	16610332	16610423	16610485	3801	1,0,2	6,0,0	0,0,0	0,0,6	240	149	5.328450201978453e-06	3.96110822866e-05	0.094,NA,1.0	NA,NA,0.0	0.547
574	gene:Solyc06g051780.2	NA	6	+	35452648	35455398	35452648	35452807	35455267	35455398	574	50,12,37	17,9,17	2,10,12	6,9,7	2609	149	5.4134506306331704e-06	4.01599904516e-05	0.144,0.071,0.111	0.019,0.06,0.089	0.053
2853	gene:Solyc02g093170.2	NA	2	-	54108655	54108895	54108655	54108747	54108832	54108895	2853	12,10,11	21,7,6	2,3,0	0,0,0	234	149	5.679224507878486e-06	4.20449583937e-05	0.267,0.476,0.539	1.0,1.0,NA	-0.573
2217	gene:Solyc02g071810.2	NA	2	-	41165749	41165951	41165749	41165775	41165929	41165951	2217	9,0,12	0,0,0	0,6,3	4,0,0	303	149	5.721738994941544e-06	4.22727246485e-05	1.0,NA,1.0	0.0,1.0,1.0	0.333
3285	gene:Solyc05g009160.2	NA	5	+	3294332	3294567	3294332	3294418	3294505	3294567	3285	6,4,3	4,1,0	1,6,0	0,0,2	236	149	5.810492617550612e-06	4.28404763073e-05	0.486,0.716,1.0	1.0,1.0,0.0	0.067
2291	gene:Solyc07g063240.2	NA	7	-	65758190	65758434	65758190	65758258	65758329	65758434	2291	1,0,4	0,2,0	0,4,0	0,0,0	220	149	5.9004316941227786e-06	4.34146282934e-05	1.0,0.0,1.0	NA,1.0,NA	-0.333
3810	gene:Solyc11g068800.1	NA	11	-	53421780	53422021	53421780	53421871	53421947	53422021	3810	3,4,0	0,0,0	0,0,0	0,2,0	225	149	5.953680088021299e-06	4.37170223606e-05	1.0,1.0,NA	NA,0.0,NA	1.0
3382	gene:Solyc04g072880.2	NA	4	+	59833947	59834186	59833947	59834034	59834112	59834186	3382	27,12,11	59,36,33	0,2,6	7,26,20	227	149	5.9666383469781525e-06	4.372294251e-05	0.231,0.18,0.18	0.0,0.048,0.165	0.126
3269	gene:Solyc07g041160.2	NA	7	-	51952188	51952422	51952188	51952246	51952333	51952422	3269	13,7,13	460,308,341	4,1,7	42,116,70	236	149	6.069435781221701e-06	4.43341968644e-05	0.018,0.014,0.024	0.057,0.005,0.059	-0.022
40	gene:Solyc01g107860.2	NA	1	-	95255653	95255884	95255653	95255741	95255860	95255884	40	3,0,2	6,3,8	0,1,0	0,0,3	268	149	6.0746967910390715e-06	4.43341968644e-05	0.218,0.0,0.122	NA,1.0,0.0	-0.387
3059	gene:Solyc02g020910.2	NA	2	+	20317251	20317463	20317251	20317265	20317352	20317463	3059	6,5,2	154,0,100	0,1,4	2,0,0	236	149	6.15141059856276e-06	4.48031889345e-05	0.024,1.0,0.012	0.0,1.0,1.0	-0.321
1850	gene:Solyc02g067530.2	NA	2	+	37696677	37696908	37696677	37696763	37696850	37696908	1850	9,16,6	120,87,90	0,4,1	6,21,10	236	149	6.888003278594431e-06	5.00667389826e-05	0.045,0.104,0.04	0.0,0.107,0.059	0.008
1504	gene:Solyc10g083800.1	NA	10	+	63558205	63558368	63558205	63558265	63558342	63558368	1504	25,1,11	3,1,2	1,1,3	0,2,4	226	149	6.959475210585083e-06	5.04842576768e-05	0.846,0.397,0.784	1.0,0.248,0.331	0.149
2890	gene:Solyc03g083020.2	NA	3	+	52859858	52860102	52859858	52859962	52860054	52860102	2890	39,43,9	8,4,2	4,11,9	0,0,0	241	149	7.556188066281961e-06	5.47025445925e-05	0.751,0.869,0.736	1.0,1.0,1.0	-0.215
2047	gene:Solyc12g044220.1	NA	12	+	38781540	38781788	38781540	38781608	38781719	38781788	2047	13,6,29	8,1,0	3,3,1	0,0,0	260	149	7.71872902875854e-06	5.576704226e-05	0.482,0.775,1.0	1.0,1.0,1.0	-0.248
192	gene:Solyc12g088250.1	NA	12	+	63712868	63713078	63712868	63712894	63712979	63713078	192	39,24,25	64,42,24	3,3,0	0,4,6	234	149	7.920515447135688e-06	5.71102496569e-05	0.28,0.267,0.399	1.0,0.323,0.0	-0.126
19	gene:Solyc02g081840.2	NA	2	+	45633851	45634065	45633851	45633914	45634032	45634065	19	15,2,2	40,20,23	0,4,1	8,28,10	267	149	7.944219171532918e-06	5.71666011584e-05	0.173,0.053,0.046	0.0,0.074,0.053	0.048
3445	gene:Solyc02g090390.2	NA	2	-	51945800	51946021	51945800	51945875	51945944	51946021	3445	7,4,7	5,2,0	3,5,3	0,0,0	218	149	7.97535346634967e-06	5.72760913611e-05	0.489,0.578,1.0	1.0,1.0,1.0	-0.311
2889	gene:Solyc03g083020.2	NA	3	+	52859903	52860104	52859903	52859962	52860048	52860104	2889	29,37,8	654,574,334	3,10,5	251,599,301	235	149	8.172999471520321e-06	5.85785898377e-05	0.027,0.039,0.015	0.008,0.01,0.01	0.018
374	gene:Solyc02g067570.2	NA	2	+	37725110	37725289	37725110	37725186	37725275	37725289	374	25,4,18	6,4,6	0,7,2	0,0,0	238	149	8.98331461157186e-06	6.42583816549e-05	0.723,0.385,0.653	NA,1.0,1.0	-0.413
707	gene:Solyc10g079710.1	NA	10	+	61215118	61215362	61215118	61215208	61215282	61215362	707	18,6,20	4,0,5	2,5,1	0,0,0	223	149	9.019287756909077e-06	6.43876931535e-05	0.75,1.0,0.728	1.0,1.0,1.0	-0.174
660	gene:Solyc11g012400.1	NA	11	+	5238594	5238814	5238594	5238645	5238737	5238814	660	15,16,8	476,567,280	0,3,4	45,155,120	241	149	9.408237865249153e-06	6.70313660182e-05	0.019,0.017,0.017	0.0,0.012,0.02	0.007
1464	gene:Solyc08g006570.2	NA	8	+	1177189	1177419	1177189	1177234	1177355	1177419	1464	11,6,5	1,3,4	0,3,1	0,0,0	270	149	9.620967288472975e-06	6.82885943879e-05	0.859,0.525,0.408	NA,1.0,1.0	-0.403
2606	gene:Solyc07g052470.2	NA	7	+	60966450	60966655	60966450	60966499	60966629	60966655	2606	4,3,0	57,79,37	0,2,5	10,49,23	279	149	9.622656296461137e-06	6.82885943879e-05	0.036,0.02,0.0	0.0,0.021,0.104	-0.023
815	gene:Solyc04g064930.2	NA	4	+	56086080	56086306	56086080	56086155	56086240	56086306	815	10,15,8	328,258,150	2,11,8	81,284,207	234	149	9.701441928464793e-06	6.87121812177e-05	0.019,0.036,0.033	0.015,0.024,0.024	0.008
1160	gene:Solyc01g006100.2	NA	1	-	758292	758532	758292	758383	758463	758532	1160	4,1,1	54,46,20	0,5,4	14,67,39	229	149	9.841346368196002e-06	6.95661379819e-05	0.046,0.014,0.032	0.0,0.046,0.063	-0.006
195	gene:Solyc03g006190.2	NA	3	-	827674	827914	827674	827686	827859	827914	195	34,36,42	32,37,25	0,18,3	4,18,12	322	149	9.984928053833607e-06	7.04426885053e-05	0.33,0.31,0.437	0.0,0.316,0.104	0.219
3753	gene:Solyc09g082200.2	NA	9	-	68012909	68013158	68012909	68013014	68013093	68013158	3753	3,2,1	113,41,42	1,4,1	19,36,26	228	149	1.0386108046490529e-05	7.31295826835e-05	0.017,0.031,0.015	0.033,0.068,0.025	-0.021
2931	gene:Solyc02g082660.2	NA	2	+	46311707	46311865	46311707	46311742	46311831	46311865	2931	20,12,9	2,3,4	1,6,3	0,0,0	238	149	1.064390004700875e-05	7.4798344471e-05	0.862,0.715,0.585	1.0,1.0,1.0	-0.279
2572	gene:Solyc10g006220.2	NA	10	-	911416	911643	911416	911512	911585	911643	2572	11,11,1	7,10,3	0,0,0	0,2,5	222	149	1.0706626059100802e-05	7.50924767264e-05	0.513,0.425,0.183	NA,0.0,0.0	0.374
2964	gene:Solyc10g008060.2	NA	10	-	2209938	2210146	2209938	2210010	2210123	2210146	2964	3,3,1	45,24,11	0,4,0	12,25,12	262	149	1.1040128390898053e-05	7.72808987363e-05	0.037,0.066,0.049	0.0,0.083,0.0	0.023
71	gene:Solyc06g060420.2	NA	6	-	38429009	38429227	38429009	38429035	38429148	38429227	71	19,24,15	0,2,0	2,2,5	0,2,0	262	149	1.125791636356666e-05	7.86523943225e-05	1.0,0.872,1.0	1.0,0.363,1.0	0.17
2133	gene:Solyc02g091090.2	NA	2	-	52499169	52499405	52499169	52499226	52499316	52499405	2133	35,3,5	9,5,0	2,6,0	0,0,2	239	149	1.1810611422413534e-05	8.23538370113e-05	0.708,0.272,1.0	1.0,1.0,0.0	-0.007
3863	gene:Solyc12g008890.1	NA	12	-	2205415	2205693	2205415	2205542	2205630	2205693	3863	143,73,119	2,0,1	18,52,34	0,2,2	237	149	1.2987650078327392e-05	9.03860057675e-05	0.978,1.0,0.987	1.0,0.942,0.914	0.036
1286	gene:Solyc01g103250.2	NA	1	+	91906938	91907184	91906938	91906950	91907133	91907184	1286	0,2,4	0,0,5	0,0,0	0,2,0	332	149	1.3503675189697856e-05	9.37957979393e-05	NA,1.0,0.264	NA,0.0,NA	0.632
3363	gene:Solyc12g056940.1	NA	12	-	63012906	63013095	63012906	63012926	63013008	63013095	3363	2,2,0	156,27,83	0,3,1	13,51,21	231	149	1.3636208109264531e-05	9.45338666226e-05	0.008,0.046,0.0	0.0,0.037,0.03	-0.004
1172	gene:Solyc04g077920.2	NA	4	+	62781857	62782050	62781857	62781924	62781999	62782050	1172	55,43,27	547,563,270	0,0,4	17,59,50	224	149	1.3767205809035543e-05	9.52584740402e-05	0.063,0.048,0.062	0.0,0.0,0.051	0.041
1103	gene:Solyc02g037530.2	NA	2	+	31049260	31049505	31049260	31049365	31049452	31049505	1103	12,1,3	1,0,0	3,2,0	2,0,0	236	149	1.4680231329590859e-05	0.000101380944959	0.883,1.0,1.0	0.486,1.0,NA	0.218
1749	gene:Solyc10g006320.2	NA	10	-	961169	961386	961169	961277	961356	961386	1749	9,4,3	2,5,1	0,0,1	1,2,0	228	149	1.4954374863461184e-05	0.000103076323293	0.746,0.343,0.662	0.0,0.0,1.0	0.25
1429	gene:Solyc04g072810.2	NA	4	-	59780624	59782755	59780624	59780742	59782661	59782755	1429	465,96,257	3,0,0	23,58,31	2,0,0	2068	149	1.5052199765509496e-05	0.000103362312073	0.918,1.0,1.0	0.453,1.0,1.0	0.155
3789	gene:Solyc12g021230.1	NA	12	+	14927492	14927735	14927492	14927591	14927719	14927735	3789	6,0,8	4,0,2	2,3,3	0,0,0	277	149	1.5053321713789136e-05	0.000103362312073	0.447,NA,0.683	1.0,1.0,1.0	-0.435
487	gene:Solyc01g103230.2	NA	1	+	91878559	91878782	91878559	91878618	91878748	91878782	487	1,0,0	2,0,2	0,0,2	0,2,0	279	149	1.5156142065448993e-05	0.000103870093622	0.211,NA,0.0	NA,0.0,1.0	-0.395
1510	gene:Solyc10g083800.1	NA	10	+	63558342	63558522	63558342	63558390	63558516	63558522	1510	26,3,25	59,28,28	0,3,1	6,31,3	275	149	1.5325432065680187e-05	0.000104830617058	0.193,0.055,0.326	0.0,0.05,0.153	0.124
2789	gene:Solyc09g030390.2	NA	9	-	31890315	31890482	31890315	31890322	31890430	31890482	2789	6,1,8	0,0,0	0,0,0	0,0,1	257	149	1.5888680259625222e-05	0.000108477175662	1.0,1.0,1.0	NA,NA,0.0	1.0
2306	gene:Solyc10g038130.1	NA	10	-	19763154	19763403	19763154	19763249	19763316	19763403	2306	18,19,15	3,2,5	4,12,8	0,1,2	216	149	1.6025026268487466e-05	0.00010899441307	0.805,0.868,0.674	1.0,0.892,0.734	-0.093
945	gene:Solyc09g065950.2	NA	9	-	64228086	64228328	64228086	64228135	64228249	64228328	945	17,6,10	1,0,2	4,2,4	0,1,0	263	149	1.6000266598797823e-05	0.00010899441307	0.906,1.0,0.739	1.0,0.531,1.0	0.038
2721	gene:Solyc11g071920.1	NA	11	+	55242456	55242705	55242456	55242556	55242655	55242705	2721	3,2,1	1,0,2	0,0,0	0,2,0	248	149	1.6145331596737467e-05	0.000109605477519	0.643,1.0,0.231	NA,0.0,NA	0.625
3877	gene:Solyc09g065660.2	NA	9	+	63878278	63878476	63878278	63878317	63878415	63878476	3877	1,2,0	0,0,0	0,0,0	0,2,0	247	149	1.6176810258748885e-05	0.000109612360284	1.0,1.0,NA	NA,0.0,NA	1.0
1548	gene:Solyc02g062360.2	NA	2	+	33979117	33979336	33979117	33979183	33979276	33979336	1548	6,0,2	2,0,0	0,0,0	0,1,2	242	149	1.6333361230667517e-05	0.000110465100955	0.649,NA,1.0	NA,0.0,0.0	0.825
3355	gene:Solyc08g062770.2	NA	8	+	51886714	51886898	51886714	51886767	51886851	51886898	3355	2,0,0	0,0,0	0,0,0	2,0,0	233	149	1.6610687831099967e-05	0.000112129933989	1.0,NA,NA	0.0,NA,NA	1.0
917	gene:Solyc07g049280.2	NA	7	-	59536703	59536891	59536703	59536748	59536830	59536891	917	2,0,2	0,0,0	0,0,0	0,0,2	231	149	1.6671348961896655e-05	0.000112328677088	1.0,NA,1.0	NA,NA,0.0	1.0
2256	gene:Solyc02g093930.2	NA	2	-	54618126	54618299	54618126	54618187	54618261	54618299	2256	2,2,0	0,0,1	0,0,0	0,2,0	223	149	1.6909570256301046e-05	0.000113720810808	1.0,1.0,0.0	NA,0.0,NA	0.667
437	gene:Solyc02g093080.2	NA	2	-	54017844	54018089	54017844	54017960	54018044	54018089	437	6,1,1	29,14,19	0,2,1	1,16,4	233	149	1.7261336509483628e-05	0.000115869941719	0.117,0.044,0.033	0.0,0.074,0.138	-0.006
1563	gene:Solyc03g123880.2	NA	3	+	70570474	70570696	70570474	70570516	70570591	70570696	1563	26,10,7	453,338,298	2,7,5	71,291,205	224	149	1.7725177237163575e-05	0.000118761988267	0.037,0.019,0.015	0.018,0.016,0.016	0.007
200	gene:Solyc12g098390.1	NA	12	-	65913640	65913819	65913640	65913688	65913783	65913819	200	11,1,6	48,13,51	0,2,0	1,11,7	244	149	1.8312815562501888e-05	0.000122471208911	0.123,0.045,0.067	0.0,0.1,0.0	0.045
3592	gene:Solyc09g007940.2	NA	9	+	1441624	1441871	1441624	1441731	1441824	1441871	3592	2,4,10	0,0,0	4,5,1	0,0,6	242	149	1.868584505547479e-05	0.000124734082578	1.0,1.0,1.0	1.0,1.0,0.093	0.302
2383	gene:Solyc08g063000.2	NA	8	+	52500099	52500312	52500099	52500141	52500216	52500312	2383	13,8,7	171,81,107	0,1,0	25,110,46	224	149	2.0486083181607832e-05	0.000136498013495	0.048,0.062,0.042	0.0,0.006,0.0	0.049
1933	gene:Solyc12g014350.1	NA	12	-	5161916	5162164	5161916	5161986	5162091	5162164	1933	4,1,2	7,0,3	0,0,2	0,2,0	254	149	2.0585608337316448e-05	0.000136907613304	0.251,1.0,0.281	NA,0.0,1.0	0.011
1854	gene:Solyc07g042570.2	NA	7	+	56038069	56038253	56038069	56038110	56038186	56038253	1854	10,7,5	234,199,130	0,17,7	74,228,151	225	149	2.082560387098506e-05	0.000138248196915	0.028,0.023,0.025	0.0,0.047,0.03	-0.0
3152	gene:Solyc12g027870.1	NA	12	-	27702337	27702572	27702337	27702380	27702479	27702572	3152	18,1,2	86,47,78	0,0,0	19,75,38	248	149	2.0953513108542896e-05	0.00013858591942	0.112,0.013,0.015	0.0,0.0,0.0	0.047
591	gene:Solyc06g071990.2	NA	6	+	44353223	44353454	44353223	44353259	44353350	44353454	591	9,0,20	143,99,101	0,0,1	6,44,19	240	149	2.094678478141506e-05	0.00013858591942	0.038,0.0,0.109	0.0,0.0,0.032	0.038
448	gene:Solyc02g088280.2	NA	2	+	50428376	50428624	50428376	50428390	50428458	50428624	448	8,13,7	11,7,3	0,4,1	0,0,0	217	149	2.1085293625414648e-05	0.00013920162654	0.333,0.56,0.616	NA,1.0,1.0	-0.497
1957	gene:Solyc05g053940.2	NA	5	-	63959977	63960198	63959977	63960049	63960166	63960198	1957	44,30,25	1115,922,754	1,4,2	202,600,397	266	149	2.3517556482982005e-05	0.00015497466708	0.022,0.018,0.018	0.003,0.004,0.003	0.016
2943	gene:Solyc03g115650.2	NA	3	+	65289378	65289592	65289378	65289427	65289513	65289592	2943	48,50,23	8,4,0	10,27,19	0,0,0	235	149	2.377751533103004e-05	0.000156401280002	0.792,0.888,1.0	1.0,1.0,1.0	-0.107
3094	gene:Solyc10g080390.1	NA	10	-	61662317	61662517	61662317	61662357	61662484	61662517	3094	0,0,4	0,2,0	0,1,0	0,0,0	276	149	2.4019152781962874e-05	0.00015770239363	NA,0.0,1.0	NA,1.0,NA	-0.5
466	gene:Solyc11g020910.1	NA	11	+	12914033	12914275	12914033	12914119	12914198	12914275	466	12,8,2	57,54,27	0,0,0	9,18,8	228	149	2.4179541891471504e-05	0.000158466287296	0.121,0.088,0.046	0.0,0.0,0.0	0.085
3623	gene:Solyc08g078370.2	NA	8	-	62198914	62199156	62198914	62199004	62199095	62199156	3623	24,6,13	15,15,13	7,2,0	6,7,6	240	149	2.4422433395855073e-05	0.000159767118833	0.498,0.199,0.383	0.42,0.151,0.0	0.17
3850	gene:Solyc06g053210.2	NA	6	+	35949237	35949412	35949237	35949304	35949389	35949412	3850	1,0,0	18,5,12	0,2,0	6,15,0	234	149	2.6177168855463527e-05	0.000170935487372	0.034,0.0,0.0	0.0,0.078,NA	-0.028
1943	gene:Solyc11g069530.1	NA	11	-	54143413	54143649	54143413	54143485	54143582	54143649	1943	3,1,0	0,0,0	0,0,0	0,2,0	246	149	2.6637394349023365e-05	0.00017362562476	1.0,1.0,NA	NA,0.0,NA	1.0
2505	gene:Solyc09g091970.2	NA	9	-	71166958	71167168	71166958	71167028	71167095	71167168	2505	7,4,0	4,0,4	0,0,1	0,0,0	216	149	2.6698969774829556e-05	0.000173712284358	0.547,1.0,0.0	NA,NA,1.0	-0.484
2946	gene:Solyc12g056520.1	NA	12	-	62466010	62466223	62466010	62466104	62466195	62466223	2946	5,1,0	0,0,0	0,0,0	0,2,0	240	149	2.7203569024932086e-05	0.000176675886916	1.0,1.0,NA	NA,0.0,NA	1.0
2815	gene:Solyc04g015300.2	NA	4	-	5505501	5505716	5505501	5505592	5505675	5505716	2815	1,0,1	0,0,2	0,0,0	2,0,0	232	149	2.7981380803654735e-05	0.000181400014651	1.0,NA,0.243	0.0,NA,NA	0.621
881	gene:Solyc03g007510.2	NA	3	+	2084307	2084524	2084307	2084394	2084473	2084524	881	1,0,0	8,5,7	0,0,1	0,0,0	228	149	2.8652533542144198e-05	0.000185416934685	0.076,0.0,0.0	NA,NA,1.0	-0.975
1480	gene:Solyc08g048500.2	NA	8	-	12404366	12404592	12404366	12404466	12404540	12404592	1480	0,0,0	0,0,2	0,0,1	0,0,0	223	149	2.8888104360426986e-05	0.000186605744145	NA,NA,0.0	NA,NA,1.0	-1.0
1818	gene:Solyc06g048420.1	NA	6	+	31030513	31030688	31030513	31030540	31030664	31030688	1818	0,0,0	0,3,1	0,1,0	0,0,0	273	149	3.068968394262417e-05	0.000197736808237	NA,0.0,0.0	NA,1.0,NA	-1.0
898	gene:Solyc04g039620.2	NA	4	-	13384660	13384880	13384660	13384756	13384848	13384880	898	1,0,0	0,3,0	0,1,0	0,0,0	241	149	3.072119950103751e-05	0.000197736808237	1.0,0.0,NA	NA,1.0,NA	-0.5
869	gene:Solyc02g093460.2	NA	2	+	54327582	54327816	54327582	54327640	54327706	54327816	869	31,19,33	7,3,1	2,12,3	0,0,0	215	149	3.177159491882055e-05	0.000204132497353	0.754,0.814,0.958	1.0,1.0,1.0	-0.158
1426	gene:Solyc03g098280.2	NA	3	+	60634548	60634779	60634548	60634627	60634705	60634779	1426	30,24,23	722,813,363	6,13,15	162,468,322	227	149	3.320486360984539e-05	0.000212960961262	0.027,0.019,0.04	0.024,0.018,0.03	0.005
2351	gene:Solyc02g068420.2	NA	2	-	38370835	38371050	38370835	38370915	38371005	38371050	2351	5,14,8	413,413,324	0,6,4	88,233,168	239	149	3.32950991709668e-05	0.000213159727433	0.007,0.021,0.015	0.0,0.016,0.015	0.004
3488	gene:Solyc08g016080.2	NA	8	+	6695329	6695518	6695329	6695378	6695452	6695518	3488	12,6,4	8,0,0	0,2,1	0,4,0	223	149	3.470842502782806e-05	0.000221813345027	0.501,1.0,1.0	NA,0.25,1.0	0.209
2852	gene:Solyc09g074660.2	NA	9	+	66474673	66474913	66474673	66474755	66474840	66474913	2852	6,2,0	105,38,61	2,1,0	16,38,11	234	149	3.53412510996655e-05	0.000225457130242	0.035,0.032,0.0	0.074,0.016,0.0	-0.008
3368	gene:Solyc09g075990.2	NA	9	-	67671790	67672028	67671790	67671883	67671984	67672028	3368	21,7,18	6,7,4	1,2,0	0,0,0	250	149	3.5863996086692484e-05	0.000228387005168	0.676,0.373,0.728	1.0,1.0,NA	-0.408
2371	gene:Solyc07g053650.2	NA	7	+	62100973	62101177	62100973	62101012	62101099	62101177	2371	11,5,8	393,152,204	2,3,3	48,272,139	236	149	3.740513661218917e-05	0.000237780356061	0.017,0.02,0.024	0.026,0.007,0.013	0.005
1025	gene:Solyc11g072260.1	NA	11	-	55469719	55469941	55469719	55469827	55469918	55469941	1025	14,15,6	0,0,0	1,7,4	0,6,0	240	149	3.75138519546264e-05	0.000237863508943	1.0,1.0,1.0	1.0,0.42,1.0	0.193
693	gene:Solyc08g066620.2	NA	8	+	55375623	55375844	55375623	55375692	55375761	55375844	693	3,3,5	0,6,2	0,0,0	1,2,0	218	149	3.755043720944476e-05	0.000237863508943	1.0,0.255,0.631	0.0,0.0,NA	0.629
580	gene:Solyc03g111790.2	NA	3	+	62420361	62420553	62420361	62420435	62420512	62420553	580	11,0,13	30,23,14	0,1,1	5,13,11	226	149	3.785141787019474e-05	0.000239348684529	0.195,0.0,0.38	0.0,0.048,0.057	0.157
1615	gene:Solyc10g044780.1	NA	10	-	27753916	27754160	27753916	27754041	27754115	27754160	1615	7,3,2	76,56,43	4,8,5	12,54,22	223	149	3.8608440756724264e-05	0.000243707315513	0.058,0.035,0.03	0.182,0.09,0.132	-0.094
2119	gene:Solyc02g086080.2	NA	2	+	48864672	48864870	48864672	48864721	48864805	48864870	2119	23,12,11	0,6,5	4,6,10	0,0,2	233	149	3.876313569593466e-05	0.000244255275366	1.0,0.561,0.585	1.0,1.0,0.762	-0.205
425	gene:Solyc01g098500.2	NA	1	+	89009854	89010063	89009854	89009892	89010025	89010063	425	55,53,38	15,10,4	15,25,8	3,20,4	282	149	4.0763703997361663e-05	0.000256412249969	0.66,0.737,0.834	0.725,0.398,0.514	0.198
1059	gene:Solyc10g047140.1	NA	10	-	39900382	39900604	39900382	39900454	39900550	39900604	1059	24,3,4	110,117,100	0,0,2	3,25,30	245	149	4.2268792446502416e-05	0.000265415558853	0.117,0.015,0.024	0.0,0.0,0.039	0.039
3293	gene:Solyc12g006840.1	NA	12	+	1256093	1256319	1256093	1256133	1256229	1256319	3293	17,11,11	2,6,0	1,5,0	0,0,0	245	149	4.566336762254122e-05	0.000286231353146	0.838,0.527,1.0	1.0,1.0,NA	-0.212
2854	gene:Solyc02g093170.2	NA	2	-	54108655	54108895	54108655	54108754	54108832	54108895	2854	12,9,9	69,61,56	2,2,0	11,38,27	227	149	4.675457419268857e-05	0.000292561665992	0.102,0.088,0.095	0.107,0.033,0.0	0.048
1919	gene:Solyc03g119570.1	NA	3	+	68131931	68132130	68131931	68131984	68132065	68132130	1919	18,0,12	0,0,1	0,0,0	0,0,2	230	149	4.741692424109253e-05	0.000296191134409	1.0,NA,0.886	NA,NA,0.0	0.943
614	gene:Solyc04g008050.2	NA	4	+	1711078	1711244	1711078	1711155	1711235	1711244	614	14,2,1	43,0,14	0,0,2	0,0,0	229	149	4.888201062395395e-05	0.000304813646837	0.175,1.0,0.044	NA,NA,1.0	-0.594
799	gene:Solyc01g088460.2	NA	1	+	83265387	83266608	83265387	83265530	83266367	83266608	799	296,123,147	1,4,7	25,73,43	0,0,0	986	149	5.171725972819649e-05	0.000321935467997	0.978,0.823,0.76	1.0,1.0,1.0	-0.146
596	gene:Solyc04g007520.2	NA	4	+	1211487	1211722	1211487	1211542	1211692	1211722	596	13,8,6	0,0,0	0,0,1	0,0,3	299	149	5.2036117922630036e-05	0.000323360884777	1.0,1.0,1.0	NA,NA,0.142	0.858
1044	gene:Solyc06g061150.2	NA	6	+	39152912	39153140	39152912	39153002	39153091	39153140	1044	5,8,3	124,79,92	0,2,1	13,39,20	238	149	5.272430843934388e-05	0.000326994534051	0.025,0.06,0.02	0.0,0.031,0.03	0.015
1921	gene:Solyc03g119570.1	NA	3	+	68132065	68132288	68132065	68132130	68132206	68132288	1921	23,0,11	0,0,1	0,0,0	0,0,2	225	149	5.2802619311738774e-05	0.000326994534051	1.0,NA,0.879	NA,NA,0.0	0.94
3396	gene:Solyc07g066660.2	NA	7	+	68029674	68029887	68029674	68029744	68029863	68029887	3396	7,3,6	4,2,1	0,2,1	2,0,0	268	149	5.6023014344067575e-05	0.000346341590395	0.493,0.455,0.769	0.0,1.0,1.0	-0.094
848	gene:Solyc09g092530.2	NA	9	-	71584594	71584780	71584594	71584622	71584702	71584780	848	16,13,6	242,194,163	0,3,1	27,116,73	229	149	5.6432232641502875e-05	0.000348273024089	0.041,0.042,0.023	0.0,0.017,0.009	0.027
3194	gene:Solyc11g043210.1	NA	11	-	33329873	33330020	33329873	33329922	33329994	33330020	3194	5,1,3	0,2,2	0,2,1	0,0,0	221	149	5.82018834242417e-05	0.000358579411919	1.0,0.252,0.503	NA,1.0,1.0	-0.415
197	gene:Solyc02g005520.2	NA	2	-	9239964	9240131	9239964	9240011	9240088	9240131	197	117,89,71	92,67,48	12,47,23	12,90,16	226	149	5.921415038902689e-05	0.000364192330085	0.456,0.467,0.494	0.397,0.256,0.487	0.092
3730	gene:Solyc01g106330.2	NA	1	+	94264122	94264358	94264122	94264197	94264282	94264358	3730	22,5,12	44,29,18	0,1,0	0,18,9	234	149	6.338225118498337e-05	0.000389162695842	0.241,0.099,0.298	NA,0.034,0.0	0.196
3531	gene:Solyc10g080720.1	NA	10	-	61930801	61930990	61930801	61930842	61930932	61930990	3531	9,3,1	101,78,67	0,0,2	1,61,43	239	149	6.747182141332556e-05	0.000413566632786	0.053,0.023,0.009	0.0,0.0,0.028	0.019
2976	gene:Solyc02g088720.2	NA	2	+	50706604	50706822	50706604	50706649	50706741	50706822	2976	10,3,6	70,54,39	1,3,1	3,11,3	241	149	7.004057051705528e-05	0.000428581586259	0.081,0.033,0.087	0.171,0.144,0.171	-0.095
3665	gene:Solyc02g081640.2	NA	2	+	45513653	45513833	45513653	45513686	45513784	45513833	3665	4,0,0	2,1,1	0,0,1	0,0,0	247	149	7.184064260063091e-05	0.000438849969571	0.547,0.0,0.0	NA,NA,1.0	-0.818
3529	gene:Solyc03g117780.2	NA	3	-	66808785	66808954	66808785	66808830	66808901	66808954	3529	45,40,30	339,297,171	20,44,15	81,242,151	220	149	7.272011266081104e-05	0.000443469432803	0.082,0.084,0.106	0.143,0.11,0.063	-0.015
2407	gene:Solyc12g035500.1	NA	12	-	57606383	57606622	57606383	57606513	57606593	57606622	2407	1,3,4	0,0,0	0,0,0	1,0,0	229	149	7.309376200793746e-05	0.000443900147361	1.0,1.0,1.0	0.0,NA,NA	1.0
2753	gene:Solyc08g029110.2	NA	8	+	38217203	38217433	38217203	38217282	38217361	38217433	2753	2,0,0	0,1,0	0,1,0	0,0,0	228	149	7.316086364239632e-05	0.000443900147361	1.0,0.0,NA	NA,1.0,NA	-0.5
558	gene:Solyc09g091100.2	NA	9	-	70458716	70458930	70458716	70458796	70458878	70458930	558	3,0,2	0,1,0	0,1,0	0,0,0	231	149	7.295865044034612e-05	0.000443900147361	1.0,0.0,1.0	NA,1.0,NA	-0.333
2876	gene:Solyc11g012910.1	NA	11	+	5701334	5701518	5701334	5701394	5701464	5701518	2876	1,0,0	6,0,1	0,2,1	0,0,0	219	149	7.374970614170616e-05	0.000446719600501	0.102,NA,0.0	NA,1.0,1.0	-0.949
539	gene:Solyc10g055720.1	NA	10	-	57248735	57248945	57248735	57248789	57248871	57248945	539	22,18,7	217,209,110	0,5,0	33,81,98	231	149	7.446157267464546e-05	0.000450273510056	0.061,0.053,0.039	0.0,0.038,0.0	0.038
413	gene:Solyc12g088720.1	NA	12	+	63979359	63979570	63979359	63979437	63979522	63979570	413	30,20,7	1404,1039,802	2,17,14	214,622,459	234	149	7.475900512953415e-05	0.000451313591369	0.013,0.012,0.006	0.006,0.017,0.019	-0.004
1666	gene:Solyc08g005010.2	NA	8	-	15478	15703	15478	15518	15622	15703	1666	3,0,5	0,4,0	0,1,8	0,4,0	253	149	7.530742219931615e-05	0.000453862822568	1.0,0.0,1.0	NA,0.128,1.0	0.103
1841	gene:Solyc01g090170.2	NA	1	+	83807657	83807876	83807657	83807705	83807780	83807876	1841	18,11,12	3,2,1	2,4,2	2,0,0	224	149	7.786842454016108e-05	0.000468512694809	0.8,0.785,0.889	0.399,1.0,1.0	0.025
3065	gene:Solyc04g015680.2	NA	4	+	5974200	5974398	5974200	5974224	5974311	5974398	3065	19,11,7	399,379,251	3,5,1	56,231,151	236	149	7.969577881809139e-05	0.000478706865088	0.029,0.018,0.017	0.033,0.013,0.004	0.005
3545	gene:Solyc11g013070.1	NA	11	+	5926485	5926730	5926485	5926522	5926612	5926730	3545	3,4,2	33,46,32	0,1,0	13,16,14	239	149	8.068592429351952e-05	0.00048384659268	0.054,0.051,0.038	0.0,0.038,0.0	0.035
1380	gene:Solyc12g041880.1	NXD1	12	-	42387063	42387280	42387063	42387133	42387212	42387280	1380	30,5,4	236,155,211	0,0,1	33,74,62	228	149	8.158927581682644e-05	0.000488449607968	0.077,0.021,0.012	0.0,0.0,0.01	0.033
1158	gene:Solyc11g010350.1	NA	11	+	3427366	3427557	3427366	3427469	3427545	3427557	1158	1,1,5	5,2,1	2,0,0	0,0,0	225	149	8.320523775281192e-05	0.000497296420988	0.117,0.249,0.768	1.0,NA,NA	-0.622
2314	gene:Solyc01g079650.2	NA	1	+	78776936	78777136	78776936	78776953	78777052	78777136	2314	6,4,4	74,27,21	0,1,0	23,85,61	248	149	8.351479234676922e-05	0.000498318777552	0.046,0.082,0.103	0.0,0.007,0.0	0.075
1358	gene:Solyc09g015670.2	NA	9	-	10676191	10676424	10676191	10676270	10676358	10676424	1358	11,16,8	0,6,0	0,6,3	0,0,0	237	149	8.531726721695735e-05	0.000508231005706	1.0,0.626,1.0	NA,1.0,1.0	-0.125
2138	gene:Solyc04g071310.2	NA	4	+	58236990	58237239	58236990	58237064	58237140	58237239	2138	6,2,1	116,96,52	0,2,0	24,76,57	225	149	8.876954540848635e-05	0.000527922023768	0.033,0.014,0.013	0.0,0.017,0.0	0.014
1923	gene:Solyc01g107510.2	NA	1	+	95034951	95035192	95034951	95035035	95035123	95035192	1923	10,2,4	93,34,57	0,2,0	15,22,11	237	149	9.382231742123818e-05	0.000556492827578	0.063,0.036,0.042	0.0,0.054,0.0	0.029
3610	gene:Solyc04g074040.2	NA	4	+	60063377	60063578	60063377	60063442	60063511	60063578	3610	40,25,15	1008,960,719	8,18,24	171,408,306	218	149	9.388303122281238e-05	0.000556492827578	0.026,0.017,0.014	0.031,0.029,0.051	-0.018
3286	gene:Solyc12g008360.1	NA	12	-	1790578	1790762	1790578	1790659	1790754	1790762	3286	4,6,4	243,88,129	3,5,10	30,114,137	244	149	0.00010150762522578274	0.000600698084807	0.01,0.04,0.019	0.058,0.026,0.043	-0.019
3887	gene:Solyc03g063240.2	NA	3	-	33818542	33818791	33818542	33818633	33818732	33818791	3887	28,24,21	316,384,199	3,21,17	158,433,362	248	149	0.00010451535198479976	0.00061748150483	0.051,0.036,0.06	0.011,0.028,0.027	0.027
2008	gene:Solyc03g082960.2	NA	3	-	52816473	52816636	52816473	52816520	52816607	52816636	2008	74,98,50	320,391,254	30,96,48	209,421,299	236	149	0.00010936643856221764	0.000645082698274	0.127,0.137,0.111	0.083,0.126,0.092	0.025
3102	gene:Solyc10g083630.1	NA	10	-	63408374	63408619	63408374	63408413	63408493	63408619	3102	10,6,1	196,234,80	0,4,3	31,118,91	229	149	0.00011874572265600866	0.000699258772694	0.032,0.016,0.008	0.0,0.022,0.021	0.004
2175	gene:Solyc11g010600.1	NA	11	+	3665210	3665405	3665210	3665291	3665393	3665405	2175	37,24,25	1027,709,603	7,30,24	216,698,392	251	149	0.00011999737540148976	0.000705474765841	0.021,0.02,0.024	0.019,0.025,0.035	-0.005
2159	gene:Solyc05g006540.2	NA	5	-	1162128	1162351	1162128	1162172	1162283	1162351	2159	16,3,13	5,0,3	2,0,1	0,0,0	260	149	0.00012104422605951921	0.000710468393739	0.647,1.0,0.713	1.0,NA,1.0	-0.213
2609	gene:Solyc08g007400.2	NA	8	+	1972944	1973181	1972944	1972997	1973095	1973181	2609	117,81,90	13,5,5	1,7,4	0,0,0	247	149	0.00012203472969507118	0.000715115565868	0.844,0.907,0.916	1.0,1.0,1.0	-0.111
619	gene:Solyc08g077430.2	NA	8	+	61312287	61312536	61312287	61312343	61312461	61312536	619	18,8,11	2,4,1	4,14,3	0,0,2	267	149	0.00013112736638002222	0.000767148397131	0.834,0.527,0.86	1.0,1.0,0.456	-0.078
3276	gene:Solyc02g085840.2	NA	2	-	48627679	48627917	48627679	48627745	48627823	48627917	3276	14,22,3	127,110,79	3,9,5	20,71,72	227	149	0.0001336850918485353	0.000780842468297	0.067,0.116,0.024	0.09,0.077,0.044	-0.001
2739	gene:Solyc09g018830.2	NA	9	+	17564554	17564801	17564554	17564686	17564753	17564801	2739	14,1,5	63,14,23	1,3,1	7,22,1	216	149	0.00013816813378973543	0.000805719522489	0.133,0.047,0.13	0.09,0.086,0.408	-0.091
3878	gene:Solyc01g100610.2	NA	1	-	90593482	90593719	90593482	90593557	90593651	90593719	3878	6,11,10	96,93,55	0,0,1	17,23,24	243	149	0.00014203039745701944	0.000826901893285	0.037,0.068,0.1	0.0,0.0,0.025	0.06
2662	gene:Solyc03g083090.2	NA	3	-	52908380	52908611	52908380	52908423	52908502	52908611	2662	12,19,7	305,366,235	8,17,5	188,625,431	228	149	0.0001428367193247975	0.0008302528532	0.025,0.033,0.019	0.027,0.017,0.008	0.008
908	gene:Solyc06g011530.2	NA	6	+	8021988	8022222	8021988	8022041	8022157	8022222	908	264,86,204	9,6,10	10,31,24	0,0,0	265	149	0.00014852654974531427	0.000861933106425	0.943,0.89,0.92	1.0,1.0,1.0	-0.082
1867	gene:Solyc08g014340.2	NA	8	-	4164589	4164821	4164589	4164665	4164761	4164821	1867	17,16,17	1,1,5	14,26,27	0,0,0	245	149	0.0001517746520757225	0.000879364248258	0.912,0.907,0.674	1.0,1.0,1.0	-0.169
924	gene:Solyc02g064960.2	NA	2	+	36075539	36075761	36075539	36075584	36075664	36075761	924	7,0,4	19,22,14	0,0,0	3,11,5	229	149	0.00015497215092571745	0.000896446622236	0.193,0.0,0.157	0.0,0.0,0.0	0.117
484	gene:Solyc03g117000.2	NA	3	+	66266886	66267127	66266886	66266995	66267104	66267127	484	50,47,53	0,0,0	6,6,8	0,0,6	258	149	0.00015966701507388818	0.000922121862337	1.0,1.0,1.0	1.0,1.0,0.435	0.188
3601	gene:Solyc03g095250.2	NA	3	-	56233725	56233927	56233725	56233769	56233902	56233927	3601	5,2,1	13,0,11	0,2,0	0,5,0	282	149	0.0001675735913088055	0.000966233624245	0.169,1.0,0.046	NA,0.174,NA	0.231
1188	gene:Solyc09g075070.2	NA	9	-	66888025	66888229	66888025	66888061	66888173	66888229	1188	1,6,1	4,0,0	1,0,0	0,0,0	261	149	0.00016893907287560074	0.00097254845473	0.125,1.0,1.0	1.0,NA,NA	-0.292
2244	gene:Solyc02g086240.2	NA	2	+	48961838	48962067	48961838	48961841	48961935	48962067	2244	21,11,9	4,0,2	4,0,3	0,0,2	243	149	0.00018168251648333268	0.00104423912829	0.763,1.0,0.734	1.0,NA,0.479	0.093
706	gene:Solyc10g079710.1	NA	10	+	61215118	61215362	61215118	61215208	61215285	61215362	706	18,7,20	4,7,5	2,5,2	0,0,2	226	149	0.00018317322585075093	0.00105112801692	0.748,0.397,0.725	1.0,1.0,0.397	-0.176
3534	gene:Solyc11g011490.1	NA	11	+	4541718	4541937	4541718	4541794	4541890	4541937	3534	3,10,2	78,34,62	1,3,0	6,32,24	245	149	0.00018571351606477005	0.0010640083293	0.023,0.152,0.019	0.092,0.054,0.0	0.016
2375	gene:Solyc06g050320.2	NA	6	-	32942691	32942912	32942691	32942748	32942822	32942912	2375	19,9,8	4,1,2	1,7,2	0,0,0	223	149	0.00018656942837066097	0.00106721272381	0.76,0.857,0.728	1.0,1.0,1.0	-0.218
210	gene:Solyc01g068210.2	NA	1	+	77314332	77314553	77314332	77314388	77314499	77314553	210	9,0,8	4,6,6	1,3,0	1,4,1	260	149	0.00018769893889166353	0.00107196949545	0.563,0.0,0.433	0.364,0.301,0.0	0.11
1794	gene:Solyc05g005730.2	NA	5	+	538826	539060	538826	538908	539030	539060	1794	31,32,12	171,113,123	0,9,4	16,61,43	271	149	0.0001884316754011385	0.00107444876085	0.091,0.135,0.051	0.0,0.075,0.049	0.051
179	gene:Solyc10g054420.1	NA	10	+	55361708	55361951	55361708	55361809	55361877	55361951	179	45,19,29	452,350,225	4,9,6	36,198,114	217	149	0.00019196762827607144	0.00109287899769	0.064,0.036,0.081	0.071,0.03,0.035	0.015
1558	gene:Solyc03g120540.2	NA	3	+	68909200	68909422	68909200	68909260	68909341	68909422	1558	14,5,9	197,122,110	0,1,0	26,74,57	230	149	0.00019978834814329943	0.00113560580825	0.044,0.026,0.05	0.0,0.009,0.0	0.037
343	gene:Solyc07g055050.2	NA	7	+	63183779	63183992	63183779	63183829	63183909	63183992	343	22,12,7	1161,952,784	15,27,13	442,1117,868	229	149	0.00021445480118588065	0.00121704790957	0.012,0.008,0.006	0.022,0.015,0.01	-0.007
1706	gene:Solyc12g098860.1	NA	12	-	66244276	66244517	66244276	66244381	66244450	66244517	1706	1,1,1	2,0,3	0,0,1	0,0,0	218	149	0.0002181446793620351	0.00123603867141	0.255,1.0,0.186	NA,NA,1.0	-0.52
895	gene:Solyc12g099440.1	NA	12	+	66592591	66592802	66592591	66592645	66592734	66592802	895	3,7,4	224,115,92	1,10,0	18,60,23	238	149	0.00021971986789413904	0.00124300642246	0.008,0.037,0.026	0.034,0.094,0.0	-0.019
3726	gene:Solyc03g117850.2	NA	3	-	66876606	66876851	66876606	66876657	66876841	66876851	3726	7,4,15	0,0,3	0,9,3	0,1,0	333	149	0.00022449957688857475	0.00126805255517	1.0,1.0,0.691	NA,0.801,1.0	-0.004
3681	gene:Solyc11g021360.1	NA	11	-	13598986	13599221	13598986	13599052	13599199	13599221	3681	40,16,24	8,1,5	3,9,11	0,7,0	296	149	0.0002540966568708965	0.00143297769815	0.716,0.89,0.707	1.0,0.393,1.0	-0.027
1159	gene:Solyc11g010350.1	NA	11	+	3427366	3427557	3427366	3427473	3427545	3427557	1159	1,1,4	14,9,5	2,0,0	2,18,5	221	149	0.000258187171256439	0.00145376751515	0.046,0.07,0.35	0.403,0.0,0.0	0.021
3222	gene:Solyc01g057680.2	NA	1	+	63465470	63465709	63465470	63465564	63465651	63465709	3222	1,0,4	9,2,4	1,0,0	0,0,0	236	149	0.0002601866000893877	0.00146273654238	0.066,0.0,0.387	1.0,NA,NA	-0.849
1316	gene:Solyc06g009650.2	NA	6	+	3597960	3598135	3597960	3598034	3598112	3598135	1316	5,7,12	100,67,82	1,2,1	36,60,71	227	149	0.000262205852147355	0.00146949634895	0.032,0.064,0.088	0.018,0.021,0.009	0.045
1462	gene:Solyc05g025650.2	NA	5	-	35398800	35399035	35398800	35398861	35398979	35399035	1462	8,3,10	58,49,32	1,1,0	11,28,22	267	149	0.0002618800676356355	0.00146949634895	0.071,0.033,0.148	0.048,0.02,0.0	0.061
3702	gene:Solyc05g008180.2	NA	5	+	2572571	2572809	2572571	2572635	2572710	2572809	3702	10,13,6	293,187,162	3,6,8	32,124,78	224	149	0.00026849463139842696	0.00150240075237	0.022,0.044,0.024	0.059,0.031,0.064	-0.021
252	gene:Solyc07g008320.2	NA	7	-	3087702	3087923	3087702	3087781	3087857	3087923	252	12,2,6	425,234,230	1,6,2	27,103,70	225	149	0.0002761295477496896	0.00154272377765	0.018,0.006,0.017	0.024,0.037,0.019	-0.013
3026	gene:Solyc12g015640.1	NA	12	+	5643699	5643927	5643699	5643778	5643852	5643927	3026	54,23,32	3,4,3	2,16,9	0,0,0	223	149	0.0002898634305842314	0.00161694360193	0.923,0.793,0.877	1.0,1.0,1.0	-0.136
955	gene:Solyc03g113270.2	NA	3	+	63457833	63458331	63457833	63457930	63458169	63458331	955	403,150,757	8,12,14	27,33,23	0,0,0	388	149	0.00029200608780550775	0.00162637446428	0.951,0.828,0.954	1.0,1.0,1.0	-0.089
1509	gene:Solyc10g083800.1	NA	10	+	63558205	63558368	63558205	63558236	63558337	63558368	1509	29,4,16	4,1,2	1,10,5	0,0,0	250	149	0.0003080446574267953	0.00171305205166	0.812,0.704,0.827	1.0,1.0,1.0	-0.219
2166	gene:Solyc06g069090.2	NA	6	-	42881654	42881900	42881654	42881728	42881825	42881900	2166	70,44,52	1865,1570,1126	20,55,15	313,1072,590	246	149	0.0003190993059750058	0.00177178904768	0.022,0.017,0.027	0.037,0.03,0.015	-0.005
3241	gene:Solyc01g100360.2	NA	1	-	90417429	90417647	90417429	90417495	90417575	90417647	3241	3,6,0	0,0,0	0,5,2	0,4,0	229	149	0.0003234709504762769	0.00179329503823	1.0,1.0,NA	NA,0.449,1.0	0.275
831	gene:Solyc08g081430.2	NA	8	+	64503039	64503230	64503039	64503094	64503181	64503230	831	6,5,6	69,52,33	0,0,0	9,12,13	236	149	0.0003254531862449411	0.00180150856017	0.052,0.057,0.103	0.0,0.0,0.0	0.071
3179	gene:Solyc10g007060.2	NA	10	+	1444230	1444449	1444230	1444263	1444410	1444449	3179	2,0,5	57,50,40	0,0,2	5,21,19	296	149	0.00033095786396889116	0.0018291649686	0.017,0.0,0.059	0.0,0.0,0.05	0.009
3380	gene:Solyc11g066590.1	NA	11	+	52367987	52368146	52367987	52367993	52368096	52368146	3380	12,10,3	344,371,203	1,6,5	24,82,71	252	149	0.0003388951843145376	0.00187016084841	0.02,0.016,0.009	0.024,0.041,0.04	-0.02
1581	gene:Solyc10g084650.1	NA	10	-	64091923	64092169	64091923	64092005	64092088	64092169	1581	2,2,0	79,31,33	0,3,0	11,24,13	232	149	0.00034159972377483905	0.00188219878429	0.016,0.04,0.0	0.0,0.074,0.0	-0.006
2812	gene:Solyc10g044710.1	NA	10	-	27520368	27520536	27520368	27520408	27520482	27520536	2812	67,35,26	129,136,102	9,15,20	48,129,81	223	149	0.00034451293334206786	0.00189534791157	0.258,0.147,0.146	0.111,0.072,0.142	0.075
2413	gene:Solyc12g009570.1	NA	12	-	2827471	2827690	2827471	2827549	2827633	2827690	2413	2,6,2	73,93,45	0,3,1	10,39,28	233	149	0.0003705070116121721	0.00203524309585	0.017,0.04,0.028	0.0,0.047,0.022	0.005
2063	gene:Solyc09g008490.2	NA	9	+	1981607	1981800	1981607	1981631	1981706	1981800	2063	8,10,8	87,72,55	0,5,2	15,36,29	224	149	0.0003716415259430738	0.00203836312552	0.058,0.085,0.088	0.0,0.085,0.044	0.034
1101	gene:Solyc07g053320.2	NA	7	+	61789380	61789626	61789380	61789467	61789602	61789626	1101	30,8,19	3,5,0	0,1,10	0,0,0	284	149	0.0003870230449178017	0.00211423725365	0.84,0.456,1.0	NA,1.0,1.0	-0.235
2116	gene:Solyc10g086190.1	NA	10	+	65107233	65107430	65107233	65107277	65107359	65107430	2116	41,24,24	506,455,364	9,26,21	70,248,150	231	149	0.0003867487437259527	0.00211423725365	0.05,0.033,0.041	0.077,0.063,0.083	-0.033
779	gene:Solyc05g056230.2	NA	5	-	65588344	65588550	65588344	65588369	65588463	65588550	779	24,8,11	717,466,486	0,6,5	63,227,166	243	149	0.00038723800726855857	0.00211423725365	0.02,0.01,0.014	0.0,0.016,0.018	0.003
3496	gene:Solyc01g109180.2	NA	1	-	96220756	96220965	96220756	96220840	96220916	96220965	3496	2,0,0	6,0,2	1,0,0	0,2,0	225	149	0.00038838891393062083	0.00211730804897	0.181,NA,0.0	1.0,0.0,NA	-0.409
2790	gene:Solyc09g030390.2	NA	9	-	31890315	31890482	31890315	31890339	31890430	31890482	2790	6,1,8	9,24,5	0,0,0	0,0,4	240	149	0.0003934941571210704	0.00214189406554	0.293,0.025,0.498	NA,NA,0.0	0.272
3616	gene:Solyc12g042890.1	NA	12	+	39542596	39542777	39542596	39542623	39542707	39542777	3616	3,0,6	151,109,86	0,5,5	13,69,37	233	149	0.00041586302255977386	0.00226023437337	0.013,0.0,0.043	0.0,0.044,0.08	-0.023
140	gene:Solyc05g009710.2	NA	5	-	3907374	3907597	3907374	3907471	3907543	3907597	140	23,9,13	6,0,0	2,0,4	0,0,0	221	149	0.00041763940769713016	0.00226646544328	0.721,1.0,1.0	1.0,NA,1.0	-0.093
2002	gene:Solyc07g049500.2	NA	7	-	59779125	59779338	59779125	59779223	59779302	59779338	2002	10,3,1	54,18,28	0,3,2	5,38,26	228	149	0.0004303558891813239	0.00233195856818	0.108,0.098,0.023	0.0,0.049,0.048	0.044
1420	gene:Solyc06g009340.2	NA	6	+	3290333	3290515	3290333	3290399	3290484	3290515	1420	49,35,24	7,0,1	2,21,1	0,2,0	234	149	0.0004356287818976672	0.00235698098837	0.817,1.0,0.939	1.0,0.87,1.0	-0.038
1589	gene:Solyc06g072580.2	NA	6	-	44764199	44764417	44764199	44764259	44764344	44764417	1589	10,2,2	0,4,0	0,1,0	0,0,0	234	149	0.0004460976399923188	0.002409998962	1.0,0.241,1.0	NA,1.0,NA	-0.253
2363	gene:Solyc02g091120.2	NA	2	-	52526733	52526926	52526733	52526795	52526891	52526926	2363	8,3,7	67,99,42	0,2,1	7,19,10	245	149	0.00045385079484598824	0.00244820863547	0.068,0.018,0.092	0.0,0.06,0.057	0.02
923	gene:Solyc02g064960.2	NA	2	+	36074741	36074964	36074741	36074788	36074876	36074964	923	5,4,2	58,39,41	0,1,0	6,12,10	237	149	0.0004559492186008629	0.00245584624031	0.051,0.061,0.03	0.0,0.05,0.0	0.031
1239	gene:Solyc03g114280.2	NA	3	+	64297922	64298104	64297922	64297961	64298077	64298104	1239	13,1,2	60,51,35	0,0,0	8,21,16	265	149	0.00046279414670491773	0.00248898854984	0.109,0.011,0.031	0.0,0.0,0.0	0.05
2788	gene:Solyc01g067580.2	NA	1	-	76384980	76385170	76384980	76385026	76385111	76385170	2788	17,13,7	66,45,54	2,2,1	5,30,16	234	149	0.0004656593343327491	0.00249693336055	0.141,0.155,0.076	0.203,0.041,0.038	0.03
3272	gene:Solyc11g066390.1	NA	11	+	52164646	52164876	52164646	52164742	52164846	52164876	3272	40,55,29	1874,2470,1355	7,9,7	65,168,148	253	149	0.0004654314403527463	0.00249693336055	0.012,0.013,0.012	0.06,0.031,0.027	-0.027
3294	gene:Solyc12g006840.1	NA	12	+	1256093	1256319	1256093	1256138	1256229	1256319	3294	17,11,11	3,3,0	1,5,0	0,0,0	240	149	0.0004674411446441242	0.00250275779528	0.779,0.695,1.0	1.0,1.0,NA	-0.175
1356	gene:Solyc03g007590.2	NA	3	-	2140742	2140925	2140742	2140761	2140857	2140925	1356	9,1,8	3,1,2	1,0,1	0,0,0	245	149	0.00049424729587767	0.00264235032774	0.646,0.378,0.709	1.0,NA,1.0	-0.422
2023	gene:Solyc06g051380.1	NA	6	+	34723911	34724134	34723911	34723965	34724044	34724134	2023	21,0,5	4,0,2	4,2,2	0,1,0	228	149	0.000504988842284794	0.00269577129754	0.774,NA,0.62	1.0,0.567,1.0	-0.159
1901	gene:Solyc06g083040.2	NA	6	-	48595678	48595871	48595678	48595692	48595768	48595871	1901	19,10,17	353,224,246	1,3,11	31,139,114	225	149	0.0005248476480257575	0.00279416925253	0.034,0.029,0.044	0.021,0.014,0.06	0.004
2488	gene:Solyc07g056020.2	NA	7	-	63922465	63922658	63922465	63922499	63922567	63922658	2488	9,4,2	4,8,1	0,2,0	0,0,0	217	149	0.0005249745455010865	0.00279416925253	0.607,0.256,0.579	NA,1.0,NA	-0.519
220	gene:Solyc01g087560.2	NA	1	+	82510762	82510969	82510762	82510812	82510914	82510969	220	14,4,2	0,4,0	0,3,0	0,0,0	251	149	0.0005285133193631399	0.00280884922167	1.0,0.372,1.0	NA,1.0,NA	-0.209
275	gene:Solyc02g083290.2	NA	2	-	46736770	46737015	46736770	46736778	46736854	46737015	275	12,4,6	211,151,118	2,1,2	6,16,16	225	149	0.0005304728678981899	0.00281510527832	0.036,0.017,0.033	0.181,0.04,0.076	-0.07
2410	gene:Solyc01g106950.2	NA	1	+	94640749	94640983	94640749	94640853	94640944	94640983	2410	8,1,11	46,11,35	1,1,0	0,11,10	240	149	0.0005535018629830455	0.00293298925333	0.097,0.053,0.163	1.0,0.053,0.0	-0.247
3336	gene:Solyc04g078090.2	NA	4	+	62938422	62938663	62938422	62938498	62938617	62938663	3336	34,25,10	783,841,480	0,0,3	25,53,50	268	149	0.0005581377876997492	0.00295320552962	0.024,0.016,0.011	0.0,0.0,0.032	0.006
517	gene:Solyc09g082060.2	NA	9	+	67903688	67903889	67903688	67903693	67903823	67903889	517	65,28,29	0,0,0	2,18,13	0,6,0	279	149	0.0005605764818598138	0.00296175357082	1.0,1.0,1.0	1.0,0.616,1.0	0.128
3864	gene:Solyc01g099930.2	NA	1	-	90042485	90042704	90042485	90042548	90042642	90042704	3864	28,18,18	145,112,129	0,7,0	15,50,51	243	149	0.0005639936784525082	0.00297543879043	0.106,0.09,0.079	0.0,0.079,0.0	0.065
1289	gene:Solyc12g014190.1	NA	12	-	5034316	5034557	5034316	5034401	5034474	5034557	1289	5,2,0	47,42,23	0,0,3	15,43,34	222	149	0.0005744498004299042	0.00302616454165	0.067,0.031,0.0	0.0,0.0,0.056	0.014
2303	gene:Solyc03g113800.2	NA	3	-	63846182	63846415	63846182	63846252	63846346	63846415	2303	31,25,6	605,584,329	13,21,20	111,328,255	243	149	0.0005867974228598159	0.00308665896862	0.03,0.026,0.011	0.067,0.038,0.046	-0.028
852	gene:Solyc03g118030.2	NA	3	-	67021395	67021636	67021395	67021496	67021580	67021636	852	5,1,11	231,152,145	0,0,7	15,50,35	233	149	0.0005876490810184194	0.00308665896862	0.014,0.004,0.046	0.0,0.0,0.113	-0.016
1991	gene:Solyc06g005160.2	NA	6	+	184201	184449	184201	184287	184371	184449	1991	155,126,95	6568,6500,3275	17,30,26	901,2594,2266	233	149	0.0005995783915683652	0.00314472748231	0.015,0.012,0.018	0.012,0.007,0.007	0.006
1526	gene:Solyc03g031600.2	NA	3	-	4087152	4087381	4087152	4087223	4087324	4087381	1526	23,8,6	2,3,1	2,3,2	0,0,0	250	149	0.0006015280161998703	0.00314886010256	0.873,0.614,0.781	1.0,1.0,1.0	-0.244
1944	gene:Solyc11g069530.1	NA	11	-	54145726	54145949	54145726	54145803	54145884	54145949	1944	2,2,0	72,40,46	3,0,2	30,54,37	230	149	0.0006021166621903939	0.00314886010256	0.018,0.031,0.0	0.061,0.0,0.034	-0.015
853	gene:Solyc02g078920.2	NA	2	-	43548208	43548438	43548208	43548264	43548333	43548438	853	56,22,26	163,118,66	2,6,4	14,35,22	218	149	0.0006044761895624541	0.0031566115095	0.19,0.113,0.212	0.089,0.105,0.111	0.07
1337	gene:Solyc03g025390.2	NA	3	-	2817752	2817954	2817752	2817806	2817881	2817954	1337	26,33,8	2,0,3	7,13,10	0,4,0	224	149	0.0006177352735805079	0.00321651449254	0.896,1.0,0.639	1.0,0.684,1.0	-0.05
561	gene:Solyc01g079210.2	NA	1	+	78299320	78299567	78299320	78299377	78299499	78299567	561	9,13,3	72,67,44	2,9,7	13,42,16	271	149	0.000616902465391407	0.00321651449254	0.064,0.096,0.036	0.078,0.105,0.194	-0.06
1833	gene:Solyc12g056780.1	NA	12	-	62860562	62860742	62860562	62860660	62860736	62860742	1833	12,5,17	350,284,182	0,1,3	69,239,149	225	149	0.0006358200612974084	0.0033058967927	0.022,0.012,0.058	0.0,0.003,0.013	0.025
2806	gene:Solyc10g044960.1	NA	10	+	29060386	29060617	29060386	29060455	29060536	29060617	2806	58,49,20	136,203,105	6,22,24	39,158,131	230	149	0.0006551748665962696	0.00340161496394	0.216,0.135,0.11	0.091,0.083,0.106	0.06
1166	gene:Solyc01g008960.2	NA	1	+	2984107	2984352	2984107	2984202	2984322	2984352	1166	11,19,19	986,1147,495	14,21,9	381,818,684	269	149	0.0006696767387984955	0.00347189755936	0.006,0.009,0.021	0.02,0.014,0.007	-0.002
637	gene:Solyc06g062980.2	NA	6	+	39752165	39752329	39752165	39752207	39752311	39752329	637	9,5,10	9,7,5	1,14,3	1,2,1	253	149	0.0006724757422933031	0.00348139240399	0.371,0.296,0.541	0.371,0.805,0.639	-0.202
2731	gene:Solyc06g007570.2	NA	6	+	1570792	1571016	1570792	1570796	1570944	1571016	2731	57,33,18	568,491,375	30,82,73	336,927,558	297	149	0.0006966716954363599	0.00359827180297	0.048,0.033,0.024	0.043,0.042,0.062	-0.014
2818	gene:Solyc04g070990.2	NA	4	-	57848624	57848835	57848624	57848749	57848825	57848835	2818	1,1,3	90,59,69	0,0,3	0,18,10	225	149	0.0006970526533267764	0.00359827180297	0.007,0.011,0.028	NA,0.0,0.166	-0.068
1963	gene:Solyc05g014310.2	NA	5	-	8116106	8116287	8116106	8116122	8116198	8116287	1963	79,59,39	8,3,0	26,67,63	0,3,5	225	149	0.0007033572284085585	0.00362561505417	0.867,0.929,1.0	1.0,0.937,0.893	-0.011
123	gene:Solyc08g029200.2	NA	8	-	37869624	37869833	37869624	37869637	37869760	37869833	123	15,0,3	78,41,40	0,0,1	9,15,11	272	149	0.0007079796513784557	0.00364422143871	0.095,0.0,0.039	0.0,0.0,0.047	0.029
702	gene:Solyc01g095480.2	NA	1	-	86724539	86724751	86724539	86724625	86724712	86724751	702	1,7,1	160,105,71	2,6,3	39,108,93	236	149	0.0007133113496608758	0.00366642033726	0.004,0.04,0.009	0.031,0.034,0.02	-0.011
193	gene:Solyc12g088250.1	NA	12	+	63712681	63712894	63712681	63712788	63712856	63712894	193	42,23,20	31,25,14	0,0,0	0,0,3	217	149	0.0007197162327040286	0.00369406420153	0.482,0.387,0.495	NA,NA,0.0	0.455
2106	gene:Solyc04g008730.2	NA	4	-	2394775	2395010	2394775	2394830	2394919	2395010	2106	59,54,28	789,936,495	13,51,36	294,853,577	238	149	0.0007341927736957795	0.00376299942985	0.045,0.035,0.034	0.027,0.036,0.038	0.004
3569	gene:Solyc12g094620.1	NA	12	+	64803277	64803502	64803277	64803347	64803434	64803502	3569	535,554,269	21702,24931,11619	76,203,170	4763,14568,8963	236	149	0.0007471931167942439	0.00382418326348	0.015,0.014,0.014	0.01,0.009,0.012	0.004
1519	gene:Solyc02g064800.2	NA	2	+	35953342	35953588	35953342	35953391	35953525	35953588	1519	12,14,4	203,254,111	0,1,1	51,172,88	283	149	0.0007656406167388981	0.00391303258384	0.03,0.028,0.019	0.0,0.003,0.006	0.023
1857	gene:Solyc03g006310.2	NA	3	+	912391	914330	912391	912453	914135	914330	1857	67,77,40	3,3,3	7,34,22	1,4,0	1831	149	0.000766793764170737	0.00391336732409	0.645,0.676,0.52	0.363,0.409,1.0	0.023
1517	gene:Solyc03g120730.2	NA	3	-	69021725	69021943	69021725	69021753	69021847	69021943	1517	29,6,13	142,131,97	4,4,2	8,27,6	243	149	0.0007771631010557998	0.00396066974164	0.111,0.027,0.076	0.235,0.083,0.17	-0.091
2005	gene:Solyc03g082960.2	NA	3	-	52816617	52816777	52816617	52816640	52816722	52816777	2005	16,19,9	373,473,292	7,2,7	237,514,355	231	149	0.0007812420126666738	0.00397221792706	0.027,0.025,0.019	0.019,0.003,0.013	0.012
632	gene:Solyc01g074030.2	NA	1	+	81361239	81361440	81361239	81361245	81361337	81361440	632	91,69,40	1509,1220,1029	5,15,8	109,332,224	241	149	0.0007816371018237317	0.00397221792706	0.036,0.034,0.023	0.028,0.027,0.022	0.005
1268	gene:Solyc08g075890.2	NA	8	+	59981147	59981360	59981147	59981216	59981293	59981360	1268	30,15,11	679,584,440	2,2,3	90,252,128	226	149	0.0008249527180325191	0.00418643142381	0.028,0.017,0.016	0.014,0.005,0.015	0.009
3136	gene:Solyc05g052800.2	NA	5	-	62985523	62985745	62985523	62985557	62985655	62985745	3136	69,85,47	0,0,1	92,192,78	0,8,6	247	149	0.0008374598047373274	0.00424391602457	1.0,1.0,0.966	1.0,0.935,0.887	0.048
1250	gene:Solyc07g019530.2	NA	7	+	11874064	11874277	11874064	11874126	11874199	11874277	1250	7,2,2	148,133,84	2,8,4	35,114,72	222	149	0.0008478669772793257	0.00429061235478	0.031,0.01,0.016	0.037,0.045,0.036	-0.02
3248	gene:Solyc09g055920.2	NA	9	-	46175843	46176055	46175843	46175900	46175984	46176055	3248	10,0,1	20,9,12	0,2,0	2,0,4	233	149	0.0008554983506479184	0.00432315037308	0.242,0.0,0.051	0.0,1.0,0.0	-0.236
3573	gene:Solyc12g094620.1	NA	12	+	64803434	64803679	64803434	64803502	64803592	64803679	3573	682,703,313	19629,22828,10581	129,322,251	5368,13793,9732	239	149	0.0008596961537536075	0.00433827035232	0.021,0.019,0.018	0.015,0.014,0.016	0.004
757	gene:Solyc05g010240.2	NA	5	+	4419289	4419520	4419289	4419360	4419448	4419520	757	1,1,3	78,59,84	0,3,4	27,93,62	237	149	0.00087589455635431	0.0044138215879	0.008,0.011,0.022	0.0,0.02,0.039	-0.006
2223	gene:Solyc05g050120.2	NA	5	+	60106436	60106650	60106436	60106520	60106595	60106650	2223	462,403,320	4162,3765,2508	30,87,55	278,912,606	224	149	0.0008790368516681038	0.00442346096825	0.069,0.066,0.078	0.067,0.06,0.057	0.01
2122	gene:Solyc02g086080.2	NA	2	+	48864810	48865059	48864810	48864870	48864961	48865059	2122	22,9,12	5,7,4	5,6,2	0,0,2	240	149	0.0008849320529267066	0.00444690715982	0.732,0.444,0.651	1.0,1.0,0.383	-0.185
3442	gene:Solyc03g006870.2	NA	3	+	1384116	1384356	1384116	1384161	1384252	1384356	3442	3,1,6	165,87,84	2,3,2	64,130,101	240	149	0.000895888637290108	0.00449568663455	0.011,0.007,0.042	0.019,0.014,0.012	0.005
2945	gene:Solyc01g094800.2	NA	1	+	86214549	86214724	86214549	86214566	86214640	86214724	2945	3,2,0	87,19,52	0,1,0	11,18,21	223	149	0.000906512975260916	0.00454266529943	0.023,0.066,0.0	0.0,0.036,0.0	0.018
119	gene:Solyc04g077120.2	NA	4	+	62074232	62074433	62074232	62074265	62074340	62074433	119	11,4,2	4,2,2	0,0,0	0,1,0	224	149	0.0009090469412503745	0.00454902766985	0.647,0.571,0.399	NA,0.0,NA	0.539
3400	gene:Solyc02g014130.1	NA	2	-	15145694	15145926	15145694	15145750	15145843	15145926	3400	3,10,2	121,145,71	2,0,0	27,84,63	242	149	0.0009210526817484841	0.00460270492907	0.015,0.041,0.017	0.044,0.0,0.0	0.01
1528	gene:Solyc10g081770.1	NA	10	-	62773410	62773651	62773410	62773468	62773611	62773651	1528	0,0,3	44,54,29	0,1,2	6,16,23	292	149	0.0009339348034190533	0.00466060668891	0.0,0.0,0.05	0.0,0.031,0.042	-0.008
1	gene:Solyc06g075390.2	NA	6	-	46797145	46797374	46797145	46797222	46797318	46797374	1	0,1,0	0,2,0	0,4,0	0,0,0	245	149	0.0009553094102287213	0.00476066933241	NA,0.233,NA	NA,1.0,NA	-0.767
317	gene:Solyc07g066520.2	NA	7	-	67926321	67926544	67926321	67926400	67926477	67926544	317	4,3,2	59,46,46	1,1,1	14,31,30	226	149	0.0009603982438282821	0.00477940924107	0.043,0.041,0.028	0.045,0.021,0.022	0.008
1769	gene:Solyc07g019440.2	NA	7	-	11196279	11196506	11196279	11196303	11196422	11196506	1769	10,2,0	0,0,0	0,1,3	0,2,0	268	149	0.0009697498005063307	0.00481928146716	1.0,1.0,NA	NA,0.218,1.0	0.391
2761	gene:Solyc04g015830.2	NA	4	+	6179100	6179322	6179100	6179148	6179221	6179322	2761	23,7,5	396,213,245	0,4,2	80,309,143	222	149	0.0009778721622284716	0.00485294350303	0.038,0.022,0.014	0.0,0.009,0.009	0.019
265	gene:Solyc06g050720.2	NA	6	+	33491063	33491299	33491063	33491109	33491184	33491299	265	32,6,6	95,106,91	2,0,3	7,15,28	224	149	0.0009869180148367495	0.00489108955562	0.183,0.036,0.042	0.16,0.0,0.067	0.011
3047	gene:Solyc12g015870.1	NA	12	+	5861371	5861602	5861371	5861460	5861529	5861602	3047	35,48,15	0,2,2	12,20,17	0,0,1	218	149	0.0010067611690015876	0.00498256765621	1.0,0.943,0.837	1.0,1.0,0.921	-0.047
778	gene:Solyc05g056230.2	NA	5	-	65588344	65588550	65588344	65588390	65588463	65588550	778	10,6,3	2,0,4	0,2,1	0,0,0	222	149	0.0010491148434921482	0.00518504836111	0.77,1.0,0.335	NA,1.0,1.0	-0.298
2959	gene:Solyc06g072280.2	NA	6	+	44565724	44565933	44565724	44565767	44565887	44565933	2959	2,1,1	0,0,0	0,1,0	0,2,0	269	149	0.001064785130638782	0.00525527695479	1.0,1.0,1.0	NA,0.217,NA	0.783
185	gene:Solyc04g005010.2	NA	4	-	6670	6876	6670	6751	6858	6876	185	2,0,1	2,0,2	0,0,2	0,1,0	256	149	0.001071782574619083	0.0052825667171	0.368,NA,0.225	NA,0.0,1.0	-0.204
3833	gene:Solyc02g071880.2	NA	2	-	41250912	41251099	41250912	41250949	41251036	41251099	3833	4,0,9	59,23,45	0,0,0	9,19,12	236	149	0.0010735404103628151	0.00528399233445	0.041,0.0,0.112	0.0,0.0,0.0	0.051
1520	gene:Solyc02g064800.2	NA	2	+	35953342	35953588	35953342	35953440	35953525	35953588	1520	5,2,2	2,3,2	0,0,0	0,2,6	234	149	0.001084937290451728	0.00533279285662	0.614,0.298,0.389	NA,0.0,0.0	0.434
3258	gene:Solyc09g014300.2	NA	9	-	5793148	5793382	5793148	5793222	5793296	5793382	3258	731,330,391	55,38,37	0,4,1	0,0,0	223	149	0.0010965142689574618	0.00538234425608	0.899,0.853,0.876	NA,1.0,1.0	-0.124
224	gene:Solyc06g007310.2	NA	6	-	1337252	1337456	1337252	1337349	1337441	1337456	224	0,3,2	4,0,3	0,1,0	0,2,0	241	149	0.0010985879860975491	0.00538517653131	0.0,1.0,0.292	NA,0.236,NA	0.195
2600	gene:Solyc01g094340.2	NA	1	+	85857764	85857959	85857764	85857808	85857884	85857959	2600	3,3,0	11,1,2	0,2,2	0,3,0	225	149	0.0011101192489132575	0.00542818256827	0.153,0.665,0.0	NA,0.306,1.0	-0.38
2928	gene:Solyc09g009770.2	NA	9	-	3252849	3253085	3252849	3252907	3253022	3253085	2928	1,1,5	2,0,0	1,0,0	0,0,0	264	149	0.001110378646539378	0.00542818256827	0.22,1.0,1.0	1.0,NA,NA	-0.26
2918	gene:Solyc02g083310.2	NA	2	-	46765977	46766212	46765977	46766030	46766125	46766212	2918	6,0,1	171,67,75	0,2,6	9,40,21	244	149	0.0011194242537703207	0.00546497756454	0.021,0.0,0.008	0.0,0.03,0.149	-0.05
2293	gene:Solyc06g068220.2	NA	6	+	42261835	42262062	42261835	42261909	42261991	42262062	2293	2,18,21	243,132,123	6,6,13	116,355,238	231	149	0.0011267272416983086	0.00549317698595	0.005,0.081,0.099	0.032,0.011,0.034	0.036
1119	gene:Solyc07g043270.2	NA	7	-	56936202	56936426	56936202	56936271	56936359	56936426	1119	1,3,2	0,0,0	0,1,0	0,2,0	237	149	0.0011380746467870287	0.00554099131142	1.0,1.0,1.0	NA,0.239,NA	0.761
1996	gene:Solyc06g005160.2	NA	6	+	184584	184832	184584	184683	184773	184832	1996	288,259,138	4579,4462,2648	29,46,47	504,1500,1098	239	149	0.0011469177299608456	0.00557649998973	0.038,0.035,0.031	0.035,0.019,0.026	0.008
2835	gene:Solyc07g054500.2	NA	7	-	62812632	62812850	62812632	62812704	62812789	62812850	2835	1,3,0	95,35,71	0,3,1	6,25,5	234	149	0.0011667280557251863	0.00566516537719	0.007,0.052,0.0	0.0,0.071,0.113	-0.042
2427	gene:Solyc04g076700.2	NA	4	+	61594215	61594385	61594215	61594266	61594343	61594385	2427	17,0,9	10,17,4	0,4,0	0,5,1	226	149	0.0012182700319366337	0.00590746034354	0.528,0.0,0.597	NA,0.345,0.0	0.203
1116	gene:Solyc07g043270.2	NA	7	-	56936202	56936426	56936202	56936265	56936363	56936426	1116	24,27,22	2,5,0	6,13,11	0,0,0	247	149	0.0012265942908076726	0.00593981999775	0.879,0.765,1.0	1.0,1.0,1.0	-0.119
1583	gene:Solyc02g085350.2	NA	2	-	48271545	48271784	48271545	48271581	48271671	48271784	1583	1,1,0	0,2,0	0,2,2	0,0,0	239	149	0.0012439244311639758	0.00600972245917	1.0,0.238,NA	NA,1.0,1.0	-0.381
495	gene:Solyc09g065270.2	NA	9	+	63344604	63344781	63344604	63344657	63344739	63344781	495	93,93,80	10,0,0	38,102,84	0,2,0	231	149	0.0012443699922413064	0.00600972245917	0.857,1.0,1.0	1.0,0.97,1.0	-0.038
127	gene:Solyc03g121310.2	NA	3	-	69451072	69451291	69451072	69451144	69451225	69451291	127	15,5,5	0,4,0	0,1,12	0,0,0	230	149	0.0012823849545149978	0.00618501483424	1.0,0.447,1.0	NA,1.0,1.0	-0.184
3765	gene:Solyc02g078300.2	NA	2	-	43046100	43046310	43046100	43046138	43046226	43046310	3765	8,6,5	90,86,77	0,2,1	26,48,49	237	149	0.0013063445901199814	0.00629213900301	0.053,0.042,0.039	0.0,0.026,0.013	0.032
3062	gene:Solyc08g048250.2	NA	8	+	14489310	14489541	14489310	14489346	14489463	14489541	3062	17,4,11	0,1,3	0,4,1	0,0,0	266	149	0.0013232813987131614	0.00636519581894	1.0,0.691,0.673	NA,1.0,1.0	-0.212
3785	gene:Solyc08g006110.2	NA	8	-	850325	850515	850325	850341	850454	850515	3785	13,2,5	526,449,381	3,2,0	12,87,41	262	149	0.0013290647964919874	0.00638447948969	0.014,0.003,0.007	0.124,0.013,0.0	-0.038
1546	gene:Solyc06g061130.2	NA	6	+	39137392	39137605	39137392	39137443	39137562	39137605	1546	3,11,6	8,6,5	1,6,5	2,3,2	268	149	0.0013313006844412932	0.00638669315016	0.173,0.505,0.4	0.218,0.527,0.582	-0.083
465	gene:Solyc03g118570.2	NA	3	+	67450183	67450364	67450183	67450241	67450333	67450364	465	7,1,3	0,2,0	0,1,0	0,0,0	241	149	0.0013594768454293796	0.00651317934734	1.0,0.236,1.0	NA,1.0,NA	-0.255
3658	gene:Solyc11g011960.1	NA	11	-	4915300	4915509	4915300	4915358	4915447	4915509	3658	59,54,43	2361,1775,1369	7,21,20	199,530,396	238	149	0.0013625974516575465	0.00651944897748	0.015,0.019,0.019	0.022,0.024,0.031	-0.008
1938	gene:Solyc01g098630.2	NA	1	-	89091882	89092050	89091882	89091918	89092009	89092050	1938	3,1,0	1,0,0	0,1,1	0,2,0	240	149	0.0013720143478973613	0.00655578701691	0.651,1.0,NA	NA,0.237,1.0	0.207
1742	gene:Solyc01g060240.2	NA	1	+	69831246	69831453	69831246	69831273	69831405	69831453	1742	17,27,10	170,146,112	0,11,4	12,72,45	281	149	0.0013808184255983422	0.00658910437043	0.05,0.089,0.045	0.0,0.075,0.045	0.021
1645	gene:Solyc04g082330.2	NA	4	-	66041891	66042107	66041891	66041951	66042029	66042107	1645	1,0,3	2,0,2	2,0,0	0,0,0	227	149	0.0013895885195301914	0.00662217151426	0.247,NA,0.496	1.0,NA,NA	-0.629
862	gene:Solyc03g083190.1	NA	3	+	53031585	53031810	53031585	53031676	53031775	53031810	862	7,0,6	5,0,2	2,2,0	0,0,0	248	149	0.001398092053941062	0.00665388255302	0.457,NA,0.643	1.0,1.0,NA	-0.45
1989	gene:Solyc03g082380.2	NA	3	-	52318917	52319118	52318917	52318989	52319073	52319118	1989	38,28,16	956,1106,605	13,26,16	190,450,395	233	149	0.0014221234097836768	0.00675931311546	0.025,0.016,0.017	0.042,0.036,0.025	-0.015
1458	gene:Solyc03g059010.2	NA	3	-	27272699	27272932	27272699	27272783	27272851	27272932	1458	9,1,6	49,45,31	0,1,1	4,21,23	217	149	0.0014580831108706855	0.00691196710529	0.112,0.015,0.117	0.0,0.032,0.029	0.061
2095	gene:Solyc03g019940.2	NA	3	-	61276495	61276726	61276495	61276557	61276630	61276726	2095	14,17,0	375,465,194	0,8,2	137,377,255	222	149	0.0014565013832944064	0.00691196710529	0.024,0.024,0.0	0.0,0.014,0.005	0.01
3	gene:Solyc05g052220.2	NA	5	+	62504792	62505038	62504792	62504883	62504967	62505038	3	5,4,1	79,86,41	3,0,0	12,20,23	233	149	0.001464000140509246	0.00693088487573	0.039,0.029,0.015	0.138,0.0,0.0	-0.018
1189	gene:Solyc09g075070.2	NA	9	-	66888025	66888229	66888025	66888105	66888173	66888229	1189	0,6,1	46,41,29	1,0,0	12,29,18	217	149	0.0014787563032717848	0.00699154425647	0.0,0.091,0.023	0.054,0.0,0.0	0.02
2836	gene:Solyc07g054500.2	NA	7	-	62812632	62812850	62812632	62812730	62812789	62812850	2836	0,3,0	0,0,0	0,1,0	0,2,0	208	149	0.0014940721988341062	0.00705468736405	NA,1.0,NA	NA,0.264,NA	0.736
1922	gene:Solyc08g079170.2	NA	8	+	62809635	62809873	62809635	62809722	62809813	62809873	1922	35,39,13	445,469,266	6,10,10	118,287,279	240	149	0.0015425937504191074	0.00727424942858	0.047,0.049,0.029	0.031,0.021,0.022	0.017
1825	gene:Solyc04g008660.2	NA	4	+	2295894	2296121	2295894	2295902	2296079	2296121	1825	11,6,5	0,0,0	0,2,0	0,2,0	326	149	0.0015526478700628298	0.00731207727289	1.0,1.0,1.0	NA,0.314,NA	0.686
42	gene:Solyc06g052080.2	NA	6	+	35761808	35763733	35761808	35761930	35763506	35763733	42	70,65,49	2,0,0	14,30,39	2,2,0	1725	149	0.0015585407724522098	0.00733023490102	0.751,1.0,1.0	0.377,0.564,1.0	0.27
2646	gene:Solyc11g012900.1	NA	11	-	5683482	5683671	5683482	5683533	5683632	5683671	2646	13,18,10	307,288,195	1,7,5	49,124,88	248	149	0.001574947057831699	0.00739772782517	0.025,0.036,0.03	0.012,0.033,0.033	0.004
1240	gene:Solyc03g114280.2	NA	3	+	64298088	64298308	64298088	64298104	64298234	64298308	1240	5,4,0	2,2,0	0,0,0	0,1,0	279	149	0.0015816423950978647	0.00741746996039	0.572,0.516,NA	NA,0.0,NA	0.544
609	gene:Solyc01g107750.2	NA	1	-	95193839	95194053	95193839	95193896	95193988	95194053	609	4,5,9	75,50,60	0,2,5	2,17,10	241	149	0.0015832731877650317	0.00741746996039	0.032,0.058,0.085	0.0,0.068,0.236	-0.043
3068	gene:Solyc12g098910.1	NA	12	+	66277559	66277775	66277559	66277615	66277700	66277775	3068	5,3,4	38,28,36	0,0,0	6,7,3	234	149	0.0016209415231378146	0.00758406710045	0.077,0.064,0.066	0.0,0.0,0.0	0.069
724	gene:Solyc04g014800.2	NA	4	+	5041509	5041725	5041509	5041605	5041668	5041725	724	16,8,9	179,196,118	1,1,2	36,59,35	212	149	0.0016360528614473627	0.00764482882531	0.059,0.028,0.051	0.019,0.012,0.039	0.023
1635	gene:Solyc08g076970.2	NA	8	-	60912828	60913073	60912828	60912858	60912934	60913073	1635	75,40,64	2719,2039,1894	0,4,3	132,390,260	225	149	0.0016473710427191554	0.00768773153269	0.018,0.013,0.022	0.0,0.007,0.008	0.013
599	gene:Solyc11g072190.1	NA	11	-	55420630	55420879	55420630	55420710	55420793	55420879	599	9,11,8	12,11,9	1,2,3	2,9,6	232	149	0.001652024297635039	0.00769946039235	0.325,0.391,0.363	0.243,0.125,0.243	0.156
952	gene:Solyc12g014090.1	NA	12	-	4907891	4908070	4907891	4907943	4908029	4908070	952	57,11,12	7,5,2	0,0,0	1,0,0	235	149	0.001717890277048302	0.00799607919382	0.838,0.582,0.792	0.0,NA,NA	0.737
820	gene:Solyc02g085240.2	NA	2	+	48208335	48208520	48208335	48208374	48208455	48208520	820	3,8,1	52,36,22	1,2,1	37,71,67	230	149	0.001759626470677221	0.00817976232752	0.036,0.126,0.029	0.017,0.018,0.01	0.049
522	gene:Solyc12g009020.1	NA	12	-	2321615	2321842	2321615	2321714	2321803	2321842	522	13,9,11	554,596,335	5,11,8	184,367,306	238	149	0.0017655897485997004	0.00819689279414	0.014,0.009,0.02	0.017,0.018,0.016	-0.003
3464	gene:Solyc09g075010.2	NA	9	-	66793180	66793384	66793180	66793252	66793357	66793384	3464	561,648,458	147,155,66	303,724,405	70,146,72	254	149	0.0017730037214483353	0.00822070539919	0.691,0.71,0.803	0.717,0.744,0.767	-0.008
3361	gene:Solyc03g113770.2	NA	3	-	63823444	63823636	63823444	63823489	63823565	63823636	3361	4,0,4	3,0,1	2,0,0	0,1,0	225	149	0.0018052687325886994	0.00835953268964	0.469,NA,0.726	1.0,0.0,NA	0.097
1503	gene:Solyc10g083800.1	NA	10	+	63561542	63561768	63561542	63561607	63561712	63561768	1503	13,3,3	138,169,115	0,3,0	25,65,42	254	149	0.0019206444137118168	0.00888236323976	0.052,0.01,0.015	0.0,0.026,0.0	0.017
3746	gene:Solyc11g012410.1	IMP3	11	+	5245807	5246027	5245807	5245908	5245985	5246027	3746	115,102,76	1399,1380,728	0,11,4	38,147,89	226	149	0.001928691200030261	0.00890812700604	0.051,0.046,0.064	0.0,0.047,0.029	0.028
3012	gene:Solyc04g076830.2	NA	4	-	61706858	61707060	61706858	61706924	61707004	61707060	3012	6,3,7	18,12,4	3,9,4	4,8,7	229	149	0.00194732276323082	0.00898265038731	0.178,0.14,0.532	0.328,0.423,0.271	-0.057
5	gene:Solyc02g070860.2	NA	2	+	40466762	40466985	40466762	40466830	40466909	40466985	5	2,7,5	65,45,13	0,2,0	9,12,10	228	149	0.001954016552304438	0.00900198662637	0.02,0.092,0.201	0.0,0.098,0.0	0.072
3404	gene:Solyc02g090020.2	NA	2	+	51697077	51697265	51697077	51697130	51697220	51697265	3404	22,22,13	1,5,1	5,21,10	3,0,0	239	149	0.00204364671319211	0.00940286556786	0.932,0.733,0.89	0.51,1.0,1.0	0.015
2237	gene:Solyc01g095460.2	NA	1	+	86707164	86707382	86707164	86707231	86707333	86707382	2237	23,18,15	194,88,113	0,3,6	18,72,59	251	149	0.0020729120954231695	0.00952533552916	0.066,0.108,0.073	0.0,0.024,0.057	0.055
1554	gene:Solyc05g052920.2	NA	5	-	63099546	63099751	63099546	63099584	63099669	63099751	1554	15,11,11	40,15,11	1,2,3	4,14,11	234	149	0.002083368711507563	0.00956117426531	0.193,0.318,0.389	0.137,0.083,0.148	0.177
1094	gene:Solyc02g071520.2	NA	2	-	40919483	40919627	40919483	40919510	40919590	40919627	1094	11,1,12	191,94,81	0,5,0	12,28,22	229	149	0.002123649442224006	0.00973264782677	0.036,0.007,0.088	0.0,0.104,0.0	0.009
1291	gene:Solyc09g074230.2	NA	9	-	66004267	66004472	66004267	66004327	66004412	66004472	1291	25,28,16	557,614,399	4,2,0	43,150,87	234	149	0.0021281691599643465	0.00973264782677	0.028,0.028,0.025	0.056,0.008,0.0	0.006
2860	gene:Solyc07g040980.2	NA	7	+	51443069	51443290	51443069	51443156	51443239	51443290	2860	9,2,2	87,20,40	0,1,0	9,65,13	232	149	0.0021288476486008975	0.00973264782677	0.062,0.06,0.031	0.0,0.01,0.0	0.048
2597	gene:Solyc09g020110.2	NA	9	+	18417444	18417647	18417444	18417473	18417553	18417647	2597	3,5,1	0,2,1	0,5,4	0,0,0	229	149	0.002134072102421991	0.00974415155395	1.0,0.619,0.394	NA,1.0,1.0	-0.329
3830	gene:Solyc01g100380.2	NA	1	-	90428942	90429158	90428942	90429000	90429077	90429158	3830	83,82,56	3386,3165,2367	17,30,22	890,1997,1548	226	149	0.002212936655643924	0.0100914399075	0.016,0.017,0.015	0.012,0.01,0.009	0.006
1527	gene:Solyc03g031600.2	NA	3	-	4086975	4087219	4086975	4087061	4087152	4087219	1527	21,19,11	589,680,331	4,23,6	66,327,203	240	149	0.00222249389037931	0.0101221936931	0.022,0.017,0.02	0.036,0.042,0.018	-0.012
3142	gene:Solyc09g014620.2	NA	9	+	6275324	6275568	6275324	6275405	6275512	6275568	3142	112,130,70	0,6,5	24,62,43	0,0,0	256	149	0.0022308436007253455	0.0101473770865	1.0,0.927,0.891	1.0,1.0,1.0	-0.061
2703	gene:Solyc06g061120.2	NA	6	+	39133999	39134216	39133999	39134044	39134130	39134216	2703	16,9,9	4,3,5	0,0,2	0,0,0	235	149	0.002268592444527571	0.01030605507	0.717,0.655,0.533	NA,NA,1.0	-0.365
2035	gene:Solyc01g100950.2	NA	1	-	90837714	90837962	90837714	90837835	90837921	90837962	2035	29,19,15	14,14,15	1,5,15	4,19,5	235	149	0.0023750965343737078	0.0107627170412	0.568,0.463,0.388	0.137,0.143,0.655	0.161
2933	gene:Solyc03g111060.2	NA	3	+	61744938	61745047	61744938	61744962	61745040	61745047	2933	4,2,3	4,0,2	0,0,0	2,0,0	227	149	0.0023736984496303347	0.0107627170412	0.396,1.0,0.496	0.0,NA,NA	0.631
1332	gene:Solyc09g090120.2	NA	9	+	69657755	69657965	69657755	69657838	69657904	69657965	1332	38,35,37	2,0,2	1,13,6	0,4,0	215	149	0.0023984794375082282	0.0108550050518	0.929,1.0,0.928	1.0,0.693,1.0	0.055
2633	gene:Solyc04g081200.2	NA	4	+	65199680	65199828	65199680	65199711	65199800	65199828	2633	19,11,5	346,284,173	1,6,0	109,160,129	238	149	0.0024098962309936807	0.0108929731647	0.033,0.024,0.018	0.006,0.023,0.0	0.015
2439	gene:Solyc09g008520.2	NA	9	-	2007607	2007833	2007607	2007629	2007773	2007833	2439	91,44,58	3,0,6	3,7,10	0,0,0	293	149	0.0024248145203991114	0.0109206743629	0.939,1.0,0.831	1.0,1.0,1.0	-0.077
2868	gene:Solyc09g014760.2	NA	9	-	6844522	6844751	6844522	6844589	6844665	6844751	2868	54,41,27	321,269,268	4,26,13	90,265,176	225	149	0.0024251302990519093	0.0109206743629	0.1,0.092,0.063	0.029,0.061,0.047	0.039
3815	gene:Solyc11g005680.1	NA	11	-	504522	504749	504522	504622	504746	504749	3815	30,26,10	1025,649,516	5,4,8	223,552,416	273	149	0.002421798595022678	0.0109206743629	0.016,0.021,0.01	0.012,0.004,0.01	0.007
3509	gene:Solyc10g084930.1	NA	10	+	64282772	64282959	64282772	64282831	64282941	64282959	3509	11,1,6	1,0,0	0,0,2	0,0,2	259	149	0.0024287980856702806	0.0109235193903	0.864,1.0,1.0	NA,NA,0.365	0.59
2380	gene:Solyc01g110410.2	NA	1	-	97117683	97117927	97117683	97117814	97117898	97117927	2380	19,9,8	540,323,260	0,6,0	30,134,112	233	149	0.0024794040335203767	0.0111371981431	0.022,0.018,0.019	0.0,0.028,0.0	0.01
1006	gene:Solyc04g079060.2	NA	4	-	63644432	63644674	63644432	63644437	63644592	63644674	1006	192,121,97	0,1,1	12,34,27	0,3,1	304	149	0.0024889718616071823	0.0111662353592	1.0,0.983,0.979	1.0,0.847,0.93	0.062
2255	gene:Solyc02g093930.2	NA	2	-	54615245	54615426	54615245	54615311	54615389	54615426	2255	2,5,2	23,20,23	0,0,0	3,9,5	227	149	0.0024924180139302625	0.0111677708769	0.054,0.141,0.054	0.0,0.0,0.0	0.083
201	gene:Solyc04g009620.2	CS2	4	-	2998795	2999042	2998795	2998861	2998966	2999042	201	6,8,6	136,112,98	1,2,0	12,41,39	254	149	0.0025066852543636185	0.0112177282901	0.025,0.04,0.035	0.047,0.028,0.0	0.008
212	gene:Solyc01g068210.2	NA	1	+	77311028	77311228	77311028	77311103	77311192	77311228	212	78,52,50	1,6,2	13,34,15	0,0,0	238	149	0.0025344955093635946	0.0113280929723	0.98,0.844,0.94	1.0,1.0,1.0	-0.079
52	gene:Solyc01g091070.2	NA	1	+	84795525	84795727	84795525	84795587	84795675	84795727	52	12,3,4	195,155,99	0,4,4	57,190,105	237	149	0.002546755077514315	0.011368765222	0.037,0.012,0.025	0.0,0.013,0.023	0.013
3255	gene:Solyc06g009380.2	NA	6	-	3296683	3296910	3296683	3296728	3296818	3296910	3255	18,27,9	314,321,142	0,13,17	28,87,102	239	149	0.0025823980867030333	0.0115135914696	0.035,0.05,0.038	0.0,0.085,0.094	-0.019
3723	gene:Solyc12g016210.1	NA	12	-	6354902	6355106	6354902	6354975	6355062	6355106	3723	3,1,4	72,42,23	0,1,0	5,13,2	236	149	0.002619493788918913	0.0116645280353	0.026,0.015,0.099	0.0,0.046,0.0	0.031
74	gene:Solyc01g080280.2	NA	1	+	79532655	79532836	79532655	79532707	79532798	79532836	74	112,123,83	3155,3725,2135	46,138,101	2091,5230,3901	240	149	0.002658619747865084	0.0118241209553	0.022,0.02,0.024	0.013,0.016,0.016	0.007
2847	gene:Solyc08g080420.2	NA	8	+	63708465	63708613	63708465	63708522	63708597	63708613	2847	3,0,1	136,73,52	0,1,2	11,8,11	224	149	0.002697272145440758	0.0119812162707	0.014,0.0,0.013	0.0,0.077,0.108	-0.053
1999	gene:Solyc02g086250.2	NA	2	-	48969632	48969811	48969632	48969698	48969777	48969811	1999	7,2,0	16,20,4	0,0,3	12,9,9	228	149	0.002714076573359228	0.0120409956978	0.222,0.061,0.0	0.0,0.0,0.179	0.035
3058	gene:Solyc08g079100.2	NA	8	-	62744232	62744422	62744232	62744281	62744393	62744422	3058	2,0,4	0,0,0	0,0,2	0,0,2	261	149	0.0027637708316370756	0.0122463638574	1.0,NA,1.0	NA,NA,0.363	0.637
2252	gene:Solyc10g085560.1	NA	10	-	64678517	64678733	64678517	64678581	64678656	64678733	2252	6,8,4	115,130,89	0,0,1	37,69,59	224	149	0.002781975052972937	0.012281651829	0.034,0.039,0.029	0.0,0.0,0.011	0.03
2473	gene:Solyc12g008750.1	NA	12	+	2112639	2112837	2112639	2112710	2112792	2112837	2473	16,1,2	125,93,70	3,1,3	34,104,46	231	149	0.0027782031146053325	0.012281651829	0.076,0.007,0.018	0.054,0.006,0.04	0.0
2774	gene:Solyc06g068860.2	NA	6	+	42689748	42689967	42689748	42689821	42689907	42689967	2774	7,6,13	217,201,158	1,0,2	49,126,120	235	149	0.0027792010352311685	0.012281651829	0.02,0.019,0.05	0.013,0.0,0.01	0.022
218	gene:Solyc10g083720.1	NA	10	+	63491722	63491932	63491722	63491790	63491872	63491932	218	17,19,10	450,399,211	2,6,4	72,297,199	231	149	0.0028372415953339066	0.0125102883088	0.024,0.03,0.03	0.018,0.013,0.013	0.013
1242	gene:Solyc03g114280.2	NA	3	+	64297819	64297957	64297819	64297848	64297922	64297957	1242	6,2,5	55,32,33	1,0,0	2,18,12	223	149	0.002855195473087958	0.0125287434867	0.068,0.04,0.092	0.25,0.0,0.0	-0.017
1359	gene:Solyc09g015670.2	NA	9	-	10676191	10676424	10676191	10676275	10676358	10676424	1359	11,16,8	695,686,451	0,6,3	26,149,75	232	149	0.0028553556584378754	0.0125287434867	0.01,0.015,0.011	0.0,0.025,0.025	-0.005
237	gene:Solyc09g010540.2	NA	9	-	3912979	3913219	3912979	3913038	3913146	3913219	237	15,4,5	0,0,0	0,2,0	0,2,0	257	149	0.002848510742482222	0.0125287434867	1.0,1.0,1.0	NA,0.367,NA	0.633
2406	gene:Solyc12g035500.1	NA	12	-	57594920	57595145	57594920	57594970	57595045	57595145	2406	66,45,24	6,0,2	11,24,33	0,4,0	224	149	0.0028481804072967775	0.0125287434867	0.88,1.0,0.889	1.0,0.8,1.0	-0.01
2026	gene:Solyc10g006270.2	NA	10	-	939053	939301	939053	939109	939263	939301	2026	18,22,18	6,0,0	1,2,2	0,0,0	303	149	0.002895941338081991	0.0126913482758	0.596,1.0,1.0	1.0,1.0,1.0	-0.135
1958	gene:Solyc01g097500.2	NA	1	-	88328900	88329115	88328900	88328971	88329065	88329115	1958	52,3,20	7,0,0	10,3,8	0,0,0	243	149	0.0029037031279047563	0.0127005588512	0.82,1.0,1.0	1.0,1.0,1.0	-0.06
2202	gene:Solyc10g081660.1	NA	10	+	62693653	62693875	62693653	62693690	62693779	62693875	2202	6,3,10	220,271,114	4,1,6	37,107,61	238	149	0.0029051028167076096	0.0127005588512	0.017,0.007,0.052	0.063,0.006,0.058	-0.017
3776	gene:Solyc04g048900.2	NA	4	+	38567219	38567452	38567219	38567274	38567359	38567452	3776	123,88,57	8,2,1	6,33,12	0,0,0	234	149	0.0029180150606872893	0.0127282041997	0.907,0.966,0.973	1.0,1.0,1.0	-0.051
814	gene:Solyc02g091030.2	NA	2	+	52473104	52473346	52473104	52473203	52473331	52473346	814	10,1,1	49,43,20	0,0,0	17,4,19	277	149	0.0029185015188305935	0.0127282041997	0.099,0.012,0.026	0.0,0.0,0.0	0.046
1537	gene:Solyc04g077030.2	NA	4	-	61994705	61994947	61994705	61994764	61994901	61994947	1537	192,181,160	5,9,0	12,30,31	0,0,0	286	149	0.002963480435808833	0.012892721667	0.952,0.913,1.0	1.0,1.0,1.0	-0.045
3091	gene:Solyc10g080390.1	NA	10	-	61660556	61660784	61660556	61660635	61660710	61660784	3091	13,2,3	148,74,147	0,2,0	23,76,67	224	149	0.0029635252292896236	0.012892721667	0.055,0.018,0.013	0.0,0.017,0.0	0.023
353	gene:Solyc01g056520.2	NA	1	-	54551769	54552002	54551769	54551826	54551897	54552002	353	9,3,0	55,26,26	0,1,0	7,15,8	220	149	0.002966974302475102	0.012892721667	0.1,0.072,0.0	0.0,0.043,0.0	0.043
272	gene:Solyc07g066670.2	NA	7	-	68042369	68042559	68042369	68042413	68042483	68042559	272	96,43,74	200,51,115	1,2,2	3,1,1	219	149	0.0029833922777984597	0.0129484263155	0.246,0.365,0.304	0.185,0.576,0.576	-0.141
1387	gene:Solyc01g096610.2	NA	1	+	87683702	87683895	87683702	87683787	87683863	87683895	1387	9,0,8	131,62,78	0,1,0	17,66,18	225	149	0.0030029284112325335	0.0130175137634	0.044,0.0,0.064	0.0,0.01,0.0	0.033
1575	gene:Solyc07g040720.2	NA	7	+	49455136	49455369	49455136	49455182	49455273	49455369	1575	16,14,17	130,72,73	1,2,1	12,32,13	240	149	0.0030640898398525958	0.0132666609432	0.071,0.108,0.126	0.049,0.037,0.046	0.058
1186	gene:Solyc11g066380.1	NA	11	+	52152305	52152543	52152305	52152375	52152481	52152543	1186	2,2,3	0,0,0	0,0,2	0,0,2	255	149	0.0031115072488551126	0.0134557729344	1.0,1.0,1.0	NA,NA,0.369	0.631
934	gene:Solyc01g091580.2	NA	1	-	85174424	85174632	85174424	85174522	85174576	85174632	934	4,5,0	2,3,0	0,3,5	0,0,0	203	149	0.003128703749659854	0.0135138968683	0.595,0.55,NA	NA,1.0,1.0	-0.427
2418	gene:Solyc06g068760.2	NA	6	+	42616604	42616770	42616604	42616642	42616734	42616770	2418	11,8,7	336,252,167	5,9,7	26,112,85	241	149	0.0031452301543719906	0.0135689905221	0.02,0.019,0.025	0.106,0.047,0.048	-0.046
3253	gene:Solyc06g009380.2	NA	6	-	3296818	3297044	3296818	3296910	3297030	3297044	3253	4,10,3	198,155,90	2,2,7	17,30,35	269	149	0.0031699221008068836	0.0136591373877	0.011,0.035,0.018	0.061,0.036,0.1	-0.044
116	gene:Solyc01g095320.2	NA	1	+	86628755	86628951	86628755	86628772	86628890	86628951	116	12,1,15	4,0,0	1,0,0	0,0,0	267	149	0.0032025568500450687	0.0137784004376	0.626,1.0,1.0	1.0,NA,NA	-0.125
3652	gene:Solyc02g093140.2	NA	2	-	54060756	54060958	54060756	54060807	54060893	54060958	3652	21,7,11	4,6,6	5,0,8	1,0,2	235	149	0.003205258801086034	0.0137784004376	0.769,0.425,0.538	0.76,NA,0.717	-0.161
1416	gene:Solyc06g084510.2	NA	6	-	49596288	49596450	49596288	49596329	49596397	49596450	1416	5,1,3	1,0,2	0,0,0	0,0,2	217	149	0.0032710780351762185	0.0140445570054	0.774,1.0,0.507	NA,NA,0.0	0.76
3586	gene:Solyc04g071660.2	NA	4	-	58648271	58648499	58648271	58648286	58648382	58648499	3586	4,0,0	5,0,0	0,0,0	4,0,2	245	149	0.003281019253431049	0.0140704496709	0.327,NA,NA	0.0,NA,0.0	0.327
1716	gene:Solyc02g062640.2	NA	2	+	34388886	34389063	34388886	34388946	34389031	34389063	1716	58,15,20	21,14,16	3,5,1	0,4,10	234	149	0.0035474545084659913	0.0151949301446	0.638,0.406,0.443	1.0,0.443,0.06	-0.005
436	gene:Solyc11g018550.2	NA	11	+	8669290	8669530	8669290	8669362	8669442	8669530	436	4,6,5	118,142,74	1,4,9	61,218,141	229	149	0.003599308107978768	0.0153987046046	0.022,0.027,0.042	0.011,0.012,0.04	0.009
309	gene:Solyc12g036170.1	NA	12	+	53572725	53572955	53572725	53572739	53572819	53572955	309	64,24,39	1083,1010,848	9,40,30	535,1302,754	229	149	0.003614393558303785	0.0154448788869	0.037,0.015,0.029	0.011,0.02,0.025	0.008
3827	gene:Solyc01g100380.2	NA	1	-	90428787	90429000	90428787	90428851	90428942	90429000	3827	116,99,69	3156,3010,2053	23,76,62	753,1974,1515	240	149	0.003621987314627016	0.0154589683962	0.022,0.02,0.02	0.019,0.023,0.025	-0.002
3134	gene:Solyc05g041530.2	NA	5	+	52105138	52105372	52105138	52105215	52105319	52105372	3134	31,53,13	324,332,185	2,21,15	84,235,174	253	149	0.0036490162588999455	0.0155558773691	0.053,0.086,0.04	0.014,0.05,0.048	0.022
446	gene:Solyc05g014260.2	NA	5	+	8046829	8047045	8046829	8046906	8046982	8047045	446	5,2,2	0,2,0	0,4,0	0,0,0	225	149	0.0036772466543253633	0.0156576727364	1.0,0.398,1.0	NA,1.0,NA	-0.201
2693	gene:Solyc02g069680.2	NA	2	+	39522514	39522732	39522514	39522612	39522696	39522732	2693	4,1,2	166,119,71	1,10,5	61,197,165	233	149	0.003684225663661931	0.0156688462622	0.015,0.005,0.018	0.01,0.031,0.019	-0.007
3128	gene:Solyc12g042110.1	NA	12	-	40737441	40737658	40737441	40737516	40737594	40737658	3128	7,6,4	52,51,29	0,1,0	0,0,0	227	149	0.0037176384452718776	0.0157922823212	0.081,0.072,0.083	NA,1.0,NA	-0.921
2611	gene:Solyc07g018290.2	NA	7	-	10026688	10026902	10026688	10026777	10026893	10026902	2611	2,4,0	65,35,40	0,3,0	0,1,18	265	149	0.003769584446664747	0.0159940623103	0.017,0.06,0.0	NA,0.628,0.0	-0.288
918	gene:Solyc09g010970.2	NA	9	-	4323580	4323817	4323580	4323634	4323725	4323817	918	19,7,5	314,253,177	0,0,3	28,107,39	240	149	0.0038178213740205735	0.0161796481787	0.036,0.017,0.017	0.0,0.0,0.046	0.008
1746	gene:Solyc01g100320.2	NA	1	-	90390462	90390693	90390462	90390518	90390616	90390693	1746	46,30,18	788,646,524	15,20,12	212,523,352	247	149	0.003844772075947031	0.0162746940344	0.034,0.027,0.02	0.041,0.023,0.02	-0.001
476	gene:Solyc09g056350.2	NA	9	-	48798288	48798535	48798288	48798367	48798458	48798535	476	3,3,4	4,2,5	0,0,0	0,0,2	240	149	0.0038547384608626904	0.0162977073821	0.318,0.482,0.332	NA,NA,0.0	0.377
1194	gene:Solyc01g098610.2	NA	1	-	89080261	89080492	89080261	89080331	89080431	89080492	1194	63,34,45	4,3,1	1,6,10	0,0,0	249	149	0.0038648284939747104	0.0163211888748	0.904,0.871,0.964	1.0,1.0,1.0	-0.087
3051	gene:Solyc01g088610.2	NA	1	-	83374758	83374943	83374758	83374809	83374885	83374943	3051	26,5,13	978,887,499	1,12,5	207,529,346	225	149	0.003929790353459109	0.0165760676339	0.017,0.004,0.017	0.003,0.015,0.009	0.004
866	gene:Solyc11g073300.1	NA	11	-	56294447	56294632	56294447	56294479	56294575	56294632	866	7,16,10	78,62,45	0,4,5	1,10,11	245	149	0.0039407615657645	0.0166028806951	0.052,0.136,0.119	0.0,0.196,0.217	-0.035
2829	gene:Solyc08g015650.2	NA	8	+	5199383	5199583	5199383	5199430	5199517	5199583	2829	16,7,7	118,101,82	4,7,2	8,12,11	236	149	0.003955828624415514	0.0166274198489	0.079,0.042,0.051	0.24,0.269,0.103	-0.147
3791	gene:Solyc11g008270.1	NA	11	+	2496345	2496571	2496345	2496433	2496502	2496571	3791	3,1,1	1,2,0	0,2,3	0,3,0	218	149	0.003951656965270822	0.0166274198489	0.672,0.255,1.0	NA,0.313,1.0	-0.014
2997	gene:Solyc08g065430.2	NA	8	-	53439190	53439432	53439190	53439246	53439379	53439432	2997	34,26,15	156,125,109	8,6,17	50,94,79	282	149	0.003979341149162578	0.0167067321525	0.103,0.099,0.068	0.078,0.033,0.102	0.019
1164	gene:Solyc01g102660.2	NA	1	+	91406776	91406959	91406776	91406805	91406887	91406959	1164	61,56,49	2426,2104,1462	2,4,7	73,309,171	231	149	0.004036752580789991	0.0169280137362	0.016,0.017,0.021	0.017,0.008,0.026	0.001
3758	gene:Solyc09g075530.2	NA	9	+	67232779	67232990	67232779	67232832	67232909	67232990	3758	2,8,3	50,60,25	0,6,3	10,24,36	226	149	0.004055620675522027	0.0169873378237	0.026,0.081,0.073	0.0,0.142,0.052	-0.005
1181	gene:Solyc06g082090.2	NA	6	+	48027395	48027627	48027395	48027480	48027588	48027627	1181	23,6,11	658,417,432	7,28,8	180,496,328	257	149	0.004117722539194708	0.0172274019721	0.02,0.008,0.015	0.022,0.032,0.014	-0.008
1190	gene:Solyc09g075070.2	NA	9	-	66887922	66888061	66887922	66887931	66888029	66888061	1190	3,1,2	45,28,46	0,2,1	7,26,13	247	149	0.004168198157832274	0.0174039801739	0.039,0.021,0.026	0.0,0.044,0.044	-0.001
3337	gene:Solyc09g074650.2	NA	9	+	66467792	66468040	66467792	66467857	66467963	66468040	3337	35,10,19	0,4,2	5,1,4	0,0,0	255	149	0.004171491905870806	0.0174039801739	1.0,0.594,0.847	1.0,1.0,1.0	-0.186
51	gene:Solyc01g091070.2	NA	1	+	84797466	84797713	84797466	84797542	84797624	84797713	51	10,4,2	292,260,152	0,5,4	101,216,157	231	149	0.00417443993609291	0.0174039801739	0.022,0.01,0.008	0.0,0.015,0.016	0.003
1978	gene:Solyc03g053100.2	NA	3	+	22052213	22052441	22052213	22052273	22052393	22052441	1978	7,5,3	212,134,127	0,1,3	20,53,28	269	149	0.004213333007424327	0.0175458011119	0.018,0.02,0.013	0.0,0.01,0.056	-0.005
1910	gene:Solyc03g059250.2	NA	3	+	28178540	28178694	28178540	28178559	28178644	28178694	1910	5,0,6	52,32,30	0,0,0	4,8,4	234	149	0.004274524209256155	0.0177800440519	0.058,0.0,0.113	0.0,0.0,0.0	0.057
494	gene:Solyc05g054230.2	NA	5	-	64191348	64191575	64191348	64191405	64191524	64191575	494	2,3,5	54,17,13	0,0,5	14,33,26	268	149	0.004315766807298651	0.0179308648645	0.02,0.089,0.176	0.0,0.0,0.097	0.063
3239	gene:Solyc06g063370.2	NA	6	-	40048646	40048854	40048646	40048697	40048812	40048854	3239	113,120,58	3963,3660,2033	35,106,72	1290,3825,2873	264	149	0.004380153434883412	0.0181773841508	0.016,0.018,0.016	0.015,0.015,0.014	0.002
2111	gene:Solyc05g018700.2	NA	5	-	22832261	22832494	22832261	22832292	22832478	22832494	2111	4,4,10	6,0,5	1,2,1	0,10,1	335	149	0.004508305170664887	0.0186876520784	0.229,1.0,0.471	1.0,0.082,0.308	0.103
1512	gene:Solyc10g083800.1	NA	10	+	63558205	63558368	63558205	63558265	63558337	63558368	1512	19,1,9	41,21,33	0,1,3	5,28,2	221	149	0.00456778069842014	0.0189026634981	0.238,0.031,0.155	0.0,0.024,0.503	-0.034
2939	gene:Solyc07g014640.2	NA	7	+	5029060	5029212	5029060	5029099	5029183	5029212	2939	12,0,6	136,82,118	0,0,0	21,53,24	233	149	0.004570682947015941	0.0189026634981	0.053,0.0,0.031	0.0,0.0,0.0	0.028
3377	gene:Solyc02g079100.2	NA	2	+	43720665	43720888	43720665	43720707	43720783	43720888	3377	29,29,19	2,0,5	0,0,4	0,0,0	225	149	0.0046264572226636025	0.019111358309	0.906,1.0,0.716	NA,NA,1.0	-0.126
1327	gene:Solyc03g112910.2	NA	3	+	63201211	63201460	63201211	63201308	63201396	63201460	1327	15,5,8	163,141,76	1,10,8	11,50,27	237	149	0.004693693628315128	0.019366868893	0.055,0.022,0.062	0.054,0.112,0.157	-0.061
2810	gene:Solyc04g074530.2	NA	4	+	60522002	60522232	60522002	60522078	60522192	60522232	2810	18,17,6	4,0,0	1,0,0	0,0,0	263	149	0.004739723003592746	0.0195343910274	0.718,1.0,1.0	1.0,NA,NA	-0.094
3557	gene:Solyc01g066900.2	NA	1	+	75154793	75154958	75154793	75154829	75154904	75154958	3557	3,3,5	56,58,34	1,1,1	16,38,33	224	149	0.004955520955277747	0.0204004169303	0.034,0.033,0.089	0.04,0.017,0.02	0.026
1654	gene:Solyc12g042900.1	NA	12	+	39522177	39522417	39522177	39522260	39522366	39522417	1654	36,14,12	780,791,521	11,16,22	172,524,302	255	149	0.004963754444773792	0.0204109582769	0.026,0.01,0.013	0.036,0.018,0.041	-0.015
481	gene:Solyc05g009070.2	NA	5	+	3218919	3219159	3218919	3218980	3219051	3219159	481	52,25,16	216,151,103	2,9,4	25,43,12	220	149	0.005049198911739629	0.0207386046626	0.14,0.101,0.095	0.051,0.124,0.184	-0.008
2324	gene:Solyc01g096070.2	NA	1	+	87181584	87181820	87181584	87181676	87181763	87181820	2324	11,7,8	330,204,215	0,1,2	33,134,91	236	149	0.00506647451805354	0.0207858327434	0.021,0.021,0.023	0.0,0.005,0.014	0.015
57	gene:Solyc02g069100.2	NA	2	-	39065448	39065622	39065448	39065523	39065617	39065622	57	192,83,48	1674,1346,1018	2,11,11	46,195,140	243	149	0.005095728252953666	0.0208820390138	0.066,0.036,0.028	0.026,0.033,0.046	0.008
1785	gene:Solyc01g097160.2	NA	1	+	88113947	88114175	88113947	88114051	88114133	88114175	1785	3,2,2	44,52,30	0,3,0	5,14,5	231	149	0.005168178058837556	0.0211548403364	0.042,0.024,0.041	0.0,0.121,0.0	-0.005
2863	gene:Solyc06g062360.2	NA	6	-	39329505	39329729	39329505	39329532	39329654	39329729	2863	15,9,10	2,2,0	1,4,10	0,2,0	271	149	0.005183603272367675	0.0211870386781	0.805,0.712,1.0	1.0,0.524,1.0	-0.002
3709	gene:Solyc06g008860.2	NA	6	-	2805057	2805201	2805057	2805092	2805164	2805201	3709	13,4,6	3,7,0	0,0,0	0,3,0	221	149	0.00518782131056172	0.0211870386781	0.745,0.278,1.0	NA,0.0,NA	0.674
2059	gene:Solyc09g008490.2	NA	9	+	1975620	1975869	1975620	1975660	1975763	1975869	2059	22,6,13	0,0,4	0,6,9	0,0,0	252	149	0.0052220633676053506	0.021302702944	1.0,1.0,0.658	NA,1.0,1.0	-0.114
2851	gene:Solyc01g100650.2	NA	1	+	90622985	90623233	90622985	90623073	90623158	90623233	2851	3,1,3	42,23,54	1,4,2	18,27,36	234	149	0.0052500984779176516	0.0213928135035	0.044,0.027,0.034	0.034,0.086,0.034	-0.016
3435	gene:Solyc04g064700.2	NA	4	+	55848525	55848703	55848525	55848535	55848608	55848703	3435	20,27,14	239,257,178	3,24,12	91,231,162	222	149	0.005260500659878017	0.0214109517808	0.053,0.066,0.05	0.022,0.065,0.047	0.012
3550	gene:Solyc02g088110.2	NA	2	-	50300286	50300455	50300286	50300316	50300397	50300455	3550	8,5,8	0,2,3	1,1,5	0,0,0	230	149	0.005272811372445658	0.021436808269	1.0,0.618,0.633	1.0,1.0,1.0	-0.25
3264	gene:Solyc09g014300.2	NA	9	-	5792688	5792908	5792688	5792762	5792852	5792908	3264	107,63,48	2491,1721,1389	0,1,0	27,58,31	239	149	0.005334619398822168	0.0216636124119	0.026,0.022,0.021	0.0,0.011,0.0	0.019
1125	gene:Solyc11g007690.1	NA	11	+	1927941	1928146	1927941	1927968	1928056	1928146	1125	6,4,1	273,179,166	1,10,5	62,155,113	237	149	0.005363917777901393	0.0217580340078	0.014,0.014,0.004	0.01,0.039,0.027	-0.015
1789	gene:Solyc05g018600.2	NA	5	-	22404711	22404949	22404711	22404775	22404847	22404949	1789	8,10,3	32,34,23	1,3,1	11,18,8	221	149	0.0053848266249373	0.0218182502213	0.144,0.165,0.081	0.058,0.101,0.078	0.051
1751	gene:Solyc07g041750.2	NA	7	-	54091672	54091915	54091672	54091761	54091845	54091915	1751	5,1,1	9,4,4	0,0,0	2,0,0	233	149	0.005430963756038346	0.0219310971877	0.262,0.138,0.138	0.0,NA,NA	0.179
2034	gene:Solyc01g100950.2	NA	1	-	90837921	90838156	90837921	90837962	90838047	90838156	2034	25,8,5	23,15,27	1,7,2	6,21,17	234	149	0.005419575074856546	0.0219310971877	0.409,0.254,0.105	0.096,0.175,0.07	0.142
3373	gene:Solyc01g067510.2	NA	1	+	76239894	76240394	76239894	76239935	76240341	76240394	3373	304,153,189	4,6,1	78,260,166	2,4,0	555	149	0.005425242761860089	0.0219310971877	0.953,0.873,0.981	0.913,0.946,1.0	-0.017
1269	gene:Solyc08g075890.2	NA	8	+	59981147	59981360	59981147	59981216	59981353	59981360	1269	149,115,73	2,0,1	9,17,22	0,2,1	286	149	0.005455095954730391	0.0220038511717	0.975,1.0,0.974	1.0,0.816,0.92	0.071
1139	gene:Solyc03g026310.2	NA	3	+	3748057	3748298	3748057	3748145	3748247	3748298	1139	6,4,0	183,89,75	0,3,3	36,137,71	251	149	0.0056040922821483175	0.0225795341894	0.019,0.026,0.0	0.0,0.013,0.024	0.003
422	gene:Solyc01g098500.2	NA	1	+	89009285	89009472	89009285	89009340	89009428	89009472	422	72,53,42	188,169,127	7,16,17	21,65,83	237	149	0.005700176635873323	0.0229409793466	0.194,0.165,0.172	0.173,0.134,0.114	0.037
3808	gene:Solyc02g093470.2	NA	2	-	54333629	54333853	54333629	54333673	54333757	54333853	3808	274,115,152	4,5,1	22,49,21	1,0,2	233	149	0.005810056898115247	0.0233570778988	0.978,0.936,0.99	0.934,1.0,0.87	0.033
1063	gene:Solyc09g057870.2	NA	9	-	51564772	51565231	51564772	51564844	51565023	51565231	1063	27,13,10	48,28,35	0,8,0	2,32,9	328	149	0.005932953441738393	0.0238245161645	0.204,0.174,0.115	0.0,0.102,0.0	0.13
2710	gene:Solyc08g060970.2	NA	8	-	46146950	46147144	46146950	46146977	46147061	46147144	2710	0,4,1	83,72,33	2,3,4	19,36,21	233	149	0.005943052648339928	0.0238384653609	0.0,0.034,0.019	0.063,0.051,0.109	-0.057
3643	gene:Solyc02g082700.2	NA	2	-	46355725	46355916	46355725	46355770	46355870	46355916	3643	167,145,115	3350,3461,2183	31,99,85	934,2747,1862	249	149	0.006018202516265175	0.0241130207723	0.029,0.024,0.031	0.019,0.021,0.027	0.006
2064	gene:Solyc08g078750.2	NA	8	-	62491683	62491863	62491683	62491715	62491811	62491863	2064	5,4,4	58,40,48	0,1,0	4,30,9	245	149	0.006193106294592743	0.0247586627199	0.05,0.057,0.048	0.0,0.02,0.0	0.045
2147	gene:Solyc06g062790.2	NA	6	+	39614318	39614496	39614318	39614326	39614400	39614496	2147	8,2,7	150,69,104	0,0,0	8,40,28	223	149	0.00618893408873554	0.0247586627199	0.034,0.019,0.043	0.0,0.0,0.0	0.032
2183	gene:Solyc01g090700.2	NA	1	-	84342122	84342357	84342122	84342207	84342295	84342357	2183	21,5,19	3,1,0	1,6,0	0,0,0	237	149	0.006240951438427381	0.0249222455887	0.815,0.759,1.0	1.0,1.0,NA	-0.142
2436	gene:Solyc09g008520.2	NA	9	-	2007590	2007833	2007590	2007660	2007773	2007833	2436	52,10,25	214,107,110	2,2,6	0,21,8	262	149	0.006298922089620155	0.0251258555193	0.121,0.05,0.114	1.0,0.051,0.299	-0.355
3523	gene:Solyc01g100920.2	NA	1	+	90822222	90822469	90822222	90822293	90822413	90822469	3523	222,134,153	7,2,4	13,57,18	0,0,0	269	149	0.006316979475889805	0.0251699802373	0.946,0.974,0.955	1.0,1.0,1.0	-0.042
1772	gene:Solyc03g043960.2	NA	3	-	7755643	7755849	7755643	7755676	7755783	7755849	1772	11,9,13	371,385,178	1,3,1	104,328,156	256	149	0.006387285165430556	0.0254078452851	0.017,0.013,0.041	0.006,0.005,0.004	0.019
592	gene:Solyc06g071990.2	NA	6	+	44353209	44353454	44353209	44353267	44353350	44353454	592	9,0,20	10,17,9	0,0,1	0,0,0	232	149	0.0063908004399805774	0.0254078452851	0.366,0.0,0.588	NA,NA,1.0	-0.682
2181	gene:Solyc03g096940.2	NA	3	+	59323853	59324097	59323853	59323903	59324005	59324097	2181	17,3,5	3,2,0	4,2,6	0,0,0	251	149	0.0064957787930586975	0.0257967020943	0.771,0.471,1.0	1.0,1.0,1.0	-0.253
388	gene:Solyc08g083360.2	NA	8	+	65831073	65831257	65831073	65831125	65831194	65831257	388	46,32,12	806,927,507	16,40,22	544,1304,1148	218	149	0.006534662502492336	0.0259225090231	0.038,0.023,0.016	0.02,0.021,0.013	0.008
2709	gene:Solyc02g055440.2	NA	2	-	2573786	2574034	2573786	2573865	2573934	2574034	2709	14,9,8	438,476,297	6,24,6	141,456,278	218	149	0.006550957267495813	0.025958528908	0.021,0.013,0.018	0.028,0.035,0.015	-0.009
655	gene:Solyc11g006020.1	NA	11	-	823631	823809	823631	823673	823777	823809	655	35,25,14	691,889,423	5,7,13	149,532,391	253	149	0.006653367515563667	0.0263353314862	0.029,0.016,0.019	0.019,0.008,0.019	0.006
942	gene:Solyc03g079950.2	NA	3	+	51868095	51868247	51868095	51868108	51868220	51868247	942	6,10,2	93,66,49	0,7,3	12,54,55	261	149	0.0067206481130994205	0.0265724086933	0.036,0.08,0.023	0.0,0.069,0.03	0.013
704	gene:Solyc01g095480.2	NA	1	-	86723430	86723628	86723430	86723467	86723552	86723628	704	5,11,3	180,140,113	1,1,2	62,177,168	234	149	0.006761939071256353	0.0267063191859	0.017,0.048,0.017	0.01,0.004,0.008	0.02
1876	gene:Solyc05g006520.2	NA	5	-	1136748	1136975	1136748	1136814	1136907	1136975	1876	17,12,7	469,574,291	1,7,4	72,224,173	242	149	0.006817136196472078	0.0268947982839	0.022,0.013,0.015	0.008,0.019,0.014	0.003
102	gene:Solyc05g014760.2	NA	5	+	8919827	8920022	8919827	8919916	8919999	8920022	102	6,6,11	66,27,40	0,2,0	1,4,7	232	149	0.006940411161218784	0.0273511493517	0.055,0.125,0.15	0.0,0.243,0.0	0.029
510	gene:Solyc08g076470.2	NA	8	+	60480227	60480447	60480227	60480290	60480385	60480447	510	6,1,3	1,0,2	0,0,2	0,0,0	244	149	0.006988168786269372	0.0275092246094	0.786,1.0,0.478	NA,NA,1.0	-0.245
1582	gene:Solyc10g012160.2	NA	10	-	4510358	4510582	4510358	4510437	4510522	4510582	1582	1,8,0	33,31,33	0,0,0	4,35,30	234	149	0.007008764148555165	0.0275582335748	0.019,0.141,0.0	0.0,0.0,0.0	0.053
2735	gene:Solyc06g069430.2	NA	6	-	43176124	43176326	43176124	43176216	43176289	43176326	2735	3,4,1	3,2,1	0,3,2	0,3,0	222	149	0.007015937174679078	0.0275582335748	0.402,0.573,0.402	NA,0.402,1.0	-0.242
2192	gene:Solyc12g014380.1	NA	12	+	5260861	5261058	5260861	5260939	5261010	5261058	2192	20,5,13	326,171,225	1,5,3	41,201,91	220	149	0.007154503640863781	0.0280718692474	0.04,0.019,0.038	0.016,0.017,0.022	0.014
382	gene:Solyc01g100260.2	NA	1	+	90331310	90331502	90331310	90331348	90331421	90331502	382	37,20,17	58,39,27	4,11,2	9,16,14	222	149	0.0072588171779199625	0.0284501353008	0.3,0.256,0.297	0.23,0.316,0.087	0.073
3476	gene:Solyc02g069580.2	NA	2	-	39431856	39432077	39431856	39431877	39432023	39432077	3476	206,117,205	0,0,0	11,41,21	0,0,6	295	149	0.0073675719845739665	0.0288449662682	1.0,1.0,1.0	1.0,1.0,0.639	0.12
2151	gene:Solyc06g062940.2	NA	6	+	39726479	39726649	39726479	39726499	39726589	39726649	2151	23,31,16	534,608,343	23,36,17	203,562,356	239	149	0.007473609808906234	0.029228313144	0.026,0.031,0.028	0.066,0.038,0.029	-0.016
3646	gene:Solyc12g008790.1	NA	12	+	2139114	2139363	2139114	2139219	2139358	2139363	3646	6,4,2	11,6,2	0,0,0	0,2,0	288	149	0.007527060785180027	0.0294053905593	0.22,0.256,0.341	NA,0.0,NA	0.272
2642	gene:Solyc12g008410.1	NA	12	+	1852666	1852882	1852666	1852729	1852807	1852882	2642	9,1,3	29,16,23	1,2,0	1,2,0	227	149	0.00756810101394182	0.0295336523299	0.169,0.039,0.079	0.396,0.396,NA	-0.3
2309	gene:Solyc10g038130.1	NA	10	-	19763154	19763403	19763154	19763241	19763316	19763403	2309	21,19,16	158,140,87	5,16,11	53,154,125	224	149	0.007677223398990943	0.0299270311913	0.081,0.083,0.109	0.059,0.065,0.055	0.031
29	gene:Solyc05g016330.2	NA	5	+	15580957	15581192	15580957	15580998	15581125	15581192	29	4,2,0	13,6,7	0,1,0	4,11,4	276	149	0.007809544916942381	0.0304098946008	0.142,0.153,0.0	0.0,0.047,0.0	0.083
2487	gene:Solyc07g056020.2	NA	7	-	63922465	63922658	63922465	63922499	63922625	63922658	2487	17,11,8	393,243,294	1,6,3	86,351,230	275	149	0.007902270095261024	0.0307376949219	0.023,0.024,0.015	0.006,0.009,0.007	0.013
110	gene:Solyc11g032100.1	NA	11	+	24918410	24918633	24918410	24918448	24918540	24918633	110	6,8,2	93,118,73	0,0,0	12,35,21	241	149	0.00798970061637533	0.031044214706	0.038,0.04,0.017	0.0,0.0,0.0	0.032
1117	gene:Solyc07g043270.2	NA	7	-	56936359	56936578	56936359	56936426	56936509	56936578	1117	30,25,14	7,16,11	4,10,12	5,4,8	232	149	0.008252415678641548	0.0320304116632	0.734,0.501,0.45	0.339,0.616,0.491	0.08
3166	gene:Solyc06g050980.2	NA	6	+	34060992	34061224	34060992	34061076	34061166	34061224	3166	231,247,170	10952,12171,8031	24,102,66	1940,5923,3775	239	149	0.008306602911893066	0.032205988445	0.013,0.012,0.013	0.008,0.011,0.011	0.003
749	gene:Solyc08g081410.2	NA	8	+	64479282	64479467	64479282	64479345	64479413	64479467	749	5,1,5	176,47,102	0,2,0	21,37,36	217	149	0.008325957117016182	0.0322462795555	0.019,0.014,0.033	0.0,0.036,0.0	0.01
423	gene:Solyc01g098500.2	NA	1	+	89008382	89008614	89008382	89008465	89008538	89008614	423	25,3,6	161,75,93	1,8,12	26,56,40	222	149	0.008368827309658489	0.0323774630754	0.094,0.026,0.042	0.025,0.087,0.168	-0.039
1950	gene:Solyc02g071800.2	NA	2	+	41150276	41150524	41150276	41150353	41150452	41150524	1950	6,3,2	0,0,1	0,0,0	0,0,2	248	149	0.008562291609699004	0.0330903600555	1.0,1.0,0.546	NA,NA,0.0	0.849
708	gene:Solyc04g074770.2	NA	4	-	60692827	60693045	60692827	60692895	60692972	60693045	708	150,160,100	4,5,0	5,40,22	0,2,0	226	149	0.008635567524162804	0.0333377381459	0.961,0.955,1.0	1.0,0.93,1.0	-0.005
1731	gene:Solyc05g014240.2	NA	5	-	7998501	7998706	7998501	7998551	7998637	7998706	1731	6,7,4	156,89,81	0,0,0	14,33,22	235	149	0.00881254493706105	0.0339844980531	0.024,0.047,0.03	0.0,0.0,0.0	0.034
720	gene:Solyc10g005590.2	NA	10	-	474605	474825	474605	474646	474764	474825	720	7,10,5	267,335,209	3,10,2	109,281,241	267	149	0.008883124882926216	0.034220003564	0.014,0.016,0.013	0.015,0.019,0.005	0.001
311	gene:Solyc12g036170.1	NA	12	+	53572840	53573089	53572840	53572955	53573033	53573089	311	66,27,40	908,1184,538	13,29,12	207,859,599	227	149	0.008927349798521523	0.0343535877808	0.046,0.015,0.047	0.04,0.022,0.013	0.011
3216	gene:Solyc03g097290.2	NA	3	+	59619250	59619463	59619250	59619301	59619369	59619463	3216	19,9,19	538,337,345	16,24,11	143,419,228	217	149	0.0090221511490982	0.0346813032419	0.024,0.018,0.036	0.071,0.038,0.032	-0.021
3378	gene:Solyc02g079100.2	NA	2	+	43720665	43720888	43720665	43720707	43720792	43720888	3378	40,33,28	420,342,296	0,2,5	7,28,27	234	149	0.009033877789825007	0.0346893194107	0.057,0.058,0.057	0.0,0.044,0.105	0.008
1095	gene:Solyc12g019750.1	NA	12	-	11308716	11308957	11308716	11308809	11308892	11308957	1095	41,36,46	5,1,0	3,22,12	0,0,2	232	149	0.009224634314559742	0.0353087598551	0.84,0.959,1.0	1.0,1.0,0.794	0.002
3263	gene:Solyc09g014300.2	NA	9	-	5792688	5792908	5792688	5792762	5792844	5792908	3263	77,44,38	4,13,4	0,1,0	0,0,0	231	149	0.00920798071469207	0.0353087598551	0.925,0.686,0.86	NA,1.0,NA	-0.176
578	gene:Solyc08g005470.2	NA	8	-	348573	348804	348573	348661	348772	348804	578	14,3,11	274,182,113	2,0,0	25,54,48	260	149	0.009219795184051284	0.0353087598551	0.028,0.009,0.053	0.044,0.0,0.0	0.015
3809	gene:Solyc11g068800.1	NA	11	-	53421780	53422021	53421780	53421846	53421947	53422021	3809	5,4,1	47,52,22	0,0,0	11,14,24	250	149	0.009235444515871513	0.0353125710607	0.06,0.044,0.026	0.0,0.0,0.0	0.043
1966	gene:Solyc08g060860.2	NA	8	-	45633124	45633289	45633124	45633195	45633277	45633289	1966	16,11,24	0,1,3	0,11,10	0,0,0	231	149	0.009248042852790439	0.0353232040173	1.0,0.876,0.838	NA,1.0,1.0	-0.095
3705	gene:Solyc02g084490.1	NA	2	+	47583619	47583850	47583619	47583693	47583778	47583850	3705	10,6,8	336,114,164	0,0,0	20,65,55	234	149	0.009467764355701408	0.0361240892384	0.019,0.032,0.03	0.0,0.0,0.0	0.027
806	gene:Solyc02g091030.2	NA	2	+	52471412	52471628	52471412	52471487	52471604	52471628	806	2,0,2	2,3,1	0,0,0	0,0,2	266	149	0.00965367717618305	0.0367944178813	0.359,0.0,0.528	NA,NA,0.0	0.296
1141	gene:Solyc03g026310.2	NA	3	+	3752458	3752699	3752458	3752525	3752642	3752699	1141	5,6,5	271,275,160	5,4,4	53,153,142	266	149	0.009673078054758446	0.0368293490381	0.01,0.012,0.017	0.05,0.014,0.016	-0.014
398	gene:Solyc04g053120.2	NA	4	-	51717589	51717838	51717589	51717645	51717749	51717838	398	4,12,8	260,234,123	2,1,4	106,309,238	253	149	0.009774271600230085	0.0371752951561	0.009,0.029,0.037	0.011,0.002,0.01	0.017
830	gene:Solyc02g063130.2	NA	2	-	35175358	35175542	35175358	35175402	35175476	35175542	830	21,46,15	509,553,235	10,21,19	103,277,174	223	149	0.009871863442245964	0.037506826468	0.027,0.053,0.041	0.061,0.048,0.068	-0.019
885	gene:Solyc02g066940.2	NA	2	-	37192537	37192782	37192537	37192575	37192661	37192782	885	8,6,4	0,0,2	0,0,5	0,0,0	235	149	0.00989500746341467	0.037555102166	1.0,1.0,0.559	NA,NA,1.0	-0.147
2571	gene:Solyc05g018620.2	NA	5	-	22621179	22621424	22621179	22621235	22621330	22621424	2571	22,13,8	569,474,297	0,7,1	57,188,168	244	149	0.00992642360537753	0.0376346387062	0.023,0.016,0.016	0.0,0.022,0.004	0.01
1168	gene:Solyc12g089280.1	NA	12	+	64405677	64405913	64405677	64405732	64405872	64405913	1168	12,3,6	67,39,28	1,5,0	4,24,2	289	149	0.010033931195948568	0.0379622339043	0.085,0.038,0.099	0.114,0.097,0.0	0.004
1176	gene:Solyc08g083040.2	NA	8	-	65626528	65626715	65626528	65626590	65626676	65626715	1176	11,7,5	192,127,103	1,2,2	58,98,70	235	149	0.010033738736063598	0.0379622339043	0.035,0.034,0.03	0.011,0.013,0.018	0.019
560	gene:Solyc01g079210.2	NA	1	+	78303454	78303678	78303454	78303515	78303643	78303678	560	15,14,9	85,92,56	2,15,5	40,75,53	277	149	0.010083237830822118	0.0381087076841	0.087,0.076,0.08	0.026,0.097,0.048	0.024
2958	gene:Solyc07g042620.2	NA	7	+	56091907	56092138	56091907	56091914	56092057	56092138	2958	50,47,26	427,296,255	12,14,6	69,215,139	292	149	0.010125047086829068	0.0382265681201	0.056,0.075,0.049	0.082,0.032,0.022	0.015
3729	gene:Solyc01g106330.2	NA	1	+	94266512	94266727	94266512	94266561	94266645	94266727	3729	3,2,0	31,25,26	0,9,3	19,27,14	233	149	0.010351547840126225	0.0390407433216	0.058,0.049,0.0	0.0,0.176,0.121	-0.063
3295	gene:Solyc06g062590.2	NA	6	-	39506115	39506358	39506115	39506160	39506249	39506358	3295	26,3,9	196,148,138	2,12,3	15,56,34	238	149	0.0104486251327823	0.0393656054741	0.077,0.013,0.039	0.077,0.118,0.052	-0.039
3778	gene:Solyc04g048900.2	NA	4	+	38567550	38567762	38567550	38567598	38567681	38567762	3778	50,42,26	1229,1427,946	3,8,9	158,390,298	232	149	0.01062248818390293	0.0399787787507	0.025,0.019,0.017	0.012,0.013,0.019	0.006
3686	gene:Solyc03g120430.2	NA	3	-	68823556	68823775	68823556	68823619	68823696	68823775	3686	8,14,7	347,313,181	4,8,2	130,418,280	226	149	0.01090431984881151	0.040996596464	0.015,0.029,0.025	0.02,0.012,0.005	0.011
3822	gene:Solyc01g109010.2	NA	1	-	96101554	96102136	96101554	96101743	96102003	96102136	3822	142,25,78	4,3,0	8,14,8	0,0,0	409	149	0.010961610056916801	0.0411689697127	0.928,0.752,1.0	1.0,1.0,1.0	-0.107
1295	gene:Solyc09g074230.2	NA	9	-	66004082	66004305	66004082	66004175	66004267	66004305	1295	37,37,25	5,0,1	3,7,4	0,0,0	241	149	0.011209280633957253	0.0420114497094	0.821,1.0,0.939	1.0,1.0,1.0	-0.08
3305	gene:Solyc12g037980.1	NA	12	-	49586021	49586222	49586021	49586099	49586168	49586222	3305	4,2,8	196,130,96	4,6,2	27,109,54	218	149	0.011205779158875296	0.0420114497094	0.014,0.01,0.054	0.092,0.036,0.025	-0.025
3306	gene:Solyc01g006330.2	NA	1	+	912288	912520	912288	912349	912427	912520	3306	17,6,7	167,147,98	2,5,9	71,216,182	227	149	0.011256319257522837	0.0421438467103	0.063,0.026,0.045	0.018,0.015,0.031	0.023
3048	gene:Solyc12g015870.1	NA	12	+	5861371	5861602	5861371	5861456	5861529	5861602	3048	38,50,16	344,292,180	13,23,17	90,183,88	222	149	0.011679710054128505	0.0436835725309	0.069,0.103,0.056	0.088,0.078,0.115	-0.018
2469	gene:Solyc04g063210.2	NA	4	-	55350973	55351126	55350973	55351030	55351116	55351126	2469	402,204,227	24,17,26	12,42,31	3,4,2	235	149	0.012009385234664601	0.0448234108655	0.914,0.884,0.847	0.717,0.869,0.908	0.05
3140	gene:Solyc06g051570.2	NA	6	-	35094127	35094339	35094127	35094183	35094261	35094339	3140	5,4,3	46,31,20	5,9,2	13,50,32	227	149	0.011998529329390422	0.0448234108655	0.067,0.078,0.09	0.202,0.106,0.039	-0.037
2659	gene:Solyc03g097000.2	NA	3	+	59365147	59365336	59365147	59365184	59365271	59365336	2659	3,4,0	0,2,0	0,1,0	0,0,0	236	149	0.012158167613893161	0.0453316964506	1.0,0.558,NA	NA,1.0,NA	-0.221
1807	gene:Solyc08g029050.2	NA	8	-	38297339	38297544	38297339	38297396	38297487	38297544	1807	1,0,0	8,7,17	1,2,2	7,8,9	240	149	0.012275394956070572	0.0457069462573	0.072,0.0,0.0	0.081,0.134,0.121	-0.088
2640	gene:Solyc06g051160.2	NA	6	-	34324979	34325219	34324979	34324984	34325113	34325219	2640	2,8,2	58,79,38	0,0,0	19,41,37	278	149	0.012284218185320335	0.0457069462573	0.018,0.051,0.027	0.0,0.0,0.0	0.032
875	gene:Solyc05g047520.2	NA	5	+	59006928	59007141	59006928	59006972	59007072	59007141	875	11,9,12	6,1,1	5,10,2	0,2,9	249	149	0.012381132039103623	0.0460199515255	0.523,0.843,0.878	1.0,0.749,0.117	0.126
346	gene:Solyc04g082530.2	NA	4	-	66177935	66178159	66177935	66178034	66178110	66178159	346	2,0,2	7,9,7	0,0,0	2,0,1	225	149	0.012411849442208519	0.0460865162983	0.159,0.0,0.159	0.0,NA,0.0	0.106
2927	gene:Solyc05g006760.2	NA	5	+	1385244	1385492	1385244	1385334	1385477	1385492	2927	1,0,0	1,6,0	1,0,0	0,0,0	292	149	0.012808253620519832	0.047460449564	0.338,0.0,NA	1.0,NA,NA	-0.831
3278	gene:Solyc04g082760.2	NA	4	-	66318756	66318994	66318756	66318863	66318943	66318994	3278	9,4,7	2,2,0	0,1,0	0,0,0	229	149	0.012805073319296855	0.047460449564	0.745,0.565,1.0	NA,1.0,NA	-0.23
419	gene:Solyc01g098500.2	NA	1	+	89009558	89009745	89009558	89009608	89009685	89009745	419	14,7,15	338,294,228	2,2,2	47,142,113	226	149	0.013055373874836065	0.0483263736643	0.027,0.015,0.042	0.027,0.009,0.012	0.012
3645	gene:Solyc12g008790.1	NA	12	+	2134018	2134264	2134018	2134109	2134195	2134264	3645	3,0,6	52,11,35	0,0,0	5,1,4	235	149	0.013253664968294264	0.0490099553504	0.035,0.0,0.098	0.0,0.0,0.0	0.044
407	gene:Solyc04g039730.2	NA	4	-	12728924	12729173	12728924	12728996	12729085	12729173	407	18,0,9	57,18,29	0,1,0	0,3,5	238	149	0.013295134526082499	0.0491128275409	0.165,0.0,0.163	NA,0.173,0.0	0.023
1484	gene:Solyc07g022770.1	NA	7	+	21539116	21539275	21539116	21539149	21539222	21539275	1484	3,1,6	159,33,92	2,3,0	29,66,47	222	149	0.013437137131928073	0.0495864814366	0.013,0.02,0.042	0.044,0.03,0.0	0.0
1791	gene:Solyc09g090510.2	NA	9	+	70018346	70018556	70018346	70018429	70018517	70018556	1791	32,28,18	5,2,3	4,1,1	0,0,2	237	149	0.01361241337734404	0.0501304640038	0.801,0.898,0.79	1.0,1.0,0.239	0.083
2866	gene:Solyc09g014760.2	NA	9	-	6846804	6847007	6846804	6846893	6846972	6847007	2866	35,14,18	766,676,588	2,15,11	169,598,327	228	149	0.013607401608010451	0.0501304640038	0.029,0.013,0.02	0.008,0.016,0.022	0.005
1341	gene:Solyc07g022790.2	NA	7	+	21609917	21610140	21609917	21609968	21610059	21610140	1341	3,3,1	109,80,79	0,0,2	23,121,55	240	149	0.013647286686427439	0.050207502554	0.017,0.023,0.008	0.0,0.0,0.022	0.009
858	gene:Solyc10g081060.1	NA	10	+	62242668	62242913	62242668	62242764	62242868	62242913	858	3,8,7	187,178,123	1,13,5	58,146,90	253	149	0.013683603176347946	0.0502896876696	0.009,0.026,0.032	0.01,0.05,0.032	-0.008
217	gene:Solyc03g058880.2	NA	3	+	26427409	26427576	26427409	26427464	26427529	26427576	217	11,14,1	4,0,0	4,4,0	0,0,0	214	149	0.013741645016317467	0.0504000395196	0.657,1.0,1.0	1.0,1.0,NA	-0.114
241	gene:Solyc09g091820.2	NA	9	+	71033793	71034040	71033793	71033884	71033964	71034040	241	37,10,21	1164,680,709	2,1,7	129,408,275	229	149	0.01373280931243713	0.0504000395196	0.02,0.009,0.019	0.01,0.002,0.016	0.007
1798	gene:Solyc01g095740.2	NA	1	-	86939540	86939777	86939540	86939636	86939722	86939777	1798	3,8,1	83,76,51	0,2,0	32,101,73	235	149	0.013906413493761968	0.0509291392594	0.022,0.063,0.012	0.0,0.012,0.0	0.028
2857	gene:Solyc09g057920.2	NA	9	+	52258223	52258460	52258223	52258264	52258393	52258460	2857	1,0,1	1,0,0	1,2,0	0,0,0	278	149	0.01391421453363434	0.0509291392594	0.349,NA,1.0	1.0,1.0,NA	-0.326
3714	gene:Solyc10g054080.1	NA	10	-	54560615	54560857	54560615	54560669	54560750	54560857	3714	1,3,0	5,1,2	0,1,0	0,6,0	230	149	0.013947791949546073	0.0510001579619	0.115,0.66,0.0	NA,0.097,NA	0.161
3024	gene:Solyc12g015640.1	NA	12	+	5643852	5644068	5643852	5643927	5644054	5644068	3024	1,1,1	1,0,0	1,0,0	0,0,0	276	149	0.014083530645952773	0.0514442063595	0.351,1.0,1.0	1.0,NA,NA	-0.216
1079	gene:Solyc01g110280.2	NA	1	-	96997040	96997249	96997040	96997077	96997180	96997249	1079	14,7,2	232,257,153	1,0,2	44,90,52	252	149	0.014147068572401951	0.0516238871435	0.034,0.016,0.008	0.013,0.0,0.022	0.008
3199	gene:Solyc02g094320.2	NA	2	+	54883156	54883374	54883156	54883237	54883310	54883374	3199	9,4,2	167,116,150	0,1,4	18,91,60	222	149	0.014226395366849111	0.0518607604153	0.035,0.023,0.009	0.0,0.007,0.043	0.006
1378	gene:Solyc12g041880.1	NXD1	12	-	42384277	42384471	42384277	42384288	42384418	42384471	1378	189,188,96	13,3,11	80,218,121	4,9,8	279	149	0.014361363331587464	0.052299782659	0.886,0.971,0.823	0.914,0.928,0.89	-0.017
3684	gene:Solyc11g010230.1	NA	11	-	3291161	3291380	3291161	3291221	3291308	3291380	3684	2,1,1	0,1,0	0,4,0	0,0,0	236	149	0.014481423723420664	0.0526836830706	1.0,0.387,1.0	NA,1.0,NA	-0.204
1451	gene:Solyc10g083710.1	NA	10	+	63476165	63476401	63476165	63476235	63476322	63476401	1451	3,0,5	20,14,5	0,0,4	2,2,2	236	149	0.014643234227214853	0.0532185421712	0.087,0.0,0.387	0.0,0.0,0.558	-0.028
470	gene:Solyc07g009320.2	NA	7	-	4368328	4368536	4368328	4368375	4368459	4368536	470	4,0,0	0,0,0	1,0,0	1,0,0	233	149	0.014762363653388427	0.0535973606709	1.0,NA,NA	0.39,NA,NA	0.61
1273	gene:Solyc08g075890.2	NA	8	+	59979770	59979939	59979770	59979778	59979868	59979939	1273	132,59,78	4,2,3	3,12,5	0,0,0	239	149	0.014810472081701912	0.0537178211189	0.954,0.948,0.942	1.0,1.0,1.0	-0.052
1340	gene:Solyc07g022790.2	NA	7	+	21609917	21610140	21609917	21609968	21610063	21610140	1340	5,6,1	1,0,1	0,0,3	0,0,0	244	149	0.01484029797974283	0.053771794694	0.753,1.0,0.379	NA,NA,1.0	-0.289
988	gene:Solyc07g043310.2	NA	7	+	56994206	56994426	56994206	56994245	56994334	56994426	988	27,11,6	446,341,264	0,1,0	13,30,28	238	149	0.01485921959357848	0.0537861892331	0.037,0.02,0.014	0.0,0.02,0.0	0.017
121	gene:Solyc08g029200.2	NA	8	-	37869760	37869949	37869760	37869833	37869918	37869949	121	5,3,2	68,35,36	0,0,0	6,14,6	234	149	0.014884241309794754	0.0538226132991	0.045,0.052,0.034	0.0,0.0,0.0	0.044
1824	gene:Solyc04g008660.2	NA	4	+	2295894	2296121	2295894	2295998	2296079	2296121	1824	5,0,5	65,27,59	0,0,0	10,23,34	230	149	0.014922736154766497	0.0539076352258	0.047,0.0,0.052	0.0,0.0,0.0	0.033
1300	gene:Solyc09g074230.2	NA	9	-	66005362	66005559	66005362	66005455	66005542	66005559	1300	23,15,11	604,531,411	4,4,3	57,156,131	236	149	0.014968667252736902	0.0540035996524	0.023,0.018,0.017	0.042,0.016,0.014	-0.005
754	gene:Solyc06g051080.2	NA	6	+	34199536	34199732	34199536	34199578	34199656	34199732	754	47,16,26	640,383,341	5,4,1	32,131,68	227	149	0.014979319747937158	0.0540035996524	0.046,0.027,0.048	0.093,0.02,0.01	-0.001
1505	gene:Solyc10g083800.1	NA	10	+	63558342	63558522	63558342	63558368	63558516	63558522	1505	36,8,40	5,0,0	2,11,4	0,0,2	297	149	0.015360171278907745	0.055321217479	0.783,1.0,1.0	1.0,1.0,0.501	0.094
1531	gene:Solyc06g071800.2	NA	6	-	44223437	44223677	44223437	44223590	44223670	44223677	1531	90,16,40	2,0,7	0,7,0	0,2,0	229	149	0.015440947579250774	0.0555010283618	0.967,1.0,0.788	NA,0.695,NA	0.223
83	gene:Solyc06g068670.2	NA	6	-	42569920	42570154	42569920	42569980	42570081	42570154	83	130,106,61	1066,801,539	42,68,66	301,855,688	250	149	0.01543252255385727	0.0555010283618	0.068,0.073,0.063	0.077,0.045,0.054	0.009
235	gene:Solyc09g047910.2	NA	9	-	33696249	33696455	33696249	33696336	33696437	33696455	235	3,2,4	16,20,13	0,2,1	0,6,5	250	149	0.01551337371960887	0.0557057072287	0.101,0.056,0.155	NA,0.166,0.107	-0.033
1840	gene:Solyc10g080130.1	NA	10	+	61518622	61518826	61518622	61518692	61518778	61518826	1840	0,0,3	11,0,5	0,0,0	0,5,1	235	149	0.01553986294147138	0.0557111920652	0.0,NA,0.276	NA,0.0,0.0	0.138
1872	gene:Solyc01g044490.2	NA	1	+	44122004	44122222	44122004	44122060	44122171	44122222	1872	1,2,1	1,0,0	1,0,0	0,0,0	260	149	0.015553462735965706	0.0557111920652	0.364,1.0,1.0	1.0,NA,NA	-0.212
804	gene:Solyc02g091030.2	NA	2	+	52471412	52471656	52471412	52471487	52471628	52471656	804	8,0,6	0,0,2	0,1,1	0,0,0	290	149	0.015561352980964269	0.0557111920652	1.0,NA,0.607	NA,1.0,1.0	-0.197
2682	gene:Solyc10g084760.1	NA	10	-	64174179	64174395	64174179	64174246	64174317	64174395	2682	20,10,8	2,2,1	1,9,2	0,4,2	220	149	0.01569221483632459	0.0561238459057	0.871,0.772,0.844	1.0,0.604,0.404	0.16
576	gene:Solyc05g013460.2	NA	5	+	6661017	6661209	6661017	6661074	6661177	6661209	576	28,22,23	0,1,2	5,21,19	1,4,1	252	149	0.01573869094100383	0.0562341708101	1.0,0.929,0.872	0.747,0.756,0.918	0.127
3322	gene:Solyc05g053100.2	NA	5	+	63222826	63223046	63222826	63222901	63222968	63223046	3322	48,41,30	135,138,69	29,60,37	99,230,157	216	149	0.01578033265865416	0.0563270207399	0.197,0.17,0.231	0.168,0.153,0.14	0.046
1072	gene:Solyc12g099270.1	NA	12	-	66471203	66471424	66471203	66471292	66471376	66471424	1072	22,15,21	305,161,155	3,17,11	33,101,70	233	149	0.015906891534601255	0.0567224933018	0.044,0.056,0.08	0.055,0.097,0.091	-0.021
1801	gene:Solyc04g049010.2	NA	4	-	39180358	39180582	39180358	39180410	39180503	39180582	1801	3,2,0	0,0,0	0,1,0	0,1,0	242	149	0.01621133345028232	0.0577508690635	1.0,1.0,NA	NA,0.381,NA	0.619
3876	gene:Solyc03g034250.2	NA	3	-	5936351	5936559	5936351	5936457	5936529	5936559	3876	7,8,0	131,112,103	0,0,0	14,73,45	221	149	0.016241253272882065	0.0578002267812	0.035,0.046,0.0	0.0,0.0,0.0	0.027
1401	gene:Solyc01g056810.2	NA	1	-	56750729	56750929	56750729	56750755	56750843	56750929	1401	3,3,4	75,90,50	1,3,4	24,38,29	237	149	0.016327509746983444	0.0580497826775	0.025,0.021,0.048	0.026,0.047,0.08	-0.02
1123	gene:Solyc12g055720.1	NA	12	-	61692954	61693196	61692954	61693020	61693103	61693196	1123	3,2,8	316,122,168	2,4,0	28,94,73	232	149	0.016353652837651743	0.0580853335734	0.006,0.01,0.03	0.044,0.027,0.0	-0.008
673	gene:Solyc04g054180.2	NA	4	-	51887121	51887370	51887121	51887214	51887306	51887370	673	8,2,4	3,2,2	1,1,1	0,0,2	241	149	0.01649563372471525	0.058531844321	0.622,0.382,0.553	1.0,1.0,0.236	-0.226
3419	gene:Solyc07g043260.2	NA	7	-	56921996	56922190	56921996	56922038	56922115	56922190	3419	26,45,23	88,108,42	6,36,10	16,27,27	226	149	0.016775356925482182	0.0594657479979	0.163,0.216,0.265	0.198,0.468,0.196	-0.073
2145	gene:Solyc03g083960.2	NA	3	-	53896142	53896352	53896142	53896241	53896320	53896352	2145	1,7,3	32,38,27	0,0,2	4,20,6	228	149	0.016851241867233798	0.0596759529905	0.02,0.107,0.068	0.0,0.0,0.179	0.005
117	gene:Solyc11g062410.1	NA	11	-	49438143	49438364	49438143	49438233	49438317	49438364	117	74,47,44	489,349,301	2,3,5	8,28,31	233	149	0.01713589251311182	0.0606243276914	0.088,0.079,0.085	0.138,0.064,0.093	-0.014
2274	gene:Solyc04g049490.2	NA	4	+	42103053	42103297	42103053	42103147	42103241	42103297	2274	8,2,1	2,2,1	0,0,1	0,0,0	243	149	0.017374595748537794	0.0614084435199	0.71,0.38,0.38	NA,NA,1.0	-0.51
2821	gene:Solyc05g008870.2	NA	5	+	3094402	3094643	3094402	3094477	3094589	3094643	2821	5,7,5	141,105,88	1,1,2	49,120,53	261	149	0.017517927551571427	0.0618542721595	0.02,0.037,0.031	0.012,0.005,0.021	0.017
1590	gene:Solyc06g072580.2	NA	6	-	44764197	44764415	44764197	44764259	44764340	44764415	1590	10,2,0	0,0,0	0,1,0	0,1,0	230	149	0.017563822442134402	0.0619555226929	1.0,1.0,NA	NA,0.393,NA	0.607
1835	gene:Solyc10g054130.1	NA	10	+	54668633	54668843	54668633	54668725	54668797	54668843	1835	1,0,0	0,2,0	0,2,0	0,2,1	221	149	0.017676211440034104	0.0622908998641	1.0,0.0,NA	NA,0.403,0.0	0.298
2259	gene:Solyc10g084920.1	NA	10	-	64276515	64276750	64276515	64276604	64276681	64276750	2259	0,2,3	87,99,54	0,2,2	11,33,13	226	149	0.01770985299850256	0.0623483865838	0.0,0.013,0.035	0.0,0.038,0.092	-0.027
1782	gene:Solyc04g079430.2	NA	4	-	63933670	63933911	63933670	63933729	63933853	63933911	1782	4,4,2	91,57,38	0,4,7	7,27,21	273	149	0.01785622188093623	0.0628022349243	0.023,0.037,0.028	0.0,0.075,0.154	-0.047
120	gene:Solyc04g008810.2	NA	4	+	2432008	2432184	2432008	2432011	2432108	2432184	120	30,29,36	1250,1266,1053	53,96,67	1738,3327,2160	246	149	0.01789641308991305	0.0628821233374	0.014,0.014,0.02	0.018,0.017,0.018	-0.002
884	gene:Solyc02g066940.2	NA	2	-	37192380	37192593	37192380	37192456	37192540	37192593	884	54,8,30	377,127,255	1,5,7	30,101,59	233	149	0.01812519579148754	0.0636238580076	0.084,0.039,0.07	0.021,0.031,0.071	0.023
759	gene:Solyc04g077650.2	NA	4	+	62592170	62592413	62592170	62592242	62592319	62592413	759	21,32,22	110,142,74	2,2,2	6,5,5	226	149	0.01814617968447726	0.0636354332405	0.112,0.129,0.164	0.18,0.209,0.209	-0.064
1234	gene:Solyc07g063040.2	NA	7	+	65634354	65634569	65634354	65634450	65634533	65634569	1234	1,0,1	0,0,0	1,0,0	0,0,1	232	149	0.01820993133663873	0.0637968188405	1.0,NA,1.0	1.0,NA,0.0	0.5
1210	gene:Solyc04g079070.2	NA	4	-	63652099	63652331	63652099	63652145	63652258	63652331	1210	3,0,3	13,7,15	0,0,1	10,12,5	262	149	0.01823323423561208	0.0638163198246	0.116,0.0,0.102	0.0,0.0,0.102	0.039
2038	gene:Solyc06g019200.2	NA	6	-	18152318	18152558	18152318	18152429	18152501	18152558	2038	50,25,28	0,5,1	1,9,6	0,0,0	221	149	0.018485347561546798	0.0646358411336	1.0,0.771,0.95	1.0,1.0,1.0	-0.093
1448	gene:Solyc12g010740.1	NA	12	+	3663341	3663560	3663341	3663397	3663494	3663560	1448	5,0,6	58,37,54	0,4,0	3,3,3	246	149	0.01853855272505156	0.0647589443735	0.05,0.0,0.063	0.0,0.447,0.0	-0.111
3854	gene:Solyc11g008990.1	NA	11	-	3142137	3142349	3142137	3142200	3142284	3142349	3854	1,2,2	1,1,2	1,0,0	0,0,0	233	149	0.018594949132554734	0.0648929456634	0.39,0.561,0.39	1.0,NA,NA	-0.553
1656	gene:Solyc03g025980.2	NA	3	+	3402974	3403109	3402974	3402979	3403070	3403109	1656	17,2,12	0,0,5	6,4,13	0,0,0	240	149	0.018868919939677146	0.0657852460688	1.0,1.0,0.598	1.0,1.0,1.0	-0.134
3829	gene:Solyc01g100380.2	NA	1	-	90429249	90429454	90429249	90429304	90429397	90429454	3829	64,65,47	2519,2357,1928	18,43,26	695,1823,1396	242	149	0.01891584814287866	0.0658850160872	0.015,0.017,0.015	0.016,0.014,0.011	0.002
2285	gene:Solyc10g078480.1	NA	10	-	60292271	60292493	60292271	60292361	60292431	60292493	2285	2,3,1	0,4,1	0,0,2	0,0,0	219	149	0.018953644334508506	0.0659528165528	1.0,0.338,0.405	NA,NA,1.0	-0.419
684	gene:Solyc03g006460.2	NA	3	-	1048229	1048466	1048229	1048320	1048400	1048466	684	1,1,0	1,1,0	1,0,1	0,0,0	229	149	0.01911837292246549	0.0664617447102	0.394,0.394,NA	1.0,NA,1.0	-0.606
3660	gene:Solyc11g011960.1	NA	11	-	4912804	4912997	4912804	4912831	4912916	4912997	3660	46,79,35	2999,3985,1747	11,28,20	409,1065,722	234	149	0.01915979138188305	0.0665414376371	0.01,0.012,0.013	0.017,0.016,0.017	-0.005
2725	gene:Solyc03g111570.2	NA	3	+	62206322	62206533	62206322	62206365	62206444	62206533	2725	4,3,4	201,121,145	0,1,2	12,32,37	228	149	0.019362343631524576	0.0671800505171	0.013,0.016,0.018	0.0,0.02,0.034	-0.002
3852	gene:Solyc11g008990.1	NA	11	-	3142137	3142349	3142137	3142207	3142284	3142349	3852	1,2,2	1,0,0	1,0,0	0,0,0	226	149	0.019525197398063562	0.0676798268191	0.397,1.0,1.0	1.0,NA,NA	-0.201
1964	gene:Solyc06g082810.2	NA	6	+	48486252	48486460	48486252	48486303	48486378	48486460	1964	11,0,1	0,0,1	0,0,1	0,0,0	224	149	0.019803482286174682	0.0683809301974	1.0,NA,0.399	NA,NA,1.0	-0.3
2453	gene:Solyc06g060460.2	NA	6	-	38484232	38485088	38484232	38484418	38484992	38485088	2453	387,192,312	2,1,0	15,62,49	0,1,2	723	149	0.0197831381209381	0.0683809301974	0.976,0.975,1.0	1.0,0.927,0.835	0.063
3720	gene:Solyc12g016210.1	NA	12	-	6354864	6355067	6354864	6354987	6355062	6355067	3720	3,1,2	3,1,1	0,1,0	0,0,0	224	149	0.019803482286174682	0.0683809301974	0.399,0.399,0.571	NA,1.0,NA	-0.544
855	gene:Solyc09g091440.2	NA	9	-	70724373	70724596	70724373	70724441	70724528	70724596	855	3,2,2	10,1,0	0,4,0	4,5,0	236	149	0.019780365515491064	0.0683809301974	0.159,0.558,1.0	0.0,0.336,NA	0.404
2486	gene:Solyc11g008580.1	NA	11	-	2765537	2765748	2765537	2765626	2765718	2765748	2486	11,10,3	343,365,195	3,4,0	48,108,92	241	149	0.019834698771257726	0.0684230548217	0.019,0.017,0.009	0.037,0.022,0.0	-0.005
2446	gene:Solyc10g078340.1	NA	10	-	60157905	60158153	60157905	60157944	60158039	60158153	2446	7,8,4	3,1,0	3,6,4	1,7,1	244	149	0.02003809756023723	0.0690585009787	0.588,0.83,1.0	0.647,0.344,0.71	0.239
648	gene:Solyc01g080510.2	NA	1	+	79760750	79760992	79760750	79760805	79760895	79760992	648	49,37,30	4,7,0	11,18,11	8,1,2	239	149	0.020417239856678003	0.0702978267984	0.884,0.767,1.0	0.462,0.918,0.774	0.166
341	gene:Solyc07g055050.2	NA	7	+	63183962	63184170	63183962	63183992	63184074	63184170	341	64,15,47	1,2,1	32,64,44	1,2,7	231	149	0.020501907678617298	0.0705218583438	0.976,0.829,0.968	0.954,0.954,0.802	0.021
1470	gene:Solyc02g063490.2	NA	2	-	35566669	35566907	35566669	35566725	35566843	35566907	1470	2,4,1	0,0,0	0,1,0	1,0,0	267	149	0.020618516323799626	0.070855226106	1.0,1.0,1.0	0.0,1.0,NA	0.5
1192	gene:Solyc01g098610.2	NA	1	-	89080261	89080492	89080261	89080331	89080418	89080492	1192	45,16,29	412,317,264	1,2,7	28,60,70	236	149	0.02080775755600325	0.0714373203115	0.065,0.031,0.065	0.022,0.021,0.059	0.02
3508	gene:Solyc01g090770.2	NA	1	-	84423662	84423861	84423662	84423716	84423808	84423861	3508	7,9,10	142,106,81	1,7,10	50,94,114	241	149	0.02095342612284205	0.0718688533746	0.03,0.05,0.071	0.012,0.044,0.051	0.015
3688	gene:Solyc03g120430.2	NA	3	-	68823439	68823611	68823439	68823508	68823587	68823611	3688	13,14,11	381,350,174	5,17,12	142,460,306	228	149	0.021227151215420483	0.0727383714982	0.022,0.025,0.04	0.022,0.024,0.025	0.005
1402	gene:Solyc11g045100.1	NA	11	-	31778640	31778862	31778640	31778691	31778786	31778862	1402	2,4,0	77,50,57	2,2,2	9,31,19	244	149	0.021328535979724967	0.0730162440105	0.016,0.047,0.0	0.119,0.038,0.06	-0.051
3866	gene:Solyc01g099930.2	NA	1	-	90042485	90042704	90042485	90042564	90042642	90042704	3866	24,17,14	28,41,29	0,7,0	0,6,10	227	149	0.021529085327311917	0.073632746205	0.36,0.214,0.241	NA,0.434,0.0	0.055
2862	gene:Solyc07g024000.2	NA	7	+	23796584	23796806	23796584	23796591	23796670	23796806	2862	15,9,4	355,265,238	0,3,0	32,168,109	228	149	0.021776360528427546	0.0744077352149	0.027,0.022,0.011	0.0,0.012,0.0	0.016
1404	gene:Solyc03g120990.2	NA	3	+	69218463	69218698	69218463	69218517	69218614	69218698	1404	3,8,0	66,72,27	0,0,0	4,13,5	246	149	0.02210668568941928	0.075225137744	0.027,0.063,0.0	0.0,0.0,0.0	0.03
2074	gene:Solyc04g074550.2	NA	4	+	60531944	60532173	60531944	60531982	60532091	60532173	2074	26,17,9	535,551,315	9,30,21	221,646,479	258	149	0.022103526840069877	0.075225137744	0.027,0.018,0.016	0.023,0.026,0.025	-0.004
216	gene:Solyc03g058880.2	NA	3	+	26421263	26421600	26421263	26421360	26421526	26421600	216	179,52,106	3,0,5	21,36,27	0,0,0	315	149	0.02208387040334604	0.075225137744	0.966,1.0,0.909	1.0,1.0,1.0	-0.042
3871	gene:Solyc01g094070.2	NA	1	+	85657917	85658406	85657917	85658006	85658314	85658406	3871	22,25,21	5,0,0	8,9,4	0,0,0	457	149	0.02210226439072108	0.075225137744	0.589,1.0,1.0	1.0,1.0,1.0	-0.137
993	gene:Solyc03g005080.2	NA	3	-	58579	58808	58579	58636	58769	58808	993	11,3,3	132,42,44	0,1,1	1,26,19	282	149	0.022120121104266068	0.075225137744	0.042,0.036,0.035	0.0,0.02,0.027	0.022
3420	gene:Solyc07g043260.2	NA	7	-	56921996	56922190	56921996	56922024	56922115	56922190	3420	32,53,24	2,4,0	6,40,10	0,0,0	240	149	0.022397743890890227	0.0760973394895	0.909,0.892,1.0	1.0,1.0,1.0	-0.066
2080	gene:Solyc11g005450.1	NA	11	-	360396	360638	360396	360447	360564	360638	2080	53,29,26	971,1097,577	2,14,12	158,384,282	266	149	0.022480836465010645	0.0763075939633	0.03,0.015,0.025	0.007,0.02,0.023	0.007
100	gene:Solyc05g014470.2	NA	5	+	8324062	8324302	8324062	8324146	8324236	8324302	100	335,315,147	3462,4040,1896	36,118,61	441,1588,1130	239	149	0.022530465488629192	0.0764039725053	0.057,0.046,0.046	0.048,0.044,0.033	0.008
428	gene:Solyc01g098500.2	NA	1	+	89009415	89009608	89009415	89009472	89009545	89009608	428	86,82,76	256,213,183	8,31,22	35,81,120	222	149	0.02269539658272662	0.0768908068782	0.184,0.205,0.218	0.133,0.204,0.11	0.053
2031	gene:Solyc03g112520.2	NA	3	-	62908660	62908891	62908660	62908714	62908807	62908891	2031	12,5,7	2,0,2	0,0,3	0,0,0	242	149	0.023754086644367366	0.0803263193106	0.787,1.0,0.683	NA,NA,1.0	-0.177
2882	gene:Solyc02g086900.2	NA	2	+	49497494	49497735	49497494	49497574	49497679	49497735	2882	13,6,9	85,90,59	2,3,2	20,48,49	254	149	0.023750082941515118	0.0803263193106	0.082,0.038,0.082	0.055,0.035,0.023	0.03
2953	gene:Solyc08g061220.2	NA	8	-	48201622	48201794	48201622	48201702	48201782	48201794	2953	4,4,5	73,96,64	1,0,0	7,18,18	229	149	0.02382829979714768	0.0804793913834	0.034,0.026,0.048	0.085,0.0,0.0	0.008
3193	gene:Solyc11g043210.1	NA	11	-	33327842	33328077	33327842	33327970	33328035	33328077	3193	2,0,4	3,0,0	2,4,1	0,0,0	214	149	0.023844088720036495	0.0804793913834	0.317,NA,1.0	1.0,1.0,1.0	-0.342
249	gene:Solyc05g026360.2	NA	5	+	40930655	40930849	40930655	40930689	40930771	40930849	249	0,0,4	4,3,2	0,0,4	0,2,7	231	149	0.023890122495806302	0.0805591946953	0.0,0.0,0.563	NA,0.0,0.269	0.053
753	gene:Solyc06g051080.2	NA	6	+	34205834	34206072	34205834	34205886	34205966	34206072	753	39,36,27	1624,1397,1147	0,3,4	105,289,234	229	149	0.024031343239405978	0.0809595252578	0.015,0.016,0.015	0.0,0.007,0.011	0.009
3259	gene:Solyc09g014300.2	NA	9	-	5792114	5792341	5792114	5792147	5792263	5792341	3259	1074,538,686	23,0,11	2,20,8	0,0,0	265	149	0.0241884135025441	0.0814124525558	0.963,1.0,0.972	1.0,1.0,1.0	-0.022
113	gene:Solyc08g076990.2	NA	8	-	60932554	60932746	60932554	60932588	60932672	60932746	113	2,2,5	149,175,63	0,0,2	18,76,37	233	149	0.024384899128110364	0.0819970720214	0.009,0.007,0.048	0.0,0.0,0.033	0.01
3414	gene:Solyc05g007990.2	NA	5	-	2423420	2423597	2423420	2423454	2423563	2423597	3414	6,0,1	0,0,1	0,1,6	0,0,0	258	149	0.024685559728132536	0.0829305732043	1.0,NA,0.366	NA,1.0,1.0	-0.317
1826	gene:Solyc04g008660.2	NA	4	+	2295696	2295902	2295696	2295810	2295894	2295902	1826	0,0,1	12,6,3	1,2,0	0,2,0	233	149	0.0248569274207166	0.083428381399	0.0,0.0,0.176	1.0,0.39,NA	-0.636
2841	gene:Solyc01g101090.2	NA	1	+	90943395	90943640	90943395	90943503	90943580	90943640	2841	2,7,4	105,86,57	0,0,0	4,14,6	226	149	0.024993583502762304	0.0838088662096	0.012,0.051,0.044	0.0,0.0,0.0	0.036
2565	gene:Solyc01g098560.2	NA	1	+	89049841	89050045	89049841	89049909	89049982	89050045	2565	4,3,6	100,109,53	0,0,0	4,11,15	222	149	0.02565400158360537	0.0859432939458	0.026,0.018,0.071	0.0,0.0,0.0	0.038
731	gene:Solyc06g062580.2	NA	6	+	39499487	39499717	39499487	39499593	39499683	39499717	731	9,1,1	118,60,89	1,2,2	52,121,75	239	149	0.025799341680263127	0.0863497966192	0.045,0.01,0.007	0.012,0.01,0.016	0.008
310	gene:Solyc12g036170.1	NA	12	+	53573033	53573262	53573033	53573089	53573159	53573262	310	121,124,97	1262,1540,801	43,91,57	362,1309,950	219	149	0.026038240479719997	0.0870683914926	0.061,0.052,0.076	0.075,0.045,0.039	0.01
2340	gene:Solyc07g049590.2	NA	7	+	59928814	59928994	59928814	59928851	59928965	59928994	2340	0,1,2	26,17,15	1,0,0	0,13,12	263	149	0.026117950396779423	0.0872123704784	0.0,0.032,0.07	1.0,0.0,0.0	-0.299
299	gene:Solyc11g069360.1	NA	11	+	53967524	53967700	53967524	53967565	53967634	53967700	299	74,64,45	1,2,2	30,67,27	0,0,1	218	149	0.02612977636900249	0.0872123704784	0.981,0.956,0.939	1.0,1.0,0.949	-0.024
2441	gene:Solyc09g008520.2	NA	9	-	2005969	2006191	2005969	2006026	2006106	2006191	2441	19,13,6	468,386,265	0,1,0	17,53,25	229	149	0.026266996430400143	0.0875891132128	0.026,0.021,0.015	0.0,0.012,0.0	0.017
842	gene:Solyc02g091560.2	NA	2	+	52822632	52822857	52822632	52822680	52822770	52822857	842	240,129,126	3747,2678,1996	44,144,98	865,3066,1692	239	149	0.026308259647461446	0.0876454798255	0.038,0.029,0.038	0.031,0.028,0.035	0.004
115	gene:Solyc07g064590.2	NA	7	+	66670470	66670674	66670470	66670533	66670599	66670674	115	24,12,14	1,2,2	2,3,3	0,0,0	215	149	0.026556852733704058	0.0883918188121	0.943,0.806,0.829	1.0,1.0,1.0	-0.141
3699	gene:Solyc02g077680.2	NA	2	+	42575366	42575592	42575366	42575426	42575516	42575592	3699	2,3,4	165,100,97	2,1,2	45,117,108	239	149	0.026673591625824406	0.0886983203971	0.008,0.018,0.025	0.027,0.005,0.011	0.003
2714	gene:Solyc01g090230.2	NA	1	-	83877936	83878126	83877936	83877979	83878091	83878126	2714	29,8,11	2,3,0	2,9,3	0,0,0	261	149	0.02697283527742101	0.0896105829438	0.892,0.604,1.0	1.0,1.0,1.0	-0.168
3330	gene:Solyc07g066650.2	NA	7	-	68007718	68007903	68007718	68007783	68007874	68007903	3330	7,12,10	329,355,229	1,0,0	49,93,83	240	149	0.027310117952716265	0.0906474210276	0.013,0.021,0.026	0.013,0.0,0.0	0.016
3795	gene:Solyc06g082150.2	NA	6	+	48064547	48064785	48064547	48064599	48064693	48064785	3795	8,6,5	125,99,91	0,2,0	13,21,19	243	149	0.02744459690249497	0.091009824567	0.038,0.036,0.033	0.0,0.055,0.0	0.017
2000	gene:Solyc01g110030.2	NA	1	-	96850549	96851072	96850549	96850644	96850962	96851072	2000	16,1,2	0,6,2	1,2,2	0,0,2	467	149	0.027892120671793575	0.0924087018205	1.0,0.05,0.242	1.0,1.0,0.242	-0.317
2764	gene:Solyc01g112240.2	NA	1	-	98294239	98294446	98294239	98294285	98294376	98294446	2764	5,6,1	116,53,44	0,0,4	8,40,19	240	149	0.02797464639146361	0.0925968516251	0.026,0.066,0.014	0.0,0.0,0.116	-0.003
1333	gene:Solyc07g045160.2	NA	7	+	58258706	58258925	58258706	58258723	58258862	58258925	1333	119,61,88	14,1,5	0,0,2	0,0,0	288	149	0.028097546450818574	0.0929181729136	0.815,0.969,0.901	NA,NA,1.0	-0.105
1225	gene:Solyc01g079510.2	NA	1	+	78561469	78561698	78561469	78561520	78561620	78561698	1225	3,0,7	95,21,39	1,0,0	10,48,16	249	149	0.02836012734908033	0.0937004023893	0.019,0.0,0.097	0.056,0.0,0.0	0.02
2570	gene:Solyc02g063270.2	NA	2	-	35331096	35331336	35331096	35331184	35331279	35331336	2570	10,6,8	226,210,148	0,9,0	25,80,51	244	149	0.02841951367175145	0.0938104680651	0.026,0.017,0.032	0.0,0.064,0.0	0.004
2069	gene:Solyc11g005170.1	NA	11	+	152688	152909	152688	152775	152866	152909	2069	100,80,91	592,494,367	32,64,34	119,308,205	240	149	0.02846359429100166	0.0938698554162	0.095,0.091,0.133	0.143,0.114,0.093	-0.01
1624	gene:Solyc01g096600.2	NA	1	-	87673308	87673485	87673308	87673374	87673455	87673485	1624	4,0,3	105,64,77	0,3,1	7,38,24	230	149	0.02874926531282356	0.0947251434025	0.024,0.0,0.025	0.0,0.049,0.026	-0.009
2429	gene:Solyc01g066480.2	NA	1	-	74485475	74485712	74485475	74485526	74485656	74485712	2429	20,7,9	228,279,120	2,4,9	94,203,145	279	149	0.029124757676141647	0.0958745453969	0.045,0.013,0.039	0.011,0.01,0.032	0.015
2001	gene:Solyc01g110030.2	NA	1	-	96850549	96851072	96850549	96850619	96850962	96851072	2001	16,1,2	8,26,14	1,2,2	0,11,19	492	149	0.029157660849446997	0.0958951222453	0.377,0.012,0.041	1.0,0.052,0.031	-0.218
3019	gene:Solyc07g047610.2	NA	7	-	58831114	58831288	58831114	58831158	58831236	58831288	3019	10,2,0	86,59,63	1,2,0	12,35,36	227	149	0.029695092734507312	0.0974844376449	0.071,0.022,0.0	0.052,0.036,0.0	0.002
3141	gene:Solyc11g017300.1	NA	11	-	8163273	8163519	8163273	8163363	8163457	8163519	3141	2,7,0	148,128,101	1,6,0	17,107,63	243	149	0.02966910513293539	0.0974844376449	0.008,0.032,0.0	0.035,0.033,0.0	-0.009
1153	gene:Solyc07g053660.2	NA	7	+	62110268	62110494	62110268	62110303	62110420	62110494	1153	9,13,5	160,168,88	1,3,5	35,109,56	266	149	0.02980349674667007	0.0976620958966	0.031,0.042,0.031	0.016,0.015,0.048	0.008
1703	gene:Solyc06g043150.2	NA	6	+	29687273	29687499	29687273	29687362	29687436	29687499	1703	3,1,1	39,45,19	2,6,5	14,62,34	223	149	0.029801035856745206	0.0976620958966	0.049,0.015,0.034	0.087,0.061,0.089	-0.046
3425	gene:Solyc01g008090.2	NA	1	-	2225291	2225504	2225291	2225320	2225439	2225504	3425	35,14,13	881,943,445	0,8,2	257,859,584	268	149	0.02995746477707954	0.0980773050664	0.022,0.008,0.016	0.0,0.005,0.002	0.013
668	gene:Solyc11g056650.1	NA	11	-	47291546	47291780	47291546	47291615	47291702	47291780	668	0,6,0	76,83,40	1,4,4	38,49,44	236	149	0.0302356171277413	0.0988979549324	0.0,0.044,0.0	0.016,0.049,0.054	-0.025
948	gene:Solyc11g007170.1	NA	11	-	1603682	1603920	1603682	1603761	1603853	1603920	948	21,5,4	338,258,187	0,6,1	49,107,58	241	149	0.030589802344279184	0.0999655847727	0.037,0.012,0.013	0.0,0.034,0.011	0.006
1788	gene:Solyc05g018600.2	NA	5	-	22404138	22404341	22404138	22404201	22404286	22404341	1788	10,6,0	32,30,26	0,4,0	5,17,17	234	149	0.03075371923650234	0.100410056092	0.166,0.113,0.0	0.0,0.13,0.0	0.05
1349	gene:Solyc07g042010.2	NA	7	-	54861840	54862052	54861840	54861888	54862027	54862052	1349	5,4,8	3,0,0	2,9,0	0,0,0	288	149	0.03081460805956622	0.10051764261	0.463,1.0,1.0	1.0,1.0,NA	-0.179
3438	gene:Solyc03g006870.2	NA	3	+	1389500	1389717	1389500	1389559	1389639	1389717	3438	9,10,9	223,243,124	0,10,7	71,320,222	229	149	0.031635865044813895	0.103103118144	0.026,0.026,0.045	0.0,0.02,0.02	0.019
1927	gene:Solyc07g025160.2	NA	7	-	26162014	26162242	26162014	26162079	26162155	26162242	1927	2,0,1	61,35,34	0,4,1	23,36,25	225	149	0.031698251342457344	0.103212948715	0.021,0.0,0.019	0.0,0.069,0.026	-0.018
2139	gene:Solyc08g081010.2	NA	8	-	64141926	64142161	64141926	64141996	64142077	64142161	2139	19,31,20	665,795,318	8,17,20	141,402,268	230	149	0.03173533902664658	0.103240280125	0.018,0.025,0.039	0.035,0.027,0.046	-0.009
3052	gene:Solyc05g006170.2	NA	5	-	851485	851732	851485	851581	851658	851732	3052	9,10,4	257,219,136	4,8,12	107,236,178	226	149	0.03178738086559673	0.103316166535	0.023,0.029,0.019	0.024,0.022,0.043	-0.006
3609	gene:Solyc06g008030.2	NA	6	-	1867466	1867683	1867466	1867532	1867613	1867683	3609	5,4,5	117,81,81	1,5,0	37,75,82	230	149	0.032096033060773285	0.104225204831	0.027,0.031,0.038	0.017,0.041,0.0	0.013
798	gene:Solyc10g078370.1	NA	10	+	60196557	60196785	60196557	60196622	60196708	60196785	798	4,7,0	76,58,43	1,2,1	36,67,75	235	149	0.032314915086976315	0.104841356612	0.032,0.071,0.0	0.017,0.019,0.008	0.02
3701	gene:Solyc05g008180.2	NA	5	+	2572571	2572809	2572571	2572635	2572715	2572809	3701	17,18,10	0,2,3	5,13,9	0,0,0	229	149	0.032560433368606936	0.105542738072	1.0,0.854,0.684	1.0,1.0,1.0	-0.154
3329	gene:Solyc02g080880.2	NA	2	-	44977967	44978195	44977967	44978032	44978156	44978195	3329	4,3,2	335,229,177	2,9,5	41,185,120	273	149	0.03272168836702957	0.105969968267	0.006,0.007,0.006	0.026,0.026,0.022	-0.018
3185	gene:Solyc09g055760.2	NA	9	-	44426371	44426614	44426371	44426440	44426531	44426614	3185	5,8,3	151,107,119	0,1,1	37,92,34	240	149	0.032809384719881075	0.106158422862	0.02,0.044,0.015	0.0,0.007,0.018	0.018
2538	gene:Solyc06g083670.2	NA	6	-	49014125	49014363	49014125	49014187	49014260	49014363	2538	6,5,5	26,18,10	0,9,0	1,2,3	222	149	0.033003005531919025	0.106688961279	0.134,0.157,0.251	0.0,0.751,0.0	-0.07
1020	gene:Solyc01g088020.2	NA	1	+	82874294	82874521	82874294	82874392	82874463	82874521	1020	9,6,6	341,110,174	4,6,2	92,281,114	220	149	0.0332009085512033	0.107232377888	0.018,0.036,0.023	0.029,0.014,0.012	0.007
1169	gene:Solyc12g089280.1	NA	12	+	64405837	64406065	64405837	64405913	64405990	64406065	1169	13,4,0	62,42,32	1,2,0	11,20,3	226	149	0.033430311642315295	0.107586995786	0.121,0.059,0.0	0.057,0.062,0.0	0.02
2329	gene:Solyc08g007240.2	NA	8	+	1827044	1827216	1827044	1827097	1827181	1827216	2329	13,7,9	4,2,1	0,13,11	0,0,0	233	149	0.03338409245176436	0.107586995786	0.675,0.691,0.852	NA,1.0,1.0	-0.261
2543	gene:Solyc09g009080.2	NA	9	+	2418233	2418462	2418233	2418338	2418423	2418462	2543	18,14,9	219,319,141	3,11,3	71,160,143	234	149	0.03340009089425011	0.107586995786	0.05,0.027,0.039	0.026,0.042,0.013	0.012
835	gene:Solyc07g053700.2	NA	7	-	62133992	62134225	62133992	62134058	62134159	62134225	835	1,2,5	33,31,33	0,0,1	6,14,25	250	149	0.03341667752290554	0.107586995786	0.018,0.037,0.083	0.0,0.0,0.023	0.038
1249	gene:Solyc07g019530.2	NA	7	+	11873747	11873980	11873747	11873795	11873905	11873980	1249	5,5,5	218,185,157	1,2,3	63,138,75	259	149	0.03349348807587242	0.107597830444	0.013,0.015,0.018	0.009,0.008,0.022	0.002
503	gene:Solyc11g012790.1	NA	11	-	5561599	5561847	5561599	5561653	5561751	5561847	503	14,2,5	166,127,109	1,1,1	13,42,50	247	149	0.03346758627443182	0.107597830444	0.048,0.009,0.027	0.044,0.014,0.012	0.005
2352	gene:Solyc12g099400.1	NA	12	-	66563521	66563721	66563521	66563566	66563671	66563721	2352	9,5,6	213,184,127	0,0,0	15,65,35	254	149	0.033725239860695956	0.108245685119	0.024,0.016,0.027	0.0,0.0,0.0	0.022
3393	gene:Solyc07g066660.2	NA	7	+	68029863	68030023	68029863	68029887	68029965	68030023	3393	9,3,4	12,10,19	0,4,0	1,12,5	227	149	0.03387648184931956	0.108634208283	0.33,0.165,0.121	0.0,0.18,0.0	0.145
2799	gene:Solyc08g061560.2	NA	8	-	48990192	48990439	48990192	48990266	48990364	48990439	2799	5,1,4	86,45,47	1,4,3	16,23,23	247	149	0.033978806555082446	0.108865312542	0.034,0.013,0.049	0.036,0.095,0.073	-0.036
969	gene:Solyc04g005330.2	NA	4	-	244515	244715	244515	244580	244656	244715	969	6,7,2	273,228,191	2,7,5	45,121,83	225	149	0.034327376443129845	0.109884253063	0.014,0.02,0.007	0.029,0.037,0.038	-0.021
2203	gene:Solyc02g085780.2	NA	2	-	48558725	48558963	48558725	48558836	48558942	48558963	2203	2,2,1	0,1,0	0,4,0	0,0,0	255	149	0.03504610846626828	0.112085242899	1.0,0.539,1.0	NA,1.0,NA	-0.154
650	gene:Solyc07g052700.2	NA	7	+	61161987	61162193	61161987	61162038	61162144	61162193	650	29,21,10	0,0,2	0,0,3	0,0,0	255	149	0.03572909021654668	0.114168087566	1.0,1.0,0.745	NA,NA,1.0	-0.085
3566	gene:Solyc03g121820.2	NA	3	+	69863320	69863536	69863320	69863384	69863494	69863536	3566	8,19,5	430,314,295	0,4,5	74,276,143	259	149	0.035978866958850164	0.1148642088	0.011,0.034,0.01	0.0,0.008,0.02	0.009
1238	gene:Solyc03g114280.2	NA	3	+	64297922	64298104	64297922	64297957	64298077	64298104	1238	14,2,7	2,1,1	0,2,0	0,0,0	269	149	0.036196435532178675	0.115456360855	0.795,0.526,0.795	NA,1.0,NA	-0.295
3757	gene:Solyc09g075530.2	NA	9	+	67232596	67232834	67232596	67232674	67232766	67232834	3757	4,3,3	45,56,15	0,0,0	0,28,24	241	149	0.03642938820175793	0.116096491364	0.052,0.032,0.11	NA,0.0,0.0	0.065
2934	gene:Solyc01g099260.2	NA	1	+	89543246	89543476	89543246	89543297	89543444	89543476	2934	33,15,15	1,4,0	3,9,7	0,0,0	296	149	0.0368953923579367	0.117477541331	0.943,0.654,1.0	1.0,1.0,1.0	-0.134
3008	gene:Solyc11g066410.1	NA	11	-	52190933	52191174	52190933	52190968	52191056	52191174	3008	50,31,13	0,6,0	31,66,70	0,0,0	237	149	0.037110108548738086	0.11795244749	1.0,0.765,1.0	1.0,1.0,1.0	-0.078
3391	gene:Solyc03g083530.2	NA	3	+	53472124	53472297	53472124	53472143	53472250	53472297	3391	17,12,14	0,2,0	5,10,4	0,2,2	256	149	0.037078798131845205	0.11795244749	1.0,0.777,1.0	1.0,0.744,0.538	0.165
2022	gene:Solyc04g015150.2	NA	4	-	5324331	5324552	5324331	5324384	5324470	5324552	2022	0,4,4	106,117,39	0,2,2	20,43,19	235	149	0.037871551272860605	0.120266409073	0.0,0.021,0.061	0.0,0.029,0.063	-0.003
330	gene:Solyc01g005550.2	NA	1	+	383792	383981	383792	383803	383932	383981	330	35,19,15	1,2,2	1,17,16	0,0,0	278	149	0.03803244526639149	0.120670844858	0.949,0.836,0.801	1.0,1.0,1.0	-0.138
1067	gene:Solyc01g103940.2	NA	1	+	92418761	92419000	92418761	92418794	92418878	92419000	1067	19,13,21	0,3,2	9,9,10	0,0,0	233	149	0.038234551340969085	0.121205212092	1.0,0.735,0.87	1.0,1.0,1.0	-0.132
518	gene:Solyc06g007350.2	NA	6	+	1387348	1387578	1387348	1387426	1387529	1387578	518	5,2,1	170,114,76	3,3,3	68,173,136	252	149	0.03828688534076174	0.121264272409	0.017,0.01,0.008	0.025,0.01,0.013	-0.004
1088	gene:Solyc08g005780.2	NA	8	-	604997	605230	604997	605023	605189	605230	1088	17,11,16	4,0,0	0,9,4	0,0,3	315	149	0.03848066697669999	0.121770835341	0.668,1.0,1.0	NA,1.0,0.387	0.196
464	gene:Solyc02g062290.2	NA	2	+	33879825	33880059	33879825	33879916	33880003	33880059	464	2,3,3	161,132,92	0,3,4	32,136,90	236	149	0.03858593779007875	0.121996664472	0.008,0.014,0.02	0.0,0.014,0.027	0.0
1355	gene:Solyc07g065800.2	NA	7	-	67419687	67419932	67419687	67419811	67419897	67419932	1355	13,22,12	443,451,277	0,10,11	132,378,228	235	149	0.038748064518485226	0.122401699857	0.018,0.03,0.027	0.0,0.016,0.03	0.01
3262	gene:Solyc09g014300.2	NA	9	-	5792688	5792908	5792688	5792762	5792848	5792908	3262	80,47,42	57,35,23	0,1,0	0,4,0	235	149	0.039396411327251885	0.124231628357	0.471,0.46,0.537	NA,0.137,NA	0.352
391	gene:Solyc08g083360.2	NA	8	+	65831181	65831397	65831181	65831257	65831364	65831397	391	168,159,90	4,5,0	40,169,129	2,0,0	256	149	0.039379704810160586	0.124231628357	0.961,0.949,1.0	0.921,1.0,1.0	-0.004
1594	gene:Solyc08g065310.2	NA	8	-	53218816	53219058	53218816	53218874	53218969	53219058	1594	91,101,39	23,14,10	5,18,27	3,9,7	244	149	0.040150185847482055	0.126497695866	0.707,0.815,0.704	0.504,0.55,0.702	0.157
2079	gene:Solyc04g082660.2	NA	4	+	66269370	66269603	66269370	66269402	66269485	66269603	2079	9,8,6	43,48,37	5,1,3	8,37,17	232	149	0.04100062826503228	0.129064094924	0.118,0.097,0.094	0.286,0.017,0.102	-0.032
939	gene:Solyc06g008320.2	NA	6	-	2195810	2195987	2195810	2195874	2195963	2195987	939	4,13,6	217,187,128	0,7,9	35,91,55	238	149	0.0411064151784223	0.129283987598	0.011,0.042,0.029	0.0,0.046,0.093	-0.019
1979	gene:Solyc03g053100.2	NA	3	+	22052213	22052441	22052213	22052273	22052361	22052441	1979	3,3,0	14,6,3	0,0,2	0,0,4	237	149	0.04173327824237387	0.131140904031	0.119,0.239,0.0	NA,NA,0.239	-0.12
1754	gene:Solyc07g041750.2	NA	7	-	54091835	54092081	54091835	54091915	54092008	54092081	1754	8,4,3	0,0,4	2,7,3	0,2,0	242	149	0.041860023741889935	0.131424402638	1.0,1.0,0.316	1.0,0.683,1.0	-0.122
2561	gene:Solyc02g067090.2	NA	2	+	37326453	37326671	37326453	37326546	37326629	37326671	2561	14,1,6	177,126,113	5,8,4	29,63,58	232	149	0.04279108571732717	0.134113524748	0.048,0.005,0.033	0.1,0.075,0.042	-0.044
3546	gene:Solyc05g010660.2	NA	5	-	4868500	4868729	4868500	4868604	4868711	4868729	3546	6,2,0	50,25,28	1,0,0	14,35,13	256	149	0.04276766294050165	0.134113524748	0.065,0.044,0.0	0.04,0.0,0.0	0.023
2864	gene:Solyc09g061860.2	NA	9	+	60541849	60542081	60541849	60541868	60541974	60542081	2864	38,18,20	13,15,12	10,11,20	3,5,3	255	149	0.04378226423803572	0.137100597675	0.631,0.412,0.493	0.661,0.562,0.796	-0.161
1642	gene:Solyc03g083420.2	NA	3	+	53292706	53292939	53292706	53292794	53292866	53292939	1642	17,10,14	125,107,76	2,3,5	6,27,11	221	149	0.043928342918193884	0.137438415495	0.084,0.059,0.11	0.183,0.07,0.235	-0.078
2512	gene:Solyc03g063220.1	NA	3	-	33674948	33675179	33674948	33675023	33675107	33675179	2512	1,2,3	21,4,14	0,0,0	0,2,0	233	149	0.04421021863473291	0.138200144785	0.03,0.242,0.121	NA,0.0,NA	0.131
2264	gene:Solyc04g015480.2	NA	4	+	5689279	5689482	5689279	5689341	5689453	5689482	2264	2,2,0	0,0,0	2,0,4	1,1,0	261	149	0.04429049620812823	0.138330907428	1.0,1.0,NA	0.533,0.0,1.0	0.489
1743	gene:Solyc01g060240.2	NA	1	+	69832959	69833177	69832959	69833022	69833130	69833177	1743	58,49,36	6,2,4	20,32,23	0,2,2	257	149	0.04458783985141078	0.139138809875	0.849,0.934,0.839	1.0,0.903,0.87	-0.05
316	gene:Solyc07g063550.2	NA	7	+	66001229	66001464	66001229	66001284	66001373	66001464	316	3,0,2	0,0,1	0,0,1	0,0,0	238	149	0.045020786734656745	0.140368102835	1.0,NA,0.556	NA,NA,1.0	-0.222
2049	gene:Solyc12g056240.1	NA	12	-	62203730	62203976	62203730	62203763	62203860	62203976	2049	29,28,25	180,206,119	0,7,2	6,34,22	246	149	0.045090061075058904	0.140418284614	0.089,0.076,0.113	0.0,0.111,0.052	0.038
533	gene:Solyc02g081160.2	NA	2	-	45225322	45225534	45225322	45225367	45225471	45225534	533	45,63,27	1407,1697,899	6,23,22	447,901,766	253	149	0.045114935245783354	0.140418284614	0.018,0.021,0.017	0.008,0.015,0.017	0.005
593	gene:Solyc01g103540.2	NA	1	+	92130534	92130697	92130534	92130573	92130647	92130697	593	37,6,20	2,1,2	1,7,6	0,0,0	223	149	0.045431656494411894	0.141281849669	0.925,0.8,0.87	1.0,1.0,1.0	-0.135
2075	gene:Solyc12g005770.1	NA	12	-	419566	419806	419566	419638	419735	419806	2075	4,1,3	160,89,104	2,4,1	12,46,33	246	149	0.04555108947715599	0.14153093259	0.015,0.007,0.017	0.092,0.05,0.018	-0.04
3249	gene:Solyc08g062820.2	NA	8	-	52139566	52139810	52139566	52139597	52139713	52139810	3249	2,4,4	149,150,94	1,6,4	28,83,78	265	149	0.045739078026877406	0.141992409612	0.007,0.015,0.023	0.02,0.039,0.028	-0.014
3732	gene:Solyc04g045530.2	NA	4	+	33716551	33716781	33716551	33716604	33716677	33716781	3732	6,0,0	20,15,17	0,0,0	1,12,2	222	149	0.045828250839590655	0.142146591828	0.168,0.0,0.0	0.0,0.0,0.0	0.056
2837	gene:Solyc04g074860.2	NA	4	-	60783104	60783343	60783104	60783161	60783244	60783343	2837	6,3,1	19,19,8	0,0,0	0,3,6	232	149	0.04594445752482996	0.142384287833	0.169,0.092,0.074	NA,0.0,0.0	0.112
2461	gene:Solyc02g072310.2	NA	2	+	41597223	41597437	41597223	41597295	41597377	41597437	2461	5,0,0	9,11,11	0,0,4	4,2,1	231	149	0.04618590676909408	0.143009373972	0.264,0.0,0.0	0.0,0.0,0.721	-0.152
3589	gene:Solyc12g055830.1	NA	12	-	61827481	61827655	61827481	61827547	61827640	61827655	3589	63,33,28	3,1,2	16,28,22	0,0,0	242	149	0.04673204780946299	0.144576017213	0.928,0.953,0.896	1.0,1.0,1.0	-0.074
443	gene:Solyc12g055920.1	NA	12	+	61917876	61918106	61917876	61917905	61917993	61918106	443	11,14,4	186,182,130	2,4,4	14,77,35	237	149	0.046914392020075434	0.145015448873	0.036,0.046,0.019	0.082,0.032,0.067	-0.027
164	gene:Solyc12g049310.1	NA	12	-	37082679	37082924	37082679	37082742	37082862	37082924	164	3,8,4	125,151,62	0,0,0	10,54,34	269	149	0.047257021413397035	0.1453254385	0.013,0.029,0.035	0.0,0.0,0.0	0.026
1874	gene:Solyc07g063350.2	NA	7	-	65842761	65842963	65842761	65842818	65842910	65842963	1874	4,0,2	31,1,20	0,0,0	2,4,3	241	149	0.04710535385234706	0.1453254385	0.074,0.0,0.058	0.0,0.0,0.0	0.044
2167	gene:Solyc09g074420.2	NA	9	+	66231409	66231618	66231409	66231460	66231546	66231618	2167	12,13,1	140,189,118	2,3,5	36,108,130	235	149	0.047244563261230096	0.1453254385	0.052,0.042,0.005	0.034,0.017,0.024	0.008
2562	gene:Solyc07g064090.2	NA	7	-	66375819	66376025	66375819	66375916	66376001	66376025	2562	3,3,3	129,85,102	1,0,1	19,41,20	234	149	0.04718150798195997	0.1453254385	0.015,0.022,0.018	0.032,0.0,0.031	-0.003
2586	gene:Solyc04g079140.2	NA	4	-	63721481	63721704	63721481	63721517	63721669	63721704	2586	9,0,0	55,23,33	0,0,0	2,25,18	301	149	0.047251793129459194	0.1453254385	0.075,0.0,0.0	0.0,0.0,0.0	0.025
2975	gene:Solyc06g073700.2	NA	6	-	45469358	45469552	45469358	45469433	45469512	45469552	2975	45,31,17	741,723,486	2,9,12	87,261,197	228	149	0.04706979353009132	0.1453254385	0.038,0.027,0.022	0.015,0.022,0.038	0.004
3145	gene:Solyc08g016010.2	NA	8	-	6579607	6579819	6579607	6579664	6579750	6579819	3145	20,15,17	151,121,130	2,11,8	31,123,77	235	149	0.04747962040961905	0.145885289696	0.077,0.073,0.077	0.039,0.054,0.062	0.024
2632	gene:Solyc02g086610.2	NA	2	+	49272164	49272408	49272164	49272232	49272373	49272408	2632	2,7,5	110,110,58	0,0,1	20,57,39	290	149	0.04796390456375246	0.147247550017	0.009,0.032,0.042	0.0,0.0,0.013	0.023
2251	gene:Solyc01g087250.2	NA	1	-	82191760	82191964	82191760	82191872	82191940	82191964	2251	11,7,2	2,1,1	0,0,2	0,0,0	217	149	0.04800880883517873	0.147259756342	0.791,0.828,0.579	NA,NA,1.0	-0.267
1149	gene:Solyc05g052510.2	NA	5	-	62734263	62734500	62734263	62734294	62734411	62734500	1149	6,0,6	209,10,119	0,2,0	14,38,20	266	149	0.048153848597193676	0.147453231704	0.016,0.0,0.027	0.0,0.029,0.0	0.005
1830	gene:Solyc01g097820.2	NA	1	+	88525275	88525507	88525275	88525367	88525441	88525507	1830	11,6,33	2,0,2	3,0,0	0,0,0	223	149	0.0481300857189892	0.147453231704	0.786,1.0,0.917	1.0,NA,NA	-0.099
432	gene:Solyc01g098500.2	NA	1	+	89010025	89010260	89010025	89010063	89010145	89010260	432	23,26,19	175,199,100	5,8,7	33,102,80	231	149	0.04834570683101005	0.147914841138	0.078,0.078,0.109	0.089,0.048,0.053	0.025
15	gene:Solyc06g083380.2	NA	6	+	48799885	48800111	48799885	48799968	48800042	48800111	15	3,2,2	128,117,87	1,4,5	37,130,58	223	149	0.049459029807031846	0.151192514227	0.015,0.011,0.015	0.018,0.02,0.054	-0.017
2093	gene:Solyc03g097830.2	NA	3	+	60164542	60164766	60164542	60164650	60164722	60164766	2093	0,0,1	49,35,36	1,1,2	2,11,5	221	149	0.049643741181111416	0.151628336816	0.0,0.0,0.018	0.252,0.058,0.212	-0.168
2980	gene:Solyc07g065200.2	NA	7	-	67063392	67063582	67063392	67063446	67063519	67063582	2980	16,1,5	320,258,159	0,3,1	83,215,145	222	149	0.04996645972341581	0.152484581921	0.032,0.003,0.021	0.0,0.009,0.005	0.014
2643	gene:Solyc02g088620.2	NA	2	-	50654122	50654428	50654122	50654200	50654317	50654428	2643	439,312,244	0,0,14	43,68,74	0,0,0	266	149	0.050408627366383914	0.153703594292	1.0,1.0,0.907	1.0,1.0,1.0	-0.031
2738	gene:Solyc09g018830.2	NA	9	+	17566929	17567142	17566929	17567007	17567092	17567142	2738	32,10,15	1,0,0	4,7,12	0,0,4	234	149	0.05077997387564111	0.154573896789	0.953,1.0,1.0	1.0,1.0,0.656	0.099
37	gene:Solyc03g063600.2	NA	3	+	35188637	35188867	35188637	35188661	35188767	35188867	37	88,52,45	0,0,0	11,28,14	0,0,5	255	149	0.050749546430699954	0.154573896789	1.0,1.0,1.0	1.0,1.0,0.621	0.126
2520	gene:Solyc03g063280.2	NA	3	+	33956965	33957193	33956965	33957034	33957107	33957193	2520	7,4,1	277,334,173	6,4,8	114,332,222	222	149	0.051210505983557565	0.155752663169	0.017,0.008,0.004	0.034,0.008,0.024	-0.012
1106	gene:Solyc08g081170.2	NA	8	+	64246672	64247145	64246672	64246748	64247010	64247145	1106	97,139,72	2,3,4	38,106,53	0,2,1	411	149	0.05131409582003987	0.155935909426	0.946,0.944,0.867	1.0,0.951,0.951	-0.048
1515	gene:Solyc03g120730.2	NA	3	-	69021556	69021746	69021556	69021630	69021725	69021746	1515	34,13,13	1,4,0	1,4,3	0,0,0	244	149	0.05144476780511212	0.15620107558	0.954,0.665,1.0	1.0,1.0,1.0	-0.127
1781	gene:Solyc04g079430.2	NA	4	-	63934681	63934865	63934681	63934741	63934833	63934865	1781	1,2,4	106,74,51	0,1,2	11,34,21	241	149	0.05253541089563102	0.159378084656	0.006,0.016,0.046	0.0,0.018,0.056	-0.002
2206	gene:Solyc07g042180.2	NA	7	-	55196051	55196255	55196051	55196106	55196193	55196255	2206	18,10,2	298,275,197	0,5,1	53,120,65	236	149	0.05278178261114893	0.159855937571	0.037,0.022,0.006	0.0,0.026,0.01	0.01
3704	gene:Solyc02g084490.1	NA	2	+	47583971	47584178	47583971	47583977	47584082	47584178	3704	51,17,28	332,143,197	2,15,8	23,89,61	254	149	0.052746319095738105	0.159855937571	0.083,0.065,0.077	0.049,0.09,0.071	0.005
3824	gene:Solyc01g109010.2	NA	1	-	96101554	96102136	96101554	96101733	96102003	96102136	3824	143,25,79	3,3,0	8,14,8	0,0,0	419	149	0.05315241671359368	0.160843057473	0.944,0.748,1.0	1.0,1.0,1.0	-0.103
3762	gene:Solyc02g086580.2	NA	2	+	49237515	49237760	49237515	49237533	49237677	49237760	3762	9,3,3	3,1,6	0,2,0	0,0,0	293	149	0.05368856258887922	0.162328948063	0.604,0.604,0.203	NA,1.0,NA	-0.53
611	gene:Solyc03g096950.2	NA	3	+	59329453	59329687	59329453	59329520	59329601	59329687	611	8,0,4	104,43,38	2,3,2	8,46,17	230	149	0.05403845493384526	0.163249673259	0.047,0.0,0.064	0.139,0.041,0.071	-0.047
98	gene:Solyc04g045630.2	NA	4	-	34501195	34501441	34501195	34501226	34501314	34501441	98	4,0,2	29,10,14	0,0,0	9,2,3	237	149	0.05416862887882884	0.16350564321	0.08,0.0,0.082	0.0,0.0,0.0	0.054
1126	gene:Solyc01g059880.2	NA	1	-	68871150	68871350	68871150	68871221	68871335	68871350	1126	40,41,21	310,363,154	5,25,18	39,174,132	263	149	0.05423996299951354	0.16358372747	0.068,0.06,0.072	0.068,0.075,0.072	-0.005
2844	gene:Solyc08g005800.2	NA	8	+	626206	626412	626206	626217	626325	626412	2844	72,61,44	759,548,552	12,68,43	163,483,348	257	149	0.05517831307820559	0.166274347115	0.052,0.061,0.044	0.041,0.075,0.067	-0.009
2559	gene:Solyc02g069090.2	NA	2	-	39056861	39057076	39056861	39056942	39057032	39057076	2559	19,15,22	1345,890,1039	3,7,1	89,271,145	239	149	0.05563358211951795	0.167475897859	0.009,0.01,0.013	0.021,0.016,0.004	-0.003
740	gene:Solyc12g097030.1	NA	12	+	65699236	65699480	65699236	65699334	65699420	65699480	740	6,11,6	182,244,103	6,4,8	42,120,125	235	149	0.05567014281265302	0.167475897859	0.02,0.028,0.036	0.083,0.021,0.039	-0.02
2316	gene:Solyc01g079650.2	NA	1	+	78776936	78777136	78776936	78776945	78777052	78777136	2316	12,8,5	5,0,3	0,9,1	0,0,0	256	149	0.05579458342326979	0.167710034383	0.583,1.0,0.492	NA,1.0,1.0	-0.308
2568	gene:Solyc03g113790.2	NA	3	-	63836254	63836441	63836254	63836323	63836401	63836441	2568	25,21,15	1087,1184,566	3,1,1	110,284,200	227	149	0.05618274787523275	0.168735832099	0.015,0.012,0.017	0.018,0.002,0.003	0.007
1661	gene:Solyc08g065350.2	NA	8	+	53263485	53263717	53263485	53263550	53263627	53263717	1661	1,2,5	117,89,80	0,0,2	7,33,18	226	149	0.05708204337099955	0.171293738156	0.006,0.015,0.04	0.0,0.0,0.068	-0.002
2190	gene:Solyc09g065810.2	NA	9	+	64082735	64082962	64082735	64082774	64082858	64082962	2190	2,2,1	71,19,53	0,2,0	15,35,15	233	149	0.05751883962285479	0.172460654136	0.018,0.063,0.012	0.0,0.035,0.0	0.019
1890	gene:Solyc12g055940.1	NA	12	-	61930189	61930433	61930189	61930279	61930384	61930433	1890	14,2,3	222,175,163	1,4,3	17,61,34	254	149	0.05759559962175754	0.172547017018	0.036,0.007,0.011	0.033,0.037,0.049	-0.022
2417	gene:Solyc05g052470.2	NA	5	+	62688072	62688299	62688072	62688138	62688241	62688299	2417	25,42,18	439,533,289	0,8,14	83,213,187	252	149	0.057812972125106686	0.173054137859	0.033,0.045,0.036	0.0,0.022,0.042	0.017
3558	gene:Solyc10g081610.1	NA	10	-	62644708	62644957	62644708	62644800	62644889	62644957	3558	4,2,4	254,119,150	1,5,1	24,69,46	238	149	0.058022046739766873	0.173535597814	0.01,0.01,0.016	0.025,0.043,0.013	-0.015
577	gene:Solyc05g013460.2	NA	5	+	6662041	6662278	6662041	6662079	6662191	6662278	577	3,7,4	186,189,135	0,4,0	24,98,81	261	149	0.05808427285909808	0.173577420056	0.009,0.021,0.017	0.0,0.023,0.0	0.008
122	gene:Solyc08g029200.2	NA	8	-	37870057	37870300	37870057	37870086	37870205	37870300	122	3,2,3	53,28,24	0,0,0	11,10,12	268	149	0.05841944841022453	0.17443417044	0.031,0.038,0.065	0.0,0.0,0.0	0.045
3055	gene:Solyc01g102370.2	NA	1	+	91205768	91205999	91205768	91205851	91205942	91205999	3055	8,0,4	115,101,52	0,1,0	26,64,49	240	149	0.05852594440770952	0.174607253714	0.041,0.0,0.046	0.0,0.01,0.0	0.026
397	gene:Solyc01g091500.2	NA	1	-	85126822	85127069	85126822	85126882	85126974	85127069	397	7,0,0	45,13,29	0,0,1	13,7,9	241	149	0.05890044343195975	0.175578952335	0.088,0.0,0.0	0.0,0.0,0.064	0.008
2781	gene:Solyc01g106440.2	NA	1	+	94338572	94338807	94338572	94338612	94338708	94338807	2781	9,4,3	102,95,51	0,9,2	35,73,46	245	149	0.059052886217212316	0.175742170893	0.051,0.025,0.035	0.0,0.07,0.026	0.005
2906	gene:Solyc10g045540.1	NA	10	+	34562671	34562899	34562671	34562766	34562853	34562899	2906	1,2,0	59,85,31	1,6,2	28,72,52	236	149	0.05902339718905874	0.175742170893	0.011,0.015,0.0	0.022,0.05,0.024	-0.023
3912	gene:Solyc11g007780.1	NA	11	+	2020636	2020863	2020636	2020698	2020790	2020863	3912	6,9,6	232,187,143	1,0,3	28,110,59	241	149	0.05947319983962459	0.176846754564	0.016,0.029,0.025	0.022,0.0,0.03	0.006
2979	gene:Solyc07g026670.2	NA	7	+	30212939	30213183	30212939	30213011	30213099	30213183	2979	4,1,2	43,12,31	0,0,0	9,7,3	237	149	0.05970975756274268	0.177403557152	0.055,0.05,0.039	0.0,0.0,0.0	0.048
1107	gene:Solyc01g073660.2	NA	1	-	81032115	81032334	81032115	81032195	81032275	81032334	1107	1,0,0	39,30,38	0,3,4	11,55,20	229	149	0.05989060027041387	0.177794042717	0.016,0.0,0.0	0.0,0.034,0.115	-0.044
2277	gene:Solyc06g069890.2	NA	6	+	43515268	43515496	43515268	43515346	43515434	43515496	2277	41,19,39	354,319,230	8,18,16	60,212,130	237	149	0.05997380607585432	0.177894273917	0.068,0.036,0.096	0.077,0.051,0.072	0.0
1031	gene:Solyc10g081120.1	NA	10	-	62261420	62261622	62261420	62261524	62261600	62261622	1031	7,3,15	294,262,208	1,4,1	38,87,56	225	149	0.060095111685285425	0.17810725852	0.016,0.008,0.046	0.017,0.03,0.012	0.004
921	gene:Solyc10g082030.1	NA	10	-	62936136	62936378	62936136	62936177	62936296	62936378	921	46,41,24	1848,1735,1029	3,15,17	580,2111,1427	268	149	0.06035778335422531	0.178591533313	0.014,0.013,0.013	0.003,0.004,0.007	0.009
941	gene:Solyc01g110290.2	NA	1	+	97025195	97025386	97025195	97025223	97025316	97025386	941	4,8,2	228,260,114	0,4,2	47,138,97	242	149	0.06034986218819349	0.178591533313	0.011,0.019,0.011	0.0,0.018,0.013	0.003
3633	gene:Solyc09g098580.2	NA	9	+	72369326	72369573	72369326	72369425	72369499	72369573	3633	6,1,5	170,59,90	2,2,0	38,67,53	223	149	0.060983428543022265	0.180294474854	0.023,0.011,0.036	0.034,0.02,0.0	0.005
1695	gene:Solyc08g083140.2	NA	8	+	65687242	65687441	65687242	65687304	65687399	65687441	1695	16,3,5	0,0,0	1,7,5	4,0,0	244	149	0.06150173346911924	0.181528496326	1.0,1.0,1.0	0.132,1.0,1.0	0.289
184	gene:Solyc07g066030.2	NA	7	-	67576496	67576667	67576496	67576539	67576632	67576667	184	2,1,3	127,44,88	0,5,1	11,27,38	242	149	0.061451527573954376	0.181528496326	0.01,0.014,0.021	0.0,0.102,0.016	-0.024
1075	gene:Solyc06g008040.2	NA	6	-	1893543	1893747	1893543	1893629	1893721	1893747	1075	1,0,2	101,11,47	1,6,0	17,71,24	241	149	0.06172436531356195	0.182036283933	0.006,0.0,0.026	0.035,0.05,0.0	-0.018
1430	gene:Solyc04g072810.2	NA	4	-	59780624	59782755	59780624	59780749	59782661	59782755	1430	449,77,245	365,158,230	23,48,29	8,68,50	2061	149	0.06245472645831293	0.184039398687	0.082,0.034,0.072	0.172,0.049,0.04	-0.024
3334	gene:Solyc01g090780.2	NA	1	+	84454799	84455025	84454799	84454847	84454930	84455025	3334	7,2,3	193,85,95	0,3,5	20,44,24	232	149	0.0630374307415767	0.185604481021	0.023,0.015,0.02	0.0,0.042,0.118	-0.034
513	gene:Solyc09g082060.2	NA	9	+	67903688	67903889	67903688	67903693	67903829	67903889	513	69,29,31	2093,2137,982	2,18,13	607,1718,1335	285	149	0.06384647498231404	0.187832883881	0.017,0.007,0.016	0.002,0.005,0.005	0.009
1173	gene:Solyc04g077920.2	NA	4	+	62782014	62782227	62782014	62782050	62782140	62782227	1173	247,260,154	594,445,267	5,18,22	15,68,38	239	149	0.06404698723205995	0.188233096849	0.206,0.267,0.264	0.172,0.142,0.265	0.053
1201	gene:Solyc08g041870.2	NA	8	+	25452229	25452440	25452229	25452264	25452350	25452440	1201	12,6,7	504,296,319	0,6,5	95,300,183	235	149	0.06408714386895258	0.188233096849	0.015,0.013,0.014	0.0,0.013,0.017	0.004
3661	gene:Solyc11g011960.1	NA	11	-	4916385	4916598	4916385	4916463	4916542	4916598	3661	170,85,98	2637,2049,1577	20,39,26	274,891,608	228	149	0.06417807543540668	0.188346423668	0.04,0.026,0.039	0.046,0.028,0.027	0.001
2672	gene:Solyc10g081560.1	NA	10	-	62605544	62605782	62605544	62605577	62605708	62605782	2672	1,2,8	13,5,23	0,0,0	0,3,0	280	149	0.06553273182991554	0.19216525601	0.039,0.176,0.156	NA,0.0,NA	0.124
3838	gene:Solyc02g071880.2	NA	2	-	41253428	41253627	41253428	41253474	41253582	41253627	3838	11,3,4	0,1,1	0,1,0	0,0,0	257	149	0.06562845330580269	0.192289230451	1.0,0.635,0.699	NA,1.0,NA	-0.222
1444	gene:Solyc12g095860.1	NA	12	-	64975644	64975887	64975644	64975712	64975799	64975887	1444	15,3,4	0,1,0	0,3,0	0,0,0	236	149	0.06636253307285042	0.194206029977	1.0,0.654,1.0	NA,1.0,NA	-0.115
340	gene:Solyc07g055050.2	NA	7	+	63183962	63184170	63183962	63183985	63184074	63184170	340	67,18,50	1391,1294,1149	34,68,45	1068,2567,1955	238	149	0.06639061058135319	0.194206029977	0.029,0.009,0.027	0.02,0.016,0.014	0.005
2859	gene:Solyc07g040980.2	NA	7	+	51443069	51443290	51443069	51443156	51443230	51443290	2859	8,2,1	5,5,3	0,0,0	0,6,2	223	149	0.0666451620709334	0.194792277117	0.517,0.211,0.182	NA,0.0,0.0	0.303
1318	gene:Solyc06g008520.2	NA	6	+	2409591	2409779	2409591	2409641	2409719	2409779	1318	10,9,3	217,186,85	0,4,0	13,37,33	227	149	0.06684197336109317	0.195050624617	0.029,0.031,0.023	0.0,0.066,0.0	0.006
3755	gene:Solyc09g075530.2	NA	9	+	67232596	67232834	67232596	67232674	67232779	67232834	3755	8,7,7	0,3,1	2,1,3	0,0,0	254	149	0.06683369591190062	0.195050624617	1.0,0.578,0.804	1.0,1.0,1.0	-0.206
1443	gene:Solyc12g095860.1	NA	12	-	64975644	64975887	64975644	64975696	64975799	64975887	1443	21,5,5	162,213,82	4,13,6	38,95,77	252	149	0.06719849662951505	0.195932083365	0.071,0.014,0.035	0.059,0.075,0.044	-0.019
1819	gene:Solyc05g032660.2	NA	5	+	46232273	46232467	46232273	46232344	46232418	46232467	1819	2,2,0	181,128,133	5,2,4	48,108,91	223	149	0.06866090937723834	0.200033969182	0.007,0.01,0.0	0.065,0.012,0.029	-0.03
2241	gene:Solyc06g084480.2	NA	6	+	49580289	49580517	49580289	49580361	49580444	49580517	2241	38,26,31	3,1,1	4,10,9	0,4,1	232	149	0.06880249441341964	0.200284283899	0.891,0.943,0.952	1.0,0.616,0.853	0.106
2529	gene:Solyc02g068240.2	NA	2	-	38235738	38235932	38235738	38235770	38235869	38235932	2529	51,41,55	5,4,0	0,4,8	0,0,0	248	149	0.06898940972859961	0.200666043819	0.86,0.86,1.0	NA,1.0,1.0	-0.093
1246	gene:Solyc07g019530.2	NA	7	+	11873740	11873980	11873740	11873795	11873871	11873980	1246	2,2,2	1,0,0	0,2,0	0,0,2	225	149	0.06934268643541082	0.201368027276	0.57,1.0,1.0	NA,1.0,0.0	0.357
3790	gene:Solyc12g021230.1	NA	12	+	14932526	14932719	14932526	14932580	14932665	14932719	3790	3,6,1	194,157,115	1,1,1	30,111,80	234	149	0.06932544209872872	0.201368027276	0.01,0.024,0.006	0.021,0.006,0.008	0.002
2336	gene:Solyc11g007580.1	NA	11	-	1817210	1817406	1817210	1817247	1817362	1817406	2336	19,4,7	41,19,26	2,5,6	12,39,17	264	149	0.06941314824450381	0.2014100866	0.207,0.106,0.132	0.086,0.067,0.166	0.042
2253	gene:Solyc10g054880.1	NA	10	+	56042745	56042971	56042745	56042793	56042882	56042971	2253	13,9,5	287,165,114	2,2,2	28,91,80	238	149	0.06960397008668098	0.201801034949	0.028,0.033,0.027	0.043,0.014,0.015	0.005
1351	gene:Solyc10g085980.1	NA	10	+	64977892	64978043	64977892	64977902	64977985	64978043	1351	19,15,6	0,2,0	0,1,0	0,0,0	232	149	0.0703972797668071	0.203936725122	1.0,0.828,1.0	NA,1.0,NA	-0.057
2128	gene:Solyc05g055430.2	NA	5	-	65087986	65088201	65087986	65088032	65088148	65088201	2128	9,2,0	71,68,51	0,2,1	18,56,31	265	149	0.07055429739424292	0.204227161725	0.067,0.016,0.0	0.0,0.02,0.018	0.015
2016	gene:Solyc10g081650.1	CRTISO	10	-	62685073	62685278	62685073	62685125	62685212	62685278	2016	13,9,5	234,166,117	0,4,1	23,77,47	236	149	0.07076768566620469	0.204680171244	0.034,0.033,0.026	0.0,0.032,0.013	0.016
1934	gene:Solyc12g014350.1	NA	12	-	5161916	5162164	5161916	5161986	5162095	5162164	1934	4,1,3	91,35,54	0,0,2	7,15,21	258	149	0.07133032259390529	0.206141767625	0.025,0.016,0.031	0.0,0.0,0.052	0.007
2131	gene:Solyc03g121450.2	NA	3	-	69560897	69561136	69560897	69560969	69561050	69561136	2131	16,1,15	11,2,1	0,2,2	0,0,0	230	149	0.07142733534254983	0.206256462731	0.485,0.245,0.907	NA,1.0,1.0	-0.454
1081	gene:Solyc01g067270.2	NA	1	+	75672550	75672716	75672550	75672556	75672629	75672716	1081	1,3,0	25,9,16	0,0,0	4,7,0	222	149	0.07212878775288815	0.208114978617	0.026,0.183,0.0	0.0,0.0,NA	0.07
2811	gene:Solyc04g074530.2	NA	4	+	60522002	60522232	60522002	60522078	60522187	60522232	2811	8,4,5	168,96,124	1,0,0	7,8,2	258	149	0.07232637511238632	0.20851786671	0.027,0.023,0.023	0.076,0.0,0.0	-0.001
627	gene:Solyc07g052110.2	NA	7	+	60657878	60658103	60657878	60657944	60658028	60658103	627	3,0,0	80,26,34	0,1,2	3,19,12	233	149	0.07243228591216097	0.20864089291	0.023,0.0,0.0	0.0,0.033,0.096	-0.035
972	gene:Solyc05g008400.2	NA	5	+	2771887	2772106	2771887	2771950	2772028	2772106	972	20,10,10	233,266,157	1,1,4	15,58,54	227	149	0.0724850239403016	0.20864089291	0.053,0.024,0.04	0.042,0.011,0.046	0.006
2032	gene:Solyc03g112520.2	NA	3	-	62914364	62914569	62914364	62914426	62914500	62914569	2032	6,3,7	157,85,115	0,4,3	38,123,53	223	149	0.07414449623875731	0.213246920437	0.025,0.023,0.039	0.0,0.021,0.036	0.01
3721	gene:Solyc12g016210.1	NA	12	-	6355058	6355255	6355058	6355106	6355188	6355255	3721	10,7,6	70,34,29	1,3,0	8,18,3	231	149	0.0746245626950263	0.214456211323	0.084,0.117,0.118	0.075,0.097,0.0	0.049
2777	gene:Solyc01g111630.2	NA	1	+	97851332	97851549	97851332	97851346	97851504	97851549	2777	47,52,21	2238,2247,1072	18,27,23	357,1203,953	307	149	0.07471750393979124	0.214551938687	0.01,0.011,0.009	0.024,0.011,0.012	-0.006
2355	gene:Solyc04g007120.2	NA	4	-	833630	833842	833630	833678	833784	833842	2355	10,15,6	394,463,207	2,4,2	117,287,184	255	149	0.07523712331928203	0.215871746174	0.015,0.019,0.017	0.01,0.008,0.006	0.009
2938	gene:Solyc06g048470.2	NA	6	-	31117731	31117926	31117731	31117772	31117902	31117926	2938	13,4,3	36,11,9	0,8,0	0,16,4	279	149	0.07542709158763436	0.216244362974	0.162,0.163,0.151	NA,0.211,0.0	0.053
457	gene:Solyc05g007190.2	NA	5	-	1807698	1807887	1807698	1807734	1807841	1807887	457	9,6,7	15,2,9	0,6,3	0,6,2	256	149	0.07599060302887388	0.217686456766	0.259,0.636,0.312	NA,0.368,0.466	-0.015
2289	gene:Solyc07g063240.2	NA	7	-	65758190	65758434	65758190	65758258	65758333	65758434	2289	5,1,6	225,155,116	0,4,0	3,46,23	224	149	0.07682498291747956	0.219901581971	0.015,0.004,0.033	0.0,0.055,0.0	-0.001
2060	gene:Solyc09g008490.2	NA	9	+	1975620	1975869	1975620	1975660	1975735	1975869	2060	5,0,4	78,49,51	0,0,1	13,28,18	224	149	0.07724632597401893	0.22061455654	0.041,0.0,0.05	0.0,0.0,0.036	0.018
2995	gene:Solyc02g020980.2	NA	2	-	20853217	20853461	20853217	20853259	20853359	20853461	2995	8,3,7	218,92,182	0,0,0	13,16,6	249	149	0.07714335944253672	0.22061455654	0.021,0.019,0.022	0.0,0.0,0.0	0.021
3736	gene:Solyc09g097830.2	NA	9	+	71834280	71834488	71834280	71834334	71834423	71834488	3736	3,1,2	136,78,95	1,3,1	19,64,35	238	149	0.07725801590904055	0.22061455654	0.014,0.008,0.013	0.032,0.029,0.018	-0.015
567	gene:Solyc12g088340.1	NA	12	+	63770665	63770884	63770665	63770711	63770830	63770884	567	10,10,5	133,138,70	3,15,5	28,94,50	268	149	0.07858477981651467	0.224225248041	0.04,0.039,0.038	0.056,0.081,0.053	-0.024
1473	gene:Solyc03g019680.2	NA	3	+	61460093	61460333	61460093	61460185	61460274	61460333	1473	3,1,3	107,78,52	0,2,1	29,61,24	238	149	0.07939548694553393	0.226358923954	0.017,0.008,0.035	0.0,0.02,0.025	0.005
2582	gene:Solyc06g066730.2	NA	6	+	41927879	41928128	41927879	41927975	41928063	41928128	2582	109,108,111	0,5,8	76,170,135	2,6,0	237	149	0.08025970782259419	0.228604947882	1.0,0.931,0.897	0.96,0.947,1.0	-0.026
482	gene:Solyc05g009070.2	NA	5	+	3218919	3219159	3218919	3218972	3219051	3219159	482	56,30,17	11,15,14	2,10,4	1,12,1	228	149	0.08031035411986139	0.228604947882	0.769,0.567,0.442	0.567,0.353,0.723	0.045
2484	gene:Solyc07g032220.2	NA	7	+	36210823	36211025	36210823	36210863	36210938	36211025	2484	28,10,18	93,60,58	4,5,2	14,29,22	224	149	0.08068645581500535	0.229312691961	0.167,0.1,0.171	0.16,0.103,0.057	0.039
3174	gene:Solyc06g050980.2	NA	6	+	34060992	34061224	34060992	34061076	34061184	34061224	3174	1292,1417,851	0,14,3	240,691,430	6,10,0	257	149	0.08064575201884874	0.229312691961	1.0,0.983,0.994	0.959,0.976,1.0	0.014
3741	gene:Solyc12g009980.1	NA	12	+	3127418	3127661	3127418	3127515	3127626	3127661	3741	24,30,12	0,1,0	19,44,35	4,1,0	260	149	0.08106266974313316	0.230018521874	1.0,0.945,1.0	0.731,0.962,1.0	0.084
514	gene:Solyc09g082060.2	NA	9	+	67901111	67901304	67901111	67901153	67901264	67901304	514	701,709,517	12,10,4	496,1284,804	11,7,6	260	149	0.08105319154866357	0.230018521874	0.971,0.976,0.987	0.963,0.991,0.987	-0.002
3240	gene:Solyc01g028900.2	NA	1	+	40837518	40837750	40837518	40837576	40837660	40837750	3240	23,23,13	372,299,251	2,6,6	22,82,69	233	149	0.08144945625127525	0.230842964921	0.038,0.047,0.032	0.055,0.045,0.053	-0.012
500	gene:Solyc02g082770.2	NA	2	+	46423250	46423494	46423250	46423318	46423421	46423494	500	114,14,80	0,4,0	0,4,11	0,0,0	252	149	0.08148153570047202	0.230842964921	1.0,0.674,1.0	NA,1.0,1.0	-0.109
2722	gene:Solyc11g071920.1	NA	11	+	55250068	55250182	55250068	55250097	55250168	55250182	2722	120,112,60	52,83,23	8,26,17	4,13,18	220	149	0.08183717514782467	0.231668100851	0.61,0.478,0.639	0.575,0.575,0.39	0.062
743	gene:Solyc01g094550.2	NA	1	+	85977002	85977203	85977002	85977028	85977135	85977203	743	19,8,3	2,3,0	1,0,0	0,0,0	256	149	0.08197622224574203	0.231879282736	0.847,0.608,1.0	1.0,NA,NA	-0.182
651	gene:Solyc04g005610.2	NA	4	+	405491	405772	405491	405617	405723	405772	651	442,204,279	12,7,2	0,1,15	0,0,0	255	149	0.08248993255881842	0.233149078827	0.956,0.945,0.988	NA,1.0,1.0	-0.037
3649	gene:Solyc05g055940.2	NA	5	+	65376668	65376858	65376668	65376742	65376818	65376858	3649	29,22,9	450,431,372	2,5,7	52,160,103	225	149	0.08278207615501192	0.233791138152	0.041,0.033,0.016	0.025,0.02,0.043	0.001
789	gene:Solyc08g082730.2	NA	8	+	65428842	65429080	65428842	65428894	65429008	65429080	789	15,3,2	285,308,148	3,2,9	47,110,83	263	149	0.08421717047183433	0.237657552437	0.029,0.005,0.008	0.035,0.01,0.058	-0.02
3800	gene:Solyc09g018670.2	NA	9	+	16609592	16609820	16609592	16609604	16609681	16609820	3800	23,15,15	139,68,67	1,4,0	7,19,7	226	149	0.0853559620342835	0.240682407053	0.098,0.127,0.129	0.086,0.122,0.0	0.049
1552	gene:Solyc05g013770.2	NA	5	-	7078618	7078859	7078618	7078682	7078794	7078859	1552	5,7,3	170,249,101	3,4,1	55,117,105	261	149	0.08693805496848465	0.244951544069	0.017,0.016,0.017	0.03,0.019,0.005	-0.001
3150	gene:Solyc12g027870.1	NA	12	-	27698933	27699134	27698933	27699022	27699100	27699134	3150	2,2,2	104,99,59	2,4,1	22,34,34	227	149	0.08705593552215	0.245091749616	0.012,0.013,0.022	0.056,0.072,0.019	-0.033
2257	gene:Solyc02g093930.2	NA	2	-	54618126	54618299	54618126	54618164	54618261	54618299	2257	2,2,0	5,3,5	0,0,0	7,4,7	246	149	0.08715189017154161	0.245170055385	0.195,0.288,0.0	0.0,0.0,0.0	0.161
3186	gene:Solyc02g064640.2	NA	2	-	35729475	35729629	35729475	35729506	35729596	35729629	3186	28,27,13	317,251,180	4,3,9	18,66,66	239	149	0.08733637697075845	0.245497097141	0.052,0.063,0.043	0.122,0.028,0.078	-0.023
2950	gene:Solyc04g050470.2	NA	4	-	47276912	47277107	47276912	47276983	47277057	47277107	2950	12,4,3	269,216,165	0,1,1	46,142,120	223	149	0.0880592972206055	0.24733594957	0.029,0.012,0.012	0.0,0.005,0.006	0.014
3549	gene:Solyc02g088110.2	NA	2	-	50300286	50300455	50300286	50300326	50300397	50300455	3549	5,2,4	100,84,73	1,0,1	10,44,31	220	149	0.08833676340270645	0.247921743154	0.033,0.016,0.036	0.063,0.0,0.021	0.0
2910	gene:Solyc02g093700.2	NA	2	+	54449034	54449250	54449034	54449080	54449160	54449250	2910	7,1,0	18,6,7	4,0,0	0,4,2	229	149	0.08905650857886542	0.249746935204	0.202,0.098,0.0	1.0,0.0,0.0	-0.233
1403	gene:Solyc02g067740.2	NA	2	-	37860312	37860551	37860312	37860366	37860474	37860551	1403	5,2,0	36,24,35	0,1,0	3,13,7	257	149	0.08945997610654499	0.250683017158	0.075,0.046,0.0	0.0,0.043,0.0	0.026
2463	gene:Solyc09g047900.1	NA	9	+	33689492	33689679	33689492	33689536	33689612	33689679	2463	3,0,7	116,45,63	0,0,0	7,43,32	225	149	0.08974462777680639	0.251284957775	0.017,0.0,0.069	0.0,0.0,0.0	0.029
712	gene:Solyc11g007940.1	NA	11	+	2173852	2174082	2173852	2173909	2173998	2174082	712	1,1,0	35,34,32	1,3,1	9,62,38	238	149	0.09012685645209188	0.252158965408	0.018,0.018,0.0	0.065,0.029,0.016	-0.025
525	gene:Solyc04g015180.2	NA	4	+	5369140	5369345	5369140	5369206	5369311	5369345	525	3,7,0	89,77,35	0,0,0	9,35,10	254	149	0.09057586033450844	0.253218294859	0.019,0.051,0.0	0.0,0.0,0.0	0.023
231	gene:Solyc01g006880.2	NA	1	+	1454681	1454890	1454681	1454736	1454815	1454890	231	9,1,2	73,32,24	0,4,1	2,26,27	228	149	0.09068272300289278	0.253320215345	0.075,0.02,0.052	0.0,0.091,0.024	0.011
3905	gene:Solyc02g094640.2	NA	2	+	55237605	55237820	55237605	55237674	55237751	55237820	3905	18,13,12	53,7,40	1,9,6	6,8,4	226	149	0.09099730695993359	0.25400179243	0.183,0.55,0.165	0.099,0.426,0.497	-0.041
2988	gene:Solyc01g098350.2	NA	1	-	88895830	88896058	88895830	88895892	88895976	88896058	2988	6,8,3	132,56,82	0,4,2	8,32,30	233	149	0.0913749322669361	0.254858144416	0.028,0.084,0.023	0.0,0.074,0.041	0.007
3516	gene:Solyc02g078440.2	NA	2	+	43115560	43115795	43115560	43115632	43115760	43115795	3516	1,4,0	2,1,0	0,1,0	0,2,0	277	149	0.09169039939329812	0.255539935722	0.212,0.683,NA	NA,0.212,NA	0.236
771	gene:Solyc03g123790.2	NA	3	-	70521860	70522030	70521860	70521889	70521982	70522030	771	3,2,1	118,68,66	0,4,2	8,25,26	242	149	0.092558366160106	0.257759289043	0.015,0.018,0.009	0.0,0.09,0.045	-0.031
429	gene:Solyc01g098500.2	NA	1	+	89008288	89008465	89008288	89008305	89008399	89008465	429	15,10,17	234,87,154	4,7,7	22,57,49	243	149	0.09374032725378664	0.260848953951	0.038,0.066,0.063	0.1,0.07,0.081	-0.028
3108	gene:Solyc07g064910.2	NA	7	+	66884845	66885052	66884845	66884928	66885015	66885052	3108	1,2,0	0,0,0	0,4,0	0,1,0	236	149	0.0939959170771292	0.261358044547	1.0,1.0,NA	NA,0.716,NA	0.284
11	gene:Solyc01g090200.2	NA	1	+	83831357	83831552	83831357	83831379	83831465	83831552	11	12,2,4	0,0,1	0,0,2	0,0,0	235	149	0.09440537433689186	0.262070663	1.0,1.0,0.717	NA,NA,1.0	-0.094
1522	gene:Solyc11g044310.1	NA	11	-	33042602	33042848	33042602	33042665	33042739	33042848	1522	8,1,1	100,76,55	0,1,0	9,21,39	223	149	0.09442848486986029	0.262070663	0.051,0.009,0.012	0.0,0.031,0.0	0.014
1744	gene:Solyc01g087330.2	NA	1	-	82292787	82292987	82292787	82292876	82292947	82292987	1744	7,15,4	0,0,3	0,3,2	0,0,0	220	149	0.09447071981961051	0.262070663	1.0,1.0,0.475	NA,1.0,1.0	-0.175
2012	gene:Solyc02g090860.2	NA	2	-	52333319	52333544	52333319	52333331	52333453	52333544	2012	8,9,5	139,78,125	2,0,8	14,74,35	271	149	0.09482634907662942	0.262854548519	0.031,0.06,0.022	0.073,0.0,0.112	-0.024
2176	gene:Solyc10g007360.2	NA	10	-	1747681	1748229	1747681	1747868	1748020	1748229	2176	35,29,11	5,3,0	0,3,2	0,0,0	301	149	0.09494979481487298	0.262994119895	0.776,0.827,1.0	NA,1.0,1.0	-0.132
2107	gene:Solyc01g080930.2	NA	1	-	80272964	80273208	80272964	80273044	80273128	80273208	2107	11,3,5	172,141,135	3,2,0	21,55,50	233	149	0.09606701992180093	0.26588395206	0.039,0.013,0.023	0.084,0.023,0.0	-0.011
889	gene:Solyc10g006240.2	NA	10	-	928854	929089	928854	928902	929022	929089	889	20,8,12	2,0,3	0,2,2	0,0,0	269	149	0.09652092714559318	0.266934893059	0.847,1.0,0.689	NA,1.0,1.0	-0.155
1235	gene:Solyc01g103370.2	NA	1	+	91990358	91990516	91990358	91990386	91990469	91990516	1235	77,63,45	1335,1463,920	13,30,28	266,865,556	232	149	0.09689549479386779	0.267764969484	0.036,0.027,0.03	0.03,0.022,0.031	0.003
1224	gene:Solyc01g079510.2	NA	1	+	78575458	78575643	78575458	78575496	78575583	78575643	1224	3,0,6	91,10,76	0,0,0	6,33,22	236	149	0.09711272686323377	0.268159317923	0.02,0.0,0.047	0.0,0.0,0.0	0.022
2454	gene:Solyc11g008620.1	NA	11	-	2809784	2810012	2809784	2809837	2809956	2810012	2454	17,13,6	637,559,336	7,19,13	200,512,375	268	149	0.09734090324039106	0.268583259094	0.015,0.013,0.01	0.019,0.02,0.019	-0.007
2449	gene:Solyc11g017040.1	NA	11	+	7825830	7826063	7825830	7825912	7826007	7826063	2449	3,3,4	140,48,62	0,1,2	22,45,38	244	149	0.0981507144966572	0.270610169164	0.013,0.037,0.038	0.0,0.013,0.031	0.015
880	gene:Solyc01g010150.2	NA	1	+	4939647	4939850	4939647	4939714	4939804	4939850	880	6,2,0	63,25,21	0,2,0	3,13,6	239	149	0.09830085386030128	0.270816594326	0.056,0.048,0.0	0.0,0.088,0.0	0.005
416	gene:Solyc01g098500.2	NA	1	+	89008605	89008764	89008605	89008610	89008699	89008764	416	64,16,22	2,1,1	8,13,6	3,2,0	238	149	0.09886239776913727	0.272155246498	0.952,0.909,0.932	0.625,0.803,1.0	0.122
995	gene:Solyc03g007920.2	NA	3	+	2428698	2428884	2428698	2428755	2428853	2428884	995	17,16,11	291,235,193	3,3,6	28,69,51	247	149	0.09947511165043689	0.273632608347	0.034,0.039,0.033	0.061,0.026,0.066	-0.016
1152	gene:Solyc07g053660.2	NA	7	+	62110119	62110303	62110119	62110183	62110268	62110303	1152	1,6,2	126,122,65	1,4,2	30,88,47	234	149	0.1036166168559133	0.284807171465	0.005,0.03,0.019	0.021,0.028,0.026	-0.007
369	gene:Solyc03g093520.2	NA	3	+	54874019	54874267	54874019	54874099	54874198	54874267	369	3,1,3	84,63,74	0,2,4	6,49,17	248	149	0.10429396885188742	0.286450152618	0.021,0.009,0.024	0.0,0.024,0.124	-0.031
716	gene:Solyc09g008260.2	NA	9	+	1735591	1735790	1735591	1735600	1735736	1735790	716	5,7,0	90,73,80	3,2,0	26,80,43	285	149	0.10449369724521487	0.286779803729	0.028,0.048,0.0	0.057,0.013,0.0	0.002
352	gene:Solyc06g068030.2	NA	6	-	42164036	42164280	42164036	42164095	42164198	42164280	352	9,0,3	122,108,47	0,1,0	36,114,51	252	149	0.1050195742971785	0.288003375245	0.042,0.0,0.036	0.0,0.005,0.0	0.024
1906	gene:Solyc05g051750.2	NA	5	-	62132832	62133066	62132832	62132896	62133034	62133066	1906	142,82,101	25,22,19	11,42,37	6,14,9	287	149	0.10518703726302436	0.288023561699	0.747,0.659,0.734	0.488,0.609,0.681	0.121
392	gene:Solyc11g006340.1	NA	11	+	1066089	1066315	1066089	1066148	1066237	1066315	392	2,0,4	56,38,45	0,2,4	18,39,24	238	149	0.10510918147058233	0.288023561699	0.022,0.0,0.053	0.0,0.031,0.094	-0.017
2664	gene:Solyc11g008090.1	NA	11	-	2289976	2290217	2289976	2290000	2290112	2290217	2664	6,4,6	58,12,34	0,0,3	5,7,6	261	149	0.10530119501247644	0.288116881867	0.056,0.16,0.092	0.0,0.0,0.222	0.029
2096	gene:Solyc08g076390.2	NA	8	+	60402285	60402505	60402285	60402325	60402450	60402505	2096	35,7,18	1,2,1	0,13,2	0,0,0	274	149	0.10667701655151592	0.291659502699	0.95,0.656,0.907	NA,1.0,1.0	-0.162
3555	gene:Solyc07g005930.2	NA	7	+	773715	773953	773715	773744	773838	773953	3555	4,3,0	49,48,27	0,10,4	14,77,42	243	149	0.10688084235748363	0.29199489051	0.048,0.037,0.0	0.0,0.074,0.055	-0.015
3184	gene:Solyc09g055760.2	NA	9	-	44421286	44421515	44421286	44421391	44421468	44421515	3184	6,6,2	234,168,109	0,2,0	13,53,34	226	149	0.10706103226296834	0.292265245889	0.017,0.023,0.012	0.0,0.024,0.0	0.009
3070	gene:Solyc12g010060.1	NA	12	-	3203777	3204014	3203777	3203875	3203973	3204014	3070	341,389,189	8,13,4	88,253,155	0,11,2	247	149	0.10724163941217363	0.292536329496	0.963,0.948,0.966	1.0,0.933,0.979	-0.012
1713	gene:Solyc04g072230.2	NA	4	-	59224377	59224620	59224377	59224419	59224534	59224620	1713	6,8,4	77,35,31	1,0,2	5,11,0	264	149	0.10837593496177213	0.295406525752	0.042,0.114,0.068	0.101,0.0,1.0	-0.292
3441	gene:Solyc03g006870.2	NA	3	+	1384902	1385114	1384902	1384970	1385033	1385114	3441	11,2,5	0,0,0	1,6,6	0,4,0	212	149	0.10846039669450096	0.29541295027	1.0,1.0,1.0	1.0,0.513,1.0	0.162
1849	gene:Solyc07g006300.2	NA	7	+	1097512	1097695	1097512	1097548	1097635	1097695	1849	76,34,52	0,0,6	6,43,7	0,0,0	236	149	0.1106373422863304	0.30111434005	1.0,1.0,0.845	1.0,1.0,1.0	-0.052
545	gene:Solyc10g078920.1	NA	10	+	60571241	60571459	60571241	60571306	60571410	60571459	545	59,77,45	554,630,367	16,38,33	170,453,324	253	149	0.1110019596274811	0.30187834523	0.059,0.067,0.067	0.053,0.047,0.057	0.012
2625	gene:Solyc10g086580.1	NA	10	-	65365084	65365297	65365084	65365124	65365191	65365297	2625	246,216,145	8673,8489,5837	57,175,132	2653,7924,4933	216	149	0.11173829339697366	0.302964867854	0.019,0.017,0.017	0.015,0.015,0.018	0.002
2708	gene:Solyc02g055440.2	NA	2	-	2573786	2574034	2573786	2573846	2573934	2574034	2708	27,23,15	0,3,0	12,35,11	0,3,3	237	149	0.11170236427175248	0.302964867854	1.0,0.828,1.0	1.0,0.88,0.697	0.084
595	gene:Solyc12g010110.1	NA	12	+	3244666	3244891	3244666	3244695	3244779	3244891	595	3,1,3	56,23,41	0,2,0	0,14,4	233	149	0.11149605425723008	0.302964867854	0.033,0.027,0.045	NA,0.084,0.0	-0.007
61	gene:Solyc02g081300.2	NA	2	-	45316113	45316333	45316113	45316128	45316241	45316333	61	9,3,0	76,65,38	0,3,0	5,26,30	262	149	0.11164362655922895	0.302964867854	0.063,0.026,0.0	0.0,0.062,0.0	0.009
2598	gene:Solyc09g020110.2	NA	9	+	18417444	18417647	18417444	18417473	18417569	18417647	2598	8,11,1	210,191,116	0,8,10	44,116,106	245	149	0.11281751059043313	0.305660695109	0.023,0.034,0.005	0.0,0.04,0.054	-0.011
2724	gene:Solyc05g055010.2	NA	5	-	64786667	64786898	64786667	64786717	64786801	64786898	2724	25,16,13	18,4,4	0,7,6	0,4,1	233	149	0.11355978660349539	0.307440265011	0.47,0.719,0.675	NA,0.528,0.793	-0.039
3247	gene:Solyc09g020140.2	NA	9	-	18643073	18643295	18643073	18643171	18643256	18643295	3247	107,80,83	0,7,0	12,34,12	0,0,0	234	149	0.11476675638932939	0.310474277811	1.0,0.879,1.0	1.0,1.0,1.0	-0.04
1529	gene:Solyc10g081770.1	NA	10	-	62773611	62773841	62773611	62773651	62773741	62773841	1529	5,5,0	36,52,28	4,0,0	7,16,24	239	149	0.11580372330499272	0.313044174644	0.08,0.057,0.0	0.263,0.0,0.0	-0.042
975	gene:Solyc05g008400.2	NA	5	+	2771887	2772106	2771887	2771950	2772023	2772106	975	12,10,7	1,2,1	1,1,4	0,0,0	222	149	0.1161088560818665	0.313633381518	0.89,0.77,0.825	1.0,1.0,1.0	-0.172
274	gene:Solyc04g016520.2	NA	4	-	7339613	7339792	7339613	7339654	7339784	7339792	274	10,15,11	136,153,68	2,17,11	23,98,74	279	149	0.11735611199662553	0.316764659388	0.038,0.05,0.08	0.044,0.085,0.074	-0.012
1195	gene:Solyc05g013820.2	NA	5	-	7124930	7125162	7124930	7125000	7125096	7125162	1195	17,17,4	659,696,342	5,4,4	260,762,575	245	149	0.11770319985479077	0.317463353132	0.015,0.015,0.007	0.012,0.003,0.004	0.006
2741	gene:Solyc02g071860.2	NA	2	-	41212317	41212558	41212317	41212386	41212486	41212558	2741	5,0,6	140,27,67	1,0,0	0,20,8	249	149	0.11873375504068458	0.319620035457	0.021,0.0,0.051	1.0,0.0,0.0	-0.309
2809	gene:Solyc04g074530.2	NA	4	+	60519784	60520031	60519784	60519903	60519984	60520031	2809	7,4,3	335,170,142	0,5,1	12,42,21	230	149	0.11862473121067055	0.319620035457	0.013,0.015,0.014	0.0,0.072,0.03	-0.02
3384	gene:Solyc04g072880.2	NA	4	+	59833947	59834186	59833947	59834034	59834119	59834186	3384	64,22,25	0,0,1	5,11,13	4,0,0	234	149	0.1187693127866031	0.319620035457	1.0,1.0,0.941	0.443,1.0,1.0	0.166
1344	gene:Solyc01g005810.2	NA	1	+	530555	530802	530555	530629	530718	530802	1344	7,2,12	390,149,198	1,2,0	61,204,90	238	149	0.11940497515286164	0.32109050867	0.011,0.008,0.037	0.01,0.006,0.0	0.013
3135	gene:Solyc05g052800.2	NA	5	-	62985523	62985745	62985523	62985557	62985650	62985745	3135	69,85,47	2527,2274,1892	92,192,78	2305,5286,2747	242	149	0.11955279881234994	0.321247923918	0.017,0.022,0.015	0.024,0.022,0.017	-0.003
2711	gene:Solyc02g094120.2	NA	2	-	54752349	54752554	54752349	54752397	54752471	54752554	2711	4,14,4	0,0,4	1,6,7	0,0,0	223	149	0.12000153227207988	0.322213069489	1.0,1.0,0.401	1.0,1.0,1.0	-0.2
2970	gene:Solyc06g073870.2	NA	6	-	45613826	45614017	45613826	45613911	45613995	45614017	2970	9,11,4	0,0,0	2,4,9	0,0,4	233	149	0.12050276219874212	0.323317627436	1.0,1.0,1.0	1.0,1.0,0.59	0.137
1089	gene:Solyc03g118200.2	NA	3	-	67137474	67137710	67137474	67137577	67137651	67137710	1089	13,4,3	98,83,94	2,2,2	2,18,9	223	149	0.12075866701597507	0.323762804712	0.081,0.031,0.021	0.401,0.069,0.129	-0.155
2924	gene:Solyc12g026430.1	NA	12	+	23191963	23192205	23191963	23192041	23192139	23192205	2924	12,13,4	96,75,52	3,4,0	2,13,2	247	149	0.12105414824365444	0.324313347268	0.07,0.095,0.044	0.475,0.157,0.0	-0.141
3479	gene:Solyc03g019950.2	NA	3	+	61269737	61269972	61269737	61269827	61269905	61269972	3479	12,4,10	126,74,102	5,5,2	39,106,66	227	149	0.1216440558409244	0.325409154584	0.059,0.034,0.06	0.078,0.03,0.02	0.008
367	gene:Solyc01g095130.2	NA	1	-	86515806	86516014	86515806	86515878	86515949	86516014	367	0,2,1	6,1,2	0,2,2	0,8,0	220	149	0.12157000330687785	0.325409154584	0.0,0.575,0.253	NA,0.145,1.0	-0.297
1891	gene:Solyc01g103950.2	NA	1	-	92428293	92428509	92428293	92428369	92428443	92428509	1891	12,3,7	81,39,26	5,8,5	6,32,32	223	149	0.12232483732314191	0.326916884532	0.09,0.049,0.152	0.358,0.143,0.095	-0.102
827	gene:Solyc04g081880.2	NA	4	-	65743809	65744009	65743809	65743875	65743967	65744009	827	54,32,20	332,353,254	6,20,21	86,298,155	241	149	0.12238939507059499	0.326916884532	0.091,0.053,0.046	0.041,0.04,0.077	0.011
1021	gene:Solyc08g066390.2	NA	8	+	55001625	55001872	55001625	55001711	55001812	55001872	1021	0,0,2	42,14,32	0,3,1	1,14,11	250	149	0.12254629597443618	0.327093154982	0.0,0.0,0.036	0.0,0.113,0.051	-0.043
2622	gene:Solyc10g086580.1	NA	10	-	65365084	65365297	65365084	65365096	65365191	65365297	2622	257,219,150	2,7,0	59,178,136	0,0,2	244	149	0.12269426187901167	0.327245333018	0.987,0.95,1.0	1.0,1.0,0.976	-0.013
1525	gene:Solyc12g077590.1	NA	12	+	21427939	21428110	21427939	21427971	21428040	21428110	1525	11,10,10	297,292,170	4,1,7	43,188,110	218	149	0.12278638409695554	0.327248451838	0.025,0.023,0.039	0.06,0.004,0.042	-0.006
1352	gene:Solyc10g085980.1	NA	10	+	64977119	64977366	64977119	64977195	64977287	64977366	1352	1,0,1	76,80,43	0,6,0	10,37,10	241	149	0.12434129913345641	0.331147294065	0.008,0.0,0.014	0.0,0.091,0.0	-0.023
2553	gene:Solyc03g118640.2	NA	3	+	67510203	67510403	67510203	67510245	67510325	67510403	2553	2,0,5	5,0,1	0,4,1	0,0,0	229	149	0.12443721493976731	0.331157617865	0.207,NA,0.765	NA,1.0,1.0	-0.514
467	gene:Solyc02g068050.2	NA	2	-	38097418	38097638	38097418	38097479	38097553	38097638	467	9,4,7	176,151,113	1,5,7	92,222,100	223	149	0.12585479613619996	0.334682599038	0.033,0.017,0.04	0.007,0.015,0.045	0.008
112	gene:Solyc04g081310.2	NA	4	-	65344855	65345104	65344855	65344947	65345024	65345104	112	0,6,1	101,86,60	1,0,0	7,44,17	226	149	0.12643721807515962	0.335983095003	0.0,0.044,0.011	0.086,0.0,0.0	-0.01
1138	gene:Solyc01g104880.2	NA	1	-	93202399	93202629	93202399	93202450	93202544	93202629	1138	2,3,1	101,54,66	0,3,1	4,27,15	243	149	0.12674298107520862	0.336547044951	0.012,0.033,0.009	0.0,0.064,0.039	-0.016
2767	gene:Solyc05g005860.1	NA	5	+	666133	666364	666133	666196	666281	666364	2767	4,0,3	103,43,52	0,0,1	6,11,8	234	149	0.12769633639929182	0.33882847962	0.024,0.0,0.035	0.0,0.0,0.074	-0.005
2144	gene:Solyc03g097140.2	NA	3	+	59470919	59471159	59470919	59471064	59471142	59471159	2144	3,3,7	252,148,160	1,5,3	44,99,54	227	149	0.12868064049876243	0.341188610549	0.008,0.013,0.028	0.015,0.032,0.035	-0.011
3806	gene:Solyc02g093470.2	NA	2	-	54333123	54333367	54333123	54333156	54333264	54333367	3806	16,14,1	249,198,141	2,3,4	5,41,24	257	149	0.1288817861993836	0.34135192041	0.036,0.039,0.004	0.188,0.041,0.088	-0.079
904	gene:Solyc06g031690.2	NA	6	+	20643142	20643336	20643142	20643162	20643257	20643336	904	15,9,2	263,249,192	2,3,4	67,154,86	244	149	0.12893197883177518	0.34135192041	0.034,0.022,0.006	0.018,0.012,0.028	0.001
2193	gene:Solyc12g014380.1	NA	12	+	5271629	5271844	5271629	5271701	5271775	5271844	2193	6,13,4	402,455,273	2,6,6	71,175,110	223	149	0.129459724422253	0.342497123876	0.01,0.019,0.01	0.018,0.022,0.035	-0.012
2628	gene:Solyc08g043180.2	NA	8	+	22855435	22855631	22855435	22855471	22855573	22855631	2628	6,7,5	219,277,198	1,2,9	51,115,109	251	149	0.12980185865695554	0.343149954039	0.016,0.015,0.015	0.012,0.01,0.047	-0.008
888	gene:Solyc02g066940.2	NA	2	-	37192537	37192782	37192537	37192593	37192683	37192782	888	4,3,4	1,4,1	0,1,5	2,0,5	239	149	0.1300262723536211	0.343238831936	0.714,0.319,0.714	0.0,1.0,0.384	0.121
891	gene:Solyc11g072600.1	NA	11	-	55775983	55776138	55775983	55776019	55776112	55776138	891	34,33,18	184,153,126	0,9,5	11,40,40	242	149	0.12998327433951878	0.343238831936	0.102,0.117,0.081	0.0,0.122,0.071	0.036
1862	gene:Solyc04g080430.2	NA	4	+	64602378	64602689	64602378	64602547	64602655	64602689	1862	306,150,191	2,8,0	16,90,58	0,0,0	257	149	0.13091612530856794	0.345293381517	0.989,0.916,1.0	1.0,1.0,1.0	-0.032
2464	gene:Solyc09g047900.1	NA	9	+	33689480	33689679	33689480	33689536	33689628	33689679	2464	19,3,15	6,0,0	3,7,7	0,3,0	241	149	0.13099651633443987	0.345293381517	0.662,1.0,1.0	1.0,0.591,1.0	0.024
2595	gene:Solyc09g075060.2	NA	9	-	66881502	66881693	66881502	66881566	66881664	66881693	2595	50,24,20	0,5,0	2,5,1	0,0,0	247	149	0.1316833806824025	0.346849783086	1.0,0.743,1.0	1.0,1.0,1.0	-0.086
1948	gene:Solyc12g094430.1	NA	12	+	64642194	64642407	64642194	64642228	64642334	64642407	1948	38,16,25	12,5,3	0,15,10	0,5,0	255	149	0.1330466041187964	0.350184112377	0.649,0.652,0.83	NA,0.637,1.0	-0.108
3311	gene:Solyc01g097650.2	NA	1	+	88425710	88425950	88425710	88425730	88425860	88425950	3311	6,1,9	57,26,28	1,4,0	0,6,6	279	149	0.1347775033375908	0.354480597229	0.053,0.02,0.147	1.0,0.263,0.0	-0.348
1077	gene:Solyc03g082600.2	NA	3	-	52527553	52527752	52527553	52527594	52527656	52527752	1077	58,37,30	6,7,1	10,9,10	0,1,2	211	149	0.13511729900068126	0.355114712786	0.872,0.789,0.955	1.0,0.864,0.779	-0.009
1363	gene:Solyc02g005180.2	NA	2	+	7138862	7139051	7138862	7138902	7138985	7139051	1363	11,7,20	30,20,29	1,2,3	3,5,10	232	149	0.1353053129214145	0.355349281672	0.191,0.184,0.307	0.176,0.204,0.162	0.047
2219	gene:Solyc05g050120.2	NA	5	+	60107622	60107870	60107622	60107712	60107793	60107870	2219	397,363,292	4166,4185,2202	33,81,64	308,1014,755	230	149	0.13673499794053906	0.358842102546	0.058,0.053,0.079	0.065,0.049,0.052	0.008
3698	gene:Solyc02g077680.2	NA	2	+	42575224	42575426	42575224	42575274	42575366	42575426	3698	8,4,2	194,105,98	0,0,1	34,121,98	241	149	0.13709624158976288	0.359527898863	0.025,0.023,0.012	0.0,0.0,0.006	0.018
2169	gene:Solyc09g074420.2	NA	9	+	66230547	66230761	66230547	66230651	66230726	66230761	2169	8,6,2	27,35,12	0,10,1	11,39,29	224	149	0.13764680749192593	0.360708822546	0.165,0.102,0.1	0.0,0.146,0.022	0.066
3123	gene:Solyc06g059740.2	NA	6	+	37607868	37608081	37607868	37607937	37608019	37608081	3123	16,6,7	380,336,237	1,2,2	25,111,56	231	149	0.13892525500920036	0.363794081167	0.026,0.011,0.019	0.025,0.011,0.023	-0.001
3768	gene:Solyc04g048900.2	NA	4	+	38567550	38567762	38567550	38567598	38567685	38567762	3768	62,53,28	16,24,9	3,13,11	0,10,2	236	149	0.13929628416539924	0.364500385765	0.71,0.582,0.663	1.0,0.451,0.776	-0.091
2726	gene:Solyc06g060540.2	NA	6	+	38556515	38557334	38556515	38556639	38557230	38557334	2726	46,21,9	0,7,7	6,8,3	0,0,3	740	149	0.1401088651955132	0.366360244894	1.0,0.377,0.206	1.0,1.0,0.168	-0.195
496	gene:Solyc09g065270.2	NA	9	+	63344604	63344781	63344604	63344657	63344730	63344781	496	24,11,13	754,702,518	6,15,10	153,490,337	222	149	0.14022941949303425	0.366409187608	0.021,0.01,0.017	0.026,0.02,0.02	-0.006
1571	gene:Solyc12g062870.1	NA	12	+	35516770	35516974	35516770	35516834	35516917	35516974	1571	8,17,10	531,481,266	6,10,3	63,281,177	232	149	0.14054609787998593	0.366704032032	0.01,0.022,0.024	0.058,0.022,0.011	-0.012
2250	gene:Solyc06g035920.2	NA	6	-	25271556	25271774	25271556	25271644	25271735	25271774	2250	27,12,15	415,306,319	0,4,10	74,152,110	240	149	0.140528721718785	0.366704032032	0.039,0.024,0.028	0.0,0.016,0.053	0.007
2936	gene:Solyc06g048470.2	NA	6	-	31117731	31117926	31117731	31117769	31117902	31117926	2936	13,4,3	57,20,40	0,8,0	4,21,0	282	149	0.1407283181409854	0.366913397588	0.108,0.096,0.038	0.0,0.168,NA	-0.003
2221	gene:Solyc05g050120.2	NA	5	+	60107795	60108042	60107795	60107871	60107967	60108042	2221	144,106,70	4108,4207,2278	5,27,25	210,713,546	245	149	0.1413152403877484	0.367992586853	0.021,0.015,0.018	0.014,0.023,0.027	-0.003
962	gene:Solyc01g086740.2	NA	1	+	81687412	81687640	81687412	81687485	81687562	81687640	962	16,9,15	158,96,109	0,5,1	10,29,17	226	149	0.1413467912814677	0.367992586853	0.063,0.058,0.083	0.0,0.102,0.037	0.022
1200	gene:Solyc09g065920.2	NA	9	+	64210814	64211013	64210814	64210883	64210983	64211013	1200	4,7,5	61,50,28	2,5,6	3,37,17	249	149	0.14198181986953454	0.369111696453	0.038,0.077,0.097	0.285,0.075,0.174	-0.107
2699	gene:Solyc04g056650.2	NA	4	-	54631549	54631738	54631549	54631569	54631650	54631738	2699	4,7,0	92,107,90	0,2,0	21,78,59	230	149	0.14189150440241374	0.369111696453	0.027,0.041,0.0	0.0,0.016,0.0	0.017
368	gene:Solyc07g041660.2	NA	7	-	53846488	53846713	53846488	53846539	53846628	53846713	368	1,0,2	168,117,72	0,0,3	5,32,32	238	149	0.1425166195500046	0.370234510571	0.004,0.0,0.017	0.0,0.0,0.055	-0.011
41	gene:Solyc06g052080.2	NA	6	+	35761808	35763733	35761808	35761930	35763514	35763733	41	73,66,49	0,4,0	14,32,39	0,0,0	1733	149	0.14276027436959438	0.370599904172	1.0,0.587,1.0	1.0,1.0,1.0	-0.138
3198	gene:Solyc02g094320.2	NA	2	+	54880509	54880751	54880509	54880577	54880672	54880751	3198	6,3,3	144,78,80	0,2,1	17,70,41	244	149	0.14286327855894362	0.370599910782	0.025,0.023,0.022	0.0,0.017,0.015	0.013
1074	gene:Solyc01g094480.2	NA	1	+	85946978	85947210	85946978	85947040	85947132	85947210	1074	11,26,14	391,385,242	3,13,10	71,206,133	241	149	0.14348632040682097	0.371947968893	0.017,0.04,0.035	0.025,0.038,0.044	-0.005
414	gene:Solyc01g098500.2	NA	1	+	89007886	89008059	89007886	89007893	89007999	89008059	414	17,11,16	333,186,183	1,4,2	25,61,55	255	149	0.14411893131408612	0.373318873195	0.029,0.033,0.049	0.023,0.037,0.021	0.01
1499	gene:Solyc06g076300.2	NA	6	-	47405528	47405747	47405528	47405566	47405649	47405747	1499	5,2,0	54,36,25	0,1,0	9,46,15	232	149	0.14613606975773377	0.37827163956	0.056,0.034,0.0	0.0,0.014,0.0	0.025
288	gene:Solyc01g111780.2	NA	1	+	97969712	97969950	97969712	97969731	97969919	97969950	288	180,129,120	0,0,0	39,113,100	0,6,0	337	149	0.14750273631293698	0.381534755754	1.0,1.0,1.0	1.0,0.893,1.0	0.036
2444	gene:Solyc12g044370.1	NA	12	-	38594083	38594278	38594083	38594190	38594257	38594278	2444	14,9,7	2,0,1	2,10,10	0,2,2	216	149	0.14779810651002945	0.382024128752	0.828,1.0,0.828	1.0,0.775,0.775	0.035
1623	gene:Solyc01g096600.2	NA	1	-	87668177	87668390	87668177	87668294	87668385	87668390	1623	2,0,0	6,2,0	2,0,0	1,0,0	240	149	0.14949674869163831	0.386137330791	0.171,0.0,NA	0.554,NA,NA	-0.469
3489	gene:Solyc08g016080.2	NA	8	+	6695329	6695518	6695329	6695373	6695452	6695518	3489	12,6,4	317,274,183	0,2,1	26,70,61	228	149	0.15017479417429233	0.387610408493	0.024,0.014,0.014	0.0,0.018,0.011	0.008
516	gene:Solyc09g082060.2	NA	9	+	67901111	67901304	67901111	67901153	67901257	67901304	516	425,438,358	6630,6131,5392	339,825,526	4631,11698,6550	253	149	0.1508214508930369	0.389000415995	0.036,0.04,0.038	0.041,0.04,0.045	-0.004
3288	gene:Solyc11g020060.1	NA	11	-	10030743	10030977	10030743	10030785	10030888	10030977	3288	9,1,7	42,33,19	0,3,7	12,45,21	252	149	0.15106896383856386	0.389359693332	0.112,0.018,0.179	0.0,0.038,0.165	0.035
3500	gene:Solyc02g092010.2	NA	2	-	53226914	53227102	53226914	53226947	53227050	53227102	3500	0,9,4	123,125,97	0,2,0	43,94,97	252	149	0.15126788678127517	0.389593311839	0.0,0.041,0.024	0.0,0.012,0.0	0.018
747	gene:Solyc06g050990.2	NA	6	+	34085939	34086183	34085939	34086037	34086126	34086183	747	4,4,0	57,52,50	0,1,0	6,24,11	238	149	0.15175218204849325	0.390561052225	0.042,0.046,0.0	0.0,0.025,0.0	0.021
2358	gene:Solyc09g020130.2	NA	9	+	18614189	18614396	18614189	18614237	18614341	18614396	2358	290,221,196	21,6,3	75,242,191	2,2,11	253	149	0.1531010092573458	0.393750844395	0.891,0.956,0.975	0.957,0.986,0.911	-0.011
1365	gene:Solyc02g005180.2	NA	2	+	7140216	7140400	7140216	7140269	7140346	7140400	1365	5,2,5	86,65,36	0,2,1	8,25,13	226	149	0.15415026629916934	0.395974070657	0.037,0.02,0.084	0.0,0.05,0.048	0.014
2531	gene:Solyc08g013860.2	NA	8	-	3318953	3319196	3318953	3319050	3319157	3319196	2531	11,5,2	1,4,1	0,2,0	0,6,0	256	149	0.1541855678129916	0.395974070657	0.865,0.421,0.538	NA,0.162,NA	0.446
2466	gene:Solyc04g011400.2	NA	4	-	3870540	3870789	3870540	3870562	3870697	3870789	2466	55,34,21	664,641,337	12,32,19	216,565,410	284	149	0.15434329262702584	0.396096410037	0.042,0.027,0.032	0.028,0.029,0.024	0.007
208	gene:Solyc01g068210.2	NA	1	+	77314167	77314388	77314167	77314247	77314332	77314388	208	2,3,6	120,93,77	0,2,0	13,51,30	234	149	0.1555362436533495	0.398589319562	0.011,0.02,0.047	0.0,0.024,0.0	0.018
991	gene:Solyc03g005080.2	NA	3	-	58959	59206	58959	59031	59120	59206	991	12,2,3	197,56,81	0,10,4	25,93,67	238	149	0.15551237903259366	0.398589319562	0.037,0.022,0.023	0.0,0.063,0.036	-0.006
383	gene:Solyc12g056650.1	NA	12	-	62638420	62638615	62638420	62638475	62638579	62638615	383	23,6,20	1216,167,704	0,1,0	51,144,81	253	149	0.15566400883048623	0.398632814073	0.011,0.021,0.016	0.0,0.004,0.0	0.015
3742	gene:Solyc12g099890.1	NA	12	-	66839677	66839854	66839677	66839731	66839819	66839854	3742	3,0,1	69,43,46	0,3,1	9,46,29	237	149	0.1589352917341395	0.406720611422	0.027,0.0,0.013	0.0,0.039,0.021	-0.007
2971	gene:Solyc06g073700.2	NA	6	-	45470722	45470956	45470722	45470754	45470909	45470956	2971	33,2,17	2,1,0	2,2,0	0,0,0	304	149	0.15948590484933847	0.407839577575	0.89,0.495,1.0	1.0,1.0,NA	-0.205
3482	gene:Solyc04g008690.2	NA	4	-	2334208	2334456	2334208	2334305	2334400	2334456	3482	8,2,2	149,116,89	0,0,2	12,45,19	244	149	0.1610915473690676	0.41165297403	0.032,0.01,0.014	0.0,0.0,0.06	-0.001
259	gene:Solyc01g103170.2	NA	1	-	91829491	91829723	91829491	91829554	91829667	91829723	259	29,25,16	102,102,59	1,14,6	9,36,22	262	149	0.161373629560902	0.412081134961	0.139,0.122,0.134	0.059,0.181,0.134	0.007
3096	gene:Solyc05g012700.2	NA	5	-	5891489	5891712	5891489	5891560	5891674	5891712	3096	79,73,56	0,6,0	9,26,7	0,0,0	263	149	0.16155348302313632	0.412247824055	1.0,0.873,1.0	1.0,1.0,1.0	-0.042
1738	gene:Solyc07g020790.2	NA	7	-	13488502	13488749	13488502	13488635	13488713	13488749	1738	3,1,0	79,71,37	0,1,2	17,25,29	227	149	0.16212155386317184	0.413404217434	0.024,0.009,0.0	0.0,0.026,0.043	-0.012
3679	gene:Solyc07g052350.2	NA	7	+	60860946	60861119	60860946	60860956	60861043	60861119	3679	95,46,32	1447,942,845	10,64,38	387,1119,686	236	149	0.1630851198693493	0.415566757287	0.04,0.03,0.023	0.016,0.035,0.034	0.003
1530	gene:Solyc06g071800.2	NA	6	-	44223437	44223677	44223437	44223586	44223670	44223677	1530	91,17,43	11,2,12	0,7,0	0,3,0	233	149	0.16332455903772836	0.41588235203	0.841,0.845,0.696	NA,0.599,NA	0.195
356	gene:Solyc10g049210.1	NA	10	+	44598049	44598286	44598049	44598173	44598248	44598286	356	15,3,13	85,57,39	0,8,3	10,45,21	224	149	0.163471144439979	0.415961228922	0.105,0.034,0.181	0.0,0.106,0.087	0.042
169	gene:Solyc02g072300.2	NA	2	+	41588681	41588902	41588681	41588766	41588849	41588902	169	41,35,15	2,4,3	5,20,13	0,6,2	232	149	0.16390805332492864	0.416728935652	0.929,0.849,0.763	1.0,0.682,0.807	0.017
550	gene:Solyc11g066250.1	NA	11	-	51963683	51963931	51963683	51963696	51963787	51963931	550	26,22,11	443,335,331	0,4,3	14,82,61	240	149	0.16400449496477165	0.416728935652	0.035,0.039,0.02	0.0,0.029,0.03	0.012
600	gene:Solyc08g066580.2	NA	8	-	55311699	55311928	55311699	55311741	55311824	55311928	600	2,2,4	72,44,49	0,3,0	28,56,34	232	149	0.1651173735211885	0.419260628038	0.018,0.028,0.05	0.0,0.033,0.0	0.021
2607	gene:Solyc05g053540.2	NA	5	-	63621889	63622126	63621889	63621959	63622051	63622126	2607	5,0,2	125,86,69	0,3,0	25,78,57	241	149	0.16572902069313641	0.420220589467	0.024,0.0,0.018	0.0,0.023,0.0	0.006
411	gene:Solyc02g085400.2	NA	2	-	48321127	48321338	48321127	48321190	48321298	48321338	411	5,7,3	74,89,47	0,3,6	24,76,87	257	149	0.1656440441120947	0.420220589467	0.038,0.044,0.036	0.0,0.022,0.038	0.019
3750	gene:Solyc04g080470.2	NA	4	+	64645344	64646720	64645344	64645517	64646493	64646720	3750	78,36,44	0,4,0	8,20,12	0,0,0	1125	149	0.16608347249330224	0.420822770444	1.0,0.544,1.0	1.0,1.0,1.0	-0.152
2820	gene:Solyc02g062620.2	NA	2	-	34362386	34362622	34362386	34362420	34362495	34362622	2820	11,12,5	428,467,292	0,4,3	152,422,259	224	149	0.1666314810127359	0.421914193303	0.017,0.017,0.011	0.0,0.006,0.008	0.01
3615	gene:Solyc04g080440.2	NA	4	-	64616602	64616823	64616602	64616694	64616784	64616823	3615	25,24,21	0,0,0	2,21,8	0,0,4	239	149	0.16753773370990163	0.423910524535	1.0,1.0,1.0	1.0,1.0,0.555	0.148
1301	gene:Solyc11g066790.1	NA	11	+	52594839	52595084	52594839	52594930	52595012	52595084	1301	4,0,2	38,27,21	1,0,0	7,15,13	231	149	0.1678995642432966	0.424527499752	0.064,0.0,0.058	0.084,0.0,0.0	0.013
312	gene:Solyc12g036170.1	NA	12	+	53572840	53573089	53572840	53572951	53573033	53573089	312	74,30,48	71,70,54	13,32,15	8,55,32	231	149	0.16921601289156613	0.427555628079	0.402,0.217,0.364	0.512,0.273,0.232	-0.011
156	gene:Solyc06g051440.2	NA	6	+	34854745	34854937	34854745	34854807	34854887	34854937	156	16,8,5	3,0,1	1,6,2	0,0,0	229	149	0.16939631454000414	0.427710834888	0.776,1.0,0.765	1.0,1.0,1.0	-0.153
3254	gene:Solyc06g009380.2	NA	6	-	3296683	3296910	3296683	3296746	3296818	3296910	3254	13,20,7	0,3,0	0,10,14	0,0,0	221	149	0.171809536215002	0.433499797547	1.0,0.818,1.0	NA,1.0,1.0	-0.061
1518	gene:Solyc02g014720.2	NA	2	+	17970447	17970648	17970447	17970478	17970576	17970648	1518	31,20,18	1,0,3	11,21,11	0,0,0	247	149	0.1722244246628059	0.434242102268	0.949,1.0,0.784	1.0,1.0,1.0	-0.089
905	gene:Solyc06g031690.2	NA	6	+	20643142	20643336	20643142	20643162	20643261	20643336	905	27,26,11	5,0,0	6,11,5	2,3,0	248	149	0.17242257718055354	0.434437277798	0.764,1.0,1.0	0.643,0.688,1.0	0.144
338	gene:Solyc05g042120.2	NA	5	+	54971380	54971583	54971380	54971446	54971545	54971583	338	2,2,2	82,27,49	0,2,5	9,51,11	248	149	0.17256064911721825	0.434480906595	0.014,0.043,0.024	0.0,0.023,0.215	-0.052
2072	gene:Solyc04g074640.2	NA	4	-	60572933	60573135	60572933	60572968	60573060	60573135	2072	5,1,5	167,86,128	1,3,6	84,242,183	241	149	0.17404690928041727	0.437741869099	0.018,0.007,0.024	0.007,0.008,0.02	0.005
2419	gene:Solyc07g062270.2	NA	7	+	65053754	65053965	65053754	65053788	65053902	65053965	2419	1,0,4	79,40,36	0,2,2	14,40,14	263	149	0.17409911469738143	0.437741869099	0.007,0.0,0.059	0.0,0.028,0.075	-0.012
3879	gene:Solyc04g007730.2	NA	4	-	1408393	1408615	1408393	1408472	1408562	1408615	3879	190,98,60	3268,2689,1781	0,4,1	5,61,33	239	149	0.17486752358321903	0.439366864422	0.035,0.022,0.021	0.0,0.039,0.019	0.007
1663	gene:Solyc02g063030.2	NA	2	-	35050694	35050911	35050694	35050787	35050866	35050911	1663	1,1,0	76,16,40	0,0,4	13,41,29	228	149	0.1772709298743726	0.444784383325	0.009,0.039,0.0	0.0,0.0,0.083	-0.012
1994	gene:Solyc06g005160.2	NA	6	+	184201	184449	184201	184273	184371	184449	1994	399,353,199	2,7,3	38,116,95	2,1,1	247	149	0.1772230984981846	0.444784383325	0.992,0.968,0.976	0.92,0.986,0.983	0.016
3281	gene:Solyc02g021340.2	NA	2	+	22492482	22492689	22492482	22492531	22492672	22492689	3281	173,135,100	2,3,2	10,37,37	0,0,1	290	149	0.17776163127364808	0.445704773047	0.978,0.959,0.963	1.0,1.0,0.95	-0.017
3597	gene:Solyc12g089180.1	NA	12	-	64299309	64299535	64299309	64299385	64299470	64299535	3597	12,2,6	324,176,199	1,0,0	7,17,17	234	149	0.17802583273354827	0.446056369203	0.023,0.007,0.019	0.083,0.0,0.0	-0.011
3225	gene:Solyc03g119080.2	NA	3	-	67786390	67786617	67786390	67786462	67786545	67786617	3225	29,29,21	1551,941,1092	10,28,16	235,914,679	232	149	0.17855584074878061	0.447073009752	0.012,0.019,0.012	0.027,0.019,0.015	-0.006
2382	gene:Solyc08g063000.2	NA	8	+	52500598	52500840	52500598	52500689	52500761	52500840	2382	4,2,6	146,101,116	0,1,1	25,122,58	221	149	0.17903473781961116	0.447960352347	0.018,0.013,0.034	0.0,0.005,0.011	0.016
3030	gene:Solyc10g006390.2	NA	10	-	1004085	1004282	1004085	1004131	1004232	1004282	3030	10,8,12	3,8,1	4,9,9	0,0,8	250	149	0.1794752463806885	0.448750477052	0.665,0.373,0.877	1.0,1.0,0.401	-0.162
257	gene:Solyc07g008320.2	NA	7	-	3080894	3081073	3080894	3080937	3081027	3081073	257	16,10,4	421,359,249	1,3,1	37,118,56	239	149	0.18236143567023655	0.455650309404	0.023,0.017,0.01	0.017,0.016,0.011	0.002
2162	gene:Solyc09g009670.2	NA	9	+	3069321	3069491	3069321	3069379	3069475	3069491	2162	0,4,0	13,7,6	1,0,0	0,13,3	245	149	0.18257173460454135	0.455675004216	0.0,0.258,0.0	1.0,0.0,0.0	-0.247
3256	gene:Solyc09g014300.2	NA	9	-	5793148	5793382	5793148	5793222	5793340	5793382	3256	1082,471,585	37,24,38	0,5,1	0,0,2	267	149	0.18262461258461915	0.455675004216	0.942,0.916,0.896	NA,1.0,0.218	0.309
2302	gene:Solyc03g120940.2	NA	3	-	69183645	69183867	69183645	69183691	69183767	69183867	2302	24,11,17	543,365,325	6,6,3	78,229,169	225	149	0.18298018794211374	0.456245818583	0.028,0.02,0.033	0.048,0.017,0.012	0.001
3696	gene:Solyc07g045310.2	NA	7	+	58410177	58410411	58410177	58410249	58410338	58410411	3696	14,3,2	41,49,35	1,2,5	9,46,28	238	149	0.18445439751210946	0.459603131751	0.176,0.037,0.035	0.065,0.026,0.101	0.019
953	gene:Solyc05g007850.1	NA	5	+	2292318	2293408	2292318	2292371	2293284	2293408	953	88,12,59	2,0,2	2,21,15	0,2,2	1062	149	0.1850139087055584	0.460678230811	0.861,1.0,0.805	1.0,0.596,0.513	0.186
2587	gene:Solyc08g007860.2	NA	8	-	2376288	2376475	2376288	2376318	2376411	2376475	2587	7,6,5	204,177,88	2,6,2	25,122,68	242	149	0.1854616193965275	0.461473656009	0.021,0.02,0.034	0.047,0.029,0.018	-0.006
198	gene:Solyc02g005520.2	NA	2	-	9239963	9240131	9239963	9240011	9240093	9240131	198	119,90,73	9,14,0	12,47,23	0,6,6	231	149	0.18641552479471063	0.463526647002	0.895,0.806,1.0	1.0,0.835,0.712	0.051
1545	gene:Solyc06g061130.2	NA	6	+	39137392	39137605	39137392	39137443	39137553	39137605	1545	2,9,6	51,22,20	1,2,3	0,29,19	259	149	0.1867991845619361	0.464159852247	0.022,0.191,0.147	1.0,0.038,0.083	-0.254
3552	gene:Solyc02g087310.2	NA	2	+	49755298	49755479	49755298	49755366	49755436	49755479	3552	7,0,1	26,10,24	3,3,0	9,18,20	219	149	0.18734285931566655	0.465189515402	0.155,0.0,0.028	0.185,0.102,0.0	-0.035
2020	gene:Solyc02g070550.2	NA	2	+	40294526	40294741	40294526	40294563	40294656	40294741	2020	17,11,14	417,310,274	1,6,4	69,168,108	242	149	0.1888237274590994	0.468543290619	0.024,0.021,0.03	0.009,0.022,0.022	0.007
2630	gene:Solyc08g043180.2	NA	8	+	22855435	22855631	22855435	22855471	22855565	22855631	2630	5,0,3	26,15,10	0,0,1	0,4,14	243	149	0.19061783738347424	0.472669179122	0.105,0.0,0.155	NA,0.0,0.042	0.066
3480	gene:Solyc03g019950.2	NA	3	+	61269737	61269972	61269737	61269827	61269908	61269972	3480	14,5,12	0,0,4	7,9,3	0,0,0	230	149	0.19092423503270972	0.473102890942	1.0,1.0,0.66	1.0,1.0,1.0	-0.113
1831	gene:Solyc12g056780.1	NA	12	-	62860736	62860921	62860736	62860788	62860883	62860921	1831	10,8,9	470,405,256	2,10,3	100,346,226	244	149	0.19123837893174545	0.473555187472	0.013,0.012,0.021	0.012,0.017,0.008	0.003
1212	gene:Solyc04g079070.2	NA	4	-	63653870	63654100	63653870	63653926	63654001	63654100	1212	2,1,0	18,14,15	0,0,0	4,0,0	224	149	0.1927248848829895	0.476580162068	0.069,0.045,0.0	0.0,NA,NA	0.038
1685	gene:Solyc11g005020.1	NA	11	-	41888	42109	41888	41971	42044	42109	1685	3,1,3	51,11,34	1,4,2	5,33,18	222	149	0.19263909533743453	0.476580162068	0.038,0.058,0.056	0.118,0.075,0.069	-0.037
1705	gene:Solyc07g051850.2	NA	7	+	60391987	60392212	60391987	60392026	60392147	60392212	1705	67,71,41	2748,2571,1585	3,17,12	199,727,447	270	149	0.19360217619847514	0.478420762337	0.013,0.015,0.014	0.008,0.013,0.015	0.002
1752	gene:Solyc07g041750.2	NA	7	-	54091672	54091915	54091672	54091761	54091850	54091915	1752	5,1,1	55,27,27	0,0,0	4,30,19	238	149	0.19451048728111375	0.480335438049	0.054,0.023,0.023	0.0,0.0,0.0	0.033
75	gene:Solyc01g080280.2	NA	1	+	79530584	79530827	79530584	79530624	79530725	79530827	75	190,143,104	2265,1770,1308	62,141,122	792,2205,1620	250	149	0.19498108850126458	0.481167322653	0.048,0.046,0.045	0.045,0.037,0.043	0.005
1929	gene:Solyc06g034220.2	NA	6	+	23959507	23959715	23959507	23959589	23959682	23959715	1929	4,8,2	183,179,129	0,3,2	33,115,58	242	149	0.19545027146919214	0.481994569394	0.013,0.027,0.009	0.0,0.016,0.021	0.004
94	gene:Solyc11g069040.2	GLX1	11	-	53618507	53618751	53618507	53618587	53618702	53618751	94	14,11,12	579,544,343	2,9,5	119,345,252	264	149	0.1959491394476796	0.482893838173	0.013,0.011,0.019	0.009,0.015,0.011	0.003
1551	gene:Solyc05g013770.2	NA	5	-	7078618	7078859	7078618	7078682	7078809	7078859	1551	16,20,8	0,0,4	3,6,6	0,0,0	276	149	0.1968628944734121	0.484482007056	1.0,1.0,0.519	1.0,1.0,1.0	-0.16
882	gene:Solyc06g005150.2	NA	6	-	171145	171382	171145	171231	171343	171382	882	77,73,41	1610,1519,781	15,53,31	417,992,865	261	149	0.19675498121367974	0.484482007056	0.027,0.027,0.029	0.02,0.03,0.02	0.004
2337	gene:Solyc11g007580.1	NA	11	-	1817362	1817609	1817362	1817406	1817504	1817609	2337	18,7,12	2,0,2	2,13,6	0,0,3	247	149	0.1996235956124291	0.490940326052	0.844,1.0,0.784	1.0,1.0,0.547	0.027
393	gene:Solyc03g007900.2	NA	3	+	2422208	2422377	2422208	2422231	2422322	2422377	393	19,3,5	64,79,27	6,7,9	14,51,55	240	149	0.2001890194931819	0.491994598454	0.156,0.023,0.103	0.21,0.079,0.092	-0.033
228	gene:Solyc06g007310.2	NA	6	-	1335161	1335395	1335161	1335205	1335323	1335395	228	25,1,4	107,57,86	8,5,1	27,42,39	267	149	0.2005278928042684	0.492491029563	0.115,0.01,0.025	0.142,0.062,0.014	-0.023
737	gene:Solyc01g087300.2	NA	1	-	82232534	82232771	82232534	82232615	82232708	82232771	737	8,5,2	46,76,37	0,5,2	8,40,32	242	149	0.20115676963952978	0.493362002156	0.097,0.039,0.032	0.0,0.071,0.037	0.02
761	gene:Solyc08g079520.2	NA	8	+	63034653	63034884	63034653	63034737	63034811	63034884	761	2,0,1	4,2,0	0,1,0	2,0,1	223	149	0.20115030734357814	0.493362002156	0.25,0.0,1.0	0.0,1.0,0.0	0.083
2129	gene:Solyc04g078610.2	NA	4	-	63286614	63286837	63286614	63286712	63286802	63286837	2129	7,6,4	258,169,171	4,4,1	105,194,154	239	149	0.20190172378647012	0.494851772605	0.017,0.022,0.014	0.023,0.013,0.004	0.004
3118	gene:Solyc01g008770.2	NA	1	+	2802971	2803190	2802971	2803040	2803111	2803190	3118	0,1,1	101,52,60	0,6,1	18,75,35	220	149	0.20300487534758793	0.49721684241	0.0,0.013,0.011	0.0,0.051,0.019	-0.015
2827	gene:Solyc07g043620.2	NA	7	-	57565926	57566132	57565926	57565983	57566061	57566132	2827	3,4,5	174,77,115	1,1,2	54,130,111	227	149	0.20423191062200557	0.49988191457	0.011,0.033,0.028	0.012,0.005,0.012	0.014
3201	gene:Solyc09g018750.2	NA	9	-	16843419	16843620	16843419	16843480	16843567	16843620	3201	76,70,69	1099,1251,602	44,93,68	428,1112,805	236	149	0.20578169167272697	0.503332784934	0.042,0.034,0.067	0.061,0.05,0.051	-0.006
2319	gene:Solyc03g034160.2	NA	3	-	5862329	5862820	5862329	5862364	5862742	5862820	2319	0,0,0	5,3,2	1,1,1	1,4,5	527	149	0.2063202026398826	0.504307125746	0.0,0.0,0.0	0.22,0.066,0.054	-0.113
994	gene:Solyc03g005080.2	NA	3	-	59386	59635	59386	59441	59517	59635	994	8,4,10	169,58,109	3,4,3	55,110,53	225	149	0.20741174168429038	0.506630988853	0.03,0.044,0.057	0.035,0.024,0.036	0.012
3209	gene:Solyc12g098420.1	NA	12	+	65930990	65931237	65930990	65931070	65931156	65931237	3209	13,7,9	367,307,199	4,6,2	85,233,155	235	149	0.20783836744224055	0.506984709191	0.022,0.014,0.028	0.029,0.016,0.008	0.004
677	gene:Solyc02g078400.2	NA	2	-	43095670	43095859	43095670	43095756	43095828	43095859	677	8,2,2	83,42,30	3,2,0	15,28,12	221	149	0.20774184197189127	0.506984709191	0.061,0.031,0.043	0.119,0.046,0.0	-0.01
405	gene:Solyc10g085550.1	NA	10	+	64675870	64676091	64675870	64675915	64676010	64676091	405	6,9,1	207,207,124	2,14,6	146,397,352	244	149	0.20918160953475093	0.50991560373	0.017,0.026,0.005	0.008,0.021,0.01	0.003
2532	gene:Solyc08g013860.2	NA	8	-	3304464	3304688	3304464	3304551	3304625	3304688	2532	6,2,7	236,168,123	0,0,0	16,50,47	223	149	0.2095307494250099	0.510420877746	0.017,0.008,0.037	0.0,0.0,0.0	0.021
2989	gene:Solyc01g098350.2	NA	1	-	88895830	88896058	88895830	88895892	88895982	88896058	2989	10,17,7	0,4,0	2,12,5	0,0,0	239	149	0.2106624562373577	0.512830526077	1.0,0.726,1.0	1.0,1.0,1.0	-0.091
836	gene:Solyc07g055810.2	NA	7	+	63740066	63740261	63740066	63740129	63740211	63740261	836	7,6,6	189,68,168	1,2,3	16,52,20	231	149	0.21314676185350692	0.518527416598	0.023,0.054,0.023	0.039,0.024,0.088	-0.017
625	gene:Solyc04g007370.2	NA	4	-	1066975	1067205	1066975	1067037	1067115	1067205	625	28,11,8	0,1,1	0,4,1	0,0,0	227	149	0.21453423793575171	0.52155012709	1.0,0.878,0.84	NA,1.0,1.0	-0.094
944	gene:Solyc09g065950.2	NA	9	-	64228086	64228328	64228086	64228173	64228249	64228328	944	17,6,9	4,0,0	4,2,3	0,0,0	225	149	0.21570215120304806	0.524035341005	0.738,1.0,1.0	1.0,1.0,1.0	-0.087
1847	gene:Solyc04g077490.2	NA	4	-	62430695	62430917	62430695	62430746	62430848	62430917	1847	13,17,19	232,124,152	4,4,2	14,37,37	251	149	0.21655134611147958	0.525388903108	0.032,0.075,0.069	0.145,0.06,0.031	-0.02
3071	gene:Solyc12g010060.1	NA	12	-	3203777	3204014	3203777	3203899	3203973	3204014	3071	52,60,19	44,40,21	6,33,25	14,13,9	223	149	0.2165476089442723	0.525388903108	0.441,0.501,0.377	0.223,0.629,0.65	-0.061
1688	gene:Solyc04g015970.2	NA	4	+	6525467	6525688	6525467	6525522	6525625	6525688	1688	7,0,1	94,13,42	0,1,2	2,18,10	252	149	0.21736534180337927	0.526653535225	0.042,0.0,0.014	0.0,0.032,0.106	-0.027
1735	gene:Solyc04g008290.2	NA	4	+	1979290	1979507	1979290	1979351	1979432	1979507	1735	35,27,28	352,294,212	4,21,10	81,174,131	230	149	0.21722977181655623	0.526653535225	0.061,0.056,0.079	0.031,0.073,0.047	0.015
3847	gene:Solyc03g025850.2	NA	3	+	3248255	3248449	3248255	3248300	3248386	3248449	3847	16,24,20	1246,886,1107	4,15,3	148,402,295	235	149	0.21772343812573627	0.527166171182	0.008,0.017,0.011	0.017,0.023,0.006	-0.003
264	gene:Solyc06g050720.2	NA	6	+	33491823	33492033	33491823	33491880	33491959	33492033	264	54,37,44	188,172,130	2,18,12	11,44,59	228	149	0.21973924743124776	0.530975025022	0.158,0.123,0.181	0.106,0.211,0.117	0.009
3603	gene:Solyc08g023470.2	NA	8	-	27664229	27664448	27664229	27664311	27664396	27664448	3603	1,0,1	7,4,5	0,0,0	2,0,0	234	149	0.21960898488370761	0.530975025022	0.083,0.0,0.113	0.0,NA,NA	0.065
636	gene:Solyc06g062980.2	NA	6	+	39752165	39752329	39752165	39752234	39752311	39752329	636	7,5,10	27,16,20	1,14,3	4,18,7	226	149	0.21951665823170688	0.530975025022	0.146,0.171,0.248	0.142,0.339,0.22	-0.045
2061	gene:Solyc09g008490.2	NA	9	+	1979572	1979797	1979572	1979643	1979722	1979797	2061	12,22,3	109,101,59	3,12,11	20,72,50	228	149	0.220594343661154	0.531969469499	0.067,0.125,0.032	0.089,0.098,0.126	-0.03
2605	gene:Solyc06g083190.2	NA	6	-	48716966	48717206	48716966	48717047	48717136	48717206	2605	15,21,11	693,377,411	1,12,9	147,399,248	238	149	0.2203202802989065	0.531969469499	0.013,0.034,0.016	0.004,0.018,0.022	0.006
329	gene:Solyc01g005550.2	NA	1	+	383792	383981	383792	383803	383927	383981	329	26,4,12	583,497,326	1,11,9	137,423,276	273	149	0.220559650451248	0.531969469499	0.024,0.004,0.02	0.004,0.014,0.017	0.004
1815	gene:Solyc03g120350.2	NA	3	+	68777891	68778137	68777891	68777948	68778021	68778137	1815	2,2,3	147,55,61	0,0,2	14,41,27	222	149	0.22077419121604194	0.532046577358	0.009,0.024,0.032	0.0,0.0,0.047	0.006
1073	gene:Solyc09g065830.2	NA	9	-	64101626	64101855	64101626	64101678	64101777	64101855	1073	13,6,9	434,406,305	1,2,5	89,216,185	248	149	0.22216972018011472	0.534485526541	0.018,0.009,0.017	0.007,0.006,0.016	0.005
1177	gene:Solyc08g083040.2	NA	8	-	65626676	65626900	65626676	65626715	65626781	65626900	1177	7,5,3	123,85,68	1,9,2	29,53,42	215	149	0.22223189208038954	0.534485526541	0.038,0.039,0.03	0.023,0.105,0.032	-0.018
1610	gene:Solyc10g017850.2	NA	10	+	6148523	6148728	6148523	6148604	6148690	6148728	1610	31,10,11	919,730,493	4,4,3	71,189,166	235	149	0.22205207121080608	0.534485526541	0.021,0.009,0.014	0.034,0.013,0.011	-0.005
1896	gene:Solyc10g081280.1	NA	10	+	62398286	62398511	62398286	62398336	62398475	62398511	1896	1,0,0	27,13,15	0,4,0	1,11,3	288	149	0.2231577955684404	0.536353873384	0.019,0.0,0.0	0.0,0.158,0.0	-0.046
528	gene:Solyc12g095770.1	NA	12	+	64901569	64901777	64901569	64901659	64901743	64901777	528	19,18,13	479,492,346	4,13,6	129,396,253	233	149	0.2235416870560392	0.536917883864	0.025,0.023,0.023	0.019,0.021,0.015	0.005
1282	gene:Solyc12g056530.1	NA	12	-	62483131	62483337	62483131	62483193	62483269	62483337	1282	22,24,21	291,201,177	5,10,14	67,163,137	225	149	0.22404747942512396	0.537773736472	0.048,0.073,0.073	0.047,0.039,0.063	0.015
2696	gene:Solyc01g112170.2	NA	1	-	98241635	98241764	98241635	98241676	98241753	98241764	2696	42,36,20	295,249,123	2,13,5	17,61,69	226	149	0.22425064004349407	0.537902535251	0.086,0.087,0.097	0.072,0.123,0.046	0.01
1534	gene:Solyc10g009330.2	NA	10	+	3408044	3408291	3408044	3408097	3408178	3408291	1534	180,172,111	0,2,6	27,107,47	0,2,0	230	149	0.22447666959662038	0.538085980819	1.0,0.982,0.923	1.0,0.972,1.0	-0.022
3223	gene:Solyc08g082340.2	NA	8	+	65162487	65162735	65162487	65162557	65162693	65162735	3223	125,97,71	6,0,0	36,94,85	0,2,3	285	149	0.2256269320226475	0.540483156736	0.916,1.0,1.0	1.0,0.961,0.937	0.006
3839	gene:Solyc09g008650.2	NA	9	-	2110410	2110637	2110410	2110493	2110581	2110637	3839	5,3,4	211,158,95	2,7,5	53,177,135	237	149	0.2267847615598429	0.542895257546	0.015,0.012,0.026	0.023,0.024,0.023	-0.006
1567	gene:Solyc09g075790.2	NA	9	+	67407963	67408182	67407963	67408053	67408139	67408182	1567	1,1,0	0,8,2	0,0,0	0,1,0	235	149	0.22702755183162834	0.543115114023	1.0,0.073,0.0	NA,0.0,NA	0.358
1360	gene:Solyc02g005180.2	NA	2	+	7139130	7139358	7139130	7139206	7139300	7139358	1360	65,45,45	56,25,43	8,9,5	5,8,10	243	149	0.22941764617051827	0.547377115996	0.416,0.525,0.391	0.495,0.408,0.235	0.065
1912	gene:Solyc01g080270.2	NA	1	-	79504975	79505210	79504975	79505019	79505158	79505210	1912	9,0,1	89,61,62	0,0,0	11,43,14	288	149	0.22904984029141096	0.547377115996	0.05,0.0,0.008	0.0,0.0,0.0	0.019
2401	gene:Solyc07g041730.2	NA	7	+	54076010	54076229	54076010	54076044	54076120	54076229	2401	5,4,5	10,8,7	0,2,2	2,2,4	225	149	0.2293878464848138	0.547377115996	0.249,0.249,0.321	0.0,0.398,0.249	0.057
3364	gene:Solyc12g056940.1	NA	12	-	63012734	63012926	63012734	63012823	63012906	63012926	3364	193,31,92	1,0,6	19,77,22	0,0,0	232	149	0.2292947468570444	0.547377115996	0.992,1.0,0.908	1.0,1.0,1.0	-0.033
2442	gene:Solyc09g008520.2	NA	9	-	2007950	2008148	2007950	2008025	2008114	2008148	2442	32,26,19	3,0,1	1,3,2	0,0,0	238	149	0.2316011584038167	0.552220654696	0.87,1.0,0.922	1.0,1.0,1.0	-0.069
1457	gene:Solyc05g026540.2	NA	5	+	41740536	41740743	41740536	41740595	41740671	41740743	1457	18,3,5	1,2,0	1,0,0	0,0,0	225	149	0.2324292356511797	0.553461541941	0.923,0.498,1.0	1.0,NA,NA	-0.193
3752	gene:Solyc02g082190.2	NA	2	+	45892649	45892886	45892649	45892748	45892829	45892886	3752	11,1,3	54,31,47	1,0,7	12,71,32	230	149	0.23233294278262456	0.553461541941	0.117,0.02,0.04	0.051,0.0,0.124	0.001
2969	gene:Solyc06g073870.2	NA	6	-	45613852	45614029	45613852	45613895	45613995	45614029	2969	18,15,5	555,507,329	2,5,12	85,277,227	249	149	0.23274352531620782	0.553843388947	0.019,0.017,0.009	0.014,0.011,0.031	-0.004
258	gene:Solyc12g008910.1	NA	12	+	2231571	2231771	2231571	2231610	2231687	2231771	258	8,3,7	105,114,67	0,6,5	16,42,29	226	149	0.2343494733419782	0.557296368199	0.048,0.017,0.064	0.0,0.086,0.102	-0.02
590	gene:Solyc06g071990.2	NA	6	+	44353223	44353458	44353223	44353270	44353350	44353458	590	9,0,20	0,0,1	0,0,1	0,0,0	229	149	0.23682664742821682	0.562815242699	1.0,NA,0.929	NA,NA,1.0	-0.035
3432	gene:Solyc02g088400.2	NA	2	-	50490568	50490706	50490568	50490584	50490663	50490706	3432	32,21,25	43,14,11	1,3,13	2,0,7	228	149	0.23817678235999107	0.565650206555	0.327,0.495,0.598	0.246,1.0,0.548	-0.125
1298	gene:Solyc09g074230.2	NA	9	-	66004267	66004472	66004267	66004302	66004412	66004472	1298	201,170,112	6,2,0	13,31,10	0,0,0	259	149	0.23874431797390452	0.56662404754	0.951,0.98,1.0	1.0,1.0,1.0	-0.023
1842	gene:Solyc01g090170.2	NA	1	+	83807665	83807879	83807665	83807705	83807807	83807879	1842	31,20,16	363,405,241	8,12,8	64,216,181	251	149	0.24184285746488898	0.573599605246	0.048,0.028,0.038	0.069,0.032,0.026	-0.004
1350	gene:Solyc10g085980.1	NA	10	+	64977722	64977902	64977722	64977781	64977892	64977902	1350	12,18,13	0,1,0	0,5,0	0,0,0	260	149	0.2424551372898061	0.574294656991	1.0,0.912,1.0	NA,1.0,NA	-0.029
1937	gene:Solyc07g063650.2	NA	7	-	66063614	66063860	66063614	66063737	66063805	66063860	1937	2,0,2	76,48,47	0,3,0	7,22,14	217	149	0.24245342511557433	0.574294656991	0.018,0.0,0.028	0.0,0.086,0.0	-0.013
3369	gene:Solyc09g075990.2	NA	9	-	67671790	67672028	67671790	67671851	67671984	67672028	3369	24,10,18	3,0,0	1,2,0	0,0,2	282	149	0.24292903185472398	0.575038589877	0.809,1.0,1.0	1.0,1.0,0.0	0.27
2941	gene:Solyc03g115650.2	NA	3	+	65289378	65289592	65289378	65289418	65289513	65289592	2941	142,130,62	4340,5300,2383	17,50,33	476,1601,1120	244	149	0.24449524515168602	0.578365478012	0.02,0.015,0.016	0.021,0.019,0.018	-0.002
1122	gene:Solyc12g055720.1	NA	12	-	61691780	61691995	61691780	61691840	61691939	61691995	1122	12,15,9	282,154,183	4,11,1	36,82,74	248	149	0.2459147454237994	0.581341165595	0.025,0.055,0.029	0.063,0.075,0.008	-0.012
438	gene:Solyc02g093080.2	NA	2	-	54015608	54015738	54015608	54015655	54015732	54015738	438	21,9,8	337,363,200	1,14,1	62,215,142	226	149	0.24639155073315214	0.582085882822	0.039,0.016,0.026	0.011,0.041,0.005	0.008
3590	gene:Solyc04g007280.2	NA	4	+	995893	996111	995893	995978	996061	996111	3590	5,4,1	109,91,63	0,0,0	21,46,41	232	149	0.24690965746406462	0.582927130942	0.029,0.027,0.01	0.0,0.0,0.0	0.022
3060	gene:Solyc12g099750.1	NA	12	-	66769655	66769872	66769655	66769738	66769818	66769872	3060	8,2,3	0,0,1	0,0,4	0,0,0	229	149	0.24713285923947026	0.583071493471	1.0,1.0,0.661	NA,NA,1.0	-0.113
1965	gene:Solyc12g099290.1	NA	12	-	66489167	66489405	66489167	66489246	66489318	66489405	1965	0,2,0	44,27,21	0,0,5	21,24,22	221	149	0.2495476472195466	0.588382984729	0.0,0.048,0.0	0.0,0.0,0.133	-0.028
199	gene:Solyc02g005520.2	NA	2	-	9239963	9240142	9239963	9240011	9240097	9240142	199	122,94,73	5,4,0	12,47,25	0,3,0	235	149	0.24977448979200056	0.588532163898	0.939,0.937,1.0	1.0,0.909,1.0	-0.011
1017	gene:Solyc11g069400.1	NA	11	-	53990737	53990958	53990737	53990812	53990905	53990958	1017	6,10,6	348,272,218	0,1,2	26,61,45	242	149	0.2507919535112085	0.590542832941	0.011,0.022,0.017	0.0,0.01,0.027	0.004
3506	gene:Solyc06g074010.2	NA	6	+	45754509	45754692	45754509	45754558	45754641	45754692	3506	7,0,0	65,35,31	0,0,0	2,10,15	232	149	0.2513285874996655	0.591419396876	0.065,0.0,0.0	0.0,0.0,0.0	0.022
3088	gene:Solyc10g080390.1	NA	10	-	61661571	61661770	61661571	61661609	61661689	61661770	3088	27,3,4	96,73,68	3,6,7	31,73,45	229	149	0.2523602789769122	0.593459008993	0.155,0.026,0.037	0.059,0.051,0.092	0.005
2993	gene:Solyc07g061960.2	NA	7	+	64829183	64829384	64829183	64829200	64829324	64829384	2993	3,0,30	0,0,1	0,2,6	0,0,0	273	149	0.25276783891987614	0.594029186436	1.0,NA,0.942	NA,1.0,1.0	-0.029
3331	gene:Solyc07g066650.2	NA	7	-	68007718	68007903	68007718	68007778	68007874	68007903	3331	32,37,28	7,2,2	3,3,8	0,0,5	245	149	0.25320495335985227	0.594668030149	0.735,0.918,0.895	1.0,1.0,0.493	0.018
2231	gene:Solyc05g017950.2	NA	5	-	19280445	19280673	19280445	19280487	19280569	19280673	2231	31,10,8	633,372,305	1,4,5	45,176,92	231	149	0.25414346496392115	0.596482835577	0.031,0.017,0.017	0.014,0.014,0.034	0.001
1030	gene:Solyc03g098440.2	NA	3	+	60739526	60739748	60739526	60739537	60739698	60739748	1030	20,15,9	46,23,29	2,2,3	2,1,2	310	149	0.2543871419241432	0.596665538881	0.173,0.239,0.13	0.325,0.49,0.419	-0.231
1725	gene:Solyc10g081270.1	NA	10	-	62393513	62393754	62393513	62393568	62393649	62393754	1725	5,4,4	77,73,55	0,1,2	12,20,11	230	149	0.25488368952863516	0.597440726335	0.04,0.034,0.045	0.0,0.031,0.105	-0.006
1609	gene:Solyc10g017850.2	NA	10	+	6148247	6148416	6148247	6148279	6148357	6148416	1609	50,35,38	507,352,266	3,12,8	37,123,81	227	149	0.2566060614345087	0.601086334011	0.061,0.061,0.086	0.051,0.06,0.061	0.012
2509	gene:Solyc04g071470.2	NA	4	+	58449703	58449919	58449703	58449764	58449844	58449919	2509	1,1,0	6,4,3	0,0,0	1,0,0	229	149	0.25705152051594066	0.601738042171	0.098,0.14,0.0	0.0,NA,NA	0.079
2201	gene:Solyc10g081660.1	NA	10	+	62693450	62693690	62693450	62693534	62693643	62693690	2201	31,36,16	3,0,0	6,10,5	0,0,0	258	149	0.2574346245393654	0.602243029319	0.856,1.0,1.0	1.0,1.0,1.0	-0.048
1474	gene:Solyc12g005860.1	NA	12	-	493828	494040	493828	493912	494000	494040	1474	37,24,23	1045,650,526	4,27,17	236,742,484	237	149	0.2578641393485319	0.602855863142	0.022,0.023,0.027	0.011,0.022,0.022	0.006
2350	gene:Solyc08g008490.2	NA	8	-	2877806	2878038	2877806	2877900	2877972	2878038	2350	6,5,0	137,80,64	0,5,1	10,31,19	221	149	0.25845405652911746	0.603842659345	0.029,0.04,0.0	0.0,0.098,0.034	-0.021
2312	gene:Solyc08g005970.2	NA	8	-	738204	738416	738204	738240	738332	738416	2312	15,5,4	171,86,128	2,5,5	34,103,88	241	149	0.25884069179468616	0.604353542555	0.051,0.035,0.019	0.035,0.029,0.034	0.002
2186	gene:Solyc11g069070.1	NA	11	+	53659048	53659284	53659048	53659052	53659151	53659284	2186	5,3,4	5,0,10	0,2,0	0,0,1	248	149	0.26067378491342846	0.608238831465	0.375,1.0,0.194	NA,1.0,0.0	0.023
3624	gene:Solyc02g014310.2	NA	2	-	15737838	15738071	15737838	15737931	15738029	15738071	3624	11,18,8	640,502,415	4,6,3	115,321,246	247	149	0.26092972953161797	0.60844145616	0.01,0.021,0.011	0.021,0.011,0.007	0.001
549	gene:Solyc01g106360.2	NA	1	+	94290951	94291165	94290951	94291032	94291104	94291165	549	9,0,8	108,71,83	0,6,2	11,35,29	221	149	0.26154444756634165	0.609479871984	0.053,0.0,0.061	0.0,0.104,0.044	-0.011
1265	gene:Solyc08g075890.2	NA	8	+	59982578	59982819	59982578	59982613	59982728	59982819	1265	18,38,20	742,721,398	6,18,4	66,238,169	264	149	0.2617445053340418	0.609551281678	0.014,0.029,0.028	0.049,0.041,0.013	-0.011
3375	gene:Solyc02g079100.2	NA	2	+	43719760	43720004	43719760	43719847	43719952	43720004	3375	60,38,33	4,2,0	0,5,4	0,0,0	254	149	0.26413974545727126	0.614731438652	0.898,0.918,1.0	NA,1.0,1.0	-0.061
1828	gene:Solyc01g111510.2	NA	1	-	97736338	97736587	97736338	97736418	97736573	97736587	1828	113,99,74	1682,1588,973	20,38,26	231,705,511	304	149	0.26490824473584607	0.615723426718	0.032,0.03,0.036	0.041,0.026,0.024	0.002
2141	gene:Solyc01g006810.2	NA	1	+	1376763	1376981	1376763	1376789	1376893	1376981	2141	1,0,2	123,76,97	1,1,8	35,123,88	253	149	0.2648265048183872	0.615723426718	0.005,0.0,0.012	0.017,0.005,0.051	-0.019
537	gene:Solyc06g063230.2	NA	6	+	39936989	39937175	39936989	39937027	39937125	39937175	537	5,3,4	163,124,116	3,1,0	28,70,38	247	149	0.26520361120895797	0.616012003312	0.018,0.014,0.02	0.061,0.009,0.0	-0.006
434	gene:Solyc11g018550.2	NA	11	+	8672405	8672619	8672405	8672437	8672524	8672619	434	40,34,16	0,3,0	6,27,18	0,0,0	236	149	0.265905422066555	0.617243682965	1.0,0.877,1.0	1.0,1.0,1.0	-0.041
3115	gene:Solyc08g078820.2	NA	8	+	62532990	62533207	62532990	62533032	62533154	62533207	3115	44,23,31	3,0,0	1,3,11	0,0,0	271	149	0.26652533517616345	0.6182837885	0.89,1.0,1.0	1.0,1.0,1.0	-0.037
713	gene:Solyc11g069520.1	NA	11	-	54132794	54133022	54132794	54132863	54132977	54133022	713	3,2,4	137,95,52	1,2,3	16,58,49	263	149	0.2667709088666355	0.618454723004	0.012,0.012,0.042	0.034,0.019,0.034	-0.007
1472	gene:Solyc02g063490.2	NA	2	-	35565676	35565912	35565676	35565770	35565876	35565912	1472	1,3,4	184,149,134	1,3,0	25,55,36	255	149	0.26797805004917036	0.620853202883	0.003,0.012,0.017	0.023,0.031,0.0	-0.007
2372	gene:Solyc06g084550.2	NA	6	-	49635561	49635687	49635561	49635595	49635674	49635687	2372	3,5,3	116,120,80	0,1,2	10,47,23	228	149	0.2692591811405113	0.623419905884	0.017,0.027,0.024	0.0,0.014,0.054	0.0
424	gene:Solyc01g098500.2	NA	1	+	89009854	89010063	89009854	89009892	89010003	89010063	424	31,26,24	211,235,135	13,14,3	44,122,91	260	149	0.26962970747329895	0.623622065779	0.078,0.06,0.092	0.145,0.062,0.019	0.001
493	gene:Solyc01g005080.2	NA	1	-	68346	68565	68346	68421	68503	68565	493	5,11,5	140,121,111	2,2,1	22,41,39	231	149	0.2696931446227794	0.623622065779	0.023,0.055,0.028	0.055,0.031,0.016	0.001
1881	gene:Solyc04g081410.2	NA	4	+	65400262	65400468	65400262	65400323	65400417	65400468	1881	39,37,29	0,3,1	6,31,20	0,2,3	243	149	0.2712343545677165	0.626783049284	1.0,0.883,0.947	1.0,0.905,0.803	0.041
3036	gene:Solyc09g097820.2	NA	9	-	71815446	71815681	71815446	71815551	71815634	71815681	3036	1,3,1	35,34,14	1,2,0	10,31,13	232	149	0.2714361255838521	0.62684671364	0.018,0.054,0.044	0.06,0.04,0.0	0.005
3745	gene:Solyc11g012410.1	IMP3	11	+	5244654	5244875	5244654	5244738	5244820	5244875	3745	55,31,22	9,1,2	0,1,0	0,0,0	231	149	0.27169944577049765	0.627052345017	0.798,0.952,0.876	NA,1.0,NA	-0.125
1243	gene:Solyc07g019530.2	NA	7	+	11870961	11871165	11870961	11870996	11871107	11871165	1243	49,28,26	2,1,0	3,17,12	0,0,0	260	149	0.27211100213506145	0.627599606206	0.934,0.941,1.0	1.0,1.0,1.0	-0.042
795	gene:Solyc08g059760.2	NA	8	-	45234163	45234393	45234163	45234235	45234315	45234393	795	15,2,6	0,2,1	5,5,2	0,0,4	229	149	0.27248554686778725	0.628060856906	1.0,0.394,0.796	1.0,1.0,0.245	-0.018
1303	gene:Solyc10g084310.1	NA	10	+	63912795	63913035	63912795	63912802	63912894	63913035	1303	18,17,10	752,931,412	1,11,3	316,896,567	241	149	0.2728297585747053	0.628451646192	0.015,0.011,0.015	0.002,0.008,0.003	0.009
2948	gene:Solyc04g050470.2	NA	4	-	47276738	47276968	47276738	47276829	47276912	47276968	2948	3,18,6	246,190,141	0,4,6	37,131,103	232	149	0.27360078478461	0.629824455314	0.008,0.057,0.027	0.0,0.019,0.036	0.012
3230	gene:Solyc06g074410.2	NA	6	+	46038222	46038467	46038222	46038323	46038413	46038467	3230	2,0,1	10,8,1	0,0,0	2,2,0	239	149	0.27463402000606274	0.631798723774	0.111,0.0,0.384	0.0,0.0,NA	0.165
1755	gene:Solyc07g041750.2	NA	7	-	54091672	54091915	54091672	54091768	54091850	54091915	1755	5,1,1	14,15,13	0,0,0	0,15,7	231	149	0.27573873202128185	0.633934797324	0.187,0.041,0.047	NA,0.0,0.0	0.092
2070	gene:Solyc03g025530.2	NA	3	-	2914636	2914817	2914636	2914645	2914717	2914817	2070	17,21,5	4,0,0	6,4,4	0,0,0	221	149	0.2774506075360986	0.637265027201	0.741,1.0,1.0	1.0,1.0,1.0	-0.086
902	gene:Solyc06g031690.2	NA	6	+	20643142	20643336	20643142	20643162	20643279	20643336	902	49,40,19	0,3,0	8,18,9	0,0,0	266	149	0.2775414946149304	0.637265027201	1.0,0.882,1.0	1.0,1.0,1.0	-0.039
2552	gene:Solyc03g118640.2	NA	3	+	67507110	67507264	67507110	67507160	67507243	67507264	2552	4,0,1	83,22,47	0,2,0	18,49,31	232	149	0.27990163865722606	0.642132351831	0.03,0.0,0.013	0.0,0.026,0.0	0.006
2895	gene:Solyc07g016170.2	NA	7	+	6384586	6384813	6384586	6384630	6384726	6384813	2895	0,5,0	33,35,18	0,3,5	13,34,34	245	149	0.28001824903351535	0.642132351831	0.0,0.08,0.0	0.0,0.051,0.082	-0.018
2357	gene:Solyc09g020130.2	NA	9	+	18614189	18614396	18614189	18614259	18614341	18614396	2357	121,94,81	1291,909,816	28,84,82	391,1109,751	231	149	0.28177453169764943	0.645748257992	0.057,0.063,0.06	0.044,0.047,0.066	0.008
3405	gene:Solyc02g090020.2	NA	2	+	51697077	51697265	51697077	51697104	51697200	51697265	3405	12,9,7	0,0,0	4,15,4	0,2,0	245	149	0.28257262312932985	0.647165052845	1.0,1.0,1.0	1.0,0.82,1.0	0.06
2265	gene:Solyc04g015480.2	NA	4	+	5687230	5687458	5687230	5687337	5687408	5687458	2265	11,14,25	0,2,1	20,49,20	0,0,0	220	149	0.2837971650294966	0.649332872179	1.0,0.826,0.944	1.0,1.0,1.0	-0.077
912	gene:Solyc07g040950.2	NA	7	-	51201313	51201496	51201313	51201330	51201412	51201496	912	13,14,15	311,306,185	1,18,7	47,192,98	231	149	0.28388010226178595	0.649332872179	0.026,0.029,0.05	0.014,0.057,0.044	-0.003
344	gene:Solyc07g055050.2	NA	7	+	63183962	63184170	63183962	63183985	63184108	63184170	344	699,490,553	4,4,6	563,1088,881	4,3,6	272	149	0.2845425032330292	0.650434515014	0.99,0.985,0.981	0.987,0.995,0.988	-0.005
1770	gene:Solyc08g060840.1	NA	8	-	45606489	45606710	45606489	45606558	45606647	45606710	1770	7,8,5	145,82,67	2,4,3	11,43,31	238	149	0.284912139341564	0.650865953874	0.029,0.058,0.045	0.102,0.055,0.057	-0.027
1508	gene:Solyc10g083800.1	NA	10	+	63558007	63558236	63558007	63558089	63558205	63558236	1508	3,0,3	87,30,63	0,1,0	10,37,16	265	149	0.28562736810118905	0.65208583149	0.019,0.0,0.026	0.0,0.015,0.0	0.01
355	gene:Solyc04g079930.2	NA	4	-	64252207	64252414	64252207	64252248	64252345	64252414	355	27,14,26	3,0,0	1,5,7	0,0,0	246	149	0.28598346436751737	0.65248478427	0.845,1.0,1.0	1.0,1.0,1.0	-0.052
1414	gene:Solyc02g094510.2	NA	2	-	55031895	55032255	55031895	55032075	55032144	55032255	1414	427,356,251	10,5,7	59,210,128	0,2,6	218	149	0.287045398796519	0.654492613986	0.967,0.98,0.961	1.0,0.986,0.936	-0.005
3501	gene:Solyc02g092010.2	NA	2	-	53227714	53227921	53227714	53227765	53227880	53227921	3501	40,9,9	1,2,0	2,10,8	0,0,0	264	149	0.28736038312961387	0.654795857188	0.958,0.717,1.0	1.0,1.0,1.0	-0.108
3430	gene:Solyc01g005950.2	NA	1	-	619726	619901	619726	619793	619863	619901	3430	37,18,19	3,0,0	2,2,9	0,0,0	219	149	0.2895909483066106	0.659460906334	0.894,1.0,1.0	1.0,1.0,1.0	-0.035
2763	gene:Solyc04g079550.2	NA	4	-	63973259	63973482	63973259	63973327	63973410	63973482	2763	2,3,10	601,526,342	4,5,6	68,268,197	232	149	0.29125447733001114	0.662829607485	0.002,0.004,0.018	0.036,0.012,0.019	-0.014
1277	gene:Solyc03g083030.2	NA	3	-	52862151	52862369	52862151	52862236	52862326	52862369	1277	13,4,3	114,69,54	1,4,1	19,33,34	239	149	0.29275010075160207	0.665812176046	0.066,0.035,0.033	0.032,0.07,0.018	0.005
3205	gene:Solyc01g079390.2	NA	1	+	78478495	78478697	78478495	78478550	78478649	78478697	3205	10,5,4	309,230,173	1,0,0	16,33,12	248	149	0.29328909604424724	0.666616656707	0.019,0.013,0.014	0.036,0.0,0.0	0.003
2243	gene:Solyc02g086240.2	NA	2	+	48961838	48962067	48961838	48961841	48961931	48962067	2243	13,8,6	0,0,0	3,0,0	0,0,2	239	149	0.2941724772205626	0.668202381969	1.0,1.0,1.0	1.0,NA,0.0	0.5
478	gene:Solyc09g089630.2	NA	9	-	69389073	69389310	69389073	69389133	69389260	69389310	478	0,0,0	49,23,14	0,1,1	0,16,10	276	149	0.2946794914221199	0.668931741411	0.0,0.0,0.0	NA,0.033,0.051	-0.042
1090	gene:Solyc08g074610.1	NA	8	-	58705109	58705303	58705109	58705183	58705250	58705303	1090	5,0,1	65,25,20	0,1,0	5,19,23	216	149	0.29512916323607796	0.669530094151	0.05,0.0,0.033	0.0,0.035,0.0	0.016
894	gene:Solyc01g109930.2	NA	1	+	96763307	96763525	96763307	96763402	96763483	96763525	894	3,4,0	118,112,87	0,1,3	27,93,60	230	149	0.2955333561964687	0.670024584496	0.016,0.023,0.0	0.0,0.007,0.031	0.0
2073	gene:Solyc04g074550.2	NA	4	+	60531944	60532173	60531944	60531968	60532091	60532173	2073	50,43,26	0,3,0	15,65,42	0,0,0	272	149	0.2978337608174816	0.674814780492	1.0,0.887,1.0	1.0,1.0,1.0	-0.038
1292	gene:Solyc09g074230.2	NA	9	-	66005542	66005748	66005542	66005607	66005697	66005748	1292	18,13,6	645,616,420	0,4,1	65,164,141	239	149	0.2982981642084769	0.675441658164	0.017,0.013,0.009	0.0,0.015,0.004	0.007
2519	gene:Solyc03g063280.2	NA	3	+	33956965	33957193	33956965	33957034	33957113	33957193	2519	32,32,15	0,3,3	18,32,29	2,0,2	228	149	0.2993138176285123	0.677315167187	1.0,0.875,0.766	0.855,1.0,0.905	-0.04
1432	gene:Solyc05g018810.2	NA	5	+	23877988	23878227	23877988	23878002	23878104	23878227	1432	24,26,23	10,11,4	3,14,20	0,5,4	251	149	0.3019634298460414	0.682881471141	0.588,0.584,0.773	1.0,0.624,0.748	-0.142
2770	gene:Solyc09g090360.2	NA	9	-	69869784	69870009	69869784	69869856	69869988	69870009	2770	24,13,16	991,514,668	0,0,0	13,46,20	281	149	0.3030895860939679	0.684997695205	0.013,0.013,0.013	0.0,0.0,0.0	0.013
1199	gene:Solyc03g121950.2	NA	3	-	69948424	69948631	69948424	69948458	69948571	69948631	1199	7,3,5	211,150,157	4,4,7	102,181,152	262	149	0.3036915386196406	0.685496961075	0.019,0.011,0.018	0.022,0.012,0.026	-0.004
1871	gene:Solyc01g044490.2	NA	1	+	44121867	44122060	44121867	44121949	44122047	44122060	1871	8,9,4	256,193,160	0,5,1	25,69,38	247	149	0.30357336139461866	0.685496961075	0.019,0.027,0.015	0.0,0.042,0.016	0.001
628	gene:Solyc12g037970.1	NA	12	-	49639569	49639806	49639569	49639617	49639703	49639806	628	3,2,0	65,45,52	0,0,1	2,23,29	235	149	0.30463486493747305	0.687195137332	0.028,0.027,0.0	0.0,0.0,0.021	0.011
1608	gene:Solyc05g008770.2	NA	5	-	2993980	2994166	2993980	2994032	2994114	2994166	1608	3,1,2	114,78,67	0,1,0	14,37,32	231	149	0.30496741404006206	0.687348242765	0.017,0.008,0.019	0.0,0.017,0.0	0.009
1811	gene:Solyc10g005840.2	NA	10	+	651367	651601	651367	651435	651540	651601	1811	25,18,18	3,0,0	4,3,2	0,0,0	254	149	0.30521016682762353	0.687348242765	0.83,1.0,1.0	1.0,1.0,1.0	-0.057
874	gene:Solyc11g042460.1	NA	11	-	36508437	36508651	36508437	36508477	36508595	36508651	874	2,0,2	25,10,18	0,0,0	0,11,2	267	149	0.30527584545246444	0.687348242765	0.043,0.0,0.058	NA,0.0,0.0	0.034
3774	gene:Solyc04g048900.2	NA	4	+	38567052	38567257	38567052	38567110	38567219	38567257	3774	45,43,26	3,0,0	5,5,9	0,0,0	258	149	0.3056711485218737	0.687807875161	0.897,1.0,1.0	1.0,1.0,1.0	-0.034
2396	gene:Solyc07g041730.2	NA	7	+	54076028	54076229	54076028	54076049	54076157	54076229	2396	46,39,29	1,2,0	12,33,14	0,0,0	257	149	0.30625328795021484	0.688687081278	0.964,0.919,1.0	1.0,1.0,1.0	-0.039
2619	gene:Solyc08g062670.2	NA	8	-	51704259	51704500	51704259	51704363	51704445	51704500	2619	5,4,3	112,118,85	2,5,1	16,49,32	231	149	0.30743316636007434	0.69090851503	0.028,0.021,0.022	0.075,0.062,0.02	-0.029
696	gene:Solyc09g010380.2	NA	9	+	3769685	3769914	3769685	3769722	3769786	3769914	696	72,36,37	1,0,2	0,2,1	0,0,0	213	149	0.30778685489334984	0.691271600441	0.981,1.0,0.928	NA,1.0,1.0	-0.03
492	gene:Solyc12g044740.1	NA	12	-	37888362	37888582	37888362	37888459	37888546	37888582	492	53,34,19	1,2,0	6,24,15	0,0,0	236	149	0.30887836595243234	0.693290306112	0.971,0.915,1.0	1.0,1.0,1.0	-0.038
332	gene:Solyc08g079760.2	NA	8	+	63251333	63251502	63251333	63251368	63251439	63251502	332	3,2,2	31,35,24	0,5,0	7,8,25	220	149	0.30927368505746616	0.69374483718	0.062,0.037,0.053	0.0,0.297,0.0	-0.048
2301	gene:Solyc01g111880.2	NA	1	-	98043270	98043493	98043270	98043324	98043419	98043493	2301	16,8,8	178,188,98	0,0,7	19,41,41	244	149	0.3100564936187453	0.695067454231	0.052,0.025,0.047	0.0,0.0,0.094	0.01
811	gene:Solyc02g091030.2	NA	2	+	52472462	52472696	52472462	52472555	52472678	52472696	811	1,4,1	38,19,29	0,1,0	5,19,3	272	149	0.3112982411673667	0.697416607547	0.014,0.103,0.019	0.0,0.028,0.0	0.036
1424	gene:Solyc03g098280.2	NA	3	+	60634763	60634956	60634763	60634779	60634861	60634956	1424	62,60,41	571,663,294	20,46,35	169,441,387	231	149	0.31274820089767796	0.700229014829	0.065,0.055,0.083	0.071,0.063,0.055	0.005
532	gene:Solyc06g065680.2	NA	6	+	41106795	41106989	41106795	41106868	41106955	41106989	532	0,3,4	43,36,21	0,0,5	10,12,15	236	149	0.3131252382404516	0.700637193526	0.0,0.05,0.107	0.0,0.0,0.174	-0.006
1232	gene:Solyc03g063880.2	NA	3	-	36633795	36634134	36633795	36633861	36633966	36634134	1232	259,170,166	15,6,11	26,77,50	3,3,1	254	149	0.3142431267044703	0.702265074461	0.91,0.943,0.899	0.836,0.938,0.967	0.004
483	gene:Solyc03g111340.2	NA	3	+	61948428	61948622	61948428	61948465	61948553	61948622	483	2,1,3	113,104,74	1,4,1	39,87,74	237	149	0.31419681697058266	0.702265074461	0.011,0.006,0.025	0.016,0.028,0.008	-0.003
2037	gene:Solyc06g019200.2	NA	6	-	18153091	18153300	18153091	18153111	18153188	18153300	2037	28,10,42	0,0,2	0,3,6	0,0,0	226	149	0.314622134947661	0.702675631	1.0,1.0,0.933	NA,1.0,1.0	-0.022
2489	gene:Solyc07g056020.2	NA	7	-	63922465	63922658	63922465	63922508	63922625	63922658	2489	8,7,7	6,1,5	1,4,3	0,5,0	266	149	0.3171491688694861	0.707880092799	0.428,0.797,0.44	1.0,0.309,1.0	-0.215
752	gene:Solyc08g081410.2	NA	8	+	64479118	64479348	64479118	64479192	64479275	64479348	752	5,0,2	172,47,88	0,2,0	23,51,47	232	149	0.3176725173779895	0.708608628348	0.018,0.0,0.014	0.0,0.025,0.0	0.002
2083	gene:Solyc08g008550.2	NA	8	-	2934417	2934662	2934417	2934470	2934574	2934662	2083	5,3,1	120,126,90	0,0,6	14,64,29	253	149	0.3189108940625214	0.71093023348	0.024,0.014,0.007	0.0,0.0,0.109	-0.021
2099	gene:Solyc12g099080.1	NA	12	-	66355785	66356031	66355785	66355867	66355958	66356031	2099	11,6,3	276,339,155	0,3,6	67,187,144	240	149	0.3204186566010815	0.713407380229	0.024,0.011,0.012	0.0,0.01,0.025	0.004
7	gene:Solyc02g071150.2	NA	2	-	40646166	40646379	40646166	40646241	40646329	40646379	7	36,38,36	1,2,0	9,30,14	0,0,0	237	149	0.3203079689964967	0.713407380229	0.958,0.923,1.0	1.0,1.0,1.0	-0.04
1607	gene:Solyc07g005830.2	NA	7	+	662345	662533	662345	662380	662483	662533	1607	17,15,12	0,0,3	3,7,3	0,0,0	252	149	0.32251266766758413	0.717290968055	1.0,1.0,0.703	1.0,1.0,1.0	-0.099
2110	gene:Solyc05g018700.2	NA	5	-	22832261	22832494	22832261	22832292	22832424	22832494	2110	1,0,5	1,0,4	0,2,0	1,0,0	281	149	0.32256164155425426	0.717290968055	0.347,NA,0.399	0.0,1.0,NA	-0.127
1266	gene:Solyc08g075890.2	NA	8	+	59982405	59982613	59982405	59982497	59982578	59982613	1266	139,94,55	0,0,0	10,23,19	0,0,4	230	149	0.3232366979159346	0.718348140273	1.0,1.0,1.0	1.0,1.0,0.755	0.082
3551	gene:Solyc02g088110.2	NA	2	-	50303204	50303382	50303204	50303278	50303374	50303382	3551	12,1,1	129,90,85	0,4,0	12,46,32	245	149	0.3240121231395144	0.719626925343	0.054,0.007,0.007	0.0,0.05,0.0	0.006
2027	gene:Solyc10g006270.2	NA	10	-	938904	939105	938904	938957	939053	939105	2027	49,29,9	899,914,557	8,9,15	240,471,333	245	149	0.32431614007708376	0.71985778655	0.032,0.019,0.01	0.02,0.011,0.027	0.001
3777	gene:Solyc04g048900.2	NA	4	+	38567219	38567452	38567219	38567278	38567359	38567452	3777	97,71,47	1021,938,650	5,30,10	45,221,157	230	149	0.32543963121710817	0.721906160986	0.058,0.047,0.045	0.067,0.081,0.04	-0.013
3154	gene:Solyc02g069310.2	NA	2	+	39239909	39240956	39239909	39239980	39240929	39240956	3154	1040,491,819	6,4,2	58,170,90	2,0,2	1098	149	0.32662754256256055	0.723648952057	0.959,0.943,0.982	0.797,1.0,0.859	0.076
573	gene:Solyc05g053470.2	NA	5	+	63559963	63560212	63559963	63559979	63560080	63560212	573	9,3,10	368,185,267	3,3,2	56,192,121	250	149	0.3266159008301003	0.723648952057	0.014,0.01,0.022	0.031,0.009,0.01	-0.001
1739	gene:Solyc01g060240.2	NA	1	+	69832959	69833177	69832959	69833022	69833099	69833177	1739	29,21,23	222,246,160	2,11,9	34,113,75	226	149	0.32712432058568364	0.724303572595	0.079,0.053,0.087	0.037,0.06,0.073	0.016
857	gene:Solyc08g074280.2	NA	8	-	58382512	58382749	58382512	58382570	58382655	58382749	857	4,2,2	89,36,57	0,0,0	5,14,10	234	149	0.32760232675776535	0.724915849738	0.028,0.034,0.022	0.0,0.0,0.0	0.028
2247	gene:Solyc12g015710.1	NA	12	-	5692099	5692305	5692099	5692175	5692249	5692305	2247	3,1,4	11,7,14	1,2,1	4,9,0	223	149	0.3278460427155326	0.725009257339	0.154,0.087,0.16	0.143,0.129,1.0	-0.29
782	gene:Solyc05g056230.2	NA	5	-	65587657	65587870	65587657	65587714	65587777	65587870	782	19,18,11	4,0,0	2,6,3	0,0,1	212	149	0.3281704126696893	0.725280801465	0.77,1.0,1.0	1.0,1.0,0.678	0.031
234	gene:Solyc09g047910.2	NA	9	-	33695984	33696151	33695984	33696023	33696097	33696151	234	14,9,0	20,12,9	2,0,2	0,4,3	223	149	0.32881541638768397	0.725944667109	0.319,0.334,0.0	1.0,0.0,0.308	-0.218
2438	gene:Solyc09g008520.2	NA	9	-	2007950	2008187	2007950	2008032	2008114	2008187	2438	17,19,14	338,141,209	1,3,1	2,8,12	231	149	0.328874321119573	0.725944667109	0.031,0.08,0.041	0.244,0.195,0.051	-0.113
1900	gene:Solyc07g021700.2	NA	7	+	21209273	21209470	21209273	21209307	21209392	21209470	1900	11,7,8	93,62,44	1,6,0	6,18,7	234	149	0.32990376721197545	0.727770542262	0.07,0.067,0.104	0.096,0.175,0.0	-0.01
2698	gene:Solyc04g056650.2	NA	4	-	54636753	54636989	54636753	54636801	54636911	54636989	2698	2,5,8	49,56,46	1,3,3	4,21,30	259	149	0.33066323357010163	0.728998967148	0.023,0.049,0.091	0.126,0.076,0.054	-0.031
420	gene:Solyc01g098500.2	NA	1	+	89008722	89008963	89008722	89008794	89008870	89008963	420	116,63,96	2,2,2	24,49,55	0,0,2	225	149	0.3309364694555301	0.729154572628	0.975,0.954,0.969	1.0,1.0,0.948	-0.017
3908	gene:Solyc05g021090.2	NA	5	+	26347604	26347870	26347604	26347709	26347775	26347870	3908	33,18,29	3,0,3	0,6,8	0,0,0	215	149	0.33241852814242123	0.731971765151	0.884,1.0,0.87	NA,1.0,1.0	-0.082
3242	gene:Solyc12g017860.1	NA	12	-	7601111	7601333	7601111	7601180	7601276	7601333	3242	4,0,1	0,3,2	0,1,0	0,4,0	245	149	0.3351637342460804	0.737565208451	1.0,0.0,0.233	NA,0.132,NA	0.279
1098	gene:Solyc12g019750.1	NA	12	-	11308716	11308957	11308716	11308789	11308892	11308957	1098	43,38,46	268,215,158	4,24,13	33,122,82	252	149	0.3374131533915684	0.742061446151	0.087,0.095,0.147	0.067,0.104,0.086	0.024
3446	gene:Solyc04g026350.2	NA	4	-	16924895	16925140	16924895	16924932	16925024	16925140	3446	26,31,16	561,445,397	3,10,5	37,143,117	241	149	0.3378512744374925	0.742571096778	0.028,0.041,0.024	0.048,0.041,0.026	-0.007
3372	gene:Solyc01g067510.2	NA	1	+	76239690	76239935	76239690	76239815	76239894	76239935	3372	105,60,84	3,12,2	37,91,42	1,8,8	228	149	0.33834838770376624	0.743209706324	0.958,0.766,0.965	0.96,0.881,0.774	0.025
3227	gene:Solyc03g119080.2	NA	3	-	67786562	67786787	67786562	67786617	67786728	67786787	3227	192,72,128	10,0,10	19,61,44	0,3,3	260	149	0.33859868335705834	0.743305712458	0.917,1.0,0.88	1.0,0.921,0.894	-0.006
509	gene:Solyc08g076470.2	NA	8	+	60482202	60482419	60482202	60482269	60482357	60482419	509	13,3,2	305,192,200	0,2,2	21,93,70	237	149	0.34013760387690384	0.746228718749	0.026,0.01,0.006	0.0,0.013,0.018	0.004
1665	gene:Solyc01g011350.2	NA	1	-	8685765	8686007	8685765	8685862	8685951	8686007	1665	4,5,2	128,131,72	0,0,0	17,83,48	238	149	0.3421426975967937	0.750170277851	0.019,0.023,0.017	0.0,0.0,0.0	0.02
1587	gene:Solyc06g072580.2	NA	6	-	44764199	44764415	44764199	44764263	44764344	44764415	1587	10,1,2	205,144,100	0,1,0	57,143,112	230	149	0.34277439828850004	0.751097615738	0.031,0.004,0.013	0.0,0.005,0.0	0.014
605	gene:Solyc01g107750.2	NA	1	-	95191789	95192007	95191789	95191854	95191933	95192007	605	10,3,2	260,186,158	0,5,0	23,142,69	228	149	0.3431818589009783	0.751532762219	0.025,0.01,0.008	0.0,0.022,0.0	0.007
1127	gene:Solyc03g026150.2	NA	3	+	3560832	3561021	3560832	3560892	3560976	3561021	1127	0,0,3	5,11,8	0,0,0	0,2,5	233	149	0.3448571553733708	0.754380192617	0.0,0.0,0.193	NA,0.0,0.0	0.064
3593	gene:Solyc02g021140.2	NA	2	-	21772253	21772447	21772253	21772284	21772373	21772447	3593	10,7,5	175,210,96	0,10,5	31,128,94	238	149	0.34490144993199545	0.754380192617	0.035,0.02,0.032	0.0,0.047,0.032	0.003
266	gene:Solyc04g005030.2	NA	4	-	32610	32830	32610	32672	32748	32830	266	6,3,4	257,226,150	2,3,2	38,124,65	225	149	0.3466446914582695	0.757732442203	0.015,0.009,0.017	0.034,0.016,0.02	-0.01
2685	gene:Solyc10g084760.1	NA	10	-	64174179	64174395	64174179	64174246	64174313	64174395	2685	15,8,7	162,152,76	1,8,2	15,66,46	216	149	0.3470402215710108	0.758136440323	0.06,0.035,0.06	0.044,0.077,0.029	0.002
2044	gene:Solyc09g031780.2	NA	9	+	27853755	27854000	27853755	27853804	27853901	27854000	2044	17,7,9	190,56,128	5,11,8	13,111,72	246	149	0.34783147705210804	0.759403916525	0.051,0.07,0.041	0.189,0.057,0.063	-0.049
555	gene:Solyc09g091100.2	NA	9	-	70459476	70459695	70459476	70459498	70459616	70459695	555	29,16,24	1,1,2	4,2,2	0,2,0	267	149	0.34942160099995423	0.762412929289	0.942,0.899,0.87	1.0,0.358,1.0	0.118
277	gene:Solyc02g083290.2	NA	2	-	46733978	46734153	46733978	46734032	46734116	46734153	277	14,11,2	298,297,138	1,5,2	36,125,93	233	149	0.3497944036027797	0.762763796462	0.029,0.023,0.009	0.017,0.025,0.014	0.002
630	gene:Solyc01g074030.2	NA	1	+	81359260	81359466	81359260	81359336	81359433	81359466	630	50,15,39	1489,492,970	3,25,8	143,389,315	246	149	0.35009154824445143	0.762949358318	0.02,0.018,0.024	0.013,0.037,0.015	-0.001
2578	gene:Solyc06g073330.2	NA	6	-	45183890	45184033	45183890	45183903	45184012	45184033	2578	16,13,10	462,535,297	9,18,11	177,452,355	258	149	0.35066896593312025	0.763283084953	0.02,0.014,0.019	0.029,0.022,0.018	-0.005
3324	gene:Solyc05g053100.2	NA	5	+	63222636	63222869	63222636	63222746	63222826	63222869	3324	4,3,7	173,162,87	3,13,6	91,283,170	229	149	0.35049055306032006	0.763283084953	0.015,0.012,0.05	0.021,0.029,0.022	0.002
3648	gene:Solyc05g055940.2	NA	5	+	65376668	65376858	65376668	65376742	65376826	65376858	3648	47,47,23	2,1,0	11,12,19	0,0,0	233	149	0.35098644695212367	0.763512234664	0.938,0.968,1.0	1.0,1.0,1.0	-0.031
1541	gene:Solyc04g077030.2	NA	4	-	61995791	61996026	61995791	61995834	61995942	61996026	1541	34,17,12	0,4,0	4,13,7	0,0,0	257	149	0.3512171201183508	0.763552385611	1.0,0.711,1.0	1.0,1.0,1.0	-0.096
2068	gene:Solyc11g005170.1	NA	11	+	150452	150607	150452	150469	150551	150607	2068	95,71,41	6,2,4	7,30,17	0,1,3	231	149	0.35331126499624443	0.767641262957	0.911,0.958,0.869	1.0,0.951,0.785	0.001
1596	gene:Solyc07g025170.2	NA	7	-	26188475	26188707	26188475	26188511	26188636	26188707	1596	0,0,6	33,11,15	0,6,1	11,17,9	274	149	0.35494627696594283	0.769799098567	0.0,0.0,0.179	0.0,0.161,0.057	-0.013
2637	gene:Solyc02g067100.2	NA	2	+	37332709	37332957	37332709	37332769	37332859	37332957	2637	2,0,0	30,21,7	0,3,2	22,38,26	239	149	0.3545903001678675	0.769799098567	0.04,0.0,0.0	0.0,0.047,0.046	-0.018
3433	gene:Solyc02g062520.2	NA	2	-	34213924	34214050	34213924	34213937	34214032	34214050	3433	21,0,3	31,11,17	3,5,0	2,2,5	244	149	0.35483627802858964	0.769799098567	0.293,0.0,0.097	0.478,0.604,0.0	-0.231
3656	gene:Solyc03g122120.2	NA	3	-	70071300	70071535	70071300	70071387	70071454	70071535	3656	15,7,11	0,0,3	2,4,4	0,0,0	216	149	0.3552121985229264	0.769911741136	1.0,1.0,0.717	1.0,1.0,1.0	-0.094
633	gene:Solyc03g113990.2	NA	3	-	64042492	64042693	64042492	64042553	64042635	64042693	633	2,5,4	217,279,166	2,0,4	28,96,63	231	149	0.35709125793579377	0.773518570772	0.006,0.011,0.015	0.044,0.0,0.039	-0.017
1465	gene:Solyc09g007670.2	NA	9	+	1220328	1220558	1220328	1220376	1220464	1220558	1465	4,1,4	66,48,46	1,2,2	23,51,38	237	149	0.35832846989713385	0.775215795148	0.037,0.013,0.052	0.027,0.024,0.032	0.006
1475	gene:Solyc06g083630.2	NA	6	-	48978913	48979128	48978913	48979005	48979069	48979128	1475	10,20,31	5,8,5	2,5,5	0,5,2	213	149	0.3584910750000573	0.775215795148	0.583,0.636,0.813	1.0,0.412,0.636	-0.005
239	gene:Solyc09g010540.2	NA	9	-	3912979	3913219	3912979	3913038	3913148	3913219	239	22,8,10	229,228,189	0,3,0	5,7,12	259	149	0.3591675182076114	0.775215795148	0.052,0.02,0.03	0.0,0.198,0.0	-0.032
3297	gene:Solyc09g014320.2	NA	9	-	5844210	5844446	5844210	5844260	5844397	5844446	3297	7,0,0	20,12,7	0,0,2	0,1,0	286	149	0.35911135801304117	0.775215795148	0.154,0.0,0.0	NA,0.0,1.0	-0.449
93	gene:Solyc11g069040.2	GLX1	11	-	53618507	53618751	53618507	53618587	53618709	53618751	93	32,25,26	1,2,0	4,24,7	0,0,0	271	149	0.3588388343789368	0.775215795148	0.946,0.873,1.0	1.0,1.0,1.0	-0.06
977	gene:Solyc06g011560.2	NA	6	+	8116413	8116658	8116413	8116505	8116610	8116658	977	22,27,10	261,259,112	2,10,11	29,79,68	254	149	0.3588761181933563	0.775215795148	0.047,0.058,0.05	0.039,0.069,0.087	-0.013
60	gene:Solyc08g006510.2	NA	8	-	1119162	1119351	1119162	1119218	1119300	1119351	60	4,7,2	138,199,117	0,0,2	35,71,78	231	149	0.3599578475090657	0.776455836533	0.018,0.022,0.011	0.0,0.0,0.016	0.012
2313	gene:Solyc01g079650.2	NA	1	+	78776058	78776307	78776058	78776135	78776256	78776307	2313	0,1,1	48,32,31	0,1,2	9,20,12	270	149	0.3604061895937424	0.776957142096	0.0,0.017,0.017	0.0,0.027,0.084	-0.026
1099	gene:Solyc12g019750.1	NA	12	-	11309155	11309398	11309155	11309167	11309274	11309398	1099	16,11,8	0,0,2	0,5,5	0,0,0	256	149	0.3608579862249156	0.777000020609	1.0,1.0,0.7	NA,1.0,1.0	-0.1
385	gene:Solyc07g022900.2	NA	7	+	23225417	23225652	23225417	23225481	23225547	23225652	385	37,27,16	235,212,160	8,23,24	71,244,165	215	149	0.3607577873257011	0.777000020609	0.098,0.081,0.065	0.072,0.061,0.092	0.006
2985	gene:Solyc03g007050.2	NA	3	+	1616368	1616577	1616368	1616429	1616505	1616577	2985	3,2,0	55,46,47	2,0,3	13,34,21	225	149	0.36179745745450287	0.778556968852	0.035,0.028,0.0	0.092,0.0,0.086	-0.038
390	gene:Solyc08g083360.2	NA	8	+	65831181	65831397	65831181	65831257	65831334	65831397	390	76,56,42	622,646,328	23,65,59	267,668,577	226	149	0.36213776890098415	0.778823486256	0.075,0.054,0.078	0.054,0.06,0.063	0.01
1773	gene:Solyc11g044330.1	NA	11	-	32954644	32954819	32954644	32954703	32954797	32954819	1773	2,0,0	83,57,51	0,3,0	9,32,14	243	149	0.36278098171719675	0.779739543789	0.015,0.0,0.0	0.0,0.054,0.0	-0.013
3867	gene:Solyc01g099930.2	NA	1	-	90042485	90042704	90042485	90042545	90042642	90042704	3867	31,19,24	10,14,11	1,7,0	0,0,6	246	149	0.3629971472616349	0.779739543789	0.652,0.451,0.569	1.0,1.0,0.0	-0.109
1629	gene:Solyc09g005300.2	NA	9	-	230283	230518	230283	230352	230424	230518	1629	6,2,1	97,81,86	0,1,0	11,36,29	221	149	0.3643030053247125	0.782077692815	0.04,0.016,0.008	0.0,0.018,0.0	0.015
2215	gene:Solyc02g071810.2	NA	2	-	41164585	41164801	41164585	41164659	41164729	41164801	2215	1,0,2	13,6,6	0,0,0	2,14,10	219	149	0.36495097429132495	0.783001553667	0.05,0.0,0.185	0.0,0.0,0.0	0.078
2961	gene:Solyc06g034160.2	NA	6	+	23727789	23728022	23727789	23727863	23727970	23728022	2961	22,25,46	346,439,249	11,35,24	109,323,238	256	149	0.3666086462287217	0.78608933798	0.036,0.032,0.097	0.055,0.059,0.055	-0.001
2216	gene:Solyc02g071810.2	NA	2	-	41165749	41165951	41165749	41165775	41165879	41165951	2216	2,0,5	7,13,8	0,2,0	4,12,0	253	149	0.3688354382183414	0.790393035563	0.144,0.0,0.269	0.0,0.089,NA	0.093
1677	gene:Solyc07g009350.2	NA	7	-	4394609	4394855	4394609	4394656	4394798	4394855	1677	5,3,0	95,71,47	1,3,0	16,61,24	291	149	0.369226752902146	0.790760629132	0.026,0.021,0.0	0.031,0.025,0.0	-0.003
1182	gene:Solyc06g005190.2	NA	6	+	206729	206975	206729	206852	206937	206975	1182	10,4,1	0,1,0	0,5,0	0,0,0	234	149	0.37018279201743776	0.792336517358	1.0,0.718,1.0	NA,1.0,NA	-0.094
2527	gene:Solyc02g068240.2	NA	2	-	38235738	38235932	38235738	38235750	38235825	38235932	2527	38,14,30	1,2,0	0,3,4	0,0,0	224	149	0.3710763778716779	0.793388889307	0.962,0.823,1.0	NA,1.0,1.0	-0.072
3319	gene:Solyc06g068230.2	NA	6	+	42289211	42289456	42289211	42289270	42289354	42289456	3319	6,0,1	292,71,148	2,8,1	49,169,124	233	149	0.3713359893256668	0.793388889307	0.013,0.0,0.004	0.025,0.029,0.005	-0.014
3751	gene:Solyc04g080470.2	NA	4	+	64645344	64646720	64645344	64645492	64646493	64646720	3751	80,36,47	0,3,0	8,21,13	0,0,2	1150	149	0.3712887111489307	0.793388889307	1.0,0.609,1.0	1.0,1.0,0.457	0.051
2279	gene:Solyc06g060260.2	NA	6	+	38227177	38227415	38227177	38227249	38227327	38227415	2279	15,8,6	229,207,161	2,12,6	92,207,145	227	149	0.37164241919350127	0.79357235861	0.041,0.025,0.024	0.014,0.037,0.026	0.004
76	gene:Solyc01g095650.2	NA	1	-	86862417	86862550	86862417	86862440	86862527	86862550	76	3,1,2	30,16,20	0,5,2	33,45,34	236	149	0.371863396123727	0.793573249854	0.059,0.038,0.059	0.0,0.066,0.036	0.018
1447	gene:Solyc12g010740.1	NA	12	+	3662881	3663091	3662881	3662942	3663019	3663091	1447	0,1,1	44,22,20	0,0,0	0,8,6	226	149	0.3772621132763766	0.804617121262	0.0,0.029,0.032	NA,0.0,0.0	0.02
3781	gene:Solyc08g078520.2	NA	8	+	62300833	62301063	62300833	62300929	62301022	62301063	3781	0,11,5	0,1,0	0,2,0	0,0,0	242	149	0.38108182107147726	0.811320942139	NA,0.871,1.0	NA,1.0,NA	-0.065
3903	gene:Solyc02g094640.2	NA	2	+	55234668	55234896	55234668	55234756	55234861	55234896	3903	19,7,0	0,2,0	1,4,2	0,0,0	254	149	0.38079656700251086	0.811320942139	1.0,0.672,NA	1.0,1.0,1.0	-0.164
897	gene:Solyc11g007670.1	NA	11	+	1904130	1904325	1904130	1904185	1904261	1904325	897	0,0,1	34,32,23	1,0,2	17,21,14	225	149	0.38099126420061924	0.811320942139	0.0,0.0,0.028	0.037,0.0,0.086	-0.032
1468	gene:Solyc01g091950.2	NA	1	+	85491890	85492133	85491890	85491991	85492085	85492133	1468	21,10,2	186,179,106	0,8,3	25,58,25	243	149	0.38158718680174564	0.811436582809	0.065,0.033,0.011	0.0,0.078,0.069	-0.013
3642	gene:Solyc02g082700.2	NA	2	-	46355725	46355916	46355725	46355770	46355852	46355916	3642	110,79,73	6,0,0	19,66,42	0,0,0	231	149	0.3814890347078095	0.811436582809	0.922,1.0,1.0	1.0,1.0,1.0	-0.026
3045	gene:Solyc01g109300.2	NA	1	+	96290748	96290978	96290748	96290829	96290899	96290978	3045	166,181,121	0,0,0	36,61,38	4,0,0	219	149	0.3819556476583108	0.811740354563	1.0,1.0,1.0	0.86,1.0,1.0	0.047
1792	gene:Solyc09g090510.2	NA	9	+	70018517	70018765	70018517	70018556	70018641	70018765	1792	20,10,13	212,185,118	2,8,0	20,40,39	234	149	0.3838147686919723	0.81520988061	0.057,0.033,0.066	0.06,0.113,0.0	-0.006
1586	gene:Solyc06g036000.2	NA	6	+	25366491	25366721	25366491	25366543	25366628	25366721	1586	1,1,1	88,72,67	4,1,1	19,47,29	234	149	0.38520096414863647	0.817671427143	0.007,0.009,0.009	0.118,0.013,0.021	-0.042
1780	gene:Solyc06g071470.2	NA	6	+	43974485	43974680	43974485	43974559	43974652	43974680	1780	4,7,6	466,372,237	0,4,4	68,186,104	242	149	0.38583247201656945	0.818529029667	0.005,0.011,0.015	0.0,0.013,0.023	-0.002
1808	gene:Solyc08g029050.2	NA	8	-	38297635	38297840	38297635	38297692	38297783	38297840	1808	2,0,0	12,3,15	0,0,3	3,7,10	240	149	0.3862439574817459	0.818727850884	0.094,0.0,0.0	0.0,0.0,0.157	-0.021
2893	gene:Solyc07g016170.2	NA	7	+	6374317	6374542	6374317	6374385	6374460	6374542	2893	2,1,0	23,7,20	0,1,0	5,45,11	224	149	0.38638129260740484	0.818727850884	0.055,0.087,0.0	0.0,0.015,0.0	0.042
301	gene:Solyc06g007130.2	NA	6	-	1182707	1182944	1182707	1182786	1182863	1182944	301	9,6,3	169,145,98	1,6,3	36,143,111	226	149	0.3887679308591351	0.823300185539	0.034,0.027,0.02	0.018,0.027,0.018	0.006
2765	gene:Solyc08g015990.2	NA	8	-	6520925	6521132	6520925	6521009	6521105	6521132	2765	9,14,9	3,0,0	2,9,7	0,0,0	245	149	0.389823824277302	0.824565620076	0.646,1.0,1.0	1.0,1.0,1.0	-0.118
87	gene:Solyc02g090430.2	NA	2	+	51993320	51993551	51993320	51993396	51993486	51993551	87	12,10,10	0,3,0	4,11,9	0,0,0	239	149	0.3896751528674407	0.824565620076	1.0,0.675,1.0	1.0,1.0,1.0	-0.108
2055	gene:Solyc10g007650.2	NA	10	+	1937372	1937588	1937372	1937415	1937496	1937588	2055	42,36,19	764,872,447	12,33,27	343,819,539	230	149	0.3915447958612813	0.827719257056	0.034,0.026,0.027	0.022,0.025,0.031	0.003
2967	gene:Solyc08g079490.2	NA	8	-	63001519	63001689	63001519	63001584	63001677	63001689	2967	14,2,10	11,0,0	5,4,14	0,6,6	242	149	0.39178079764990015	0.827731832028	0.439,1.0,1.0	1.0,0.291,0.59	0.186
3034	gene:Solyc01g098170.2	NA	1	+	88746629	88746878	88746629	88746706	88746808	88746878	3034	3,1,1	42,6,25	0,0,0	11,8,11	251	149	0.39206154155103334	0.827838865317	0.041,0.09,0.023	0.0,0.0,0.0	0.051
1466	gene:Solyc04g005510.2	NA	4	+	343916	344142	343916	343973	344063	344142	1466	26,27,16	451,501,259	7,29,14	164,394,232	239	149	0.3930952262313038	0.829534676821	0.035,0.033,0.037	0.026,0.044,0.036	-0.0
1747	gene:Solyc09g031680.1	NA	9	-	28218509	28218734	28218509	28218572	28218655	28218734	1747	5,1,1	55,29,24	0,5,1	19,23,17	232	149	0.3945503857816286	0.832117402135	0.055,0.022,0.026	0.0,0.123,0.036	-0.019
2184	gene:Solyc01g090690.2	NA	1	+	84334356	84334575	84334356	84334404	84334506	84334575	2184	13,11,12	380,304,272	0,14,4	58,173,82	251	149	0.39548234467580445	0.83359430354	0.02,0.021,0.026	0.0,0.046,0.028	-0.002
1397	gene:Solyc03g114780.2	NA	3	+	64681043	64681282	64681043	64681133	64681219	64681282	1397	2,2,0	27,34,19	0,0,0	3,12,13	235	149	0.39749947378242945	0.836376085771	0.045,0.036,0.0	0.0,0.0,0.0	0.027
3680	gene:Solyc11g021360.1	NA	11	-	13598986	13599221	13598986	13599114	13599199	13599221	3680	10,8,5	18,13,15	2,1,2	3,4,5	234	149	0.3970705802614579	0.836376085771	0.261,0.282,0.175	0.298,0.137,0.203	0.027
400	gene:Solyc02g064950.2	NA	2	-	36056295	36056544	36056295	36056360	36056436	36056544	400	19,23,12	297,242,199	13,16,5	99,310,134	225	149	0.3974546981854159	0.836376085771	0.041,0.059,0.038	0.08,0.033,0.024	0.0
1324	gene:Solyc08g083280.2	NA	8	+	65785227	65785428	65785227	65785289	65785377	65785428	1324	19,8,8	0,2,0	0,4,2	0,0,0	237	149	0.39788892040534696	0.836706216025	1.0,0.715,1.0	NA,1.0,1.0	-0.095
2067	gene:Solyc05g055390.2	NA	5	+	65050502	65051053	65050502	65050567	65050977	65051053	2067	217,96,153	0,4,0	7,28,10	0,0,0	559	149	0.3983235613250937	0.836842156393	1.0,0.865,1.0	1.0,1.0,1.0	-0.045
641	gene:Solyc06g071200.2	NA	6	+	43791942	43792135	43791942	43791959	43792035	43792135	641	0,1,2	25,7,14	0,0,0	5,7,5	225	149	0.39841873649278925	0.836842156393	0.0,0.086,0.086	0.0,0.0,0.0	0.057
3739	gene:Solyc12g009980.1	NA	12	+	3127418	3127661	3127418	3127515	3127621	3127661	3739	7,18,6	560,491,288	3,12,7	318,686,481	255	149	0.40019263901638125	0.840077663466	0.007,0.021,0.012	0.005,0.01,0.008	0.006
622	gene:Solyc04g007370.2	NA	4	-	1066975	1067205	1066975	1067037	1067119	1067205	622	30,11,13	0,2,1	1,8,2	0,0,0	231	149	0.40070003571870083	0.840652319834	1.0,0.78,0.893	1.0,1.0,1.0	-0.109
2937	gene:Solyc06g048470.2	NA	6	-	31117597	31117772	31117597	31117632	31117731	31117772	2937	4,0,4	98,38,47	0,0,0	8,40,2	248	149	0.4017090660271525	0.84227809998	0.024,0.0,0.049	0.0,0.0,0.0	0.024
2331	gene:Solyc08g007240.2	NA	8	+	1827006	1827216	1827006	1827074	1827181	1827216	2331	13,7,9	1,2,0	0,13,11	0,0,0	256	149	0.40209351767983725	0.842593172168	0.883,0.671,1.0	NA,1.0,1.0	-0.149
54	gene:Solyc04g049800.2	NA	4	+	43567951	43568154	43567951	43568039	43568121	43568154	54	4,2,3	113,77,81	0,1,0	5,13,24	231	149	0.4029176081752023	0.843828611301	0.022,0.016,0.023	0.0,0.047,0.0	0.005
70	gene:Solyc06g060420.2	NA	6	-	38433415	38433627	38433415	38433479	38433584	38433627	70	19,7,7	8,9,12	4,8,1	6,6,2	254	149	0.40338620811227843	0.844318543798	0.582,0.313,0.255	0.281,0.439,0.227	0.068
3608	gene:Solyc04g071120.2	NA	4	-	58026668	58026887	58026668	58026719	58026806	58026887	3608	10,8,6	111,124,63	2,3,4	24,51,38	236	149	0.40378876468786296	0.844669753109	0.054,0.039,0.057	0.05,0.036,0.062	0.001
409	gene:Solyc09g090460.2	NA	9	+	69972325	69972501	69972325	69972369	69972464	69972501	409	5,0,4	114,63,59	0,0,0	9,31,22	244	149	0.40404650989820423	0.844717805121	0.026,0.0,0.04	0.0,0.0,0.0	0.022
1082	gene:Solyc10g079070.1	NA	10	+	60704065	60704312	60704065	60704134	60704238	60704312	1082	111,45,69	2,0,2	20,62,25	0,0,0	253	149	0.40484024130916185	0.845885707451	0.97,1.0,0.953	1.0,1.0,1.0	-0.026
3522	gene:Solyc09g075090.1	NA	9	-	66901872	66902120	66901872	66901947	66902049	66902120	3522	36,32,20	397,377,236	10,23,18	129,359,195	251	149	0.4054900587896956	0.846751730427	0.051,0.048,0.048	0.044,0.037,0.052	0.005
3700	gene:Solyc05g008180.2	NA	5	+	2572571	2572809	2572571	2572635	2572734	2572809	3700	56,50,53	0,0,4	16,41,32	0,0,0	248	149	0.40657571103763346	0.848034439602	1.0,1.0,0.888	1.0,1.0,1.0	-0.037
485	gene:Solyc09g061420.2	NA	9	-	59095611	59095806	59095611	59095718	59095786	59095806	485	132,46,60	0,0,0	30,114,50	0,0,4	217	149	0.40638996279176987	0.848034439602	1.0,1.0,1.0	1.0,1.0,0.896	0.035
3309	gene:Solyc07g026810.2	NA	7	-	31749576	31749793	31749576	31749636	31749712	31749793	3309	3,6,1	151,82,103	0,1,0	14,29,21	225	149	0.4071066722694524	0.848649946017	0.013,0.046,0.006	0.0,0.022,0.0	0.014
1052	gene:Solyc01g090410.2	NA	1	+	84088965	84089167	84088965	84089030	84089104	84089167	1052	0,0,0	2,0,4	2,2,0	2,7,3	223	149	0.40880193274626264	0.850795896763	0.0,NA,0.0	0.401,0.16,0.0	-0.187
1864	gene:Solyc12g015800.1	NA	12	-	5803592	5804137	5803592	5803746	5803991	5804137	1864	81,93,52	0,1,0	23,49,46	4,0,0	394	149	0.4088454990279129	0.850795896763	1.0,0.972,1.0	0.685,1.0,1.0	0.096
739	gene:Solyc12g097030.1	NA	12	+	65698057	65698265	65698057	65698153	65698223	65698265	739	24,21,14	126,120,93	7,11,16	18,85,52	219	149	0.40878576270325895	0.850795896763	0.115,0.106,0.093	0.209,0.081,0.173	-0.05
1096	gene:Solyc12g019750.1	NA	12	-	11308101	11308308	11308101	11308182	11308294	11308308	1096	18,1,9	2,0,0	3,10,5	0,0,0	261	149	0.4102263299603617	0.851330089614	0.837,1.0,1.0	1.0,1.0,1.0	-0.054
1406	gene:Solyc04g008640.2	NA	4	+	2265828	2266051	2265828	2265915	2265988	2266051	1406	8,12,6	5,9,0	0,0,4	0,0,1	222	149	0.410272912823621	0.851330089614	0.518,0.472,1.0	NA,NA,0.729	-0.066
2171	gene:Solyc11g072820.1	NA	11	-	56014276	56014520	56014276	56014353	56014459	56014520	2171	3,5,2	145,90,101	0,0,5	19,117,58	255	149	0.4097476791503557	0.851330089614	0.012,0.031,0.011	0.0,0.0,0.048	0.002
2883	gene:Solyc02g086900.2	NA	2	+	49498554	49498792	49498554	49498638	49498776	49498792	2883	3,4,4	51,38,31	0,4,1	6,24,22	287	149	0.4102852627544957	0.851330089614	0.03,0.052,0.063	0.0,0.08,0.023	0.014
3625	gene:Solyc02g014310.2	NA	2	-	15737722	15737931	15737722	15737759	15737836	15737931	3625	32,36,18	663,599,331	9,29,12	129,414,239	226	149	0.4099852778597133	0.851330089614	0.031,0.038,0.035	0.044,0.044,0.032	-0.005
3139	gene:Solyc10g083830.1	NA	10	-	63576178	63576450	63576178	63576258	63576393	63576450	3139	122,59,78	2,0,2	8,23,26	0,0,0	284	149	0.41085096279038225	0.852012544161	0.97,1.0,0.953	1.0,1.0,1.0	-0.026
1068	gene:Solyc01g103940.2	NA	1	+	92418761	92419000	92418761	92418794	92418907	92419000	1068	30,21,25	628,442,361	10,18,12	122,302,199	262	149	0.41209940147069923	0.854109243371	0.026,0.026,0.038	0.045,0.033,0.033	-0.007
1165	gene:Solyc01g008960.2	NA	1	+	2984107	2984352	2984107	2984202	2984329	2984352	1165	86,115,51	2,2,0	34,82,42	0,0,0	276	149	0.4124068319545683	0.854254335851	0.959,0.969,1.0	1.0,1.0,1.0	-0.024
3315	gene:Solyc12g063050.1	NA	12	+	36345013	36345236	36345013	36345073	36345172	36345236	3315	7,10,2	288,275,187	1,2,0	28,129,79	248	149	0.41355187965064344	0.856133292856	0.014,0.021,0.006	0.021,0.009,0.0	0.004
1454	gene:Solyc12g100120.1	NA	12	+	66970065	66970303	66970065	66970161	66970233	66970303	1454	4,5,3	185,105,90	1,3,5	57,201,131	221	149	0.4141428061202699	0.856863609213	0.014,0.031,0.022	0.012,0.01,0.025	0.007
1482	gene:Solyc09g092180.2	NA	9	+	71325192	71325436	71325192	71325271	71325371	71325436	1482	1,1,3	37,19,13	0,0,0	8,18,6	249	149	0.4144639149707643	0.857035152911	0.016,0.031,0.121	0.0,0.0,0.0	0.056
2879	gene:Solyc11g012910.1	NA	11	+	5703084	5703279	5703084	5703122	5703224	5703279	2879	5,9,3	2,0,0	3,4,0	0,0,0	251	149	0.41718481045889033	0.862165966704	0.597,1.0,1.0	1.0,1.0,NA	-0.134
3782	gene:Solyc08g078520.2	NA	8	+	62300833	62301063	62300833	62300911	62301022	62301063	3782	0,11,5	0,1,1	0,2,0	0,0,0	260	149	0.4178054571855738	0.862457851379	NA,0.863,0.741	NA,1.0,NA	-0.198
649	gene:Solyc07g052700.2	NA	7	+	61161987	61162193	61161987	61162038	61162134	61162193	649	12,4,1	356,401,233	0,0,2	27,86,85	245	149	0.4176486257742624	0.862457851379	0.02,0.006,0.003	0.0,0.0,0.014	0.005
3284	gene:Solyc05g009160.2	NA	5	+	3294332	3294567	3294332	3294418	3294501	3294567	3284	5,2,2	108,94,64	1,6,0	19,52,44	232	149	0.41905296551198623	0.864537024032	0.029,0.013,0.02	0.033,0.069,0.0	-0.013
155	gene:Solyc03g033390.2	NA	3	+	4963942	4964150	4963942	4963954	4964040	4964150	155	1,6,0	72,58,43	0,5,1	31,49,77	235	149	0.4217970816197555	0.86969965597	0.009,0.062,0.0	0.0,0.061,0.008	0.001
82	gene:Solyc06g068670.2	NA	6	-	42569920	42570154	42569920	42569980	42570066	42570154	82	110,90,43	0,0,0	36,58,59	0,4,0	235	149	0.42584204233574974	0.877537037986	1.0,1.0,1.0	1.0,0.902,1.0	0.033
2785	gene:Solyc10g080150.1	NA	10	-	61528338	61528547	61528338	61528419	61528499	61528547	2785	0,0,1	17,19,20	0,1,3	2,45,28	229	149	0.4267956459234251	0.878812618429	0.0,0.0,0.032	0.0,0.014,0.065	-0.016
3090	gene:Solyc10g080390.1	NA	10	-	61660556	61660784	61660556	61660628	61660710	61660784	3090	18,7,8	1,0,2	1,20,5	0,0,0	231	149	0.42694954336105395	0.878812618429	0.921,1.0,0.721	1.0,1.0,1.0	-0.119
1226	gene:Solyc08g006960.2	NA	8	-	1542067	1542286	1542067	1542116	1542203	1542286	1226	6,7,8	135,82,64	2,6,7	22,81,47	236	149	0.4275157450246345	0.878972371771	0.027,0.051,0.073	0.054,0.045,0.086	-0.011
1477	gene:Solyc06g083630.2	NA	6	-	48978913	48979128	48978913	48978987	48979069	48979128	1477	18,30,36	22,15,15	2,6,6	0,5,4	231	149	0.42746439566298045	0.878972371771	0.345,0.563,0.608	1.0,0.436,0.492	-0.137
1942	gene:Solyc11g069530.1	NA	11	-	54149446	54149649	54149446	54149518	54149587	54149649	1942	3,1,0	46,23,28	0,0,0	11,15,12	218	149	0.4288334010067284	0.880832211104	0.043,0.029,0.0	0.0,0.0,0.0	0.024
377	gene:Solyc11g012820.1	NA	11	+	5607250	5607443	5607250	5607320	5607385	5607443	377	1,1,2	105,98,69	0,3,2	26,60,34	214	149	0.4289099593814646	0.880832211104	0.007,0.007,0.02	0.0,0.034,0.039	-0.013
1305	gene:Solyc10g081530.1	NA	10	-	62573915	62574070	62573915	62573964	62574043	62574070	1305	37,59,23	768,774,485	15,34,19	211,660,462	228	149	0.4297338350925285	0.881517866969	0.031,0.047,0.03	0.044,0.033,0.026	0.002
3535	gene:Solyc06g071960.2	NA	6	-	44326755	44326963	44326755	44326805	44326926	44326963	3535	10,7,4	271,351,167	0,0,3	246,683,495	270	149	0.4296454324750648	0.881517866969	0.02,0.011,0.013	0.0,0.0,0.003	0.014
3712	gene:Solyc09g010940.2	NA	9	-	4280290	4280522	4280290	4280356	4280467	4280522	3712	58,18,27	727,387,436	2,8,3	34,102,55	260	149	0.43015444505925515	0.881877887933	0.044,0.026,0.034	0.033,0.043,0.03	-0.001
1779	gene:Solyc05g007800.2	NA	5	+	2244653	2244889	2244653	2244716	2244841	2244889	1779	5,4,3	183,146,110	0,0,2	25,61,21	274	149	0.4313114382996007	0.883746329728	0.015,0.015,0.015	0.0,0.0,0.049	-0.001
205	gene:Solyc09g010660.2	NA	9	+	3986522	3986747	3986522	3986619	3986694	3986747	205	7,7,9	0,0,1	0,0,3	0,0,0	224	149	0.43471580971986357	0.889088777348	1.0,1.0,0.857	NA,NA,1.0	-0.048
2507	gene:Solyc06g071290.2	NA	6	-	43858997	43859224	43858997	43859067	43859171	43859224	2507	2,4,2	111,151,73	1,4,5	53,146,102	253	149	0.43515434600056524	0.889088777348	0.01,0.015,0.016	0.011,0.016,0.028	-0.005
3098	gene:Solyc02g066950.2	NA	2	+	37202453	37202684	37202453	37202485	37202585	37202684	3098	12,5,7	0,2,0	1,6,0	0,0,0	249	149	0.43465826486309633	0.889088777348	1.0,0.599,1.0	1.0,1.0,NA	-0.134
3881	gene:Solyc12g017420.1	NA	12	+	6680075	6680321	6680075	6680166	6680253	6680321	3881	17,1,5	173,46,108	0,6,2	8,53,30	236	149	0.43502385723613424	0.889088777348	0.058,0.014,0.028	0.0,0.067,0.04	-0.002
808	gene:Solyc02g091030.2	NA	2	+	52471412	52471628	52471412	52471487	52471610	52471628	808	2,0,2	37,13,29	0,0,0	10,10,6	272	149	0.43477893334535533	0.889088777348	0.029,0.0,0.036	0.0,0.0,0.0	0.022
1170	gene:Solyc02g085030.2	NA	2	-	48056765	48057010	48056765	48056831	48056912	48057010	1170	4,2,1	62,46,44	0,0,0	25,47,27	230	149	0.43628873516587696	0.890395274604	0.04,0.027,0.015	0.0,0.0,0.0	0.027
3556	gene:Solyc11g039880.1	NA	11	+	41532326	41532551	41532326	41532413	41532491	41532551	3556	0,0,3	51,0,21	0,0,0	2,0,2	227	149	0.4361205056639207	0.890395274604	0.0,NA,0.086	0.0,NA,0.0	0.043
3493	gene:Solyc04g049130.2	NA	4	+	39763520	39763766	39763520	39763593	39763674	39763766	3493	1,1,0	125,77,71	0,2,2	9,42,44	230	149	0.44093559920206016	0.899368642817	0.005,0.008,0.0	0.0,0.03,0.029	-0.015
1720	gene:Solyc02g071820.2	NA	2	-	41174449	41174685	41174449	41174521	41174593	41174685	1720	15,2,8	116,41,111	1,1,7	13,25,14	221	149	0.4435178726856407	0.904123119503	0.08,0.032,0.046	0.049,0.026,0.252	-0.056
3291	gene:Solyc03g033450.2	NA	3	+	5010291	5010501	5010291	5010333	5010439	5010501	3291	2,2,3	51,57,40	0,2,2	18,39,28	255	149	0.4448161365907378	0.905743327365	0.022,0.02,0.042	0.0,0.029,0.04	0.005
3453	gene:Solyc09g075010.2	NA	9	-	66793318	66793513	66793318	66793385	66793475	66793513	3453	26,17,12	802,834,542	9,20,9	299,865,484	239	149	0.4448062433371487	0.905743327365	0.02,0.013,0.014	0.018,0.014,0.011	0.001
328	gene:Solyc01g005550.2	NA	1	+	383120	383361	383120	383207	383289	383361	328	28,17,17	766,481,576	3,21,7	164,555,314	231	149	0.44599976388521045	0.907639790984	0.023,0.022,0.019	0.012,0.024,0.014	0.005
794	gene:Solyc10g007590.2	NA	10	-	1889964	1890190	1889964	1890033	1890116	1890190	794	6,7,0	213,150,111	0,0,1	31,109,66	232	149	0.4464998877747415	0.90814392098	0.018,0.029,0.0	0.0,0.0,0.01	0.012
2428	gene:Solyc01g066480.2	NA	1	-	74485282	74485517	74485282	74485400	74485475	74485517	2428	4,3,0	203,245,90	3,4,1	51,136,98	224	149	0.4471320959592535	0.908915978114	0.013,0.008,0.0	0.038,0.019,0.007	-0.014
180	gene:Solyc10g054420.1	NA	10	+	55361708	55361951	55361708	55361809	55361888	55361951	180	89,66,61	0,0,0	10,28,30	0,0,4	228	149	0.44774063799409225	0.909125742383	1.0,1.0,1.0	1.0,1.0,0.831	0.056
2042	gene:Solyc06g019200.2	NA	6	-	18152775	18153002	18152775	18152861	18152925	18153002	2042	79,24,69	19,7,3	7,10,9	1,5,2	213	149	0.44755275190677923	0.909125742383	0.744,0.706,0.941	0.83,0.583,0.759	0.073
2280	gene:Solyc07g045170.2	NA	7	+	58270119	58270350	58270119	58270151	58270297	58270350	2280	4,1,2	0,2,0	0,5,3	0,0,0	295	149	0.44880703236015385	0.910461452985	1.0,0.202,1.0	NA,1.0,1.0	-0.266
238	gene:Solyc09g010540.2	NA	9	-	3912582	3912811	3912582	3912640	3912722	3912811	238	41,28,32	2,3,0	0,1,1	0,0,0	231	149	0.44890456297796266	0.910461452985	0.93,0.858,1.0	NA,1.0,1.0	-0.071
1353	gene:Solyc10g009570.2	NA	10	-	3698095	3698324	3698095	3698179	3698250	3698324	1353	19,16,13	362,322,287	8,11,11	115,383,224	220	149	0.4499707336250086	0.912109689906	0.034,0.033,0.03	0.045,0.019,0.032	0.0
221	gene:Solyc01g109830.2	NA	1	-	96677259	96677476	96677259	96677334	96677409	96677476	221	3,1,5	97,102,70	0,0,0	35,113,57	224	149	0.45413323765607805	0.920028935296	0.02,0.006,0.045	0.0,0.0,0.0	0.024
1110	gene:Solyc07g006650.2	NA	7	-	1519045	1519257	1519045	1519086	1519198	1519257	1110	23,15,13	570,675,331	6,11,6	99,294,169	261	149	0.4561091972084981	0.922942117176	0.023,0.013,0.022	0.033,0.021,0.02	-0.005
2185	gene:Solyc01g090690.2	NA	1	+	84334356	84334575	84334356	84334399	84334506	84334575	2185	21,18,13	22,7,6	3,17,4	6,7,5	256	149	0.4559051554520045	0.922942117176	0.357,0.599,0.558	0.225,0.586,0.318	0.128
2683	gene:Solyc10g084760.1	NA	10	-	64174179	64174395	64174179	64174246	64174307	64174395	2683	11,6,6	0,3,0	1,4,1	0,0,0	210	149	0.45634075221101134	0.922942117176	1.0,0.587,1.0	1.0,1.0,1.0	-0.138
3627	gene:Solyc08g066870.2	NA	8	-	55745145	55745346	55745145	55745205	55745284	55745346	3627	15,13,14	314,211,244	2,6,0	26,76,45	228	149	0.4576177130179746	0.925004792943	0.03,0.039,0.036	0.048,0.049,0.0	0.003
751	gene:Solyc08g081410.2	NA	8	+	64479118	64479348	64479118	64479192	64479282	64479348	751	12,4,8	0,2,0	0,2,1	0,2,0	239	149	0.45869111969926946	0.926653929634	1.0,0.555,1.0	NA,0.384,1.0	0.16
2160	gene:Solyc09g009670.2	NA	9	+	3070015	3070234	3070015	3070098	3070195	3070234	2160	3,1,0	17,12,4	0,0,0	6,4,3	246	149	0.45933487974412035	0.927433724646	0.097,0.048,0.0	0.0,0.0,0.0	0.048
3412	gene:Solyc05g007990.2	NA	5	-	2423420	2423597	2423420	2423489	2423563	2423597	3412	6,0,1	32,6,6	0,1,2	4,8,5	223	149	0.46085300670318885	0.929977071294	0.111,0.0,0.1	0.0,0.077,0.211	-0.026
372	gene:Solyc02g081880.2	NA	2	-	45660036	45660268	45660036	45660101	45660184	45660268	372	116,107,72	1178,1148,655	21,26,18	108,378,246	232	149	0.4620897820531793	0.93195013219	0.059,0.056,0.066	0.111,0.042,0.045	-0.006
1704	gene:Solyc11g065180.1	NA	11	+	50515874	50516068	50515874	50515906	50515987	50516068	1704	3,13,1	0,2,0	1,2,0	0,0,0	230	149	0.4624499061328241	0.93215392844	1.0,0.808,1.0	1.0,1.0,NA	-0.064
1729	gene:Solyc12g008680.1	NA	12	+	2059338	2059547	2059338	2059378	2059467	2059547	1729	0,3,0	48,41,16	0,3,2	8,52,23	238	149	0.46345842311451435	0.93366372137	0.0,0.044,0.0	0.0,0.035,0.052	-0.014
1614	gene:Solyc01g098520.2	NA	1	-	89018123	89018364	89018123	89018260	89018329	89018364	1614	10,5,6	35,10,26	0,2,2	2,5,3	218	149	0.46661924781058983	0.938640487462	0.163,0.255,0.136	0.0,0.215,0.313	0.009
336	gene:Solyc06g066030.2	NA	6	+	41387343	41387556	41387343	41387415	41387518	41387556	336	6,7,9	16,6,16	4,3,2	5,6,5	252	149	0.46648537554477254	0.938640487462	0.181,0.408,0.25	0.321,0.228,0.191	0.033
3626	gene:Solyc02g014310.2	NA	2	-	15738489	15738722	15738489	15738567	15738680	15738722	3626	18,8,15	664,446,407	2,11,8	183,449,267	262	149	0.4667114597191887	0.938640487462	0.015,0.01,0.021	0.006,0.014,0.017	0.003
3299	gene:Solyc06g069280.2	NA	6	-	43041219	43041428	43041219	43041277	43041368	43041428	3299	3,4,3	79,75,47	0,4,2	10,56,19	240	149	0.4706113203092307	0.945955044957	0.023,0.032,0.038	0.0,0.042,0.061	-0.003
107	gene:Solyc09g064200.2	NA	9	-	61329927	61330166	61329927	61329988	61330060	61330166	107	1,0,2	131,62,103	0,3,1	22,57,27	221	149	0.47214141587154856	0.948058791277	0.005,0.0,0.013	0.0,0.034,0.024	-0.013
907	gene:Solyc06g011530.2	NA	6	+	8022157	8022497	8022157	8022224	8022451	8022497	907	32,9,41	211,65,155	4,12,4	14,50,21	376	149	0.47218492328186934	0.948058791277	0.057,0.052,0.095	0.102,0.087,0.07	-0.018
2467	gene:Solyc04g011400.2	NA	4	-	3869488	3869683	3869488	3869552	3869638	3869683	2467	30,40,16	691,849,434	14,42,28	345,1011,693	235	149	0.47291229315025407	0.948460663743	0.027,0.029,0.023	0.025,0.026,0.025	0.001
305	gene:Solyc01g100110.2	NA	1	-	90199978	90200143	90199978	90199997	90200081	90200143	305	8,12,2	255,284,170	3,8,4	77,191,153	233	149	0.47275340862146986	0.948460663743	0.02,0.026,0.007	0.024,0.026,0.016	-0.004
508	gene:Solyc01g007760.2	NA	1	+	1919883	1920125	1919883	1919972	1920048	1920125	508	1,6,0	60,30,28	0,1,2	12,22,14	225	149	0.47492877552635526	0.951974225261	0.011,0.117,0.0	0.0,0.029,0.086	0.004
2152	gene:Solyc08g067430.2	NA	8	+	56478268	56478513	56478268	56478356	56478476	56478513	2152	75,60,33	1,0,2	11,18,21	0,0,0	269	149	0.47586778924280215	0.952794827877	0.976,1.0,0.901	1.0,1.0,1.0	-0.041
379	gene:Solyc06g071420.2	NA	6	+	43940170	43940335	43940170	43940193	43940300	43940335	379	1,0,6	60,39,48	0,0,0	7,22,4	256	149	0.4757211190804248	0.952794827877	0.01,0.0,0.068	0.0,0.0,0.0	0.026
2542	gene:Solyc09g009080.2	NA	9	+	2415091	2415319	2415091	2415148	2415234	2415319	2542	4,5,3	160,100,97	0,9,1	45,135,103	235	149	0.47929685472609374	0.959126853896	0.016,0.031,0.019	0.0,0.041,0.006	0.006
1408	gene:Solyc10g005930.1	NA	10	-	722718	722959	722718	722730	722850	722959	1408	45,45,24	185,204,116	14,34,15	50,126,73	269	149	0.47965747092168076	0.959314941843	0.119,0.109,0.103	0.134,0.13,0.102	-0.012
165	gene:Solyc02g085000.2	NA	2	-	48037415	48037779	48037415	48037435	48037546	48037779	165	120,81,79	4,0,0	5,15,11	0,0,0	260	149	0.48348960341386993	0.964305741483	0.945,1.0,1.0	1.0,1.0,1.0	-0.018
171	gene:Solyc12g008540.1	NA	12	+	1949313	1949532	1949313	1949381	1949493	1949532	171	12,5,3	14,32,19	4,4,4	11,28,8	261	149	0.48305923176179455	0.964305741483	0.329,0.082,0.083	0.172,0.075,0.222	0.008
1787	gene:Solyc06g030570.2	NA	6	+	19809229	19809478	19809229	19809300	19809380	19809478	1787	4,4,2	189,138,124	0,4,4	38,106,73	229	149	0.48301461000891743	0.964305741483	0.014,0.019,0.01	0.0,0.024,0.034	-0.005
273	gene:Solyc12g089220.1	NA	12	-	64329005	64329206	64329005	64329074	64329149	64329206	273	6,3,4	170,169,84	4,3,0	52,130,89	224	149	0.48295105546327155	0.964305741483	0.023,0.012,0.031	0.049,0.015,0.0	0.001
556	gene:Solyc09g091100.2	NA	9	-	70459622	70459838	70459622	70459695	70459796	70459838	556	2,0,1	87,39,32	2,0,2	16,42,38	250	149	0.4834929287481413	0.964305741483	0.014,0.0,0.018	0.069,0.0,0.03	-0.022
3370	gene:Solyc09g075990.2	NA	9	-	67672404	67672631	67672404	67672469	67672562	67672631	3370	17,5,19	0,1,0	0,2,0	0,0,0	242	149	0.48416048792636557	0.965102180365	1.0,0.755,1.0	NA,1.0,NA	-0.082
1148	gene:Solyc10g074750.1	NA	10	-	58409787	58409939	58409787	58409808	58409924	58409939	1148	158,67,64	3,1,0	4,22,13	0,0,0	265	149	0.4863327284372685	0.968895435724	0.967,0.974,1.0	1.0,1.0,1.0	-0.02
1198	gene:Solyc01g088000.2	NA	1	-	82846338	82846566	82846338	82846358	82846476	82846566	1198	19,13,14	271,170,153	4,16,3	58,94,70	267	149	0.4876707443098629	0.970725522298	0.038,0.041,0.049	0.037,0.087,0.023	-0.006
284	gene:Solyc03g119780.2	NA	3	-	68348611	68348832	68348611	68348667	68348752	68348832	284	5,0,0	66,16,44	0,0,0	4,30,8	234	149	0.4877909239342979	0.970725522298	0.046,0.0,0.0	0.0,0.0,0.0	0.015
3600	gene:Solyc03g095250.2	NA	3	-	56233578	56233766	56233578	56233610	56233725	56233766	3600	9,2,0	57,3,27	3,2,0	0,16,16	264	149	0.4884420180869785	0.971483903304	0.082,0.273,0.0	1.0,0.066,0.0	-0.237
1745	gene:Solyc01g087330.2	NA	1	-	82292787	82292987	82292787	82292806	82292947	82292987	1745	7,16,6	0,2,0	0,3,4	0,0,0	290	149	0.49043747581540376	0.974621877561	1.0,0.804,1.0	NA,1.0,1.0	-0.065
2497	gene:Solyc04g082880.2	NA	4	-	66387344	66387548	66387344	66387362	66387467	66387548	2497	4,1,1	45,31,45	1,3,2	9,36,28	254	149	0.49056148423111656	0.974621877561	0.05,0.019,0.013	0.061,0.047,0.04	-0.022
1924	gene:Solyc01g107510.2	NA	1	+	95031702	95031935	95031702	95031759	95031846	95031935	1924	3,0,2	73,19,44	0,1,0	7,24,12	236	149	0.49483789179543436	0.98257546064	0.025,0.0,0.028	0.0,0.026,0.0	0.009
1040	gene:Solyc11g011990.1	NA	11	-	4938299	4938521	4938299	4938347	4938432	4938521	1040	9,22,10	575,589,299	1,5,2	38,128,85	234	149	0.4982137566379987	0.983593016423	0.01,0.023,0.021	0.016,0.024,0.015	-0.0
1097	gene:Solyc12g019750.1	NA	12	-	11308294	11308443	11308294	11308308	11308398	11308443	1097	4,11,4	318,288,210	0,6,6	43,183,122	239	149	0.4979993489099823	0.983593016423	0.008,0.023,0.012	0.0,0.02,0.03	-0.002
1253	gene:Solyc06g071560.2	NA	6	+	44059736	44059975	44059736	44059814	44059895	44059975	1253	1,0,3	19,44,5	1,1,1	0,21,22	230	149	0.4982569359987713	0.983593016423	0.033,0.0,0.28	1.0,0.03,0.029	-0.249
1362	gene:Solyc02g005180.2	NA	2	+	7139630	7139866	7139630	7139701	7139781	7139866	1362	2,3,0	64,38,35	0,0,0	11,12,8	229	149	0.49890764608753313	0.983593016423	0.02,0.049,0.0	0.0,0.0,0.0	0.023
182	gene:Solyc01g105280.2	NA	1	+	93507870	93508059	93507870	93507882	93508022	93508059	182	5,7,6	95,57,145	0,1,2	8,12,11	289	149	0.49735724086966326	0.983593016423	0.026,0.06,0.021	0.0,0.041,0.086	-0.007
2165	gene:Solyc02g083450.2	NA	2	+	46852634	46852867	46852634	46852716	46852809	46852867	2165	4,1,0	43,36,29	0,1,0	7,30,18	242	149	0.4964630179051164	0.983593016423	0.054,0.017,0.0	0.0,0.02,0.0	0.017
219	gene:Solyc01g087720.2	NA	1	+	82653029	82653256	82653029	82653124	82653201	82653256	219	1,5,2	81,83,53	0,0,0	7,65,49	226	149	0.4958951237017295	0.983593016423	0.008,0.038,0.024	0.0,0.0,0.0	0.023
2327	gene:Solyc07g043600.2	NA	7	+	57549402	57549715	57549402	57549416	57549505	57549715	2327	142,70,134	0,0,5	36,71,48	0,1,0	238	149	0.4984779856188286	0.983593016423	1.0,1.0,0.944	1.0,0.978,1.0	-0.011
2397	gene:Solyc07g041730.2	NA	7	+	54076028	54076229	54076028	54076049	54076135	54076229	2397	17,17,9	4,15,1	7,16,5	0,6,4	235	149	0.49794928189283505	0.983593016423	0.729,0.418,0.851	1.0,0.628,0.442	-0.024
2884	gene:Solyc02g086900.2	NA	2	+	49498776	49498982	49498776	49498792	49498901	49498982	2884	1,4,0	52,38,30	0,0,0	6,22,20	258	149	0.49689855329634436	0.983593016423	0.011,0.057,0.0	0.0,0.0,0.0	0.023
3029	gene:Solyc10g006390.2	NA	10	-	1004085	1004282	1004085	1004131	1004227	1004282	3029	3,6,5	106,145,69	3,4,6	45,101,82	245	149	0.4988885994540455	0.983593016423	0.017,0.025,0.042	0.039,0.024,0.043	-0.007
321	gene:Solyc10g021280.1	NA	10	+	13108074	13108321	13108074	13108171	13108299	13108321	321	29,29,6	1,2,0	0,4,6	0,0,0	277	149	0.4985839935898243	0.983593016423	0.94,0.886,1.0	NA,1.0,1.0	-0.058
3585	gene:Solyc12g019570.1	NA	12	+	10651130	10651327	10651130	10651203	10651281	10651327	3585	8,8,7	114,113,80	0,6,5	22,48,26	227	149	0.4973971922227951	0.983593016423	0.044,0.044,0.054	0.0,0.076,0.112	-0.015
829	gene:Solyc02g063130.2	NA	2	-	35176257	35176503	35176257	35176332	35176435	35176503	829	14,20,17	441,517,356	8,20,12	215,531,391	252	149	0.4991775564169513	0.983593016423	0.018,0.022,0.027	0.022,0.022,0.018	0.002
3647	gene:Solyc11g008960.1	NA	11	-	3115891	3116115	3115891	3115957	3116044	3116115	3647	14,4,10	105,37,91	2,2,0	5,4,7	236	149	0.4999502858017343	0.984576424912	0.078,0.064,0.065	0.202,0.24,0.0	-0.078
2485	gene:Solyc11g008580.1	NA	11	-	2765537	2765748	2765537	2765612	2765718	2765748	2485	139,106,66	5,1,0	29,29,43	0,0,0	255	149	0.500809248221967	0.985728487474	0.942,0.984,1.0	1.0,1.0,1.0	-0.025
260	gene:Solyc01g103170.2	NA	1	-	91829667	91829905	91829667	91829760	91829834	91829905	260	7,16,6	124,105,61	1,3,5	11,49,34	223	149	0.5013137730992598	0.986182042434	0.036,0.092,0.062	0.057,0.039,0.089	0.002
3387	gene:Solyc04g072910.2	NA	4	-	59880626	59880851	59880626	59880678	59880810	59880851	3387	20,25,16	0,0,0	0,7,6	0,2,0	281	149	0.5017968815410955	0.986592994418	1.0,1.0,1.0	NA,0.65,1.0	0.175
177	gene:Solyc10g054420.1	NA	10	+	55361877	55362072	55361877	55361951	55362031	55362072	177	34,20,19	417,336,245	1,7,12	42,134,122	229	149	0.5056309305393991	0.99275646078	0.05,0.037,0.048	0.015,0.033,0.06	0.009
2921	gene:Solyc11g011480.1	NA	11	-	4532221	4532468	4532221	4532285	4532396	4532468	2921	8,0,6	112,83,68	0,1,7	17,48,45	260	149	0.5057594754332722	0.99275646078	0.039,0.0,0.048	0.0,0.012,0.082	-0.002
3635	gene:Solyc02g087730.2	NA	2	+	50044348	50044585	50044348	50044360	50044529	50044585	3635	22,8,6	2,0,2	0,3,2	0,0,0	318	149	0.505642851826096	0.99275646078	0.838,1.0,0.584	NA,1.0,1.0	-0.193
1846	gene:Solyc04g077490.2	NA	4	-	62430533	62430737	62430533	62430610	62430695	62430737	1846	20,3,3	185,122,157	2,3,1	24,33,48	234	149	0.5062317992289467	0.99314177406	0.064,0.015,0.012	0.05,0.055,0.013	-0.009
3122	gene:Solyc01g108280.2	NA	1	-	95634409	95634641	95634409	95634511	95634584	95634641	3122	13,4,3	560,448,355	0,4,7	96,260,176	222	149	0.5075754088653393	0.995235052369	0.015,0.006,0.006	0.0,0.01,0.026	-0.003
1000	gene:Solyc01g097190.2	NA	1	+	88136494	88136733	88136494	88136566	88136695	88136733	1000	30,8,11	4,1,0	0,5,2	0,1,0	278	149	1	1.0	0.801,0.811,1.0	NA,0.728,1.0	0.007
1001	gene:Solyc08g078530.2	NA	8	+	62321164	62321401	62321164	62321232	62321316	62321401	1001	0,2,2	274,199,176	1,3,2	116,260,136	233	149	1	1.0	0.0,0.006,0.007	0.005,0.007,0.009	-0.003
1002	gene:Solyc06g084410.2	NA	6	+	49536426	49536666	49536426	49536497	49536590	49536666	1002	2,6,0	0,1,0	2,0,0	0,0,0	242	149	1	1.0	1.0,0.787,NA	1.0,NA,NA	-0.107
1003	gene:Solyc01g094530.2	NA	1	-	85964043	85964226	85964043	85964099	85964190	85964226	1003	1,3,0	95,111,43	0,3,0	13,35,24	240	149	1	1.0	0.006,0.017,0.0	0.0,0.051,0.0	-0.009
1007	gene:Solyc03g120260.2	NA	3	+	68711114	68711297	68711114	68711161	68711242	68711297	1007	8,10,13	699,549,527	1,0,1	10,24,24	230	149	1	1.0	0.007,0.012,0.016	0.061,0.0,0.026	-0.017
1009	gene:Solyc04g015050.2	NA	4	+	5253653	5253888	5253653	5253730	5253827	5253888	1009	2,3,5	214,198,121	0,0,3	24,76,59	246	149	1	1.0	0.006,0.009,0.024	0.0,0.0,0.03	0.003
1010	gene:Solyc12g098740.1	NA	12	+	66149066	66149309	66149066	66149139	66149230	66149309	1010	2,0,2	221,54,127	0,0,0	12,72,32	240	149	1	1.0	0.006,0.0,0.01	0.0,0.0,0.0	0.005
1011	gene:Solyc02g094440.2	NA	2	+	54969020	54969231	54969020	54969089	54969225	54969231	1011	33,36,32	270,221,129	9,23,13	35,130,108	285	149	0.7368679128945135	1.0	0.06,0.078,0.115	0.119,0.085,0.059	-0.003
1012	gene:Solyc06g073780.2	NA	6	-	45544794	45544984	45544794	45544812	45544908	45544984	1012	4,1,1	135,8,72	0,0,1	5,51,22	245	149	0.6341699171846594	1.0	0.018,0.071,0.008	0.0,0.0,0.027	0.023
1015	gene:Solyc07g056260.2	NA	7	-	64108480	64108713	64108480	64108568	64108647	64108713	1015	2,0,2	91,13,58	0,0,0	3,12,8	228	149	1	1.0	0.014,0.0,0.022	0.0,0.0,0.0	0.012
1016	gene:Solyc01g099750.2	NA	1	+	89903523	89903757	89903523	89903590	89903675	89903757	1016	5,0,8	55,41,35	2,0,0	7,27,9	234	149	1	1.0	0.055,0.0,0.127	0.154,0.0,0.0	0.009
1019	gene:Solyc03g123610.2	NA	3	-	70416599	70416780	70416599	70416651	70416714	70416780	1019	7,4,1	337,249,246	0,0,0	39,105,115	212	149	1	1.0	0.014,0.011,0.003	0.0,0.0,0.0	0.009
101	gene:Solyc05g014470.2	NA	5	+	8324062	8324302	8324062	8324146	8324242	8324302	101	1187,1308,649	0,4,0	171,570,379	0,0,0	245	149	1	1.0	1.0,0.995,1.0	1.0,1.0,1.0	-0.002
1023	gene:Solyc11g072170.1	NA	11	+	55407882	55408116	55407882	55407984	55408068	55408116	1023	0,0,2	19,13,11	0,0,1	2,19,6	233	149	1	1.0	0.0,0.0,0.104	0.0,0.0,0.096	0.003
1024	gene:Solyc11g072260.1	NA	11	-	55469719	55469941	55469719	55469831	55469918	55469941	1024	4,5,2	476,537,361	1,4,0	300,919,575	236	149	1	1.0	0.005,0.006,0.003	0.002,0.003,0.0	0.003
1026	gene:Solyc09g091590.2	NA	9	+	70841735	70841981	70841735	70841821	70841906	70841981	1026	3,1,1	109,84,60	2,3,1	34,70,47	234	149	0.5297738659318005	1.0	0.017,0.008,0.011	0.036,0.027,0.013	-0.013
1027	gene:Solyc09g091590.2	NA	9	+	70841596	70841821	70841596	70841647	70841732	70841821	1027	2,1,2	123,116,94	0,1,1	38,90,70	234	149	1	1.0	0.01,0.005,0.013	0.0,0.007,0.009	0.004
1034	gene:Solyc09g091850.2	NA	9	-	71058756	71058927	71058756	71058818	71058881	71058927	1034	21,5,3	0,1,0	2,4,0	0,0,0	212	149	1	1.0	1.0,0.778,1.0	1.0,1.0,NA	-0.074
1035	gene:Solyc10g008990.2	NA	10	+	3021129	3021370	3021129	3021244	3021335	3021370	1035	3,0,2	108,58,69	0,1,1	24,71,53	240	149	1	1.0	0.017,0.0,0.018	0.0,0.009,0.012	0.005
1036	gene:Solyc03g120850.2	NA	3	-	69097974	69098203	69097974	69098098	69098178	69098203	1036	11,13,14	0,2,0	15,21,17	0,0,0	229	149	1	1.0	1.0,0.809,1.0	1.0,1.0,1.0	-0.064
1037	gene:Solyc05g008090.2	NA	5	+	2516307	2516548	2516307	2516394	2516476	2516548	1037	3,0,2	131,77,94	1,0,1	13,70,25	231	149	1	1.0	0.015,0.0,0.014	0.047,0.0,0.025	-0.014
1038	gene:Solyc05g008090.2	NA	5	+	2516307	2516548	2516307	2516394	2516488	2516548	1038	7,4,3	1,0,0	1,1,1	0,0,0	243	149	1	1.0	0.811,1.0,1.0	1.0,1.0,1.0	-0.063
1039	gene:Solyc01g058270.2	NA	1	+	65884444	65884684	65884444	65884486	65884562	65884684	1039	13,8,7	28,24,15	1,4,0	0,6,1	225	149	0.6337902960139572	1.0	0.235,0.181,0.236	1.0,0.306,0.0	-0.218
103	gene:Solyc03g093640.2	NA	3	-	55198151	55198397	55198151	55198205	55198350	55198397	103	3,1,0	165,115,124	0,0,2	13,34,36	294	149	1	1.0	0.009,0.004,0.0	0.0,0.0,0.027	-0.005
1041	gene:Solyc10g085400.1	NA	10	-	64601762	64602007	64601762	64601874	64601963	64602007	1041	1,0,0	20,8,8	0,0,0	4,8,4	238	149	1	1.0	0.03,0.0,0.0	0.0,0.0,0.0	0.01
1042	gene:Solyc10g085400.1	NA	10	-	64601571	64601809	64601571	64601643	64601762	64601809	1042	1,0,0	21,13,11	1,1,0	0,8,5	268	149	1	1.0	0.026,0.0,0.0	1.0,0.065,0.0	-0.346
1043	gene:Solyc01g108490.2	NA	1	-	95797961	95798184	95797961	95798070	95798169	95798184	1043	45,32,7	488,705,249	8,17,14	79,353,214	248	149	0.7594971256942613	1.0	0.052,0.027,0.017	0.057,0.028,0.038	-0.009
1045	gene:Solyc05g051850.2	NA	5	+	62264637	62264864	62264637	62264700	62264841	62264864	1045	698,750,480	0,1,1	50,179,110	0,0,0	290	149	1	1.0	1.0,0.997,0.996	1.0,1.0,1.0	-0.002
1046	gene:Solyc12g006790.1	NA	12	-	1200457	1200666	1200457	1200485	1200571	1200666	1046	1,0,0	25,16,8	0,2,0	3,4,5	235	149	1	1.0	0.025,0.0,0.0	0.0,0.241,0.0	-0.072
1047	gene:Solyc03g119440.2	NA	3	+	68054219	68054448	68054219	68054252	68054359	68054448	1047	9,0,10	0,0,1	0,2,0	0,0,0	256	149	1	1.0	1.0,NA,0.853	NA,1.0,NA	-0.074
1048	gene:Solyc03g119440.2	NA	3	+	68054219	68054448	68054219	68054252	68054353	68054448	1048	5,0,3	107,31,68	0,0,0	8,11,3	250	149	0.5898895969082092	1.0	0.027,0.0,0.026	0.0,0.0,0.0	0.018
104	gene:Solyc01g094290.2	NA	1	-	85823268	85823497	85823268	85823327	85823447	85823497	104	3,2,4	454,487,280	1,1,1	98,239,119	269	149	1	1.0	0.004,0.002,0.008	0.006,0.002,0.005	0.0
1053	gene:Solyc04g081170.2	NA	4	+	65184099	65184298	65184099	65184153	65184237	65184298	1053	13,9,10	1,0,0	0,7,0	0,0,0	233	149	1	1.0	0.893,1.0,1.0	NA,1.0,NA	-0.036
1054	gene:Solyc09g009660.2	NA	9	+	3066602	3066771	3066602	3066654	3066754	3066771	1054	15,7,16	0,0,2	2,2,2	0,2,0	249	149	0.5618823182466126	1.0	1.0,1.0,0.827	1.0,0.374,1.0	0.151
1055	gene:Solyc11g066370.1	NA	11	-	52126754	52126932	52126754	52126765	52126858	52126932	1055	1,3,3	76,55,40	0,1,0	8,25,18	242	149	0.7045023103005368	1.0	0.008,0.032,0.044	0.0,0.024,0.0	0.02
1058	gene:Solyc05g010140.2	NA	5	-	4312049	4312254	4312049	4312126	4312205	4312254	1058	3,0,0	28,20,14	0,0,2	2,13,6	228	149	1	1.0	0.065,0.0,0.0	0.0,0.0,0.179	-0.038
105	gene:Solyc02g090910.2	NA	2	-	52389997	52390219	52389997	52390024	52390164	52390219	105	5,1,11	0,1,0	0,2,1	0,2,0	289	149	1	1.0	1.0,0.34,1.0	NA,0.34,1.0	0.11
1061	gene:Solyc11g006940.1	NA	11	+	1450882	1451129	1450882	1450951	1451075	1451129	1061	0,2,0	20,12,7	0,1,0	9,19,13	273	149	1	1.0	0.0,0.083,0.0	0.0,0.028,0.0	0.018
106	gene:Solyc02g090910.2	NA	2	-	52390312	52390551	52390312	52390371	52390465	52390551	106	7,9,6	455,385,293	7,4,1	56,249,162	243	149	0.5119056101148278	1.0	0.009,0.014,0.012	0.071,0.01,0.004	-0.017
1070	gene:Solyc12g099270.1	NA	12	-	66471203	66471424	66471203	66471282	66471376	66471424	1070	38,20,41	3,2,2	7,23,18	2,0,0	243	149	1	1.0	0.886,0.86,0.926	0.682,1.0,1.0	-0.003
1071	gene:Solyc12g099270.1	NA	12	-	66471203	66471424	66471203	66471290	66471376	66471424	1071	22,15,21	0,0,1	3,17,11	0,1,0	235	149	1	1.0	1.0,1.0,0.93	1.0,0.915,1.0	0.005
1076	gene:Solyc01g102950.2	NA	1	+	91608948	91609156	91608948	91609030	91609120	91609156	1076	0,3,2	25,29,15	0,0,1	6,9,7	239	149	0.5678589458123691	1.0	0.0,0.061,0.077	0.0,0.0,0.082	0.019
1078	gene:Solyc11g007090.1	NA	11	+	1561881	1562129	1561881	1561998	1562082	1562129	1078	83,74,41	0,0,1	22,68,49	0,0,0	233	149	1	1.0	1.0,1.0,0.963	1.0,1.0,1.0	-0.012
1083	gene:Solyc10g079070.1	NA	10	+	60704065	60704312	60704065	60704134	60704278	60704312	1083	138,57,82	1,0,0	21,70,30	0,0,0	293	149	1	1.0	0.986,1.0,1.0	1.0,1.0,1.0	-0.005
1084	gene:Solyc10g079070.1	NA	10	+	60704065	60704312	60704065	60704134	60704211	60704312	1084	87,42,62	0,5,0	19,55,23	0,0,0	226	149	0.8033329317709912	1.0	1.0,0.847,1.0	1.0,1.0,1.0	-0.051
1086	gene:Solyc01g088720.2	NA	1	+	83482275	83482509	83482275	83482361	83482436	83482509	1086	0,1,0	71,15,48	0,0,2	16,46,17	224	149	1	1.0	0.0,0.042,0.0	0.0,0.0,0.073	-0.01
108	gene:Solyc02g084300.1	NA	2	+	47443566	47443814	47443566	47443655	47443765	47443814	108	2,0,8	9,0,1	0,0,0	0,1,0	259	149	1	1.0	0.113,NA,0.822	NA,0.0,NA	0.467
1091	gene:Solyc08g074610.1	NA	8	-	58707632	58707783	58707632	58707670	58707746	58707783	1091	0,1,0	55,39,19	0,0,0	10,36,31	225	149	1	1.0	0.0,0.017,0.0	0.0,0.0,0.0	0.006
1092	gene:Solyc03g097010.2	NA	3	+	59372608	59372891	59372608	59372675	59372810	59372891	1092	409,392,172	2,0,0	127,317,226	0,0,0	284	149	1	1.0	0.991,1.0,1.0	1.0,1.0,1.0	-0.003
109	gene:Solyc11g032100.1	NA	11	+	24917878	24918101	24917878	24917961	24918059	24918101	109	2,5,2	120,125,85	0,1,0	10,44,30	247	149	0.6970300896822399	1.0	0.01,0.024,0.014	0.0,0.014,0.0	0.011
1100	gene:Solyc01g094090.2	NA	1	+	85677285	85677507	85677285	85677384	85677451	85677507	1100	0,0,1	0,0,0	0,0,6	0,0,1	216	149	0.8775089823377952	1.0	NA,NA,1.0	NA,NA,0.805	0.195
1105	gene:Solyc09g005140.1	NA	9	-	138453	138689	138453	138496	138597	138689	1105	0,0,0	17,11,10	1,0,0	0,6,7	250	149	1	1.0	0.0,0.0,0.0	1.0,0.0,0.0	-0.333
1108	gene:Solyc07g006650.2	NA	7	-	1520525	1520772	1520525	1520604	1520695	1520772	1108	28,29,9	0,0,1	3,15,4	0,0,0	240	149	1	1.0	1.0,1.0,0.848	1.0,1.0,1.0	-0.051
1109	gene:Solyc07g006650.2	NA	7	-	1520525	1520772	1520525	1520615	1520695	1520772	1109	4,4,3	537,477,354	1,3,0	86,235,158	229	149	1	1.0	0.005,0.005,0.005	0.008,0.008,0.0	-0.0
1111	gene:Solyc12g098370.1	NA	12	+	65902615	65902836	65902615	65902679	65902763	65902836	1111	2,1,1	125,125,73	0,1,0	19,78,30	233	149	1	1.0	0.01,0.005,0.009	0.0,0.008,0.0	0.005
1113	gene:Solyc08g077750.2	NA	8	-	61646264	61646509	61646264	61646318	61646399	61646509	1113	1,0,1	174,146,110	2,0,0	8,45,33	230	149	1	1.0	0.004,0.0,0.006	0.139,0.0,0.0	-0.043
1115	gene:Solyc07g043270.2	NA	7	-	56936074	56936265	56936074	56936122	56936202	56936265	1115	2,3,2	347,408,183	0,4,1	51,131,126	229	149	1	1.0	0.004,0.005,0.007	0.0,0.019,0.005	-0.003
1118	gene:Solyc07g043270.2	NA	7	-	56936359	56936578	56936359	56936432	56936509	56936578	1118	7,1,4	359,335,149	1,2,0	75,136,102	226	149	1	1.0	0.013,0.002,0.017	0.009,0.01,0.0	0.004
111	gene:Solyc08g074760.2	NA	8	+	58902390	58902562	58902390	58902421	58902509	58902562	111	0,0,1	299,116,172	0,0,0	29,88,80	237	149	1	1.0	0.0,0.0,0.004	0.0,0.0,0.0	0.001
1120	gene:Solyc07g043270.2	NA	7	-	56936202	56936426	56936202	56936271	56936363	56936426	1120	2,4,2	307,322,147	0,1,0	52,75,105	241	149	1	1.0	0.004,0.008,0.008	0.0,0.008,0.0	0.004
1121	gene:Solyc12g055720.1	NA	12	-	61692668	61692874	61692668	61692699	61692802	61692874	1121	7,0,0	309,145,206	0,0,1	32,107,76	252	149	1	1.0	0.013,0.0,0.0	0.0,0.0,0.008	0.002
1124	gene:Solyc06g042950.2	NA	6	+	30457301	30457510	30457301	30457362	30457445	30457510	1124	0,2,0	48,39,30	0,0,0	6,7,9	232	149	1	1.0	0.0,0.032,0.0	0.0,0.0,0.0	0.011
1130	gene:Solyc08g069030.2	NA	8	+	58115086	58115312	58115086	58115166	58115238	58115312	1130	6,1,1	639,493,446	0,0,3	235,608,407	221	149	1	1.0	0.006,0.001,0.002	0.0,0.0,0.005	0.001
1131	gene:Solyc08g069030.2	NA	8	+	58121808	58121991	58121808	58121890	58121981	58121991	1131	8,1,3	712,591,478	0,2,2	91,249,176	240	149	1	1.0	0.007,0.001,0.004	0.0,0.005,0.007	0.0
1132	gene:Solyc08g069030.2	NA	8	+	58115086	58115312	58115086	58115166	58115244	58115312	1132	51,29,32	0,0,1	22,38,36	0,0,0	227	149	1	1.0	1.0,1.0,0.955	1.0,1.0,1.0	-0.015
1133	gene:Solyc10g081600.1	NA	10	+	62634292	62634493	62634292	62634332	62634414	62634493	1133	3,3,0	146,204,78	0,0,0	30,71,61	231	149	1	1.0	0.013,0.009,0.0	0.0,0.0,0.0	0.007
1135	gene:Solyc05g052070.2	NA	5	-	62411611	62411784	62411611	62411659	62411749	62411784	1135	19,10,10	0,1,0	0,3,8	0,0,0	239	149	1	1.0	1.0,0.862,1.0	NA,1.0,1.0	-0.046
1136	gene:Solyc05g052070.2	NA	5	-	62411611	62411784	62411611	62411659	62411738	62411784	1136	6,2,4	401,218,262	0,1,0	91,185,136	228	149	1	1.0	0.01,0.006,0.01	0.0,0.004,0.0	0.007
1140	gene:Solyc03g026310.2	NA	3	+	3752458	3752699	3752458	3752521	3752642	3752699	1140	13,20,16	0,4,0	14,16,13	0,1,0	270	149	1	1.0	1.0,0.734,1.0	1.0,0.898,1.0	-0.055
1142	gene:Solyc07g054830.2	NA	7	-	63004730	63004896	63004730	63004746	63004828	63004896	1142	3,3,4	0,0,1	1,1,0	0,0,0	231	149	1	1.0	1.0,1.0,0.721	1.0,1.0,NA	-0.093
1145	gene:Solyc01g096730.2	NA	1	-	87744728	87744917	87744728	87744782	87744864	87744917	1145	2,0,0	41,51,35	0,1,0	6,6,4	231	149	1	1.0	0.031,0.0,0.0	0.0,0.097,0.0	-0.022
1147	gene:Solyc08g067040.2	NA	8	+	55951094	55951337	55951094	55951158	55951276	55951337	1147	1,0,0	107,73,53	0,0,0	13,46,29	267	149	1	1.0	0.005,0.0,0.0	0.0,0.0,0.0	0.002
1150	gene:Solyc08g065360.2	NA	8	+	53284875	53285083	53284875	53284944	53285032	53285083	1150	2,0,0	40,30,18	0,0,0	7,30,7	237	149	1	1.0	0.03,0.0,0.0	0.0,0.0,0.0	0.01
1155	gene:Solyc12g038400.1	NA	12	-	48114359	48114597	48114359	48114454	48114557	48114597	1155	60,8,39	10,3,5	0,3,9	0,0,1	252	149	1	1.0	0.78,0.612,0.822	NA,1.0,0.842	-0.183
1156	gene:Solyc11g068650.1	NA	11	+	53295076	53295322	53295076	53295168	53295258	53295322	1156	2,0,1	149,129,94	0,1,0	19,93,51	239	149	1	1.0	0.008,0.0,0.007	0.0,0.007,0.0	0.003
1161	gene:Solyc06g066190.2	NA	6	+	41498463	41498680	41498463	41498516	41498595	41498680	1161	2,3,0	235,155,158	0,0,0	48,81,103	228	149	1	1.0	0.006,0.012,0.0	0.0,0.0,0.0	0.006
1162	gene:Solyc06g065700.2	NA	6	+	41133012	41133221	41133012	41133044	41133181	41133221	1162	0,2,0	120,73,74	0,2,0	34,83,61	286	149	1	1.0	0.0,0.014,0.0	0.0,0.012,0.0	0.001
1167	gene:Solyc12g089280.1	NA	12	+	64405677	64405913	64405677	64405732	64405837	64405913	1167	10,3,6	0,0,0	1,4,0	0,2,0	254	149	0.9621307572461488	1.0	1.0,1.0,1.0	1.0,0.54,NA	0.23
1174	gene:Solyc04g077920.2	NA	4	+	62782014	62782227	62782014	62782046	62782140	62782227	1174	248,260,154	0,2,0	5,18,22	0,0,0	243	149	1	1.0	1.0,0.988,1.0	1.0,1.0,1.0	-0.004
1175	gene:Solyc04g077920.2	NA	4	+	62781846	62782046	62781846	62781924	62782014	62782046	1175	113,107,58	0,1,0	2,7,9	0,0,0	239	149	1	1.0	1.0,0.985,1.0	1.0,1.0,1.0	-0.005
1178	gene:Solyc08g083040.2	NA	8	-	65628819	65629028	65628819	65628881	65628962	65629028	1178	0,1,0	124,67,98	0,1,0	2,35,25	230	149	1	1.0	0.0,0.01,0.0	0.0,0.018,0.0	-0.003
1179	gene:Solyc03g063560.2	NA	3	-	34927347	34927575	34927347	34927446	34927554	34927575	1179	5,4,3	693,431,455	0,1,0	89,322,180	257	149	1	1.0	0.004,0.005,0.004	0.0,0.002,0.0	0.004
1180	gene:Solyc03g063560.2	NA	3	-	34927554	34927794	34927554	34927575	34927685	34927794	1180	1234,721,750	1,0,0	125,451,276	0,0,2	259	149	1	1.0	0.999,1.0,1.0	1.0,1.0,0.988	0.004
1184	gene:Solyc08g066820.2	NA	8	-	55670655	55670904	55670655	55670722	55670844	55670904	1184	5,6,6	184,162,69	0,7,1	9,78,54	271	149	0.8093179956801049	1.0	0.015,0.02,0.046	0.0,0.047,0.01	0.008
1185	gene:Solyc11g066380.1	NA	11	+	52152305	52152543	52152305	52152375	52152478	52152543	1185	1,0,2	39,24,14	0,0,2	9,21,24	252	149	1	1.0	0.015,0.0,0.078	0.0,0.0,0.047	0.015
1187	gene:Solyc09g075070.2	NA	9	-	66887859	66888061	66887859	66887931	66888025	66888061	1187	2,0,1	0,2,0	0,1,1	0,0,0	243	149	1	1.0	1.0,0.0,1.0	NA,1.0,1.0	-0.333
1193	gene:Solyc01g098610.2	NA	1	-	89080261	89080492	89080261	89080331	89080414	89080492	1193	44,16,29	0,2,0	1,2,6	0,0,0	232	149	1	1.0	1.0,0.837,1.0	1.0,1.0,1.0	-0.054
1196	gene:Solyc03g093210.2	NA	3	+	54400604	54400849	54400604	54400715	54400798	54400849	1196	0,0,0	44,17,11	0,2,0	12,24,8	232	149	1	1.0	0.0,0.0,0.0	0.0,0.051,0.0	-0.017
1202	gene:Solyc08g041870.2	NA	8	+	25452229	25452440	25452229	25452273	25452350	25452440	1202	2,0,0	1,0,0	0,2,0	0,0,0	226	149	1	1.0	0.569,NA,NA	NA,1.0,NA	-0.431
1203	gene:Solyc01g010810.2	NA	1	-	6210192	6210385	6210192	6210269	6210341	6210385	1203	2,6,0	89,110,56	1,1,2	37,99,85	221	149	0.590670622775252	1.0	0.015,0.035,0.0	0.018,0.007,0.016	0.003
1204	gene:Solyc04g049710.2	NA	4	-	43144919	43145104	43144919	43144968	43145074	43145104	1204	26,16,12	0,0,0	1,8,2	0,0,2	255	149	1	1.0	1.0,1.0,1.0	1.0,1.0,0.369	0.21
1205	gene:Solyc04g049710.2	NA	4	-	43144919	43145104	43144919	43145018	43145078	43145104	1205	16,12,7	1,0,0	1,1,0	0,0,0	209	149	1	1.0	0.919,1.0,1.0	1.0,1.0,NA	-0.027
1206	gene:Solyc04g049710.2	NA	4	-	43144919	43145104	43144919	43144998	43145078	43145104	1206	20,15,10	0,0,1	1,4,1	0,1,2	229	149	1	1.0	1.0,1.0,0.867	1.0,0.722,0.245	0.3
1211	gene:Solyc04g079070.2	NA	4	-	63652549	63652793	63652549	63652601	63652721	63652793	1211	0,0,1	8,4,13	2,0,0	0,9,4	269	149	1	1.0	0.0,0.0,0.041	1.0,0.0,0.0	-0.32
1215	gene:Solyc01g081050.2	NA	1	+	80381171	80381524	80381171	80381259	80381345	80381524	1215	190,148,82	0,1,0	18,41,11	0,0,0	235	149	1	1.0	1.0,0.989,1.0	1.0,1.0,1.0	-0.004
1216	gene:Solyc09g074680.2	NA	9	-	66507557	66507782	66507557	66507617	66507705	66507782	1216	4,1,1	124,66,63	0,0,0	33,58,35	237	149	0.8649480558010758	1.0	0.02,0.009,0.01	0.0,0.0,0.0	0.013
1217	gene:Solyc08g076810.2	NA	8	+	60713294	60713531	60713294	60713358	60713455	60713531	1217	1,0,1	29,18,10	0,0,0	2,1,5	246	149	1	1.0	0.02,0.0,0.057	0.0,0.0,0.0	0.026
1221	gene:Solyc11g064920.1	NA	11	+	50239284	50239498	50239284	50239372	50239460	50239498	1221	0,0,2	147,173,97	0,0,0	19,63,13	237	149	1	1.0	0.0,0.0,0.013	0.0,0.0,0.0	0.004
1222	gene:Solyc03g006610.2	NA	3	+	1189728	1189939	1189728	1189783	1189873	1189939	1222	1,0,0	24,15,16	0,0,0	0,5,3	239	149	1	1.0	0.025,0.0,0.0	NA,0.0,0.0	0.008
1227	gene:Solyc01g103010.2	NA	1	+	91679602	91679816	91679602	91679611	91679717	91679816	1227	1,0,1	212,68,123	0,0,0	17,59,60	255	149	1	1.0	0.003,0.0,0.005	0.0,0.0,0.0	0.003
1228	gene:Solyc01g103010.2	NA	1	+	91678013	91678202	91678013	91678052	91678119	91678202	1228	5,0,2	220,42,117	0,0,0	61,172,132	216	149	1	1.0	0.015,0.0,0.012	0.0,0.0,0.0	0.009
1229	gene:Solyc01g103010.2	NA	1	+	91680381	91680593	91680381	91680434	91680509	91680593	1229	0,0,1	166,70,90	0,1,0	44,116,61	224	149	1	1.0	0.0,0.0,0.007	0.0,0.006,0.0	0.0
[truncated: 1,661 more rows]
