# Supplementary material for: High transcriptome plasticity drives phosphate starvation responses in tomato
Source: Stress Biol. 2022 Mar 18;2(1):18. doi: 10.1007/s44154-022-00035-4 (PMC10441952; doi:10.1007/s44154-022-00035-4)
Supplement: Supplementary file 3 — Additional file 3. [file 44154_2022_35_MOESM3_ESM.zip › rmats_9s/SE.MATS.ReadsOnTargetAndJunctionCounts.txt]

ID	GeneID	geneSymbol	chr	strand	exonStart_0base	exonEnd	upstreamES	upstreamEE	downstreamES	downstreamEE	ID	IC_SAMPLE_1	SC_SAMPLE_1	IC_SAMPLE_2	SC_SAMPLE_2	IncFormLen	SkipFormLen	PValue	FDR	IncLevel1	IncLevel2	IncLevelDifference
12862	gene:Solyc04g076830.2	NA	4	-	61703967	61704055	61703808	61703883	61705322	61705485	12862	106,88,58	174,112,88	4,15,9	47,88,93	237	149	0.0	0.0	0.277,0.331,0.293	0.051,0.097,0.057	0.232
958	gene:Solyc08g043170.2	NA	8	+	22889293	22889468	22888831	22889109	22892647	22892798	958	34,22,30	287,139,182	4,2,4	86,250,149	324	149	4.169245698193028e-293	3.27077325023e-289	0.052,0.068,0.07	0.021,0.004,0.012	0.051
2815	gene:Solyc10g007500.2	NA	10	-	1835088	1835155	1834838	1834988	1835659	1835719	2815	53,25,30	78,45,60	0,4,4	22,55,25	216	149	1.856110842645096e-269	9.70745970703e-266	0.319,0.277,0.256	0.0,0.048,0.099	0.235
14968	gene:Solyc03g098230.2	NA	3	+	60588021	60588127	60587537	60587716	60590730	60590822	14968	188,135,124	51,38,24	59,135,117	2,4,10	255	149	3.6469138369058837e-259	1.43050195253e-255	0.683,0.675,0.751	0.945,0.952,0.872	-0.22
4978	gene:Solyc09g064590.2	NA	9	+	61909605	61909749	61909172	61909524	61910012	61910156	4978	106,40,39	159,91,90	5,10,8	23,80,73	293	149	5.807702835690813e-241	1.82245714984e-237	0.253,0.183,0.181	0.1,0.06,0.053	0.135
4055	gene:Solyc07g065260.2	NA	7	+	67094728	67094943	67093767	67093962	67095068	67095621	4055	44,17,36	102,69,69	0,2,0	22,32,13	364	149	2.0364276314494617e-238	5.32525825624e-235	0.15,0.092,0.176	0.0,0.025,0.0	0.131
8062	gene:Solyc02g090930.2	NA	2	-	52399892	52400105	52399186	52399812	52401707	52401741	8062	160,80,97	252,209,203	22,31,21	58,197,146	362	149	7.594597141330736e-235	1.70227470211e-231	0.207,0.136,0.164	0.135,0.061,0.056	0.085
16514	gene:Solyc09g091840.2	NA	9	-	71051101	71051179	71050578	71050733	71051732	71051849	16514	223,139,156	467,242,347	14,50,24	73,242,126	227	149	4.558821624028052e-234	8.94098891013e-231	0.239,0.274,0.228	0.112,0.119,0.111	0.133
6086	gene:Solyc02g085570.2	NA	2	+	48403442	48403529	48403090	48403161	48403770	48403844	6086	95,80,64	139,86,76	4,39,31	32,118,113	236	149	4.154577082741578e-229	7.24281271425e-226	0.301,0.37,0.347	0.073,0.173,0.148	0.208
10326	gene:Solyc11g069140.1	NA	11	+	53742342	53742559	53741958	53741997	53744248	53744307	10326	15,10,8	9,20,8	0,0,1	6,8,15	366	149	3.131236848445047e-217	4.91291061521e-214	0.404,0.169,0.289	0.0,0.0,0.026	0.279
15084	gene:Solyc05g015050.2	NA	5	+	9763581	9763816	9762446	9763302	9763894	9765024	15084	26,19,12	79,37,39	0,6,3	24,70,57	384	149	2.7178699954935015e-209	3.87667092994e-206	0.113,0.166,0.107	0.0,0.032,0.02	0.111
1434	gene:Solyc04g012170.2	NA	4	-	4460145	4460260	4459927	4460050	4460397	4460764	1434	46,9,40	44,3,28	2,0,0	1,22,1	264	149	2.2944327409951713e-205	2.99997080885e-202	0.371,0.629,0.446	0.53,0.0,0.0	0.305
9043	gene:Solyc06g084010.2	NA	6	-	49275307	49275460	49273914	49274101	49276490	49276985	9043	104,63,46	54,27,25	2,25,13	12,34,29	302	149	1.8992114637016915e-202	2.2922021435e-199	0.487,0.535,0.476	0.076,0.266,0.181	0.325
15365	gene:Solyc08g023470.2	NA	8	-	27667298	27667465	27666559	27666646	27667798	27667930	15365	14,16,20	150,119,68	0,0,3	26,116,65	316	149	5.772256427737413e-197	6.46905023937e-194	0.042,0.06,0.122	0.0,0.0,0.021	0.068
13646	gene:Solyc03g025690.2	NA	3	-	3116997	3117049	3116562	3116821	3117143	3117278	13646	39,35,31	0,2,0	5,21,20	2,8,6	201	149	8.04089260512584e-197	8.41077366496e-194	1.0,0.928,1.0	0.65,0.661,0.712	0.302
14446	gene:Solyc04g072880.2	NA	4	+	59836893	59836952	59835848	59835926	59837033	59837122	14446	100,59,62	8,6,6	10,35,31	10,13,15	208	149	1.8795506023889286e-194	1.84313430947e-191	0.9,0.876,0.881	0.417,0.659,0.597	0.328
13643	gene:Solyc03g025690.2	NA	3	-	3116913	3117049	3116562	3116821	3117143	3117278	13643	90,95,57	0,2,0	8,34,44	2,8,6	285	149	1.5194337575101872e-192	1.40234797973e-189	1.0,0.961,1.0	0.677,0.69,0.793	0.267
16427	gene:Solyc09g076040.2	NA	9	+	67723781	67724089	67718897	67719862	67726762	67727485	16427	368,404,243	41,29,22	143,418,335	6,9,8	457	149	7.76201768816933e-191	6.76589208485e-188	0.745,0.82,0.783	0.886,0.938,0.932	-0.136
8065	gene:Solyc02g090930.2	NA	2	-	52399940	52400105	52399186	52399812	52401707	52401741	8065	145,70,81	252,209,203	22,31,20	58,197,146	314	149	1.4057107914429667e-177	1.16082117462e-174	0.214,0.137,0.159	0.153,0.069,0.061	0.076
13700	gene:Solyc03g119140.2	NA	3	+	67837573	67837781	67836977	67837415	67839820	67839924	13700	31,9,21	98,25,48	0,1,2	12,26,27	357	149	1.0262667867951843e-175	8.05106294241e-173	0.117,0.131,0.154	0.0,0.016,0.03	0.119
1638	gene:Solyc04g078750.2	NA	4	+	63415044	63415118	63414402	63414956	63415484	63416058	1638	233,138,132	4,0,2	23,78,59	0,15,4	223	149	9.007658003589785e-175	6.73000733697e-172	0.975,1.0,0.978	1.0,0.777,0.908	0.089
5821	gene:Solyc07g006120.2	NA	7	+	978167	978343	977392	977512	978601	978709	5821	61,43,29	0,0,2	5,6,11	2,2,5	325	149	4.727474525616544e-174	3.37154887759e-171	1.0,1.0,0.869	0.534,0.579,0.502	0.418
1636	gene:Solyc04g078750.2	NA	4	+	63415044	63415122	63414402	63414956	63415484	63416058	1636	256,152,150	4,0,2	24,88,68	0,15,4	227	149	3.1200569355351828e-173	2.12842144863e-170	0.977,1.0,0.98	1.0,0.794,0.918	0.082
14575	gene:Solyc02g076950.2	NA	2	+	42049739	42049931	42048952	42049325	42051866	42051983	14575	9,2,15	8,13,10	0,3,0	12,22,7	341	149	5.9588326861450646e-173	3.89558686857e-170	0.33,0.063,0.396	0.0,0.056,0.0	0.244
1637	gene:Solyc04g078750.2	NA	4	+	63415044	63415128	63414402	63414956	63415484	63416058	1637	279,162,153	4,0,2	29,92,75	0,15,4	233	149	1.2453040852396876e-170	7.81552843896e-168	0.978,1.0,0.98	1.0,0.797,0.923	0.079
8875	gene:Solyc10g051110.1	NA	10	-	51525151	51525261	51524312	51524486	51525499	51525652	8875	189,153,122	33,18,19	88,277,171	1,16,6	259	149	5.647407749585999e-170	3.40799336888e-167	0.767,0.83,0.787	0.981,0.909,0.943	-0.15
1436	gene:Solyc04g012170.2	NA	4	-	4460145	4460228	4459927	4460050	4460397	4460764	1436	34,8,27	44,3,28	2,0,0	1,22,1	232	149	7.72912409648844e-167	4.49147989163e-164	0.332,0.631,0.382	0.562,0.0,0.0	0.261
8880	gene:Solyc10g051110.1	NA	10	-	51525151	51525289	51524312	51524486	51525499	51525652	8880	221,180,156	33,18,19	97,329,206	1,16,6	287	149	9.362885332229512e-167	5.24655967367e-164	0.777,0.838,0.81	0.981,0.914,0.947	-0.139
15863	gene:Solyc01g103020.2	NA	1	+	91690985	91691040	91690652	91690721	91691313	91691430	15863	27,16,21	144,120,100	0,6,1	30,92,75	204	149	4.4392785432399283e-163	2.40180277046e-160	0.12,0.089,0.133	0.0,0.045,0.01	0.096
16057	gene:Solyc08g075520.2	NA	8	-	59675768	59675867	59675407	59675485	59676225	59676836	16057	215,105,125	96,22,68	3,43,17	1,0,3	248	149	1.0111190552472463e-158	5.28815265894e-156	0.574,0.741,0.525	0.643,1.0,0.773	-0.192
10490	gene:Solyc03g121300.2	NA	3	+	69445383	69445589	69445247	69445256	69446064	69446684	10490	1029,853,536	2,4,7	173,417,284	6,12,8	355	149	7.810458037858311e-152	3.95309956819e-149	0.995,0.989,0.97	0.924,0.936,0.937	0.052
10491	gene:Solyc03g121300.2	NA	3	+	69445373	69445589	69445247	69445256	69446064	69446684	10491	1097,899,579	2,4,7	182,436,323	6,12,8	365	149	3.6898669939609715e-150	1.80918791048e-147	0.996,0.989,0.971	0.925,0.937,0.943	0.05
10489	gene:Solyc03g121300.2	NA	3	+	69445376	69445589	69445247	69445256	69446064	69446684	10489	1484,1181,790	2,4,7	253,555,394	6,12,8	362	149	4.47973088642591e-149	2.12990841236e-146	0.997,0.992,0.979	0.946,0.95,0.953	0.04
10603	gene:Solyc09g064920.2	NA	9	-	62445949	62446070	62445802	62445868	62446137	62446203	10603	17,9,6	15,2,6	0,2,1	8,5,8	270	149	5.625082573368718e-146	2.595810164e-143	0.385,0.713,0.356	0.0,0.181,0.065	0.403
7089	gene:Solyc08g065350.2	NA	8	+	53262164	53262327	53260392	53260448	53262894	53262957	7089	53,26,35	18,6,16	8,23,10	0,0,2	312	149	1.2116929274146676e-145	5.43184629461e-143	0.584,0.674,0.511	1.0,1.0,0.705	-0.312
5458	gene:Solyc02g078720.2	NA	2	+	43387424	43387506	43386600	43387033	43391072	43391507	5458	16,5,0	48,28,26	0,1,1	12,53,37	231	149	3.014129057404011e-140	1.31365791419e-137	0.177,0.103,0.0	0.0,0.012,0.017	0.084
6569	gene:Solyc03g096740.2	NA	3	-	59090396	59090603	59089280	59089322	59091105	59091350	6569	7,4,18	67,45,32	0,0,2	10,55,31	356	149	1.6689245103514093e-138	7.07714204525e-136	0.042,0.036,0.191	0.0,0.0,0.026	0.081
15438	gene:Solyc06g008030.2	NA	6	-	1867003	1867112	1865969	1866344	1867317	1867383	15438	19,14,4	117,116,54	10,46,31	41,127,73	258	149	3.2628527117769855e-134	1.34721471178e-131	0.086,0.065,0.041	0.123,0.173,0.197	-0.1
4827	gene:Solyc07g007780.2	NA	7	-	2424592	2425283	2424181	2424433	2425776	2426049	4827	905,313,570	27,13,26	28,132,90	2,16,14	840	149	6.667547922548537e-134	2.68240581807e-131	0.856,0.81,0.795	0.713,0.594,0.533	0.207
3643	gene:Solyc01g091780.2	NA	1	+	85354102	85354309	85353729	85353816	85354846	85354987	3643	109,118,75	17,14,16	49,126,90	2,5,3	356	149	2.7504988782049944e-132	1.07888318498e-129	0.729,0.779,0.662	0.911,0.913,0.926	-0.193
6796	gene:Solyc01g098520.2	NA	1	-	89017523	89017657	89016400	89016427	89017771	89017830	6796	28,15,27	2,2,1	0,1,0	0,0,4	283	149	3.2632857227942457e-130	1.24880373148e-127	0.881,0.798,0.934	NA,1.0,0.0	0.371
1640	gene:Solyc04g078750.2	NA	4	+	63415044	63415144	63414402	63414956	63415484	63416058	1640	329,189,188	4,0,2	35,108,88	0,15,4	249	149	8.586428982273497e-126	3.20764454124e-123	0.98,1.0,0.983	1.0,0.812,0.929	0.074
3645	gene:Solyc01g091780.2	NA	1	+	85354102	85354221	85353729	85353816	85354846	85354987	3645	235,267,169	17,14,16	95,259,193	2,5,3	268	149	2.782379138125026e-125	1.01524485296e-122	0.885,0.914,0.854	0.964,0.966,0.973	-0.083
15024	gene:Solyc05g009780.2	NA	5	-	3978511	3978637	3977639	3977801	3978837	3979075	15024	36,14,21	133,116,90	1,8,2	25,109,52	275	149	1.3536810694015806e-124	4.82710363157e-122	0.128,0.061,0.112	0.021,0.038,0.02	0.074
16059	gene:Solyc08g075520.2	NA	8	-	59675692	59675867	59675407	59675485	59676225	59676836	16059	613,267,419	96,22,68	16,62,48	1,0,3	324	149	1.0921463108083566e-122	3.80795013702e-120	0.746,0.848,0.739	0.88,1.0,0.88	-0.142
14275	gene:Solyc07g008850.2	NA	7	-	3825761	3825847	3825381	3825677	3825947	3826092	14275	5,6,6	20,28,10	0,0,3	16,26,33	235	149	2.0161969828435465e-116	6.87698492626e-114	0.137,0.12,0.276	0.0,0.0,0.054	0.16
8424	gene:Solyc08g077370.2	NA	8	-	61250758	61251318	61249975	61250623	61251534	61251604	8424	373,165,319	125,85,79	8,30,29	8,33,15	709	149	9.724256320388572e-116	3.24624641844e-113	0.385,0.29,0.459	0.174,0.16,0.289	0.17
1520	gene:Solyc01g107150.2	NA	1	-	94762316	94762524	94761794	94762199	94762772	94762962	1520	10,12,8	64,74,63	0,2,0	22,53,32	357	149	2.4236671521802928e-115	7.92236200369e-113	0.061,0.063,0.05	0.0,0.016,0.0	0.053
14048	gene:Solyc09g014320.2	NA	9	-	5844397	5844446	5844210	5844260	5844789	5844899	14048	15,11,8	111,86,56	0,2,0	8,48,32	198	149	1.3837530279931716e-113	4.43083367535e-111	0.092,0.088,0.097	0.0,0.03,0.0	0.082
77	gene:Solyc06g084160.2	NA	6	+	49374240	49374325	49373255	49373402	49374513	49374630	77	5,2,4	7,7,6	0,1,0	5,11,3	234	149	1.3759474177619986e-112	4.31772299694e-110	0.313,0.154,0.298	0.0,0.055,0.0	0.237
174	gene:Solyc11g006550.1	NA	11	-	1198141	1198267	1197791	1197883	1198458	1198514	174	32,25,15	219,187,152	0,9,9	69,198,134	275	149	2.5676721604378296e-112	7.89936788182e-110	0.073,0.068,0.051	0.0,0.024,0.035	0.044
5693	gene:Solyc11g009060.1	NA	11	-	3185886	3185983	3185714	3185801	3186093	3186195	5693	16,6,12	111,75,74	0,5,0	19,93,60	246	149	1.5334968460941816e-109	4.62703182985e-107	0.08,0.046,0.089	0.0,0.032,0.0	0.061
11481	gene:Solyc03g083360.2	NA	3	-	53188878	53189015	53187269	53187974	53189253	53190323	11481	484,430,309	9,19,5	131,320,193	0,3,0	286	149	9.735443724035408e-109	2.88205871755e-106	0.966,0.922,0.97	1.0,0.982,1.0	-0.041
14576	gene:Solyc02g076950.2	NA	2	+	42049739	42049916	42048952	42049325	42051866	42051983	14576	6,2,16	8,13,10	2,3,0	12,22,7	326	149	2.0893111015511055e-108	6.0706094784e-106	0.255,0.066,0.422	0.071,0.059,0.0	0.204
8864	gene:Solyc10g051110.1	NA	10	-	51525151	51525279	51524312	51524486	51525499	51525652	8864	424,309,274	33,18,19	152,436,289	1,16,6	277	149	8.081442450257011e-108	2.30541512808e-105	0.874,0.902,0.886	0.988,0.936,0.963	-0.075
9884	gene:Solyc05g008350.2	NA	5	+	2711749	2711948	2710853	2710981	2712326	2712528	9884	53,23,27	129,114,95	1,4,3	47,151,99	348	149	2.3686228241854117e-107	6.63637359133e-105	0.15,0.08,0.108	0.009,0.011,0.013	0.102
13973	gene:Solyc04g072140.2	NA	4	+	59169130	59169224	59168616	59168727	59169959	59170020	13973	22,15,22	11,3,2	0,18,6	1,0,0	243	149	1.3392773766237514e-104	3.68653719986e-102	0.551,0.754,0.871	0.0,1.0,1.0	0.059
9190	gene:Solyc07g042830.2	NA	7	-	56353005	56353088	56350700	56350778	56356862	56356933	9190	366,306,210	27,62,19	4,28,3	0,1,0	232	149	4.7950957509377286e-104	1.29715607469e-101	0.897,0.76,0.877	1.0,0.947,1.0	-0.138
15911	gene:Solyc03g124030.2	NA	3	-	70743148	70743296	70742900	70742963	70743374	70743444	15911	14,17,11	250,148,159	0,5,1	64,176,96	297	149	6.169229433535062e-104	1.64059677648e-101	0.027,0.054,0.034	0.0,0.014,0.005	0.032
3716	gene:Solyc06g011530.2	NA	6	+	8022175	8022224	8021721	8021813	8022451	8022497	3716	77,22,59	4,1,5	5,16,3	0,7,6	198	149	2.354660623658692e-103	6.15743753087e-101	0.935,0.943,0.899	1.0,0.632,0.273	0.291
11041	gene:Solyc11g065960.1	NA	11	+	51586853	51587081	51586038	51586254	51587572	51587689	11041	45,11,25	20,17,40	0,13,14	14,60,32	377	149	2.952565963939492e-103	7.59438688102e-101	0.471,0.204,0.198	0.0,0.079,0.147	0.216
7134	gene:Solyc08g005010.2	NA	8	-	16228	16397	15622	15718	17940	18668	7134	446,307,275	12,19,9	84,217,157	6,28,14	318	149	2.3052617700322975e-102	5.83379954384e-100	0.946,0.883,0.935	0.868,0.784,0.84	0.091
5598	gene:Solyc03g112050.2	NA	3	+	62587878	62588071	62586886	62586988	62588435	62588630	5598	771,528,419	28,18,12	73,285,181	0,2,2	342	149	6.307749890385968e-102	1.57093009175e-99	0.923,0.927,0.938	1.0,0.984,0.975	-0.057
7036	gene:Solyc12g042900.1	NA	12	+	39522177	39522260	39521829	39522004	39527587	39527654	7036	0,2,0	0,1,4	0,3,2	0,0,1	232	149	2.0935243754438434e-100	5.13240585167e-98	NA,0.562,0.0	NA,1.0,0.562	-0.5
1497	gene:Solyc11g072590.1	NA	11	+	55765100	55765205	55764860	55764993	55765321	55765401	1497	30,5,19	139,46,72	0,4,1	13,50,29	254	149	4.1812531607772077e-100	1.00929018604e-97	0.112,0.06,0.134	0.0,0.045,0.02	0.08
12970	gene:Solyc03g062910.2	NA	3	+	32476829	32481622	32473887	32473906	32482633	32482698	12970	45,9,48	1,0,1	3,14,0	0,1,5	4942	149	6.102285980416739e-100	1.45067980353e-97	0.576,1.0,0.591	1.0,0.297,0.0	0.29
959	gene:Solyc08g043170.2	NA	8	+	22889288	22889468	22888831	22889109	22892647	22892798	959	39,21,30	287,139,182	4,4,4	86,250,149	329	149	2.8316342466320143e-99	6.63109572084e-97	0.058,0.064,0.069	0.021,0.007,0.012	0.05
13978	gene:Solyc04g072140.2	NA	4	+	59169139	59169224	59168616	59168727	59169959	59170020	13978	16,12,14	11,3,2	0,9,3	1,0,0	234	149	3.1334390592919444e-99	7.22994982945e-97	0.481,0.718,0.817	0.0,1.0,1.0	0.005
15892	gene:Solyc03g124030.2	NA	3	-	70745161	70745255	70743790	70743899	70746502	70746540	15892	294,143,181	117,42,69	46,117,71	11,10,18	243	149	3.2114987036379683e-99	7.30266879132e-97	0.606,0.676,0.617	0.719,0.878,0.707	-0.135
14206	gene:Solyc05g050380.2	NA	5	+	60491632	60491712	60491052	60491450	60491794	60492347	14206	465,563,319	415,585,267	35,93,90	51,171,114	229	149	4.5185482724677965e-98	1.01280031993e-95	0.422,0.385,0.437	0.309,0.261,0.339	0.112
752	gene:Solyc04g005010.2	NA	4	-	5194	5338	4006	4114	5759	5846	752	61,37,24	1,0,0	12,35,14	0,8,0	293	149	1.4036045339972352e-97	3.10176832935e-95	0.969,1.0,1.0	1.0,0.69,1.0	0.093
8063	gene:Solyc02g090930.2	NA	2	-	52400085	52400105	52399186	52399812	52401707	52401741	8063	13,17,11	252,209,203	1,5,1	58,197,146	169	149	1.9947775874021228e-96	4.34695282588e-94	0.044,0.067,0.046	0.015,0.022,0.006	0.038
15567	gene:Solyc06g076670.2	NA	6	+	47615338	47615422	47615033	47615183	47615565	47615629	15567	54,41,38	128,109,97	6,36,35	16,31,36	233	149	3.9565011389221845e-96	8.5037675164e-94	0.212,0.194,0.2	0.193,0.426,0.383	-0.132
3642	gene:Solyc01g091780.2	NA	1	+	85354112	85354221	85353727	85353816	85354846	85354987	3642	100,111,79	17,14,16	38,85,79	2,5,3	258	149	2.8223175100665604e-94	5.98407590986e-92	0.773,0.821,0.74	0.916,0.908,0.938	-0.143
6093	gene:Solyc06g069510.2	NA	6	-	43287165	43287236	43286422	43286469	43287680	43287905	6093	6,9,3	34,30,21	0,2,0	12,20,17	220	149	3.3158185151005224e-94	6.93669233359e-92	0.107,0.169,0.088	0.0,0.063,0.0	0.1
7854	gene:Solyc05g007260.2	NA	5	-	1927244	1927266	1927045	1927108	1928569	1928687	7854	10,19,5	0,1,0	0,6,3	0,0,6	171	149	5.779928100590543e-91	1.19325094603e-88	1.0,0.943,1.0	NA,1.0,0.303	0.33
7581	gene:Solyc04g010110.2	NA	4	+	3404000	3404132	3399937	3400465	3404832	3405925	7581	26,15,11	48,44,33	0,3,3	12,25,16	281	149	7.147101637969238e-91	1.45633798311e-88	0.223,0.153,0.15	0.0,0.06,0.09	0.125
6997	gene:Solyc03g119290.2	NA	3	+	67931982	67932221	67931159	67931235	67932391	67932469	6997	53,17,33	59,28,51	1,4,2	5,21,7	388	149	1.1160542754559974e-89	2.24498610024e-87	0.256,0.189,0.199	0.071,0.068,0.099	0.135
10205	gene:Solyc02g005110.2	NA	2	+	6433603	6433648	6433397	6433419	6433728	6433861	10205	17,15,11	3,0,0	3,9,1	0,11,1	194	149	1.7225814974426492e-89	3.4211776829e-87	0.813,1.0,1.0	1.0,0.386,0.434	0.331
7900	gene:Solyc03g116900.2	NA	3	+	66170793	66170988	66168880	66168990	66171285	66171467	7900	1,4,0	90,84,59	2,0,12	3,26,20	344	149	2.2197836168582125e-89	4.35355061856e-87	0.005,0.02,0.0	0.224,0.0,0.206	-0.135
15172	gene:Solyc07g032240.2	NA	7	+	36546067	36546155	36544536	36544679	36546299	36546415	15172	65,52,32	21,2,2	11,28,20	0,1,0	237	149	5.081038097757161e-89	9.84215898195e-87	0.661,0.942,0.91	1.0,0.946,1.0	-0.144
9197	gene:Solyc07g042830.2	NA	7	-	56343967	56344106	56343128	56343295	56349080	56349160	9197	20,6,15	739,624,530	2,5,7	2,13,16	288	149	9.839423636039517e-89	1.88268971768e-86	0.014,0.005,0.014	0.341,0.166,0.185	-0.22
15854	gene:Solyc01g103020.2	NA	1	+	91690985	91691214	91690652	91690721	91691313	91691430	15854	34,19,21	144,120,100	2,1,1	30,92,75	378	149	4.026565156638235e-86	7.61166353104e-84	0.085,0.059,0.076	0.026,0.004,0.005	0.062
869	gene:Solyc06g083920.2	NA	6	+	49219478	49219695	49218774	49218845	49220081	49220221	869	10,10,9	29,20,12	0,2,0	0,10,14	366	149	5.3788829762376866e-86	1.00469849878e-83	0.123,0.169,0.234	NA,0.075,0.0	0.138
5307	gene:Solyc08g014190.2	NA	8	-	3903108	3903208	3898390	3899221	3903289	3903393	5307	4,2,4	2,0,0	0,2,1	1,4,0	249	149	6.790073990971544e-86	1.25336777551e-83	0.545,1.0,1.0	0.0,0.23,1.0	0.438
7135	gene:Solyc08g005010.2	NA	8	-	16228	16380	15622	15718	17940	18668	7135	1112,787,624	12,19,9	190,624,424	6,28,14	301	149	2.196204192981082e-85	4.00679578929e-83	0.979,0.953,0.972	0.94,0.917,0.937	0.037
16156	gene:Solyc04g010000.2	NA	4	+	3317137	3317330	3316294	3316577	3317406	3317584	16156	12,10,3	73,53,57	0,0,2	10,28,41	342	149	5.0423932053663243e-85	9.09369533244e-83	0.067,0.076,0.022	0.0,0.0,0.021	0.048
8684	gene:Solyc07g039510.2	NA	7	-	47623092	47623226	47621489	47621572	47623954	47624070	8684	8,4,11	88,45,51	0,2,4	23,84,91	283	149	6.351298795209797e-85	1.13240770565e-82	0.046,0.045,0.102	0.0,0.012,0.023	0.053
9508	gene:Solyc12g014380.1	NA	12	+	5270174	5270347	5269075	5269139	5271458	5271532	9508	20,30,11	315,341,226	11,19,18	53,150,92	322	149	8.177824661746863e-85	1.4416861679e-82	0.029,0.039,0.022	0.088,0.055,0.083	-0.045
3718	gene:Solyc06g011530.2	NA	6	+	8022157	8022222	8021721	8021813	8022451	8022497	3718	15,3,17	4,1,5	0,4,1	0,7,6	214	149	1.7046483914799474e-83	2.97177036248e-81	0.723,0.676,0.703	NA,0.285,0.104	0.506
15861	gene:Solyc01g103020.2	NA	1	+	91690985	91691222	91690652	91690721	91691313	91691430	15861	36,19,22	144,120,100	2,1,1	30,92,75	386	149	2.7802774262314078e-83	4.79368712281e-81	0.088,0.058,0.078	0.025,0.004,0.005	0.063
4825	gene:Solyc07g007780.2	NA	7	-	2424592	2424838	2424181	2424433	2425776	2426049	4825	282,103,176	27,13,26	13,55,32	2,16,14	395	149	1.1312159585055857e-82	1.92921504228e-80	0.798,0.749,0.719	0.71,0.565,0.463	0.176
8609	gene:Solyc12g009480.1	NA	12	-	2735419	2735611	2734834	2735271	2735701	2735828	8609	317,277,176	3526,3149,2159	0,0,2	12,48,35	341	149	4.572039292062037e-82	7.71347274112e-80	0.038,0.037,0.034	0.0,0.0,0.024	0.028
6608	gene:Solyc02g069650.1	NA	2	-	39498348	39498526	39495871	39496027	39498641	39498730	6608	30,2,17	10,1,11	0,5,5	10,5,5	327	149	1.4957844081251654e-81	2.49668695356e-79	0.578,0.477,0.413	0.0,0.313,0.313	0.281
2285	gene:Solyc06g005290.2	NA	6	-	299376	299452	298532	298645	300625	300724	2285	26,20,11	15,9,8	2,15,7	1,2,0	225	149	1.0008184824399111e-80	1.65293073573e-78	0.534,0.595,0.477	0.57,0.832,1.0	-0.265
12469	gene:Solyc01g096710.2	NA	1	-	87730791	87730882	87728267	87728375	87731292	87731386	12469	23,14,12	312,272,185	2,1,3	87,204,138	240	149	1.0945426746449864e-80	1.78889318387e-78	0.044,0.031,0.039	0.014,0.003,0.013	0.028
1176	gene:Solyc02g079300.2	NA	2	-	43908522	43908633	43907731	43907851	43909054	43909140	1176	8,0,10	29,20,20	3,13,11	3,18,6	260	149	1.675169266681948e-79	2.70962946332e-77	0.137,0.0,0.223	0.364,0.293,0.512	-0.27
1618	gene:Solyc07g052340.2	NA	7	+	60845808	60845853	60845542	60845730	60846233	60846280	1618	3,0,5	0,1,1	0,0,1	0,6,0	194	149	1.6446441492062764e-78	2.63310884705e-76	1.0,0.0,0.793	NA,0.0,1.0	0.098
4523	gene:Solyc06g054140.2	NA	6	+	36968401	36968479	36967925	36968169	36968874	36969415	4523	5,12,0	22,19,13	0,2,0	12,6,4	227	149	1.1673505892564746e-77	1.85007381267e-75	0.13,0.293,0.0	0.0,0.18,0.0	0.081
15304	gene:Solyc01g079450.2	NA	1	-	78506758	78506943	78504940	78505001	78507066	78507132	15304	59,15,47	247,172,138	0,1,5	73,162,110	334	149	5.1244872399777394e-77	8.04032047953e-75	0.096,0.037,0.132	0.0,0.003,0.02	0.081
16207	gene:Solyc01g112310.2	NA	1	+	98388560	98389124	98383231	98383698	98393407	98393612	16207	160,156,80	4,0,1	40,118,69	2,8,4	713	149	2.3753204507213335e-76	3.68997800711e-74	0.893,1.0,0.944	0.807,0.755,0.783	0.164
14313	gene:Solyc01g109370.2	NA	1	+	96347600	96347740	96347300	96347328	96347855	96348603	14313	58,20,38	31,18,25	12,42,36	5,8,9	289	149	3.054850909587719e-76	4.6990794874e-74	0.491,0.364,0.439	0.553,0.73,0.673	-0.221
15183	gene:Solyc03g080010.2	NA	3	-	51900970	51901053	51899972	51900076	51901136	51901267	15183	109,67,121	3,3,3	9,60,35	0,11,4	232	149	3.5145967996806117e-76	5.35378871718e-74	0.959,0.935,0.963	1.0,0.778,0.849	0.077
3038	gene:Solyc01g087380.2	NA	1	-	82328213	82328315	82325821	82326024	82330207	82330334	3038	10,2,0	11,0,6	0,0,1	2,2,0	251	149	1.4097740223384782e-75	2.12686100101e-73	0.351,1.0,0.0	0.0,0.0,1.0	0.117
15167	gene:Solyc02g088110.2	NA	2	-	50303572	50303659	50303374	50303437	50304138	50304348	15167	75,27,41	80,41,40	2,9,7	3,38,12	236	149	7.6152584761087165e-75	1.13793719514e-72	0.372,0.294,0.393	0.296,0.13,0.269	0.121
10688	gene:Solyc05g056040.2	NA	5	-	65425977	65426047	65425744	65425897	65427339	65427435	10688	30,9,15	5,1,4	2,1,0	0,7,0	219	149	1.4285584190569879e-74	2.11453599953e-72	0.803,0.86,0.718	1.0,0.089,NA	0.249
6495	gene:Solyc05g013770.2	NA	5	-	7080809	7080990	7080124	7080151	7081928	7082147	6495	140,75,53	21,18,14	6,22,10	6,12,5	330	149	2.5446053142919794e-73	3.73129508236e-71	0.751,0.653,0.631	0.311,0.453,0.475	0.265
7777	gene:Solyc10g007050.2	NA	10	-	1439446	1439480	1439173	1439356	1440715	1440888	7777	200,153,104	33,15,15	168,372,268	6,32,16	183	149	3.7595243082273394e-73	5.46175337001e-71	0.831,0.893,0.85	0.958,0.904,0.932	-0.073
3042	gene:Solyc01g087380.2	NA	1	-	82328213	82328320	82325821	82326024	82330207	82330334	3042	6,3,1	11,0,6	0,0,1	2,2,0	256	149	1.4071820706678952e-72	2.02556758613e-70	0.241,1.0,0.088	0.0,0.0,1.0	0.11
14230	gene:Solyc05g051040.2	NA	5	-	61229342	61229519	61228399	61228519	61231380	61232055	14230	7,7,12	108,97,51	0,1,2	29,43,44	326	149	1.2158678872181212e-71	1.73426974095e-69	0.029,0.032,0.097	0.0,0.011,0.02	0.042
4059	gene:Solyc01g014270.2	NA	1	+	11953574	11953710	11950645	11950871	11954726	11955158	4059	159,141,90	112,105,45	12,50,31	16,63,34	285	149	1.9272203416477244e-71	2.72415199644e-69	0.426,0.412,0.511	0.282,0.293,0.323	0.15
5758	gene:Solyc01g096400.2	NA	1	+	87505077	87505279	87504448	87504546	87507140	87507265	5758	70,30,39	216,254,113	0,2,2	26,38,45	351	149	3.296713158523378e-70	4.61834191582e-68	0.121,0.048,0.128	0.0,0.022,0.019	0.085
15439	gene:Solyc06g008030.2	NA	6	-	1867003	1867118	1865969	1866344	1867317	1867383	15439	41,40,16	117,116,54	27,79,41	41,127,73	264	149	6.029677376889772e-70	8.37218035782e-68	0.165,0.163,0.143	0.271,0.26,0.241	-0.1
12111	gene:Solyc12g043050.1	NA	12	+	39154424	39154582	39153874	39153947	39155967	39155975	12111	22,28,14	38,38,12	0,30,5	0,9,2	307	149	9.132004130592199e-70	1.25685214745e-67	0.219,0.263,0.362	NA,0.618,0.548	-0.302
5824	gene:Solyc07g006120.2	NA	7	+	978197	978343	977392	977512	978601	978709	5824	86,65,52	0,0,2	12,24,28	2,2,5	295	149	1.0524399238555037e-69	1.4358941222e-67	1.0,1.0,0.929	0.752,0.858,0.739	0.193
848	gene:Solyc09g010320.2	NA	9	-	3701573	3701670	3699934	3700084	3704139	3704206	848	14,9,4	12,1,4	2,10,10	0,3,0	246	149	1.3802061110690094e-69	1.86684774851e-67	0.414,0.845,0.377	1.0,0.669,1.0	-0.344
6352	gene:Solyc07g055020.2	NA	7	+	63168565	63168657	63166955	63167119	63172125	63172198	6352	23,24,18	23,6,2	0,0,8	0,5,5	241	149	1.9847410141714936e-69	2.6615885908e-67	0.382,0.712,0.848	NA,0.0,0.497	0.399
9061	gene:Solyc06g054650.2	NA	6	-	37412082	37412261	37410966	37411111	37417842	37418118	9061	5,4,12	86,48,36	0,0,2	8,38,25	328	149	2.6039279069812066e-69	3.46234142886e-67	0.026,0.036,0.132	0.0,0.0,0.035	0.053
2797	gene:Solyc11g073130.1	NA	11	+	56218386	56218517	56218161	56218215	56220377	56220445	2797	23,31,14	451,449,300	4,6,9	134,366,253	280	149	4.3902891717904654e-69	5.78854093323e-67	0.026,0.035,0.024	0.016,0.009,0.019	0.014
6302	gene:Solyc04g045560.2	NA	4	+	34045055	34045167	34042532	34042796	34046024	34046691	6302	4,4,0	6,4,3	0,0,2	2,4,6	261	149	8.390970007016665e-69	1.09711932842e-66	0.276,0.363,0.0	0.0,0.0,0.16	0.16
3824	gene:Solyc01g099700.2	NA	1	+	89869857	89870026	89869514	89869610	89871267	89871360	3824	27,18,17	170,183,107	4,2,4	46,73,68	318	149	9.171108387401386e-69	1.18921231899e-66	0.069,0.044,0.069	0.039,0.013,0.027	0.034
15858	gene:Solyc01g103020.2	NA	1	+	91690985	91691232	91690652	91690721	91691313	91691430	15858	35,23,23	144,120,100	2,1,1	30,92,75	396	149	1.8656302321707657e-68	2.39932281498e-66	0.084,0.067,0.08	0.024,0.004,0.005	0.066
15747	gene:Solyc08g078230.2	NA	8	+	62066268	62066316	62065939	62066139	62066948	62067193	15747	16,9,9	27,9,16	1,4,2	8,14,15	197	149	5.150240546480353e-68	6.56969708734e-66	0.309,0.431,0.298	0.086,0.178,0.092	0.227
10602	gene:Solyc09g064920.2	NA	9	-	62445974	62446070	62445802	62445868	62446137	62446203	10602	8,0,1	15,2,6	2,0,0	8,5,8	245	149	7.798048503466752e-68	9.8670468564e-66	0.245,0.0,0.092	0.132,0.0,0.0	0.068
8679	gene:Solyc07g039510.2	NA	7	-	47623055	47623232	47621489	47621572	47623954	47624070	8679	17,10,16	88,45,51	5,7,6	23,84,91	326	149	9.108660595630432e-68	1.14331907796e-65	0.081,0.092,0.125	0.09,0.037,0.029	0.047
13262	gene:Solyc12g035520.1	NA	12	-	57436437	57436574	57432993	57433083	57440672	57440963	13262	4,4,3	123,215,77	1,16,4	46,102,76	286	149	1.1935264605467785e-67	1.48622461635e-65	0.017,0.01,0.02	0.011,0.076,0.027	-0.022
7942	gene:Solyc10g080130.1	NA	10	+	61518778	61518826	61518622	61518692	61519775	61519842	7942	10,0,3	3,0,1	0,4,2	4,3,2	197	149	2.3418620920544437e-67	2.89321387593e-65	0.716,NA,0.694	0.0,0.502,0.431	0.394
7801	gene:Solyc09g009990.2	NA	9	-	3440462	3440563	3438476	3439028	3442389	3443240	7801	120,92,42	59,44,30	6,20,25	14,24,19	250	149	3.631285846153932e-67	4.45116210361e-65	0.548,0.555,0.455	0.203,0.332,0.44	0.194
5605	gene:Solyc03g112050.2	NA	3	+	62588729	62588761	62588428	62588630	62589217	62589309	5605	45,32,30	118,79,56	4,11,20	35,87,46	181	149	9.858299628430815e-67	1.19904435016e-64	0.239,0.25,0.306	0.086,0.094,0.264	0.117
6277	gene:Solyc07g022770.1	NA	7	+	21545914	21546067	21545197	21545272	21549012	21549058	6277	13,0,2	72,14,36	2,0,0	14,41,41	302	149	1.0089127066416078e-66	1.21768002825e-64	0.082,0.0,0.027	0.066,0.0,0.0	0.014
5280	gene:Solyc04g064500.2	NA	4	+	55653616	55653700	55653006	55653149	55654503	55654602	5280	23,12,16	280,182,203	12,10,8	26,86,41	233	149	3.470275932956368e-66	4.15638392275e-64	0.05,0.04,0.048	0.228,0.069,0.111	-0.09
790	gene:Solyc03g006190.2	NA	3	-	828092	828150	827854	827920	831890	832088	790	7,7,3	1,1,1	1,3,2	0,4,4	207	149	6.695659319128201e-66	7.95870414524e-64	0.834,0.834,0.683	1.0,0.351,0.265	0.245
6628	gene:Solyc02g072230.2	NA	2	+	41540545	41540616	41540217	41540313	41542470	41542532	6628	29,21,18	0,0,1	2,13,15	0,0,6	220	149	7.095150076104422e-66	8.37014321008e-64	1.0,1.0,0.924	1.0,1.0,0.629	0.098
16279	gene:Solyc04g050180.2	NA	4	-	45763179	45763249	45761709	45761787	45765381	45765612	16279	21,9,2	4,2,0	9,11,0	2,6,10	219	149	8.074248968984586e-66	9.45410196443e-64	0.781,0.754,1.0	0.754,0.555,0.0	0.409
6234	gene:Solyc01g090850.2	NA	1	+	84559550	84559659	84557563	84558039	84564861	84566492	6234	19,13,13	36,15,28	2,7,6	11,30,31	258	149	8.455435079215243e-66	9.82709454762e-64	0.234,0.334,0.211	0.095,0.119,0.101	0.155
8615	gene:Solyc12g009480.1	NA	12	-	2735419	2735598	2734834	2735271	2735701	2735828	8615	270,232,135	3526,3149,2159	0,0,2	12,48,35	328	149	9.639331556974832e-66	1.11206700095e-63	0.034,0.032,0.028	0.0,0.0,0.025	0.023
14385	gene:Solyc01g068060.2	NA	1	-	77086416	77086512	77086245	77086289	77088435	77088488	14385	12,26,9	16,14,4	0,2,9	0,11,12	245	149	1.443123622062568e-65	1.65274522848e-63	0.313,0.53,0.578	NA,0.1,0.313	0.267
1170	gene:Solyc06g052060.2	NA	6	+	35719086	35719234	35717525	35717911	35719847	35719981	1170	13,14,0	92,127,90	0,2,5	38,107,102	297	149	1.6692673627355145e-65	1.89788441459e-63	0.066,0.052,0.0	0.0,0.009,0.024	0.028
4285	gene:Solyc07g055980.2	NA	7	-	63882575	63882616	63879904	63880247	63882760	63882834	4285	13,22,4	4,2,3	0,1,6	0,3,7	190	149	2.941264546157661e-65	3.32003170714e-63	0.718,0.896,0.511	NA,0.207,0.402	0.404
12399	gene:Solyc06g074510.2	NA	6	-	46104574	46104723	46104322	46104448	46104800	46105214	12399	1,0,2	7,4,11	6,0,8	5,14,4	298	149	4.683033312108428e-65	5.24834233336e-63	0.067,0.0,0.083	0.375,0.0,0.5	-0.242
366	gene:Solyc06g065330.2	NA	6	-	40741008	40741182	40739288	40739690	40741305	40741536	366	24,8,9	205,66,126	4,11,8	10,35,27	323	149	5.329358525453035e-65	5.93032874215e-63	0.051,0.053,0.032	0.156,0.127,0.12	-0.089
5011	gene:Solyc09g089660.2	NA	9	-	69428026	69428214	69427508	69427559	69428282	69428372	5011	28,11,4	36,31,30	0,6,5	14,40,16	337	149	9.37377829185928e-65	1.03573648873e-62	0.256,0.136,0.056	0.0,0.062,0.121	0.088
11667	gene:Solyc09g018830.2	NA	9	+	17566665	17566740	17565973	17566068	17566840	17566929	11667	22,20,11	36,16,13	2,1,2	3,10,8	224	149	1.7048955730326845e-64	1.87061619167e-62	0.289,0.454,0.36	0.307,0.062,0.143	0.197
2058	gene:Solyc11g044870.1	NA	11	-	32141860	32141969	32141601	32141724	32143030	32143159	2058	24,11,2	68,45,48	0,4,4	23,53,24	258	149	1.8111807280387117e-64	1.97343233493e-62	0.169,0.124,0.023	0.0,0.042,0.088	0.062
2303	gene:Solyc01g106360.2	NA	1	+	94291104	94291165	94290922	94291032	94292094	94292285	2303	118,74,83	6,2,7	12,39,32	0,1,0	210	149	2.9348149733223883e-64	3.17567220217e-62	0.933,0.963,0.894	1.0,0.965,1.0	-0.058
6690	gene:Solyc12g008900.1	NA	12	-	2210638	2210700	2210385	2210480	2210897	2211161	6690	6,3,4	26,11,24	0,0,1	2,11,0	211	149	9.888503152509644e-64	1.06267544153e-61	0.14,0.161,0.105	0.0,0.0,1.0	-0.198
9456	gene:Solyc06g009060.2	NA	6	-	2983986	2984071	2983500	2983534	2985269	2985368	9456	48,21,29	262,179,141	4,32,3	76,186,173	234	149	1.5068998050359915e-63	1.60838489395e-61	0.104,0.07,0.116	0.032,0.099,0.011	0.049
13320	gene:Solyc07g062080.2	NA	7	+	64908847	64908914	64908221	64908281	64909007	64909157	13320	15,16,13	51,25,51	1,5,0	9,28,12	216	149	3.0775838337333316e-63	3.26265475346e-61	0.169,0.306,0.15	0.071,0.11,0.0	0.148
9872	gene:Solyc08g083300.2	NA	8	+	65808358	65808492	65807317	65807566	65809058	65809118	9872	82,12,43	10,1,2	5,38,17	2,0,0	283	149	9.572586177715364e-63	1.00801259818e-60	0.812,0.863,0.919	0.568,1.0,1.0	0.009
6794	gene:Solyc01g098520.2	NA	1	-	89017523	89017645	89016400	89016427	89017771	89017842	6794	51,29,43	2,2,1	0,2,2	0,0,4	271	149	4.44783234578554e-62	4.65243263369e-60	0.933,0.889,0.959	NA,1.0,0.216	0.319
868	gene:Solyc06g083920.2	NA	6	+	49219478	49219605	49218774	49218845	49220081	49220221	868	3,8,6	29,20,12	0,2,0	0,10,14	276	149	6.6113330555933764e-62	6.86965666505e-60	0.053,0.178,0.213	NA,0.097,0.0	0.099
9891	gene:Solyc05g008350.2	NA	5	+	2711732	2711859	2710848	2710981	2712326	2712528	9891	19,16,26	129,114,95	3,8,14	47,151,99	276	149	7.348017204126257e-62	7.58489407452e-60	0.074,0.07,0.129	0.033,0.028,0.071	0.047
1227	gene:Solyc12g036170.1	NA	12	+	53572840	53572955	53572725	53572739	53573159	53573231	1227	9,8,3	0,2,0	5,10,11	0,6,1	264	149	1.4377101854747515e-61	1.47435770001e-59	1.0,0.693,1.0	1.0,0.485,0.861	0.116
957	gene:Solyc08g043170.2	NA	8	+	22889342	22889468	22888831	22889109	22892647	22892798	957	19,12,15	287,139,182	4,2,4	86,250,149	275	149	1.803325782076025e-61	1.83728451434e-59	0.035,0.045,0.043	0.025,0.004,0.014	0.027
3888	gene:Solyc09g065950.2	NA	9	-	64232565	64232699	64232102	64232386	64235451	64235608	3888	253,79,222	25,14,15	13,21,8	4,3,8	283	149	2.6431663323883187e-61	2.67556643582e-59	0.842,0.748,0.886	0.631,0.787,0.345	0.238
14431	gene:Solyc01g067510.2	NA	1	+	76239894	76239935	76239690	76239815	76240341	76240394	14431	4,7,1	7,6,2	1,4,0	10,5,18	190	149	4.125577019381021e-61	4.14937842526e-59	0.309,0.478,0.282	0.073,0.386,0.0	0.203
8198	gene:Solyc03g112450.2	NA	3	-	62854148	62854167	62852921	62853054	62854431	62854652	8198	17,20,16	91,48,93	3,13,8	38,109,84	168	149	8.291019769040227e-61	8.28573886473e-59	0.142,0.27,0.132	0.065,0.096,0.078	0.102
11987	gene:Solyc03g118620.2	NA	3	-	67467714	67467904	67466474	67467027	67468650	67468757	11987	170,193,65	0,1,1	38,117,90	0,2,7	339	149	2.4084199298503856e-60	2.39165244933e-58	1.0,0.988,0.966	1.0,0.963,0.85	0.047
9637	gene:Solyc03g118370.2	NA	3	-	67266672	67266765	67266445	67266563	67267209	67267334	9637	97,125,51	2,2,6	35,73,60	4,6,10	242	149	7.230305337111999e-60	7.13481073832e-58	0.968,0.975,0.84	0.843,0.882,0.787	0.09
6274	gene:Solyc05g055830.2	NA	5	+	65315753	65315817	65313898	65313970	65316173	65317100	6274	12,17,5	11,17,8	0,10,5	0,1,2	213	149	1.939996394984356e-59	1.90240896483e-57	0.433,0.412,0.304	NA,0.875,0.636	-0.373
13638	gene:Solyc01g079390.2	NA	1	+	78473856	78474256	78473611	78473736	78476228	78476373	13638	1052,588,654	25,7,15	52,183,119	2,0,1	549	149	1.0709569428920532e-58	1.04368412633e-56	0.919,0.958,0.922	0.876,1.0,0.97	-0.016
3635	gene:Solyc07g008760.2	NA	7	-	3742461	3742644	3740867	3740957	3742766	3742825	3635	7,0,5	25,6,16	0,2,0	3,10,9	332	149	2.0789966628187122e-58	2.01354676788e-56	0.112,0.0,0.123	0.0,0.082,0.0	0.051
8807	gene:Solyc06g019200.2	NA	6	-	18151008	18151157	18149508	18149716	18151639	18151733	8807	163,145,101	10,1,4	18,81,62	0,2,0	298	149	2.618427234517943e-58	2.52043701286e-56	0.891,0.986,0.927	1.0,0.953,1.0	-0.05
11049	gene:Solyc01g097340.2	NA	1	+	88239504	88239915	88238628	88238683	88240078	88240172	11049	753,442,455	18,4,8	183,580,399	0,6,2	560	149	3.293384289296213e-57	3.1508048475e-55	0.918,0.967,0.938	1.0,0.963,0.982	-0.041
6869	gene:Solyc12g056410.1	NA	12	+	62342546	62342644	62342309	62342428	62343355	62343776	6869	24,8,10	460,337,268	2,2,0	54,225,111	247	149	5.217936992257699e-57	4.96178372173e-55	0.031,0.014,0.022	0.022,0.005,0.0	0.013
9795	gene:Solyc02g083320.2	NA	2	-	46770628	46770828	46770093	46770166	46770945	46771095	9795	224,215,132	158,175,114	18,102,80	51,141,63	349	149	5.844536580318032e-57	5.52414330995e-55	0.377,0.344,0.331	0.131,0.236,0.352	0.111
16439	gene:Solyc08g008630.2	NA	8	+	3022386	3022493	3022232	3022294	3022579	3022673	16439	1049,1202,645	9,0,2	146,365,278	4,7,5	256	149	6.605915542948881e-57	6.20639609993e-55	0.985,1.0,0.995	0.955,0.968,0.97	0.029
6889	gene:Solyc01g100740.2	NA	1	+	90701540	90701626	90700722	90700830	90702274	90702367	6889	15,16,11	20,18,15	1,5,2	5,16,9	235	149	1.5181155000652447e-56	1.41781144024e-54	0.322,0.36,0.317	0.113,0.165,0.123	0.199
14314	gene:Solyc01g109370.2	NA	1	+	96347600	96347743	96347300	96347328	96347855	96348603	14314	64,25,43	31,18,25	13,43,33	5,8,9	292	149	1.6209431819401535e-56	1.50488748667e-54	0.513,0.415,0.467	0.57,0.733,0.652	-0.187
13047	gene:Solyc12g099750.1	NA	12	-	66769655	66769738	66768593	66768680	66769818	66769872	13047	10,2,4	84,24,40	1,0,0	7,19,2	232	149	4.115429312547951e-56	3.7982991714e-54	0.071,0.051,0.06	0.084,0.0,0.0	0.033
2755	gene:Solyc09g083130.2	NA	9	-	68810084	68810173	68809408	68809582	68810274	68810472	2755	58,34,29	18,13,13	5,24,13	2,21,14	238	149	7.812659458730458e-56	7.16845771389e-54	0.669,0.621,0.583	0.61,0.417,0.368	0.159
14574	gene:Solyc02g076950.2	NA	2	+	42052522	42052673	42051866	42051983	42053428	42053525	14574	15,15,8	7,1,4	11,27,15	2,0,2	300	149	8.377581829469349e-56	7.64210807584e-54	0.516,0.882,0.498	0.732,1.0,0.788	-0.208
7189	gene:Solyc02g077900.2	NA	2	+	42731336	42731460	42731057	42731138	42731691	42731835	7189	23,6,2	90,27,49	0,2,4	12,51,26	273	149	1.2961311414323056e-55	1.17550853232e-53	0.122,0.108,0.022	0.0,0.021,0.077	0.051
6995	gene:Solyc03g119290.2	NA	3	+	67931987	67932221	67931159	67931235	67932391	67932469	6995	46,15,31	59,28,51	1,4,2	5,21,7	383	149	1.7612905123543858e-55	1.5881981689e-53	0.233,0.172,0.191	0.072,0.069,0.1	0.118
3544	gene:Solyc06g073810.2	NA	6	-	45562572	45562658	45560868	45560988	45562881	45563193	3544	28,9,12	3,5,1	7,9,4	0,2,0	235	149	1.7941164117729073e-55	1.60693491444e-53	0.855,0.533,0.884	1.0,0.74,1.0	-0.156
4699	gene:Solyc06g053620.2	NA	6	-	36453876	36453935	36453349	36453788	36454021	36454369	4699	34,30,28	54,44,14	0,4,4	3,18,6	208	149	1.802552867699496e-55	1.60693491444e-53	0.311,0.328,0.589	0.0,0.137,0.323	0.256
13828	gene:Solyc08g061850.2	NA	8	-	49621994	49622241	49621044	49621216	49622333	49622522	13828	19,4,6	11,4,11	3,1,0	6,2,4	396	149	1.4510615151122503e-54	1.28627995323e-52	0.394,0.273,0.17	0.158,0.158,0.0	0.174
14585	gene:Solyc04g018100.2	NA	4	+	9579735	9579931	9578339	9578395	9580520	9580568	14585	30,8,8	5,1,2	3,3,2	3,2,6	345	149	2.2727676907246713e-54	2.00335534087e-52	0.722,0.776,0.633	0.302,0.393,0.126	0.437
11774	gene:Solyc11g066660.1	NA	11	-	52433235	52433431	52431239	52431320	52433533	52433579	11774	114,71,78	64,63,28	0,11,4	8,29,18	345	149	2.653417326011888e-54	2.32581663939e-52	0.435,0.327,0.546	0.0,0.141,0.088	0.36
11621	gene:Solyc06g060540.2	NA	6	+	38557017	38557108	38556515	38556639	38557230	38557334	11621	2,1,0	0,7,7	4,0,4	0,0,3	240	149	2.900158868444403e-54	2.52797181366e-52	1.0,0.081,0.0	1.0,NA,0.453	-0.366
14383	gene:Solyc01g068060.2	NA	1	-	77086427	77086512	77086245	77086289	77088435	77088488	14383	15,32,10	16,14,4	0,6,10	0,11,12	234	149	3.628506056667902e-54	3.14537348227e-52	0.374,0.593,0.614	NA,0.258,0.347	0.225
16405	gene:Solyc07g045350.2	NA	7	-	58455431	58455453	58454592	58454654	58455587	58455665	16405	14,6,2	95,46,69	0,3,4	28,111,57	171	149	6.06262849397083e-54	5.22651874013e-52	0.114,0.102,0.025	0.0,0.023,0.058	0.053
4278	gene:Solyc03g098440.2	NA	3	+	60739481	60739537	60737918	60738592	60739698	60739748	4278	18,17,11	268,200,129	2,1,1	20,50,52	205	149	2.917304647023454e-53	2.50123004983e-51	0.047,0.058,0.058	0.068,0.014,0.014	0.022
14573	gene:Solyc02g076950.2	NA	2	+	42052540	42052673	42051866	42051983	42053428	42053525	14573	26,29,14	7,1,4	13,53,27	2,0,2	282	149	3.0674658945716686e-53	2.61568151553e-51	0.662,0.939,0.649	0.774,1.0,0.877	-0.134
8630	gene:Solyc05g012400.2	NA	5	+	5655803	5655855	5655496	5655569	5656046	5656116	8630	133,117,56	7,8,6	25,65,37	0,1,0	201	149	4.463571367038384e-53	3.7855910675e-51	0.934,0.916,0.874	1.0,0.98,1.0	-0.085
4973	gene:Solyc09g064590.2	NA	9	+	61909615	61909825	61909172	61909524	61910012	61910156	4973	15,3,8	159,91,90	0,4,0	23,80,73	359	149	4.916042262337661e-53	4.14691952129e-51	0.038,0.013,0.036	0.0,0.02,0.0	0.022
11477	gene:Solyc04g056650.2	NA	4	-	54638013	54638131	54637114	54637210	54641877	54642388	11477	33,27,29	12,13,6	2,13,4	3,4,13	267	149	6.262480978061858e-53	5.25445596502e-51	0.605,0.537,0.73	0.271,0.645,0.147	0.27
1579	gene:Solyc12g019010.1	NA	12	-	8975813	8975904	8973881	8974091	8979428	8979493	1579	99,110,51	9,4,7	54,151,91	3,0,2	240	149	9.272252555971013e-53	7.73838524485e-51	0.872,0.945,0.819	0.918,1.0,0.966	-0.083
4892	gene:Solyc02g005290.2	NA	2	-	7633882	7633931	7633700	7633782	7634011	7634053	4892	105,109,67	10,3,0	30,77,59	2,0,0	198	149	9.708965753752765e-53	8.05998268129e-51	0.888,0.965,1.0	0.919,1.0,1.0	-0.022
6582	gene:Solyc07g017650.2	NA	7	+	7722946	7723088	7722361	7722449	7723222	7723309	6582	3,0,2	6,1,0	0,0,4	1,0,0	291	149	1.133354450424384e-52	9.35912175114e-51	0.204,0.0,1.0	0.0,NA,1.0	-0.099
3534	gene:Solyc03g082820.2	NA	3	+	52676300	52676471	52676127	52676201	52676563	52677127	3534	48,33,16	48,34,19	0,8,12	5,29,13	320	149	1.823950821917339e-52	1.49831352858e-50	0.318,0.311,0.282	0.0,0.114,0.301	0.165
11225	gene:Solyc04g007610.2	NA	4	-	1291019	1291218	1289594	1289741	1291402	1291443	11225	7,10,3	86,78,57	0,3,0	20,57,42	348	149	3.305796799916529e-52	2.70145582243e-50	0.034,0.052,0.022	0.0,0.022,0.0	0.029
6752	gene:Solyc12g008970.1	NA	12	-	2278926	2278976	2278039	2278120	2279498	2279705	6752	13,7,4	105,76,82	2,2,0	15,53,52	199	149	9.314014430369265e-52	7.57185939961e-50	0.085,0.065,0.035	0.091,0.027,0.0	0.022
2307	gene:Solyc01g097030.2	NA	1	-	88007752	88007781	88005126	88007650	88008137	88008498	2307	16,6,14	28,14,25	0,6,0	2,13,18	178	149	1.0657170196994605e-51	8.61912373149e-50	0.324,0.264,0.319	0.0,0.279,0.0	0.209
4674	gene:Solyc10g079070.1	NA	10	+	60705473	60705696	60704928	60705000	60705805	60706016	4674	43,25,28	310,275,159	7,15,14	85,282,136	372	149	1.3106084110418772e-51	1.05453569073e-49	0.053,0.035,0.066	0.032,0.021,0.04	0.02
7774	gene:Solyc10g007050.2	NA	10	-	1438541	1438739	1438094	1438259	1438893	1439049	7774	13,6,4	136,110,82	2,2,0	24,99,90	347	149	1.7305141996460133e-51	1.38529427512e-49	0.039,0.023,0.021	0.035,0.009,0.0	0.013
11268	gene:Solyc02g071210.2	NA	2	-	40688084	40688194	40687487	40687583	40689949	40690063	11268	22,13,13	153,109,112	5,1,0	23,54,33	259	149	1.9838650958902106e-51	1.58004280987e-49	0.076,0.064,0.063	0.111,0.011,0.0	0.027
8813	gene:Solyc06g019200.2	NA	6	-	18152501	18152570	18152318	18152429	18152775	18152861	8813	3,6,3	2,6,1	0,2,1	0,0,1	218	149	2.7762311973423097e-51	2.19995290335e-49	0.506,0.406,0.672	NA,1.0,0.406	-0.175
8141	gene:Solyc06g071580.2	NA	6	+	44069495	44069570	44069050	44069255	44069687	44069722	8141	69,25,60	12,20,12	5,10,10	0,3,0	224	149	3.423972838842877e-51	2.69960471565e-49	0.793,0.454,0.769	1.0,0.689,1.0	-0.224
15289	gene:Solyc05g026070.1	NA	5	+	39719585	39719628	39715484	39715610	39719721	39719821	15289	5,0,6	0,1,0	0,6,0	0,2,2	192	149	8.672180242860724e-51	6.80332540052e-49	1.0,0.0,1.0	NA,0.7,0.0	0.317
381	gene:Solyc05g014970.2	NA	5	-	9185507	9185580	9185259	9185402	9186147	9186253	381	35,6,11	26,13,31	0,3,0	0,24,5	222	149	9.488182230001055e-51	7.40644672581e-49	0.475,0.237,0.192	NA,0.077,0.0	0.263
7183	gene:Solyc05g018750.2	NA	5	+	23531699	23531877	23531119	23531544	23535858	23536252	7183	26,12,15	16,0,5	0,5,7	0,6,5	327	149	1.2119811470073799e-50	9.41385356265e-49	0.425,1.0,0.578	NA,0.275,0.389	0.336
1242	gene:Solyc11g005110.1	NA	11	-	93861	93981	93688	93740	94874	94988	1242	41,28,52	8,2,6	5,14,5	4,6,2	269	149	1.4221340916884185e-50	1.09917654673e-48	0.739,0.886,0.828	0.409,0.564,0.581	0.3
10400	gene:Solyc10g078340.1	NA	10	-	60158039	60158198	60157905	60157944	60158340	60158490	10400	4,2,4	94,48,41	5,10,2	15,50,30	308	149	1.8825002934879792e-50	1.44786419632e-48	0.02,0.02,0.045	0.139,0.088,0.031	-0.058
4529	gene:Solyc06g054140.2	NA	6	+	36968358	36968479	36967925	36968169	36968874	36969415	4529	10,11,4	22,19,13	0,2,0	12,6,4	270	149	2.1896977130343974e-50	1.67591985939e-48	0.201,0.242,0.145	0.0,0.155,0.0	0.144
7875	gene:Solyc03g097260.2	NA	3	-	59562890	59563017	59562615	59562784	59563953	59564031	7875	22,0,8	10,2,11	0,2,0	2,4,0	276	149	2.4952526443304857e-50	1.90051038784e-48	0.543,0.0,0.282	0.0,0.213,NA	0.168
4328	gene:Solyc08g006600.2	NA	8	-	1194283	1194387	1190140	1190280	1194491	1194534	4328	161,88,72	189,104,82	11,14,20	19,51,23	253	149	2.7401085960401826e-50	2.07692289236e-48	0.334,0.333,0.341	0.254,0.139,0.339	0.092
10046	gene:Solyc07g065550.2	NA	7	+	67269293	67269390	67268776	67268830	67269612	67269695	10046	37,9,17	14,1,9	0,17,8	0,0,2	246	149	5.27794373031923e-50	3.98129505426e-48	0.615,0.845,0.534	NA,1.0,0.708	-0.189
7093	gene:Solyc08g065350.2	NA	8	+	53262209	53262265	53260392	53260448	53262894	53262957	7093	20,9,9	18,6,16	2,1,1	0,0,2	205	149	7.016479566831323e-50	5.26739542601e-48	0.447,0.522,0.29	1.0,1.0,0.267	-0.336
3579	gene:Solyc10g008790.2	NA	10	-	2863413	2863615	2863084	2863189	2865534	2865652	3579	16,17,11	8,2,8	1,6,0	1,0,0	351	149	7.988207804654035e-50	5.96833240262e-48	0.459,0.783,0.369	0.298,1.0,NA	-0.112
10685	gene:Solyc05g056040.2	NA	5	-	65425977	65426022	65425744	65425897	65427339	65427435	10685	15,7,8	5,1,4	2,1,0	0,7,0	194	149	1.2217180115831196e-49	9.08471829466e-48	0.697,0.843,0.606	1.0,0.099,NA	0.166
3429	gene:Solyc03g082990.2	NA	3	+	52839391	52839536	52839171	52839263	52839712	52839848	3429	5,5,4	32,16,31	0,2,0	3,19,2	294	149	2.2755710453579112e-49	1.68413725008e-47	0.073,0.137,0.061	0.0,0.051,0.0	0.073
5450	gene:Solyc01g101240.2	NA	1	+	91060297	91060337	91059961	91060156	91060653	91060718	5450	2258,2248,1387	47,49,13	288,708,445	9,17,22	189	149	4.130802515115232e-49	3.04283058508e-47	0.974,0.973,0.988	0.962,0.97,0.941	0.021
12109	gene:Solyc12g043050.1	NA	12	+	39154424	39154623	39153874	39153947	39155967	39155975	12109	28,36,15	38,38,12	0,28,6	0,9,2	348	149	4.410138765910755e-49	3.23341482417e-47	0.24,0.289,0.349	NA,0.571,0.562	-0.274
3233	gene:Solyc08g059760.2	NA	8	-	45232375	45232428	45231391	45231458	45234600	45234697	3233	3,4,1	0,4,0	0,1,0	0,0,2	202	149	7.772154529657278e-49	5.67186532885e-47	1.0,0.425,1.0	NA,1.0,0.0	0.308
14012	gene:Solyc02g080420.2	NA	2	+	44647026	44647102	44646182	44646651	44649096	44649152	14012	8,29,11	371,531,295	8,35,15	162,335,285	225	149	7.817737446213337e-49	5.67871761718e-47	0.014,0.035,0.024	0.032,0.065,0.034	-0.019
15783	gene:Solyc05g006240.2	NA	5	-	900581	900704	900238	900328	900928	900979	15783	107,64,44	149,111,174	13,25,13	31,71,71	272	149	1.3668809814203555e-48	9.88311640483e-47	0.282,0.24,0.122	0.187,0.162,0.091	0.068
16060	gene:Solyc08g075520.2	NA	8	-	59673657	59673852	59672475	59672568	59673941	59674081	16060	273,112,185	235,266,121	15,40,41	15,86,64	344	149	1.6854577440817238e-48	1.21306568829e-46	0.335,0.154,0.398	0.302,0.168,0.217	0.067
11407	gene:Solyc01g010880.2	NA	1	-	6322464	6322514	6322063	6322384	6322616	6322790	11407	18,8,23	21,19,37	0,3,1	4,11,2	199	149	2.0747409795356144e-48	1.48642401685e-46	0.391,0.24,0.318	0.0,0.17,0.272	0.169
15808	gene:Solyc10g012410.2	NA	10	-	5083681	5083790	5082959	5083029	5084602	5084683	15808	18,11,5	18,17,9	0,3,11	0,4,0	258	149	2.6821873869217247e-48	1.91288727731e-46	0.366,0.272,0.243	NA,0.302,1.0	-0.357
9580	gene:Solyc02g036340.2	NA	2	-	30518707	30518927	30518025	30518190	30520133	30520346	9580	59,36,32	19,15,12	12,12,7	4,14,9	369	149	4.9905508026703884e-48	3.54306525312e-46	0.556,0.492,0.518	0.548,0.257,0.239	0.174
8157	gene:Solyc10g083360.1	NA	10	+	63202041	63202264	63201793	63201908	63203161	63203227	8157	15,11,8	265,135,172	2,14,4	15,62,42	372	149	7.7645226989332e-48	5.48762888046e-46	0.022,0.032,0.018	0.051,0.083,0.037	-0.033
1046	gene:Solyc10g005690.2	NA	10	-	561942	562019	561562	561734	562847	563250	1046	12,4,1	18,5,14	0,1,2	2,10,7	226	149	8.107986883846038e-48	5.70467776715e-46	0.305,0.345,0.045	0.0,0.062,0.159	0.158
9384	gene:Solyc10g006930.2	NA	10	-	1365501	1365524	1364498	1364636	1365647	1365715	9384	9,8,8	2,0,1	0,1,2	0,3,0	172	149	8.175956849293432e-48	5.72681977524e-46	0.796,1.0,0.874	NA,0.224,1.0	0.278
10652	gene:Solyc09g091050.2	NA	9	+	70393683	70393745	70393232	70393307	70393965	70394988	10652	43,11,17	14,2,7	1,0,2	1,4,0	211	149	8.306344935188137e-48	5.76666159439e-46	0.684,0.795,0.632	0.414,0.0,1.0	0.232
7906	gene:Solyc01g096990.2	NA	1	+	87975185	87975380	87974158	87974329	87975482	87975656	7906	9,9,3	78,26,54	0,3,0	7,28,17	344	149	8.288115513898413e-48	5.76666159439e-46	0.048,0.13,0.023	0.0,0.044,0.0	0.052
794	gene:Solyc03g006190.2	NA	3	-	828092	828132	827854	827920	831890	832088	794	17,21,31	1,1,1	2,25,10	0,4,4	189	149	9.698960530841445e-48	6.70381897484e-46	0.931,0.943,0.961	1.0,0.831,0.663	0.114
9192	gene:Solyc07g042830.2	NA	7	-	56341476	56341511	56341111	56341217	56342050	56342116	9192	144,147,83	9,13,10	3,4,6	2,9,10	184	149	1.170053585126194e-47	8.0518161187e-46	0.928,0.902,0.87	0.548,0.265,0.327	0.52
2020	gene:Solyc09g089630.2	NA	9	-	69390092	69390175	69389260	69389317	69390773	69390930	2020	8,2,3	64,14,31	2,0,0	1,28,21	232	149	2.0318639052793132e-47	1.392137322e-45	0.074,0.084,0.059	0.562,0.0,0.0	-0.115
1713	gene:Solyc11g027830.1	NA	11	+	19001852	19002014	19001055	19001124	19002148	19002268	1713	30,13,7	54,24,31	1,2,4	7,13,17	311	149	3.5468725116387556e-47	2.40910951115e-45	0.21,0.206,0.098	0.064,0.069,0.101	0.093
2099	gene:Solyc06g071410.2	NA	6	-	43932435	43932514	43931909	43932106	43934025	43934561	2099	5,0,0	1,0,3	0,0,1	3,0,0	228	149	3.546422244707844e-47	2.40910951115e-45	0.766,NA,0.0	0.0,NA,1.0	-0.117
8922	gene:Solyc11g005170.1	NA	11	+	150289	150348	150025	150082	150551	150607	8922	35,15,24	551,360,339	9,12,23	67,218,112	208	149	4.594761275905401e-47	3.10740536289e-45	0.044,0.029,0.048	0.088,0.038,0.128	-0.044
14388	gene:Solyc09g075990.2	NA	9	-	67671984	67672028	67670825	67670903	67673085	67673180	14388	21,14,7	6,0,5	2,2,5	0,2,0	193	149	5.804500004061516e-47	3.9086954963e-45	0.73,1.0,0.519	1.0,0.436,1.0	-0.062
8638	gene:Solyc03g006520.2	NA	3	+	1098252	1098286	1097877	1097985	1098658	1098736	8638	28,33,28	56,41,31	0,5,6	7,19,11	183	149	1.1839879941977207e-46	7.93879129443e-45	0.289,0.396,0.424	0.0,0.176,0.308	0.208
14513	gene:Solyc03g116970.1	NA	3	-	66245594	66245776	66244911	66245050	66245971	66246175	14513	26,7,9	3,3,2	0,6,0	0,0,1	331	149	1.4345853655461512e-46	9.57814654699e-45	0.796,0.512,0.669	NA,1.0,0.0	0.159
14628	gene:Solyc03g083610.2	NA	3	+	53564049	53564089	53563894	53563969	53564229	53564284	14628	37,21,24	4,0,3	6,27,12	0,1,0	189	149	2.1463538658169113e-46	1.42696153198e-44	0.879,1.0,0.863	1.0,0.955,1.0	-0.071
2417	gene:Solyc07g007840.1	NA	7	-	2503004	2503104	2501502	2501557	2504067	2504148	2417	12,6,12	24,27,9	2,3,0	4,11,15	249	149	4.032206147959142e-46	2.66942255112e-44	0.23,0.117,0.444	0.23,0.14,0.0	0.14
1224	gene:Solyc08g061320.2	NA	8	-	48504743	48504946	48503752	48503877	48505272	48505343	1224	135,29,43	653,669,440	5,42,17	208,534,397	352	149	5.778909789272471e-46	3.80970985688e-44	0.08,0.018,0.04	0.01,0.032,0.018	0.026
12859	gene:Solyc04g076830.2	NA	4	-	61707702	61707748	61706851	61707060	61709090	61709236	12859	3,0,0	9,4,2	0,4,2	4,2,1	195	149	1.015545544551452e-45	6.66690777992e-44	0.203,0.0,0.0	0.0,0.604,0.604	-0.335
8456	gene:Solyc12g094430.1	NA	12	+	64642334	64642371	64642194	64642228	64643030	64643494	8456	6,4,4	3,6,5	0,2,0	0,0,1	186	149	1.29415993897971e-45	8.46057060108e-44	0.616,0.348,0.391	NA,1.0,0.0	-0.048
8423	gene:Solyc08g077370.2	NA	8	-	61250754	61250973	61249975	61250623	61251144	61251318	8423	32,30,33	5,4,10	3,4,3	0,0,2	368	149	1.519607802617994e-45	9.89321428343e-44	0.722,0.752,0.572	1.0,1.0,0.378	-0.111
8805	gene:Solyc06g019200.2	NA	6	-	18153091	18153111	18152775	18153002	18153190	18153300	8805	26,7,15	19,9,5	0,2,0	1,0,0	169	149	1.7471550946939805e-45	1.13276295189e-43	0.547,0.407,0.726	0.0,1.0,NA	0.06
11198	gene:Solyc01g006450.2	NA	1	+	1061926	1061978	1061768	1061820	1062115	1062173	11198	134,142,73	11,9,10	66,161,122	3,2,8	201	149	2.1209255513454587e-45	1.36943711525e-43	0.9,0.921,0.844	0.942,0.984,0.919	-0.06
11545	gene:Solyc03g120480.2	NA	3	-	68866010	68866088	68864884	68864975	68866387	68866453	11545	2,3,7	60,61,35	0,1,0	8,29,21	227	149	2.3360828352711956e-45	1.50217785596e-43	0.021,0.031,0.116	0.0,0.022,0.0	0.049
14387	gene:Solyc09g075990.2	NA	9	-	67671790	67672028	67670825	67670903	67673085	67673180	14387	22,18,22	6,0,5	4,4,4	0,2,0	387	149	3.5303790776263644e-45	2.26088358073e-43	0.585,1.0,0.629	1.0,0.435,1.0	-0.074
7229	gene:Solyc11g065980.1	NA	11	+	51600794	51600908	51600275	51600382	51601537	51601622	7229	17,21,5	131,111,91	0,7,0	10,53,54	263	149	5.841120882618291e-45	3.72549539221e-43	0.068,0.097,0.03	0.0,0.07,0.0	0.042
1017	gene:Solyc12g088910.1	NA	12	+	64100304	64100537	64100166	64100196	64101115	64101374	1017	22,19,22	9,0,13	2,2,0	1,4,0	382	149	8.368397903916769e-45	5.31579607743e-43	0.488,1.0,0.398	0.438,0.163,NA	0.328
10093	gene:Solyc05g006440.2	NA	5	-	1071629	1071741	1070887	1071042	1072115	1072256	10093	56,32,21	1451,1290,1095	8,10,6	289,878,499	261	149	9.233242834794415e-45	5.84151532572e-43	0.022,0.014,0.011	0.016,0.006,0.007	0.006
4007	gene:Solyc06g011560.2	NA	6	+	8115013	8115189	8113882	8114042	8115306	8115340	4007	9,5,5	6,2,6	1,3,2	0,13,5	325	149	1.0858728618032903e-44	6.84230730992e-43	0.407,0.534,0.276	1.0,0.096,0.155	-0.011
13852	gene:Solyc09g014300.2	NA	9	-	5793335	5793382	5793148	5793222	5793546	5793664	13852	88,55,39	2035,1633,1507	4,2,0	72,148,111	196	149	1.9782082247446253e-44	1.24152348185e-42	0.032,0.025,0.019	0.041,0.01,0.0	0.008
7775	gene:Solyc10g007050.2	NA	10	-	1438579	1438739	1438094	1438259	1438893	1439049	7775	11,5,3	136,110,82	2,0,0	24,99,90	309	149	2.3565263191112333e-44	1.47306366322e-42	0.038,0.021,0.017	0.039,0.0,0.0	0.012
7543	gene:Solyc07g018360.2	NA	7	-	10410528	10410603	10408080	10408786	10411559	10413230	7543	1,0,4	1,1,0	2,0,2	0,0,3	224	149	2.605976072777209e-44	1.62253034055e-42	0.399,0.0,1.0	1.0,NA,0.307	-0.187
11384	gene:Solyc10g081560.1	NA	10	-	62605544	62605577	62604823	62604942	62605708	62605782	11384	6,4,11	106,30,186	0,1,0	2,14,2	182	149	3.20992808394052e-44	1.99066291055e-42	0.044,0.098,0.046	0.0,0.055,0.0	0.044
908	gene:Solyc11g045110.1	NA	11	+	31773662	31773752	31773493	31773570	31773889	31774729	908	24,19,8	165,90,90	0,4,0	2,27,25	239	149	3.619679814318135e-44	2.23593607428e-42	0.083,0.116,0.053	0.0,0.085,0.0	0.056
7084	gene:Solyc03g007140.2	NA	3	+	1732590	1732637	1732387	1732507	1733057	1733932	7084	6,0,0	4,6,3	1,0,0	0,0,2	196	149	3.6586591634903537e-44	2.25115146177e-42	0.533,0.0,0.0	1.0,NA,0.0	-0.322
8425	gene:Solyc08g077370.2	NA	8	-	61250758	61250973	61249975	61250623	61251144	61251318	8425	26,22,29	5,4,10	3,2,3	0,0,2	364	149	4.3461748612575895e-44	2.66372982708e-42	0.68,0.692,0.543	1.0,1.0,0.38	-0.155
4945	gene:Solyc10g017530.2	NA	10	+	5510636	5510816	5510043	5510540	5512391	5512452	4945	24,9,8	266,172,160	0,8,6	82,199,147	329	149	4.832567243764947e-44	2.95031050796e-42	0.039,0.023,0.022	0.0,0.018,0.018	0.016
12112	gene:Solyc12g043050.1	NA	12	+	39154424	39154665	39153874	39153947	39155967	39155975	12112	39,37,17	38,38,12	0,28,6	0,9,2	390	149	1.0869253970909714e-43	6.6100230544e-42	0.282,0.271,0.351	NA,0.543,0.534	-0.237
8328	gene:Solyc07g062140.2	NA	7	-	64950452	64950543	64949561	64949959	64950636	64950714	8328	4,0,7	1,5,3	0,0,1	0,2,0	240	149	1.319352814935227e-43	7.9925272843e-42	0.713,0.0,0.592	NA,0.0,1.0	-0.065
10100	gene:Solyc08g048550.2	NA	8	+	12222755	12222939	12222111	12222201	12223332	12223455	10100	16,2,7	102,172,94	0,5,0	60,141,133	333	149	1.9843190036107706e-43	1.19746019872e-41	0.066,0.005,0.032	0.0,0.016,0.0	0.029
13055	gene:Solyc06g069030.2	NA	6	+	42838493	42838676	42837527	42837890	42838776	42838836	13055	822,560,595	70,64,35	107,321,215	4,22,8	332	149	2.031920821920391e-43	1.22148803433e-41	0.841,0.797,0.884	0.923,0.868,0.923	-0.064
5124	gene:Solyc12g088900.1	NA	12	-	64094247	64094329	64093048	64093105	64094443	64094629	5124	5,8,2	176,174,74	4,15,1	44,91,75	231	149	2.219845778688539e-43	1.32936565907e-41	0.018,0.029,0.017	0.055,0.096,0.009	-0.032
4429	gene:Solyc09g013090.2	NA	9	+	5499302	5499463	5498420	5498474	5499569	5499967	4429	34,34,18	43,38,22	9,11,16	8,57,20	310	149	3.77255722134784e-43	2.25062444118e-41	0.275,0.301,0.282	0.351,0.085,0.278	0.048
9257	gene:Solyc03g121450.2	NA	3	-	69560897	69560969	69559861	69559924	69561996	69562277	9257	7,5,0	63,45,40	0,0,2	14,36,30	221	149	3.96438065657044e-43	2.35610350385e-41	0.07,0.07,0.0	0.0,0.0,0.043	0.032
12720	gene:Solyc08g079490.2	NA	8	-	63001677	63001774	63001519	63001584	63002094	63002177	12720	7,0,0	119,96,64	0,6,5	13,58,40	246	149	5.352043832788096e-43	3.16881387685e-41	0.034,0.0,0.0	0.0,0.059,0.07	-0.032
6683	gene:Solyc03g117420.2	NA	3	-	66568342	66568413	66567192	66567487	66569092	66569138	6683	808,364,528	326,144,260	31,119,58	11,28,10	220	149	6.056040435164717e-43	3.57215317397e-41	0.627,0.631,0.579	0.656,0.742,0.797	-0.119
12333	gene:Solyc02g070920.2	NA	2	-	40500418	40500586	40499917	40499968	40501190	40501361	12333	19,11,11	9,1,2	0,3,4	0,4,2	317	149	6.5479419464036936e-43	3.84783554828e-41	0.498,0.838,0.721	NA,0.261,0.485	0.313
577	gene:Solyc04g025540.2	NA	4	-	22112036	22112060	22105523	22105605	22112148	22112232	577	10,6,9	13,5,3	0,2,0	0,0,1	173	149	1.8360237811634052e-42	1.07489601218e-40	0.399,0.508,0.721	NA,1.0,0.0	0.043
12734	gene:Solyc03g005820.2	NA	3	-	556618	556645	553373	554598	557784	558003	12734	10,5,22	247,100,143	3,2,0	26,73,42	176	149	2.320784496672692e-42	1.35364716553e-40	0.033,0.041,0.115	0.089,0.023,0.0	0.026
5071	gene:Solyc07g064510.2	NA	7	-	66623591	66623675	66622321	66622452	66623969	66624435	5071	9,9,3	2,4,1	2,0,4	0,2,0	233	149	2.8471862085765035e-42	1.65453154121e-40	0.742,0.59,0.657	1.0,0.0,1.0	-0.004
15779	gene:Solyc08g008010.2	NA	8	-	2507118	2507311	2506184	2506391	2507936	2508014	15779	12,4,8	61,46,30	1,4,2	15,50,35	342	149	2.898676501278796e-42	1.67823742823e-40	0.079,0.037,0.104	0.028,0.034,0.024	0.045
3510	gene:Solyc11g042460.1	NA	11	-	36507383	36507456	36507227	36507289	36507683	36507751	3510	39,12,29	9,8,9	12,13,6	0,3,1	222	149	3.5132593785680566e-42	2.02658234006e-40	0.744,0.502,0.684	1.0,0.744,0.801	-0.205
1547	gene:Solyc03g093520.2	NA	3	+	54878027	54878056	54875730	54875771	54878545	54878770	1547	34,15,16	83,87,37	5,2,5	10,33,36	178	149	4.898298770224513e-42	2.8151761064e-40	0.255,0.126,0.266	0.295,0.048,0.104	0.067
7278	gene:Solyc05g056260.2	NA	5	-	65613376	65613624	65612888	65613095	65613794	65613971	7278	76,15,28	197,158,110	7,7,13	46,169,106	397	149	6.468693709654787e-42	3.70415344177e-40	0.126,0.034,0.087	0.054,0.015,0.044	0.045
4826	gene:Solyc07g007780.2	NA	7	-	2424592	2424691	2424181	2424433	2425776	2426049	4826	155,77,97	27,13,26	11,43,23	2,16,14	248	149	9.463620207027398e-42	5.39942549266e-40	0.775,0.781,0.691	0.768,0.618,0.497	0.121
5766	gene:Solyc04g049140.2	NA	4	-	39821384	39821504	39820850	39820912	39829520	39829633	5766	125,150,101	13,7,14	21,79,48	0,6,0	269	149	9.671401785477599e-42	5.49798166718e-40	0.842,0.922,0.8	1.0,0.879,1.0	-0.105
7613	gene:Solyc06g066550.2	NA	6	+	41806055	41806263	41805365	41805702	41806354	41806473	7613	28,18,10	27,22,40	0,4,6	12,13,10	357	149	1.250931801108473e-41	7.08560287343e-40	0.302,0.255,0.094	0.0,0.114,0.2	0.112
4972	gene:Solyc09g064590.2	NA	9	+	61908166	61908326	61907627	61907857	61908473	61908641	4972	31,30,10	190,102,113	4,19,4	44,137,92	309	149	2.879545610564543e-41	1.62518239675e-39	0.073,0.124,0.041	0.042,0.063,0.021	0.037
8138	gene:Solyc06g071580.2	NA	6	+	44075661	44075790	44074424	44074503	44077201	44077300	8138	99,117,64	8,6,4	9,23,26	0,0,1	278	149	3.352500257584208e-41	1.88533079002e-39	0.869,0.913,0.896	1.0,1.0,0.933	-0.085
15904	gene:Solyc03g124030.2	NA	3	-	70745161	70745253	70743790	70743886	70746502	70746540	15904	3,3,2	9,1,4	0,1,0	0,0,1	241	149	3.507244661571998e-41	1.96530959786e-39	0.171,0.65,0.236	NA,1.0,0.0	-0.148
10145	gene:Solyc11g020290.1	NA	11	-	10700528	10700575	10698138	10698236	10701048	10701144	10145	0,13,7	7,4,4	0,0,2	0,1,0	196	149	8.065773427320821e-41	4.50362936209e-39	0.0,0.712,0.571	NA,0.0,1.0	-0.072
14284	gene:Solyc01g109700.2	NA	1	+	96597616	96597732	96597124	96597227	96597886	96598114	14284	11,25,8	68,108,45	6,9,10	47,108,94	265	149	1.2156399708599113e-40	6.76361388042e-39	0.083,0.115,0.091	0.067,0.045,0.056	0.04
2399	gene:Solyc05g056280.2	NA	5	+	65632911	65632959	65632720	65632779	65633118	65633200	2399	19,18,16	99,137,88	1,5,0	24,70,56	197	149	1.4844345003849122e-40	8.22995664701e-39	0.127,0.09,0.121	0.031,0.051,0.0	0.085
16056	gene:Solyc08g075520.2	NA	8	-	59675692	59675820	59675407	59675485	59676225	59676836	16056	206,76,132	96,22,68	5,3,15	1,0,3	277	149	2.7569015264259984e-40	1.52309101935e-38	0.536,0.65,0.511	0.729,1.0,0.729	-0.254
9262	gene:Solyc02g091090.2	NA	2	-	52499169	52499226	52498817	52498824	52499316	52499405	9262	11,5,0	3,4,2	0,0,1	0,1,0	206	149	3.028831553535607e-40	1.66745147631e-38	0.726,0.475,0.0	NA,0.0,1.0	-0.1
3820	gene:Solyc01g099700.2	NA	1	+	89870128	89870214	89869514	89869610	89871267	89871360	3820	6,3,2	170,183,107	1,6,7	46,73,68	235	149	4.8953375727467096e-40	2.68558903903e-38	0.022,0.01,0.012	0.014,0.05,0.061	-0.027
14972	gene:Solyc03g098230.2	NA	3	+	60588021	60588132	60587537	60587716	60590730	60590822	14972	552,449,351	51,38,24	113,309,239	2,4,10	260	149	9.507554389497933e-40	5.19768391537e-38	0.861,0.871,0.893	0.97,0.978,0.932	-0.085
13741	gene:Solyc01g090940.2	NA	1	+	84632996	84633106	84632218	84632520	84634894	84635085	13741	6,3,2	63,48,38	0,10,14	28,58,50	259	149	1.2851757771104605e-39	7.00153053572e-38	0.052,0.035,0.029	0.0,0.09,0.139	-0.038
3222	gene:Solyc08g059760.2	NA	8	-	45231832	45231954	45231391	45231458	45232375	45232428	3222	46,53,33	7,10,2	46,81,48	0,3,0	271	149	1.9094931272441352e-39	1.03667637254e-37	0.783,0.745,0.901	1.0,0.937,1.0	-0.169
8540	gene:Solyc04g049090.2	NA	4	-	39554935	39555030	39554505	39554555	39555128	39555203	8540	898,613,575	66,68,42	42,121,116	2,6,4	244	149	2.117968889147571e-39	1.14589420244e-37	0.893,0.846,0.893	0.928,0.925,0.947	-0.056
14461	gene:Solyc02g087230.2	NA	2	-	49682337	49682342	49681799	49682127	49683047	49683119	14461	13,13,14	0,8,2	9,34,27	0,5,0	154	149	2.5064664272780465e-39	1.35142468192e-37	1.0,0.611,0.871	1.0,0.868,1.0	-0.129
4005	gene:Solyc06g011560.2	NA	6	+	8115013	8115056	8113882	8114042	8115306	8115339	4005	120,118,78	6,2,6	27,55,72	0,13,5	192	149	3.1723991954894387e-39	1.70462134854e-37	0.939,0.979,0.91	1.0,0.767,0.918	0.048
7542	gene:Solyc07g018360.2	NA	7	-	10410528	10410656	10408080	10408786	10411559	10413230	7542	1,1,2	1,1,0	0,2,4	0,0,3	277	149	4.515432074395701e-39	2.41799075929e-37	0.35,0.35,1.0	NA,1.0,0.418	-0.142
9322	gene:Solyc08g065480.2	NA	8	-	53587702	53587895	53586598	53587234	53588095	53588196	9322	63,48,49	207,169,129	5,9,6	25,42,41	342	149	4.965102975468761e-39	2.64974373079e-37	0.117,0.11,0.142	0.08,0.085,0.06	0.048
14203	gene:Solyc05g050380.2	NA	5	+	60491624	60491712	60491052	60491450	60491794	60492347	14203	365,358,222	415,585,267	39,67,76	51,171,114	237	149	1.0282396577632861e-38	5.46884075604e-37	0.356,0.278,0.343	0.325,0.198,0.295	0.053
372	gene:Solyc06g068670.2	NA	6	-	42570039	42570166	42569588	42569644	42570354	42570449	372	473,373,281	11,10,15	104,336,266	8,21,13	276	149	1.1568357306420404e-38	6.13201101817e-37	0.959,0.953,0.91	0.875,0.896,0.917	0.045
8667	gene:Solyc04g045620.2	NA	4	-	34487031	34487185	34486707	34486712	34489738	34490144	8667	14,29,9	53,52,14	8,10,13	0,21,10	303	149	1.2710383069198957e-38	6.71467711635e-37	0.115,0.215,0.24	1.0,0.19,0.39	-0.337
12334	gene:Solyc02g070920.2	NA	2	-	40500449	40500586	40499917	40499968	40501190	40501361	12334	8,8,9	9,1,2	0,2,4	0,4,2	286	149	1.8289307553590852e-38	9.62950454751e-37	0.317,0.806,0.701	NA,0.207,0.51	0.249
14205	gene:Solyc05g050380.2	NA	5	+	60491627	60491712	60491052	60491450	60491794	60492347	14205	350,352,220	415,585,267	37,65,76	51,171,114	234	149	1.852329391007823e-38	9.72008299161e-37	0.349,0.277,0.344	0.316,0.195,0.298	0.054
11775	gene:Solyc11g066660.1	NA	11	-	52431593	52431792	52431239	52431320	52433235	52433431	11775	39,11,24	71,54,38	4,4,8	0,8,2	348	149	2.7752591794909375e-38	1.45146055087e-36	0.19,0.08,0.213	1.0,0.176,0.631	-0.441
15252	gene:Solyc08g067850.2	NA	8	-	56889915	56890064	56888459	56888732	56890230	56890469	15252	1,0,1	1,0,0	2,0,3	0,0,4	298	149	3.286243726822148e-38	1.71299548418e-36	0.333,NA,1.0	1.0,NA,0.273	0.03
6257	gene:Solyc06g063030.2	NA	6	-	39797540	39797715	39796965	39797174	39798529	39798727	6257	18,5,13	182,168,136	2,8,2	74,144,110	324	149	3.534723762735015e-38	1.83641774296e-36	0.044,0.014,0.042	0.012,0.025,0.008	0.018
11262	gene:Solyc12g008410.1	NA	12	+	1852666	1852729	1851589	1851730	1852807	1852882	11262	34,17,27	48,38,37	1,2,0	1,17,14	212	149	5.767557674903357e-38	2.98656699403e-36	0.332,0.239,0.339	0.413,0.076,0.0	0.14
11196	gene:Solyc01g006450.2	NA	1	+	1062115	1062173	1061768	1061820	1062756	1062855	11196	47,62,37	3,0,0	27,61,46	0,4,5	207	149	6.928161201927773e-38	3.57575162034e-36	0.919,1.0,1.0	1.0,0.917,0.869	0.044
6517	gene:Solyc03g120540.2	NA	3	+	68909360	68909422	68909200	68909260	68909662	68909798	6517	1,1,2	0,0,2	1,0,0	0,0,4	211	149	1.0131159995730744e-37	5.21173443715e-36	1.0,1.0,0.414	1.0,NA,0.0	0.305
11281	gene:Solyc02g088620.2	NA	2	-	50654122	50654200	50652601	50652766	50654754	50654905	11281	174,171,112	5,9,3	7,46,23	0,2,0	227	149	1.1080043211256656e-37	5.68123784263e-36	0.958,0.926,0.961	1.0,0.938,1.0	-0.031
1188	gene:Solyc02g081490.2	NA	2	+	45438495	45438563	45434702	45434735	45438690	45439307	1188	6,1,3	13,5,2	1,2,0	0,13,2	217	149	1.2822887291288514e-37	6.55345607819e-36	0.241,0.121,0.507	1.0,0.096,0.0	-0.076
10792	gene:Solyc07g055290.2	NA	7	-	63375185	63375320	63373503	63374264	63378438	63378793	10792	1,4,3	125,108,74	4,4,4	19,71,51	284	149	1.6200034749300171e-37	8.25255016937e-36	0.004,0.019,0.021	0.099,0.029,0.04	-0.041
15807	gene:Solyc10g012410.2	NA	10	-	5083623	5083790	5082959	5083029	5084602	5084683	15807	172,116,73	18,17,9	16,64,57	0,4,0	316	149	1.684882127127912e-37	8.55527526687e-36	0.818,0.763,0.793	1.0,0.883,1.0	-0.17
7960	gene:Solyc05g044580.2	NA	5	-	57078644	57078719	57078267	57078323	57080482	57080651	7960	20,14,10	108,48,56	4,5,6	26,67,50	224	149	1.8354858630173105e-37	9.28992683572e-36	0.11,0.162,0.106	0.093,0.047,0.074	0.055
69	gene:Solyc01g090200.2	NA	1	+	83834340	83834407	83832405	83832507	83835003	83835067	69	20,9,5	224,60,82	1,4,2	21,80,56	216	149	2.443200592082039e-37	1.23259862668e-35	0.058,0.094,0.04	0.032,0.033,0.024	0.034
15724	gene:Solyc02g076870.2	NA	2	+	41986505	41986686	41983282	41983765	41987292	41987437	15724	2,4,0	150,67,73	4,0,4	14,29,13	330	149	2.705039219600244e-37	1.36032260755e-35	0.006,0.026,0.0	0.114,0.0,0.122	-0.068
6651	gene:Solyc04g064820.2	NA	4	+	55990042	55990114	55985375	55985465	55990781	55990983	6651	6,0,1	30,10,19	0,0,1	11,13,2	221	149	6.096264843660287e-37	3.05592317562e-35	0.119,0.0,0.034	0.0,0.0,0.252	-0.033
10589	gene:Solyc05g056590.2	NA	5	+	65862982	65863030	65859170	65859273	65863153	65863220	10589	57,32,29	6,1,0	0,13,15	0,0,4	197	149	8.880653196793269e-37	4.43749836489e-35	0.878,0.96,1.0	NA,1.0,0.739	0.077
14253	gene:Solyc03g098020.2	NA	3	+	60374373	60374527	60372985	60373056	60374945	60375010	14253	15,11,8	87,65,47	3,3,0	17,36,19	303	149	1.0845605207015305e-36	5.40214430788e-35	0.078,0.077,0.077	0.08,0.039,0.0	0.038
9682	gene:Solyc12g015710.1	NA	12	-	5688426	5688466	5687872	5688004	5688581	5688678	9682	13,3,1	80,52,53	2,1,0	13,22,33	189	149	1.4247645158973264e-36	7.07422634634e-35	0.114,0.044,0.015	0.108,0.035,0.0	0.01
4458	gene:Solyc09g009660.2	NA	9	+	3066754	3066771	3066602	3066654	3067030	3067099	4458	6,0,4	74,51,20	0,2,0	14,25,27	166	149	1.6386182231286604e-36	8.11038483309e-35	0.068,0.0,0.152	0.0,0.067,0.0	0.051
13631	gene:Solyc01g056690.2	NA	1	-	55923851	55923990	55922267	55922654	55928142	55928247	13631	48,62,11	3,0,6	10,16,22	0,0,2	288	149	2.0666675450630173e-36	1.01968596799e-34	0.892,1.0,0.487	1.0,1.0,0.851	-0.157
5962	gene:Solyc07g008940.2	NA	7	-	3948033	3948114	3947239	3947302	3948432	3948523	5962	198,162,106	18,11,11	48,147,100	2,11,0	230	149	2.2451072803468276e-36	1.10425496015e-34	0.877,0.905,0.862	0.94,0.896,1.0	-0.064
12234	gene:Solyc03g093510.2	NA	3	+	54857609	54857834	54856652	54856908	54858200	54858271	12234	73,38,43	19,2,11	7,32,18	4,17,11	374	149	2.8438802282272344e-36	1.3943900244e-34	0.605,0.883,0.609	0.411,0.429,0.395	0.287
3303	gene:Solyc12g096810.1	NA	12	+	65574380	65574484	65573934	65574247	65574929	65575076	3303	1,0,6	10,3,2	0,0,2	2,4,0	253	149	3.2859578336375666e-36	1.60612705326e-34	0.056,0.0,0.639	0.0,0.0,1.0	-0.102
1071	gene:Solyc08g067840.2	NA	8	+	56874968	56875045	56874291	56874400	56875325	56875393	1071	138,101,78	13,13,9	50,115,89	0,8,6	226	149	5.321016067658595e-36	2.59275596589e-34	0.875,0.837,0.851	1.0,0.905,0.907	-0.083
9939	gene:Solyc06g066580.2	NA	6	+	41829239	41829284	41828448	41828517	41829504	41829866	9939	50,43,43	23,20,8	2,6,7	4,7,4	194	149	6.507466840773984e-36	3.16105742204e-34	0.625,0.623,0.805	0.277,0.397,0.573	0.269
14515	gene:Solyc03g116970.1	NA	3	-	66245669	66245776	66244911	66245050	66245971	66246175	14515	5,1,1	3,3,2	0,2,0	0,0,1	256	149	1.0416442448953267e-35	5.04425870445e-34	0.492,0.162,0.225	NA,1.0,0.0	-0.207
16330	gene:Solyc02g083260.2	NA	2	-	46714608	46714761	46713555	46714118	46715477	46715698	16330	24,18,23	3,3,0	10,20,11	0,0,2	302	149	1.0756315126426872e-35	5.1928179795e-34	0.798,0.747,1.0	1.0,1.0,0.731	-0.062
2756	gene:Solyc09g083130.2	NA	9	-	68809979	68810181	68809408	68809582	68810333	68810472	2756	5,7,7	23,4,13	0,2,0	0,4,3	351	149	1.5649271076373516e-35	7.53181175424e-34	0.084,0.426,0.186	NA,0.175,0.0	0.144
8591	gene:Solyc06g005570.2	NA	6	-	613877	614919	609691	609808	615550	615688	8591	507,198,357	25,29,23	52,155,101	0,8,4	1191	149	2.3479211743421913e-35	1.12657135246e-33	0.717,0.461,0.66	1.0,0.708,0.76	-0.21
9887	gene:Solyc05g008350.2	NA	5	+	2711732	2711948	2710853	2710981	2712326	2712528	9887	100,45,71	129,114,95	5,15,20	47,151,99	365	149	3.3799958551559856e-35	1.61683338315e-33	0.24,0.139,0.234	0.042,0.039,0.076	0.152
4965	gene:Solyc01g091910.2	NA	1	-	85444815	85444885	85441226	85441371	85445333	85445481	4965	3,2,2	47,39,26	6,3,3	17,34,11	219	149	3.8231354286526825e-35	1.82325212388e-33	0.042,0.034,0.05	0.194,0.057,0.157	-0.094
2754	gene:Solyc09g083130.2	NA	9	-	68809979	68810135	68809408	68809582	68810333	68810472	2754	4,7,7	23,4,13	0,2,0	0,4,3	305	149	3.8679968528071984e-35	1.83905668547e-33	0.078,0.461,0.208	NA,0.196,0.0	0.151
16002	gene:Solyc01g068470.2	NA	1	-	77714945	77715191	77714053	77714206	77716195	77716549	16002	78,35,48	12,7,12	6,52,37	0,4,4	395	149	4.10453043787883e-35	1.94562182992e-33	0.71,0.654,0.601	1.0,0.831,0.777	-0.214
13891	gene:Solyc08g067070.2	NA	8	+	55991686	55991807	55988680	55988787	55992702	55992768	13891	1,4,3	29,6,8	2,0,0	5,4,7	270	149	4.205102132819108e-35	1.98729073687e-33	0.019,0.269,0.171	0.181,0.0,0.0	0.093
7759	gene:Solyc08g029050.2	NA	8	-	38298970	38299129	38298639	38298757	38299218	38299332	7759	38,14,43	6,0,2	2,20,10	2,0,0	308	149	4.332786712076151e-35	2.04148418956e-33	0.754,1.0,0.912	0.326,1.0,1.0	0.113
160	gene:Solyc03g063600.2	NA	3	+	35188615	35188661	35188340	35188476	35188761	35188867	160	298,260,206	33,20,11	27,89,62	0,0,1	195	149	5.626274939474424e-35	2.64300161079e-33	0.873,0.909,0.935	1.0,1.0,0.979	-0.087
14213	gene:Solyc05g050380.2	NA	5	+	60491564	60491712	60491052	60491450	60491794	60492347	14213	389,381,242	415,585,267	41,76,83	51,171,114	297	149	9.438369234783488e-35	4.42053771026e-33	0.32,0.246,0.313	0.287,0.182,0.268	0.047
3710	gene:Solyc06g011530.2	NA	6	+	8022157	8022224	8021721	8021813	8022451	8022497	3710	118,42,91	4,1,5	11,38,8	0,7,6	216	149	9.716855529864033e-35	4.53742450189e-33	0.953,0.967,0.926	1.0,0.789,0.479	0.193
15106	gene:Solyc01g060200.1	NA	1	-	69699169	69699332	69698889	69698958	69699812	69699850	15106	0,2,2	0,3,0	0,1,10	1,0,2	312	149	1.5343989620478335e-34	7.12969817483e-33	NA,0.241,1.0	0.0,1.0,0.705	0.052
5522	gene:Solyc11g066790.1	NA	11	+	52591295	52591354	52590407	52590563	52591538	52591606	5522	6,0,1	12,6,9	2,0,0	4,4,2	208	149	1.5359069363249207e-34	7.12969817483e-33	0.264,0.0,0.074	0.264,0.0,0.0	0.025
10291	gene:Solyc08g076420.2	NA	8	-	60437318	60437479	60435829	60435948	60437669	60437672	10291	6,2,4	4,0,2	0,0,2	1,0,3	310	149	1.9235619972714912e-34	8.90285773958e-33	0.419,1.0,0.49	0.0,NA,0.243	0.515
11001	gene:Solyc06g065800.2	NA	6	-	41238116	41238181	41237685	41238014	41240408	41240630	11001	5,6,0	69,65,36	0,0,2	17,48,20	214	149	2.857189532657633e-34	1.31850893434e-32	0.048,0.06,0.0	0.0,0.0,0.065	0.014
6236	gene:Solyc01g090850.2	NA	1	+	84559550	84559633	84557563	84558039	84564861	84566492	6236	18,7,6	36,15,28	2,5,6	11,30,31	232	149	3.8344836378891784e-34	1.76431226623e-32	0.243,0.231,0.121	0.105,0.097,0.111	0.094
609	gene:Solyc03g117660.2	NA	3	+	66745317	66745392	66744720	66744936	66745505	66745565	609	24,21,12	15,10,4	0,2,11	0,0,2	224	149	4.657612459025248e-34	2.1367818562e-32	0.516,0.583,0.666	NA,1.0,0.785	-0.304
2524	gene:Solyc12g038340.1	NA	12	-	48202565	48202800	48201144	48201497	48203313	48203728	2524	74,43,61	2,2,7	5,7,21	0,0,2	384	149	6.543787359871646e-34	2.99335345995e-32	0.935,0.893,0.772	1.0,1.0,0.803	-0.068
13702	gene:Solyc03g119140.2	NA	3	+	67844417	67844508	67844110	67844179	67845545	67845595	13702	66,63,33	66,68,50	2,5,16	14,27,8	240	149	7.742102168183547e-34	3.53120880869e-32	0.383,0.365,0.291	0.081,0.103,0.554	0.1
7722	gene:Solyc07g005120.2	NA	7	+	138554	138680	137431	137485	139311	139418	7722	168,156,85	5,6,9	53,96,99	1,1,3	275	149	8.814705690489347e-34	4.00877484881e-32	0.948,0.934,0.837	0.966,0.981,0.947	-0.058
5768	gene:Solyc07g055540.2	NA	7	-	63530688	63530920	63530277	63530498	63532101	63532474	5768	13,12,12	101,75,73	0,2,2	5,49,18	381	149	1.0212374152622794e-33	4.63098700736e-32	0.048,0.059,0.06	0.0,0.016,0.042	0.036
9395	gene:Solyc07g064830.2	NA	7	+	66825245	66825322	66824994	66825096	66825407	66825510	9395	10,0,4	47,22,16	0,4,2	20,40,36	226	149	1.1815342262054763e-33	5.3424415012e-32	0.123,0.0,0.142	0.0,0.062,0.035	0.056
3542	gene:Solyc02g094350.2	NA	2	-	54901726	54901823	54900025	54900195	54901993	54902357	3542	9,14,6	244,203,140	0,3,0	9,56,50	246	149	2.2518368060921906e-33	1.01526780137e-31	0.022,0.04,0.025	0.0,0.031,0.0	0.019
2523	gene:Solyc12g038340.1	NA	12	-	48202565	48202700	48201144	48201497	48203313	48203728	2523	146,93,116	2,2,7	16,42,55	0,0,2	284	149	2.849945526132509e-33	1.27978298543e-31	0.975,0.961,0.897	1.0,1.0,0.935	-0.034
5492	gene:Solyc01g098830.2	NA	1	+	89234835	89235079	89234485	89234598	89235569	89235628	5492	8,6,11	37,44,22	0,2,0	7,18,16	393	149	2.8548377622830144e-33	1.27978298543e-31	0.076,0.049,0.159	0.0,0.04,0.0	0.081
9040	gene:Solyc06g084010.2	NA	6	-	49275307	49275469	49273854	49274101	49276490	49276985	9040	55,34,23	54,27,25	1,27,13	12,34,29	311	149	3.185631392561695e-33	1.42400446009e-31	0.328,0.376,0.306	0.038,0.276,0.177	0.173
8329	gene:Solyc07g062140.2	NA	7	-	64950636	64950714	64949561	64949959	64953177	64953246	8329	8,6,2	32,10,23	1,2,0	0,12,8	227	149	3.207116162777021e-33	1.42953558506e-31	0.141,0.283,0.054	1.0,0.099,0.0	-0.207
6639	gene:Solyc01g090290.2	NA	1	+	83963900	83963992	83963442	83963581	83964409	83964727	6639	85,100,56	4,8,6	42,90,89	5,2,0	241	149	3.2597307910003364e-33	1.4488718445e-31	0.929,0.885,0.852	0.839,0.965,1.0	-0.046
11018	gene:Solyc01g104310.2	NA	1	-	92726560	92726712	92726324	92726420	92727418	92727515	11018	5,8,2	79,78,24	0,3,0	15,42,22	301	149	3.354480241388778e-33	1.4867738697e-31	0.03,0.048,0.04	0.0,0.034,0.0	0.028
6397	gene:Solyc06g009160.2	NA	6	-	3104320	3104388	3103938	3104020	3104763	3104817	6397	107,35,69	38,12,10	8,13,9	9,10,1	217	149	4.5446567658507986e-33	2.00861027201e-31	0.659,0.667,0.826	0.379,0.472,0.861	0.147
827	gene:Solyc09g010660.2	NA	9	+	3986522	3986747	3985868	3985984	3987221	3987785	827	4,3,7	50,54,25	0,0,2	3,16,16	374	149	5.22458045426874e-33	2.3026311047e-31	0.031,0.022,0.1	0.0,0.0,0.047	0.035
13438	gene:Solyc02g030300.2	NA	2	+	25479942	25480094	25478217	25478375	25480724	25480935	13438	11,9,4	109,65,53	0,6,2	1,3,8	301	149	5.992325041155068e-33	2.63360167775e-31	0.048,0.064,0.036	0.0,0.497,0.11	-0.153
10135	gene:Solyc02g091120.2	NA	2	-	52533514	52533628	52533366	52533422	52534543	52534591	10135	22,20,14	8,0,0	2,0,3	0,0,6	263	149	6.1204182477610525e-33	2.68238442199e-31	0.609,1.0,1.0	1.0,NA,0.221	0.259
5099	gene:Solyc03g043660.2	NA	3	-	7156624	7156659	7155200	7155250	7156826	7156907	5099	14,3,7	90,44,56	0,2,0	19,23,16	184	149	7.317840755277277e-33	3.19824293733e-31	0.112,0.052,0.092	0.0,0.066,0.0	0.063
76	gene:Solyc06g084160.2	NA	6	+	49374228	49374325	49373255	49373402	49374513	49374630	76	230,227,180	7,7,6	37,149,75	5,11,3	246	149	7.563915204580663e-33	3.29660637666e-31	0.952,0.952,0.948	0.818,0.891,0.938	0.068
4087	gene:Solyc12g044600.2	NA	12	-	38245332	38245396	38244495	38244570	38245973	38246242	4087	8,4,1	0,1,2	1,1,2	0,1,3	213	149	1.034675395023346e-32	4.49696868363e-31	1.0,0.737,0.259	1.0,0.412,0.318	0.089
2766	gene:Solyc04g007020.2	NA	4	-	740859	741040	740449	740614	741507	742225	2766	28,10,16	353,204,292	2,1,0	14,40,23	330	149	1.3383083601915226e-32	5.80056855564e-31	0.035,0.022,0.024	0.061,0.011,0.0	0.003
16296	gene:Solyc05g050770.2	NA	5	+	60926939	60926980	60926626	60926749	60927080	60927118	16296	24,17,17	11,11,4	6,18,12	0,1,5	190	149	1.7716844121501604e-32	7.65777642607e-31	0.631,0.548,0.769	1.0,0.934,0.653	-0.213
4668	gene:Solyc09g007190.2	NA	9	+	809056	809198	807027	807258	809300	809346	4668	1360,1174,736	43,22,23	88,231,166	0,3,2	291	149	2.1031215500511956e-32	9.06537832975e-31	0.942,0.965,0.942	1.0,0.975,0.977	-0.034
8829	gene:Solyc04g016130.2	NA	4	-	6862841	6863048	6862647	6862710	6863180	6863294	8829	23,5,13	5,3,2	0,4,0	0,3,2	356	149	2.4039298186939245e-32	1.03336051658e-30	0.658,0.411,0.731	NA,0.358,0.0	0.421
2436	gene:Solyc08g066580.2	NA	8	-	55305701	55305874	55305236	55305307	55306126	55306273	2436	7,4,5	90,68,48	0,2,1	17,28,39	322	149	3.474181020286357e-32	1.48934153575e-30	0.035,0.026,0.046	0.0,0.032,0.012	0.021
2683	gene:Solyc03g113780.2	NA	3	-	63828957	63829205	63828211	63828307	63830174	63830245	2683	26,1,10	104,169,41	1,6,2	21,87,58	397	149	3.551613607169467e-32	1.51838739772e-30	0.086,0.002,0.084	0.018,0.025,0.013	0.039
6887	gene:Solyc01g096600.2	NA	1	-	87677877	87677930	87676334	87676428	87679149	87679233	6887	73,24,34	7,1,3	0,17,2	0,0,6	202	149	9.62453966064686e-32	4.10350617597e-30	0.885,0.947,0.893	NA,1.0,0.197	0.31
5066	gene:Solyc07g064510.2	NA	7	-	66623591	66623672	66622321	66622452	66623969	66624435	5066	24,32,19	2,4,1	2,10,9	0,2,0	230	149	1.1437626274188515e-31	4.86331588732e-30	0.886,0.838,0.925	1.0,0.764,1.0	-0.038
789	gene:Solyc01g096180.2	NA	1	-	87275196	87275214	87274955	87275068	87276627	87276757	789	3,5,2	70,59,36	0,2,0	18,26,15	167	149	1.906325492612013e-31	8.08385053489e-30	0.037,0.07,0.047	0.0,0.064,0.0	0.03
1580	gene:Solyc12g019010.1	NA	12	-	8975818	8975904	8974313	8974412	8979428	8979493	1580	100,108,52	45,28,26	54,146,91	7,15,20	235	149	2.2797645170568396e-31	9.64137608426e-30	0.585,0.71,0.559	0.83,0.861,0.743	-0.193
6649	gene:Solyc01g090290.2	NA	1	+	83963900	83963989	83963442	83963581	83964409	83964727	6649	174,189,136	4,8,6	95,177,165	5,2,0	238	149	3.7459333698614934e-31	1.57993802616e-29	0.965,0.937,0.934	0.922,0.982,1.0	-0.023
16196	gene:Solyc10g079840.1	NA	10	+	61322189	61322389	61321523	61321673	61322683	61322855	16196	9,4,1	11,25,6	2,4,10	5,1,10	349	149	4.64059352200448e-31	1.95100506554e-29	0.259,0.064,0.066	0.146,0.631,0.299	-0.229
8993	gene:Solyc02g086970.2	NA	2	-	49538714	49538928	49538429	49538634	49539281	49539485	8993	190,57,105	6,4,0	37,110,99	1,2,0	363	149	4.650579314934956e-31	1.95100506554e-29	0.929,0.854,1.0	0.938,0.958,1.0	-0.038
5675	gene:Solyc10g006900.2	NA	10	+	1336313	1336842	1335742	1335841	1337341	1337700	5675	2942,2028,1690	6,12,10	2092,6485,4309	8,5,0	678	149	5.848356688972478e-31	2.44695243867e-29	0.991,0.974,0.974	0.983,0.997,1.0	-0.014
74	gene:Solyc06g084160.2	NA	6	+	49374228	49374295	49373255	49373402	49374513	49374630	74	222,219,172	7,7,6	36,149,73	5,11,3	216	149	9.576742798711876e-31	3.99625251361e-29	0.956,0.956,0.952	0.832,0.903,0.944	0.062
3545	gene:Solyc06g073810.2	NA	6	-	45562604	45562658	45560858	45560988	45562881	45563193	3545	81,35,60	3,5,1	15,32,12	0,2,0	203	149	9.693053459130606e-31	4.03405858816e-29	0.952,0.837,0.978	1.0,0.922,1.0	-0.052
11580	gene:Solyc05g055010.2	NA	5	-	64786667	64786717	64786420	64786569	64786801	64786898	11580	28,7,8	4,4,4	0,4,2	8,0,4	199	149	1.0130815237139838e-30	4.20509235637e-29	0.84,0.567,0.6	0.0,1.0,0.272	0.245
14560	gene:Solyc10g078180.1	NA	10	+	60044933	60045060	60044601	60044777	60045253	60046341	14560	7,1,5	0,7,3	2,0,0	0,7,0	276	149	1.3160161042812283e-30	5.44809833144e-29	1.0,0.072,0.474	1.0,0.0,NA	0.015
5080	gene:Solyc12g036250.1	NA	12	+	53179673	53179753	53178546	53178820	53181019	53181177	5080	144,139,113	0,1,2	26,81,62	0,1,6	229	149	1.4444567526302377e-30	5.96045572991e-29	1.0,0.989,0.974	1.0,0.981,0.871	0.037
5724	gene:Solyc07g056530.2	NA	7	-	64323780	64324004	64323372	64323706	64324540	64324809	5724	5,2,2	14,8,9	0,3,8	0,7,6	373	149	1.447376439194086e-30	5.96045572991e-29	0.125,0.091,0.082	NA,0.146,0.348	-0.148
5531	gene:Solyc02g062950.2	NA	2	-	34899445	34899516	34896777	34896916	34899847	34899997	5531	24,17,22	126,73,84	2,7,5	22,54,33	220	149	1.463247553667622e-30	6.01004034478e-29	0.114,0.136,0.151	0.058,0.081,0.093	0.056
8164	gene:Solyc01g103950.2	NA	1	-	92427305	92427524	92426457	92426522	92427765	92427900	8164	32,27,28	68,49,45	8,22,14	37,64,31	368	149	1.509605990067024e-30	6.18426057027e-29	0.16,0.182,0.201	0.08,0.122,0.155	0.062
15785	gene:Solyc05g006240.2	NA	5	-	900597	900704	900238	900328	900928	900979	15785	88,51,36	149,111,174	14,21,11	31,71,71	256	149	2.3177587831601235e-30	9.44561956046e-29	0.256,0.211,0.107	0.208,0.147,0.083	0.045
6098	gene:Solyc08g083330.2	NA	8	-	65822828	65822929	65820966	65821048	65824622	65825290	6098	1,3,3	1,1,1	0,1,1	2,0,0	250	149	2.3143503573118947e-30	9.44561956046e-29	0.373,0.641,0.641	0.0,1.0,1.0	-0.115
424	gene:Solyc06g060670.2	NA	6	+	38694131	38694154	38691965	38692237	38694240	38694362	424	7,0,2	6,6,2	0,6,0	0,4,2	172	149	2.499812558970493e-30	1.01611551944e-28	0.503,0.0,0.464	NA,0.565,0.0	0.04
3232	gene:Solyc08g059760.2	NA	8	-	45232375	45232428	45231391	45231458	45234151	45234235	3232	19,5,10	3,2,4	0,3,2	0,4,4	202	149	4.345485847839606e-30	1.7617744949e-28	0.824,0.648,0.648	NA,0.356,0.269	0.394
13727	gene:Solyc12g099430.1	NA	12	+	66585945	66586048	66585109	66585387	66587071	66587327	13727	604,285,355	53,58,65	0,8,14	0,2,0	252	149	4.539859271963306e-30	1.83583484477e-28	0.871,0.744,0.764	NA,0.703,1.0	-0.058
16042	gene:Solyc05g013240.2	NA	5	+	6331351	6331535	6329769	6330269	6331622	6331897	16042	388,430,229	445,387,237	38,77,66	19,71,45	333	149	5.097502738388203e-30	2.05603645155e-28	0.281,0.332,0.302	0.472,0.327,0.396	-0.093
13415	gene:Solyc03g096380.2	NA	3	-	58431679	58431773	58429214	58429439	58435955	58436175	13415	145,87,56	72,47,35	8,36,37	12,33,23	243	149	5.533971408776409e-30	2.22635926676e-28	0.553,0.532,0.495	0.29,0.401,0.497	0.131
15966	gene:Solyc01g068370.2	NA	1	-	77581131	77581289	77579418	77579797	77581379	77582001	15966	7,8,1	10,1,7	2,0,0	2,2,0	307	149	5.721198025761385e-30	2.29579532031e-28	0.254,0.795,0.065	0.327,0.0,NA	0.208
52	gene:Solyc08g074500.2	NA	8	-	58610048	58610293	58608208	58608747	58610397	58610880	52	14,7,10	80,23,41	0,6,4	6,51,31	394	149	8.415158852263123e-30	3.3682102651e-28	0.062,0.103,0.084	0.0,0.043,0.047	0.053
2027	gene:Solyc09g061420.2	NA	9	-	59095786	59095806	59095611	59095718	59097802	59098025	2027	5,0,0	0,2,0	0,5,7	4,7,0	169	149	1.2395283839920832e-29	4.94865148724e-28	1.0,0.0,NA	0.0,0.386,1.0	0.038
10708	gene:Solyc04g071470.2	NA	4	+	58454835	58454871	58454320	58454478	58455219	58455285	10708	10,10,3	1,0,4	1,5,2	0,0,2	185	149	1.2665323147856605e-29	5.04362741599e-28	0.89,1.0,0.377	1.0,1.0,0.446	-0.06
8867	gene:Solyc10g051110.1	NA	10	-	51525123	51525279	51524312	51524486	51525499	51525652	8867	214,136,122	33,18,19	52,107,96	1,16,6	305	149	1.3591462405633878e-29	5.39873532011e-28	0.76,0.787,0.758	0.962,0.766,0.887	-0.103
6237	gene:Solyc01g090850.2	NA	1	+	84559550	84559606	84557563	84558039	84564861	84566492	6237	18,9,6	36,15,28	3,7,5	11,30,31	205	149	2.1197981769385245e-29	8.39889732226e-28	0.267,0.304,0.135	0.165,0.145,0.105	0.097
9540	gene:Solyc11g066300.1	NA	11	+	52028018	52028146	52025992	52026638	52028270	52028496	9540	114,113,58	5,0,4	28,106,88	0,3,0	277	149	2.596331188242259e-29	1.0261067089e-27	0.925,1.0,0.886	1.0,0.95,1.0	-0.046
13062	gene:Solyc01g106010.2	NA	1	-	93996688	93996808	93996144	93996541	93997098	93997611	13062	51,12,19	41,23,17	0,13,0	7,8,9	269	149	3.330726468404953e-29	1.31304267058e-27	0.408,0.224,0.382	0.0,0.474,0.0	0.18
3665	gene:Solyc06g008350.2	NA	6	+	2226011	2226097	2224998	2225118	2227458	2227530	3665	31,19,8	52,51,42	2,4,1	4,21,8	235	149	3.635736328628291e-29	1.42969180442e-27	0.274,0.191,0.108	0.241,0.108,0.073	0.05
3378	gene:Solyc01g100270.2	NA	1	+	90339173	90339265	90338188	90338285	90344758	90344938	3378	29,14,14	34,19,23	1,4,4	0,0,2	241	149	3.662997018372723e-29	1.43681058046e-27	0.345,0.313,0.273	1.0,1.0,0.553	-0.541
12226	gene:Solyc03g111330.2	NA	3	+	61941152	61941398	61940540	61940695	61941467	61941582	12226	135,71,98	179,137,124	4,8,10	75,113,117	395	149	3.97646468881886e-29	1.55587857774e-27	0.221,0.164,0.23	0.02,0.026,0.031	0.179
6085	gene:Solyc12g096610.1	NA	12	+	65449528	65449647	65448570	65448612	65449818	65449962	6085	47,53,30	8,5,7	6,10,19	1,2,0	268	149	6.195420284297226e-29	2.41806329007e-27	0.766,0.855,0.704	0.769,0.735,1.0	-0.06
11019	gene:Solyc01g104310.2	NA	1	-	92726493	92726712	92726324	92726420	92727418	92727515	11019	22,24,7	79,78,24	3,6,4	15,42,22	368	149	7.360604199449173e-29	2.86570421562e-27	0.101,0.111,0.106	0.075,0.055,0.069	0.04
5919	gene:Solyc12g017920.1	NA	12	-	7787400	7787536	7787028	7787229	7789303	7789447	5919	45,48,19	1,3,7	11,20,19	0,0,3	285	149	7.62585956336354e-29	2.96162714231e-27	0.959,0.893,0.587	1.0,1.0,0.768	-0.11
10329	gene:Solyc06g065270.2	NA	6	-	40707479	40707613	40706736	40706883	40707729	40707858	10329	266,191,178	8,3,2	73,174,123	1,11,7	283	149	9.991436180977555e-29	3.87075638715e-27	0.946,0.971,0.979	0.975,0.893,0.902	0.042
338	gene:Solyc11g072340.1	NA	11	+	55551037	55551179	55549836	55549942	55551373	55551486	338	107,79,73	864,703,519	16,57,60	127,387,251	291	149	1.217641820152077e-28	4.70561580251e-27	0.06,0.054,0.067	0.061,0.07,0.109	-0.02
16000	gene:Solyc01g068470.2	NA	1	-	77714823	77715191	77714053	77714206	77716195	77716549	16000	188,93,101	12,7,12	17,108,68	0,4,4	517	149	1.278627026159572e-28	4.92915430969e-27	0.819,0.793,0.708	1.0,0.886,0.83	-0.132
12731	gene:Solyc06g073700.2	NA	6	-	45470410	45470456	45469655	45469748	45470909	45470956	12731	32,16,9	299,243,194	2,2,2	20,96,71	195	149	1.3971726942800164e-28	5.3729508758e-27	0.076,0.048,0.034	0.071,0.016,0.021	0.017
4006	gene:Solyc06g011560.2	NA	6	+	8114815	8115056	8113882	8114042	8115306	8115339	4006	393,399,235	6,2,6	57,177,130	0,13,5	390	149	1.7713665037842657e-28	6.79529106219e-27	0.962,0.987,0.937	1.0,0.839,0.909	0.046
5072	gene:Solyc07g064510.2	NA	7	-	66622527	66622583	66622321	66622452	66623591	66623665	5072	221,178,152	15,24,5	35,82,82	2,3,4	205	149	1.983833034928853e-28	7.59179032147e-27	0.915,0.844,0.957	0.927,0.952,0.937	-0.033
10396	gene:Solyc12g044370.1	NA	12	-	38592454	38592614	38591954	38592319	38592729	38592877	10396	7,2,4	2,0,0	0,1,2	2,0,1	309	149	2.0752811790623907e-28	7.92242377117e-27	0.628,1.0,1.0	0.0,1.0,0.491	0.379
2730	gene:Solyc02g084380.2	NA	2	+	47505373	47505508	47504981	47505164	47505786	47506339	2730	5,2,5	52,51,50	0,2,0	6,19,17	284	149	3.232246163066785e-28	1.23092092958e-26	0.048,0.02,0.05	0.0,0.052,0.0	0.022
10889	gene:Solyc05g009540.2	NA	5	+	3748278	3748344	3747312	3747961	3748448	3749566	10889	18,3,11	94,14,28	2,1,0	10,38,10	215	149	3.281441322531043e-28	1.24662988742e-26	0.117,0.129,0.214	0.122,0.018,0.0	0.107
12681	gene:Solyc06g083580.2	NA	6	+	48943945	48943999	48943372	48943461	48944174	48944249	12681	461,326,282	5,2,5	299,952,596	6,20,11	203	149	5.30617289680249e-28	2.01096262683e-26	0.985,0.992,0.976	0.973,0.972,0.975	0.011
6646	gene:Solyc01g090290.2	NA	1	+	83963880	83963992	83963442	83963581	83964409	83964727	6646	53,73,46	4,8,6	20,83,42	5,2,0	261	149	6.462851182007862e-28	2.44342494086e-26	0.883,0.839,0.814	0.695,0.96,1.0	-0.04
15057	gene:Solyc04g049550.2	NA	4	-	42517358	42517593	42510871	42510914	42523315	42523796	15057	3,6,0	3,3,0	2,9,0	0,2,0	384	149	1.542528530785994e-27	5.81785400193e-26	0.28,0.437,NA	1.0,0.636,NA	-0.46
2936	gene:Solyc09g008260.2	NA	9	+	1734881	1735015	1733479	1733612	1735395	1735459	2936	7,5,7	66,53,47	2,4,2	21,73,54	283	149	1.8583032842258188e-27	6.9920332205e-26	0.053,0.047,0.073	0.048,0.028,0.019	0.026
10330	gene:Solyc06g065270.2	NA	6	-	40707484	40707613	40706736	40706883	40707729	40707858	10330	526,403,323	8,3,2	92,260,210	1,11,7	278	149	2.132753813465149e-27	8.00548022327e-26	0.972,0.986,0.989	0.98,0.927,0.941	0.033
11464	gene:Solyc05g012610.2	NA	5	+	5822070	5822131	5821715	5821967	5822248	5822344	11464	2,4,0	198,180,115	0,6,3	23,40,30	210	149	2.474650716130065e-27	9.26665148832e-26	0.007,0.016,0.0	0.0,0.096,0.066	-0.046
4053	gene:Solyc09g065640.2	NA	9	+	63817350	63817565	63816909	63817201	63817652	63817962	4053	27,26,4	181,159,97	8,15,7	96,184,95	364	149	3.0151323197864605e-27	1.12636728803e-25	0.058,0.063,0.017	0.033,0.032,0.029	0.015
3077	gene:Solyc02g036380.2	NA	2	+	30685672	30685903	30685281	30685410	30685982	30686454	3077	12,12,6	146,110,62	0,3,2	11,44,36	380	149	3.900152116196353e-27	1.45352462478e-25	0.031,0.041,0.037	0.0,0.026,0.021	0.021
2124	gene:Solyc01g005820.2	NA	1	+	539582	539801	539199	539277	540174	540342	2124	332,254,202	433,459,262	52,82,67	66,244,158	368	149	4.3681267863461205e-27	1.62407367957e-25	0.237,0.183,0.238	0.242,0.12,0.147	0.05
9541	gene:Solyc07g062860.2	NA	7	+	65503638	65503728	65503303	65503419	65505048	65505370	9541	6,7,1	107,134,58	0,0,2	12,55,46	239	149	4.688550791157032e-27	1.73908657005e-25	0.034,0.032,0.011	0.0,0.0,0.026	0.017
3180	gene:Solyc09g055570.2	NA	9	+	42210176	42210375	42209936	42210008	42210967	42211042	3180	37,5,20	46,37,44	0,6,3	4,22,7	348	149	5.2377192819471245e-27	1.93820319655e-25	0.256,0.055,0.163	0.0,0.105,0.155	0.071
11777	gene:Solyc11g066660.1	NA	11	-	52433235	52433406	52431239	52431320	52433533	52433579	11777	96,68,70	64,63,28	0,11,4	8,29,18	320	149	1.057543804143503e-26	3.90420289106e-25	0.411,0.334,0.538	0.0,0.15,0.094	0.346
3210	gene:Solyc08g059760.2	NA	8	-	45234163	45234393	45231811	45231954	45234600	45234697	3210	7,3,1	8,3,1	2,2,1	3,5,8	379	149	1.1117006238563957e-26	4.09450300195e-25	0.256,0.282,0.282	0.208,0.136,0.047	0.143
16557	gene:Solyc08g080780.2	NA	8	-	63979906	63980136	63979281	63979770	63980207	63980272	16557	9,2,5	136,176,106	3,20,12	79,191,108	379	149	1.1899888842507116e-26	4.3725821063e-25	0.025,0.004,0.018	0.015,0.04,0.042	-0.017
9643	gene:Solyc06g007700.2	NA	6	-	1686152	1686208	1685816	1686053	1687658	1687801	9643	14,16,22	755,568,489	3,0,0	143,377,209	205	149	1.281917204236851e-26	4.69936470432e-25	0.013,0.02,0.032	0.015,0.0,0.0	0.017
3954	gene:Solyc11g008550.1	NA	11	+	2731324	2731452	2729117	2729209	2731638	2731774	3954	223,197,186	8,4,10	15,48,18	0,2,0	277	149	1.31487323905471e-26	4.80894198619e-25	0.937,0.964,0.909	1.0,0.928,1.0	-0.039
5226	gene:Solyc07g022920.2	NA	7	-	23330332	23330520	23328208	23329038	23339480	23340163	5226	194,127,110	8,1,5	10,87,63	1,0,2	337	149	1.332224193427059e-26	4.86106920811e-25	0.915,0.983,0.907	0.816,1.0,0.933	0.019
3310	gene:Solyc02g063130.2	NA	2	-	35177179	35177233	35176435	35176509	35177435	35177582	3310	513,470,396	37,32,18	132,382,347	8,18,10	203	149	1.3510745812433242e-26	4.91841303473e-25	0.911,0.915,0.942	0.924,0.94,0.962	-0.019
560	gene:Solyc03g114740.2	NA	3	-	64651210	64651311	64650609	64650707	64652025	64652517	560	59,20,27	3,2,1	1,25,16	0,0,2	250	149	1.5082065953575182e-26	5.47772256508e-25	0.921,0.856,0.941	1.0,1.0,0.827	-0.036
12110	gene:Solyc12g043050.1	NA	12	+	39154404	39154582	39153874	39153947	39155967	39155975	12110	8,14,3	38,38,12	0,2,0	0,9,2	327	149	1.7169353035705878e-26	6.2214122201e-25	0.088,0.144,0.102	NA,0.092,0.0	0.065
6287	gene:Solyc09g031750.2	NA	9	-	28024222	28024313	28023612	28024112	28024873	28024958	6287	15,10,4	198,175,148	0,3,5	32,113,113	240	149	1.97663554603809e-26	7.14594740031e-25	0.045,0.034,0.017	0.0,0.016,0.027	0.018
7764	gene:Solyc10g005840.2	NA	10	+	651540	651596	651367	651450	653547	653643	7764	28,24,10	5,4,0	3,3,1	0,0,6	205	149	2.799006892130717e-26	1.00957283075e-24	0.803,0.813,1.0	1.0,1.0,0.108	0.169
2368	gene:Solyc06g051780.2	NA	6	+	35455267	35455398	35443583	35443653	35455561	35455672	2368	130,85,114	17,9,10	11,48,35	0,3,3	280	149	3.3951978950798406e-26	1.22180401316e-24	0.803,0.834,0.858	1.0,0.895,0.861	-0.087
13580	gene:Solyc08g082880.2	NA	8	+	65543760	65543872	65543439	65543535	65544001	65544090	13580	0,0,1	6,9,3	0,0,3	0,1,4	261	149	3.43151135260175e-26	1.23204606687e-24	0.0,0.0,0.16	NA,0.0,0.3	-0.097
7958	gene:Solyc05g044580.2	NA	5	-	57079445	57079482	57078267	57078323	57080482	57080651	7958	36,30,26	108,48,56	10,10,5	26,67,50	186	149	3.590646528592711e-26	1.28623844826e-24	0.211,0.334,0.271	0.236,0.107,0.074	0.133
166	gene:Solyc03g063600.2	NA	3	+	35186210	35186340	35186043	35186120	35186656	35187019	166	631,408,458	10,6,4	51,184,86	0,0,2	279	149	3.668190848770389e-26	1.31102310745e-24	0.971,0.973,0.984	1.0,1.0,0.958	-0.01
8986	gene:Solyc02g086970.2	NA	2	-	49538714	49538923	49538429	49538634	49539281	49539513	8986	149,50,78	6,4,0	19,77,73	1,2,0	358	149	5.119552072605887e-26	1.82558572771e-24	0.912,0.839,1.0	0.888,0.941,1.0	-0.026
14882	gene:Solyc02g069580.2	NA	2	-	39431856	39431916	39431088	39431253	39432023	39432077	14882	85,61,85	88,42,58	7,32,15	13,40,14	209	149	5.210890636225468e-26	1.85394272296e-24	0.408,0.509,0.511	0.277,0.363,0.433	0.118
3196	gene:Solyc08g068590.2	NA	8	-	57727576	57727816	57726236	57726317	57728435	57728531	3196	19,6,16	134,79,97	1,7,2	15,75,39	389	149	5.272409381523228e-26	1.87158604516e-24	0.052,0.028,0.059	0.025,0.035,0.019	0.02
7806	gene:Solyc02g079250.2	NA	2	+	43855372	43855487	43854564	43854667	43855794	43856003	7806	79,43,32	9,4,3	18,67,39	1,3,2	264	149	6.029170139584331e-26	2.13538779887e-24	0.832,0.859,0.858	0.91,0.926,0.917	-0.068
12858	gene:Solyc04g076830.2	NA	4	-	61707702	61707728	61706862	61706924	61709090	61709236	12858	52,31,29	289,166,170	12,36,12	96,237,143	175	149	6.131859410492275e-26	2.16686653492e-24	0.133,0.137,0.127	0.096,0.115,0.067	0.04
6365	gene:Solyc12g077590.1	NA	12	+	21427911	21427971	21425777	21425836	21428040	21428110	6365	380,348,223	9,7,5	48,230,136	6,8,5	209	149	7.914574143903489e-26	2.79055434422e-24	0.968,0.973,0.97	0.851,0.953,0.951	0.052
7818	gene:Solyc07g006190.2	NA	7	-	1019249	1019367	1018849	1018973	1020704	1020815	7818	25,3,20	4,2,4	4,12,9	0,2,0	267	149	8.195778400870326e-26	2.88322338811e-24	0.777,0.456,0.736	1.0,0.77,1.0	-0.267
14635	gene:Solyc03g083610.2	NA	3	+	53564233	53564284	53564049	53564112	53565356	53565474	14635	37,18,21	6,2,2	10,9,21	3,0,0	200	149	8.483371337151748e-26	2.97772027472e-24	0.821,0.87,0.887	0.713,1.0,1.0	-0.045
13056	gene:Solyc06g069030.2	NA	6	+	42838497	42838676	42837527	42837890	42838776	42838836	13056	366,208,263	70,64,35	35,116,95	4,22,8	328	149	1.0576948604297598e-25	3.70429293753e-24	0.704,0.596,0.773	0.799,0.705,0.844	-0.092
7805	gene:Solyc02g079250.2	NA	2	+	43855372	43855475	43854564	43854667	43855794	43856003	7805	97,73,45	9,4,3	27,85,58	1,3,2	252	149	1.1957252400784086e-25	4.17838062736e-24	0.864,0.915,0.899	0.941,0.944,0.945	-0.051
6110	gene:Solyc10g007340.2	NA	10	+	1735220	1735304	1734984	1735137	1737226	1737379	6110	36,56,31	30,39,16	10,26,12	0,10,8	233	149	1.3994128513384611e-25	4.87928614167e-24	0.434,0.479,0.553	1.0,0.624,0.49	-0.216
6799	gene:Solyc01g098520.2	NA	1	-	89017771	89017830	89016400	89016427	89017978	89018085	6799	9,5,7	11,5,13	0,2,6	0,3,0	208	149	1.749700487380475e-25	6.08709548714e-24	0.37,0.417,0.278	NA,0.323,1.0	-0.306
3548	gene:Solyc09g083010.2	NA	9	-	68702454	68702569	68702150	68702242	68702877	68702996	3548	12,12,10	34,18,26	0,6,6	0,5,3	264	149	1.7574189735914892e-25	6.1004211716e-24	0.166,0.273,0.178	NA,0.404,0.53	-0.261
4066	gene:Solyc01g014270.2	NA	1	+	11953634	11953710	11950645	11950871	11954726	11955158	4066	270,204,142	112,105,45	21,70,41	16,63,34	225	149	2.1060566214173857e-25	7.29448750332e-24	0.615,0.563,0.676	0.465,0.424,0.444	0.174
674	gene:Solyc01g097860.2	NA	1	-	88556517	88556715	88556251	88556365	88557759	88557924	674	26,40,17	478,492,250	24,35,30	108,312,276	347	149	2.2797599446211844e-25	7.87872985267e-24	0.023,0.034,0.028	0.087,0.046,0.045	-0.031
16248	gene:Solyc01g109010.2	NA	1	-	96101554	96101743	96101419	96101485	96102003	96102136	16248	26,32,30	11,8,0	1,2,8	2,8,4	338	149	2.3382981926966762e-25	8.06327442712e-24	0.51,0.638,1.0	0.181,0.099,0.469	0.466
5312	gene:Solyc06g005990.2	NA	6	+	987370	987563	986951	987027	989775	989987	5312	9,0,3	48,11,16	2,0,0	0,21,18	342	149	2.3947813807719206e-25	8.23993856673e-24	0.076,0.0,0.076	1.0,0.0,0.0	-0.283
4942	gene:Solyc10g017530.2	NA	10	+	5510636	5510811	5510043	5510540	5512391	5512452	4942	21,4,6	266,172,160	0,6,6	82,199,147	324	149	2.466385030179214e-25	8.46774204016e-24	0.035,0.011,0.017	0.0,0.014,0.018	0.01
4004	gene:Solyc06g011560.2	NA	6	+	8114818	8115056	8113882	8114042	8115306	8115339	4004	406,398,238	6,2,6	57,181,132	0,13,5	387	149	2.7729465734926234e-25	9.49946107819e-24	0.963,0.987,0.939	1.0,0.843,0.91	0.045
1090	gene:Solyc07g066670.2	NA	7	-	68037435	68037664	68037100	68037346	68039238	68039380	1090	43,39,13	401,282,160	1,0,4	9,46,11	378	149	2.8364137049878885e-25	9.69169482591e-24	0.041,0.052,0.031	0.042,0.0,0.125	-0.014
9510	gene:Solyc12g014380.1	NA	12	+	5270174	5270422	5269075	5269139	5271458	5271532	9510	25,34,6	315,341,226	4,38,8	53,150,92	397	149	2.8414146717146424e-25	9.69169482591e-24	0.029,0.036,0.01	0.028,0.087,0.032	-0.024
10257	gene:Solyc06g075520.2	NA	6	+	46899096	46899247	46898659	46898800	46899902	46900198	10257	5,0,2	8,9,4	0,2,0	2,6,1	300	149	2.921196933315465e-25	9.94220821773e-24	0.237,0.0,0.199	0.0,0.142,0.0	0.098
3648	gene:Solyc01g109850.2	NA	1	-	96690202	96690323	96690016	96690113	96690723	96690885	3648	23,21,8	2,3,0	0,15,10	0,8,0	270	149	2.99068975660695e-25	1.01566931345e-23	0.864,0.794,1.0	NA,0.509,1.0	0.132
6842	gene:Solyc05g026490.2	NA	5	-	41507751	41507968	41505982	41506499	41511424	41511688	6842	40,12,21	416,284,285	0,6,1	24,101,54	366	149	3.463200678611171e-25	1.17359867489e-23	0.038,0.017,0.029	0.0,0.024,0.007	0.018
1648	gene:Solyc02g082270.2	NA	2	+	45976585	45976707	45976243	45976436	45976817	45977943	1648	11,9,5	299,223,201	0,2,4	118,238,146	271	149	3.4723296749874487e-25	1.17415630605e-23	0.02,0.022,0.013	0.0,0.005,0.015	0.012
2737	gene:Solyc11g039950.1	NA	11	-	40567599	40567679	40563334	40563382	40569929	40570089	2737	3,10,4	45,27,19	2,0,2	7,19,15	229	149	3.602390023679484e-25	1.21551611767e-23	0.042,0.194,0.12	0.157,0.0,0.08	0.04
12441	gene:Solyc02g085290.2	NA	2	-	48234884	48235030	48234726	48234810	48235582	48235657	12441	18,16,16	52,42,32	1,4,0	28,69,44	295	149	3.78576027869087e-25	1.27464761315e-23	0.149,0.161,0.202	0.018,0.028,0.0	0.155
1827	gene:Solyc04g064680.2	NA	4	-	55827067	55827269	55826820	55826967	55829715	55830188	1827	63,35,40	56,44,30	9,30,8	19,45,14	351	149	4.580302969937271e-25	1.53886410275e-23	0.323,0.252,0.361	0.167,0.221,0.195	0.118
14587	gene:Solyc04g018100.2	NA	4	+	9579746	9579931	9578339	9578395	9580520	9580568	14587	51,11,20	5,1,2	3,12,10	3,2,6	334	149	5.441358888178286e-25	1.82425044777e-23	0.82,0.831,0.817	0.308,0.728,0.426	0.335
5849	gene:Solyc08g067090.2	NA	8	+	56004689	56004771	56004423	56004462	56006265	56006383	5849	21,18,12	129,55,93	0,17,0	28,83,37	231	149	5.797541244196519e-25	1.93951859534e-23	0.095,0.174,0.077	0.0,0.117,0.0	0.076
16300	gene:Solyc05g050770.2	NA	5	+	60926877	60926980	60926626	60926749	60927080	60927118	16300	110,91,110	11,11,4	14,77,32	0,1,5	252	149	6.201942019862455e-25	2.07039298493e-23	0.855,0.83,0.942	1.0,0.979,0.791	-0.048
4843	gene:Solyc03g082590.2	NA	3	+	52517075	52517254	52516499	52516945	52518920	52519056	4843	98,48,51	77,20,49	11,37,13	9,33,35	328	149	6.571514000746134e-25	2.18910944101e-23	0.366,0.522,0.321	0.357,0.337,0.144	0.124
653	gene:Solyc08g081250.2	NA	8	-	64310777	64310882	64310225	64310321	64311438	64311495	653	362,153,226	536,218,573	72,235,89	165,479,270	254	149	7.864431218031344e-25	2.61425690277e-23	0.284,0.292,0.188	0.204,0.223,0.162	0.058
16154	gene:Solyc04g010000.2	NA	4	+	3317161	3317330	3316294	3316577	3317406	3317584	16154	6,5,1	73,53,57	0,0,2	10,28,41	318	149	8.915370935202734e-25	2.95733974574e-23	0.037,0.042,0.008	0.0,0.0,0.022	0.022
7205	gene:Solyc06g065480.2	NA	6	-	40876789	40876886	40876632	40876684	40879762	40880038	7205	281,128,150	15,2,7	15,69,64	0,3,1	246	149	9.91953909171903e-25	3.28349300314e-23	0.919,0.975,0.928	1.0,0.933,0.975	-0.029
4620	gene:Solyc08g077520.2	NA	8	-	61506683	61506703	61505390	61505596	61507681	61507738	4620	10,7,3	5,2,3	2,0,6	2,0,0	169	149	1.0071865984982118e-24	3.3268963643e-23	0.638,0.755,0.469	0.469,NA,1.0	-0.114
5991	gene:Solyc05g018810.2	NA	5	+	23878101	23878227	23877984	23878002	23879263	23879625	5991	383,384,210	36,40,31	156,370,239	9,19,29	275	149	1.0476468517043902e-24	3.45327292085e-23	0.852,0.839,0.786	0.904,0.913,0.817	-0.052
15888	gene:Solyc03g124030.2	NA	3	-	70745161	70745255	70743790	70743883	70746502	70746540	15888	97,39,48	4,2,1	25,41,12	0,0,2	243	149	1.1187452046935754e-24	3.67989774877e-23	0.937,0.923,0.967	1.0,1.0,0.786	0.014
3547	gene:Solyc09g083010.2	NA	9	-	68702429	68702569	68702150	68702242	68702877	68703011	3547	10,12,10	34,18,26	0,6,6	0,5,3	289	149	1.1385416915924284e-24	3.73717973663e-23	0.132,0.256,0.165	NA,0.382,0.508	-0.261
16081	gene:Solyc01g087370.2	NA	1	-	82322601	82322699	82314087	82314163	82325567	82325694	16081	12,5,7	28,19,21	0,4,4	0,5,2	247	149	1.2467301426369698e-24	4.08375698079e-23	0.205,0.137,0.167	NA,0.326,0.547	-0.267
8827	gene:Solyc04g016130.2	NA	4	-	6857533	6857586	6857257	6857376	6858545	6858727	8827	7,2,1	60,56,45	2,0,0	6,21,14	202	149	1.357973170071202e-24	4.43887479967e-23	0.079,0.026,0.016	0.197,0.0,0.0	-0.025
13064	gene:Solyc01g106010.2	NA	1	-	93996688	93996853	93996144	93996541	93997098	93997611	13064	76,20,25	41,23,17	1,10,1	7,8,9	314	149	1.4952617219257103e-24	4.87747534657e-23	0.468,0.292,0.411	0.063,0.372,0.05	0.229
13037	gene:Solyc02g061840.2	NA	2	-	33356337	33356546	33355876	33355946	33356637	33356787	13037	135,136,79	342,323,228	16,45,35	105,259,177	358	149	1.5058988604848238e-24	4.90198197531e-23	0.141,0.149,0.126	0.06,0.067,0.076	0.071
12440	gene:Solyc02g085290.2	NA	2	-	48234891	48235030	48234726	48234810	48235582	48235657	12440	17,17,12	52,42,32	1,4,0	28,69,44	288	149	2.1461163425241334e-24	6.97154563441e-23	0.145,0.173,0.162	0.018,0.029,0.0	0.144
2808	gene:Solyc11g073130.1	NA	11	+	56218367	56218522	56218161	56218215	56220377	56220445	2808	15,17,10	451,449,300	1,10,4	134,366,253	304	149	2.2247792847925484e-24	7.21214606992e-23	0.016,0.018,0.016	0.004,0.013,0.008	0.008
2112	gene:Solyc09g057880.2	NA	9	+	51694180	51694308	51693819	51694088	51695222	51695674	2112	5,0,4	23,34,25	0,2,0	3,8,7	277	149	2.78584383180305e-24	9.00259438486e-23	0.105,0.0,0.079	0.0,0.119,0.0	0.022
9165	gene:Solyc05g018700.2	NA	5	-	22832424	22832513	22832261	22832292	22832636	22832816	9165	9,0,12	306,156,170	0,0,3	35,162,77	238	149	2.7885665207394653e-24	9.00259438486e-23	0.018,0.0,0.042	0.0,0.0,0.024	0.012
14154	gene:Solyc02g066830.2	NA	2	+	36988943	36989065	36988269	36988668	36989146	36989212	14154	81,45,39	6,5,0	5,26,10	0,1,0	271	149	3.428704435601759e-24	1.1046483079e-22	0.881,0.832,1.0	1.0,0.935,1.0	-0.074
6217	gene:Solyc08g048500.2	NA	8	-	12406991	12407577	12406341	12406836	12408012	12408132	6217	839,327,567	4,14,6	135,343,217	0,6,0	735	149	3.682677837466716e-24	1.18404129651e-22	0.977,0.826,0.95	1.0,0.921,1.0	-0.056
14197	gene:Solyc09g091550.2	NA	9	+	70803664	70803805	70802563	70802704	70804531	70805153	14197	0,6,0	2,1,1	0,2,0	0,0,2	290	149	3.718730543808709e-24	1.19318777571e-22	0.0,0.755,0.0	NA,1.0,0.0	-0.248
8919	gene:Solyc11g005170.1	NA	11	+	150235	150348	150025	150082	150551	150607	8919	12,7,10	551,360,339	2,5,12	67,218,112	262	149	3.926263023125478e-24	1.25720544557e-22	0.012,0.011,0.016	0.017,0.013,0.057	-0.016
16298	gene:Solyc05g050770.2	NA	5	+	60925476	60925622	60923206	60923456	60925836	60925913	16298	196,90,145	7,7,8	20,75,59	0,11,6	295	149	5.0139744664794474e-24	1.60222524194e-22	0.934,0.867,0.902	1.0,0.775,0.832	0.032
1177	gene:Solyc02g079300.2	NA	2	-	43908520	43908633	43907731	43907851	43909054	43909140	1177	2,0,4	29,20,20	1,6,1	3,18,6	262	149	5.4102689897485224e-24	1.72534797661e-22	0.038,0.0,0.102	0.159,0.159,0.087	-0.088
6623	gene:Solyc07g062160.2	NA	7	+	64970220	64970398	64970012	64970130	64971158	64971587	6623	25,0,5	8,3,2	0,0,2	0,2,4	327	149	5.7140641584358695e-24	1.81853279201e-22	0.587,0.0,0.533	NA,0.0,0.186	0.28
13582	gene:Solyc08g082880.2	NA	8	+	65543760	65543842	65543439	65543535	65544001	65544090	13582	0,0,1	6,9,3	0,2,1	0,1,4	231	149	7.967253474662366e-24	2.5304900206e-22	0.0,0.0,0.177	NA,0.563,0.139	-0.292
13529	gene:Solyc12g070270.1	NA	12	+	29975852	29975867	29972931	29973034	29975935	29976063	13529	3,3,2	7,14,1	1,9,3	0,0,2	164	149	8.288654632503405e-24	2.62725234715e-22	0.28,0.163,0.645	1.0,1.0,0.577	-0.496
14629	gene:Solyc03g083610.2	NA	3	+	53564229	53564284	53564049	53564112	53565356	53565474	14629	140,87,88	6,2,2	30,71,75	3,0,0	204	149	8.900267957980661e-24	2.81542750526e-22	0.945,0.969,0.97	0.88,1.0,1.0	0.001
6439	gene:Solyc09g064930.2	NA	9	+	62483453	62483524	62482931	62483205	62484079	62484188	6439	1789,1123,1195	127,93,98	45,96,68	0,5,6	220	149	8.94764062968905e-24	2.82471793722e-22	0.905,0.891,0.892	1.0,0.929,0.885	-0.042
13645	gene:Solyc03g025690.2	NA	3	-	3116900	3117049	3116562	3116821	3117143	3117278	13645	158,151,111	0,2,0	8,55,67	2,8,6	298	149	9.530333526071678e-24	3.00262917719e-22	1.0,0.974,1.0	0.667,0.775,0.848	0.228
12614	gene:Solyc02g082460.2	NA	2	-	46154924	46155149	46154481	46154541	46156375	46156496	12614	39,4,25	132,117,103	0,14,10	41,101,82	374	149	1.0252435630182787e-23	3.223661624e-22	0.105,0.013,0.088	0.0,0.052,0.046	0.036
4489	gene:Solyc04g078130.2	NA	4	+	62963616	62963689	62960463	62960647	62965282	62965708	4489	11,18,12	65,80,34	7,14,15	9,35,47	222	149	1.2065480990029567e-23	3.78614793467e-22	0.102,0.131,0.192	0.343,0.212,0.176	-0.102
14332	gene:Solyc03g113770.2	NA	3	-	63823068	63823164	63822287	63822609	63823565	63823665	14332	120,114,82	7,7,4	7,24,29	2,7,1	245	149	1.2115155990745519e-23	3.79414765459e-22	0.912,0.908,0.926	0.68,0.676,0.946	0.148
12820	gene:Solyc02g020980.2	NA	2	-	20858177	20858273	20856457	20856575	20860484	20860981	12820	19,7,8	343,150,222	3,3,0	38,111,57	245	149	1.2869567519459672e-23	4.02238076455e-22	0.033,0.028,0.021	0.046,0.016,0.0	0.007
3259	gene:Solyc05g044630.2	NA	5	+	57235177	57235295	57234584	57234674	57236038	57236337	3259	422,401,259	56,45,32	148,370,277	10,31,19	267	149	1.3638018564170722e-23	4.25408571117e-22	0.808,0.833,0.819	0.892,0.869,0.891	-0.064
8821	gene:Solyc06g019200.2	NA	6	-	18152775	18152861	18152501	18152555	18153053	18153111	8821	100,103,84	22,12,10	16,33,41	2,22,16	235	149	1.5969636837925866e-23	4.97150003943e-22	0.742,0.845,0.842	0.835,0.487,0.619	0.163
9240	gene:Solyc11g072120.1	NA	11	-	55375524	55375625	55374802	55375376	55376587	55376787	9240	4,6,2	59,48,22	0,7,3	8,18,7	250	149	1.677482521810357e-23	5.2118219341e-22	0.039,0.069,0.051	0.0,0.188,0.203	-0.077
12500	gene:Solyc04g080650.2	NA	4	-	64761603	64761657	64761392	64761499	64762047	64762134	12500	6,6,2	3,0,0	0,4,0	1,0,0	203	149	1.815109404898412e-23	5.62827402428e-22	0.595,1.0,1.0	0.0,1.0,NA	0.365
13377	gene:Solyc03g097460.2	NA	3	-	59794276	59794365	59793879	59794197	59794884	59795099	13377	8,0,4	33,3,20	0,2,0	6,11,5	238	149	2.5143523589304066e-23	7.78110227054e-22	0.132,0.0,0.111	0.0,0.102,0.0	0.047
340	gene:Solyc07g022760.2	NA	7	-	21381288	21381377	21372573	21372972	21389875	21389968	340	7,4,6	2,0,2	2,0,2	0,0,5	238	149	3.0763476894959543e-23	9.50155418271e-22	0.687,1.0,0.653	1.0,NA,0.2	0.18
9110	gene:Solyc03g097830.2	NA	3	+	60165862	60166064	60165698	60165760	60167078	60167388	9110	15,2,3	52,30,38	4,0,0	4,22,12	351	149	3.2185410460963474e-23	9.92120019907e-22	0.109,0.028,0.032	0.298,0.0,0.0	-0.043
5244	gene:Solyc09g075070.2	NA	9	-	66888173	66888229	66888025	66888105	66888662	66888726	5244	65,65,42	3,3,1	18,37,20	0,0,2	205	149	3.2424100376971027e-23	9.97517911597e-22	0.94,0.94,0.968	1.0,1.0,0.879	-0.01
12837	gene:Solyc04g009510.2	NA	4	+	2930226	2930293	2930037	2930145	2930661	2930761	12837	3,2,0	7,2,6	0,4,1	0,4,3	216	149	4.4024962359768e-23	1.35176449985e-21	0.228,0.408,0.0	NA,0.408,0.187	-0.085
16040	gene:Solyc05g013240.2	NA	5	+	6331368	6331535	6329769	6330269	6331622	6331897	16040	183,228,119	445,387,237	23,39,31	19,71,45	316	149	5.022883445850531e-23	1.53923908721e-21	0.162,0.217,0.191	0.363,0.206,0.245	-0.081
9155	gene:Solyc04g008730.2	NA	4	-	2394804	2394830	2394550	2394730	2394919	2395048	9155	216,208,116	21,8,5	81,232,145	2,9,6	175	149	5.782102997570149e-23	1.76844436709e-21	0.898,0.957,0.952	0.972,0.956,0.954	-0.025
10235	gene:Solyc03g114980.2	NA	3	+	64838028	64838041	64837866	64837875	64839342	64839736	10235	1,0,2	9,2,3	1,0,2	0,0,2	162	149	6.000702504534401e-23	1.83173195129e-21	0.093,0.0,0.38	1.0,NA,0.479	-0.582
5178	gene:Solyc01g102660.2	NA	1	+	91407727	91407781	91406887	91406959	91407880	91407956	5178	2802,2302,1835	196,209,163	113,362,258	5,25,16	203	149	6.587395487270685e-23	2.00691718826e-21	0.913,0.89,0.892	0.943,0.914,0.922	-0.028
9392	gene:Solyc08g067740.2	NA	8	-	56724063	56724119	56719733	56719812	56724484	56724902	9392	4,0,7	12,9,7	2,0,9	0,6,2	205	149	6.88296301344247e-23	2.09290096281e-21	0.195,0.0,0.421	1.0,0.0,0.766	-0.383
15474	gene:Solyc08g078370.2	NA	8	-	62198317	62198386	62197981	62198053	62198755	62198833	15474	19,7,8	49,27,23	2,15,4	6,13,8	218	149	6.962765824894498e-23	2.11307148535e-21	0.21,0.151,0.192	0.186,0.441,0.255	-0.11
3801	gene:Solyc08g062560.2	NA	8	-	51393193	51393227	51392791	51392808	51393965	51394024	3801	19,5,6	46,18,33	0,1,2	3,12,5	183	149	8.239867004272159e-23	2.49582072002e-21	0.252,0.184,0.129	0.0,0.064,0.246	0.085
14068	gene:Solyc01g109990.2	NA	1	+	96814623	96814680	96813659	96813714	96814816	96814931	14068	3,2,5	64,19,39	0,1,0	7,12,14	206	149	8.702369695916179e-23	2.63083199478e-21	0.033,0.071,0.085	0.0,0.057,0.0	0.044
7281	gene:Solyc05g056260.2	NA	5	-	65613392	65613624	65612888	65613095	65613794	65613971	7281	72,13,23	197,158,110	7,7,13	46,169,106	381	149	8.912170451569757e-23	2.68907604587e-21	0.125,0.031,0.076	0.056,0.016,0.046	0.038
7763	gene:Solyc10g005840.2	NA	10	+	651540	651601	651367	651450	653547	653643	7763	37,23,10	5,4,0	5,3,1	0,0,6	210	149	1.0365172442526461e-22	3.12148859162e-21	0.84,0.803,1.0	1.0,1.0,0.106	0.179
9970	gene:Solyc01g103620.2	NA	1	-	92184039	92184251	92183610	92183766	92184430	92184571	9970	10,0,7	19,8,8	0,5,0	6,5,8	361	149	1.3675987547503565e-22	4.11065602721e-21	0.178,0.0,0.265	0.0,0.292,0.0	0.05
10451	gene:Solyc07g066300.2	NA	7	+	67782930	67783012	67782050	67782120	67783108	67783293	10451	7,4,3	59,68,40	0,5,6	4,19,21	231	149	1.7370603450160931e-22	5.21118103505e-21	0.071,0.037,0.046	0.0,0.145,0.156	-0.049
15464	gene:Solyc02g067990.2	NA	2	-	38052779	38052912	38052536	38052698	38053020	38053146	15464	17,13,14	51,36,36	1,1,3	21,64,44	282	149	1.7613835147921496e-22	5.27406628761e-21	0.15,0.16,0.17	0.025,0.008,0.035	0.137
9187	gene:Solyc07g042830.2	NA	7	-	56341470	56341511	56341111	56341217	56342050	56342116	9187	730,914,462	9,13,10	32,64,77	2,9,10	190	149	1.7970995734731358e-22	5.37076043958e-21	0.985,0.982,0.973	0.926,0.848,0.858	0.103
6671	gene:Solyc08g065310.2	NA	8	-	53218715	53218874	53218237	53218431	53218969	53219068	6671	29,21,16	14,15,5	4,10,8	4,2,17	308	149	1.9697955108318102e-22	5.87568280702e-21	0.501,0.404,0.608	0.326,0.708,0.185	0.098
12718	gene:Solyc02g093790.2	NA	2	-	54508944	54508980	54507025	54507653	54509103	54510185	12718	3,3,1	37,49,26	0,0,2	19,36,31	185	149	2.3083566884140245e-22	6.87250786361e-21	0.061,0.047,0.03	0.0,0.0,0.049	0.03
3904	gene:Solyc02g092920.2	NA	2	+	53874355	53874460	53872760	53872928	53875015	53875200	3904	53,59,31	0,2,0	37,78,48	3,0,3	254	149	3.028248913479323e-22	8.99871694176e-21	1.0,0.945,1.0	0.879,1.0,0.904	0.054
8673	gene:Solyc03g019770.2	NA	3	-	61384592	61384707	61383047	61384065	61384786	61384981	8673	0,2,0	35,15,20	0,5,0	5,12,7	264	149	3.341825517099784e-22	9.91176604221e-21	0.0,0.07,0.0	0.0,0.19,0.0	-0.04
3703	gene:Solyc02g085740.2	NA	2	+	48543573	48543654	48542941	48543109	48544009	48544100	3703	63,69,17	3,8,2	5,16,20	0,6,4	230	149	3.5599911560247896e-22	1.05389172147e-20	0.932,0.848,0.846	1.0,0.633,0.764	0.076
8383	gene:Solyc04g074690.2	NA	4	-	60608516	60608726	60608354	60608412	60609698	60609869	8383	14,8,19	5,4,9	0,4,2	4,4,5	359	149	5.825632984294904e-22	1.72135935073e-20	0.537,0.454,0.467	0.0,0.293,0.142	0.341
12857	gene:Solyc04g076830.2	NA	4	-	61707702	61707728	61706858	61707060	61709090	61709236	12857	4,0,0	9,4,2	0,4,2	4,2,1	175	149	6.940911982010981e-22	2.04704716161e-20	0.275,0.0,0.0	0.0,0.63,0.63	-0.328
5177	gene:Solyc01g102660.2	NA	1	+	91407698	91407781	91406776	91406959	91407880	91407956	5177	966,839,686	196,209,163	49,124,96	5,25,16	232	149	7.017329605231389e-22	2.06570171681e-20	0.76,0.721,0.73	0.863,0.761,0.794	-0.069
5069	gene:Solyc07g064510.2	NA	7	-	66623591	66623665	66622321	66622452	66623969	66624435	5069	6,10,2	2,4,1	2,0,2	0,2,0	223	149	7.821244891666466e-22	2.29803993165e-20	0.667,0.626,0.572	1.0,0.0,1.0	-0.045
12502	gene:Solyc04g080650.2	NA	4	-	64761590	64761657	64761392	64761499	64762047	64762134	12502	6,8,5	3,0,0	0,8,0	1,0,0	216	149	8.185391044741421e-22	2.40053804658e-20	0.58,1.0,1.0	0.0,1.0,NA	0.36
8825	gene:Solyc04g016130.2	NA	4	-	6862841	6862913	6862557	6862710	6863180	6863282	8825	21,5,17	5,3,2	0,4,2	0,3,2	221	149	8.525567632137045e-22	2.49563724157e-20	0.739,0.529,0.851	NA,0.473,0.403	0.268
4588	gene:Solyc02g064580.2	NA	2	+	35687639	35687787	35686578	35686687	35689208	35689425	4588	1,6,0	109,54,47	0,6,2	12,38,21	297	149	9.022718158395e-22	2.63624670215e-20	0.005,0.053,0.0	0.0,0.073,0.046	-0.02
12376	gene:Solyc10g045540.1	NA	10	+	34557468	34557591	34550557	34550704	34561244	34561427	12376	98,94,60	17,7,8	25,52,38	3,14,9	272	149	9.100195696359579e-22	2.65394183041e-20	0.759,0.88,0.804	0.82,0.67,0.698	0.085
9520	gene:Solyc06g082290.2	NA	6	-	48165385	48165569	48164788	48165310	48166998	48168090	9520	18,16,12	53,66,45	0,6,6	17,46,30	333	149	9.442044108435299e-22	2.74852823862e-20	0.132,0.098,0.107	0.0,0.055,0.082	0.067
15579	gene:Solyc01g087640.2	NA	1	-	82585132	82585319	82584221	82584644	82586641	82586807	15579	570,495,353	0,3,3	63,211,153	2,4,2	336	149	1.041343282913656e-21	3.02568076091e-20	1.0,0.987,0.981	0.933,0.959,0.971	0.035
16250	gene:Solyc01g109010.2	NA	1	-	96101554	96101633	96101419	96101485	96102003	96102136	16250	7,4,7	11,8,0	1,0,2	2,8,4	228	149	1.121147901951405e-21	3.25153615187e-20	0.294,0.246,1.0	0.246,0.0,0.246	0.349
6626	gene:Solyc02g072230.2	NA	2	+	41545264	41545426	41544776	41544819	41545704	41545782	6626	23,7,12	64,52,40	1,9,2	15,33,24	311	149	1.32782222864269e-21	3.84382486483e-20	0.147,0.061,0.126	0.031,0.116,0.038	0.05
4051	gene:Solyc07g044830.2	NA	7	+	57881058	57881163	57879283	57879467	57881879	57882054	4051	9,10,10	206,222,140	1,2,3	41,91,57	254	149	1.3659046012917444e-21	3.94678511865e-20	0.025,0.026,0.04	0.014,0.013,0.03	0.011
6643	gene:Solyc01g090290.2	NA	1	+	83963880	83963989	83963442	83963581	83964409	83964727	6643	98,140,92	4,8,6	28,125,88	5,2,0	258	149	1.6053299226034064e-21	4.6300783981e-20	0.934,0.91,0.899	0.764,0.973,1.0	0.002
10140	gene:Solyc05g024490.2	NA	5	-	32234729	32234816	32233626	32233682	32235550	32235762	10140	22,37,11	4,4,4	0,18,5	0,0,2	236	149	1.9387121519321627e-21	5.58135663556e-20	0.776,0.854,0.635	NA,1.0,0.612	-0.051
4583	gene:Solyc09g057870.2	NA	9	-	51564772	51564844	51563806	51564255	51565027	51565231	4583	43,35,20	33,35,25	5,17,7	6,37,15	221	149	2.3421403308728153e-21	6.73043622553e-20	0.468,0.403,0.35	0.36,0.237,0.239	0.128
8050	gene:Solyc07g014730.2	NA	7	+	5198632	5198668	5197541	5197782	5198758	5198884	8050	39,38,31	2,0,1	20,45,28	2,8,2	185	149	2.426133939983651e-21	6.95905695034e-20	0.94,1.0,0.961	0.89,0.819,0.919	0.091
13051	gene:Solyc01g005280.2	NA	1	-	205768	205828	205088	205199	206069	206106	13051	9,14,4	1,0,2	8,14,4	3,4,0	209	149	2.5822734402441765e-21	7.39340698493e-20	0.865,1.0,0.588	0.655,0.714,1.0	0.028
10862	gene:Solyc09g018370.2	NA	9	+	14546884	14546931	14546621	14546741	14547018	14547220	10862	37,24,9	2,2,0	0,10,6	0,0,4	196	149	3.167585670749019e-21	9.05271751804e-20	0.934,0.901,1.0	NA,1.0,0.533	0.178
11556	gene:Solyc01g087610.2	NA	1	-	82573997	82574071	82573262	82573474	82574833	82575296	11556	89,45,73	15,1,15	7,21,10	0,4,0	223	149	3.194547344222326e-21	9.11317233288e-20	0.799,0.968,0.765	1.0,0.778,1.0	-0.082
4670	gene:Solyc09g007190.2	NA	9	+	809071	809198	807027	807258	809300	809346	4670	748,658,381	43,22,23	47,126,94	0,3,2	276	149	3.588514390303891e-21	1.02184738265e-19	0.904,0.942,0.899	1.0,0.958,0.962	-0.058
8781	gene:Solyc06g051380.1	NA	6	+	34724044	34724220	34723911	34723965	34724311	34724403	8781	9,0,2	35,6,18	0,1,2	0,2,0	325	149	3.8851541102293395e-21	1.1043128259e-19	0.105,0.0,0.048	NA,0.186,1.0	-0.542
2462	gene:Solyc01g094680.2	NA	1	+	86132065	86132136	86131509	86131652	86132651	86132735	2462	388,448,305	5,3,2	54,177,111	8,0,5	220	149	4.064492769030216e-21	1.15319876214e-19	0.981,0.99,0.99	0.821,1.0,0.938	0.067
3884	gene:Solyc09g065950.2	NA	9	-	64231686	64231731	64230988	64231090	64231826	64231942	3884	25,4,13	132,109,92	0,6,4	21,79,45	194	149	4.226443617664858e-21	1.19698376103e-19	0.127,0.027,0.098	0.0,0.055,0.064	0.044
16329	gene:Solyc02g083260.2	NA	2	-	46714213	46714761	46713555	46714118	46715477	46715660	16329	159,145,124	3,3,0	33,86,46	0,0,2	697	149	4.3727794326445735e-21	1.23619656393e-19	0.919,0.912,1.0	1.0,1.0,0.831	0.0
8066	gene:Solyc02g090930.2	NA	2	-	52400026	52400105	52399186	52399812	52401707	52401741	8066	72,44,41	252,209,203	7,18,10	58,197,146	228	149	4.7504956580606396e-21	1.34056253372e-19	0.157,0.121,0.117	0.073,0.056,0.043	0.074
3202	gene:Solyc11g008000.1	NA	11	-	2207059	2207123	2206693	2206882	2207237	2207518	3202	21,36,18	291,235,188	2,3,5	23,97,77	213	149	4.788962516638926e-21	1.34899141627e-19	0.048,0.097,0.063	0.057,0.021,0.043	0.029
11257	gene:Solyc03g043950.2	NA	3	+	7749212	7749310	7748363	7748781	7750034	7750146	11257	475,536,274	80,66,27	57,187,103	4,18,10	247	149	5.4463030510549165e-21	1.53140671812e-19	0.782,0.83,0.86	0.896,0.862,0.861	-0.049
13319	gene:Solyc07g062080.2	NA	7	+	64908868	64908914	64908221	64908281	64909007	64909157	13319	15,5,5	51,25,51	3,3,0	9,28,12	195	149	5.746210921280902e-21	1.61284524785e-19	0.183,0.133,0.07	0.203,0.076,0.0	0.036
12971	gene:Solyc03g062910.2	NA	3	+	32475025	32475243	32473887	32473906	32481568	32481622	12971	0,0,3	9,27,17	0,4,0	0,5,2	367	149	5.8818937694922196e-21	1.64798059363e-19	0.0,0.0,0.067	NA,0.245,0.0	-0.1
13805	gene:Solyc04g025990.2	NA	4	+	20087401	20087480	20087052	20087267	20087753	20087806	13805	11,2,3	244,106,101	2,0,0	21,70,55	228	149	5.9292550969120475e-21	1.65828899234e-19	0.029,0.012,0.019	0.059,0.0,0.0	0.0
9275	gene:Solyc04g056590.2	NA	4	-	54548661	54548752	54548043	54548119	54549266	54549340	9275	104,46,48	8,4,3	9,27,21	0,1,2	240	149	6.414279374815151e-21	1.79074810304e-19	0.89,0.877,0.909	1.0,0.944,0.867	-0.045
3794	gene:Solyc08g062560.2	NA	8	-	51393193	51393300	51392791	51392808	51393965	51394024	3794	18,6,7	46,18,33	0,1,3	3,12,5	256	149	6.4323977105682656e-21	1.79261669767e-19	0.186,0.162,0.11	0.0,0.046,0.259	0.051
12313	gene:Solyc12g015970.1	NA	12	+	6002121	6002174	6001915	6002003	6003566	6003943	12313	265,304,144	5,3,9	41,102,61	6,2,9	202	149	9.505058262442266e-21	2.6442263145e-19	0.975,0.987,0.922	0.834,0.974,0.833	0.081
10689	gene:Solyc05g056040.2	NA	5	-	65425977	65426034	65425744	65425897	65427339	65427435	10689	116,41,55	5,1,4	4,7,2	0,7,0	206	149	9.705090282629562e-21	2.69509498291e-19	0.944,0.967,0.909	1.0,0.42,1.0	0.133
8954	gene:Solyc09g065010.2	NA	9	-	62691411	62691531	62687811	62687861	62694428	62694596	8954	44,20,36	3,2,0	8,18,17	0,0,2	269	149	1.0742682957456041e-20	2.97796281983e-19	0.89,0.847,1.0	1.0,1.0,0.825	-0.029
16247	gene:Solyc01g109010.2	NA	1	-	96101554	96101733	96101419	96101485	96102003	96102136	16247	24,32,29	11,8,0	1,2,8	2,8,4	328	149	1.2183495366032357e-20	3.37141168065e-19	0.498,0.645,1.0	0.185,0.102,0.476	0.46
85	gene:Solyc06g084160.2	NA	6	+	49374228	49374291	49373255	49373402	49374513	49374630	85	669,658,482	7,7,6	158,426,305	5,11,3	212	149	1.2254817711088258e-20	3.38517763886e-19	0.985,0.985,0.983	0.957,0.965,0.986	0.015
11402	gene:Solyc09g090240.1	NA	9	+	69777752	69777819	69777339	69777410	69778050	69778112	11402	2,1,2	18,7,11	0,0,2	4,4,4	216	149	1.2351231089728798e-20	3.4058139859e-19	0.071,0.09,0.111	0.0,0.0,0.256	0.005
3264	gene:Solyc01g088460.2	NA	1	+	83265607	83265822	83264526	83264777	83266367	83266608	3264	35,15,8	353,271,217	12,20,14	44,179,100	364	149	1.2846430931853579e-20	3.53614914598e-19	0.039,0.022,0.015	0.1,0.044,0.054	-0.041
4880	gene:Solyc10g076860.1	NA	10	+	59829374	59829530	59827751	59827886	59831384	59831468	4880	203,137,107	4,5,2	24,130,87	3,3,7	305	149	1.4183492088923812e-20	3.89735535683e-19	0.961,0.93,0.963	0.796,0.955,0.859	0.081
6694	gene:Solyc12g008900.1	NA	12	-	2210429	2210480	2209296	2209588	2210897	2211161	6694	40,17,30	89,37,87	1,11,0	0,6,2	200	149	1.6284964469378213e-20	4.46697714204e-19	0.251,0.255,0.204	1.0,0.577,0.0	-0.289
1215	gene:Solyc06g082380.2	NA	6	-	48216293	48216376	48215350	48215617	48216933	48217339	1215	29,38,11	5,10,2	4,19,11	0,15,2	232	149	1.9925108643230833e-20	5.45593289027e-19	0.788,0.709,0.779	1.0,0.449,0.779	0.016
505	gene:Solyc05g017890.2	NA	5	-	19069718	19070014	19068775	19069111	19075132	19076293	505	381,353,204	3,7,0	68,158,139	0,2,0	445	149	2.3220529820162535e-20	6.34721451008e-19	0.977,0.944,1.0	1.0,0.964,1.0	-0.014
14753	gene:Solyc01g087190.2	NA	1	-	82124699	82124843	82124515	82124607	82125812	82126274	14753	9,8,5	127,65,47	0,7,0	29,144,93	293	149	2.6217422308580843e-20	7.15393662646e-19	0.035,0.059,0.051	0.0,0.024,0.0	0.04
1480	gene:Solyc03g123890.2	NA	3	-	70581126	70581201	70580682	70580742	70581405	70581573	1480	5,0,2	18,22,25	0,2,4	0,30,26	224	149	2.8640606790305476e-20	7.80158195382e-19	0.156,0.0,0.051	NA,0.042,0.093	0.001
4107	gene:Solyc06g066470.2	NA	6	-	41726015	41726152	41725843	41725906	41726628	41726736	4107	117,26,51	49,17,27	7,8,14	2,14,12	286	149	3.485716000459554e-20	9.47848943626e-19	0.554,0.443,0.496	0.646,0.229,0.378	0.08
15578	gene:Solyc01g087640.2	NA	1	-	82585132	82585313	82584221	82584644	82586641	82586807	15578	331,259,176	0,3,3	17,99,67	2,4,2	330	149	3.7640593952027076e-20	1.02176629603e-18	1.0,0.975,0.964	0.793,0.918,0.938	0.097
5639	gene:Solyc06g074260.2	NA	6	-	45909433	45909651	45906994	45907124	45911783	45912547	5639	8,3,1	3,4,3	2,8,2	0,2,1	367	149	3.9044590099137394e-20	1.05804770061e-18	0.52,0.233,0.119	1.0,0.619,0.448	-0.398
8996	gene:Solyc02g086970.2	NA	2	-	49538774	49538928	49538404	49538634	49539281	49539518	8996	108,63,53	6,4,0	44,89,64	1,2,0	303	149	3.978399765504273e-20	1.07622572967e-18	0.898,0.886,1.0	0.956,0.956,1.0	-0.043
401	gene:Solyc11g069040.2	GLX1	11	-	53612629	53612673	53611557	53611897	53612773	53612879	401	3,1,7	178,208,123	2,6,0	23,50,35	193	149	5.060927130723474e-20	1.36671164683e-18	0.013,0.004,0.042	0.063,0.085,0.0	-0.03
15181	gene:Solyc01g067120.2	NA	1	-	75484296	75484344	75483434	75483638	75484532	75484600	15181	15,25,4	19,16,9	0,3,9	0,4,0	197	149	7.523850876615969e-20	2.02833711777e-18	0.374,0.542,0.252	NA,0.362,1.0	-0.292
1284	gene:Solyc08g078610.2	NA	8	-	62381947	62382050	62381520	62381819	62382255	62382703	1284	21,18,16	61,28,36	0,17,0	18,38,38	252	149	7.716553807109187e-20	2.07671919783e-18	0.169,0.275,0.208	0.0,0.209,0.0	0.148
5129	gene:Solyc06g069020.2	NA	6	+	42824786	42824856	42823728	42823799	42825757	42825910	5129	298,151,273	133,62,57	118,498,195	20,24,18	219	149	9.562304210211492e-20	2.56905056607e-18	0.604,0.624,0.765	0.801,0.934,0.881	-0.208
11846	gene:Solyc09g091190.2	NA	9	-	70511118	70511257	70510909	70510973	70511842	70512030	11846	5,2,7	86,95,61	0,2,0	26,65,36	288	149	9.688177110997881e-20	2.59841878413e-18	0.029,0.011,0.056	0.0,0.016,0.0	0.027
12270	gene:Solyc11g012910.1	NA	11	+	5703207	5703279	5703084	5703122	5704395	5704475	12270	127,88,83	7,16,6	27,107,48	1,8,2	221	149	1.142524568578081e-19	3.05908028686e-18	0.924,0.788,0.903	0.948,0.9,0.942	-0.058
7718	gene:Solyc01g107690.2	NA	1	+	95150911	95151120	95148991	95149335	95152133	95152250	7718	16,8,12	11,7,7	8,19,6	3,2,6	358	149	1.6100631063073448e-19	4.30355879693e-18	0.377,0.322,0.416	0.526,0.798,0.294	-0.168
10091	gene:Solyc03g098650.2	NA	3	+	60949580	60949747	60949439	60949500	60950452	60950534	10091	5,7,0	3,0,2	1,0,3	0,1,3	316	149	1.6620664604658176e-19	4.43500387155e-18	0.44,1.0,0.0	1.0,0.0,0.32	0.04
4200	gene:Solyc10g075030.1	NA	10	+	58726626	58726713	58724643	58724756	58727626	58727708	4200	2,4,2	59,17,51	0,2,0	7,24,22	236	149	1.6869773130147257e-19	4.49383260462e-18	0.021,0.129,0.024	0.0,0.05,0.0	0.041
8059	gene:Solyc02g090930.2	NA	2	-	52400023	52400105	52399186	52399812	52401707	52401741	8059	77,45,43	252,209,203	7,18,10	58,197,146	231	149	1.745352652653885e-19	4.64145476613e-18	0.165,0.122,0.12	0.072,0.056,0.042	0.079
11199	gene:Solyc01g006450.2	NA	1	+	1061926	1061978	1061768	1061820	1062756	1062855	11199	42,42,31	3,0,0	17,55,33	0,4,5	201	149	1.893226159522719e-19	5.02617909356e-18	0.912,1.0,1.0	1.0,0.911,0.83	0.057
15366	gene:Solyc08g023470.2	NA	8	-	27664396	27664448	27664229	27664311	27665686	27665758	15366	7,2,3	124,131,90	2,0,0	21,97,49	201	149	2.1150300540323158e-19	5.60554418037e-18	0.04,0.011,0.024	0.066,0.0,0.0	0.003
10234	gene:Solyc03g114980.2	NA	3	+	64837983	64838041	64837866	64837875	64839342	64839736	10234	28,4,15	9,2,3	0,14,2	0,0,2	207	149	2.173432864781672e-19	5.75061747866e-18	0.691,0.59,0.783	NA,1.0,0.419	-0.021
13506	gene:Solyc12g099630.1	NA	12	+	66703274	66703386	66702531	66702648	66704042	66704170	13506	33,16,6	1,0,0	2,11,5	0,4,0	261	149	2.6270578738502473e-19	6.9391478183e-18	0.95,1.0,1.0	1.0,0.611,1.0	0.113
5281	gene:Solyc04g064500.2	NA	4	+	55653607	55653700	55653006	55653149	55654503	55654602	5281	7,6,12	280,182,203	0,1,3	26,86,41	242	149	2.652318913273127e-19	6.99409810912e-18	0.015,0.02,0.035	0.0,0.007,0.043	0.007
1665	gene:Solyc04g040160.2	NA	4	+	11974128	11974326	11973840	11974041	11975328	11975516	1665	551,516,336	7,0,3	28,101,64	0,6,5	347	149	2.7314846186488417e-19	7.19077074943e-18	0.971,1.0,0.98	1.0,0.878,0.846	0.076
10073	gene:Solyc02g068420.2	NA	2	-	38376160	38376281	38375899	38376069	38378916	38379096	10073	16,6,4	205,125,136	0,4,3	54,88,62	270	149	2.9777890947733407e-19	7.82604872646e-18	0.041,0.026,0.016	0.0,0.024,0.026	0.011
6069	gene:Solyc02g085250.2	NA	2	-	48219177	48219219	48218852	48218903	48219647	48219705	6069	2,3,5	82,87,64	0,0,3	25,62,38	191	149	3.682418307685713e-19	9.66172964007e-18	0.019,0.026,0.057	0.0,0.0,0.058	0.015
8925	gene:Solyc11g005170.1	NA	11	+	148658	148756	147567	148130	149818	149897	8925	381,119,236	467,239,290	54,86,59	99,269,180	247	149	3.804893151689146e-19	9.96640626878e-18	0.33,0.231,0.329	0.248,0.162,0.165	0.105
10225	gene:Solyc02g087150.2	NA	2	+	49645842	49645902	49645236	49645286	49646859	49647247	10225	480,504,258	9,9,6	348,1125,699	5,9,10	209	149	3.868453104228746e-19	1.01160048676e-17	0.974,0.976,0.968	0.98,0.989,0.98	-0.01
1214	gene:Solyc06g082380.2	NA	6	-	48216293	48216506	48215350	48215617	48216933	48217339	1214	131,193,77	5,10,2	34,110,60	0,15,2	362	149	4.562243370863818e-19	1.19104157219e-17	0.915,0.888,0.941	1.0,0.751,0.925	0.023
10600	gene:Solyc09g064920.2	NA	9	-	62445949	62446044	62445802	62445868	62446137	62446203	10600	10,13,4	15,2,6	0,2,2	8,5,8	244	149	5.082994671653064e-19	1.32478714947e-17	0.289,0.799,0.289	0.0,0.196,0.132	0.35
6438	gene:Solyc09g064930.2	NA	9	+	62483379	62483524	62482931	62483205	62484079	62484188	6438	662,480,366	127,93,98	26,51,36	0,5,6	294	149	6.637352182082919e-19	1.72703243345e-17	0.725,0.723,0.654	1.0,0.838,0.753	-0.163
14685	gene:Solyc01g009380.2	NA	1	+	3577184	3577341	3575911	3576015	3577498	3577565	14685	15,8,9	30,13,22	3,0,10	5,17,23	306	149	6.756468297866857e-19	1.75511568863e-17	0.196,0.231,0.166	0.226,0.0,0.175	0.064
14834	gene:Solyc01g095970.2	NA	1	-	87087491	87087724	87086598	87086663	87087822	87087913	14834	19,3,5	86,62,79	3,3,0	30,72,30	382	149	7.75076691575372e-19	2.0100749241e-17	0.079,0.019,0.024	0.038,0.016,0.0	0.023
12528	gene:Solyc03g114400.2	NA	3	-	64394189	64394331	64393605	64393700	64394443	64394533	12528	5,1,3	68,46,26	0,1,0	4,12,2	291	149	8.4542410317630665e-19	2.18889507902e-17	0.036,0.011,0.056	0.0,0.041,0.0	0.021
14045	gene:Solyc03g112570.2	NA	3	+	62957169	62957298	62951397	62951400	62957618	62957703	14045	93,58,56	43,25,22	6,29,27	0,24,24	278	149	8.762054989483042e-19	2.26485408213e-17	0.537,0.554,0.577	1.0,0.393,0.376	-0.034
12873	gene:Solyc07g042550.2	NA	7	-	55981943	55982041	55980892	55981020	55982353	55982494	12873	115,40,96	275,79,213	4,17,5	0,14,0	247	149	1.0165928485806795e-18	2.62341147931e-17	0.201,0.234,0.214	1.0,0.423,1.0	-0.591
14778	gene:Solyc09g009960.2	NA	9	-	3413811	3414003	3413189	3413309	3414082	3414238	14778	30,20,15	42,51,16	2,5,5	3,24,5	341	149	1.2597048992341287e-18	3.24544661231e-17	0.238,0.146,0.291	0.226,0.083,0.304	0.021
16229	gene:Solyc02g088450.2	NA	2	+	50541829	50542010	50541250	50541264	50544715	50545079	16229	10,13,3	3,5,4	0,11,4	0,3,0	330	149	1.4245183355317843e-18	3.66404798106e-17	0.601,0.54,0.253	NA,0.623,1.0	-0.347
3285	gene:Solyc04g064930.2	NA	4	+	56085598	56085707	56084690	56084759	56086072	56086155	3285	133,112,67	23,8,11	27,105,65	0,11,6	258	149	1.4385683946169042e-18	3.69413062382e-17	0.77,0.89,0.779	1.0,0.846,0.862	-0.09
8509	gene:Solyc10g078260.1	NA	10	-	60094442	60094516	60093977	60094096	60094606	60094801	8509	83,68,76	18,10,21	4,25,12	0,5,0	223	149	1.4621974302416983e-18	3.74867282361e-17	0.755,0.82,0.707	1.0,0.77,1.0	-0.163
11095	gene:Solyc08g007400.2	NA	8	+	1973095	1973181	1972944	1972997	1973406	1973525	11095	17,11,15	518,596,382	0,3,0	21,89,46	235	149	1.844804901191717e-18	4.72185789555e-17	0.02,0.012,0.024	0.0,0.021,0.0	0.012
3633	gene:Solyc07g008760.2	NA	7	-	3742461	3742628	3740867	3740957	3742766	3742825	3633	14,3,0	25,6,16	0,2,3	3,10,9	316	149	2.022642146313032e-18	5.16860835108e-17	0.209,0.191,0.0	0.0,0.086,0.136	0.059
10448	gene:Solyc05g052690.2	NA	5	-	62899779	62899859	62899090	62899320	62901677	62902011	10448	162,143,86	3,4,5	39,110,72	2,2,0	229	149	2.4831489341328772e-18	6.33505801245e-17	0.972,0.959,0.918	0.927,0.973,1.0	-0.017
7648	gene:Solyc06g030570.2	NA	6	+	19813854	19814008	19813387	19813474	19814879	19814983	7648	174,86,75	11,16,7	41,177,139	4,10,9	303	149	2.6662377531694033e-18	6.79111531611e-17	0.886,0.726,0.84	0.834,0.897,0.884	-0.054
7465	gene:Solyc02g094100.2	NA	2	+	54741882	54741966	54741728	54741809	54742222	54742292	7465	11,23,18	7,5,2	6,7,2	2,1,0	233	149	3.514161137688894e-18	8.93633521075e-17	0.501,0.746,0.852	0.657,0.817,1.0	-0.125
7924	gene:Solyc06g074970.1	NA	6	-	46473306	46473382	46471958	46472245	46473474	46473946	7924	16,4,7	3,0,0	5,5,4	0,8,2	225	149	3.820238489344251e-18	9.69895499965e-17	0.779,1.0,1.0	1.0,0.293,0.57	0.305
1848	gene:Solyc11g018550.2	NA	11	+	8671913	8671971	8671437	8671524	8672187	8672262	1848	31,16,17	215,191,115	4,9,12	92,299,179	207	149	3.8995558074540055e-18	9.88433451033e-17	0.094,0.057,0.096	0.03,0.021,0.046	0.05
12818	gene:Solyc02g020980.2	NA	2	-	20822829	20822923	20819232	20819675	20823786	20823984	12818	1151,1338,675	18,18,18	221,697,515	2,3,12	243	149	4.5623639898939156e-18	1.15457243551e-16	0.975,0.979,0.958	0.985,0.993,0.963	-0.01
1787	gene:Solyc12g095890.1	NA	12	+	64999445	64999672	64998772	64998880	64999912	64999975	1787	38,3,15	38,12,21	16,11,2	4,15,1	376	149	4.749875128855061e-18	1.20008922338e-16	0.284,0.09,0.221	0.613,0.225,0.442	-0.228
2896	gene:Solyc06g009220.2	NA	6	+	3169870	3169995	3168770	3168828	3170196	3170260	2896	3,2,9	136,94,70	1,0,3	19,85,49	274	149	4.997756879041194e-18	1.26068819023e-16	0.012,0.011,0.065	0.028,0.0,0.032	0.009
5372	gene:Solyc06g065020.2	NA	6	-	40544775	40544909	40543059	40543261	40544978	40545196	5372	19,8,16	551,308,299	2,4,0	29,120,78	283	149	5.977381313126084e-18	1.5053790177e-16	0.018,0.013,0.027	0.035,0.017,0.0	0.002
2915	gene:Solyc11g069520.1	NA	11	-	54135091	54135145	54133716	54133821	54135235	54135376	2915	4,0,0	53,52,24	2,2,2	7,35,23	203	149	6.175450880688576e-18	1.55276962048e-16	0.052,0.0,0.0	0.173,0.04,0.06	-0.074
3419	gene:Solyc03g083190.1	NA	3	+	53031585	53031676	53031179	53031308	53033039	53033198	3419	4,1,6	28,4,20	1,0,0	0,11,3	240	149	6.715572174086812e-18	1.68587723858e-16	0.081,0.134,0.157	1.0,0.0,0.0	-0.209
8950	gene:Solyc09g065010.2	NA	9	-	62691417	62691531	62687811	62687861	62694428	62694596	8950	44,26,57	3,2,0	7,24,26	0,0,2	263	149	7.093651019125794e-18	1.77794543914e-16	0.893,0.88,1.0	1.0,1.0,0.88	-0.036
13495	gene:Solyc12g100140.1	NA	12	+	66982103	66982212	66981014	66981661	66982311	66982667	13495	10,16,14	121,87,53	0,0,2	12,68,18	258	149	7.163909182508982e-18	1.7926911495e-16	0.046,0.096,0.132	0.0,0.0,0.06	0.071
7027	gene:Solyc01g107660.2	NA	1	-	95132403	95132613	95131896	95132224	95132743	95132925	7027	35,24,21	454,464,208	7,15,13	114,332,234	359	149	7.297784421652968e-18	1.82328403783e-16	0.031,0.021,0.04	0.025,0.018,0.023	0.009
5751	gene:Solyc01g096400.2	NA	1	+	87504448	87504546	87502393	87502603	87507140	87507265	5751	125,131,49	22,17,12	5,23,19	0,0,2	247	149	7.97235817575214e-18	1.98865341459e-16	0.774,0.823,0.711	1.0,1.0,0.851	-0.181
11279	gene:Solyc02g088620.2	NA	2	-	50654122	50654428	50652601	50652766	50654754	50654905	11279	952,721,578	5,9,3	64,165,131	0,2,0	455	149	8.781624847913336e-18	2.18704275974e-16	0.984,0.963,0.984	1.0,0.964,1.0	-0.011
14393	gene:Solyc09g075990.2	NA	9	-	67672562	67672631	67672404	67672469	67673085	67673180	14393	3,3,5	31,16,8	2,0,0	8,18,11	218	149	1.0391750392340315e-17	2.58393920215e-16	0.062,0.114,0.299	0.146,0.0,0.0	0.11
1577	gene:Solyc12g019010.1	NA	12	-	8975813	8975904	8974323	8974412	8979428	8979493	1577	155,190,82	45,28,26	72,204,111	7,15,20	240	149	1.137211145061879e-17	2.8232346307e-16	0.681,0.808,0.662	0.865,0.894,0.775	-0.128
16414	gene:Solyc04g072740.2	NA	4	-	59711672	59711738	59711365	59711596	59711843	59712007	16414	90,30,80	9,6,4	18,28,35	6,9,11	215	149	1.3036265369430738e-17	3.23126388067e-16	0.874,0.776,0.933	0.675,0.683,0.688	0.179
9120	gene:Solyc09g005720.2	NA	9	-	500134	500171	498752	499116	500285	500367	9120	474,573,289	25,18,11	150,409,357	1,9,3	186	149	1.455457085448552e-17	3.60191193544e-16	0.938,0.962,0.955	0.992,0.973,0.99	-0.033
8816	gene:Solyc06g019200.2	NA	6	-	18151003	18151162	18149508	18149716	18151639	18151733	8816	205,161,139	10,1,4	13,77,56	0,2,0	308	149	1.5439852152702415e-17	3.81498079175e-16	0.908,0.987,0.944	1.0,0.949,1.0	-0.037
9885	gene:Solyc05g008350.2	NA	5	+	2711762	2711948	2710848	2710981	2712326	2712528	9885	50,22,25	129,114,95	1,4,3	47,151,99	335	149	1.5644743517044795e-17	3.85952870727e-16	0.147,0.079,0.105	0.009,0.012,0.013	0.099
6670	gene:Solyc08g065310.2	NA	8	-	53218715	53218870	53218237	53218431	53218969	53219058	6670	12,5,8	14,15,5	1,5,3	4,2,17	304	149	1.7342765399521265e-17	4.27171097517e-16	0.296,0.14,0.44	0.109,0.551,0.08	0.045
16552	gene:Solyc05g015610.2	NA	5	+	11525866	11526082	11525271	11525370	11526167	11527300	16552	15,7,10	200,89,123	6,8,1	16,42,33	365	149	1.9723899236017645e-17	4.85059528234e-16	0.03,0.031,0.032	0.133,0.072,0.012	-0.041
4774	gene:Solyc11g069610.1	NA	11	-	54247940	54248034	54247771	54247854	54249439	54249540	4774	3,0,6	34,36,22	0,0,1	0,3,0	243	149	2.0416027043541557e-17	5.01294936327e-16	0.051,0.0,0.143	NA,0.0,1.0	-0.435
15390	gene:Solyc05g018650.2	NA	5	-	22688559	22688655	22681321	22681541	22692127	22692294	15390	12,4,5	9,4,6	2,5,8	0,2,4	245	149	2.2218319979975978e-17	5.44696000759e-16	0.448,0.378,0.336	1.0,0.603,0.549	-0.33
5712	gene:Solyc05g054710.2	NA	5	-	64566709	64566769	64566364	64566615	64567209	64567308	5712	464,533,259	16,32,5	92,186,171	4,20,6	209	149	2.6206103792283774e-17	6.41456737131e-16	0.954,0.922,0.974	0.943,0.869,0.953	0.028
14600	gene:Solyc10g074650.1	NA	10	-	58207731	58207788	58207485	58207545	58207875	58207907	14600	94,36,45	10,0,6	5,27,13	4,3,3	206	149	2.9379012018731475e-17	7.18001088121e-16	0.872,1.0,0.844	0.475,0.867,0.758	0.205
2187	gene:Solyc01g103680.2	NA	1	-	92227411	92227615	92226724	92227326	92230740	92231904	2187	1372,1499,882	3,5,8	229,610,457	2,3,8	353	149	3.448713508981492e-17	8.4152900398e-16	0.995,0.992,0.979	0.98,0.988,0.96	0.013
6620	gene:Solyc06g072580.2	NA	6	-	44768056	44768087	44767886	44767968	44768175	44768305	6620	15,11,9	308,125,128	0,3,0	25,84,49	180	149	3.55070580445961e-17	8.65071025962e-16	0.039,0.068,0.055	0.0,0.029,0.0	0.044
2711	gene:Solyc04g079940.2	NA	4	-	64261677	64261806	64261273	64261500	64262714	64262926	2711	18,4,14	128,76,99	0,2,1	6,13,8	278	149	4.003410673959358e-17	9.73852922084e-16	0.07,0.027,0.07	0.0,0.076,0.063	0.009
7155	gene:Solyc10g009210.2	NA	10	+	3204262	3204321	3202929	3202991	3205616	3206110	7155	184,76,94	5,2,2	21,36,18	2,0,0	208	149	4.058236112467467e-17	9.85661371588e-16	0.963,0.965,0.971	0.883,1.0,1.0	0.005
4140	gene:Solyc02g088200.2	NA	2	-	50369275	50369392	50369059	50369172	50369627	50369807	4140	201,109,128	555,283,337	6,3,2	2,1,0	266	149	4.364968710841042e-17	1.05852177856e-15	0.169,0.177,0.175	0.627,0.627,1.0	-0.578
8614	gene:Solyc12g009480.1	NA	12	-	2735419	2735629	2734834	2735271	2735701	2735828	8614	467,382,253	3526,3149,2159	0,0,2	12,48,35	359	149	4.533446105028772e-17	1.09768162636e-15	0.052,0.048,0.046	0.0,0.0,0.023	0.041
3226	gene:Solyc08g059760.2	NA	8	-	45234151	45234393	45231811	45231954	45234600	45234697	3226	15,9,11	8,3,1	6,7,10	3,5,8	391	149	5.013473340903081e-17	1.21204001108e-15	0.417,0.533,0.807	0.433,0.348,0.323	0.218
13440	gene:Solyc08g007320.2	NA	8	+	1873046	1873107	1872846	1872933	1876184	1876309	13440	111,113,66	5,3,0	23,177,115	2,2,0	210	149	5.1061317356045415e-17	1.2325416451e-15	0.94,0.964,1.0	0.891,0.984,1.0	0.01
13439	gene:Solyc02g030300.2	NA	2	+	25479935	25480094	25478217	25478375	25480724	25480935	13439	12,19,4	109,65,53	0,8,0	1,3,8	308	149	5.220562611309966e-17	1.258227763e-15	0.051,0.124,0.035	0.0,0.563,0.0	-0.118
8561	gene:Solyc02g069750.1	NA	2	-	39569692	39569818	39566824	39567200	39570807	39571007	8561	2,3,2	0,2,2	2,4,2	5,9,3	275	149	6.030356734981988e-17	1.45117020202e-15	1.0,0.448,0.351	0.178,0.194,0.265	0.387
12955	gene:Solyc10g006890.2	NA	10	+	1327843	1327934	1323570	1324991	1328361	1328519	12955	53,48,32	14,2,2	11,37,14	0,1,1	240	149	6.120640942235641e-17	1.47064098597e-15	0.702,0.937,0.909	1.0,0.958,0.897	-0.102
1289	gene:Solyc02g080940.2	NA	2	+	45029039	45029144	45027825	45028155	45029621	45029668	1289	151,97,80	3,3,2	16,18,22	0,2,0	254	149	7.644056846612834e-17	1.83387235357e-15	0.967,0.95,0.959	1.0,0.841,1.0	0.012
1780	gene:Solyc09g090460.2	NA	9	+	69972058	69972210	69971454	69971568	69972297	69972369	1780	2,1,8	143,96,69	3,6,5	38,97,60	301	149	8.144696428802372e-17	1.9509967476e-15	0.007,0.005,0.054	0.038,0.03,0.04	-0.014
9079	gene:Solyc03g031720.2	NA	3	-	4175562	4175648	4174029	4174085	4176005	4176474	9079	39,8,8	526,438,242	13,25,16	137,426,293	235	149	9.424001252314313e-17	2.25400273855e-15	0.045,0.011,0.021	0.057,0.036,0.033	-0.016
9810	gene:Solyc11g005340.1	NA	11	-	271442	271558	270959	271082	272421	272662	9810	119,63,97	6,0,4	24,71,33	0,3,0	265	149	1.0506122562304593e-16	2.50899639273e-15	0.918,1.0,0.932	1.0,0.93,1.0	-0.027
8959	gene:Solyc12g005770.1	NA	12	-	423400	423587	422665	422884	426706	426833	8959	10,0,7	45,23,33	1,4,0	14,18,12	336	149	1.1084413525463704e-16	2.64307672059e-15	0.09,0.0,0.086	0.031,0.09,0.0	0.018
6440	gene:Solyc09g064930.2	NA	9	+	62483426	62483524	62482931	62483205	62484079	62484188	6440	658,478,361	127,93,98	26,49,35	0,5,6	247	149	1.1657354751577164e-16	2.77547641961e-15	0.758,0.756,0.69	1.0,0.855,0.779	-0.143
9270	gene:Solyc02g090180.2	NA	2	+	51809600	51809834	51809113	51809304	51809902	51810220	9270	13,16,10	11,5,9	0,8,6	0,6,10	383	149	1.2209383490975385e-16	2.90250343899e-15	0.315,0.555,0.302	NA,0.342,0.189	0.125
6673	gene:Solyc03g117420.2	NA	3	-	66569092	66569138	66567192	66567487	66569239	66569270	6673	327,142,260	6,9,1	11,29,12	2,2,2	195	149	1.256823222911623e-16	2.9832914323e-15	0.977,0.923,0.995	0.808,0.917,0.821	0.116
14999	gene:Solyc03g116330.2	NA	3	+	65816318	65816383	65816065	65816232	65816613	65816654	14999	82,89,68	7,14,5	20,38,23	0,13,4	214	149	1.3683170439296545e-16	3.24303541076e-15	0.891,0.816,0.904	1.0,0.671,0.8	0.047
13029	gene:Solyc01g102370.2	NA	1	+	91207183	91207349	91206337	91206384	91208205	91208332	13029	20,15,18	103,112,48	6,24,6	24,49,38	315	149	1.5230142421615807e-16	3.60423732421e-15	0.084,0.06,0.151	0.106,0.188,0.069	-0.023
10301	gene:Solyc08g007580.2	NA	8	-	2126121	2126319	2125784	2125853	2127502	2127581	10301	6,11,9	9,9,3	11,14,5	0,6,6	347	149	1.7166745497932758e-16	4.05641922986e-15	0.223,0.344,0.563	1.0,0.5,0.264	-0.211
6970	gene:Solyc03g083420.2	NA	3	+	53292866	53292939	53292510	53292617	53293743	53293820	6970	0,3,5	15,13,7	0,1,1	2,6,0	222	149	1.8082880898375673e-16	4.26647219993e-15	0.0,0.134,0.324	0.0,0.101,1.0	-0.214
8814	gene:Solyc06g019200.2	NA	6	-	18151003	18151157	18149508	18149716	18151639	18151733	8814	11,9,8	10,1,4	2,1,1	0,2,0	303	149	2.1844955715654997e-16	5.14635668436e-15	0.351,0.816,0.496	1.0,0.197,1.0	-0.178
1525	gene:Solyc03g120820.2	NA	3	-	69079015	69079113	69077695	69078056	69080546	69080704	1525	50,40,25	0,4,1	6,13,20	0,2,0	247	149	2.4732296068936164e-16	5.81783696134e-15	1.0,0.858,0.938	1.0,0.797,1.0	-0.0
13058	gene:Solyc06g069030.2	NA	6	+	42838493	42838680	42837527	42837890	42838776	42838836	13058	495,373,357	70,64,35	73,217,132	4,22,8	336	149	3.075750620350006e-16	7.22433042415e-15	0.758,0.721,0.819	0.89,0.814,0.88	-0.095
1714	gene:Solyc11g027830.1	NA	11	+	19001864	19002014	19001055	19001124	19002148	19002268	1714	15,12,7	54,24,31	2,0,6	7,13,17	299	149	3.183088291042672e-16	7.4652698485e-15	0.122,0.199,0.101	0.125,0.0,0.15	0.049
8560	gene:Solyc02g069750.1	NA	2	-	39569692	39569839	39566824	39567200	39570807	39571007	8560	2,3,2	0,2,2	2,4,2	5,9,3	296	149	3.481582259716582e-16	8.15313815746e-15	1.0,0.43,0.335	0.168,0.183,0.251	0.388
13538	gene:Solyc09g055760.2	NA	9	-	44421468	44421554	44421286	44421391	44421910	44421951	13538	147,92,60	1,6,0	3,25,21	0,1,0	235	149	4.511047219531162e-16	1.05481864194e-14	0.989,0.907,1.0	1.0,0.941,1.0	-0.015
12865	gene:Solyc04g076830.2	NA	4	-	61707004	61707060	61706858	61706924	61709090	61709236	12865	11,12,4	289,166,170	4,4,5	96,237,143	205	149	4.870663485595944e-16	1.13721294775e-14	0.027,0.05,0.017	0.029,0.012,0.025	0.009
2697	gene:Solyc11g042940.1	NA	11	-	33972278	33972422	33971950	33972203	33972818	33973067	2697	263,151,131	27,12,13	48,118,90	3,4,3	293	149	5.393749726836463e-16	1.25747300467e-14	0.832,0.865,0.837	0.891,0.938,0.938	-0.078
8551	gene:Solyc03g005000.2	NA	3	+	17198	17266	16711	16978	17442	17622	8551	123,78,50	72,39,22	14,23,28	6,29,28	217	149	5.475795902134945e-16	1.27470679087e-14	0.54,0.579,0.609	0.616,0.353,0.407	0.117
4672	gene:Solyc10g079070.1	NA	10	+	60704238	60704407	60704065	60704134	60704928	60705000	4672	19,8,12	142,122,86	2,6,0	44,124,69	318	149	5.678462174041599e-16	1.31992698534e-14	0.059,0.03,0.061	0.021,0.022,0.0	0.036
8001	gene:Solyc01g108210.2	NA	1	+	95573749	95573832	95573508	95573627	95574130	95574281	8001	3,0,1	10,13,4	4,0,2	3,7,1	232	149	6.132158018781282e-16	1.42327750466e-14	0.162,0.0,0.138	0.461,0.0,0.562	-0.241
992	gene:Solyc01g102670.2	NA	1	-	91412388	91412463	91411573	91412291	91412542	91412643	992	2,1,1	16,9,10	2,0,0	2,9,7	224	149	7.358725641709544e-16	1.70544173292e-14	0.077,0.069,0.062	0.399,0.0,0.0	-0.064
2770	gene:Solyc04g007020.2	NA	4	-	740830	741045	740449	740614	741507	742225	2770	114,40,82	353,204,292	2,4,3	14,40,23	364	149	7.980118567673061e-16	1.84672655349e-14	0.117,0.074,0.103	0.055,0.039,0.051	0.05
9890	gene:Solyc05g008350.2	NA	5	+	2711732	2711765	2710848	2710981	2712326	2712528	9890	2,5,7	129,114,95	0,2,1	47,151,99	182	149	8.080756116645979e-16	1.86726161223e-14	0.013,0.035,0.057	0.0,0.011,0.008	0.029
9513	gene:Solyc09g074360.2	NA	9	-	66161273	66161440	66159338	66159506	66161713	66161793	9513	19,25,14	99,98,86	2,7,5	52,60,68	316	149	8.140190528622462e-16	1.8782292558e-14	0.083,0.107,0.071	0.018,0.052,0.034	0.052
12317	gene:Solyc12g015970.1	NA	12	+	6002079	6002174	6001915	6002003	6003566	6003943	12317	349,379,186	5,3,9	52,143,80	6,2,9	244	149	9.423501089590665e-16	2.17114144047e-14	0.977,0.987,0.927	0.841,0.978,0.844	0.076
1302	gene:Solyc10g083120.1	NA	10	-	62986935	62987059	62986586	62986712	62990378	62990412	1302	682,691,382	10,21,15	107,380,216	0,5,6	273	149	1.0029470883565083e-15	2.30736654198e-14	0.974,0.947,0.933	1.0,0.976,0.952	-0.025
16111	gene:Solyc10g006090.2	NA	10	+	822659	822701	820939	821032	823020	823131	16111	68,29,42	20,5,11	8,17,18	2,2,3	191	149	1.1116568224708076e-15	2.55371823493e-14	0.726,0.819,0.749	0.757,0.869,0.824	-0.052
4700	gene:Solyc06g053620.2	NA	6	-	36453883	36453935	36453349	36453788	36454021	36454369	4700	24,32,28	54,44,14	0,3,8	3,18,6	201	149	1.214888988547458e-15	2.78678482899e-14	0.248,0.35,0.597	0.0,0.11,0.497	0.196
9323	gene:Solyc08g065480.2	NA	8	-	53587702	53587899	53586598	53587234	53588095	53588196	9323	59,50,52	207,169,129	7,11,8	25,42,41	346	149	1.2233329624241711e-15	2.80205754459e-14	0.109,0.113,0.148	0.108,0.101,0.078	0.028
7591	gene:Solyc02g079270.2	NA	2	+	43872814	43872917	43872196	43872299	43873396	43873605	7591	35,14,26	6,5,0	8,34,35	0,1,0	252	149	1.2606391549949681e-15	2.88329859211e-14	0.775,0.623,1.0	1.0,0.953,1.0	-0.185
15244	gene:Solyc03g097120.2	NA	3	-	59456975	59457122	59455162	59456651	59457941	59458326	15244	26,14,21	22,10,12	0,9,1	0,2,11	296	149	1.2674494004430253e-15	2.89465518092e-14	0.373,0.413,0.468	NA,0.694,0.044	0.049
71	gene:Solyc01g090200.2	NA	1	+	83829089	83829146	83828797	83828872	83829251	83829329	71	9,1,0	141,35,81	2,0,0	19,37,25	206	149	1.3253173397628914e-15	3.02241701466e-14	0.044,0.02,0.0	0.071,0.0,0.0	-0.002
14384	gene:Solyc01g068060.2	NA	1	-	77086245	77086289	77084624	77084743	77088435	77088488	14384	23,17,5	1321,1233,717	1,11,12	173,509,351	193	149	1.3605131150209548e-15	3.09817863203e-14	0.013,0.011,0.005	0.004,0.016,0.026	-0.006
6699	gene:Solyc12g070280.1	NA	12	+	29996260	29996487	29995307	29995382	29996908	29996989	6699	5,2,1	1,3,0	6,3,0	0,2,0	376	149	1.4266079798492661e-15	3.24232256644e-14	0.665,0.209,1.0	1.0,0.373,NA	-0.062
8812	gene:Solyc06g019200.2	NA	6	-	18151008	18151162	18149508	18149716	18151639	18151724	8812	357,297,232	10,1,4	29,157,117	0,2,0	303	149	1.4279444827344517e-15	3.24232256644e-14	0.946,0.993,0.966	1.0,0.975,1.0	-0.023
13096	gene:Solyc06g083810.2	NA	6	-	49119518	49119612	49118819	49118950	49120534	49120664	13096	7,1,1	8,11,1	0,4,0	3,11,1	243	149	1.5196625037933425e-15	3.4455931625e-14	0.349,0.053,0.38	0.0,0.182,0.0	0.2
6442	gene:Solyc09g064930.2	NA	9	+	62483440	62483524	62482931	62483205	62484079	62484188	6442	656,479,362	127,93,98	26,49,35	0,5,6	233	149	1.5235072007162712e-15	3.44932582673e-14	0.768,0.767,0.703	1.0,0.862,0.789	-0.138
12856	gene:Solyc04g076830.2	NA	4	-	61704027	61704055	61703808	61703883	61705322	61705485	12856	15,11,13	174,112,88	0,3,3	47,88,93	177	149	1.5386621565594787e-15	3.47861804559e-14	0.068,0.076,0.111	0.0,0.028,0.026	0.067
9087	gene:Solyc04g026220.2	NA	4	-	18281438	18281533	18281161	18281356	18287552	18287580	9087	18,1,5	11,4,12	0,1,2	1,4,2	244	149	1.7885221416124515e-15	4.03768523768e-14	0.5,0.132,0.203	0.0,0.132,0.379	0.108
13101	gene:Solyc06g083810.2	NA	6	-	49119518	49119609	49118819	49118950	49120534	49120662	13101	7,1,1	8,11,1	0,4,0	3,11,1	240	149	2.0676048972489744e-15	4.66102310888e-14	0.352,0.053,0.383	0.0,0.184,0.0	0.201
1639	gene:Solyc04g078750.2	NA	4	+	63415044	63415165	63414402	63414956	63415484	63416058	1639	432,255,263	4,0,2	54,172,155	0,15,4	270	149	2.129841813248973e-15	4.79443587516e-14	0.983,1.0,0.986	1.0,0.864,0.955	0.05
13441	gene:Solyc08g007320.2	NA	8	+	1873009	1873107	1872846	1872933	1876184	1876309	13441	27,36,16	5,3,0	2,38,40	2,2,0	247	149	2.1554274894847642e-15	4.84507984384e-14	0.765,0.879,1.0	0.376,0.92,1.0	0.116
11806	gene:Solyc01g104160.2	NA	1	-	92630396	92630543	92630064	92630277	92631412	92631605	11806	29,7,10	81,48,86	3,4,0	20,49,68	296	149	2.2039039111124886e-15	4.94696028117e-14	0.153,0.068,0.055	0.07,0.039,0.0	0.056
16206	gene:Solyc01g112310.2	NA	1	+	98394182	98394410	98393407	98393616	98396425	98396588	16206	13,4,5	25,36,11	1,0,2	7,24,15	377	149	2.250674314371679e-15	5.04472571321e-14	0.17,0.042,0.152	0.053,0.0,0.05	0.087
16235	gene:Solyc01g057340.2	NA	1	-	60510721	60510931	60510006	60510190	60511061	60511111	16235	12,6,5	10,8,5	1,1,0	0,2,0	359	149	2.6405624835364733e-15	5.910189068e-14	0.332,0.237,0.293	1.0,0.172,NA	-0.299
10601	gene:Solyc09g064920.2	NA	9	-	62446137	62446203	62445802	62445868	62447485	62447605	10601	30,14,14	0,2,0	9,15,15	2,4,0	215	149	2.851338778056208e-15	6.37286402104e-14	1.0,0.829,1.0	0.757,0.722,1.0	0.117
1584	gene:Solyc12g019010.1	NA	12	-	8974313	8974429	8973895	8974091	8979428	8979476	1584	33,33,14	9,4,7	17,19,11	3,0,2	265	149	2.872353692551736e-15	6.41070120002e-14	0.673,0.823,0.529	0.761,1.0,0.756	-0.164
12249	gene:Solyc11g012860.1	NA	11	-	5652345	5652423	5651744	5651937	5653512	5653623	12249	1,2,0	35,27,22	2,5,0	10,27,19	227	149	2.9575101304248964e-15	6.59138266284e-14	0.018,0.046,0.0	0.116,0.108,0.0	-0.053
15725	gene:Solyc02g076870.2	NA	2	+	41988536	41988607	41988312	41988380	41989341	41989605	15725	132,86,92	2,3,4	12,33,15	0,0,1	220	149	3.0301060375982816e-15	6.74359769219e-14	0.978,0.951,0.94	1.0,1.0,0.91	-0.014
9083	gene:Solyc06g050510.2	NA	6	-	33200346	33200561	33199697	33199816	33200639	33200786	9083	133,15,69	14,3,5	2,15,9	0,12,2	364	149	3.1660672314574413e-15	7.03620323818e-14	0.795,0.672,0.85	1.0,0.338,0.648	0.11
12921	gene:Solyc10g006390.2	NA	10	-	1006530	1006656	1005847	1005940	1006722	1006780	12921	8,2,1	92,94,56	0,0,1	16,40,30	275	149	3.3655609468757172e-15	7.46897471803e-14	0.045,0.011,0.01	0.0,0.0,0.018	0.016
12601	gene:Solyc09g082380.2	NA	9	+	68143833	68143927	68143485	68143608	68144157	68144235	12601	7,4,2	19,10,1	0,2,0	2,13,6	243	149	3.8522870256665566e-15	8.53705980688e-14	0.184,0.197,0.551	0.0,0.086,0.0	0.282
14011	gene:Solyc02g080420.2	NA	2	+	44647026	44647106	44646182	44646651	44649096	44649152	14011	4,9,6	371,531,295	6,16,5	162,335,285	229	149	4.397211155889976e-15	9.73092285415e-14	0.007,0.011,0.013	0.024,0.03,0.011	-0.011
11330	gene:Solyc01g095120.2	NA	1	+	86511578	86511806	86510830	86510938	86512178	86512304	11330	4,2,5	48,53,32	0,4,0	15,43,35	377	149	4.404654560738043e-15	9.73366620535e-14	0.032,0.015,0.058	0.0,0.035,0.0	0.023
14176	gene:Solyc08g080520.2	NA	8	+	63801902	63802045	63801453	63801609	63802567	63802660	14176	5,0,8	26,13,10	0,0,1	19,5,4	292	149	4.949175021611172e-15	1.09215971996e-13	0.089,0.0,0.29	0.0,0.0,0.113	0.089
10941	gene:Solyc12g098710.1	NA	12	+	66127824	66127934	66125699	66126116	66128066	66128276	10941	76,48,51	0,2,5	18,53,55	0,1,2	259	149	5.03836813966029e-15	1.11028084426e-13	1.0,0.932,0.854	1.0,0.968,0.941	-0.041
6644	gene:Solyc01g090290.2	NA	1	+	83963883	83963992	83963442	83963581	83964409	83964727	6644	0,2,1	4,8,6	0,4,0	5,2,0	258	149	5.135217747214318e-15	1.13003599514e-13	0.0,0.126,0.088	0.0,0.536,NA	-0.197
6592	gene:Solyc05g018520.2	NA	5	-	22137792	22137943	22136500	22136569	22140215	22140329	6592	28,47,29	357,363,180	5,22,16	65,245,173	300	149	5.336255550229765e-15	1.17263094654e-13	0.037,0.06,0.074	0.037,0.043,0.044	0.016
16050	gene:Solyc12g006060.1	NA	12	+	654871	654937	652946	653232	655810	655963	16050	15,19,3	3,5,0	0,2,0	2,0,0	215	149	5.355831875329695e-15	1.17528674299e-13	0.776,0.725,1.0	0.0,1.0,NA	0.334
8709	gene:Solyc03g082960.2	NA	3	-	52816935	52816977	52816617	52816777	52817217	52817271	8709	7,5,4	2,2,2	0,4,5	0,2,0	191	149	5.557202489356232e-15	1.21777244494e-13	0.732,0.661,0.609	NA,0.609,1.0	-0.137
14189	gene:Solyc05g053100.2	NA	5	+	63217930	63218117	63216914	63217286	63218723	63218870	14189	23,19,23	227,119,178	5,24,8	139,313,236	336	149	6.382738978150953e-15	1.39672488936e-13	0.043,0.066,0.054	0.016,0.033,0.015	0.033
9509	gene:Solyc12g014380.1	NA	12	+	5264723	5264765	5262517	5262602	5265958	5266031	9509	41,12,21	8,6,0	4,12,13	0,2,0	191	149	6.536529953742041e-15	1.42838655953e-13	0.8,0.609,1.0	1.0,0.824,1.0	-0.138
218	gene:Solyc01g058010.2	NA	1	+	64956373	64956585	64955870	64956036	64957713	64958209	218	187,119,117	3,0,1	21,79,40	0,3,2	361	149	7.31352587428796e-15	1.59595578536e-13	0.963,1.0,0.98	1.0,0.916,0.892	0.045
13413	gene:Solyc03g096380.2	NA	3	-	58431679	58431840	58429214	58429439	58435955	58436175	13413	204,112,89	72,47,35	8,43,37	12,33,23	310	149	7.873357718030248e-15	1.71573586939e-13	0.577,0.534,0.55	0.243,0.385,0.436	0.199
5923	gene:Solyc12g049230.1	NA	12	-	37244141	37244288	37243703	37243836	37245854	37246029	5923	11,5,0	86,54,54	5,5,3	12,27,18	296	149	8.145736672826007e-15	1.77262979746e-13	0.06,0.045,0.0	0.173,0.085,0.077	-0.077
12222	gene:Solyc04g049890.2	NA	4	+	44700160	44700174	44699601	44700064	44700376	44700498	12222	1,0,1	6,1,3	0,2,0	0,0,8	163	149	8.565768816402496e-15	1.86145308489e-13	0.132,0.0,0.234	NA,1.0,0.0	-0.378
2734	gene:Solyc11g039950.1	NA	11	-	40563512	40563658	40563334	40563382	40567599	40567679	2734	5,13,6	3,5,1	0,6,2	1,0,0	295	149	8.772850695598397e-15	1.90381780656e-13	0.457,0.568,0.752	0.0,1.0,1.0	-0.074
2044	gene:Solyc11g007700.1	NA	11	-	1941174	1941228	1940355	1940450	1941553	1941661	2044	25,26,25	0,2,0	12,17,8	0,4,0	203	149	8.842911789003334e-15	1.91637135317e-13	1.0,0.905,1.0	1.0,0.757,1.0	0.049
4719	gene:Solyc11g065030.1	NA	11	+	50342190	50342288	50341814	50341944	50342572	50342671	4719	6,6,4	60,63,38	0,2,2	6,23,25	247	149	9.24023382644661e-15	1.99971405154e-13	0.057,0.054,0.06	0.0,0.05,0.046	0.025
16041	gene:Solyc05g013240.2	NA	5	+	6331371	6331535	6329769	6330269	6331622	6331897	16041	167,207,119	445,387,237	23,34,25	19,71,45	313	149	1.160953658165654e-14	2.5090031538e-13	0.152,0.203,0.193	0.366,0.186,0.209	-0.071
13626	gene:Solyc01g056690.2	NA	1	-	55923894	55923990	55922267	55922654	55928142	55928247	13626	130,197,71	3,0,6	53,91,71	0,0,2	245	149	1.3299274081129304e-14	2.87022847776e-13	0.963,1.0,0.878	1.0,1.0,0.956	-0.038
5995	gene:Solyc05g018810.2	NA	5	+	23878101	23878189	23877984	23878002	23879263	23879625	5995	217,203,113	36,40,31	95,202,123	9,19,29	237	149	1.3638771659333732e-14	2.93945504581e-13	0.791,0.761,0.696	0.869,0.87,0.727	-0.073
8348	gene:Solyc07g025160.2	NA	7	-	26158547	26158695	26157687	26157753	26159123	26159192	8348	4,3,2	52,53,49	2,0,0	13,52,25	297	149	1.927728268561643e-14	4.14897894839e-13	0.037,0.028,0.02	0.072,0.0,0.0	0.004
193	gene:Solyc03g025370.2	NA	3	-	2802545	2802633	2802176	2802415	2802832	2802879	193	4,3,9	17,20,11	5,9,3	28,45,23	237	149	1.9978891247538265e-14	4.29409320101e-13	0.129,0.086,0.34	0.101,0.112,0.076	0.089
6708	gene:Solyc07g045420.2	NA	7	-	58512616	58512740	58512485	58512540	58512874	58512968	6708	26,28,19	171,147,116	2,3,2	22,60,37	273	149	2.06445097919829e-14	4.43108561746e-13	0.077,0.094,0.082	0.047,0.027,0.029	0.05
813	gene:Solyc06g062890.2	NA	6	+	39695909	39696002	39695409	39695572	39699200	39699402	813	27,10,13	23,31,10	0,1,0	16,32,15	242	149	2.2227308188965766e-14	4.76429597657e-13	0.42,0.166,0.445	0.0,0.019,0.0	0.337
9138	gene:Solyc03g117050.2	NA	3	+	66317306	66317368	66316983	66317178	66318866	66319287	9138	28,28,21	4,2,0	14,22,14	0,0,2	211	149	2.2546147558420292e-14	4.82604440916e-13	0.832,0.908,1.0	1.0,1.0,0.832	-0.031
3958	gene:Solyc11g008550.1	NA	11	+	2731275	2731452	2729117	2729209	2731638	2731774	3958	118,105,85	8,4,10	3,16,8	0,2,0	326	149	2.3452875018431325e-14	5.01329167628e-13	0.871,0.923,0.795	1.0,0.785,1.0	-0.065
14519	gene:Solyc02g072160.2	NA	2	+	41479514	41479755	41479310	41479391	41479954	41480113	14519	31,5,18	202,205,103	4,0,1	56,109,117	390	149	2.5003339232883372e-14	5.33744751788e-13	0.055,0.009,0.063	0.027,0.0,0.003	0.032
2795	gene:Solyc11g073130.1	NA	11	+	56217728	56217799	56217411	56217459	56218161	56218215	2795	271,137,148	3,1,3	21,41,26	0,7,0	220	149	2.6872781548190138e-14	5.72872204472e-13	0.984,0.989,0.971	1.0,0.799,1.0	0.048
181	gene:Solyc06g052080.2	NA	6	+	35761808	35761930	35759975	35760057	35763506	35763733	181	69,80,33	7,21,12	39,87,62	0,7,2	271	149	3.024429821940773e-14	6.43871152052e-13	0.844,0.677,0.602	1.0,0.872,0.945	-0.231
14283	gene:Solyc02g089890.2	NA	2	-	51581919	51581998	51581364	51581443	51582803	51582891	14283	15,25,18	6,14,9	10,22,7	3,1,3	228	149	3.1479444305235964e-14	6.69258104538e-13	0.62,0.539,0.567	0.685,0.935,0.604	-0.166
943	gene:Solyc07g047720.2	NA	7	+	58936359	58936427	58935664	58935814	58936791	58937199	943	9,5,5	140,147,95	0,5,2	20,101,92	217	149	3.172079223847862e-14	6.73476630882e-13	0.042,0.023,0.035	0.0,0.033,0.015	0.017
9426	gene:Solyc01g112180.2	NA	1	+	98244397	98244491	98243217	98243411	98247426	98248135	9426	38,25,17	47,17,20	8,18,21	2,24,0	243	149	3.337052587204036e-14	7.07545339098e-13	0.331,0.474,0.343	0.71,0.315,1.0	-0.292
14266	gene:Solyc11g010570.1	J	11	+	3644726	3644926	3644408	3644450	3645682	3645766	14266	73,72,63	20,15,20	8,23,12	2,0,5	349	149	3.4004846910770174e-14	7.2002165726e-13	0.609,0.672,0.574	0.631,1.0,0.506	-0.094
5589	gene:Solyc09g098220.2	NA	9	+	72075504	72075585	72075379	72075404	72075669	72075782	5589	74,56,47	1,1,0	9,48,35	2,6,2	230	149	4.987558183669546e-14	1.05464673722e-12	0.98,0.973,1.0	0.745,0.838,0.919	0.15
7614	gene:Solyc06g066550.2	NA	6	+	41806026	41806263	41805365	41805702	41806354	41806473	7614	40,26,15	27,22,40	0,6,6	12,13,10	386	149	5.5947430735477356e-14	1.1814470905e-12	0.364,0.313,0.126	0.0,0.151,0.188	0.155
9812	gene:Solyc12g014480.1	NA	12	-	5452225	5452422	5451685	5451832	5455188	5455449	9812	5,0,5	80,44,38	6,8,0	5,17,16	346	149	5.618728876596831e-14	1.18491742035e-12	0.026,0.0,0.054	0.341,0.169,0.0	-0.143
10236	gene:Solyc03g114980.2	NA	3	+	64837960	64838041	64837866	64837875	64839342	64839736	10236	26,2,12	9,2,3	0,6,4	0,0,2	230	149	6.375620123282128e-14	1.3427312716e-12	0.652,0.393,0.722	NA,1.0,0.564	-0.193
14044	gene:Solyc03g112570.2	NA	3	+	62957169	62957250	62951397	62951400	62957618	62957703	14044	67,40,35	43,25,22	5,15,25	0,24,24	230	149	6.724950955776553e-14	1.41440322381e-12	0.502,0.509,0.508	1.0,0.288,0.403	-0.057
13642	gene:Solyc07g042850.2	NA	7	-	56393629	56393745	56393144	56393408	56394536	56394692	13642	18,16,26	6,2,0	5,4,2	0,2,3	265	149	7.477654072138069e-14	1.57060766254e-12	0.628,0.818,1.0	1.0,0.529,0.273	0.215
5131	gene:Solyc06g069020.2	NA	6	+	42824786	42824852	42823727	42823799	42825757	42825910	5131	618,289,473	133,62,57	168,655,314	20,24,18	215	149	7.843142876462788e-14	1.64517261673e-12	0.763,0.764,0.852	0.853,0.95,0.924	-0.116
16163	gene:Solyc02g089240.2	NA	2	-	51108453	51108509	51107587	51107926	51108602	51108715	16163	17,11,9	78,23,57	0,0,3	4,9,14	205	149	8.043161917477878e-14	1.68487597444e-12	0.137,0.258,0.103	0.0,0.0,0.135	0.121
15208	gene:Solyc01g066900.2	NA	1	+	75156375	75156447	75156236	75156305	75157093	75157520	15208	13,8,11	18,28,9	6,22,10	13,12,15	221	149	9.145439016025212e-14	1.91322584215e-12	0.327,0.162,0.452	0.237,0.553,0.31	-0.053
3715	gene:Solyc06g011530.2	NA	6	+	8021992	8022224	8021721	8021813	8022451	8022497	3715	282,95,216	4,1,5	13,44,23	0,7,6	381	149	1.0107508455823149e-13	2.11167520202e-12	0.965,0.974,0.944	1.0,0.711,0.6	0.191
3999	gene:Solyc06g011560.2	NA	6	+	8114815	8115030	8113882	8114042	8115306	8115340	3999	126,123,78	6,2,6	17,52,29	0,13,5	364	149	1.103065058738609e-13	2.30147483665e-12	0.896,0.962,0.842	1.0,0.621,0.704	0.125
2960	gene:Solyc01g097590.2	NA	1	-	88380733	88380906	88379485	88379553	88382339	88382413	2960	55,29,29	7,2,1	4,17,22	0,1,2	322	149	1.192303829082061e-13	2.48436216179e-12	0.784,0.87,0.931	1.0,0.887,0.836	-0.046
15448	gene:Solyc06g036340.2	NA	6	-	25905218	25905459	25904916	25905069	25905770	25906112	15448	53,29,21	113,93,89	7,4,7	12,33,38	390	149	1.2190556427795222e-13	2.53673515056e-12	0.152,0.106,0.083	0.182,0.044,0.066	0.016
15030	gene:Solyc03g121990.2	NA	3	-	69999455	69999494	69998350	69998696	69999603	69999660	15030	7,7,3	149,143,72	2,2,0	13,51,47	188	149	1.375626629897995e-13	2.85875255935e-12	0.036,0.037,0.032	0.109,0.03,0.0	-0.011
10835	gene:Solyc01g028810.2	NA	1	+	41410029	41410181	41409557	41409653	41410266	41410485	10835	37,23,27	1224,573,905	12,17,17	311,1096,494	301	149	1.5206137119268138e-13	3.15587687039e-12	0.015,0.019,0.015	0.019,0.008,0.017	0.002
14810	gene:Solyc05g007020.2	NA	5	-	1610461	1610526	1610233	1610313	1610655	1610832	14810	171,138,60	12,8,5	20,61,39	2,16,25	214	149	1.5511101117090964e-13	3.21491646667e-12	0.908,0.923,0.893	0.874,0.726,0.521	0.201
15599	gene:Solyc02g067860.2	NA	2	+	37962479	37962495	37962280	37962372	37962568	37962710	15599	34,23,26	52,26,32	2,3,2	11,9,10	165	149	1.6016373717802278e-13	3.3152625809e-12	0.371,0.444,0.423	0.141,0.231,0.153	0.238
5953	gene:Solyc06g009340.2	NA	6	+	3290484	3290515	3289984	3290077	3290900	3290923	5953	179,168,115	35,30,28	21,62,71	17,29,25	180	149	1.7057430787363388e-13	3.52610130506e-12	0.809,0.823,0.773	0.506,0.639,0.702	0.186
13530	gene:Solyc12g070270.1	NA	12	+	29978468	29978548	29977262	29977336	29980135	29980270	13530	8,11,1	146,82,77	0,0,2	15,62,60	229	149	1.8557465484399364e-13	3.83113991382e-12	0.034,0.08,0.008	0.0,0.0,0.021	0.034
13189	gene:Solyc07g042900.2	NA	7	+	56429514	56429752	56428799	56429346	56432622	56433112	13189	146,126,107	11,1,4	5,37,30	0,2,0	387	149	2.0085930455440997e-13	4.14123848681e-12	0.836,0.98,0.911	1.0,0.877,1.0	-0.05
149	gene:Solyc04g071990.2	NA	4	-	59053138	59053242	59052887	59052981	59055021	59055098	149	145,15,101	34,0,10	4,16,5	5,12,0	253	149	2.1922316759863917e-13	4.51392585252e-12	0.715,1.0,0.856	0.32,0.44,1.0	0.27
13119	gene:Solyc11g072970.1	NA	11	-	56120379	56120447	56119747	56119804	56120535	56120616	13119	46,29,23	9,3,2	3,5,7	0,11,6	217	149	2.2064332894354395e-13	4.53721340907e-12	0.778,0.869,0.888	1.0,0.238,0.445	0.284
16515	gene:Solyc09g091840.2	NA	9	-	71051101	71051176	71050578	71050733	71051732	71051849	16515	168,80,110	467,242,347	7,40,17	73,242,126	224	149	2.2582548761333937e-13	4.63769882284e-12	0.193,0.18,0.174	0.06,0.099,0.082	0.102
15138	gene:Solyc10g047290.1	NA	10	+	40369127	40369278	40368461	40368500	40369951	40370185	15138	28,7,23	315,225,216	0,9,1	19,107,42	300	149	2.392165483377725e-13	4.9062845012e-12	0.042,0.015,0.05	0.0,0.04,0.012	0.018
8685	gene:Solyc07g039510.2	NA	7	-	47623059	47623232	47621489	47621572	47623954	47624070	8685	18,21,19	88,45,51	8,10,5	23,84,91	322	149	2.4195069626858194e-13	4.95588306064e-12	0.086,0.178,0.147	0.139,0.052,0.025	0.065
4981	gene:Solyc09g064590.2	NA	9	+	61909605	61909825	61909172	61909524	61910012	61910156	4981	120,45,46	159,91,90	3,12,7	23,80,73	369	149	2.4726364717011504e-13	5.05810511617e-12	0.234,0.166,0.171	0.05,0.057,0.037	0.142
13555	gene:Solyc06g060810.2	NA	6	-	38842661	38842743	38842472	38842564	38843847	38843899	13555	36,34,13	16,0,2	6,6,3	0,2,0	231	149	2.7120067019035816e-13	5.54054494178e-12	0.592,1.0,0.807	1.0,0.659,1.0	-0.087
11803	gene:Solyc01g104160.2	NA	1	-	92630396	92630496	92630064	92630277	92631412	92631605	11803	25,5,12	81,48,86	3,3,0	20,49,68	249	149	3.137590607895674e-13	6.40166406214e-12	0.156,0.059,0.077	0.082,0.035,0.0	0.058
2876	gene:Solyc07g062250.2	NA	7	-	65030617	65030808	65030413	65030543	65030894	65031019	2876	24,10,9	246,272,184	6,1,4	95,131,82	340	149	3.204517531295674e-13	6.5297246839e-12	0.041,0.016,0.021	0.027,0.003,0.021	0.009
6664	gene:Solyc10g076990.1	NA	10	+	59919916	59919986	59919495	59919557	59920107	59920195	6664	6,0,0	68,40,58	4,2,2	23,45,33	219	149	3.2756770380638415e-13	6.66606650159e-12	0.057,0.0,0.0	0.106,0.029,0.04	-0.039
10454	gene:Solyc11g030720.1	NA	11	+	23051779	23051862	23051553	23051720	23056074	23056453	10454	92,65,45	9,7,3	13,70,27	5,12,1	232	149	3.5088174080857443e-13	7.13126232291e-12	0.868,0.856,0.906	0.625,0.789,0.945	0.09
6812	gene:Solyc09g011320.2	NA	9	+	4662840	4662913	4662507	4662616	4662996	4663316	6812	59,41,43	5,0,2	1,18,18	0,1,0	222	149	3.5585252410004757e-13	7.22293156938e-12	0.888,1.0,0.935	1.0,0.924,1.0	-0.034
14493	gene:Solyc01g108510.2	NA	1	-	95813737	95813846	95813469	95813649	95818198	95818457	14493	9,4,9	37,20,17	0,2,3	1,12,7	258	149	3.617012219118667e-13	7.33216042868e-12	0.123,0.104,0.234	0.0,0.088,0.198	0.058
5880	gene:Solyc01g056810.2	NA	1	-	56750009	56750119	56749011	56749092	56750563	56750641	5880	5,6,3	53,99,43	0,7,4	5,34,27	259	149	3.835254973645278e-13	7.7645355531e-12	0.051,0.034,0.039	0.0,0.106,0.079	-0.02
2816	gene:Solyc10g007500.2	NA	10	-	1835088	1835293	1834838	1834988	1835659	1835719	2816	105,54,72	78,45,60	5,11,13	22,55,25	354	149	4.1052389278027273e-13	8.30041221356e-12	0.362,0.336,0.336	0.087,0.078,0.18	0.23
1867	gene:Solyc03g013240.2	NA	3	-	46357112	46357238	46356510	46356942	46357639	46357782	1867	4,8,1	78,61,50	0,2,0	6,25,0	275	149	4.3550476676022424e-13	8.7941696145e-12	0.027,0.066,0.011	0.0,0.042,NA	0.014
6557	gene:Solyc09g013130.2	NA	9	+	5543355	5543485	5543155	5543277	5543737	5543855	6557	134,88,79	3,1,0	31,79,73	0,2,4	279	149	4.763446889873941e-13	9.60648865066e-12	0.96,0.979,1.0	1.0,0.955,0.907	0.026
9365	gene:Solyc08g006760.2	NA	8	-	1331870	1331941	1331116	1331296	1332842	1333159	9365	125,79,78	25,11,8	21,57,52	0,2,7	220	149	5.354609844167619e-13	1.07848303537e-11	0.772,0.829,0.868	1.0,0.951,0.834	-0.105
1024	gene:Solyc02g036310.2	NA	2	-	30492973	30493059	30492521	30492612	30493143	30493367	1024	12,3,3	4,1,8	0,2,4	0,3,0	235	149	5.669501291132098e-13	1.14044199049e-11	0.655,0.655,0.192	NA,0.297,1.0	-0.148
5227	gene:Solyc07g022920.2	NA	7	-	23330332	23330459	23328208	23329038	23339480	23340163	5227	52,44,33	8,1,5	3,27,17	1,0,2	276	149	6.034242892522e-13	1.21225699083e-11	0.778,0.96,0.781	0.618,1.0,0.821	0.027
3704	gene:Solyc06g011530.2	NA	6	+	8021988	8022224	8021721	8021813	8022451	8022497	3704	295,100,224	4,1,5	13,44,24	0,7,6	385	149	6.100134214471605e-13	1.22392718446e-11	0.966,0.975,0.945	1.0,0.709,0.608	0.19
11158	gene:Solyc05g009980.2	NA	5	-	4178171	4178237	4177019	4177202	4179343	4180258	11158	1057,1130,816	43,40,37	226,667,452	8,25,10	215	149	6.176559893689237e-13	1.23767847678e-11	0.945,0.951,0.939	0.951,0.949,0.969	-0.011
8633	gene:Solyc10g078560.1	NA	10	-	60351343	60351508	60351105	60351174	60352247	60352487	8633	19,15,23	65,54,45	0,2,2	7,17,7	314	149	6.391742969677897e-13	1.27916386727e-11	0.122,0.116,0.195	0.0,0.053,0.119	0.087
9304	gene:Solyc10g077110.1	NA	10	+	59993489	59993534	59993201	59993336	59993778	59994064	9304	8,3,3	37,48,23	0,2,1	9,10,7	194	149	6.708317623111465e-13	1.34080896187e-11	0.142,0.046,0.091	0.0,0.133,0.099	0.016
13097	gene:Solyc06g083810.2	NA	6	-	49119558	49119609	49118819	49118950	49120534	49120662	13097	150,106,119	8,11,1	26,86,42	3,11,1	200	149	7.066606408742926e-13	1.41062410373e-11	0.933,0.878,0.989	0.866,0.853,0.969	0.037
7348	gene:Solyc12g089340.1	NA	12	-	64471932	64472011	64471244	64471334	64472368	64472458	7348	14,10,9	126,88,82	1,3,8	20,86,47	228	149	8.375502553740357e-13	1.66977935284e-11	0.068,0.069,0.067	0.032,0.022,0.1	0.017
10764	gene:Solyc05g009600.2	NA	5	+	3800600	3801014	3800022	3800144	3801306	3801553	10764	2522,1242,1569	35,7,17	425,1336,753	1,10,1	563	149	8.488332846872662e-13	1.69012617218e-11	0.95,0.979,0.961	0.991,0.972,0.995	-0.023
75	gene:Solyc06g084160.2	NA	6	+	49374207	49374325	49373255	49373402	49374513	49374630	75	7,3,7	7,7,6	0,0,2	5,11,3	267	149	8.655989477493109e-13	1.72132414324e-11	0.358,0.193,0.394	0.0,0.0,0.271	0.225
10024	gene:Solyc10g005260.2	NA	10	-	205126	205326	204427	204601	208224	208693	10024	27,3,8	312,287,186	1,11,2	120,317,231	349	149	1.000841753144924e-12	1.98774773504e-11	0.036,0.004,0.018	0.004,0.015,0.004	0.012
10439	gene:Solyc07g042710.2	NA	7	+	56249461	56249569	56245339	56245528	56250276	56250641	10439	4,7,5	128,146,88	0,3,3	40,83,78	257	149	1.0184271557869753e-12	2.02011657071e-11	0.018,0.027,0.032	0.0,0.021,0.022	0.011
11195	gene:Solyc02g087140.2	NA	2	+	49642343	49642459	49641448	49641592	49642770	49642878	11195	14,12,2	77,65,27	6,10,11	16,23,34	265	149	1.1730974336497748e-12	2.32397711287e-11	0.093,0.094,0.04	0.174,0.196,0.154	-0.099
13691	gene:Solyc05g055610.2	NA	5	-	65173915	65174151	65173455	65173591	65175330	65175411	13691	94,71,35	0,0,5	19,53,27	0,3,4	385	149	1.2461448132815659e-12	2.46557529891e-11	1.0,1.0,0.73	1.0,0.872,0.723	0.045
14025	gene:Solyc08g081770.2	NA	8	-	64737358	64737488	64737054	64737125	64737774	64737849	14025	328,285,199	9,8,2	68,227,144	5,29,12	279	149	1.2544539327777854e-12	2.47888944651e-11	0.951,0.95,0.982	0.879,0.807,0.865	0.111
11160	gene:Solyc05g009980.2	NA	5	-	4178114	4178237	4177019	4177202	4179343	4180258	11160	341,373,300	43,40,37	102,216,188	8,25,10	272	149	1.2619795430837801e-12	2.49062377748e-11	0.813,0.836,0.816	0.875,0.826,0.911	-0.049
10429	gene:Solyc11g017040.1	NA	11	+	7823996	7824174	7820294	7820385	7825451	7825741	10429	7,3,3	200,50,139	4,4,7	25,84,31	327	149	1.2781544750322046e-12	2.51621627519e-11	0.016,0.027,0.01	0.068,0.021,0.093	-0.043
13065	gene:Solyc01g106010.2	NA	1	-	93996716	93996808	93996144	93996541	93997098	93997611	13065	2,2,1	41,23,17	0,1,0	7,8,9	241	149	1.2765813651076045e-12	2.51621627519e-11	0.029,0.051,0.035	0.0,0.072,0.0	0.014
16155	gene:Solyc04g010000.2	NA	4	+	3317262	3317330	3316294	3316577	3317406	3317584	16155	4,3,1	73,53,57	0,0,2	10,28,41	217	149	1.4024280407647956e-12	2.75740550872e-11	0.036,0.037,0.012	0.0,0.0,0.032	0.018
10286	gene:Solyc08g076420.2	NA	8	-	60431438	60431629	60430977	60431157	60431708	60431839	10286	31,11,23	21,15,11	2,4,1	2,4,2	340	149	1.675941900326562e-12	3.2910548706e-11	0.393,0.243,0.478	0.305,0.305,0.18	0.108
2349	gene:Solyc02g093400.1	NA	2	-	54281307	54281351	54280949	54280992	54281521	54281586	2349	6,0,5	1,0,0	0,5,7	2,0,0	193	149	1.6816075411657556e-12	3.29805279011e-11	0.822,NA,1.0	0.0,1.0,1.0	0.244
9961	gene:Solyc11g010300.1	NA	11	+	3384081	3384307	3383457	3383679	3384923	3385246	9961	31,6,20	115,99,80	2,4,0	61,188,96	375	149	1.7718131729693095e-12	3.47063029761e-11	0.097,0.024,0.09	0.013,0.008,0.0	0.063
7776	gene:Solyc10g007050.2	NA	10	-	1439446	1439480	1439173	1439356	1440782	1440888	7776	18,15,9	0,4,5	5,6,17	0,0,2	183	149	1.7921081573941845e-12	3.50600710592e-11	1.0,0.753,0.594	1.0,1.0,0.874	-0.176
2321	gene:Solyc09g091100.2	NA	9	-	70455503	70455531	70454606	70454686	70456915	70456977	2321	77,93,51	8,7,4	74,168,100	2,10,6	177	149	1.8822051302799443e-12	3.67768349864e-11	0.89,0.918,0.915	0.969,0.934,0.933	-0.038
5851	gene:Solyc08g067090.2	NA	8	+	56004934	56004978	56004765	56004771	56006265	56006383	5851	21,11,5	11,17,7	0,1,3	0,15,0	193	149	1.9126451227685256e-12	3.73251268361e-11	0.596,0.333,0.355	NA,0.049,1.0	-0.096
5294	gene:Solyc06g009530.2	NA	6	-	3506090	3506319	3504720	3505077	3507787	3507879	5294	432,300,256	9,5,5	120,339,247	0,5,4	378	149	1.9953972239007987e-12	3.88916552087e-11	0.95,0.959,0.953	1.0,0.964,0.961	-0.021
6967	gene:Solyc03g083420.2	NA	3	+	53292706	53292939	53292510	53292617	53293743	53293820	6967	85,63,50	15,13,7	13,34,21	2,6,0	382	149	2.025263269582703e-12	3.94247899501e-11	0.689,0.654,0.736	0.717,0.689,1.0	-0.109
2478	gene:Solyc02g085470.2	NA	2	-	48350340	48350403	48350095	48350254	48351800	48352455	2478	1,5,0	35,21,12	0,2,0	3,5,5	212	149	2.0306443657530505e-12	3.94805577431e-11	0.02,0.143,0.0	0.0,0.219,0.0	-0.019
9300	gene:Solyc10g077110.1	NA	10	+	59993489	59993538	59993201	59993336	59993778	59994064	9300	17,28,11	37,48,23	5,15,3	9,10,7	198	149	2.1019143834401697e-12	4.08156394507e-11	0.257,0.305,0.265	0.295,0.53,0.244	-0.081
12439	gene:Solyc02g085290.2	NA	2	-	48233721	48233801	48232424	48232466	48233915	48234007	12439	56,78,48	73,77,50	24,27,20	21,52,29	229	149	2.230213559263329e-12	4.32534619837e-11	0.333,0.397,0.384	0.426,0.253,0.31	0.042
35	gene:Solyc01g103980.2	NA	1	+	92457789	92457841	92457329	92457510	92458159	92458612	35	313,321,147	16,8,6	17,47,43	3,12,5	201	149	2.2864792141416794e-12	4.42899492221e-11	0.935,0.967,0.948	0.808,0.744,0.864	0.145
2700	gene:Solyc10g085930.1	NA	10	-	64943509	64943567	64942936	64943134	64944337	64944446	2700	26,4,23	55,35,36	6,13,8	8,23,10	207	149	2.43805900698314e-12	4.71678740069e-11	0.254,0.076,0.315	0.351,0.289,0.365	-0.12
15157	gene:Solyc01g102820.2	NA	1	-	91522552	91522580	91522255	91522338	91523144	91523232	15157	51,48,37	2,5,0	11,28,29	2,0,6	177	149	2.569486746556228e-12	4.96493190314e-11	0.955,0.89,1.0	0.822,1.0,0.803	0.073
570	gene:Solyc01g107620.2	NA	1	+	95115307	95115388	95111926	95112100	95116069	95116632	570	0,9,0	89,74,50	0,2,0	4,27,17	230	149	2.673545096666875e-12	5.15964607217e-11	0.0,0.073,0.0	0.0,0.046,0.0	0.009
3749	gene:Solyc09g010970.2	NA	9	-	4324169	4324328	4323725	4323839	4325106	4325174	3749	424,279,272	22,17,17	21,104,55	6,2,0	308	149	3.1606949834077036e-12	6.09229782428e-11	0.903,0.888,0.886	0.629,0.962,1.0	0.029
13876	gene:Solyc07g008190.2	NA	7	-	2937009	2937082	2934652	2934700	2937774	2938079	13876	7,1,10	49,18,29	0,2,2	0,23,10	222	149	3.3919190749999885e-12	6.52996445236e-11	0.087,0.036,0.188	NA,0.055,0.118	0.017
557	gene:Solyc11g064870.1	NA	11	+	50134840	50134911	50134525	50134595	50135211	50135267	557	15,0,4	27,25,18	0,4,0	8,32,34	220	149	3.785069126704193e-12	7.27790865171e-11	0.273,0.0,0.131	0.0,0.078,0.0	0.109
16035	gene:Solyc04g048900.2	NA	4	+	38567890	38567910	38567685	38567762	38568386	38568669	16035	93,98,56	8,9,5	8,18,13	0,0,2	169	149	3.9028363924243826e-12	7.49516560552e-11	0.911,0.906,0.908	1.0,1.0,0.851	-0.042
11007	gene:Solyc01g073870.2	NA	1	-	81198709	81198815	81195804	81196086	81199386	81199767	11007	1,11,1	65,38,23	0,4,0	7,16,19	255	149	3.960085574735782e-12	7.59581206205e-11	0.009,0.145,0.025	0.0,0.127,0.0	0.017
13102	gene:Solyc06g083810.2	NA	6	-	49119558	49119612	49118819	49118950	49120534	49120664	13102	148,108,122	8,11,1	27,87,44	3,11,1	203	149	4.142246999095596e-12	7.93551348178e-11	0.931,0.878,0.989	0.869,0.853,0.97	0.035
10566	gene:Solyc08g081140.2	NA	8	+	64223098	64223296	64222621	64222718	64223386	64223443	10566	7,3,5	1,0,0	0,9,0	2,0,0	347	149	4.265094685448945e-12	8.16089458716e-11	0.75,1.0,1.0	0.0,1.0,NA	0.417
7322	gene:Solyc01g088100.2	NA	1	+	82963583	82963802	82963242	82963402	82964076	82964156	7322	336,201,177	5,8,7	98,252,188	4,3,3	368	149	5.138326129150311e-12	9.81977307751e-11	0.965,0.91,0.911	0.908,0.971,0.962	-0.018
3289	gene:Solyc01g008730.2	NA	1	-	2771560	2771683	2768863	2768941	2771894	2771954	3289	32,36,14	85,90,68	3,11,10	11,58,27	272	149	5.228141328824845e-12	9.97926246341e-11	0.171,0.18,0.101	0.13,0.094,0.169	0.02
5690	gene:Solyc12g038430.1	NA	12	-	47767610	47767769	47767427	47767532	47767991	47768081	5690	84,46,35	2,4,5	0,7,8	0,0,5	308	149	5.518882207759805e-12	1.05214169915e-10	0.953,0.848,0.772	NA,1.0,0.436	0.14
2519	gene:Solyc09g065990.2	NA	9	+	64264583	64264819	64264422	64264495	64264927	64265464	2519	4,2,2	52,46,31	3,5,3	5,19,13	385	149	5.5534562667328e-12	1.05744816535e-10	0.029,0.017,0.024	0.188,0.092,0.082	-0.097
15077	gene:Solyc02g030230.2	NA	2	-	25329714	25329756	25328194	25328308	25329925	25330259	15077	15,4,5	10,14,12	0,9,2	2,5,0	191	149	6.1628358468720715e-12	1.17205932651e-10	0.539,0.182,0.245	0.0,0.584,1.0	-0.206
12335	gene:Solyc04g074050.2	NA	4	+	60071685	60071765	60070679	60071189	60071888	60073526	12335	10,3,7	23,12,15	0,0,2	0,5,0	229	149	6.709245207365112e-12	1.27443168648e-10	0.221,0.14,0.233	NA,0.0,1.0	-0.302
12741	gene:Solyc07g049160.2	NA	7	-	59422928	59423052	59421855	59422244	59424897	59425100	12741	11,5,8	139,125,95	0,15,2	25,80,37	273	149	6.810114580959798e-12	1.29202778447e-10	0.041,0.021,0.044	0.0,0.093,0.029	-0.005
8019	gene:Solyc03g007230.2	NA	3	+	1793963	1794098	1792294	1793136	1794348	1794884	8019	45,40,24	7,17,2	1,4,4	0,6,0	284	149	6.909779267779254e-12	1.30935310038e-10	0.771,0.552,0.863	1.0,0.259,1.0	-0.024
8724	gene:Solyc11g065870.1	NA	11	+	51447273	51447341	51442315	51442652	51448288	51448340	8724	38,27,40	14,6,10	12,43,43	0,0,0	217	149	6.937189746369716e-12	1.31296148517e-10	0.651,0.755,0.733	1.0,1.0,1.0	-0.287
15368	gene:Solyc08g023470.2	NA	8	-	27663983	27664063	27662293	27662426	27664225	27664448	15368	7,4,6	110,109,67	0,2,0	21,72,45	229	149	7.100690922489447e-12	1.34228723583e-10	0.04,0.023,0.055	0.0,0.018,0.0	0.033
14187	gene:Solyc05g053100.2	NA	5	+	63217930	63218036	63216914	63217286	63218723	63218870	14187	15,16,21	227,119,178	3,16,7	139,313,236	255	149	7.291363492787614e-12	1.37667260171e-10	0.037,0.073,0.064	0.012,0.029,0.017	0.039
11474	gene:Solyc04g056650.2	NA	4	-	54637999	54638131	54637114	54637210	54641877	54642388	11474	153,135,118	12,13,6	31,86,48	3,4,13	281	149	7.327463097882896e-12	1.38182567315e-10	0.871,0.846,0.912	0.846,0.919,0.662	0.067
3176	gene:Solyc09g055570.2	NA	9	+	42210176	42210390	42209936	42210008	42210967	42211042	3176	44,5,23	46,37,44	0,6,4	4,22,7	363	149	8.303492309142223e-12	1.56400713482e-10	0.282,0.053,0.177	0.0,0.101,0.19	0.074
9945	gene:Solyc03g034160.2	NA	3	-	5862292	5862364	5854429	5854507	5862742	5862820	9945	5,2,1	4,1,4	0,4,3	0,3,3	221	149	8.923377133176705e-12	1.67875044628e-10	0.457,0.574,0.144	NA,0.473,0.403	-0.046
9526	gene:Solyc09g005910.2	NA	9	-	632597	632696	631211	631284	632816	632903	9526	2,9,0	101,94,86	0,2,0	6,15,31	248	149	8.985324262695054e-12	1.688380092e-10	0.012,0.054,0.0	0.0,0.074,0.0	-0.003
15261	gene:Solyc04g071660.2	NA	4	-	58647418	58647547	58646964	58647144	58647617	58647689	15261	37,5,22	24,9,6	7,48,36	3,11,6	278	149	9.19553036798922e-12	1.72581185973e-10	0.452,0.229,0.663	0.556,0.7,0.763	-0.225
6382	gene:Solyc01g108030.2	NA	1	-	95405733	95405970	95405044	95405479	95406245	95406365	6382	5,0,4	69,27,34	0,2,0	2,22,12	386	149	9.800128009114163e-12	1.83708492787e-10	0.027,0.0,0.043	0.0,0.034,0.0	0.012
3261	gene:Solyc05g044630.2	NA	5	+	57235177	57235349	57234584	57234674	57236038	57236337	3261	216,226,133	56,45,32	80,228,170	10,31,19	321	149	1.001676044107619e-11	1.87545311838e-10	0.642,0.7,0.659	0.788,0.773,0.806	-0.122
2362	gene:Solyc03g044620.2	NA	3	+	10211449	10211524	10210997	10211059	10211805	10213627	2362	5,3,6	82,14,42	0,17,3	6,10,7	224	149	1.0197003753244742e-11	1.90692477817e-10	0.039,0.125,0.087	0.0,0.531,0.222	-0.167
803	gene:Solyc02g005520.2	NA	2	-	9240093	9240131	9239964	9240011	9240303	9240480	803	4,4,1	14,7,4	0,6,3	0,5,4	187	149	1.115673173444314e-11	2.08391810611e-10	0.185,0.313,0.166	NA,0.489,0.374	-0.21
4864	gene:Solyc07g043270.2	NA	7	-	56939616	56939801	56936930	56939156	56941772	56941927	4864	287,57,159	59,5,33	11,42,16	8,37,16	334	149	1.1271245049017258e-11	2.10280421901e-10	0.685,0.836,0.682	0.38,0.336,0.308	0.393
3291	gene:Solyc01g008730.2	NA	1	-	2771560	2771705	2768863	2768941	2771894	2771954	3291	33,41,17	85,90,68	3,12,12	11,58,27	294	149	1.2210835783074339e-11	2.27539208357e-10	0.164,0.188,0.112	0.121,0.095,0.184	0.021
11779	gene:Solyc11g066660.1	NA	11	-	52433230	52433431	52431239	52431320	52433533	52433579	11779	50,18,40	64,63,28	0,3,2	8,29,18	350	149	1.2332373411085023e-11	2.29531362776e-10	0.25,0.108,0.378	0.0,0.042,0.045	0.216
13949	gene:Solyc04g014960.2	NA	4	+	5181427	5181584	5180721	5180907	5182474	5182821	13949	8,17,21	127,132,74	0,0,3	5,1,6	306	149	1.2739996403311237e-11	2.36837136929e-10	0.03,0.059,0.121	0.0,0.0,0.196	0.005
10587	gene:Solyc05g056590.2	NA	5	+	65869100	65869211	65863618	65863655	65869612	65869692	10587	11,13,11	107,99,50	2,12,7	13,29,14	260	149	1.3558886660241963e-11	2.51762049348e-10	0.056,0.07,0.112	0.081,0.192,0.223	-0.086
7626	gene:Solyc01g097160.2	NA	1	+	88110405	88110649	88108871	88108998	88110786	88110848	7626	7,2,4	57,40,44	5,4,7	11,54,28	393	149	1.471934685110607e-11	2.72986468196e-10	0.044,0.019,0.033	0.147,0.027,0.087	-0.055
6204	gene:Solyc06g083630.2	NA	6	-	48978913	48978963	48978054	48978243	48979069	48979128	6204	11,4,5	13,13,13	0,4,1	1,12,0	199	149	1.5032319418484566e-11	2.78461737516e-10	0.388,0.187,0.224	0.0,0.2,1.0	-0.134
2363	gene:Solyc03g044620.2	NA	3	+	10211455	10211524	10210997	10211059	10211805	10213627	2363	1,0,2	82,14,42	0,13,3	6,10,7	218	149	1.5704290916069072e-11	2.90566420369e-10	0.008,0.0,0.032	0.0,0.47,0.227	-0.219
13049	gene:Solyc08g048250.2	NA	8	+	14487049	14487129	14486300	14486334	14488121	14488282	13049	8,3,8	54,18,23	0,2,4	4,20,14	229	149	1.5967288282780345e-11	2.95084514908e-10	0.088,0.098,0.185	0.0,0.061,0.157	0.051
3616	gene:Solyc08g041780.2	NA	8	+	25829194	25829388	25828958	25829079	25829678	25829782	3616	300,187,204	8,2,8	32,101,68	0,10,1	343	149	1.642827156022864e-11	3.03246565624e-10	0.942,0.976,0.917	1.0,0.814,0.967	0.018
13116	gene:Solyc04g077930.2	NA	4	-	62791044	62791484	62789088	62790653	62791823	62791921	13116	133,73,66	2,2,4	23,62,34	0,1,2	589	149	1.7001063922125346e-11	3.13450873018e-10	0.944,0.902,0.807	1.0,0.94,0.811	-0.033
383	gene:Solyc05g014970.2	NA	5	-	9179602	9179670	9177707	9177879	9179755	9179914	383	29,22,15	99,71,50	2,0,0	17,28,21	217	149	1.7048022610862094e-11	3.13947740334e-10	0.167,0.175,0.171	0.075,0.0,0.0	0.146
7962	gene:Solyc03g025500.2	NA	3	-	2894926	2894984	2894751	2894841	2895208	2895333	7962	18,15,6	0,5,0	0,6,5	0,0,2	207	149	1.7588796805619284e-11	3.23526637609e-10	1.0,0.683,1.0	NA,1.0,0.643	0.073
3672	gene:Solyc01g103410.2	NA	1	-	92020548	92020671	92016130	92016273	92020742	92020902	3672	8,6,4	0,0,0	0,0,0	2,2,0	272	149	1.9811791255261863e-11	3.63989466973e-10	1.0,1.0,1.0	0.0,0.0,NA	1.0
7920	gene:Solyc02g094610.1	NA	2	-	55177340	55177478	55176433	55176519	55179391	55179541	7920	0,6,2	32,9,9	0,3,0	11,10,8	287	149	2.058121586266639e-11	3.77683364778e-10	0.0,0.257,0.103	0.0,0.135,0.0	0.075
16554	gene:Solyc05g015610.2	NA	5	+	11525879	11526082	11525271	11525370	11526167	11527300	16554	8,7,10	200,89,123	6,7,1	16,42,33	352	149	2.1307575912174417e-11	3.90555918297e-10	0.017,0.032,0.033	0.137,0.066,0.013	-0.045
3532	gene:Solyc07g039340.2	NA	7	-	47179991	47180081	47179333	47179423	47180211	47180301	3532	3,3,2	59,16,44	4,10,5	5,23,38	239	149	2.2396180860306802e-11	4.10030429053e-10	0.031,0.105,0.028	0.333,0.213,0.076	-0.153
12965	gene:Solyc07g054820.2	NA	7	+	63001074	63001158	62998306	62998523	63001502	63001843	12965	424,424,318	0,12,3	154,392,280	2,4,0	233	149	2.553269360461287e-11	4.66909047385e-10	1.0,0.958,0.985	0.98,0.984,1.0	-0.007
4000	gene:Solyc06g011560.2	NA	6	+	8114818	8115030	8113882	8114042	8115306	8115340	4000	139,122,81	6,2,6	17,56,31	0,13,5	361	149	3.090699631643817e-11	5.64529420495e-10	0.905,0.962,0.848	1.0,0.64,0.719	0.119
13519	gene:Solyc08g063070.2	NA	8	+	52631381	52631440	52629491	52629656	52631525	52631619	13519	11,0,6	185,153,134	0,5,0	33,96,80	208	149	3.225944755121547e-11	5.88547362882e-10	0.041,0.0,0.031	0.0,0.036,0.0	0.012
6764	gene:Solyc05g008770.2	NA	5	-	2996318	2996579	2994444	2994463	2996696	2996822	6764	114,85,125	3,0,3	8,28,22	0,2,0	410	149	3.361686179887356e-11	6.12599955429e-10	0.932,1.0,0.938	1.0,0.836,1.0	0.011
4032	gene:Solyc03g123960.2	NA	3	+	70652965	70653115	70651333	70651579	70654271	70654396	4032	73,38,23	1,4,0	4,17,13	0,2,0	299	149	3.3666620020864467e-11	6.12794974626e-10	0.973,0.826,1.0	1.0,0.809,1.0	-0.003
1286	gene:Solyc06g072160.2	NA	6	+	44480267	44480314	44479396	44479533	44480796	44481119	1286	73,62,62	3,0,0	13,54,32	4,7,1	196	149	3.481195754887192e-11	6.3290801152e-10	0.949,1.0,1.0	0.712,0.854,0.961	0.141
11570	gene:Solyc01g104320.2	NA	1	-	92732551	92732661	92731955	92732030	92732791	92732890	11570	31,35,23	13,1,9	0,12,2	2,0,5	259	149	3.596229397536417e-11	6.53065269067e-10	0.578,0.953,0.595	0.0,1.0,0.187	0.313
10644	gene:Solyc09g091050.2	NA	9	+	70396158	70396238	70396004	70396050	70396608	70396722	10644	293,234,121	18,8,9	70,145,119	3,16,8	229	149	4.021425250519615e-11	7.29435400932e-10	0.914,0.95,0.897	0.938,0.855,0.906	0.021
9949	gene:Solyc03g115720.2	NA	3	-	65357691	65357882	65357500	65357605	65357996	65358148	9949	60,44,29	5,9,0	2,16,3	0,4,4	340	149	4.990096147962158e-11	9.04094787085e-10	0.84,0.682,1.0	1.0,0.637,0.247	0.213
13376	gene:Solyc03g097460.2	NA	3	-	59797425	59797668	59795659	59795732	59798619	59798737	13376	60,3,17	18,3,13	1,3,2	4,8,7	392	149	5.06829702637078e-11	9.17203925534e-10	0.559,0.275,0.332	0.087,0.125,0.098	0.285
2123	gene:Solyc01g005820.2	NA	1	+	539585	539801	539204	539277	540174	540342	2123	331,261,210	433,459,262	55,86,67	66,244,158	365	149	5.1491655205720827e-11	9.30765057808e-10	0.238,0.188,0.247	0.254,0.126,0.148	0.048
3215	gene:Solyc08g059760.2	NA	8	-	45234151	45234348	45231832	45231954	45234600	45234697	3215	10,9,10	8,3,1	5,7,10	3,5,8	346	149	5.3893817578653616e-11	9.73065590114e-10	0.35,0.564,0.812	0.418,0.376,0.35	0.194
7002	gene:Solyc03g033560.2	NA	3	-	5108473	5108611	5107879	5108271	5110993	5111275	7002	35,13,17	222,171,126	1,15,8	29,126,94	287	149	5.567531872038075e-11	1.00407557554e-09	0.076,0.038,0.065	0.018,0.058,0.042	0.02
2463	gene:Solyc01g094680.2	NA	1	+	86132065	86132241	86131509	86131652	86132651	86132735	2463	106,96,78	5,3,2	18,27,23	8,0,5	325	149	5.828093837891651e-11	1.0498598429e-09	0.907,0.936,0.947	0.508,1.0,0.678	0.201
6973	gene:Solyc03g083420.2	NA	3	+	53292706	53292794	53292510	53292617	53293743	53293989	6973	79,59,42	15,13,7	11,30,18	2,6,0	237	149	5.875143242430992e-11	1.05712153066e-09	0.768,0.74,0.79	0.776,0.759,1.0	-0.079
14682	gene:Solyc01g009380.2	NA	1	+	3576927	3577093	3575911	3576015	3577184	3577341	14682	16,7,4	0,2,0	3,7,3	0,0,6	315	149	6.326507245450972e-11	1.1370320582e-09	1.0,0.623,1.0	1.0,1.0,0.191	0.144
16204	gene:Solyc01g112310.2	NA	1	+	98388560	98388596	98383231	98383698	98393407	98393616	16204	8,4,5	4,0,1	2,4,1	2,8,4	185	149	6.456948184558812e-11	1.15914779194e-09	0.617,1.0,0.801	0.446,0.287,0.168	0.506
7617	gene:Solyc06g054690.2	NA	6	-	37444526	37444650	37443291	37444179	37445185	37445291	7617	99,56,47	1,3,1	10,30,20	0,2,0	273	149	6.866846353607456e-11	1.23132364901e-09	0.982,0.911,0.962	1.0,0.891,1.0	-0.012
2702	gene:Solyc10g085930.1	NA	10	-	64943437	64943567	64942936	64943134	64944337	64944446	2702	16,2,14	55,35,36	0,2,1	8,23,10	279	149	7.127635217318057e-11	1.27662781461e-09	0.134,0.03,0.172	0.0,0.044,0.051	0.08
2743	gene:Solyc11g039950.1	NA	11	-	40563512	40563654	40563334	40563382	40569929	40570089	2743	3,7,3	45,27,19	2,6,4	7,19,15	291	149	7.17496692920885e-11	1.28364003557e-09	0.033,0.117,0.075	0.128,0.139,0.12	-0.054
15532	gene:Solyc12g008790.1	NA	12	+	2139114	2139219	2138391	2138496	2139358	2139363	15532	8,3,1	51,38,23	0,1,2	9,10,11	254	149	7.31950933416895e-11	1.30800798922e-09	0.084,0.044,0.025	0.0,0.055,0.096	0.001
12211	gene:Solyc09g061860.2	NA	9	+	60541804	60541868	60539884	60540218	60541974	60542081	12211	13,16,18	68,39,26	3,5,1	16,32,26	213	149	7.372190190474331e-11	1.31592336847e-09	0.118,0.223,0.326	0.116,0.099,0.026	0.142
2586	gene:Solyc04g072890.2	NA	4	+	59847318	59847375	59845657	59845744	59848947	59849082	2586	16,17,10	11,17,14	0,19,9	5,9,1	206	149	7.397258163089222e-11	1.31889750658e-09	0.513,0.42,0.341	0.0,0.604,0.867	-0.066
15684	gene:Solyc08g074890.2	NA	8	+	59039958	59040027	59039774	59039795	59040115	59040553	15684	121,110,78	2,0,0	23,38,44	0,2,6	218	149	7.568872516456984e-11	1.34796378869e-09	0.976,1.0,1.0	1.0,0.929,0.834	0.071
25	gene:Solyc03g096800.2	NA	3	+	59155053	59155230	59152558	59153832	59156051	59156636	25	43,15,28	47,3,28	0,27,14	11,16,20	326	149	7.675632229967816e-11	1.36542709397e-09	0.295,0.696,0.314	0.0,0.435,0.242	0.209
11035	gene:Solyc04g049620.2	NA	4	+	42581121	42581301	42578395	42578491	42581560	42581628	11035	16,18,3	89,80,51	2,6,2	37,66,38	329	149	7.753308256517891e-11	1.37768297333e-09	0.075,0.092,0.026	0.024,0.04,0.023	0.035
13402	gene:Solyc11g013400.1	NA	11	+	6417493	6417564	6415105	6415189	6418871	6418910	13402	7,2,6	203,190,133	1,1,2	45,97,64	220	149	8.143335788902492e-11	1.44534998335e-09	0.023,0.007,0.03	0.015,0.007,0.021	0.006
8870	gene:Solyc10g051110.1	NA	10	-	51525123	51525261	51524312	51524486	51525499	51525652	8870	16,6,6	33,18,19	8,9,8	1,16,6	287	149	8.179307181441621e-11	1.45009412064e-09	0.201,0.148,0.141	0.806,0.226,0.409	-0.317
7725	gene:Solyc07g005120.2	NA	7	+	138647	138680	137431	137485	139311	139418	7725	29,22,13	5,6,9	7,6,11	1,1,3	182	149	8.439406636113626e-11	1.49451794719e-09	0.826,0.75,0.542	0.851,0.831,0.75	-0.105
3660	gene:Solyc04g039620.2	NA	4	-	13380040	13380109	13377689	13377818	13384660	13384880	3660	89,84,64	29,14,12	28,72,59	7,11,9	218	149	8.779699609246964e-11	1.55302690946e-09	0.677,0.804,0.785	0.732,0.817,0.818	-0.034
16083	gene:Solyc01g087370.2	NA	1	-	82322628	82322704	82314087	82314163	82325567	82325694	16083	7,4,2	28,19,21	2,0,0	0,5,2	225	149	9.128831560379885e-11	1.61296584665e-09	0.142,0.122,0.059	1.0,0.0,0.0	-0.226
6087	gene:Solyc02g085570.2	NA	2	+	48403439	48403529	48403090	48403161	48403770	48403844	6087	86,80,67	139,86,76	9,39,29	32,118,113	239	149	9.615077021534107e-11	1.69696916162e-09	0.278,0.367,0.355	0.149,0.171,0.138	0.181
2533	gene:Solyc06g008700.2	NA	6	+	2613361	2613454	2613163	2613224	2613580	2614222	2533	3,9,3	57,70,25	0,4,2	6,49,30	242	149	1.0123938820952387e-10	1.78477078765e-09	0.031,0.073,0.069	0.0,0.048,0.039	0.029
14765	gene:Solyc06g059800.2	NA	6	+	37708328	37708483	37707619	37707638	37708799	37708914	14765	83,23,22	203,110,93	5,28,17	34,108,61	304	149	1.0167876204402757e-10	1.78649471049e-09	0.167,0.093,0.104	0.067,0.113,0.12	0.021
3978	gene:Solyc06g007800.2	NA	6	+	1741350	1741463	1740133	1740247	1741569	1741674	3978	30,23,7	165,133,81	0,2,0	31,94,96	262	149	1.014994597559315e-10	1.78649471049e-09	0.094,0.09,0.047	0.0,0.012,0.0	0.073
5787	gene:Solyc06g060380.2	NA	6	+	38401034	38401205	38400186	38400273	38401901	38401930	5787	4,0,0	26,32,14	0,2,2	5,3,2	320	149	1.0158428237094143e-10	1.78649471049e-09	0.067,0.0,0.0	0.0,0.237,0.318	-0.163
2771	gene:Solyc04g007020.2	NA	4	-	740699	740931	740449	740614	741507	742225	2771	57,55,78	353,204,292	6,13,8	14,40,23	381	149	1.0181995808431365e-10	1.78697443215e-09	0.059,0.095,0.095	0.144,0.113,0.12	-0.043
12000	gene:Solyc12g008490.1	NA	12	-	1894501	1894580	1894193	1894405	1895102	1895159	12000	174,172,105	13,10,6	30,94,65	0,1,0	228	149	1.0616541667507161e-10	1.86115685769e-09	0.897,0.918,0.92	1.0,0.984,1.0	-0.083
3977	gene:Solyc06g007800.2	NA	6	+	1741350	1741458	1740133	1740247	1741569	1741674	3977	29,22,7	165,133,81	0,4,0	31,94,96	257	149	1.108705021046526e-10	1.94147118083e-09	0.092,0.088,0.048	0.0,0.024,0.0	0.068
10729	gene:Solyc11g008360.1	NA	11	-	2573223	2573317	2573034	2573083	2573548	2573621	10729	284,292,140	3,2,2	72,233,161	0,7,2	243	149	1.1379371844728077e-10	1.99043862033e-09	0.983,0.989,0.977	1.0,0.953,0.98	0.005
3219	gene:Solyc08g059760.2	NA	8	-	45234151	45234235	45232375	45232428	45234600	45234697	3219	58,24,27	3,5,2	5,27,8	0,1,0	233	149	1.266573438279862e-10	2.21297742167e-09	0.925,0.754,0.896	1.0,0.945,1.0	-0.123
703	gene:Solyc10g074990.1	NA	10	-	58694832	58694901	58694659	58694755	58695311	58695335	703	134,117,89	12,7,1	8,26,19	3,4,1	218	149	1.3167358575274888e-10	2.29806291486e-09	0.884,0.92,0.984	0.646,0.816,0.929	0.132
13379	gene:Solyc03g097460.2	NA	3	-	59795820	59796480	59795659	59795732	59798619	59798737	13379	300,45,173	18,3,13	8,31,6	4,8,7	809	149	1.4785303963196078e-10	2.57471053477e-09	0.754,0.734,0.71	0.269,0.416,0.136	0.459
1933	gene:Solyc07g047800.2	NA	7	-	59015015	59015134	59012357	59012581	59016423	59016448	1933	25,22,27	43,24,22	4,10,2	5,5,0	268	149	1.4769601422667101e-10	2.57471053477e-09	0.244,0.338,0.406	0.308,0.527,1.0	-0.282
4734	gene:Solyc10g006250.2	NA	10	+	932064	932156	931742	931906	932390	932584	4734	64,19,32	11,7,6	2,19,14	7,9,6	241	149	1.4834180210141112e-10	2.58035795451e-09	0.782,0.627,0.767	0.15,0.566,0.591	0.29
14764	gene:Solyc09g074400.2	NA	9	-	66196578	66196622	66196108	66196178	66196852	66196915	14764	2,6,3	218,218,126	0,6,4	48,106,99	193	149	1.5595959953504578e-10	2.7098628092e-09	0.007,0.021,0.018	0.0,0.042,0.03	-0.009
2250	gene:Solyc08g075530.2	NA	8	+	59693189	59693248	59692250	59692429	59694797	59694930	2250	16,15,11	14,6,9	3,21,3	0,0,0	208	149	1.6980535518010043e-10	2.94717480396e-09	0.45,0.642,0.467	1.0,1.0,1.0	-0.48
2495	gene:Solyc04g008050.2	NA	4	+	1711235	1711244	1711078	1711155	1711560	1712704	2495	41,0,11	49,34,39	0,0,0	13,21,17	158	149	1.7737095583314845e-10	3.07508320113e-09	0.441,0.0,0.21	0.0,0.0,0.0	0.217
3474	gene:Solyc02g088510.2	NA	2	+	50585372	50585425	50583582	50584350	50587026	50587207	3474	7,4,1	9,1,5	5,1,1	0,0,0	202	149	1.821770403569348e-10	3.15492026843e-09	0.365,0.747,0.129	1.0,1.0,1.0	-0.586
9565	gene:Solyc10g006190.2	NA	10	-	904438	904673	903486	903758	905561	905588	9565	14,9,14	11,2,5	0,3,3	0,4,0	384	149	1.846996311616344e-10	3.19507961734e-09	0.331,0.636,0.521	NA,0.225,1.0	-0.117
12925	gene:Solyc05g006130.2	NA	5	+	840268	840456	839060	839393	840967	841252	12925	6,8,2	46,31,56	2,0,8	25,64,41	337	149	1.9662030306788117e-10	3.39754686689e-09	0.055,0.102,0.016	0.034,0.0,0.079	0.02
11269	gene:Solyc02g071210.2	NA	2	-	40688057	40688194	40687487	40687583	40689949	40690063	11269	31,17,22	153,109,112	7,1,0	23,54,33	286	149	2.334042248700141e-10	4.02872638967e-09	0.095,0.075,0.093	0.137,0.01,0.0	0.039
6795	gene:Solyc01g098520.2	NA	1	-	89017523	89017645	89016400	89016427	89018123	89018260	6795	26,13,26	2,2,1	0,3,0	0,0,2	271	149	2.355629824518759e-10	4.06151999414e-09	0.877,0.781,0.935	NA,1.0,0.0	0.364
5737	gene:Solyc01g106040.2	NA	1	+	94018119	94018234	94017323	94017425	94018775	94018835	5737	25,34,9	2,2,0	2,9,0	1,1,3	264	149	2.368080192957677e-10	4.07850474506e-09	0.876,0.906,1.0	0.53,0.836,0.0	0.472
9750	gene:Solyc04g079390.2	NA	4	-	63902709	63902803	63902112	63902244	63903221	63903293	9750	24,29,21	0,3,1	22,32,30	0,2,0	243	149	2.413871509416066e-10	4.15281184021e-09	1.0,0.856,0.928	1.0,0.907,1.0	-0.041
804	gene:Solyc02g005520.2	NA	2	-	9240088	9240142	9239964	9240011	9240303	9240480	804	95,61,41	14,7,4	9,71,21	0,5,4	203	149	2.4232633018413683e-10	4.16440319889e-09	0.833,0.865,0.883	1.0,0.912,0.794	-0.042
2765	gene:Solyc04g007020.2	NA	4	-	740830	741040	740449	740614	741507	742225	2765	37,13,23	353,204,292	2,2,2	14,40,23	359	149	2.4375332707447037e-10	4.1843432186e-09	0.042,0.026,0.032	0.056,0.02,0.035	-0.004
159	gene:Solyc03g063600.2	NA	3	+	35188637	35188661	35188340	35188476	35188761	35188867	159	62,62,37	33,20,11	9,23,22	0,0,1	173	149	2.4534808452635895e-10	4.20711633467e-09	0.618,0.728,0.743	1.0,1.0,0.95	-0.287
3746	gene:Solyc04g011900.2	NA	4	-	4288585	4288681	4288392	4288467	4289221	4289460	3746	264,132,127	5,7,2	19,95,69	1,1,2	245	149	2.482640379762284e-10	4.25247025747e-09	0.97,0.92,0.975	0.92,0.983,0.955	0.002
15683	gene:Solyc08g074890.2	NA	8	+	59039993	59040027	59039774	59039795	59040115	59040553	15683	21,20,21	2,0,0	6,14,16	0,2,6	183	149	2.662583194355065e-10	4.55571759209e-09	0.895,1.0,1.0	1.0,0.851,0.685	0.12
11068	gene:Solyc03g062890.2	NA	3	-	32409410	32409428	32408079	32408326	32411000	32411184	11068	24,22,13	25,27,9	3,13,1	1,15,10	167	149	2.7456113199969057e-10	4.69266248483e-09	0.461,0.421,0.563	0.728,0.436,0.082	0.066
13525	gene:Solyc12g070270.1	NA	12	+	29964517	29964621	29964349	29964444	29972580	29972635	13525	122,67,85	7,2,3	47,108,70	6,8,7	253	149	2.811652752261185e-10	4.80030812655e-09	0.911,0.952,0.943	0.822,0.888,0.855	0.08
3433	gene:Solyc02g091950.2	NA	2	+	53165230	53165364	53164905	53165092	53165985	53166098	3433	140,119,105	3,0,0	30,86,67	4,4,0	283	149	2.8247603134279836e-10	4.81744449105e-09	0.961,1.0,1.0	0.798,0.919,1.0	0.081
9661	gene:Solyc06g084480.2	NA	6	+	49580444	49580517	49580289	49580361	49580675	49580726	9661	3,1,1	37,38,46	0,4,3	19,35,28	222	149	3.05569621353716e-10	5.20563231166e-09	0.052,0.017,0.014	0.0,0.071,0.067	-0.018
12883	gene:Solyc09g074100.2	NA	9	-	65776190	65776260	65775760	65775911	65776370	65776522	12883	11,0,3	39,27,33	0,1,0	2,11,12	219	149	3.140269741666708e-10	5.34390805279e-09	0.161,0.0,0.058	0.0,0.058,0.0	0.054
10548	gene:Solyc01g102800.2	NA	1	+	91502735	91502877	91500444	91502027	91503418	91503598	10548	7,10,2	110,48,84	0,6,0	15,37,40	291	149	3.21530084462901e-10	5.46566308258e-09	0.032,0.096,0.012	0.0,0.077,0.0	0.021
8218	gene:Solyc02g093120.2	NA	2	+	54046897	54046970	54046585	54046654	54047189	54047238	8218	117,104,72	19,21,7	15,80,49	2,9,6	222	149	3.3744140045929804e-10	5.72993027403e-09	0.805,0.769,0.873	0.834,0.856,0.846	-0.03
1609	gene:Solyc02g067570.2	NA	2	+	37725275	37725290	37725110	37725186	37725459	37725635	1609	1,4,7	0,0,0	0,0,0	0,2,1	164	149	3.4865940468274403e-10	5.91401736159e-09	1.0,1.0,1.0	NA,0.0,0.0	1.0
15554	gene:Solyc05g055940.2	NA	5	+	65376818	65376858	65376665	65376742	65377121	65377179	15554	566,570,473	60,44,20	82,213,147	11,24,11	189	149	4.0286143961680894e-10	6.82602158487e-09	0.881,0.911,0.949	0.855,0.875,0.913	0.033
15437	gene:Solyc06g008030.2	NA	6	-	1865720	1865853	1865424	1865517	1865969	1866344	15437	16,10,8	94,118,49	2,14,10	69,137,106	282	149	4.1738439025648883e-10	7.06446718784e-09	0.083,0.043,0.079	0.015,0.051,0.047	0.031
19	gene:Solyc07g054450.2	NA	7	+	62769766	62770003	62769415	62769567	62771033	62771346	19	164,140,110	5,15,4	105,272,144	0,0,0	386	149	4.33696317741181e-10	7.33264571698e-09	0.927,0.783,0.914	1.0,1.0,1.0	-0.125
2052	gene:Solyc12g005910.1	NA	12	+	542528	542669	541919	542205	546371	546745	2052	14,18,4	235,273,163	2,4,2	32,77,79	290	149	4.463570756175126e-10	7.53858182609e-09	0.03,0.033,0.012	0.031,0.026,0.013	0.002
5858	gene:Solyc12g009500.1	NA	12	+	2766485	2766690	2765924	2765997	2766828	2766975	5858	194,216,127	2,3,3	18,50,54	0,0,2	354	149	4.6116546607816725e-10	7.7803077019e-09	0.976,0.968,0.947	1.0,1.0,0.919	-0.009
14296	gene:Solyc12g011180.1	NA	12	-	4022637	4022664	4022222	4022397	4022768	4022905	14296	17,14,10	0,3,2	0,5,10	0,0,2	176	149	4.884315502519601e-10	8.23146189415e-09	1.0,0.798,0.809	NA,1.0,0.809	-0.035
11036	gene:Solyc04g049620.2	NA	4	+	42581121	42581283	42578395	42578491	42581560	42581628	11036	9,7,6	89,80,51	1,1,4	37,66,38	311	149	5.329499308990562e-10	8.96246989904e-09	0.046,0.04,0.053	0.013,0.007,0.048	0.024
5138	gene:Solyc06g069020.2	NA	6	+	42824745	42824856	42823727	42823799	42825757	42825906	5138	2,0,8	133,62,57	0,0,2	20,24,18	260	149	5.325242335695989e-10	8.96246989904e-09	0.009,0.0,0.074	0.0,0.0,0.06	0.008
2330	gene:Solyc04g016550.2	NA	4	-	7372913	7372992	7371957	7372113	7373130	7373351	2330	40,21,54	36,15,5	9,8,5	4,2,11	228	149	5.372328383260463e-10	9.02482144897e-09	0.421,0.478,0.876	0.595,0.723,0.229	0.076
1216	gene:Solyc06g009420.2	NA	6	+	3340012	3340127	3339828	3339882	3340491	3340806	1216	12,4,16	59,26,36	2,2,4	10,42,15	264	149	5.411936392333842e-10	9.08163443804e-09	0.103,0.08,0.201	0.101,0.026,0.131	0.042
1349	gene:Solyc03g097710.2	NA	3	+	60056140	60056320	60054342	60054585	60056506	60056587	1349	7,1,3	94,98,81	0,6,2	8,44,29	329	149	5.742945740625727e-10	9.6267968665e-09	0.033,0.005,0.016	0.0,0.058,0.03	-0.011
12056	gene:Solyc09g018690.2	NA	9	-	16657455	16657627	16652962	16653033	16657783	16657826	12056	71,22,46	6,3,10	6,21,23	0,2,2	321	149	5.816173671310849e-10	9.73914246562e-09	0.846,0.773,0.681	1.0,0.83,0.842	-0.124
162	gene:Solyc03g063600.2	NA	3	+	35188581	35188661	35188340	35188476	35188761	35188867	162	155,154,100	33,20,11	19,66,44	0,0,1	229	149	5.86602840200683e-10	9.81215198587e-09	0.753,0.834,0.855	1.0,1.0,0.966	-0.175
11957	gene:Solyc03g118980.2	NA	3	-	67722941	67723047	67721125	67721190	67723356	67723507	11957	28,3,10	10,4,5	4,0,0	3,1,0	255	149	6.148899898762066e-10	1.02743598947e-08	0.621,0.305,0.539	0.438,0.0,NA	0.269
11295	gene:Solyc10g018530.1	NA	10	-	8736514	8736556	8736163	8736279	8736609	8736641	11295	8,12,3	2,2,0	3,6,2	1,4,2	191	149	6.525015207073409e-10	1.08912221914e-08	0.757,0.824,1.0	0.701,0.539,0.438	0.301
15586	gene:Solyc02g031980.2	NA	2	+	27234384	27234459	27234257	27234323	27234538	27234583	15586	30,15,27	8,5,2	3,4,5	1,1,4	224	149	6.583947436302404e-10	1.09779102312e-08	0.714,0.666,0.9	0.666,0.727,0.454	0.144
14798	gene:Solyc05g009150.2	NA	5	+	3276657	3276667	3276064	3276581	3278651	3278861	14798	0,0,4	99,10,37	0,2,3	15,40,13	159	149	6.663155264771992e-10	1.10981853614e-08	0.0,0.0,0.092	0.0,0.045,0.178	-0.044
9624	gene:Solyc05g052260.2	NA	5	+	62526797	62526945	62525414	62525484	62527667	62527981	9624	5,4,2	88,88,38	0,5,6	16,42,54	297	149	6.736747349159856e-10	1.12088617082e-08	0.028,0.022,0.026	0.0,0.056,0.053	-0.011
14395	gene:Solyc09g075990.2	NA	9	-	67672404	67672469	67671984	67672028	67673085	67673180	14395	37,27,14	14,19,8	8,22,16	3,2,5	214	149	6.945609852591907e-10	1.15441333249e-08	0.648,0.497,0.549	0.65,0.885,0.69	-0.177
8669	gene:Solyc04g045620.2	NA	4	-	34487031	34487086	34486707	34486712	34489738	34490144	8669	2,4,2	53,52,14	0,0,2	0,21,10	204	149	7.02030905650127e-10	1.16559417033e-08	0.027,0.053,0.094	NA,0.0,0.127	-0.006
5448	gene:Solyc01g101240.2	NA	1	+	91060298	91060337	91059987	91060156	91060653	91060718	5448	420,473,314	47,49,13	96,183,132	9,17,22	188	149	7.126854570520052e-10	1.1814638754e-08	0.876,0.884,0.95	0.894,0.895,0.826	0.032
696	gene:Solyc05g055170.2	NA	5	-	64929735	64929954	64929511	64929605	64930322	64930474	696	30,18,14	286,260,167	4,7,7	80,213,157	368	149	7.130951497810737e-10	1.1814638754e-08	0.041,0.027,0.033	0.02,0.013,0.018	0.017
1635	gene:Solyc04g078750.2	NA	4	+	63415044	63415167	63414402	63414956	63415484	63416058	1635	577,376,371	4,0,2	99,268,239	0,15,4	272	149	7.902585583113999e-10	1.30792793037e-08	0.988,1.0,0.99	1.0,0.907,0.97	0.034
9119	gene:Solyc09g005720.2	NA	9	-	500134	500190	498752	499116	500285	500367	9119	984,913,503	25,18,11	232,645,539	1,9,3	205	149	7.987683800415028e-10	1.32061916574e-08	0.966,0.974,0.971	0.994,0.981,0.992	-0.019
14781	gene:Solyc09g009960.2	NA	9	-	3413811	3414012	3413189	3413309	3414082	3414238	14781	24,15,15	42,51,16	2,7,3	3,24,5	350	149	8.022041542418726e-10	1.32490349264e-08	0.196,0.111,0.285	0.221,0.11,0.203	0.019
10052	gene:Solyc09g010280.2	NA	9	-	3658580	3658745	3658093	3658487	3662683	3662775	10052	337,127,182	7,10,14	31,106,76	4,2,2	314	149	8.103957245218283e-10	1.33702512279e-08	0.958,0.858,0.861	0.786,0.962,0.947	-0.006
9272	gene:Solyc12g044380.1	NA	12	+	38588845	38588943	38588578	38588667	38590220	38590308	9272	82,100,41	0,6,6	23,41,31	0,0,2	247	149	8.698913189319015e-10	1.43367592374e-08	1.0,0.91,0.805	1.0,1.0,0.903	-0.063
5314	gene:Solyc06g005990.2	NA	6	+	987419	987563	986951	987027	989775	989987	5314	3,2,2	48,11,16	2,0,0	0,21,18	293	149	9.408984780302327e-10	1.54907629804e-08	0.031,0.085,0.06	1.0,0.0,0.0	-0.275
361	gene:Solyc12g087830.1	NA	12	+	63335577	63335624	63334410	63334489	63336022	63336064	361	134,152,131	11,12,7	36,129,72	2,1,8	196	149	9.586107620491161e-10	1.57658310865e-08	0.903,0.906,0.934	0.932,0.99,0.872	-0.017
9367	gene:Solyc06g084610.2	NA	6	-	49672065	49672267	49671744	49671888	49673328	49673409	9367	20,23,6	12,16,3	4,12,10	5,17,7	351	149	9.960838804309088e-10	1.63649801926e-08	0.414,0.379,0.459	0.254,0.231,0.378	0.13
2252	gene:Solyc08g075530.2	NA	8	+	59693179	59693248	59692250	59692429	59694797	59694935	2252	18,21,14	14,6,9	3,20,4	0,0,0	218	149	1.0163866191911132e-09	1.66810732794e-08	0.468,0.705,0.515	1.0,1.0,1.0	-0.437
11800	gene:Solyc01g104160.2	NA	1	-	92630396	92630503	92630064	92630277	92631412	92631605	11800	24,5,8	81,48,86	3,4,0	20,49,68	256	149	1.0636832443867546e-09	1.74390701196e-08	0.147,0.057,0.051	0.08,0.045,0.0	0.043
6821	gene:Solyc02g080780.2	NA	2	-	44910223	44910470	44909847	44910055	44910796	44910902	6821	9,8,12	98,110,56	0,4,0	31,53,48	396	149	1.0691894215487766e-09	1.75110459542e-08	0.033,0.027,0.075	0.0,0.028,0.0	0.036
7672	gene:Solyc03g044080.2	NA	3	-	7931739	7931884	7931547	7931620	7935420	7935568	7672	218,216,163	24,39,17	27,66,62	4,5,6	294	149	1.0790613657416416e-09	1.76542990912e-08	0.822,0.737,0.829	0.774,0.87,0.84	-0.032
4040	gene:Solyc01g111840.2	NA	1	+	98010704	98010752	98010503	98010545	98010837	98010908	4040	22,5,3	48,60,34	0,2,0	6,17,16	197	149	1.15767600222259e-09	1.89207671613e-08	0.257,0.059,0.063	0.0,0.082,0.0	0.099
8077	gene:Solyc09g092680.2	NA	9	-	71652088	71652239	71651843	71652016	71653050	71653193	8077	43,36,27	3,2,0	0,11,12	0,1,1	300	149	1.179323148298361e-09	1.9254505928e-08	0.877,0.899,1.0	NA,0.845,0.856	0.075
3603	gene:Solyc01g006220.2	NA	1	-	842873	842981	841815	841843	843495	843676	3603	13,1,6	38,9,2	0,3,0	1,8,8	257	149	1.254407985696578e-09	2.04591073759e-08	0.166,0.061,0.635	0.0,0.179,0.0	0.228
7881	gene:Solyc02g085140.2	NA	2	-	48118413	48118526	48118188	48118296	48118945	48119213	7881	14,4,6	77,31,53	0,2,2	7,17,5	262	149	1.2783825077519879e-09	2.08284751263e-08	0.094,0.068,0.06	0.0,0.063,0.185	-0.009
5900	gene:Solyc04g008640.2	NA	4	+	2258833	2258992	2258698	2258765	2259089	2259191	5900	49,36,26	2,0,1	2,29,6	0,1,0	308	149	1.3171742076957584e-09	2.14382399572e-08	0.922,1.0,0.926	1.0,0.933,1.0	-0.028
20	gene:Solyc07g054450.2	NA	7	+	62769768	62770003	62769415	62769567	62771033	62771346	20	78,71,59	5,15,4	23,85,54	0,0,0	384	149	1.3320811272788652e-09	2.16583967741e-08	0.858,0.647,0.851	1.0,1.0,1.0	-0.215
9797	gene:Solyc02g083320.2	NA	2	-	46770615	46770840	46770093	46770166	46770945	46771095	9797	179,159,138	158,175,114	19,71,57	51,141,63	374	149	1.3883500754191466e-09	2.25499096101e-08	0.311,0.266,0.325	0.129,0.167,0.265	0.114
11052	gene:Solyc05g014650.2	NA	5	+	8652434	8652486	8651844	8651932	8652757	8652867	11052	4,5,3	117,86,63	3,0,0	22,92,55	201	149	1.4773310594907523e-09	2.39703457326e-08	0.025,0.041,0.034	0.092,0.0,0.0	0.003
5176	gene:Solyc01g102660.2	NA	1	+	91407727	91407775	91406776	91406959	91407880	91407956	5176	384,307,194	196,209,163	7,53,34	5,25,16	197	149	1.496417466784344e-09	2.42549484027e-08	0.597,0.526,0.474	0.514,0.616,0.616	-0.05
9116	gene:Solyc12g040640.1	NA	12	+	43189922	43190044	43189748	43189858	43190122	43190400	9116	26,34,23	0,2,0	20,30,13	6,0,1	271	149	1.5085994854766953e-09	2.44271681395e-08	1.0,0.903,1.0	0.647,1.0,0.877	0.126
6091	gene:Solyc02g085570.2	NA	2	+	48403921	48403966	48403770	48403844	48404052	48404112	6091	330,205,189	4,0,0	51,185,153	0,10,4	194	149	1.5596066402236033e-09	2.52270393661e-08	0.984,1.0,1.0	1.0,0.934,0.967	0.028
13984	gene:Solyc03g025600.2	NA	3	+	3000635	3000777	2999379	2999509	3001996	3002083	13984	66,44,27	7,14,5	3,9,12	0,5,4	291	149	1.6125598365448767e-09	2.60567083784e-08	0.828,0.617,0.734	1.0,0.48,0.606	0.031
13644	gene:Solyc03g025690.2	NA	3	-	3117015	3117049	3116562	3116821	3117143	3117278	13644	33,30,24	0,2,0	5,18,12	2,8,6	183	149	1.6282769930736e-09	2.62836070178e-08	1.0,0.924,1.0	0.671,0.647,0.62	0.329
12052	gene:Solyc06g008720.2	NA	6	-	2636116	2636189	2635902	2636033	2637442	2637520	12052	199,16,130	7,0,4	2,9,6	2,0,0	222	149	1.637466805258337e-09	2.64047833243e-08	0.95,1.0,0.956	0.402,1.0,1.0	0.168
18	gene:Solyc07g054450.2	NA	7	+	62769759	62770003	62769415	62769567	62771033	62771346	18	83,75,61	5,15,4	25,86,55	0,0,0	393	149	1.731530715012357e-09	2.78929331813e-08	0.863,0.655,0.853	1.0,1.0,1.0	-0.21
5235	gene:Solyc06g005190.2	NA	6	+	206937	206975	206713	206821	207107	207246	5235	7,0,3	49,27,23	0,2,1	8,20,7	187	149	1.8172058127963688e-09	2.92430350798e-08	0.102,0.0,0.094	0.0,0.074,0.102	0.007
3705	gene:Solyc06g011530.2	NA	6	+	8021988	8022222	8021721	8021813	8022451	8022497	3705	111,48,90	4,1,5	4,5,7	0,7,6	383	149	2.079011657064381e-09	3.34218164952e-08	0.915,0.949,0.875	1.0,0.217,0.312	0.403
11801	gene:Solyc01g104160.2	NA	1	-	92628262	92628493	92627938	92628158	92630064	92630277	11801	106,85,69	166,67,132	4,11,14	25,47,36	380	149	2.085545650910591e-09	3.34925396753e-08	0.2,0.332,0.17	0.059,0.084,0.132	0.142
15087	gene:Solyc05g015050.2	NA	5	+	9763571	9763816	9762446	9763302	9763894	9765024	15087	13,13,5	79,37,39	2,0,0	24,70,57	394	149	2.096647662439263e-09	3.36364026827e-08	0.059,0.117,0.046	0.031,0.0,0.0	0.064
13879	gene:Solyc07g008190.2	NA	7	-	2936935	2937082	2934652	2934700	2937774	2938079	13879	23,9,13	49,18,29	0,4,6	0,23,10	296	149	2.2604658014048046e-09	3.62274856221e-08	0.191,0.201,0.184	NA,0.08,0.232	0.036
26	gene:Solyc03g096800.2	NA	3	+	59155098	59155230	59152558	59153832	59156051	59156636	26	116,29,62	47,3,28	6,68,30	11,16,20	281	149	2.2832038494443655e-09	3.65545595896e-08	0.567,0.837,0.54	0.224,0.693,0.443	0.195
14102	gene:Solyc01g106740.2	NA	1	-	94480501	94480571	94479680	94479779	94480646	94480718	14102	17,13,9	168,131,77	0,0,0	53,143,78	219	149	2.3145902333850567e-09	3.7019287219e-08	0.064,0.063,0.074	0.0,0.0,0.0	0.067
14680	gene:Solyc01g009380.2	NA	1	+	3577184	3577316	3575911	3576015	3577498	3577565	14680	1,2,0	30,13,22	0,0,6	5,17,23	281	149	2.3297163575423778e-09	3.72232684825e-08	0.017,0.075,0.0	0.0,0.0,0.122	-0.01
7819	gene:Solyc07g006190.2	NA	7	-	1019264	1019367	1018849	1018973	1020704	1020815	7819	23,6,20	4,2,4	4,12,9	0,2,0	252	149	2.363628782260092e-09	3.7726689312e-08	0.773,0.639,0.747	1.0,0.78,1.0	-0.207
2186	gene:Solyc01g103680.2	NA	1	-	92227409	92227615	92226724	92227326	92230740	92231904	2186	614,613,347	3,5,8	70,192,198	2,3,8	355	149	2.5026158385947945e-09	3.99045147434e-08	0.988,0.981,0.948	0.936,0.964,0.912	0.035
14805	gene:Solyc05g007020.2	NA	5	-	1610401	1610526	1610233	1610313	1610655	1610832	14805	14,22,10	12,8,5	1,10,2	2,16,25	274	149	2.5597134300931586e-09	4.07735063129e-08	0.388,0.599,0.521	0.214,0.254,0.042	0.333
6575	gene:Solyc05g041430.2	NA	5	+	51703650	51703725	51702612	51702913	51704280	51704439	6575	76,57,51	5,0,2	10,14,33	0,2,0	224	149	2.701026250359165e-09	4.29808335377e-08	0.91,1.0,0.944	1.0,0.823,1.0	0.01
8857	gene:Solyc04g008010.2	NA	4	-	1663464	1663653	1662424	1662490	1663730	1663812	8857	17,4,16	62,43,20	2,5,2	7,33,18	338	149	2.7332008113476477e-09	4.34487545391e-08	0.108,0.039,0.261	0.112,0.063,0.047	0.062
10875	gene:Solyc09g063020.2	NA	9	-	60947145	60947198	60946059	60946700	60947478	60947630	10875	3,12,5	56,26,27	3,0,0	0,6,10	202	149	2.7742936595529102e-09	4.40573557878e-08	0.038,0.254,0.12	1.0,0.0,0.0	-0.196
3706	gene:Solyc06g011530.2	NA	6	+	8021988	8022041	8021721	8021813	8022157	8022222	3706	16,6,18	31,11,27	0,0,0	6,15,4	202	149	2.826093202074892e-09	4.48345827508e-08	0.276,0.287,0.33	0.0,0.0,0.0	0.298
5316	gene:Solyc04g079070.2	NA	4	-	63652549	63652601	63652099	63652145	63652721	63652793	5316	5,1,3	2,1,0	0,4,3	0,2,0	201	149	3.0046238509222897e-09	4.76187355767e-08	0.65,0.426,1.0	NA,0.597,1.0	-0.106
3782	gene:Solyc10g078300.1	NA	10	+	60135152	60135218	60134418	60135031	60135298	60135472	3782	0,0,2	0,7,0	0,1,1	0,0,0	215	149	3.038140225716439e-09	4.81013321307e-08	NA,0.0,1.0	NA,1.0,1.0	-0.5
4675	gene:Solyc10g079070.1	NA	10	+	60704211	60704407	60704065	60704134	60704928	60705000	4675	41,16,17	142,122,86	3,13,2	44,124,69	345	149	3.072589900989008e-09	4.85977172848e-08	0.111,0.054,0.079	0.029,0.043,0.012	0.053
10203	gene:Solyc02g005110.2	NA	2	+	6433549	6433648	6433397	6433419	6433728	6433861	10203	5,2,1	3,0,0	0,1,0	0,11,1	248	149	3.0835406879707488e-09	4.87218060365e-08	0.5,1.0,1.0	NA,0.052,0.0	0.807
357	gene:Solyc05g047640.2	NA	5	-	59123342	59123562	59122362	59122752	59131699	59132145	357	89,46,31	6,16,10	6,33,24	0,0,0	369	149	3.2178649482125436e-09	5.07930593938e-08	0.857,0.537,0.556	1.0,1.0,1.0	-0.35
10325	gene:Solyc11g069140.1	NA	11	+	53742347	53742559	53741958	53741997	53744248	53744307	10325	13,11,8	9,20,8	0,0,1	6,8,15	361	149	3.2798603827478517e-09	5.17196074425e-08	0.374,0.185,0.292	0.0,0.0,0.027	0.275
14046	gene:Solyc03g112570.2	NA	3	+	62957169	62957397	62951397	62951400	62957618	62957703	14046	234,142,155	43,25,22	31,54,51	0,24,24	377	149	3.4316975335318362e-09	5.40595725915e-08	0.683,0.692,0.736	1.0,0.471,0.456	0.061
11778	gene:Solyc11g066660.1	NA	11	-	52434786	52434878	52434392	52434477	52434987	52435078	11778	48,28,34	163,83,88	4,5,6	36,108,54	241	149	3.4587291347470073e-09	5.44307523813e-08	0.154,0.173,0.193	0.064,0.028,0.064	0.121
938	gene:Solyc01g107360.2	NA	1	+	94928080	94928162	94927748	94927911	94928923	94928990	938	8,3,6	50,23,16	0,2,4	4,20,15	231	149	3.6447170007108055e-09	5.73002101615e-08	0.094,0.078,0.195	0.0,0.061,0.147	0.053
8219	gene:Solyc02g093120.2	NA	2	+	54046894	54046970	54046585	54046654	54047189	54047238	8219	61,66,38	19,21,7	10,52,35	2,9,6	225	149	4.064156027891786e-09	6.38304385161e-08	0.68,0.675,0.782	0.768,0.793,0.794	-0.073
7713	gene:Solyc01g107690.2	NA	1	+	95151019	95151120	95148991	95149335	95152133	95152250	7713	7,7,1	11,7,7	2,10,2	3,2,6	250	149	4.2824533658175095e-09	6.71916933097e-08	0.275,0.373,0.078	0.284,0.749,0.166	-0.158
6709	gene:Solyc07g045420.2	NA	7	-	58512890	58512968	58512485	58512540	58514808	58514881	6709	139,73,154	2,4,1	8,25,20	0,1,0	227	149	4.358306885480528e-09	6.83135215117e-08	0.979,0.923,0.99	1.0,0.943,1.0	-0.017
8054	gene:Solyc03g013440.2	NA	3	+	44656808	44657173	44654580	44654867	44658031	44658502	8054	27,11,22	0,0,0	0,5,6	0,0,8	514	149	4.483010595778358e-09	7.01980401674e-08	1.0,1.0,1.0	NA,1.0,0.179	0.41
9894	gene:Solyc10g083960.1	NA	10	+	63659237	63659334	63658145	63658403	63659886	63659953	9894	112,61,51	10,10,14	10,52,32	0,0,0	246	149	4.515841606875635e-09	7.06416299221e-08	0.872,0.787,0.688	1.0,1.0,1.0	-0.218
7122	gene:Solyc04g076710.2	NA	4	-	61603589	61603685	61603337	61603424	61609474	61609547	7122	14,4,6	7,1,2	0,0,0	1,4,1	245	149	4.603122129472759e-09	7.19352452305e-08	0.549,0.709,0.646	0.0,0.0,0.0	0.635
8725	gene:Solyc11g065870.1	NA	11	+	51447270	51447341	51442315	51442652	51448288	51448372	8725	134,64,130	14,6,10	31,104,84	0,0,0	220	149	5.0060771569390255e-09	7.81545777039e-08	0.866,0.878,0.898	1.0,1.0,1.0	-0.119
11151	gene:Solyc09g011470.2	NA	9	+	4795824	4796053	4795305	4795484	4796143	4796204	11151	18,21,8	100,77,49	0,2,1	6,18,6	378	149	5.030218997384946e-09	7.84534155755e-08	0.066,0.097,0.06	0.0,0.042,0.062	0.04
1401	gene:Solyc07g005640.2	NA	7	+	515765	515846	515502	515563	516497	516602	1401	1,2,0	58,62,40	2,6,2	5,29,26	230	149	5.379409871407277e-09	8.38162272913e-08	0.011,0.02,0.0	0.206,0.118,0.047	-0.113
3564	gene:Solyc02g066940.2	NA	2	-	37188369	37188531	37187768	37188009	37189758	37190275	3564	34,20,18	204,166,100	2,7,4	18,52,33	311	149	5.570141900723754e-09	8.67019111333e-08	0.074,0.055,0.079	0.051,0.061,0.055	0.014
15064	gene:Solyc10g080720.1	NA	10	-	61931872	61931996	61931545	61931610	61933313	61933395	15064	89,66,53	18,3,7	8,39,24	0,5,0	273	149	5.590764564404404e-09	8.69366660213e-08	0.73,0.923,0.805	1.0,0.81,1.0	-0.117
806	gene:Solyc02g005520.2	NA	2	-	9240097	9240142	9239964	9240011	9240303	9240480	806	28,10,8	14,7,4	0,3,5	0,5,4	194	149	5.863210884878742e-09	9.10829492908e-08	0.606,0.523,0.606	NA,0.315,0.49	0.176
10005	gene:Solyc07g043600.2	NA	7	+	57549402	57549416	57548769	57548834	57549505	57549715	10005	15,6,10	11,3,3	6,17,6	0,0,0	163	149	6.245106512599629e-09	9.69196055219e-08	0.555,0.646,0.753	1.0,1.0,1.0	-0.349
9956	gene:Solyc01g099230.2	NA	1	+	89533316	89533487	89532827	89533180	89533650	89533749	9956	7,1,0	14,10,16	5,8,1	0,1,9	320	149	6.578805212226634e-09	1.01997483972e-07	0.189,0.044,0.0	1.0,0.788,0.049	-0.535
11865	gene:Solyc10g080150.1	NA	10	-	61530067	61530134	61529427	61529501	61531043	61531126	11865	48,20,27	5,3,4	16,52,27	0,3,4	216	149	6.659673301409364e-09	1.03149332773e-07	0.869,0.821,0.823	1.0,0.923,0.823	-0.078
2322	gene:Solyc09g091100.2	NA	9	-	70454947	70455145	70454606	70454686	70455503	70455531	2322	15,7,15	77,87,50	3,4,2	70,162,97	347	149	7.286146256913529e-09	1.12741257171e-07	0.077,0.033,0.114	0.018,0.01,0.009	0.062
2906	gene:Solyc11g043150.1	NA	11	+	33464405	33464452	33461141	33461286	33466037	33466120	2906	8,10,15	316,236,151	7,8,6	38,109,92	196	149	7.399115460173675e-09	1.14376474453e-07	0.019,0.031,0.07	0.123,0.053,0.047	-0.034
3033	gene:Solyc01g087380.2	NA	1	-	82334518	82334692	82334114	82334193	82334770	82334851	3033	15,5,8	4,4,6	1,4,8	0,0,0	323	149	7.534975873191531e-09	1.16361979774e-07	0.634,0.366,0.381	1.0,1.0,1.0	-0.54
12561	gene:Solyc08g041710.2	NA	8	+	26144635	26144678	26144376	26144516	26144802	26145457	12561	43,37,26	3,0,0	9,30,16	0,2,2	192	149	7.58477496614337e-09	1.17015849773e-07	0.918,1.0,1.0	1.0,0.921,0.861	0.045
14173	gene:Solyc08g080520.2	NA	8	+	63801902	63802052	63801453	63801609	63802567	63802660	14173	4,2,3	26,13,10	2,0,2	19,5,4	299	149	7.909068394628805e-09	1.21899099324e-07	0.071,0.071,0.13	0.05,0.0,0.199	0.008
9303	gene:Solyc10g077110.1	NA	10	+	59993489	59993597	59993201	59993336	59993778	59994064	9303	3,0,0	37,48,23	0,10,0	9,10,7	257	149	7.979969411499089e-09	1.22871167877e-07	0.045,0.0,0.0	0.0,0.367,0.0	-0.107
2753	gene:Solyc09g083130.2	NA	9	-	68809979	68810173	68809408	68809582	68810274	68810472	2753	4,7,7	18,13,13	0,2,0	2,21,14	343	149	8.001134206006658e-09	1.23076270287e-07	0.088,0.19,0.19	0.0,0.04,0.0	0.143
6854	gene:Solyc05g026490.2	NA	5	-	41506306	41506471	41505398	41505598	41507751	41507968	6854	24,6,6	19,5,4	2,7,3	0,0,0	314	149	8.074947154923654e-09	1.24090030226e-07	0.375,0.363,0.416	1.0,1.0,1.0	-0.615
5549	gene:Solyc08g076160.2	NA	8	+	60193105	60193160	60191678	60191829	60193231	60193353	5549	42,41,19	6,2,4	0,13,8	0,0,2	204	149	8.858204737313163e-09	1.35993378012e-07	0.836,0.937,0.776	NA,1.0,0.745	-0.023
2302	gene:Solyc01g106360.2	NA	1	+	94291680	94291825	94291104	94291165	94292094	94292285	2302	5,0,4	76,54,57	0,2,0	12,40,29	294	149	8.897438075395414e-09	1.36462173414e-07	0.032,0.0,0.034	0.0,0.025,0.0	0.014
1928	gene:Solyc08g068400.2	NA	8	-	57522410	57522517	57522185	57522283	57523110	57523163	1928	69,85,30	4,3,1	23,75,35	2,2,0	256	149	8.937171783858779e-09	1.36937720009e-07	0.909,0.943,0.946	0.87,0.956,1.0	-0.009
10992	gene:Solyc09g064540.2	NA	9	-	61819120	61819162	61817222	61819006	61820931	61821229	10992	7,4,7	39,21,34	0,1,0	2,16,1	191	149	9.080235541388065e-09	1.38994044531e-07	0.123,0.129,0.138	0.0,0.046,0.0	0.115
2913	gene:Solyc11g007940.1	NA	11	+	2173339	2173422	2172652	2172846	2173674	2173782	2913	82,67,53	4,2,0	46,82,71	0,0,2	232	149	9.281532387602491e-09	1.41936884173e-07	0.929,0.956,1.0	1.0,1.0,0.958	-0.024
8477	gene:Solyc01g097500.2	NA	1	-	88328900	88328949	88327458	88327532	88329065	88329115	8477	4,13,0	106,52,84	0,0,2	20,82,65	198	149	9.680377685400635e-09	1.47892040783e-07	0.028,0.158,0.0	0.0,0.0,0.023	0.054
4983	gene:Solyc09g064590.2	NA	9	+	61908945	61909053	61908473	61908641	61909172	61909524	4983	22,8,13	170,99,88	0,0,0	21,102,70	257	149	9.898045498146703e-09	1.51070363683e-07	0.07,0.045,0.079	0.0,0.0,0.0	0.065
6654	gene:Solyc04g016050.2	NA	4	-	6723477	6723576	6723020	6723388	6723898	6724116	6654	8,14,8	25,12,12	3,13,8	0,16,3	248	149	1.0146588243750614e-08	1.547132843e-07	0.161,0.412,0.286	1.0,0.328,0.616	-0.362
5940	gene:Solyc05g008810.2	NA	5	-	3046984	3047130	3046256	3046500	3047735	3047831	5940	2,5,1	8,1,6	0,3,1	1,3,5	295	149	1.0447547125155995e-08	1.5914758679e-07	0.112,0.716,0.078	0.0,0.336,0.092	0.159
14463	gene:Solyc02g087230.2	NA	2	-	49682337	49682394	49681799	49682127	49683047	49683119	14463	123,176,86	0,8,2	44,190,157	0,5,0	206	149	1.0498887659808015e-08	1.59774536743e-07	1.0,0.941,0.969	1.0,0.965,1.0	-0.018
3469	gene:Solyc06g035940.2	NA	6	+	25291774	25291837	25290921	25290924	25292638	25292766	3469	68,26,43	378,96,384	2,29,21	101,323,165	212	149	1.127965059278838e-08	1.71490036629e-07	0.112,0.16,0.073	0.014,0.059,0.082	0.063
4517	gene:Solyc06g054140.2	NA	6	+	36965177	36965243	36963980	36964025	36965487	36965575	4517	19,12,7	16,7,7	4,2,3	3,9,0	215	149	1.130851956932504e-08	1.71762509238e-07	0.451,0.543,0.409	0.48,0.133,1.0	-0.07
10498	gene:Solyc05g012310.2	NA	5	-	5583328	5583448	5582942	5583245	5584148	5584303	10498	19,13,10	39,42,28	1,8,0	0,0,0	269	149	1.1503849001251804e-08	1.74560339294e-07	0.213,0.146,0.165	1.0,1.0,NA	-0.825
13052	gene:Solyc01g005280.2	NA	1	-	205768	205886	205088	205199	206069	206106	13052	29,45,19	1,0,2	15,43,22	3,4,0	267	149	1.1710367305580763e-08	1.77522379734e-07	0.942,1.0,0.841	0.736,0.857,1.0	0.063
15730	gene:Solyc02g077680.2	NA	2	+	42568741	42568833	42568233	42568293	42569293	42569437	15730	119,32,74	18,2,5	23,96,42	0,0,0	241	149	1.189942413467383e-08	1.8004046738e-07	0.803,0.908,0.901	1.0,1.0,1.0	-0.129
15975	gene:Solyc02g062920.2	NA	2	+	34864153	34864243	34863798	34863869	34864473	34864544	15975	55,33,22	93,61,26	6,6,5	20,61,37	239	149	1.189827596155745e-08	1.8004046738e-07	0.269,0.252,0.345	0.158,0.058,0.078	0.191
6303	gene:Solyc04g045560.2	NA	4	+	34045055	34045255	34042532	34042796	34046024	34046691	6303	4,4,1	6,4,3	1,2,2	2,4,6	349	149	1.2101473880687396e-08	1.82921122532e-07	0.222,0.299,0.125	0.176,0.176,0.125	0.056
1717	gene:Solyc03g044470.2	NA	3	+	9342315	9342424	9341010	9341367	9343862	9344655	1717	16,8,9	196,137,103	1,9,0	20,73,72	258	149	1.2165461409496371e-08	1.83711346983e-07	0.045,0.033,0.048	0.028,0.066,0.0	0.011
2817	gene:Solyc10g007500.2	NA	10	-	1835088	1835134	1834838	1834988	1835659	1835719	2817	71,46,49	78,45,60	0,15,10	22,55,25	195	149	1.2303732346603764e-08	1.85506366996e-07	0.41,0.439,0.384	0.0,0.172,0.234	0.276
8557	gene:Solyc02g069750.1	NA	2	-	39569692	39569778	39566824	39567200	39570807	39571007	8557	3,2,2	0,2,2	1,5,4	5,9,3	235	149	1.2307975018638861e-08	1.85506366996e-07	1.0,0.388,0.388	0.113,0.26,0.458	0.315
10206	gene:Solyc02g005110.2	NA	2	+	6433549	6433653	6433397	6433419	6433728	6433861	10206	24,11,11	3,0,0	0,8,4	0,11,1	253	149	1.247193008705929e-08	1.8779710467e-07	0.825,1.0,1.0	NA,0.3,0.702	0.441
6516	gene:Solyc03g120540.2	NA	3	+	68909341	68909422	68909200	68909260	68909662	68909798	6516	108,72,57	0,0,2	14,43,17	0,0,4	230	149	1.256938939680726e-08	1.89083144426e-07	1.0,1.0,0.949	1.0,1.0,0.734	0.072
8909	gene:Solyc05g055390.2	NA	5	+	65050977	65051053	65050502	65050567	65052041	65052139	8909	30,18,18	0,0,3	1,8,0	0,0,2	225	149	1.3133204819168615e-08	1.97375463231e-07	1.0,1.0,0.799	1.0,1.0,0.0	0.266
9898	gene:Solyc10g083960.1	NA	10	+	63659279	63659334	63658145	63658403	63659886	63659953	9898	23,8,8	10,10,14	0,11,2	0,0,0	204	149	1.3607621493453956e-08	2.04309647112e-07	0.627,0.369,0.294	NA,1.0,1.0	-0.57
6480	gene:Solyc02g062360.2	NA	2	+	33979117	33979183	33978458	33978586	33979276	33979336	6480	2,0,0	88,26,70	0,2,1	3,17,9	215	149	1.3809906610344907e-08	2.07148599155e-07	0.016,0.0,0.0	0.0,0.075,0.071	-0.043
11421	gene:Solyc10g084760.1	NA	10	-	64188283	64188385	64186775	64187891	64189156	64189216	11421	75,2,35	120,8,81	7,16,16	5,11,1	251	149	1.4942593319718462e-08	2.23924822528e-07	0.271,0.129,0.204	0.454,0.463,0.905	-0.406
8668	gene:Solyc04g045620.2	NA	4	-	34487176	34487190	34486707	34486712	34489738	34490144	8668	354,416,207	53,52,14	123,355,311	0,21,10	163	149	1.5612996694436942e-08	2.33748013488e-07	0.859,0.88,0.931	1.0,0.939,0.966	-0.078
14294	gene:Solyc12g011180.1	NA	12	-	4022637	4022668	4022222	4022397	4022768	4022905	14294	21,21,12	0,3,2	0,8,10	0,0,2	180	149	1.5875445768720868e-08	2.37450661688e-07	1.0,0.853,0.832	NA,1.0,0.805	-0.008
5275	gene:Solyc05g007660.2	NA	5	-	2162518	2162583	2161884	2162041	2163206	2163278	5275	221,229,96	11,13,7	96,264,190	0,0,2	214	149	1.5956318746444204e-08	2.38432991554e-07	0.933,0.925,0.905	1.0,1.0,0.985	-0.074
14677	gene:Solyc07g064330.2	NA	7	-	66524593	66524698	66524412	66524508	66525403	66525860	14677	11,7,5	57,36,24	0,0,2	9,60,28	254	149	1.6018598917967192e-08	2.39135886796e-07	0.102,0.102,0.109	0.0,0.0,0.04	0.091
4835	gene:Solyc09g082300.2	NA	9	+	68071234	68071261	68070738	68071078	68071373	68071448	4835	20,27,20	0,0,0	0,0,0	0,0,4	176	149	1.6047512056268146e-08	2.39339794832e-07	1.0,1.0,1.0	NA,NA,0.0	1.0
1941	gene:Solyc02g088460.2	NA	2	-	50546244	50546464	50545927	50546020	50547091	50547235	1941	23,20,19	258,208,161	8,16,5	39,92,75	369	149	1.6067128190575692e-08	2.39404787569e-07	0.035,0.037,0.045	0.076,0.066,0.026	-0.017
3713	gene:Solyc06g011530.2	NA	6	+	8021992	8022222	8021721	8021813	8022451	8022497	3713	98,43,82	4,1,5	4,5,6	0,7,6	379	149	1.623355441983238e-08	2.41655093783e-07	0.906,0.944,0.866	1.0,0.219,0.282	0.405
10780	gene:Solyc03g025280.2	NA	3	+	2715950	2715996	2715663	2715799	2720566	2720627	10780	105,20,100	12,7,8	20,55,44	2,7,2	195	149	1.633958421788615e-08	2.43002915999e-07	0.87,0.686,0.905	0.884,0.857,0.944	-0.075
10204	gene:Solyc02g005110.2	NA	2	+	6433603	6433653	6433397	6433419	6433728	6433861	10204	116,64,54	3,0,0	14,47,30	0,11,1	199	149	1.705661782924114e-08	2.53426452406e-07	0.967,1.0,1.0	1.0,0.762,0.957	0.083
7324	gene:Solyc01g088100.2	NA	1	+	82963583	82963687	82963242	82963402	82964076	82964156	7324	124,94,77	5,8,7	21,114,71	4,3,3	253	149	1.7392898412984796e-08	2.58178406906e-07	0.936,0.874,0.866	0.756,0.957,0.933	0.01
16135	gene:Solyc09g018670.2	NA	9	+	16609681	16609820	16609592	16609604	16610257	16610332	16135	230,142,128	6,10,4	19,49,12	0,6,0	288	149	1.8068645875022602e-08	2.6795562739e-07	0.952,0.88,0.943	1.0,0.809,1.0	-0.011
10386	gene:Solyc09g008520.2	NA	9	-	2007619	2007660	2007321	2007488	2007773	2007833	10386	45,19,15	22,28,17	0,1,2	1,2,4	190	149	1.8156446940202615e-08	2.69003449001e-07	0.616,0.347,0.409	0.0,0.282,0.282	0.269
7856	gene:Solyc05g007260.2	NA	5	-	1927257	1927266	1927045	1927108	1928569	1928691	7856	9,15,4	0,1,0	0,1,0	0,0,6	158	149	1.9194628810857392e-08	2.84116722681e-07	1.0,0.934,1.0	NA,1.0,0.0	0.478
356	gene:Solyc05g047640.2	NA	5	-	59123309	59123562	59122362	59122752	59131699	59132145	356	192,161,96	6,16,10	25,102,55	0,0,0	402	149	1.9361218586429646e-08	2.86312459586e-07	0.922,0.789,0.781	1.0,1.0,1.0	-0.169
6393	gene:Solyc04g082590.2	NA	4	+	66225592	66225656	66225339	66225388	66226362	66226435	6393	0,8,0	2,0,0	0,0,0	0,6,6	213	149	1.9596512645855545e-08	2.89519099259e-07	0.0,1.0,NA	NA,0.0,0.0	0.5
3039	gene:Solyc01g087380.2	NA	1	-	82334574	82334692	82334114	82334193	82334770	82334851	3039	22,4,7	4,4,6	1,4,8	0,0,0	267	149	1.990189487419979e-08	2.93754215029e-07	0.754,0.358,0.394	1.0,1.0,1.0	-0.498
7925	gene:Solyc06g074970.1	NA	6	-	46473299	46473386	46471958	46472245	46473474	46473946	7925	35,22,23	3,0,0	14,18,19	0,8,2	236	149	2.0750816338078344e-08	3.05996530399e-07	0.88,1.0,1.0	1.0,0.587,0.857	0.145
7315	gene:Solyc08g082450.2	NA	8	+	65256792	65256923	65255382	65255583	65257411	65257494	7315	0,0,1	5,4,3	0,2,0	0,0,1	280	149	2.0885019925013617e-08	3.07686349881e-07	0.0,0.0,0.151	NA,1.0,0.0	-0.45
12411	gene:Solyc01g099380.2	NA	1	-	89663733	89663760	89663100	89663143	89663992	89664598	12411	33,29,10	13,10,4	13,9,7	0,0,0	176	149	2.0977379681636974e-08	3.08487383517e-07	0.682,0.711,0.679	1.0,1.0,1.0	-0.309
9536	gene:Solyc02g090850.2	NA	2	+	52325343	52325474	52325097	52325199	52325625	52325764	9536	755,608,473	21,21,13	68,220,141	0,0,3	280	149	2.0978714991225504e-08	3.08487383517e-07	0.95,0.939,0.951	1.0,1.0,0.962	-0.041
7943	gene:Solyc10g080130.1	NA	10	+	61518778	61518876	61518622	61518692	61519775	61519842	7943	11,0,8	3,0,1	0,3,0	4,3,2	247	149	2.2595277957583122e-08	3.31947482354e-07	0.689,NA,0.828	0.0,0.376,0.0	0.633
4210	gene:Solyc12g013920.1	NA	12	-	4756620	4756678	4755484	4755528	4757322	4757418	4210	15,2,5	369,337,261	3,0,2	36,150,94	207	149	2.322479902962179e-08	3.40876610641e-07	0.028,0.004,0.014	0.057,0.0,0.015	-0.009
10886	gene:Solyc11g066650.1	NA	11	+	52423746	52424727	52418597	52418807	52426783	52426831	10886	360,220,294	0,3,3	69,193,195	0,3,4	1130	149	2.5174593259014246e-08	3.69148942275e-07	1.0,0.906,0.928	1.0,0.895,0.865	0.025
9896	gene:Solyc10g083960.1	NA	10	+	63659232	63659334	63658145	63658403	63659886	63659953	9896	100,46,49	10,10,14	6,36,18	0,0,0	251	149	2.544556489920027e-08	3.72773961969e-07	0.856,0.732,0.675	1.0,1.0,1.0	-0.246
875	gene:Solyc01g106050.2	NA	1	-	94025523	94025616	94025296	94025428	94025803	94025941	875	18,23,21	249,147,173	0,0,4	33,114,102	242	149	2.626723406011319e-08	3.84452334331e-07	0.043,0.088,0.07	0.0,0.0,0.024	0.059
10617	gene:Solyc11g030380.1	NA	11	-	21601878	21601955	21601637	21601766	21602636	21602848	10617	0,1,2	1,2,3	0,0,2	0,3,3	226	149	2.7829403015056077e-08	4.06936936912e-07	0.0,0.248,0.305	NA,0.0,0.305	0.032
5225	gene:Solyc07g022920.2	NA	7	-	23330332	23330454	23328208	23329038	23339480	23340163	5225	49,41,35	8,1,5	3,27,13	1,0,2	271	149	2.8191736667118322e-08	4.11851348517e-07	0.771,0.958,0.794	0.623,1.0,0.781	0.04
13337	gene:Solyc12g042110.1	NA	12	-	40737437	40737516	40737228	40737358	40737594	40737658	13337	63,59,27	26,24,20	0,0,0	0,2,7	228	149	3.083400174434274e-08	4.50033011506e-07	0.613,0.616,0.469	NA,0.0,0.0	0.566
11040	gene:Solyc11g065960.1	NA	11	+	51586853	51587081	51586038	51586254	51587569	51587689	11040	40,11,27	13,21,39	2,14,16	12,37,20	377	149	3.18571625746821e-08	4.64534275833e-07	0.549,0.172,0.215	0.062,0.13,0.24	0.168
7711	gene:Solyc01g107690.2	NA	1	+	95151019	95151116	95148991	95149335	95152133	95152250	7711	5,10,3	11,7,7	2,8,4	3,2,6	246	149	3.203266666023468e-08	4.66659739925e-07	0.216,0.464,0.206	0.288,0.708,0.288	-0.133
14969	gene:Solyc03g098230.2	NA	3	+	60588010	60588132	60587521	60587716	60590730	60590822	14969	302,263,189	51,38,24	44,128,109	2,4,10	271	149	3.398083620908057e-08	4.94581929611e-07	0.765,0.792,0.812	0.924,0.946,0.857	-0.119
2788	gene:Solyc11g073130.1	NA	11	+	56218386	56218504	56218161	56218215	56220377	56220445	2788	39,44,21	451,449,300	15,12,25	134,366,253	267	149	3.579507947021961e-08	5.20504909071e-07	0.046,0.052,0.038	0.059,0.018,0.052	0.002
16092	gene:Solyc01g087370.2	NA	1	-	82328213	82328320	82322601	82322699	82330207	82330334	16092	1,2,1	0,0,0	0,0,1	0,4,0	256	149	3.621683468666765e-08	5.26150126142e-07	1.0,1.0,1.0	NA,0.0,1.0	0.5
14807	gene:Solyc05g007020.2	NA	5	-	1612293	1612350	1611530	1612207	1612488	1612548	14807	12,7,15	66,17,57	0,2,0	7,7,7	206	149	3.7324727144747866e-08	5.41743727013e-07	0.116,0.229,0.16	0.0,0.171,0.0	0.111
12151	gene:Solyc05g048810.2	NA	5	-	59499305	59499378	59499097	59499217	59499461	59499631	12151	87,50,40	18,13,10	3,23,15	4,7,4	222	149	3.8333363364105195e-08	5.55869197027e-07	0.764,0.721,0.729	0.335,0.688,0.716	0.158
2585	gene:Solyc04g072890.2	NA	4	+	59847316	59847375	59845657	59845744	59848947	59849082	2585	9,10,5	11,17,14	0,13,5	5,9,1	208	149	4.2727808622403895e-08	6.19020606912e-07	0.37,0.296,0.204	0.0,0.509,0.782	-0.14
2877	gene:Solyc07g062250.2	NA	7	-	65030732	65030808	65030413	65030543	65030894	65031019	2877	15,4,6	246,272,184	12,1,4	95,131,82	225	149	4.435880148257239e-08	6.42056822197e-07	0.039,0.01,0.021	0.077,0.005,0.031	-0.014
16017	gene:Solyc12g005470.1	NA	12	+	278461	278698	277570	277729	278819	278892	16017	6,2,18	58,30,54	2,1,0	2,14,8	386	149	4.496983195972177e-08	6.50301072302e-07	0.038,0.025,0.114	0.279,0.027,0.0	-0.043
294	gene:Solyc08g076130.2	NA	8	-	60165233	60165325	60163678	60163818	60166383	60166644	294	80,71,60	13,7,7	21,44,31	0,0,0	241	149	4.71847092861256e-08	6.81701739134e-07	0.792,0.862,0.841	1.0,1.0,1.0	-0.168
13560	gene:Solyc03g005340.2	NA	3	-	203623	203667	202793	202965	203908	204060	13560	0,0,0	17,0,11	4,0,0	0,4,0	193	149	4.7373480440042474e-08	6.83799363481e-07	0.0,NA,0.0	1.0,0.0,NA	-0.5
12410	gene:Solyc01g099380.2	NA	1	-	89663733	89663788	89663100	89663143	89663992	89664598	12410	50,44,22	13,10,4	17,11,16	0,0,0	204	149	4.7887067399640986e-08	6.90577286305e-07	0.737,0.763,0.801	1.0,1.0,1.0	-0.233
9117	gene:Solyc12g040640.1	NA	12	+	43189941	43190044	43189826	43189858	43190122	43190400	9117	74,75,56	0,2,0	34,102,49	6,0,1	252	149	4.972562987404463e-08	7.16432628764e-07	1.0,0.957,1.0	0.77,1.0,0.967	0.073
7165	gene:Solyc06g043070.2	NA	6	-	29790936	29791126	29790103	29790582	29793972	29794157	7165	3,1,1	2,0,0	0,3,2	0,6,0	339	149	4.996329981397743e-08	7.19196489983e-07	0.397,1.0,1.0	NA,0.18,1.0	0.209
10605	gene:Solyc09g064920.2	NA	9	-	62445974	62446203	62445802	62445868	62447485	62447605	10605	25,26,14	0,2,0	3,19,10	2,4,0	378	149	5.00238478853029e-08	7.1940804154e-07	1.0,0.837,1.0	0.372,0.652,1.0	0.271
3585	gene:Solyc02g022930.2	NA	2	-	24436195	24436281	24434784	24434927	24437102	24437185	3585	25,15,19	7,5,1	13,16,3	0,0,1	235	149	5.0143677108494076e-08	7.20470965048e-07	0.694,0.655,0.923	1.0,1.0,0.655	-0.128
8550	gene:Solyc03g005000.2	NA	3	+	17215	17266	16711	16978	17442	17622	8550	58,45,25	72,39,22	5,13,9	6,29,28	200	149	5.122885704836749e-08	7.3538953988e-07	0.375,0.462,0.458	0.383,0.25,0.193	0.156
9836	gene:Solyc11g006370.1	NA	11	+	1083942	1084005	1083674	1083827	1084105	1084221	9836	14,7,8	74,33,41	0,0,0	12,54,14	212	149	5.154655308574339e-08	7.39273690965e-07	0.117,0.13,0.121	0.0,0.0,0.0	0.123
9785	gene:Solyc02g083320.2	NA	2	-	46770615	46770828	46770093	46770166	46770945	46771095	9785	154,147,117	158,175,114	13,62,51	51,141,63	362	149	5.295734092837378e-08	7.58813405631e-07	0.286,0.257,0.297	0.095,0.153,0.25	0.114
3922	gene:Solyc12g014090.1	NA	12	-	4908029	4908070	4907344	4907478	4908480	4908566	3922	37,23,16	118,109,98	0,0,0	6,13,24	190	149	5.4999816126903525e-08	7.87360506415e-07	0.197,0.142,0.114	0.0,0.0,0.0	0.151
9564	gene:Solyc10g006190.2	NA	10	-	904438	904685	903486	903758	905561	905588	9564	17,12,12	11,2,5	0,3,4	0,4,0	396	149	5.691727728529421e-08	8.14067530179e-07	0.368,0.693,0.475	NA,0.22,1.0	-0.098
11494	gene:Solyc06g084590.2	NA	6	+	49667198	49667219	49666514	49666598	49667313	49667376	11494	17,6,9	0,0,3	0,0,0	0,2,2	170	149	6.075670950927002e-08	8.68190138616e-07	1.0,1.0,0.724	NA,0.0,0.0	0.908
15976	gene:Solyc02g062920.2	NA	2	+	34864156	34864243	34863798	34863869	34864473	34864544	15976	45,28,19	93,61,26	5,5,5	20,61,37	236	149	6.093436981477675e-08	8.69936544489e-07	0.234,0.225,0.316	0.136,0.049,0.079	0.17
8752	gene:Solyc06g073500.2	NA	6	+	45301180	45301270	45300928	45301045	45302003	45302235	8752	4,0,0	3,4,0	2,0,0	3,2,0	239	149	6.103921011559863e-08	8.70641097012e-07	0.454,0.0,NA	0.294,0.0,NA	0.08
12412	gene:Solyc01g099380.2	NA	1	-	89663733	89663780	89663100	89663143	89663992	89664598	12412	51,46,20	13,10,4	17,11,15	0,0,0	196	149	6.510640367142266e-08	9.27810602729e-07	0.749,0.778,0.792	1.0,1.0,1.0	-0.227
3711	gene:Solyc06g011530.2	NA	6	+	8021721	8021813	8020684	8020772	8022157	8022497	3711	82,21,60	2,0,2	8,20,6	0,0,6	241	149	6.531530368391568e-08	9.29942935391e-07	0.962,1.0,0.949	1.0,1.0,0.382	0.176
2236	gene:Solyc07g014590.2	NA	7	-	4928232	4928340	4927306	4927390	4928428	4928583	2236	6,1,5	105,76,55	0,4,1	20,61,41	257	149	6.580008090774377e-08	9.3599571119e-07	0.032,0.008,0.05	0.0,0.037,0.014	0.013
7654	gene:Solyc01g006720.2	NA	1	-	1306564	1306611	1305776	1306009	1307025	1307096	7654	19,6,16	203,74,164	0,1,2	24,51,36	196	149	6.659061587015243e-08	9.46382937502e-07	0.066,0.058,0.069	0.0,0.015,0.041	0.046
15903	gene:Solyc03g124030.2	NA	3	-	70743374	70743457	70742900	70742963	70743628	70743699	15903	157,102,99	10,5,3	50,107,63	0,2,6	232	149	6.895048733531362e-08	9.7903452153e-07	0.91,0.929,0.955	1.0,0.972,0.871	-0.016
4575	gene:Solyc01g097810.2	NA	1	-	88518107	88518273	88517914	88518009	88518636	88518709	4575	12,22,12	1,4,2	5,11,4	0,2,1	315	149	7.398702079294385e-08	1.04959887544e-06	0.85,0.722,0.739	1.0,0.722,0.654	-0.022
2319	gene:Solyc04g009530.2	NA	4	-	2947249	2947259	2947048	2947141	2947907	2947979	2319	6,2,0	6,1,1	3,2,1	0,0,0	159	149	7.539227043291554e-08	1.06856795221e-06	0.484,0.652,0.0	1.0,1.0,1.0	-0.621
12694	gene:Solyc02g021060.2	NA	2	-	21418299	21418391	21412739	21412806	21418863	21418947	12694	7,17,2	24,14,15	2,0,0	5,11,10	241	149	7.582875975903531e-08	1.07378451319e-06	0.153,0.429,0.076	0.198,0.0,0.0	0.153
3179	gene:Solyc09g055570.2	NA	9	+	42210967	42211119	42209936	42210008	42211949	42212035	3179	21,10,20	3,2,11	2,14,2	0,0,0	301	149	7.663862080494605e-08	1.08427408515e-06	0.776,0.712,0.474	1.0,1.0,1.0	-0.346
3667	gene:Solyc06g008350.2	NA	6	+	2224064	2224196	2221134	2221320	2224624	2224717	3667	57,32,23	3,20,2	9,20,12	0,0,0	281	149	7.671141137620248e-08	1.08432616621e-06	0.91,0.459,0.859	1.0,1.0,1.0	-0.257
3517	gene:Solyc02g085860.2	NA	2	+	48639629	48639733	48638680	48638842	48641301	48641554	3517	5,7,3	19,23,12	1,2,1	0,6,7	253	149	7.683826065313343e-08	1.08514159284e-06	0.134,0.152,0.128	1.0,0.164,0.078	-0.276
12212	gene:Solyc09g061860.2	NA	9	+	60545493	60545630	60543146	60543386	60546559	60546730	12212	64,38,61	0,0,0	7,23,6	6,2,1	286	149	8.023985238451009e-08	1.13216122654e-06	1.0,1.0,1.0	0.378,0.857,0.758	0.336
3431	gene:Solyc02g091950.2	NA	2	+	53165230	53165368	53164905	53165092	53165985	53166098	3431	59,38,39	3,0,0	14,44,40	4,4,0	287	149	8.07355391416853e-08	1.13813172429e-06	0.911,1.0,1.0	0.645,0.851,1.0	0.138
7569	gene:Solyc05g052450.2	NA	5	-	62666132	62666332	62665395	62665554	62666425	62666597	7569	42,6,18	0,0,0	4,9,10	0,8,0	349	149	8.228320373399001e-08	1.15890795923e-06	1.0,1.0,1.0	1.0,0.324,1.0	0.225
8629	gene:Solyc05g012400.2	NA	5	+	5655839	5655855	5655496	5655569	5656046	5656116	8629	17,13,8	7,8,6	5,20,3	0,1,0	165	149	8.417543970855517e-08	1.18449564935e-06	0.687,0.595,0.546	1.0,0.948,1.0	-0.373
7441	gene:Solyc01g060240.2	NA	1	+	69832305	69832368	69831405	69831453	69832959	69833177	7441	14,15,12	177,176,106	3,28,15	19,95,52	212	149	8.609258176662527e-08	1.2103876415e-06	0.053,0.057,0.074	0.1,0.172,0.169	-0.086
10253	gene:Solyc01g106950.2	NA	1	+	94640414	94640580	94639566	94639629	94640744	94640853	10253	30,8,13	11,1,16	1,5,5	0,0,0	315	149	8.66428880000131e-08	1.21703394156e-06	0.563,0.791,0.278	1.0,1.0,1.0	-0.456
11572	gene:Solyc01g104320.2	NA	1	-	92734215	92734322	92733979	92734093	92734652	92735050	11572	46,5,13	39,10,25	0,4,5	2,8,4	256	149	8.750730249254908e-08	1.22718331935e-06	0.407,0.225,0.232	0.0,0.225,0.421	0.073
8849	gene:Solyc11g069340.1	NA	11	+	53948276	53948472	53947319	53947454	53948550	53948646	8849	3,11,10	79,58,37	2,0,2	6,33,39	345	149	8.75218696212363e-08	1.22718331935e-06	0.016,0.076,0.105	0.126,0.0,0.022	0.016
13158	gene:Solyc01g106940.2	NA	1	+	94635932	94636017	94635405	94635623	94636608	94636692	13158	85,107,71	14,7,9	4,25,21	9,3,2	234	149	9.006675718525927e-08	1.26104574512e-06	0.794,0.907,0.834	0.221,0.841,0.87	0.201
8510	gene:Solyc10g078260.1	NA	10	-	60094429	60094516	60093977	60094096	60094606	60094801	8510	258,170,214	18,10,21	12,91,33	0,5,0	236	149	9.00976596737907e-08	1.26104574512e-06	0.9,0.915,0.865	1.0,0.92,1.0	-0.08
10021	gene:Solyc03g006070.2	NA	3	-	757318	757399	757132	757225	758495	758683	10021	12,4,10	161,50,112	0,3,0	41,68,68	230	149	9.572919257476596e-08	1.3386729336e-06	0.046,0.049,0.055	0.0,0.028,0.0	0.041
901	gene:Solyc06g007310.2	NA	6	-	1334196	1334267	1333698	1333899	1334924	1335061	901	33,24,12	0,0,5	5,22,17	0,0,1	220	149	9.598677471328145e-08	1.34107969301e-06	1.0,1.0,0.619	1.0,1.0,0.92	-0.1
12155	gene:Solyc03g063200.2	NA	3	-	33517325	33517386	33515604	33515921	33519401	33519616	12155	117,121,72	5,8,2	35,55,58	0,5,1	210	149	1.0270577055763656e-07	1.43367752673e-06	0.943,0.915,0.962	1.0,0.886,0.976	-0.014
34	gene:Solyc01g103980.2	NA	1	+	92457775	92457841	92457387	92457510	92458159	92458612	34	103,88,52	16,8,6	12,13,24	3,12,5	215	149	1.0296109758931813e-07	1.43596410771e-06	0.817,0.884,0.857	0.735,0.429,0.769	0.208
3498	gene:Solyc04g009050.2	NA	4	-	2612398	2612610	2612151	2612300	2613262	2613481	3498	85,46,48	44,44,30	1,12,16	12,29,22	361	149	1.0411705705573179e-07	1.45079629237e-06	0.444,0.301,0.398	0.033,0.146,0.231	0.244
10842	gene:Solyc01g096620.2	NA	1	+	87689830	87690029	87689548	87689762	87691083	87691212	10842	14,20,26	26,34,28	2,0,0	0,8,3	348	149	1.069932318945763e-07	1.48955085042e-06	0.187,0.201,0.284	1.0,0.0,0.0	-0.109
655	gene:Solyc08g081250.2	NA	8	-	64310777	64310885	64310225	64310321	64311438	64311495	655	390,156,255	536,218,573	70,244,99	165,479,270	257	149	1.0747399941002947e-07	1.49359349047e-06	0.297,0.293,0.205	0.197,0.228,0.175	0.065
8774	gene:Solyc01g080040.2	NA	1	+	79162340	79162432	79161803	79162024	79164433	79164740	8774	36,16,11	0,11,7	2,9,3	0,2,0	241	149	1.0745278220883597e-07	1.49359349047e-06	1.0,0.473,0.493	1.0,0.736,1.0	-0.257
15021	gene:Solyc05g009780.2	NA	5	-	3978511	3978651	3977639	3977801	3978837	3979075	15021	16,5,5	133,116,90	0,3,0	25,109,52	289	149	1.082599442431923e-07	1.50318453555e-06	0.058,0.022,0.028	0.0,0.014,0.0	0.031
388	gene:Solyc05g026380.1	NA	5	-	41084813	41084921	41084630	41084674	41091865	41092289	388	5,0,9	62,30,38	0,5,0	28,42,39	257	149	1.0997300051380413e-07	1.52562013975e-06	0.045,0.0,0.121	0.0,0.065,0.0	0.034
6870	gene:Solyc12g056410.1	NA	12	+	62342546	62342773	62342309	62342428	62343355	62343776	6870	76,35,35	460,337,268	3,12,3	54,225,111	376	149	1.1280453716582079e-07	1.56351871743e-06	0.061,0.04,0.049	0.022,0.021,0.011	0.032
13743	gene:Solyc01g090940.2	NA	1	+	84639629	84639803	84638075	84638191	84640002	84640433	13743	8,12,8	95,134,54	1,4,0	16,81,53	323	149	1.1427144949792811e-07	1.58245281785e-06	0.037,0.04,0.064	0.028,0.022,0.0	0.03
3668	gene:Solyc06g008350.2	NA	6	+	2224071	2224145	2221134	2221320	2224624	2224717	3668	44,39,20	3,20,2	13,13,11	0,0,0	223	149	1.1772090551162418e-07	1.62878395721e-06	0.907,0.566,0.87	1.0,1.0,1.0	-0.219
13652	gene:Solyc04g082600.2	NA	4	-	66231435	66231604	66230131	66230337	66232611	66232863	13652	8,3,4	0,2,2	0,0,0	2,1,0	318	149	1.2285802320463332e-07	1.69836333399e-06	1.0,0.413,0.484	0.0,0.0,NA	0.632
14800	gene:Solyc02g081730.2	NA	2	+	45565293	45565492	45564409	45564534	45565731	45565811	14800	2,7,1	49,49,20	0,11,0	42,102,89	348	149	1.2412334032216244e-07	1.7143443747e-06	0.017,0.058,0.021	0.0,0.044,0.0	0.017
15587	gene:Solyc10g006650.2	NA	10	-	1159428	1159518	1158076	1158339	1161793	1161954	15587	17,18,24	4,1,4	7,11,7	2,0,0	239	149	1.252425985843357e-07	1.72828176938e-06	0.726,0.918,0.789	0.686,1.0,1.0	-0.084
6297	gene:Solyc08g076100.2	NA	8	-	60148136	60148238	60147559	60147675	60148488	60148726	6297	8,14,14	110,99,125	0,4,2	13,23,18	251	149	1.3384761799020829e-07	1.84540345015e-06	0.041,0.077,0.062	0.0,0.094,0.062	0.008
9356	gene:Solyc01g094460.2	NA	1	-	85931912	85931980	85930812	85930944	85933061	85933607	9356	173,149,98	7,9,8	58,177,132	10,11,7	217	149	1.4251365860886044e-07	1.96316005581e-06	0.944,0.919,0.894	0.799,0.917,0.928	0.038
3013	gene:Solyc02g094590.2	NA	2	+	55130717	55130842	55129610	55129745	55131077	55131217	3013	77,46,37	3,5,3	13,28,17	1,5,4	274	149	1.435864057425483e-07	1.97620237377e-06	0.933,0.833,0.87	0.876,0.753,0.698	0.103
10618	gene:Solyc11g030380.1	NA	11	-	21601867	21601955	21601637	21601766	21602636	21602848	10618	2,1,1	1,2,3	0,1,5	0,3,3	237	149	1.4675719741082752e-07	2.01807224135e-06	0.557,0.239,0.173	NA,0.173,0.512	-0.02
10075	gene:Solyc02g068420.2	NA	2	-	38376160	38376284	38375899	38376069	38378916	38379096	10075	14,4,2	205,125,136	0,4,3	54,88,62	273	149	1.552332565901338e-07	2.13275814002e-06	0.036,0.017,0.008	0.0,0.024,0.026	0.004
10390	gene:Solyc12g056130.1	NA	12	-	62094211	62094336	62094057	62094127	62094647	62094791	10390	12,6,19	1,0,4	0,10,10	0,0,2	274	149	1.5550735681112456e-07	2.13465479297e-06	0.867,1.0,0.721	NA,1.0,0.731	-0.003
21	gene:Solyc01g099730.2	NA	1	+	89887254	89887266	89887025	89887077	89887477	89887673	21	4,0,5	4,12,0	0,2,4	0,0,0	161	149	1.6377823784998445e-07	2.24622425862e-06	0.481,0.0,1.0	NA,1.0,1.0	-0.506
15896	gene:Solyc03g124030.2	NA	3	-	70743374	70743438	70742900	70742963	70743628	70743699	15896	135,88,96	10,5,3	40,84,51	0,2,6	213	149	1.6577207879205323e-07	2.27158420633e-06	0.904,0.925,0.957	1.0,0.967,0.856	-0.012
335	gene:Solyc11g012770.1	NA	11	+	5545726	5545794	5545233	5545313	5545904	5545991	335	59,37,52	4,2,1	0,32,13	2,0,0	217	149	1.7636531738779748e-07	2.41463510455e-06	0.91,0.927,0.973	0.0,1.0,1.0	0.27
10368	gene:Solyc09g008520.2	NA	9	-	2007590	2007660	2007321	2007488	2007773	2007833	10368	82,37,42	22,28,17	0,4,5	1,2,4	219	149	1.7724990072096232e-07	2.42463028972e-06	0.717,0.473,0.627	0.0,0.576,0.46	0.26
9678	gene:Solyc07g041010.2	NA	7	+	51528683	51528845	51528288	51528298	51530280	51530407	9678	195,140,85	6,21,17	11,37,24	0,0,0	311	149	1.9099487622027806e-07	2.61037422291e-06	0.94,0.762,0.705	1.0,1.0,1.0	-0.198
14181	gene:Solyc05g053100.2	NA	5	+	63217930	63218162	63216914	63217286	63218723	63218870	14181	51,41,32	227,119,178	5,33,28	139,313,236	381	149	1.9948898810437622e-07	2.72409244853e-06	0.081,0.119,0.066	0.014,0.04,0.044	0.056
3123	gene:Solyc11g069150.1	NA	11	-	53754174	53754268	53753960	53754075	53754675	53754740	3123	2,2,1	1,0,0	0,2,6	2,9,2	243	149	2.0867924805540417e-07	2.84711078434e-06	0.551,1.0,1.0	0.0,0.12,0.648	0.594
10254	gene:Solyc01g106950.2	NA	1	+	94640486	94640580	94639566	94639629	94640744	94640853	10254	118,30,70	11,1,16	12,36,24	0,0,0	243	149	2.1126908523465473e-07	2.87994087518e-06	0.868,0.948,0.728	1.0,1.0,1.0	-0.152
931	gene:Solyc01g088800.2	NA	1	+	83542094	83542163	83541885	83541989	83542258	83542352	931	79,74,38	3,6,1	3,40,29	0,4,0	218	149	2.157933323036925e-07	2.93906022903e-06	0.947,0.894,0.963	1.0,0.872,1.0	-0.023
1608	gene:Solyc02g067570.2	NA	2	+	37725260	37725289	37725110	37725186	37725441	37725635	1608	17,3,9	11,2,0	1,5,1	0,0,0	178	149	2.183895525480133e-07	2.97184048524e-06	0.564,0.557,1.0	1.0,1.0,1.0	-0.293
9081	gene:Solyc06g050510.2	NA	6	-	33200346	33200428	33199697	33199816	33200639	33200786	9081	29,12,11	14,3,5	2,6,6	0,12,2	231	149	2.2326620312396876e-07	3.03556908753e-06	0.572,0.721,0.587	1.0,0.244,0.659	-0.008
13709	gene:Solyc02g067900.2	NA	2	-	37990764	37990905	37989177	37989318	37991550	37991975	13709	68,35,39	6,11,16	2,13,12	3,1,1	290	149	2.2676554279641893e-07	3.08047737357e-06	0.853,0.62,0.556	0.255,0.87,0.86	0.015
4054	gene:Solyc07g065260.2	NA	7	+	67094840	67094943	67093767	67093962	67095068	67095621	4054	24,10,9	102,69,69	0,0,0	22,32,13	252	149	2.3637681552235467e-07	3.20826317954e-06	0.122,0.079,0.072	0.0,0.0,0.0	0.091
7253	gene:Solyc10g081420.1	NA	10	-	62486802	62486957	62486127	62486368	62487138	62488465	7253	107,54,34	3,3,4	2,10,9	2,4,0	304	149	2.3811119101906426e-07	3.22901001477e-06	0.946,0.898,0.806	0.329,0.551,1.0	0.257
12162	gene:Solyc04g071340.2	NA	4	+	58267830	58267972	58267264	58267690	58268155	58268203	12162	11,8,5	66,52,34	3,4,16	101,372,155	291	149	2.4773470575132964e-07	3.356612723e-06	0.079,0.073,0.07	0.015,0.005,0.05	0.051
9784	gene:Solyc02g083320.2	NA	2	-	46770628	46770840	46770093	46770166	46770945	46771095	9784	249,227,153	158,175,114	24,111,86	51,141,63	361	149	2.7352757983324616e-07	3.70288846211e-06	0.394,0.349,0.356	0.163,0.245,0.36	0.11
14292	gene:Solyc12g011180.1	NA	12	-	4030968	4031126	4029296	4029651	4031643	4031781	14292	8,9,11	67,34,44	0,0,0	17,37,28	307	149	2.755503231231307e-07	3.72705566362e-06	0.055,0.114,0.108	0.0,0.0,0.0	0.092
12377	gene:Solyc10g045540.1	NA	10	+	34557479	34557591	34550557	34550704	34561244	34561427	12377	29,31,30	17,7,8	5,18,13	3,14,9	261	149	2.789113836789167e-07	3.76926753654e-06	0.493,0.717,0.682	0.488,0.423,0.452	0.176
6263	gene:Solyc11g019970.1	NA	11	-	9881034	9881178	9880653	9880711	9882556	9882681	6263	25,9,5	3,4,7	0,9,2	0,0,0	293	149	2.836962803676684e-07	3.83063221942e-06	0.809,0.534,0.266	NA,1.0,1.0	-0.464
10384	gene:Solyc09g008520.2	NA	9	-	2007629	2007660	2007321	2007488	2007773	2007833	10384	34,9,11	22,28,17	0,0,0	1,2,4	180	149	2.875059980446487e-07	3.87873526167e-06	0.561,0.21,0.349	0.0,0.0,0.0	0.373
7307	gene:Solyc10g051270.1	NA	10	-	51859119	51859319	51858118	51858803	51861109	51861195	7307	9,8,8	76,55,51	8,1,3	4,13,4	349	149	2.8919730714437417e-07	3.89820081537e-06	0.048,0.058,0.063	0.461,0.032,0.243	-0.189
14899	gene:Solyc12g005180.1	NA	12	-	126147	126372	125800	126034	127763	127837	14899	235,177,133	5,16,4	38,206,137	0,1,0	374	149	2.9182349207885526e-07	3.93022368302e-06	0.949,0.815,0.93	1.0,0.988,1.0	-0.098
16164	gene:Solyc02g089240.2	NA	2	-	51108453	51108464	51107587	51107926	51108602	51108715	16164	17,7,18	78,23,57	0,0,0	4,9,14	160	149	3.027226922249794e-07	4.07351547256e-06	0.169,0.221,0.227	0.0,0.0,0.0	0.206
14878	gene:Solyc02g069580.2	NA	2	-	39431847	39431878	39431088	39431253	39432023	39432077	14878	19,12,9	88,42,58	4,11,6	13,40,14	180	149	3.12625416966685e-07	4.20316434636e-06	0.152,0.191,0.114	0.203,0.185,0.262	-0.064
9405	gene:Solyc09g074420.2	NA	9	+	66218044	66218118	66216179	66216187	66219391	66219455	9405	169,76,97	10,2,11	42,189,73	0,0,1	223	149	3.146455528175756e-07	4.22670267441e-06	0.919,0.962,0.855	1.0,1.0,0.98	-0.081
12813	gene:Solyc07g061960.2	NA	7	+	64827130	64827238	64826861	64827004	64828367	64828502	12813	339,330,198	14,24,12	85,184,144	9,34,8	257	149	3.209707877753151e-07	4.30798260068e-06	0.934,0.889,0.905	0.846,0.758,0.913	0.07
298	gene:Solyc08g076130.2	NA	8	-	60166251	60166288	60163715	60163818	60166383	60166644	298	18,14,12	13,7,7	2,2,3	0,0,0	186	149	3.22414173850406e-07	4.32365674163e-06	0.526,0.616,0.579	1.0,1.0,1.0	-0.426
13599	gene:Solyc09g005580.2	NA	9	+	403768	403799	403478	403671	404723	405041	13599	20,12,7	0,0,0	0,1,1	0,4,1	180	149	3.248783510150818e-07	4.35298149225e-06	1.0,1.0,1.0	NA,0.171,0.453	0.688
11804	gene:Solyc01g104160.2	NA	1	-	92628371	92628517	92627938	92628158	92630064	92630277	11804	17,17,14	166,67,132	0,0,0	25,47,36	295	149	3.304406811854463e-07	4.42373232747e-06	0.049,0.114,0.051	0.0,0.0,0.0	0.071
11773	gene:Solyc11g066660.1	NA	11	-	52433230	52433406	52431239	52431320	52433533	52433579	11773	32,15,32	64,63,28	0,3,2	8,29,18	325	149	3.3238699457552583e-07	4.44599483793e-06	0.186,0.098,0.344	0.0,0.045,0.048	0.178
2262	gene:Solyc08g075530.2	NA	8	+	59692831	59693077	59692250	59692429	59694797	59694935	2262	135,38,92	14,6,9	10,28,21	0,0,0	395	149	3.448100874827801e-07	4.60823702948e-06	0.784,0.705,0.794	1.0,1.0,1.0	-0.239
12703	gene:Solyc06g050230.2	NA	6	-	32770531	32770640	32769987	32770193	32770720	32771155	12703	9,3,8	316,179,185	0,4,1	43,105,59	258	149	3.5121805618646724e-07	4.68988195878e-06	0.016,0.01,0.024	0.0,0.022,0.01	0.006
13730	gene:Solyc12g099430.1	NA	12	+	66585945	66586178	66585109	66585387	66587071	66587327	13730	1938,1140,1431	53,58,65	17,33,40	0,2,0	382	149	3.543099670771102e-07	4.72714573422e-06	0.934,0.885,0.896	1.0,0.866,1.0	-0.05
3683	gene:Solyc01g103410.2	NA	1	-	92020541	92020671	92016130	92016273	92020742	92020902	3683	13,16,7	0,0,0	2,0,0	2,2,0	279	149	3.5640662760853716e-07	4.75107900355e-06	1.0,1.0,1.0	0.348,0.0,NA	0.826
8990	gene:Solyc02g086970.2	NA	2	-	49538774	49538923	49538429	49538634	49539281	49539513	8990	67,56,26	6,4,0	26,56,38	1,2,0	298	149	3.591756854019057e-07	4.78392742271e-06	0.848,0.875,1.0	0.929,0.933,1.0	-0.046
13038	gene:Solyc02g061840.2	NA	2	-	33356357	33356546	33355876	33355946	33356637	33356787	13038	67,65,41	342,323,228	8,27,16	105,259,177	338	149	3.6131342585663426e-07	4.80424377262e-06	0.079,0.081,0.073	0.032,0.044,0.038	0.04
5992	gene:Solyc05g018810.2	NA	5	+	23878104	23878189	23877988	23878002	23879263	23879625	5992	13,4,4	36,40,31	0,3,1	9,19,29	234	149	3.6120739289110244e-07	4.80424377262e-06	0.187,0.06,0.076	0.0,0.091,0.021	0.07
3287	gene:Solyc04g064930.2	NA	4	+	56085644	56085707	56084690	56084759	56086072	56086155	3287	362,260,159	23,8,11	66,202,131	0,11,6	212	149	3.644472826774453e-07	4.8418102161e-06	0.917,0.958,0.91	1.0,0.928,0.939	-0.027
7064	gene:Solyc09g015930.2	NA	9	+	11390622	11390725	11389483	11389520	11390812	11390908	7064	4,2,3	7,5,3	0,4,1	0,0,0	252	149	3.7035627883417974e-07	4.91615060483e-06	0.253,0.191,0.372	NA,1.0,1.0	-0.728
1926	gene:Solyc08g068400.2	NA	8	-	57522410	57522504	57522185	57522283	57523110	57523163	1926	218,226,94	4,3,1	67,198,128	2,2,0	243	149	3.7762146747397363e-07	5.00835234545e-06	0.971,0.979,0.983	0.954,0.984,1.0	-0.002
10943	gene:Solyc12g098710.1	NA	12	+	66127787	66127934	66125699	66126116	66128066	66128276	10943	193,132,145	0,2,5	51,135,124	0,1,2	296	149	3.852104488118934e-07	5.10468914008e-06	1.0,0.971,0.936	1.0,0.985,0.969	-0.016
14720	gene:Solyc11g072610.1	NA	11	-	55834111	55834258	55832918	55832999	55834611	55834667	14720	3,0,0	26,11,11	0,6,2	4,15,10	296	149	3.970829467099742e-07	5.2575792691e-06	0.055,0.0,0.0	0.0,0.168,0.091	-0.068
6448	gene:Solyc02g086830.2	NA	2	+	49442382	49442470	49442126	49442289	49442576	49442775	6448	4,3,0	0,0,0	0,0,0	5,0,6	237	149	4.0489357164192646e-07	5.35647566531e-06	1.0,1.0,NA	0.0,NA,0.0	1.0
5542	gene:Solyc12g016190.1	NA	12	+	6313426	6313521	6311970	6312155	6314363	6314442	5542	8,8,1	87,57,47	1,11,5	8,17,14	244	149	4.1037822812991657e-07	5.42446031959e-06	0.053,0.079,0.013	0.071,0.283,0.179	-0.129
777	gene:Solyc07g064710.2	NA	7	+	66746712	66746827	66746357	66746438	66747300	66747697	777	1,2,0	12,10,2	2,0,2	4,5,6	264	149	4.1768297980960036e-07	5.51636864749e-06	0.045,0.101,0.0	0.22,0.0,0.158	-0.077
23	gene:Solyc01g099730.2	NA	1	+	89887274	89887314	89887025	89887077	89887477	89887673	23	23,9,8	4,12,0	4,1,2	0,0,0	189	149	4.2595105644950354e-07	5.62083437821e-06	0.819,0.372,1.0	1.0,1.0,1.0	-0.27
12839	gene:Solyc01g010480.2	NA	1	-	5366452	5366700	5365582	5366110	5366898	5366956	12839	40,49,37	643,849,522	7,0,0	133,368,216	397	149	4.380020617855501e-07	5.7750019743e-06	0.023,0.021,0.026	0.019,0.0,0.0	0.017
1575	gene:Solyc12g019010.1	NA	12	-	8974313	8974412	8973895	8974091	8979428	8979493	1575	58,46,36	9,4,7	19,20,29	3,0,2	248	149	4.3999079696738695e-07	5.79635231269e-06	0.795,0.874,0.755	0.792,1.0,0.897	-0.088
6265	gene:Solyc11g019970.1	NA	11	-	9880989	9881043	9880653	9880711	9882556	9882681	6265	8,22,11	3,4,7	6,4,7	0,0,0	203	149	4.483992515801872e-07	5.90216800108e-06	0.662,0.801,0.536	1.0,1.0,1.0	-0.334
10231	gene:Solyc08g014120.2	NA	8	+	3780846	3781063	3780539	3780605	3781598	3781646	10231	44,15,26	0,1,0	0,3,4	0,0,2	366	149	4.5892876507813706e-07	6.03570186427e-06	1.0,0.859,1.0	NA,1.0,0.449	0.228
1354	gene:Solyc09g009190.2	NA	9	+	2545537	2545632	2543459	2543749	2546583	2546626	1354	511,239,331	16,4,11	33,161,97	0,0,2	244	149	4.706984383672536e-07	6.18530862478e-06	0.951,0.973,0.948	1.0,1.0,0.967	-0.032
6943	gene:Solyc03g118250.2	NA	3	-	67166291	67166430	67165840	67165905	67167080	67167137	6943	37,28,12	7,6,3	3,15,11	0,0,0	288	149	4.7483311893930544e-07	6.23441977921e-06	0.732,0.707,0.674	1.0,1.0,1.0	-0.296
15451	gene:Solyc04g009580.2	NA	4	+	2977516	2977630	2977305	2977356	2979212	2979269	15451	133,149,109	1,0,3	29,58,53	0,8,0	263	149	4.8390931146287e-07	6.34827516459e-06	0.987,1.0,0.954	1.0,0.804,1.0	0.046
12733	gene:Solyc06g073700.2	NA	6	-	45470410	45470554	45469655	45469748	45470909	45470956	12733	58,45,18	299,243,194	3,3,3	20,96,71	293	149	4.866949754249838e-07	6.37948551748e-06	0.09,0.086,0.045	0.071,0.016,0.021	0.038
7162	gene:Solyc06g043070.2	NA	6	-	29790972	29791109	29790103	29790582	29793972	29794157	7162	1,4,1	2,0,0	0,0,0	0,6,0	286	149	4.990022173363802e-07	6.5353462354e-06	0.207,1.0,1.0	NA,0.0,NA	0.736
12069	gene:Solyc07g005110.2	NA	7	+	130235	130400	128659	129839	130538	130696	12069	18,11,27	16,5,29	1,2,2	0,0,0	314	149	5.191350124079334e-07	6.79335141341e-06	0.348,0.511,0.306	1.0,1.0,1.0	-0.612
1091	gene:Solyc07g066670.2	NA	7	-	68040770	68040926	68040464	68040521	68040998	68041119	1091	6,3,2	14,13,8	0,2,0	0,0,5	305	149	5.219180475208012e-07	6.82407847133e-06	0.173,0.101,0.109	NA,1.0,0.0	-0.372
15852	gene:Solyc01g088640.2	NA	1	-	83409088	83409322	83408401	83409010	83410519	83410711	15852	108,86,64	13,2,6	14,65,27	0,0,0	383	149	5.250844252078925e-07	6.85976239093e-06	0.764,0.944,0.806	1.0,1.0,1.0	-0.162
7182	gene:Solyc05g018750.2	NA	5	+	23531697	23531877	23531119	23531544	23535858	23536252	7182	52,20,38	16,0,5	3,16,17	0,6,5	329	149	5.34413150535543e-07	6.97582556731e-06	0.595,1.0,0.775	1.0,0.547,0.606	0.072
3048	gene:Solyc01g106190.2	NA	1	+	94141943	94142083	94141719	94141821	94142204	94142384	3048	3,4,0	6,0,3	2,1,0	0,0,0	289	149	5.349394853963715e-07	6.9768915427e-06	0.205,1.0,0.0	1.0,1.0,NA	-0.598
2106	gene:Solyc01g090280.2	NA	1	-	83952037	83952169	83951774	83951822	83952357	83952500	2106	4,4,2	80,90,75	0,0,2	8,66,39	281	149	5.358390445152112e-07	6.98281944223e-06	0.026,0.023,0.014	0.0,0.0,0.026	0.012
596	gene:Solyc12g007210.1	NA	12	-	1634776	1634841	1634637	1634703	1634947	1635011	596	39,41,22	0,1,2	7,29,19	0,0,5	214	149	5.45664064419203e-07	7.10495366866e-06	1.0,0.966,0.885	1.0,1.0,0.726	0.042
16558	gene:Solyc08g080780.2	NA	8	-	63979883	63980129	63979281	63979770	63980207	63980272	16558	7,1,6	136,176,106	2,19,26	79,191,108	395	149	5.480963906731854e-07	7.13070677418e-06	0.019,0.002,0.021	0.009,0.036,0.083	-0.029
2343	gene:Solyc12g088340.1	NA	12	+	63766696	63766927	63764968	63765118	63767308	63767569	2343	8,14,5	69,50,55	0,0,0	28,64,52	380	149	5.496660124142391e-07	7.14520276287e-06	0.043,0.099,0.034	0.0,0.0,0.0	0.059
9301	gene:Solyc10g077110.1	NA	10	+	59993450	59993538	59993201	59993336	59993778	59994064	9301	121,124,73	37,48,23	11,65,33	9,10,7	237	149	5.642584709242493e-07	7.32882070265e-06	0.673,0.619,0.666	0.435,0.803,0.748	-0.009
10453	gene:Solyc05g013490.2	NA	5	+	6716180	6716255	6711503	6711557	6716406	6716534	10453	116,87,99	30,26,19	46,84,75	20,31,22	224	149	5.77297933051889e-07	7.49198062e-06	0.72,0.69,0.776	0.605,0.643,0.694	0.081
2745	gene:Solyc11g039950.1	NA	11	-	40569652	40569797	40563334	40563382	40569929	40570089	2745	86,73,60	45,27,19	33,83,54	7,19,15	294	149	6.043449986379223e-07	7.83146919696e-06	0.492,0.578,0.615	0.705,0.689,0.646	-0.118
7926	gene:Solyc06g074970.1	NA	6	-	46473306	46473386	46471958	46472245	46473474	46473946	7926	58,30,46	3,0,0	28,33,37	0,8,2	229	149	6.044556531243275e-07	7.83146919696e-06	0.926,1.0,1.0	1.0,0.729,0.923	0.091
16556	gene:Solyc08g080780.2	NA	8	-	63979906	63980129	63979281	63979770	63980207	63980272	16556	8,1,8	136,176,106	2,21,27	79,191,108	372	149	6.104844642511154e-07	7.90305383177e-06	0.023,0.002,0.029	0.01,0.042,0.091	-0.03
3530	gene:Solyc06g060350.2	NA	6	+	38337952	38338178	38337476	38337606	38339126	38340403	3530	23,3,6	27,16,8	2,4,3	5,9,8	375	149	6.486292123987516e-07	8.38993597901e-06	0.253,0.069,0.23	0.137,0.15,0.13	0.045
4595	gene:Solyc03g119490.2	NA	3	+	68085971	68086007	68085218	68085303	68086101	68086236	4595	3,0,5	25,13,25	0,4,0	4,11,18	185	149	6.661472727905444e-07	8.60943221588e-06	0.088,0.0,0.139	0.0,0.227,0.0	0.0
9256	gene:Solyc03g121450.2	NA	3	-	69560897	69561136	69559843	69559924	69561996	69562277	9256	10,8,3	63,45,40	0,2,0	14,36,30	388	149	6.699369343585786e-07	8.65128436221e-06	0.057,0.064,0.028	0.0,0.021,0.0	0.043
10470	gene:Solyc02g072310.2	NA	2	+	41598209	41598283	41597377	41597437	41598362	41598506	10470	9,12,18	3,2,0	4,11,12	1,0,8	223	149	7.385919308575485e-07	9.53002252891e-06	0.667,0.8,1.0	0.728,1.0,0.501	0.079
5625	gene:Solyc08g083280.2	NA	8	+	65785369	65785428	65785065	65785141	65785559	65785721	5625	0,0,2	12,4,8	0,2,2	0,10,11	208	149	7.69348732603258e-07	9.91871948607e-06	0.0,0.0,0.152	NA,0.125,0.115	-0.069
3122	gene:Solyc11g069150.1	NA	11	-	53754174	53754268	53753960	53754021	53754675	53754740	3122	2,3,1	4,2,0	0,2,6	0,6,2	243	149	7.836453754897211e-07	1.00947421522e-05	0.235,0.479,1.0	NA,0.17,0.648	0.162
9832	gene:Solyc11g011850.1	NA	11	-	4802199	4802373	4801868	4802100	4804983	4805538	9832	0,0,3	161,156,79	0,8,8	46,157,111	323	149	7.987950561203866e-07	1.02814556444e-05	0.0,0.0,0.017	0.0,0.023,0.032	-0.013
8206	gene:Solyc02g082590.2	NA	2	+	46246142	46246211	46245326	46245625	46246417	46246488	8206	11,8,11	10,3,17	0,3,0	2,0,2	218	149	8.251466284270731e-07	1.06119267213e-05	0.429,0.646,0.307	0.0,1.0,0.0	0.127
15232	gene:Solyc12g009890.1	NA	12	+	3068449	3068545	3068166	3068284	3068988	3069150	15232	10,6,3	139,78,109	2,0,3	51,137,128	245	149	8.322283157959176e-07	1.06919726473e-05	0.042,0.045,0.016	0.023,0.0,0.014	0.022
9895	gene:Solyc10g083960.1	NA	10	+	63655971	63656113	63655556	63655602	63656231	63656349	9895	32,16,23	12,4,1	2,6,3	0,0,0	291	149	8.327336249185053e-07	1.06919726473e-05	0.577,0.672,0.922	1.0,1.0,1.0	-0.276
6691	gene:Solyc12g008900.1	NA	12	-	2210385	2210480	2209296	2209588	2210897	2211161	6691	7,7,5	89,37,87	1,2,0	0,6,2	244	149	8.427004350794757e-07	1.08110955244e-05	0.046,0.104,0.034	1.0,0.169,0.0	-0.328
15648	gene:Solyc08g081920.2	NA	8	+	64832353	64832381	64831350	64831414	64832493	64832677	15648	0,3,0	0,0,0	0,0,0	0,5,0	177	149	9.175939391687194e-07	1.17622948575e-05	NA,1.0,NA	NA,0.0,NA	1.0
2812	gene:Solyc10g050440.1	NA	10	-	49755310	49755421	49754561	49754683	49755581	49755648	2812	69,55,28	1550,1965,1106	15,37,14	1402,3339,1899	260	149	9.37507761656089e-07	1.20077524738e-05	0.025,0.016,0.014	0.006,0.006,0.004	0.013
3035	gene:Solyc01g087380.2	NA	1	-	82334632	82334692	82334114	82334193	82334770	82334851	3035	33,9,16	4,4,6	3,14,11	0,0,0	209	149	9.487581861653443e-07	1.21419379616e-05	0.855,0.616,0.655	1.0,1.0,1.0	-0.291
14392	gene:Solyc09g075990.2	NA	9	-	67671790	67671883	67670825	67670903	67671984	67672028	14392	9,9,5	25,26,6	1,0,0	0,8,9	242	149	9.647861166161742e-07	1.23369960633e-05	0.181,0.176,0.339	1.0,0.0,0.0	-0.101
15075	gene:Solyc02g030230.2	NA	2	-	25329631	25329800	25328194	25328289	25329925	25330259	15075	5,5,9	0,0,0	0,0,0	0,0,2	318	149	9.905204567551686e-07	1.26557540444e-05	1.0,1.0,1.0	NA,NA,0.0	1.0
9324	gene:Solyc03g097140.2	NA	3	+	59471793	59471871	59471337	59471562	59473348	59473775	9324	8,9,6	168,165,105	4,0,4	45,125,83	227	149	9.92576194753847e-07	1.26717009729e-05	0.03,0.035,0.036	0.055,0.0,0.031	0.005
11111	gene:Solyc04g071510.2	NA	4	-	58491625	58491678	58491475	58491538	58491833	58491863	11111	0,0,4	6,0,0	0,0,0	0,1,4	202	149	9.997548723089541e-07	1.27529706882e-05	0.0,NA,1.0	NA,0.0,0.0	0.5
1914	gene:Solyc04g005060.2	NA	4	-	54929	55026	54394	54660	55211	55286	1914	66,62,36	10,9,0	22,56,44	2,0,6	246	149	1.0124991253209852e-06	1.29050457159e-05	0.8,0.807,1.0	0.869,1.0,0.816	-0.026
2694	gene:Solyc11g042940.1	NA	11	-	33972278	33972418	33971950	33972203	33972818	33973067	2694	210,120,93	27,12,13	43,112,86	3,4,3	289	149	1.0299932693314206e-06	1.3117365581e-05	0.8,0.838,0.787	0.881,0.935,0.937	-0.109
12018	gene:Solyc08g079500.2	NA	8	-	63006305	63006371	63004923	63005489	63006440	63006516	12018	134,141,53	2,2,0	30,43,31	4,4,4	215	149	1.0381094570912775e-06	1.32100059868e-05	0.979,0.98,1.0	0.839,0.882,0.843	0.132
3577	gene:Solyc10g008790.2	NA	10	-	2863413	2863595	2863084	2863189	2865534	2865652	3577	14,12,12	8,2,8	1,7,2	1,0,0	331	149	1.0510905964522194e-06	1.33643528836e-05	0.441,0.73,0.403	0.31,1.0,1.0	-0.245
13128	gene:Solyc11g072970.1	NA	11	-	56120379	56120454	56119747	56119804	56120535	56120616	13128	93,60,60	9,3,2	7,31,29	0,11,6	224	149	1.0582423017938892e-06	1.34443900527e-05	0.873,0.93,0.952	1.0,0.652,0.763	0.113
14952	gene:Solyc04g009060.2	NA	4	-	2620174	2620214	2619305	2619383	2620355	2620604	14952	144,110,61	13,16,8	25,91,91	0,13,6	189	149	1.1019328737781718e-06	1.39881284705e-05	0.897,0.844,0.857	1.0,0.847,0.923	-0.057
10347	gene:Solyc02g030450.2	NA	2	-	25872486	25872535	25869829	25870315	25872610	25872705	10347	18,8,2	0,2,1	0,7,0	0,0,2	198	149	1.1574342965411279e-06	1.46807955641e-05	1.0,0.751,0.601	NA,1.0,0.0	0.284
15675	gene:Solyc11g018740.1	NA	11	+	9348556	9348797	9347679	9347709	9348878	9348944	15675	5,1,5	44,17,15	0,2,0	7,20,11	390	149	1.2003215854410787e-06	1.52124763131e-05	0.042,0.022,0.113	0.0,0.037,0.0	0.047
13173	gene:Solyc06g083100.1	NA	6	-	48652720	48652852	48651552	48651622	48653231	48653281	13173	2,0,0	0,2,0	0,9,2	0,0,0	281	149	1.238524651113238e-06	1.56839804487e-05	1.0,0.0,NA	NA,1.0,1.0	-0.5
4454	gene:Solyc02g087340.2	NA	2	+	49772863	49772964	49772490	49772758	49773032	49773135	4454	0,8,1	3,2,2	0,0,0	0,2,2	250	149	1.2535185698631393e-06	1.58610535171e-05	0.0,0.704,0.23	NA,0.0,0.0	0.311
292	gene:Solyc08g076130.2	NA	8	-	60166056	60166285	60165233	60165325	60166383	60166644	292	11,1,2	36,34,29	0,0,1	9,21,14	378	149	1.2759471540482962e-06	1.61318379106e-05	0.107,0.011,0.026	0.0,0.0,0.027	0.039
1722	gene:Solyc08g061520.2	NA	8	-	48862524	48862666	48862152	48862309	48864533	48864690	1722	25,1,16	1,0,0	0,12,2	0,6,2	291	149	1.2774039996561783e-06	1.61372534256e-05	0.928,1.0,1.0	NA,0.506,0.339	0.553
15872	gene:Solyc05g053950.2	NA	5	+	63966376	63966491	63965210	63965540	63966804	63966897	15872	124,51,46	13,5,12	5,13,20	0,0,0	264	149	1.2872179700334304e-06	1.62481495976e-05	0.843,0.852,0.684	1.0,1.0,1.0	-0.207
10967	gene:Solyc03g044370.2	NA	3	-	8904499	8904561	8902714	8902799	8904725	8904841	10967	19,20,19	1,2,0	0,10,3	2,8,1	211	149	1.2923042276326293e-06	1.62918477369e-05	0.931,0.876,1.0	0.0,0.469,0.679	0.553
15154	gene:Solyc01g102820.2	NA	1	-	91522500	91522580	91522255	91522338	91523144	91523232	15154	364,282,199	2,5,0	70,227,174	2,0,6	229	149	1.2927565603860606e-06	1.62918477369e-05	0.992,0.973,1.0	0.958,1.0,0.95	0.019
2378	gene:Solyc06g051780.2	NA	6	+	35452648	35452807	35443583	35443653	35455267	35455398	2378	19,12,21	56,33,52	10,10,10	5,17,17	308	149	1.3146001345100732e-06	1.65538331545e-05	0.141,0.15,0.163	0.492,0.222,0.222	-0.161
15414	gene:Solyc06g050310.2	NA	6	-	32924051	32924197	32922821	32922895	32925115	32925220	15414	84,94,81	2,0,2	12,45,20	0,0,1	295	149	1.3575376494232372e-06	1.70808065112e-05	0.955,1.0,0.953	1.0,1.0,0.91	-0.001
1736	gene:Solyc08g016310.2	NA	8	-	7200730	7201379	7199448	7200598	7202117	7202264	1736	224,76,161	56,32,34	4,20,10	3,12,6	798	149	1.3765303079049385e-06	1.73058978614e-05	0.428,0.307,0.469	0.199,0.237,0.237	0.177
6371	gene:Solyc12g077590.1	NA	12	+	21427939	21427971	21425777	21425836	21428040	21428110	6371	53,57,45	9,7,5	11,57,32	6,8,5	181	149	1.3863267126588515e-06	1.74151049813e-05	0.829,0.87,0.881	0.601,0.854,0.84	0.095
6509	gene:Solyc11g045370.1	NA	11	-	30712048	30712141	30710959	30711045	30713351	30713400	6509	80,54,33	8,9,2	24,79,41	2,8,2	242	149	1.3893276690238527e-06	1.74388409016e-05	0.86,0.787,0.91	0.881,0.859,0.927	-0.037
3812	gene:Solyc08g066200.2	NA	8	+	54640793	54640913	54639770	54640706	54641462	54641539	3812	7,3,3	1,3,4	0,2,2	0,0,0	269	149	1.3926101282925484e-06	1.74660694747e-05	0.795,0.356,0.293	NA,1.0,1.0	-0.519
6800	gene:Solyc01g098520.2	NA	1	-	89018195	89018260	89017978	89018085	89018329	89018374	6800	24,7,19	26,16,32	2,7,1	1,1,0	214	149	1.4021673884202155e-06	1.75718900354e-05	0.391,0.233,0.292	0.582,0.83,1.0	-0.499
9299	gene:Solyc10g077110.1	NA	10	+	59993450	59993534	59993201	59993336	59993778	59994064	9299	81,62,50	37,48,23	5,43,16	9,10,7	233	149	1.4498883098855873e-06	1.81554250456e-05	0.583,0.452,0.582	0.262,0.733,0.594	0.009
8014	gene:Solyc03g007230.2	NA	3	+	1794003	1794069	1792294	1793136	1794348	1794884	8014	23,27,15	7,17,2	7,8,4	0,6,0	215	149	1.473207588208705e-06	1.84327169529e-05	0.695,0.524,0.839	1.0,0.48,1.0	-0.141
9191	gene:Solyc07g042830.2	NA	7	-	56341470	56341593	56341111	56341217	56342050	56342116	9191	246,364,179	9,13,10	24,31,44	2,9,10	272	149	1.474811759239904e-06	1.84380848625e-05	0.937,0.939,0.907	0.868,0.654,0.707	0.185
3924	gene:Solyc06g060130.2	NA	6	+	38077656	38077883	38077372	38077490	38078092	38078326	3924	130,80,102	2,2,4	50,103,62	0,9,6	376	149	1.4773453431808317e-06	1.84550544861e-05	0.963,0.941,0.91	1.0,0.819,0.804	0.064
16011	gene:Solyc01g087290.2	NA	1	-	82227366	82227498	82225751	82225879	82227997	82228345	16011	230,91,130	11,4,7	39,121,104	0,0,0	281	149	1.4940476618794538e-06	1.86488526769e-05	0.917,0.923,0.908	1.0,1.0,1.0	-0.084
9450	gene:Solyc10g011690.2	NA	10	+	3973769	3973814	3972825	3973663	3973934	3974081	9450	1,4,3	25,19,37	0,6,5	8,17,12	194	149	1.5891535760475856e-06	1.98202063658e-05	0.03,0.139,0.059	0.0,0.213,0.242	-0.076
8859	gene:Solyc10g061970.1	NA	10	-	23931593	23931633	23931323	23931412	23932499	23932502	8859	93,76,56	3,7,0	18,50,25	0,0,2	189	149	1.6280355286745398e-06	2.02890210047e-05	0.961,0.895,1.0	1.0,1.0,0.908	-0.017
3230	gene:Solyc08g059760.2	NA	8	-	45232375	45232428	45231832	45231954	45234151	45234235	3230	20,14,10	23,19,20	2,9,2	8,25,23	202	149	1.6300324658191526e-06	2.02977852291e-05	0.391,0.352,0.269	0.156,0.21,0.06	0.195
8201	gene:Solyc03g112450.2	NA	3	-	62854148	62854195	62852921	62853054	62854431	62854652	8201	14,9,14	91,48,93	6,3,3	38,109,84	196	149	1.7614129763516754e-06	2.19163914345e-05	0.105,0.125,0.103	0.107,0.02,0.026	0.06
16531	gene:Solyc06g071880.2	NA	6	-	44285031	44285046	44284073	44284304	44285147	44285184	16531	2,0,0	2,4,0	0,1,4	1,4,2	164	149	1.7952272795182403e-06	2.23194263198e-05	0.476,0.0,NA	0.0,0.185,0.645	-0.039
914	gene:Solyc04g051580.2	NA	4	-	50875011	50875063	50874071	50874133	50875490	50875580	914	115,98,66	6,4,0	22,78,64	2,0,0	201	149	1.7997599836150818e-06	2.23580634544e-05	0.934,0.948,1.0	0.891,1.0,1.0	-0.003
3666	gene:Solyc06g008350.2	NA	6	+	2224064	2224145	2221134	2221320	2224624	2224717	3666	122,99,61	3,20,2	24,40,28	0,0,0	230	149	1.8145364293833956e-06	2.2505989389e-05	0.963,0.762,0.952	1.0,1.0,1.0	-0.108
6797	gene:Solyc01g098520.2	NA	1	-	89017771	89017830	89017523	89017645	89018123	89018260	6797	13,11,8	0,0,0	0,0,0	0,2,0	208	149	1.813732717791061e-06	2.2505989389e-05	1.0,1.0,1.0	NA,0.0,NA	1.0
3817	gene:Solyc08g066200.2	NA	8	+	54640778	54640913	54639770	54640706	54641462	54641539	3817	9,4,3	1,3,4	0,2,2	0,0,0	284	149	1.8789795311154249e-06	2.32868790231e-05	0.825,0.412,0.282	NA,1.0,1.0	-0.494
1913	gene:Solyc04g005060.2	NA	4	-	54929	55023	54394	54660	55211	55286	1913	113,98,64	10,9,0	31,102,64	2,0,6	243	149	1.948363454430603e-06	2.41277210734e-05	0.874,0.87,1.0	0.905,1.0,0.867	-0.009
7481	gene:Solyc02g090130.2	NA	2	-	51761094	51761262	51760888	51760985	51761617	51761876	7481	49,31,57	0,0,4	1,22,11	0,7,1	317	149	1.9867988307457333e-06	2.45842852164e-05	1.0,1.0,0.87	1.0,0.596,0.838	0.145
3263	gene:Solyc01g088460.2	NA	1	+	83265387	83265530	83264526	83264777	83266367	83266608	3263	24,12,32	353,271,217	1,2,2	44,179,100	292	149	1.997620601139904e-06	2.46987133427e-05	0.034,0.022,0.07	0.011,0.006,0.01	0.033
4952	gene:Solyc05g015710.2	NA	5	-	11757799	11757853	11757559	11757649	11758143	11758617	4952	14,13,6	9,9,2	0,0,3	1,1,0	203	149	2.0103515810774843e-06	2.48365482733e-05	0.533,0.515,0.688	0.0,0.0,1.0	0.245
8422	gene:Solyc08g077370.2	NA	8	-	61251144	61251318	61249975	61250623	61251534	61251604	8422	120,59,109	125,85,79	0,10,6	8,33,15	323	149	2.0227687739187597e-06	2.49702927323e-05	0.307,0.243,0.389	0.0,0.123,0.156	0.22
13653	gene:Solyc04g082600.2	NA	4	-	66231431	66231597	66230131	66230337	66232611	66232863	13653	132,82,87	0,2,2	20,29,30	2,1,0	315	149	2.0771616493265544e-06	2.56215929858e-05	1.0,0.951,0.954	0.825,0.932,1.0	0.049
7476	gene:Solyc02g090130.2	NA	2	-	51761094	51761258	51760888	51760985	51761617	51761876	7476	53,31,57	0,0,4	1,22,11	0,7,1	313	149	2.0996855289377553e-06	2.5879077729e-05	1.0,1.0,0.872	1.0,0.599,0.84	0.144
11614	gene:Solyc05g005620.2	NA	5	-	438412	438498	437392	437646	439017	439585	11614	72,6,53	39,27,24	9,12,8	14,35,29	235	149	2.104084918513484e-06	2.59129453465e-05	0.539,0.123,0.583	0.29,0.179,0.149	0.209
853	gene:Solyc03g007800.2	NA	3	-	2349269	2349319	2349075	2349186	2350541	2350652	853	0,1,0	23,19,20	1,3,0	3,11,20	199	149	2.1078738699298145e-06	2.59392478582e-05	0.0,0.038,0.0	0.2,0.17,0.0	-0.111
11062	gene:Solyc12g098380.1	NA	12	+	65906692	65906760	65904913	65905541	65906892	65908442	11062	14,5,6	73,44,53	0,4,2	7,31,23	217	149	2.113636946357597e-06	2.59897834548e-05	0.116,0.072,0.072	0.0,0.081,0.056	0.041
15873	gene:Solyc05g053950.2	NA	5	+	63966379	63966491	63965210	63965540	63966804	63966897	15873	227,115,99	13,5,12	16,54,43	0,0,0	261	149	2.123028943775576e-06	2.60644163755e-05	0.909,0.929,0.825	1.0,1.0,1.0	-0.112
4102	gene:Solyc04g080350.2	NA	4	+	64563034	64563106	64562380	64562486	64563196	64563335	4102	14,6,8	0,0,0	0,0,0	0,2,0	221	149	2.122599897866295e-06	2.60644163755e-05	1.0,1.0,1.0	NA,0.0,NA	1.0
12608	gene:Solyc10g039380.1	NA	10	+	21552431	21552536	21551626	21551720	21558656	21558923	12608	181,159,83	18,21,11	23,76,60	0,8,0	254	149	2.2138366245036947e-06	2.71580114452e-05	0.855,0.816,0.816	1.0,0.848,1.0	-0.12
10502	gene:Solyc07g039500.2	NA	7	+	47608834	47608965	47607149	47608091	47609369	47609720	10502	48,26,23	1,1,1	22,44,24	2,4,7	280	149	2.2546575003685218e-06	2.76371688912e-05	0.962,0.933,0.924	0.854,0.854,0.646	0.155
11331	gene:Solyc01g095120.2	NA	1	+	86510830	86510938	86510616	86510685	86512178	86512304	11331	119,112,76	9,3,1	23,90,66	0,0,2	257	149	2.288398235957653e-06	2.80288589556e-05	0.885,0.956,0.978	1.0,1.0,0.95	-0.044
9787	gene:Solyc02g083320.2	NA	2	-	46770660	46770840	46770093	46770166	46770945	46771095	9787	105,71,75	158,175,114	13,37,34	51,141,63	329	149	2.304226806564352e-06	2.82007165328e-05	0.231,0.155,0.23	0.103,0.106,0.196	0.07
7532	gene:Solyc12g005230.1	NA	12	+	150214	150278	149772	150006	151094	151535	7532	5,2,10	37,23,32	3,3,0	8,15,13	213	149	2.3423655789563786e-06	2.8645141024e-05	0.086,0.057,0.179	0.208,0.123,0.0	-0.003
10356	gene:Solyc09g066080.1	NA	9	-	64438919	64439111	64438568	64438734	64439215	64439306	10356	5,7,1	38,20,17	1,2,0	3,8,4	341	149	2.445334771508678e-06	2.9881076764e-05	0.054,0.133,0.025	0.127,0.098,0.0	-0.004
15463	gene:Solyc04g080440.2	NA	4	-	64617505	64617586	64616784	64616839	64617966	64618050	15463	89,82,66	191,193,146	58,134,69	62,147,101	230	149	2.460462530390967e-06	3.00425347096e-05	0.232,0.216,0.227	0.377,0.371,0.307	-0.127
8117	gene:Solyc08g075070.2	NA	8	-	59230298	59230368	59229237	59229342	59230460	59230534	8117	28,14,10	1,3,1	1,13,6	0,4,0	219	149	2.468150652406592e-06	3.01129733563e-05	0.95,0.76,0.872	1.0,0.689,1.0	-0.036
11791	gene:Solyc01g112240.2	NA	1	-	98279674	98279753	98278991	98279150	98279866	98279997	11791	19,31,6	142,150,67	4,8,6	21,76,43	228	149	2.474870065579199e-06	3.01714928741e-05	0.08,0.119,0.055	0.111,0.064,0.084	-0.002
5822	gene:Solyc07g006120.2	NA	7	+	976731	976823	975414	975524	977077	977185	5822	59,32,44	11,7,2	2,21,11	0,0,0	241	149	2.4817747818790423e-06	3.02321788258e-05	0.768,0.739,0.932	1.0,1.0,1.0	-0.187
4970	gene:Solyc09g064590.2	NA	9	+	61909579	61909825	61909172	61909524	61910012	61910156	4970	24,10,13	159,91,90	0,2,2	23,80,73	395	149	2.491485929688486e-06	3.03269311379e-05	0.054,0.04,0.052	0.0,0.009,0.01	0.042
8721	gene:Solyc11g065640.1	NA	11	+	51165065	51165155	51159412	51159509	51165325	51165372	8721	31,35,12	6,3,5	3,16,10	0,0,0	239	149	2.518406776508531e-06	3.06308545143e-05	0.763,0.879,0.599	1.0,1.0,1.0	-0.253
12274	gene:Solyc12g005050.1	NA	12	-	25227	25385	24783	24877	25625	25671	12274	4,0,5	60,40,42	0,4,0	14,34,20	307	149	2.5208507845579733e-06	3.06368309913e-05	0.031,0.0,0.055	0.0,0.054,0.0	0.011
9458	gene:Solyc01g067790.2	NA	1	+	76775221	76775307	76774702	76774783	76775421	76775533	9458	2,1,1	6,6,7	0,2,2	4,8,0	235	149	2.5921576446587155e-06	3.14790661337e-05	0.174,0.096,0.083	0.0,0.137,1.0	-0.261
7138	gene:Solyc06g005490.2	NA	6	+	507291	507316	506667	506743	507789	507874	7138	10,6,5	0,2,1	0,7,4	0,0,6	174	149	2.667138172901169e-06	3.23645769009e-05	1.0,0.72,0.811	NA,1.0,0.363	0.162
2258	gene:Solyc08g075530.2	NA	8	+	59694797	59694930	59692250	59692429	59695353	59695471	2258	15,6,9	0,0,0	0,0,0	0,2,0	282	149	2.673964633449073e-06	3.24223377889e-05	1.0,1.0,1.0	NA,0.0,NA	1.0
11347	gene:Solyc03g112300.2	NA	3	-	62744953	62745012	62743674	62743946	62745103	62745560	11347	18,14,12	0,1,1	0,0,0	0,0,4	208	149	2.6942843854393223e-06	3.26434918977e-05	1.0,0.909,0.896	NA,NA,0.0	0.935
6754	gene:Solyc01g103800.2	NA	1	-	92322129	92322182	92321172	92321470	92322420	92322524	6754	1056,739,572	25,9,4	235,597,386	8,28,14	202	149	2.7013012066816373e-06	3.27032530346e-05	0.969,0.984,0.991	0.956,0.94,0.953	0.032
12326	gene:Solyc11g045510.1	NA	11	-	30400686	30400778	30396614	30396689	30401272	30401345	12326	116,36,40	5,7,4	18,88,19	0,0,0	241	149	2.7103445591734013e-06	3.27874372656e-05	0.935,0.761,0.861	1.0,1.0,1.0	-0.148
6687	gene:Solyc03g117420.2	NA	3	-	66569099	66569138	66568342	66568413	66569239	66569270	6687	8,2,4	0,0,6	0,2,2	0,0,0	188	149	2.7306472235583794e-06	3.30075924019e-05	1.0,1.0,0.346	NA,1.0,1.0	-0.218
8061	gene:Solyc02g090930.2	NA	2	-	52399892	52400085	52399186	52399812	52401707	52401741	8061	15,10,24	252,209,203	0,0,3	58,197,146	342	149	2.7651103376539142e-06	3.33984458797e-05	0.025,0.02,0.049	0.0,0.0,0.009	0.028
7717	gene:Solyc01g107690.2	NA	1	+	95150906	95151120	95148991	95149335	95152133	95152250	7717	17,10,12	11,7,7	2,22,6	3,2,6	363	149	2.8341285563146773e-06	3.42057515758e-05	0.388,0.37,0.413	0.215,0.819,0.291	-0.051
5853	gene:Solyc08g067090.2	NA	8	+	56004765	56004978	56004423	56004462	56006265	56006383	5853	22,2,5	129,55,93	0,0,4	28,83,37	362	149	2.8380513671950635e-06	3.42267686021e-05	0.066,0.015,0.022	0.0,0.0,0.043	0.02
2412	gene:Solyc01g008320.2	NA	1	+	2433796	2433916	2433085	2433256	2435274	2435424	2412	32,0,14	197,88,130	5,3,0	48,70,30	269	149	2.8602700341466607e-06	3.44682310567e-05	0.083,0.0,0.056	0.055,0.023,0.0	0.02
13284	gene:Solyc08g078820.2	NA	8	+	62534144	62534184	62533922	62534073	62535189	62535242	13284	8,1,7	0,3,2	0,0,0	2,0,0	189	149	2.873571909178713e-06	3.46019518458e-05	1.0,0.208,0.734	0.0,NA,NA	0.647
2398	gene:Solyc05g056280.2	NA	5	+	65632908	65632959	65632720	65632779	65633118	65633200	2398	22,18,20	99,137,88	0,4,4	24,70,56	200	149	2.9092959190437e-06	3.50052553449e-05	0.142,0.089,0.145	0.0,0.041,0.051	0.095
12682	gene:Solyc06g083580.2	NA	6	+	48943834	48943999	48943372	48943461	48944174	48944249	12682	161,104,116	5,2,5	167,387,280	6,20,11	314	149	2.9137024821819703e-06	3.50314114524e-05	0.939,0.961,0.917	0.93,0.902,0.924	0.02
9157	gene:Solyc01g080930.2	NA	1	-	80272562	80272604	80271615	80271701	80272960	80273044	9157	35,20,22	4,4,3	6,6,7	2,0,0	191	149	2.947202209133721e-06	3.54070464482e-05	0.872,0.796,0.851	0.701,1.0,1.0	-0.061
1592	gene:Solyc02g081880.2	NA	2	-	45660019	45660268	45659813	45659916	45660544	45660721	1592	9,17,3	2,5,0	4,3,1	0,0,0	398	149	3.028771633671167e-06	3.63591636819e-05	0.628,0.56,1.0	1.0,1.0,1.0	-0.271
6203	gene:Solyc06g083630.2	NA	6	-	48978913	48979005	48978054	48978243	48979069	48979128	6203	22,18,12	13,13,13	0,8,3	1,12,0	241	149	3.086267883621115e-06	3.70210574113e-05	0.511,0.461,0.363	0.0,0.292,1.0	0.014
12383	gene:Solyc10g045540.1	NA	10	+	34550560	34550704	34549919	34550002	34561244	34561427	12383	21,10,7	8,0,0	3,16,9	0,0,0	293	149	3.0897472994785524e-06	3.70344806179e-05	0.572,1.0,1.0	1.0,1.0,1.0	-0.143
9746	gene:Solyc02g076960.2	NA	2	+	42058677	42058725	42058288	42058390	42058885	42059011	9746	69,46,16	0,2,0	36,73,37	2,0,2	197	149	3.205302919015755e-06	3.83902311445e-05	1.0,0.946,1.0	0.932,1.0,0.933	0.027
5993	gene:Solyc05g018810.2	NA	5	+	23878101	23878138	23877988	23878002	23879263	23879625	5993	118,112,67	36,40,31	53,125,49	9,19,29	186	149	3.2158994160650534e-06	3.84877664669e-05	0.724,0.692,0.634	0.825,0.841,0.575	-0.064
12840	gene:Solyc04g078400.2	NA	4	+	63145999	63146013	63145755	63145809	63146428	63146574	12840	152,132,82	0,0,0	0,0,0	0,0,2	163	149	3.280000791549079e-06	3.9225009466e-05	1.0,1.0,1.0	NA,NA,0.0	1.0
9794	gene:Solyc02g083320.2	NA	2	-	46770628	46770852	46770093	46770166	46770945	46771095	9794	311,269,197	158,175,114	29,150,101	51,141,63	373	149	3.2978190536956707e-06	3.94080586081e-05	0.44,0.38,0.408	0.185,0.298,0.39	0.118
1077	gene:Solyc04g005030.2	NA	4	-	39877	40113	39562	39629	42427	42552	1077	246,144,175	28,34,36	67,226,102	17,29,12	385	149	3.3221558119955835e-06	3.96686641478e-05	0.773,0.621,0.653	0.604,0.751,0.767	-0.025
4993	gene:Solyc11g072010.1	NA	11	-	55306047	55306140	55304221	55304262	55307069	55307123	4993	43,47,34	5,3,6	9,38,25	0,0,0	242	149	3.3860814892509413e-06	4.04012308489e-05	0.841,0.906,0.777	1.0,1.0,1.0	-0.159
9535	gene:Solyc02g090850.2	NA	2	+	52325343	52325503	52325097	52325199	52325625	52325764	9535	389,341,212	21,21,13	39,133,82	0,0,3	309	149	3.476152930491344e-06	4.14444068992e-05	0.899,0.887,0.887	1.0,1.0,0.929	-0.085
3615	gene:Solyc08g041780.2	NA	8	+	25837101	25837209	25836827	25836885	25838533	25838855	3615	5,6,0	141,123,69	0,1,3	27,63,57	257	149	3.5099158303916817e-06	4.18151703712e-05	0.02,0.028,0.0	0.0,0.009,0.03	0.003
15817	gene:Solyc11g070100.1	NA	11	+	54635177	54635314	54634567	54634780	54635393	54635793	15817	12,3,5	79,36,58	0,0,1	10,27,14	286	149	3.5143162406692107e-06	4.18358283885e-05	0.073,0.042,0.043	0.0,0.0,0.036	0.041
9041	gene:Solyc06g084010.2	NA	6	-	49275307	49275430	49273914	49274101	49276490	49276985	9041	38,30,10	54,27,25	1,17,10	12,34,29	272	149	3.603188500949677e-06	4.28612794389e-05	0.278,0.378,0.18	0.044,0.215,0.159	0.139
5916	gene:Solyc12g017920.1	NA	12	-	7799342	7799446	7797592	7797797	7801043	7801221	5916	32,19,6	5,5,3	2,7,2	0,0,0	253	149	3.619785936260333e-06	4.30260919242e-05	0.79,0.691,0.541	1.0,1.0,1.0	-0.326
11691	gene:Solyc01g104410.2	NA	1	-	92782025	92782174	92781463	92781679	92782690	92782907	11691	0,8,1	16,28,17	0,2,0	0,5,2	298	149	3.6387454095463187e-06	4.31966818372e-05	0.0,0.125,0.029	NA,0.167,0.0	-0.032
9534	gene:Solyc02g090850.2	NA	2	+	52325343	52325490	52325097	52325199	52325625	52325764	9534	388,336,210	21,21,13	38,132,82	0,0,3	296	149	3.6396439380982823e-06	4.31966818372e-05	0.903,0.89,0.89	1.0,1.0,0.932	-0.083
12868	gene:Solyc04g076830.2	NA	4	-	61707702	61707759	61706851	61707060	61709090	61709236	12868	6,0,0	9,4,2	0,4,2	4,2,1	206	149	3.655542517242332e-06	4.33525790594e-05	0.325,0.0,0.0	0.0,0.591,0.591	-0.286
3047	gene:Solyc01g106190.2	NA	1	+	94141946	94142098	94141727	94141821	94142204	94142384	3047	26,5,14	6,0,3	2,4,2	0,0,0	301	149	3.727025831828105e-06	4.41669450917e-05	0.682,1.0,0.698	1.0,1.0,1.0	-0.207
10202	gene:Solyc02g005110.2	NA	2	+	6433611	6433653	6433397	6433419	6433728	6433861	10202	15,10,7	3,0,0	2,10,6	0,11,1	191	149	3.7799664050431748e-06	4.47605078454e-05	0.796,1.0,1.0	1.0,0.415,0.824	0.186
13388	gene:Solyc02g079960.2	NA	2	+	44333727	44333946	44333445	44333604	44336857	44337341	13388	748,650,428	27,24,8	63,227,155	4,9,11	368	149	3.7971840337023024e-06	4.49304807608e-05	0.918,0.916,0.956	0.864,0.911,0.851	0.055
14615	gene:Solyc08g078660.2	NA	8	+	62434220	62434319	62433362	62433451	62434399	62434484	14615	8,15,4	79,76,51	0,0,0	11,48,25	248	149	3.802247627204581e-06	4.49564922915e-05	0.057,0.106,0.045	0.0,0.0,0.0	0.069
6181	gene:Solyc01g106350.2	NA	1	+	94281388	94281463	94281161	94281309	94281555	94281668	6181	7,3,3	16,13,6	0,0,0	2,14,3	224	149	3.834670976966068e-06	4.53057135758e-05	0.225,0.133,0.25	0.0,0.0,0.0	0.203
15517	gene:Solyc09g098580.2	NA	9	+	72375442	72375899	72374381	72374453	72376585	72376647	15517	469,494,280	14,26,24	135,325,237	6,37,23	606	149	3.867627885389633e-06	4.56607084438e-05	0.892,0.824,0.742	0.847,0.684,0.717	0.07
1621	gene:Solyc02g084170.1	NA	2	-	47349067	47349171	47348600	47348709	47349780	47349903	1621	5,0,2	0,1,0	0,0,0	2,0,0	253	149	3.870981420783372e-06	4.56659387159e-05	1.0,0.0,1.0	0.0,NA,NA	0.667
9042	gene:Solyc06g084010.2	NA	6	-	49275307	49275443	49273854	49274101	49276490	49276985	9042	48,35,15	54,27,25	1,18,12	12,34,29	285	149	4.028968574313768e-06	4.74940022021e-05	0.317,0.404,0.239	0.042,0.217,0.178	0.174
14157	gene:Solyc10g078150.1	NA	10	+	60025148	60025227	60024554	60024639	60025356	60025689	14157	0,2,0	1,0,0	1,1,0	2,0,0	228	149	4.06239708221068e-06	4.78521097747e-05	0.0,1.0,NA	0.246,1.0,NA	-0.123
13772	gene:Solyc09g020140.2	NA	9	-	18643073	18643228	18642890	18642999	18643736	18643791	13772	0,5,2	0,0,0	0,0,0	0,2,0	304	149	4.197437232124613e-06	4.94056940525e-05	NA,1.0,1.0	NA,0.0,NA	1.0
3046	gene:Solyc01g106190.2	NA	1	+	94141943	94142098	94141750	94141821	94142204	94142384	3046	28,5,14	6,0,3	4,5,2	0,0,0	304	149	4.281019150715319e-06	5.03517169975e-05	0.696,1.0,0.696	1.0,1.0,1.0	-0.203
6855	gene:Solyc05g026490.2	NA	5	-	41506545	41506731	41506306	41506471	41507751	41507968	6855	4,5,3	0,0,0	0,0,0	0,2,0	335	149	4.2946670021299316e-06	5.04744009464e-05	1.0,1.0,1.0	NA,0.0,NA	1.0
8619	gene:Solyc12g009480.1	NA	12	-	2735427	2735629	2734834	2735271	2735701	2735828	8619	390,302,212	3526,3149,2159	0,0,0	12,48,35	351	149	4.387113349789902e-06	5.15223117202e-05	0.045,0.039,0.04	0.0,0.0,0.0	0.041
8957	gene:Solyc12g005770.1	NA	12	-	423400	423649	422665	422884	426706	426833	8957	13,4,7	45,23,33	3,2,0	14,18,12	398	149	4.422351775213779e-06	5.18973069208e-05	0.098,0.061,0.074	0.074,0.04,0.0	0.04
12048	gene:Solyc03g114670.2	NA	3	+	64582674	64582746	64581812	64581913	64582932	64582987	12048	1,1,7	121,88,32	1,11,0	8,47,20	221	149	4.68919263319034e-06	5.49876176493e-05	0.006,0.008,0.129	0.078,0.136,0.0	-0.024
8911	gene:Solyc05g055390.2	NA	5	+	65052041	65052139	65050977	65051053	65054493	65054984	8911	127,77,74	12,8,6	16,24,17	0,0,0	247	149	4.737822472277178e-06	5.55163813219e-05	0.865,0.853,0.882	1.0,1.0,1.0	-0.133
2030	gene:Solyc09g061420.2	NA	9	-	59095993	59096061	59095786	59095806	59097841	59098025	2030	11,0,2	16,3,6	7,19,13	2,12,3	217	149	4.744841691699179e-06	5.55571389125e-05	0.321,0.0,0.186	0.706,0.521,0.748	-0.489
8777	gene:Solyc01g080040.2	NA	1	+	79161803	79162024	79161462	79161608	79164433	79164740	8777	58,49,27	41,39,22	2,17,5	0,20,5	370	149	4.766026077244984e-06	5.57635713288e-05	0.363,0.336,0.331	1.0,0.255,0.287	-0.171
1266	gene:Solyc09g009180.2	NA	9	-	2533204	2533288	2532901	2533119	2534146	2534262	1266	15,3,16	114,26,49	0,2,0	11,24,14	233	149	4.841736167583097e-06	5.65226324437e-05	0.078,0.069,0.173	0.0,0.051,0.0	0.09
14501	gene:Solyc06g084250.2	NA	6	+	49452209	49452289	49451114	49451222	49452700	49452829	14501	3,0,0	45,34,31	0,2,2	18,39,22	229	149	4.839094931293258e-06	5.65226324437e-05	0.042,0.0,0.0	0.0,0.032,0.056	-0.015
4351	gene:Solyc01g058270.2	NA	1	+	65885758	65885851	65885460	65885517	65885934	65886031	4351	3,1,0	55,68,20	4,0,0	10,29,28	242	149	4.845311704065438e-06	5.65226324437e-05	0.032,0.009,0.0	0.198,0.0,0.0	-0.052
4639	gene:Solyc01g110060.2	NA	1	-	96858322	96858546	96858110	96858232	96858817	96858956	4639	879,1023,444	2,5,3	33,137,73	0,1,4	373	149	4.834893897802702e-06	5.65226324437e-05	0.994,0.988,0.983	1.0,0.982,0.879	0.035
4654	gene:Solyc11g007090.1	NA	11	+	1562082	1562131	1561243	1561483	1562845	1563027	4654	22,11,7	7,3,2	1,17,8	0,2,0	198	149	4.8577621900335355e-06	5.66257717397e-05	0.703,0.734,0.725	1.0,0.865,1.0	-0.234
14913	gene:Solyc03g019950.2	NA	3	+	61271065	61271127	61269737	61269972	61271484	61271574	14913	0,0,1	0,4,5	0,2,0	0,0,0	211	149	4.897122154139542e-06	5.70422023745e-05	NA,0.0,0.124	NA,1.0,NA	-0.938
14966	gene:Solyc03g098230.2	NA	3	+	60588052	60588132	60587521	60587716	60590730	60590822	14966	225,206,142	51,38,24	33,104,80	2,4,10	229	149	4.980743262674751e-06	5.79731912399e-05	0.742,0.779,0.794	0.915,0.944,0.839	-0.128
9411	gene:Solyc09g074420.2	NA	9	+	66230726	66230761	66230547	66230651	66231049	66231137	9411	9,13,4	77,76,46	0,16,7	53,153,102	184	149	5.056166537263585e-06	5.88074521643e-05	0.086,0.122,0.066	0.0,0.078,0.053	0.048
15017	gene:Solyc05g009780.2	NA	5	-	3975056	3975132	3973338	3973653	3976552	3976650	15017	0,0,0	0,6,0	0,2,0	0,0,0	225	149	5.09866783871181e-06	5.92578506588e-05	NA,0.0,NA	NA,1.0,NA	-1.0
3856	gene:Solyc01g091580.2	NA	1	-	85175659	85175780	85174576	85174645	85176879	85176917	3856	271,192,156	0,3,2	68,157,114	0,4,2	270	149	5.1094183657151975e-06	5.93388409756e-05	1.0,0.972,0.977	1.0,0.956,0.969	0.008
5104	gene:Solyc02g064740.2	NA	2	+	35843191	35844046	35841927	35842316	35844735	35844939	5104	393,197,199	0,0,0	50,148,70	0,7,2	1004	149	5.173601103424066e-06	6.00397938704e-05	1.0,1.0,1.0	1.0,0.758,0.839	0.134
4331	gene:Solyc08g006600.2	NA	8	-	1194284	1194379	1190140	1190280	1194491	1194534	4331	15,17,13	189,104,82	0,1,0	19,51,23	244	149	5.181814115991195e-06	6.00906603695e-05	0.046,0.091,0.088	0.0,0.012,0.0	0.071
4919	gene:Solyc04g071550.2	NA	4	+	58536769	58536953	58535823	58536253	58538295	58538690	4919	3,0,2	20,18,27	0,2,0	4,8,4	333	149	5.1977331951810495e-06	6.02307487684e-05	0.063,0.0,0.032	0.0,0.101,0.0	-0.002
12208	gene:Solyc09g061860.2	NA	9	+	60545493	60545583	60543146	60543386	60546559	60546730	12208	2,0,0	0,0,0	0,0,0	6,2,1	239	149	5.313035225273835e-06	6.15214189554e-05	1.0,NA,NA	0.0,0.0,0.0	1.0
2255	gene:Solyc08g075530.2	NA	8	+	59692779	59693077	59692250	59692429	59694797	59694935	2255	378,118,239	14,6,9	19,95,41	0,0,0	447	149	5.322872588289896e-06	6.15898753026e-05	0.9,0.868,0.898	1.0,1.0,1.0	-0.111
14639	gene:Solyc01g044480.2	NA	1	+	44133384	44144386	44132200	44132268	44145059	44145077	14639	59,11,47	0,4,0	6,19,7	0,0,0	11151	149	5.353509347501542e-06	6.18531381902e-05	1.0,0.035,1.0	1.0,1.0,1.0	-0.322
1567	gene:Solyc12g019010.1	NA	12	-	8974323	8974429	8973881	8974091	8979428	8979493	1567	43,42,16	9,4,7	11,30,24	3,0,2	255	149	5.352365038458745e-06	6.18531381902e-05	0.736,0.86,0.572	0.682,1.0,0.875	-0.13
15473	gene:Solyc09g059020.2	NA	9	-	53004910	53005002	53003784	53004537	53006301	53006442	15473	4,7,6	7,5,7	0,2,1	0,0,0	241	149	5.47478790093829e-06	6.32078161632e-05	0.261,0.464,0.346	NA,1.0,1.0	-0.643
14315	gene:Solyc01g109370.2	NA	1	+	96347600	96347706	96347300	96347328	96347855	96348603	14315	22,10,14	31,18,25	8,23,15	5,8,9	255	149	5.530785806866934e-06	6.38073744925e-05	0.293,0.245,0.247	0.483,0.627,0.493	-0.273
6802	gene:Solyc01g098520.2	NA	1	-	89017774	89017830	89017523	89017645	89018123	89018260	6802	0,4,0	0,0,0	0,0,0	0,2,0	205	149	5.7103816029157506e-06	6.58309238426e-05	NA,1.0,NA	NA,0.0,NA	1.0
15900	gene:Solyc03g124030.2	NA	3	-	70747384	70747417	70746502	70746540	70747506	70747752	15900	50,28,33	0,2,0	12,25,14	0,3,0	182	149	5.817756822431185e-06	6.7019533439e-05	1.0,0.92,1.0	1.0,0.872,1.0	0.016
6113	gene:Solyc10g007340.2	NA	10	+	1736302	1736367	1732867	1733862	1737226	1737379	6113	0,0,0	1,2,0	0,4,1	0,0,2	214	149	5.8300349741237965e-06	6.71117012062e-05	0.0,0.0,NA	NA,1.0,0.258	-0.629
7541	gene:Solyc07g018360.2	NA	7	-	10410528	10410633	10408080	10408786	10411559	10413230	7541	1,0,2	1,1,0	0,0,0	0,0,3	254	149	5.888129472980563e-06	6.77307561811e-05	0.37,0.0,1.0	NA,NA,0.0	0.457
16258	gene:Solyc01g100380.2	NA	1	-	90428371	90428475	90428185	90428266	90428580	90428676	16258	7,1,2	0,0,0	0,0,0	0,0,3	253	149	5.9139143195088264e-06	6.79775206396e-05	1.0,1.0,1.0	NA,NA,0.0	1.0
2057	gene:Solyc11g044870.1	NA	11	-	32141860	32141963	32141601	32141724	32143030	32143159	2057	52,22,7	68,45,48	4,6,4	23,53,24	252	149	6.048409695843161e-06	6.94725828168e-05	0.311,0.224,0.079	0.093,0.063,0.09	0.123
903	gene:Solyc01g087910.2	NA	1	-	82780191	82780246	82779106	82779205	82781589	82781790	903	34,23,35	13,4,4	17,31,21	1,2,0	204	149	6.145321959900185e-06	7.0534090381e-05	0.656,0.808,0.865	0.925,0.919,1.0	-0.172
194	gene:Solyc03g025370.2	NA	3	-	2804131	2804210	2803434	2803519	2804737	2804891	194	8,19,10	0,1,0	17,27,22	0,4,0	228	149	6.186686573265392e-06	7.09569534609e-05	1.0,0.925,1.0	1.0,0.815,1.0	0.037
9503	gene:Solyc11g065490.1	NA	11	-	50931735	50931831	50930539	50930674	50931935	50932004	9503	11,11,12	229,132,138	1,2,1	22,135,89	245	149	6.200250008881594e-06	7.10605716869e-05	0.028,0.048,0.05	0.027,0.009,0.007	0.028
13407	gene:Solyc02g091290.2	NA	2	+	52631911	52632115	52631792	52631852	52632700	52632817	13407	113,112,59	5,5,14	29,117,90	2,3,10	353	149	6.21147324568004e-06	7.10853502733e-05	0.905,0.904,0.64	0.86,0.943,0.792	-0.049
8613	gene:Solyc12g009480.1	NA	12	-	2735364	2735598	2734834	2735271	2735701	2735828	8613	796,682,465	3526,3149,2159	0,1,8	12,48,35	383	149	6.207926388750074e-06	7.10853502733e-05	0.081,0.078,0.077	0.0,0.008,0.082	0.049
9853	gene:Solyc01g112160.2	NA	1	+	98236208	98236270	98235387	98235516	98236379	98236504	9853	32,38,8	2,0,0	14,15,9	0,3,1	211	149	6.319458701205691e-06	7.22684453513e-05	0.919,1.0,1.0	1.0,0.779,0.864	0.092
10976	gene:Solyc10g006220.2	NA	10	-	915757	915867	915568	915658	916630	916702	10976	9,3,4	21,16,17	0,0,0	5,16,3	259	149	6.327282822980151e-06	7.2305220315e-05	0.198,0.097,0.119	0.0,0.0,0.0	0.138
3626	gene:Solyc08g014150.2	NA	8	-	3862566	3862664	3861699	3861775	3862848	3862899	3626	128,62,52	6,4,7	6,14,12	4,2,0	247	149	6.365561450648475e-06	7.26897082683e-05	0.928,0.903,0.818	0.475,0.809,1.0	0.122
13420	gene:Solyc01g111190.2	NA	1	+	97533507	97533580	97531669	97532062	97535072	97535165	13420	0,0,1	4,0,0	2,0,0	0,0,0	222	149	6.3810860370853825e-06	7.28139926705e-05	0.0,NA,1.0	1.0,NA,NA	-0.5
12131	gene:Solyc01g100650.2	NA	1	+	90628805	90628857	90627663	90627861	90628954	90629059	12131	11,7,9	90,45,47	0,5,2	18,98,49	201	149	6.529818358881456e-06	7.44570131184e-05	0.083,0.103,0.124	0.0,0.036,0.029	0.082
8318	gene:Solyc02g089000.2	NA	2	+	50906005	50906086	50903981	50904025	50906336	50906516	8318	1,0,5	0,3,0	0,2,0	0,0,0	230	149	6.53764707219713e-06	7.44921441995e-05	1.0,0.0,1.0	NA,1.0,NA	-0.333
4698	gene:Solyc06g008230.2	NA	6	-	2102993	2103143	2101452	2102047	2104298	2105512	4698	34,43,39	5,7,7	1,5,4	0,0,0	299	149	6.56931604188053e-06	7.47986710429e-05	0.772,0.754,0.735	1.0,1.0,1.0	-0.246
4143	gene:Solyc02g088200.2	NA	2	-	50369274	50369411	50369059	50369172	50369627	50369807	4143	57,40,31	555,283,337	0,0,1	2,1,0	286	149	6.5779149740466525e-06	7.48422668186e-05	0.051,0.069,0.046	0.0,0.0,1.0	-0.278
13452	gene:Solyc03g062680.2	NA	3	-	31926022	31926099	31923360	31923409	31926483	31926584	13452	0,0,0	0,0,3	0,0,2	2,0,0	226	149	6.6519730000410924e-06	7.56300408483e-05	NA,NA,0.0	0.0,NA,1.0	-0.5
3976	gene:Solyc12g015630.1	NA	12	-	5640425	5640476	5640255	5640337	5641213	5641409	3976	42,52,16	4,1,3	3,6,13	1,4,0	200	149	6.765427779683052e-06	7.68642736157e-05	0.887,0.975,0.799	0.691,0.528,1.0	0.147
6718	gene:Solyc01g090720.2	NA	1	+	84357837	84357874	84357697	84357741	84358355	84358646	6718	7,4,3	14,35,6	0,0,0	3,11,9	186	149	6.779245516533926e-06	7.69655297789e-05	0.286,0.084,0.286	0.0,0.0,0.0	0.219
6136	gene:Solyc05g013720.2	NA	5	-	7020962	7021029	7020620	7020784	7021307	7021482	6136	35,26,26	4,6,2	7,19,25	0,0,0	216	149	6.9271152819254834e-06	7.85528361603e-05	0.858,0.749,0.9	1.0,1.0,1.0	-0.164
9835	gene:Solyc11g006370.1	NA	11	+	1083942	1083998	1083674	1083827	1084105	1084221	9835	7,4,2	74,33,41	0,2,4	12,54,14	205	149	6.929071080037791e-06	7.85528361603e-05	0.064,0.081,0.034	0.0,0.026,0.172	-0.006
9793	gene:Solyc02g083320.2	NA	2	-	46770613	46770840	46770093	46770166	46770945	46771095	9793	179,161,128	158,175,114	21,73,56	51,141,63	376	149	6.966721221485968e-06	7.8922639686e-05	0.31,0.267,0.308	0.14,0.17,0.26	0.105
11834	gene:Solyc05g015070.2	NA	5	-	9779897	9780048	9779538	9779633	9780580	9780790	11834	14,3,10	61,35,58	4,17,5	1,22,11	300	149	7.054952015024331e-06	7.98645000835e-05	0.102,0.041,0.079	0.665,0.277,0.184	-0.301
44	gene:Solyc02g065690.2	NA	2	+	36853569	36853631	36852491	36852754	36853730	36853929	44	0,2,0	0,0,0	0,0,0	0,3,0	211	149	7.094904863822512e-06	8.02588733334e-05	NA,1.0,NA	NA,0.0,NA	1.0
11302	gene:Solyc11g012900.1	NA	11	-	5693099	5693328	5692411	5692445	5693479	5693697	11302	51,13,42	171,82,99	5,4,2	21,49,43	378	149	7.102708114996833e-06	8.02892581587e-05	0.105,0.059,0.143	0.086,0.031,0.018	0.057
14276	gene:Solyc07g008850.2	NA	7	-	3827603	3827673	3827387	3827489	3827864	3827917	14276	3,8,9	29,22,35	0,1,2	7,20,12	219	149	7.15533456728231e-06	8.08259174663e-05	0.066,0.198,0.149	0.0,0.033,0.102	0.093
6716	gene:Solyc04g008740.2	NA	4	-	2402980	2403084	2402208	2402479	2404153	2404186	6716	94,15,81	1160,765,800	12,45,29	224,884,524	253	149	7.335528401217737e-06	8.28017558382e-05	0.046,0.011,0.056	0.031,0.029,0.032	0.007
2718	gene:Solyc12g005100.1	NA	12	-	58698	58837	58374	58457	59367	59448	2718	46,23,35	5,3,6	4,13,8	0,0,0	288	149	7.479292296614495e-06	8.43638361854e-05	0.826,0.799,0.751	1.0,1.0,1.0	-0.208
7535	gene:Solyc07g018360.2	NA	7	-	10410528	10410571	10408080	10408786	10411559	10413230	7535	1,0,2	1,1,0	0,0,0	0,0,3	192	149	7.68306028392829e-06	8.660001139e-05	0.437,0.0,1.0	NA,NA,0.0	0.479
5632	gene:Solyc04g008450.2	NA	4	-	2073877	2074048	2073294	2073555	2074156	2074207	5632	9,7,2	2,2,3	0,0,1	1,3,0	320	149	7.756527265968857e-06	8.73653358242e-05	0.677,0.62,0.237	0.0,0.0,1.0	0.178
2342	gene:Solyc12g088340.1	NA	12	+	63766704	63766927	63764968	63765118	63767308	63767569	2342	8,12,3	69,50,55	0,0,0	28,64,52	372	149	7.920181234869855e-06	8.91446510582e-05	0.044,0.088,0.021	0.0,0.0,0.0	0.051
1721	gene:Solyc08g061520.2	NA	8	-	48862607	48862666	48862152	48862309	48864533	48864690	1721	66,4,34	1,0,0	1,23,11	0,6,2	208	149	7.943500056364533e-06	8.93430221393e-05	0.979,1.0,1.0	1.0,0.733,0.798	0.149
9623	gene:Solyc05g052260.2	NA	5	+	62526876	62526945	62525414	62525484	62527667	62527981	9623	10,8,6	88,88,38	2,8,16	16,42,54	218	149	7.96023194835687e-06	8.94670768408e-05	0.072,0.059,0.097	0.079,0.115,0.168	-0.045
5966	gene:Solyc08g013710.2	NA	8	-	3176905	3176981	3176465	3176534	3179498	3179541	5966	15,11,1	82,70,47	0,0,0	7,28,26	225	149	7.990499427457992e-06	8.97429749584e-05	0.108,0.094,0.014	0.0,0.0,0.0	0.072
5604	gene:Solyc03g112050.2	NA	3	+	62588729	62588778	62588452	62588630	62589217	62589309	5604	65,56,39	118,79,56	6,14,25	35,87,46	198	149	8.153682481476902e-06	9.15102132578e-05	0.293,0.348,0.344	0.114,0.108,0.29	0.158
7876	gene:Solyc03g097260.2	NA	3	-	59564225	59564310	59563953	59564031	59564473	59564920	7876	17,3,13	42,0,22	1,9,4	4,4,6	234	149	8.27382692378471e-06	9.27922404819e-05	0.205,1.0,0.273	0.137,0.589,0.298	0.151
16024	gene:Solyc02g086580.2	NA	2	+	49234118	49234140	49233868	49233906	49234245	49234458	16024	0,0,0	0,0,3	0,0,2	0,0,0	171	149	8.35150340230581e-06	9.35964917016e-05	NA,NA,0.0	NA,NA,1.0	-1.0
15580	gene:Solyc01g087640.2	NA	1	-	82584897	82584963	82584221	82584644	82585132	82585319	15580	5,6,7	268,204,152	0,0,3	12,75,59	215	149	8.367000734280429e-06	9.3703241628e-05	0.013,0.02,0.031	0.0,0.0,0.034	0.01
11785	gene:Solyc01g112240.2	NA	1	-	98296094	98296201	98294898	98294960	98296566	98296596	11785	115,59,62	0,2,0	27,56,52	0,3,0	256	149	8.662247091141042e-06	9.69405541084e-05	1.0,0.945,1.0	1.0,0.916,1.0	0.01
16013	gene:Solyc01g087290.2	NA	1	-	82227371	82227498	82225751	82225879	82227997	82228345	16013	313,158,168	11,4,7	55,186,130	0,0,0	276	149	8.792520620665048e-06	9.83283311035e-05	0.939,0.955,0.928	1.0,1.0,1.0	-0.059
5125	gene:Solyc12g088900.1	NA	12	-	64094252	64094329	64093048	64093105	64094443	64094629	5125	6,6,9	176,174,74	4,12,4	44,91,75	226	149	8.801913744184694e-06	9.83632668421e-05	0.022,0.022,0.074	0.057,0.08,0.034	-0.018
15682	gene:Solyc08g074890.2	NA	8	+	59039880	59040027	59039774	59039795	59040115	59040553	15682	248,230,170	2,0,0	23,91,76	0,2,6	296	149	8.838791691510694e-06	9.87050830177e-05	0.984,1.0,1.0	1.0,0.958,0.864	0.054
4060	gene:Solyc01g014270.2	NA	1	+	11953655	11953710	11950645	11950871	11954726	11955158	4060	110,92,59	112,105,45	2,34,16	16,63,34	204	149	8.904582784774318e-06	9.93319780112e-05	0.418,0.39,0.489	0.084,0.283,0.256	0.225
6020	gene:Solyc09g064430.2	NA	9	+	61654158	61654389	61653835	61653908	61654775	61654939	6020	453,195,264	3,0,0	75,152,94	4,0,0	380	149	8.907590379973383e-06	9.93319780112e-05	0.983,1.0,1.0	0.88,1.0,1.0	0.034
8407	gene:Solyc01g098190.2	NA	1	+	88783642	88783837	88783127	88783225	88783960	88784020	8407	11,15,10	100,48,58	0,0,0	7,26,13	344	149	8.962661461164074e-06	9.98751124472e-05	0.045,0.119,0.069	0.0,0.0,0.0	0.078
5116	gene:Solyc05g006630.2	NA	5	+	1288717	1288748	1287555	1287939	1288895	1290494	5116	2,0,2	25,12,10	1,4,0	6,16,7	180	149	9.019077739470351e-06	0.000100408730115	0.062,0.0,0.142	0.121,0.171,0.0	-0.029
6532	gene:Solyc01g034150.2	NA	1	-	36267076	36267151	36263625	36263746	36267266	36267375	6532	6,6,6	95,25,38	0,3,0	10,38,25	224	149	9.023346683344e-06	0.000100408730115	0.04,0.138,0.095	0.0,0.05,0.0	0.074
7275	gene:Solyc01g094660.2	NA	1	+	86108777	86108882	86106582	86106704	86109149	86109576	7275	223,114,116	8,8,8	13,52,23	2,2,0	254	149	9.066595784169721e-06	0.000100818488911	0.942,0.893,0.895	0.792,0.938,1.0	0.0
5859	gene:Solyc12g009500.1	NA	12	+	2766485	2766647	2765924	2765997	2766828	2766975	5859	39,25,16	2,3,3	1,4,9	0,0,2	311	149	9.13217199580171e-06	0.000101475763891	0.903,0.8,0.719	1.0,1.0,0.683	-0.087
494	gene:Solyc01g079410.2	NA	1	-	78486775	78486844	78485863	78486627	78491123	78491651	494	9,3,0	83,69,54	1,3,11	18,43,28	218	149	9.217167219421032e-06	0.000102347737914	0.069,0.029,0.0	0.037,0.046,0.212	-0.066
6836	gene:Solyc05g026490.2	NA	5	-	41507751	41507914	41505398	41505598	41511424	41511688	6836	12,3,2	0,0,0	0,0,0	0,2,0	312	149	9.397474251740831e-06	0.000104276075679	1.0,1.0,1.0	NA,0.0,NA	1.0
9845	gene:Solyc02g067820.2	NA	2	-	37936287	37936378	37934553	37935383	37936455	37936589	9845	10,8,6	90,56,51	0,0,0	15,42,25	240	149	9.430165159566585e-06	0.000104564870215	0.065,0.081,0.068	0.0,0.0,0.0	0.071
10865	gene:Solyc09g018370.2	NA	9	+	14546812	14546931	14546581	14546741	14547018	14547220	10865	146,124,79	2,2,0	14,41,45	0,0,4	268	149	9.478311311923856e-06	0.000105024508816	0.976,0.972,1.0	1.0,1.0,0.862	0.029
3381	gene:Solyc01g100270.2	NA	1	+	90340845	90340900	90339252	90339265	90344758	90344938	3381	69,18,41	9,2,5	0,3,7	0,2,0	204	149	9.669242780036233e-06	0.000107064516033	0.848,0.868,0.857	NA,0.523,1.0	0.096
3470	gene:Solyc06g035940.2	NA	6	+	25291774	25291833	25290921	25290924	25292638	25292766	3470	18,7,12	378,96,384	2,6,2	101,323,165	208	149	9.757747850124324e-06	0.000107904176921	0.033,0.05,0.022	0.014,0.013,0.009	0.023
7980	gene:Solyc07g006300.2	NA	7	+	1097512	1097548	1096788	1096922	1098059	1098292	7980	0,0,3	0,0,0	0,0,0	0,0,2	185	149	9.75882900258266e-06	0.000107904176921	NA,NA,1.0	NA,NA,0.0	1.0
6503	gene:Solyc04g074120.2	NA	4	-	60130574	60130696	60130175	60130383	60130785	60130945	6503	0,0,0	3,2,1	0,3,0	0,0,0	271	149	9.783552496768128e-06	0.000108101365264	0.0,0.0,0.0	NA,1.0,NA	-1.0
8487	gene:Solyc08g075310.2	NA	8	+	59414712	59414822	59414464	59414540	59415152	59415230	8487	0,0,4	1,2,0	0,3,0	0,0,0	259	149	9.86571692379402e-06	0.000108932511284	0.0,0.0,1.0	NA,1.0,NA	-0.667
14973	gene:Solyc03g098230.2	NA	3	+	60588031	60588132	60587521	60587716	60590730	60590822	14973	258,239,163	51,38,24	38,118,89	2,4,10	250	149	9.876804256547527e-06	0.000108978241059	0.751,0.789,0.802	0.919,0.946,0.841	-0.121
6852	gene:Solyc05g026490.2	NA	5	-	41507751	41507809	41505398	41505598	41511424	41511688	6852	13,3,4	0,0,0	0,0,0	0,2,0	207	149	9.93830553971655e-06	0.000109579770849	1.0,1.0,1.0	NA,0.0,NA	1.0
8651	gene:Solyc06g005160.2	NA	6	+	184376	184465	184045	184287	184580	184683	8651	3,3,0	0,0,0	0,0,0	0,2,0	238	149	9.959796673311094e-06	0.000109739613627	1.0,1.0,NA	NA,0.0,NA	1.0
8655	gene:Solyc06g005160.2	NA	6	+	184376	184449	184201	184287	184580	184682	8655	1,3,0	0,0,0	0,0,0	0,2,0	222	149	9.977025207656883e-06	0.000109852298602	1.0,1.0,NA	NA,0.0,NA	1.0
4508	gene:Solyc10g047140.1	NA	10	-	39905768	39905987	39901575	39901719	39906153	39906225	4508	20,10,18	129,68,81	3,12,7	7,22,17	368	149	1.0049882404212848e-05	0.00011057689686	0.059,0.056,0.083	0.148,0.181,0.143	-0.091
11799	gene:Solyc01g104160.2	NA	1	-	92628371	92628493	92627938	92628158	92630064	92630277	11799	21,15,4	166,67,132	0,0,1	25,47,36	271	149	1.0170848864433224e-05	0.000111829445468	0.065,0.11,0.016	0.0,0.0,0.015	0.059
5929	gene:Solyc02g094510.2	NA	2	-	55031895	55032255	55027400	55027621	55032966	55033143	5929	766,615,440	4,2,3	93,397,244	2,4,3	509	149	1.041628172786571e-05	0.000114447801338	0.982,0.989,0.977	0.932,0.967,0.96	0.03
6571	gene:Solyc02g093940.2	NA	2	-	54626113	54626163	54625772	54625988	54627077	54627310	6571	84,47,56	5,0,2	9,14,18	0,2,0	199	149	1.0704874804322877e-05	0.000117536379062	0.926,1.0,0.954	1.0,0.84,1.0	0.013
6583	gene:Solyc07g017650.2	NA	7	+	7722946	7723088	7722361	7722576	7723222	7723309	6583	21,5,15	12,0,12	1,8,13	0,1,3	291	149	1.0768219847193253e-05	0.000118149209372	0.473,1.0,0.39	1.0,0.804,0.689	-0.21
15998	gene:Solyc01g068470.2	NA	1	-	77714823	77715031	77714053	77714206	77716195	77716549	15998	85,52,45	12,7,12	10,51,29	0,4,4	357	149	1.0930540227106935e-05	0.000119846384461	0.747,0.756,0.61	1.0,0.842,0.752	-0.16
7325	gene:Solyc01g088100.2	NA	1	+	82963586	82963802	82963242	82963402	82964076	82964156	7325	542,326,282	5,8,7	116,329,265	4,3,3	365	149	1.1107180735624272e-05	0.000121698090602	0.978,0.943,0.943	0.922,0.978,0.973	-0.003
15651	gene:Solyc08g081920.2	NA	8	+	64837151	64837314	64836622	64836735	64837570	64837980	15651	16,6,4	220,235,128	6,7,6	58,153,91	312	149	1.112297724002768e-05	0.000121778972501	0.034,0.012,0.015	0.047,0.021,0.031	-0.013
3383	gene:Solyc02g032850.2	NA	2	+	29428845	29428959	29420431	29420747	29429449	29430507	3383	121,111,71	8,13,6	10,41,35	0,1,0	263	149	1.1130085823223484e-05	0.000121778972501	0.895,0.829,0.87	1.0,0.959,1.0	-0.122
5610	gene:Solyc03g026300.2	NA	3	-	3732364	3732544	3731036	3731601	3733306	3733503	5610	107,92,57	2,0,0	10,75,56	0,10,0	329	149	1.1345760354307554e-05	0.000124052250843	0.96,1.0,1.0	1.0,0.773,1.0	0.062
14251	gene:Solyc09g074650.2	NA	9	+	66472547	66472624	66471900	66471958	66472878	66472962	14251	0,1,0	1,0,0	0,0,0	0,3,0	226	149	1.1363931543402357e-05	0.000124164405234	0.0,1.0,NA	NA,0.0,NA	0.5
15585	gene:Solyc02g031980.2	NA	2	+	27234397	27234459	27234257	27234323	27234538	27234583	15585	6,4,10	8,5,2	1,0,2	1,1,4	211	149	1.1442708764820302e-05	0.000124938135365	0.346,0.361,0.779	0.414,0.0,0.261	0.27
11373	gene:Solyc10g018850.1	NA	10	-	10821435	10821525	10820860	10820978	10821826	10821974	11373	2,3,7	11,10,6	0,0,0	0,10,6	239	149	1.1479644487598283e-05	0.000125254257309	0.102,0.158,0.421	NA,0.0,0.0	0.227
8671	gene:Solyc04g045620.2	NA	4	-	34487031	34487190	34486707	34486712	34489738	34490144	8671	879,929,472	53,52,14	235,679,513	0,21,10	308	149	1.1726680744783915e-05	0.000127860751137	0.889,0.896,0.942	1.0,0.94,0.961	-0.058
12967	gene:Solyc06g065620.1	NA	6	+	40994537	40994564	40993489	40993551	40996279	40996388	12967	1,0,0	7,0,1	0,2,4	0,4,0	176	149	1.1748820793609696e-05	0.00012801319323	0.108,NA,0.0	NA,0.297,1.0	-0.594
10450	gene:Solyc07g066300.2	NA	7	+	67782050	67782120	67780624	67780834	67783108	67783282	10450	70,74,49	8,4,7	5,25,21	0,0,0	219	149	1.1778769732005551e-05	0.00012825044906	0.856,0.926,0.826	1.0,1.0,1.0	-0.131
14638	gene:Solyc01g044480.2	NA	1	+	44133384	44144386	44132200	44132268	44144633	44144673	14638	212,156,166	0,0,0	42,150,92	0,0,5	11151	149	1.2009081995972303e-05	0.000130667473313	1.0,1.0,1.0	1.0,1.0,0.197	0.268
14057	gene:Solyc02g005050.2	NA	2	+	6093617	6093850	6092228	6092339	6094021	6094084	14057	3,0,3	5,2,0	0,2,0	0,0,0	382	149	1.2081435248146687e-05	0.000131363630661	0.19,0.0,1.0	NA,1.0,NA	-0.603
2717	gene:Solyc12g005100.1	NA	12	-	58698	58842	58374	58457	59367	59448	2717	69,34,42	5,3,6	5,24,15	0,0,0	293	149	1.2225032780321108e-05	0.000132832939282	0.875,0.852,0.781	1.0,1.0,1.0	-0.164
6284	gene:Solyc09g031750.2	NA	9	-	28024226	28024313	28023612	28024112	28024873	28024958	6284	8,22,7	198,175,148	2,5,1	32,113,113	236	149	1.2312440663204848e-05	0.000133690099658	0.025,0.074,0.029	0.038,0.027,0.006	0.019
2837	gene:Solyc08g066620.2	NA	8	+	55375761	55375844	55375623	55375692	55376670	55376850	2837	1,11,2	0,6,1	1,1,0	0,0,0	232	149	1.2323386898133542e-05	0.000133716418003	1.0,0.541,0.562	1.0,1.0,NA	-0.299
12754	gene:Solyc11g064830.1	NA	11	+	50052851	50053025	50052187	50052259	50055400	50055505	12754	22,12,13	3,7,8	0,1,0	2,0,1	323	149	1.2451140304300416e-05	0.000135009254578	0.772,0.442,0.428	0.0,1.0,0.0	0.214
13129	gene:Solyc11g072970.1	NA	11	-	56120379	56120454	56119747	56119813	56120535	56120616	13129	37,20,28	8,0,1	3,16,12	0,2,2	224	149	1.2503299431012553e-05	0.00013548119342	0.755,1.0,0.949	1.0,0.842,0.8	0.021
10327	gene:Solyc01g104450.2	NA	1	-	92923598	92923636	92922214	92922237	92924388	92924512	10327	0,4,0	10,0,3	0,0,0	0,1,0	187	149	1.2656475389978775e-05	0.000137046307018	0.0,1.0,0.0	NA,0.0,NA	0.333
6100	gene:Solyc02g093110.2	NA	2	-	54030528	54030628	54028855	54029008	54030952	54031036	6100	52,19,29	2031,1730,1093	11,27,17	290,920,561	249	149	1.2696567521010607e-05	0.000137385616831	0.015,0.007,0.016	0.022,0.017,0.018	-0.006
15927	gene:Solyc11g010870.1	NA	11	-	3944023	3944168	3943286	3943349	3944312	3944444	15927	2,5,2	19,4,18	0,4,0	0,2,1	294	149	1.2980760832072575e-05	0.000140363981706	0.051,0.388,0.053	NA,0.503,0.0	-0.087
13310	gene:Solyc02g077560.2	NA	2	+	42464725	42464866	42463279	42463355	42465042	42466221	13310	149,136,106	0,2,3	33,104,73	2,0,0	290	149	1.326433491167813e-05	0.000143331552868	1.0,0.972,0.948	0.894,1.0,1.0	0.009
9195	gene:Solyc07g042830.2	NA	7	-	56356510	56356709	56353196	56353254	56356862	56356915	9195	38,22,38	382,359,276	0,0,8	5,26,18	348	149	1.3459792957576411e-05	0.000145343531662	0.041,0.026,0.056	0.0,0.0,0.16	-0.012
837	gene:Solyc11g005590.1	NA	11	+	447060	447266	446521	446642	448039	448184	837	15,9,15	140,109,73	0,2,2	22,40,33	355	149	1.3484204683316217e-05	0.000145506995517	0.043,0.033,0.079	0.0,0.021,0.025	0.036
9837	gene:Solyc11g006370.1	NA	11	+	1083942	1084025	1083674	1083827	1084105	1084221	9837	7,6,6	74,33,41	0,0,0	12,54,14	232	149	1.3627517326562786e-05	0.000146952403336	0.057,0.105,0.086	0.0,0.0,0.0	0.083
6035	gene:Solyc12g095860.1	NA	12	-	64975644	64975696	64975090	64975180	64976527	64976691	6035	0,0,0	0,1,0	0,4,0	0,0,0	201	149	1.3751622834550498e-05	0.000148188847716	NA,0.0,NA	NA,1.0,NA	-1.0
13769	gene:Solyc09g020140.2	NA	9	-	18643073	18643245	18642890	18642999	18643736	18643791	13769	0,2,3	0,0,0	0,0,0	0,2,0	321	149	1.3836657714765312e-05	0.000149002854869	NA,1.0,1.0	NA,0.0,NA	1.0
12756	gene:Solyc11g064830.1	NA	11	+	50052795	50053025	50052187	50052259	50055400	50055456	12756	22,12,10	3,7,8	0,1,0	2,0,1	379	149	1.3986839978804192e-05	0.000150516817056	0.742,0.403,0.33	0.0,1.0,0.0	0.158
9892	gene:Solyc10g083960.1	NA	10	+	63655946	63656113	63655556	63655602	63656231	63656349	9892	103,55,66	12,4,1	9,24,26	0,0,0	316	149	1.4468014450534822e-05	0.000155588174591	0.802,0.866,0.969	1.0,1.0,1.0	-0.121
4083	gene:Solyc11g007200.1	NA	11	+	1623218	1623255	1621985	1621994	1623709	1623966	4083	0,0,1	2,0,0	0,0,0	0,3,3	186	149	1.4614057444640066e-05	0.000157051069388	0.0,NA,1.0	NA,0.0,0.0	0.5
2820	gene:Solyc07g017770.2	NA	7	+	7986228	7986324	7985722	7985824	7992348	7992420	2820	161,130,69	12,11,3	7,32,36	9,6,6	245	149	1.4745557684570673e-05	0.000158355783758	0.891,0.878,0.933	0.321,0.764,0.785	0.277
10626	gene:Solyc03g094050.2	NA	3	-	55764116	55764322	55763860	55763890	55764725	55764804	10626	5,7,0	20,16,8	2,4,4	0,12,4	355	149	1.4919361112002584e-05	0.000160112705778	0.095,0.155,0.0	1.0,0.123,0.296	-0.39
1504	gene:Solyc01g088370.2	NA	1	+	83139647	83139782	83139498	83139582	83140236	83140769	1504	0,0,1	2,0,0	2,0,0	0,0,0	284	149	1.4996318662130044e-05	0.000160828598639	0.0,NA,1.0	1.0,NA,NA	-0.5
6685	gene:Solyc03g117420.2	NA	3	-	66569080	66569138	66568342	66568413	66569239	66569270	6685	11,4,7	0,0,6	0,2,2	0,0,0	207	149	1.5184226588189854e-05	0.000162732592328	1.0,1.0,0.456	NA,1.0,1.0	-0.181
11769	gene:Solyc09g007840.2	NA	9	-	1375110	1375222	1374799	1375036	1375295	1375588	11769	1,2,0	0,4,0	2,1,0	0,0,0	261	149	1.5273574006570666e-05	0.000163578413763	1.0,0.222,NA	1.0,1.0,NA	-0.389
15591	gene:Solyc09g007280.2	NA	9	+	877130	877186	876752	876824	877770	877925	15591	65,32,33	7,0,7	6,24,28	0,0,0	205	149	1.5335508419552283e-05	0.000164129691066	0.871,1.0,0.774	1.0,1.0,1.0	-0.118
3709	gene:Solyc06g011530.2	NA	6	+	8021988	8022065	8021721	8021813	8022157	8022497	3709	7,0,9	31,11,27	0,0,0	6,15,4	226	149	1.54560793956531e-05	0.000165307352228	0.13,0.0,0.18	0.0,0.0,0.0	0.103
5948	gene:Solyc06g009340.2	NA	6	+	3290460	3290515	3289984	3290077	3290900	3290927	5948	30,16,13	35,30,28	0,17,7	17,29,25	204	149	1.557607285667468e-05	0.000166477236459	0.385,0.28,0.253	0.0,0.3,0.17	0.149
10575	gene:Solyc07g040790.2	NA	7	-	49743767	49743846	49743290	49743361	49743937	49744119	10575	4,1,4	0,0,0	0,0,0	0,0,1	228	149	1.5666430097325622e-05	0.000167328991305	1.0,1.0,1.0	NA,NA,0.0	1.0
8741	gene:Solyc12g038350.1	NA	12	-	48190933	48191045	48190667	48190851	48191832	48191950	8741	0,0,0	2,0,0	2,2,2	0,2,0	261	149	1.573248187105325e-05	0.000167920163644	0.0,NA,NA	1.0,0.363,1.0	-0.788
3168	gene:Solyc06g048890.2	NA	6	+	31912762	31912919	31911343	31911443	31913353	31913423	3168	5,4,10	52,28,24	0,0,0	6,19,25	306	149	1.5972727738924144e-05	0.000170368523606	0.045,0.065,0.169	0.0,0.0,0.0	0.093
123	gene:Solyc01g108600.2	NA	1	+	95860520	95860611	95859810	95859938	95860702	95860892	123	7,4,5	306,179,203	4,14,12	70,203,133	240	149	1.6090780008104906e-05	0.000171394662815	0.014,0.014,0.015	0.034,0.041,0.053	-0.028
8937	gene:Solyc04g074640.2	NA	4	-	60573060	60573161	60572787	60572853	60573979	60574083	8937	2,2,1	0,0,0	0,0,0	0,2,0	250	149	1.6082227487543325e-05	0.000171394662815	1.0,1.0,1.0	NA,0.0,NA	1.0
7640	gene:Solyc11g017440.1	NA	11	-	8384014	8384076	8383386	8383568	8384460	8384487	7640	187,137,167	7,2,0	26,43,31	2,8,3	211	149	1.627109402978545e-05	0.000173197737671	0.95,0.98,1.0	0.902,0.791,0.879	0.119
13611	gene:Solyc03g098160.2	NA	3	+	60492960	60493132	60491788	60492410	60494290	60494651	13611	48,37,44	16,13,8	12,30,21	0,6,0	321	149	1.642174018976453e-05	0.000174682782086	0.582,0.569,0.719	1.0,0.699,1.0	-0.276
8502	gene:Solyc02g088920.2	NA	2	-	50845928	50846016	50845217	50845404	50846129	50846271	8502	1,0,0	1,0,2	0,0,2	0,0,0	237	149	1.6488243723666583e-05	0.00017527137129	0.386,NA,0.0	NA,NA,1.0	-0.807
11274	gene:Solyc03g007100.2	NA	3	-	1692765	1692844	1692583	1692671	1694515	1694568	11274	0,0,0	0,0,2	0,0,2	0,0,0	228	149	1.676155905564654e-05	0.000178056101275	NA,NA,0.0	NA,NA,1.0	-1.0
1553	gene:Solyc12g042470.1	NA	12	-	40112165	40112411	40111384	40111567	40113834	40114163	1553	321,364,248	5,2,1	58,172,130	2,0,0	395	149	1.6844414181649505e-05	0.000178815195203	0.96,0.986,0.989	0.916,1.0,1.0	0.006
5952	gene:Solyc06g009340.2	NA	6	+	3290333	3290515	3289984	3290077	3290900	3290927	5952	43,36,20	35,30,28	0,23,5	17,29,25	331	149	1.6920714291412433e-05	0.000179503723619	0.356,0.351,0.243	0.0,0.263,0.083	0.201
6032	gene:Solyc02g069920.2	NA	2	+	39705925	39705998	39705167	39705266	39706455	39706583	6032	1,1,2	0,0,0	0,0,0	0,0,2	222	149	1.6938785446120937e-05	0.000179574015979	1.0,1.0,1.0	NA,NA,0.0	1.0
1081	gene:Solyc04g005030.2	NA	4	-	41301	41413	39877	40113	42427	42552	1081	13,5,12	161,95,114	6,0,2	48,156,65	261	149	1.6973839343752164e-05	0.000179824131873	0.044,0.029,0.057	0.067,0.0,0.017	0.015
16128	gene:Solyc02g032820.2	NA	2	+	29365602	29365672	29364568	29364721	29370045	29370158	16128	1,0,0	0,2,0	0,2,0	0,0,0	219	149	1.7025580317372055e-05	0.000180250577044	1.0,0.0,NA	NA,1.0,NA	-0.5
8444	gene:Solyc11g069530.1	NA	11	-	54143582	54143649	54143413	54143485	54143856	54144032	8444	1,0,0	0,2,0	0,2,0	0,0,0	216	149	1.7111004631112594e-05	0.000181032813663	1.0,0.0,NA	NA,1.0,NA	-0.5
2127	gene:Solyc05g055000.2	NA	5	+	64784581	64784591	64780049	64780149	64784899	64785293	2127	7,11,5	2,8,0	2,6,3	0,4,0	159	149	1.720949390200471e-05	0.000181952128923	0.766,0.563,1.0	1.0,0.584,1.0	-0.085
12709	gene:Solyc07g008260.2	NA	7	-	3016116	3016179	3015970	3016031	3016343	3016431	12709	4,0,0	0,2,1	0,2,0	0,0,0	212	149	1.7222550622636904e-05	0.000181967555063	1.0,0.0,0.0	NA,1.0,NA	-0.667
9260	gene:Solyc03g121450.2	NA	3	-	69559843	69559924	69559300	69559382	69561996	69562277	9260	29,20,18	2,8,0	5,12,11	0,0,0	230	149	1.727869271216181e-05	0.000182437879309	0.904,0.618,1.0	1.0,1.0,1.0	-0.159
7058	gene:Solyc11g065350.1	NA	11	+	50788296	50788353	50785239	50785471	50788798	50789260	7058	2,2,2	0,0,0	0,0,0	0,2,0	206	149	1.7384163564012667e-05	0.000183428060739	1.0,1.0,1.0	NA,0.0,NA	1.0
15906	gene:Solyc03g124030.2	NA	3	-	70745161	70745253	70743793	70743899	70746502	70746540	15906	123,51,71	117,42,69	4,30,21	11,10,18	241	149	1.752435121987942e-05	0.000184782977581	0.394,0.429,0.389	0.184,0.65,0.419	-0.014
4928	gene:Solyc02g071530.1	NA	2	+	40925307	40925354	40924962	40925082	40925440	40925486	4928	0,0,2	0,0,0	0,0,0	0,2,2	196	149	1.7635270705474025e-05	0.00018582766781	NA,NA,1.0	NA,0.0,0.0	1.0
12846	gene:Solyc06g076830.1	NA	6	+	47723905	47723948	47722203	47722265	47724470	47724676	12846	2,0,0	0,2,6	0,0,0	2,0,0	192	149	1.772814178017812e-05	0.000186555697204	1.0,0.0,0.0	0.0,NA,NA	0.333
701	gene:Solyc07g045070.2	NA	7	-	58180961	58181004	58180802	58180882	58184493	58184637	701	0,0,0	0,0,2	0,5,2	0,0,0	192	149	1.772814178017812e-05	0.000186555697204	NA,NA,0.0	NA,1.0,1.0	-1.0
6975	gene:Solyc03g083420.2	NA	3	+	53295652	53295715	53294371	53294507	53296235	53297011	6975	237,230,134	25,19,0	30,80,52	0,0,10	212	149	1.7908584059499897e-05	0.000188328206363	0.869,0.895,1.0	1.0,1.0,0.785	-0.007
8830	gene:Solyc04g016130.2	NA	4	-	6857529	6857586	6857257	6857376	6858545	6858727	8830	1,0,0	60,56,45	2,0,1	6,21,14	206	149	1.8023150958248994e-05	0.000189406053942	0.012,0.0,0.0	0.194,0.0,0.049	-0.077
10274	gene:Solyc06g068760.2	NA	6	+	42617223	42617312	42616982	42617033	42617586	42617679	10274	29,17,9	487,516,278	10,21,14	157,422,282	238	149	1.808233628514075e-05	0.000189900840906	0.036,0.02,0.02	0.038,0.03,0.03	-0.007
10004	gene:Solyc07g043600.2	NA	7	+	57549346	57549416	57548769	57548834	57549505	57549715	10004	5,2,11	11,3,3	0,2,6	0,0,0	219	149	1.81228129837952e-05	0.000190198619208	0.236,0.312,0.714	NA,1.0,1.0	-0.579
2760	gene:Solyc09g083130.2	NA	9	-	68810017	68810181	68809408	68809582	68810333	68810472	2760	6,0,6	23,4,13	0,2,2	0,4,3	313	149	1.8327772148564813e-05	0.000192221086237	0.11,0.0,0.18	NA,0.192,0.241	-0.12
1871	gene:Solyc07g008860.2	NA	7	+	3833725	3833767	3833189	3833249	3835378	3835498	1871	132,105,79	1,2,4	52,129,74	0,0,4	191	149	1.8441584964847427e-05	0.000193285549832	0.99,0.976,0.939	1.0,1.0,0.935	-0.01
13316	gene:Solyc12g096280.1	NA	12	-	65271085	65271150	65270577	65270610	65272816	65272879	13316	17,17,4	4,6,2	0,6,8	0,0,0	214	149	1.8512240438756424e-05	0.000193896563741	0.747,0.664,0.582	NA,1.0,1.0	-0.336
3947	gene:Solyc06g084360.2	NA	6	+	49502698	49502835	49501727	49501793	49503141	49503252	3947	364,365,179	6,11,8	56,222,124	0,3,5	286	149	1.862554969403409e-05	0.000194953218612	0.969,0.945,0.921	1.0,0.975,0.928	-0.023
10492	gene:Solyc11g006820.1	NA	11	-	1390874	1391034	1390564	1390683	1392691	1392714	10492	38,45,37	1001,1120,537	4,16,4	196,731,433	309	149	1.86675412863042e-05	0.000195262481855	0.018,0.019,0.032	0.01,0.01,0.004	0.015
14179	gene:Solyc05g053100.2	NA	5	+	63217930	63218026	63216914	63217286	63218723	63218870	14179	15,16,21	227,119,178	5,14,7	139,313,236	245	149	1.8958972792832118e-05	0.000198178736256	0.039,0.076,0.067	0.021,0.026,0.018	0.039
13654	gene:Solyc04g082600.2	NA	4	-	66231435	66231597	66230131	66230337	66232611	66232863	13654	121,73,78	0,2,2	17,22,26	2,1,0	311	149	1.9048079127577447e-05	0.00019884521724	1.0,0.946,0.949	0.803,0.913,1.0	0.06
677	gene:Solyc01g097860.2	NA	1	-	88556517	88556727	88556251	88556365	88557759	88557924	677	21,37,16	478,492,250	21,36,21	108,312,276	359	149	1.9046487514630834e-05	0.00019884521724	0.018,0.03,0.026	0.075,0.046,0.031	-0.026
7435	gene:Solyc09g015650.2	NA	9	+	10586832	10586904	10585136	10585234	10587048	10587349	7435	57,68,31	17,14,14	7,20,19	3,1,7	221	149	1.9273543570045766e-05	0.000201065092164	0.693,0.766,0.599	0.611,0.931,0.647	-0.044
16173	gene:Solyc02g093470.2	NA	2	-	54333480	54333673	54333123	54333367	54333757	54333853	16173	3,0,0	0,2,0	0,1,0	0,0,2	342	149	1.935692014926663e-05	0.000201800715709	1.0,0.0,NA	NA,1.0,0.0	0.0
6976	gene:Solyc03g083420.2	NA	3	+	53295652	53295747	53294371	53294507	53296235	53297011	6976	64,68,33	25,19,0	13,27,9	0,0,10	244	149	1.9466311501870955e-05	0.000202806392739	0.61,0.686,1.0	1.0,1.0,0.355	-0.02
1233	gene:Solyc02g084950.2	NA	2	+	47988919	47988966	47988474	47988747	47989440	47989876	1233	13,15,9	236,185,137	0,4,0	6,22,5	196	149	1.9639163177944945e-05	0.000204471446756	0.04,0.058,0.048	0.0,0.121,0.0	0.008
13764	gene:Solyc09g020140.2	NA	9	-	18643073	18643251	18642890	18642999	18643736	18643791	13764	1,1,3	0,0,0	0,0,0	0,2,0	327	149	2.029917224402177e-05	0.000211202926067	1.0,1.0,1.0	NA,0.0,NA	1.0
12167	gene:Solyc02g092030.1	NA	2	+	53241222	53241310	53240979	53241119	53241945	53242019	12167	19,6,1	0,0,0	0,0,0	1,0,0	237	149	2.0408562389503763e-05	0.000212200360432	1.0,1.0,1.0	0.0,NA,NA	1.0
9271	gene:Solyc12g044380.1	NA	12	+	38588060	38588162	38587519	38587529	38588578	38588667	9271	13,11,11	54,54,30	0,4,7	27,34,25	251	149	2.0727426902537128e-05	0.000215373064967	0.125,0.108,0.179	0.0,0.065,0.143	0.068
16171	gene:Solyc02g093470.2	NA	2	-	54333480	54333649	54333123	54333367	54333757	54333853	16171	3,0,0	0,2,0	0,1,0	0,0,2	318	149	2.0895445087632497e-05	0.000216831702001	1.0,0.0,NA	NA,1.0,0.0	0.0
9502	gene:Solyc11g065490.1	NA	11	-	50931735	50931864	50930539	50930674	50931935	50932004	9502	17,15,12	229,132,138	1,2,2	22,135,89	278	149	2.0884274292124253e-05	0.000216831702001	0.038,0.057,0.045	0.024,0.008,0.012	0.032
878	gene:Solyc01g106050.2	NA	1	-	94025529	94025616	94025296	94025428	94025803	94025941	878	14,7,13	249,147,173	0,0,0	33,114,102	236	149	2.1208924948527256e-05	0.000219939215097	0.034,0.029,0.045	0.0,0.0,0.0	0.036
4430	gene:Solyc09g013090.2	NA	9	+	5497923	5498044	5497421	5497485	5498420	5498474	4430	32,16,14	0,0,0	4,30,17	0,8,0	270	149	2.152281885034642e-05	0.000223046913978	1.0,1.0,1.0	1.0,0.674,1.0	0.109
8678	gene:Solyc07g039510.2	NA	7	-	47623059	47623226	47621489	47621572	47623954	47624070	8678	7,14,12	88,45,51	3,6,0	23,84,91	316	149	2.1693945724365333e-05	0.000224671952749	0.036,0.128,0.1	0.058,0.033,0.0	0.058
4697	gene:Solyc06g008230.2	NA	6	-	2102989	2103143	2101452	2102047	2104298	2105512	4697	70,73,46	5,7,7	6,6,8	0,0,0	303	149	2.1833686950736606e-05	0.000225970018639	0.873,0.837,0.764	1.0,1.0,1.0	-0.175
10370	gene:Solyc09g008520.2	NA	9	-	2007590	2007655	2007321	2007488	2007773	2007833	10370	3,6,11	22,28,17	0,0,0	1,2,4	214	149	2.1940286006181378e-05	0.000226923590927	0.087,0.13,0.311	0.0,0.0,0.0	0.176
15593	gene:Solyc09g007280.2	NA	9	+	877130	877203	876752	876824	877770	877925	15593	71,40,41	7,0,7	10,25,29	0,0,0	222	149	2.195499578008589e-05	0.000226926142154	0.872,1.0,0.797	1.0,1.0,1.0	-0.11
3045	gene:Solyc01g106190.2	NA	1	+	94141938	94142098	94141719	94141821	94142204	94142384	3045	35,17,21	6,0,3	2,7,2	0,0,0	309	149	2.203035245743694e-05	0.000227555121828	0.738,1.0,0.771	1.0,1.0,1.0	-0.164
7855	gene:Solyc05g007260.2	NA	5	-	1927261	1927266	1927045	1927108	1928569	1928687	7855	1,4,1	0,1,0	0,0,0	0,0,6	154	149	2.2046749256785872e-05	0.000227574668315	1.0,0.795,1.0	NA,NA,0.0	0.932
13155	gene:Solyc01g106940.2	NA	1	+	94635865	94636017	94635405	94635623	94636933	94637284	13155	1,1,0	2,0,0	0,0,0	0,2,0	301	149	2.2089377620033355e-05	0.000227715068895	0.198,1.0,NA	NA,0.0,NA	0.599
5359	gene:Solyc01g080760.2	NA	1	-	79981351	79981503	79980198	79980402	79986680	79987251	5359	2,1,0	0,0,0	0,0,0	0,2,2	301	149	2.2089377620033355e-05	0.000227715068895	1.0,1.0,NA	NA,0.0,0.0	1.0
14755	gene:Solyc01g091710.2	NA	1	+	85308259	85308400	85307965	85308140	85310199	85310619	14755	15,0,7	70,33,33	0,0,0	13,25,12	290	149	2.2137684106067894e-05	0.000228063206582	0.099,0.0,0.098	0.0,0.0,0.0	0.066
9011	gene:Solyc10g055650.1	NA	10	+	57154112	57154318	57153508	57153876	57155100	57155337	9011	22,15,19	386,373,200	0,0,2	74,217,186	355	149	2.2374307295364518e-05	0.000230349659753	0.023,0.017,0.038	0.0,0.0,0.004	0.025
7157	gene:Solyc06g043070.2	NA	6	-	29790936	29791109	29790103	29790582	29793972	29794157	7157	3,5,0	2,0,0	0,2,2	0,6,0	322	149	2.240056533892001e-05	0.000230468767323	0.41,1.0,NA	NA,0.134,1.0	0.138
13100	gene:Solyc06g083810.2	NA	6	-	49121338	49121451	49120534	49120664	49121635	49121773	13100	20,15,21	597,375,338	3,5,0	180,486,286	262	149	2.2603748288530972e-05	0.00023240682218	0.019,0.022,0.034	0.009,0.006,0.0	0.02
9754	gene:Solyc05g025740.2	NA	5	-	36222042	36222185	36218918	36219132	36231211	36231400	9754	2,1,0	1,0,0	0,0,2	0,2,0	292	149	2.2759297274717697e-05	0.000233852897341	0.505,1.0,NA	NA,0.0,1.0	0.252
7262	gene:Solyc03g121210.2	NA	3	-	69375076	69375160	69373943	69374013	69375521	69375696	7262	17,8,0	56,50,35	0,0,0	1,9,18	233	149	2.2803118978255205e-05	0.000234149827728	0.163,0.093,0.0	0.0,0.0,0.0	0.085
8317	gene:Solyc02g089000.2	NA	2	+	50906640	50906659	50906336	50906516	50907670	50907733	8317	1,1,1	14,4,5	0,8,0	0,0,0	168	149	2.323135925488474e-05	0.000238391122766	0.06,0.181,0.151	NA,1.0,NA	-0.869
13806	gene:Solyc04g025990.2	NA	4	+	20085001	20085136	20083514	20084033	20085240	20085489	13806	253,87,144	12,1,2	74,197,93	0,0,3	284	149	2.3300212143546132e-05	0.000238941391198	0.917,0.979,0.974	1.0,1.0,0.942	-0.024
3789	gene:Solyc10g078300.1	NA	10	+	60135197	60135218	60134418	60135031	60135298	60135472	3789	0,0,0	0,7,0	0,1,1	0,0,0	170	149	2.3413802777082993e-05	0.00023994942232	NA,0.0,NA	NA,1.0,1.0	-1.0
8298	gene:Solyc01g096360.2	NA	1	+	87442291	87442386	87442099	87442220	87443367	87443598	8298	1,4,0	0,0,0	2,1,1	0,4,2	244	149	2.34601542362554e-05	0.000240267506506	1.0,1.0,NA	1.0,0.132,0.234	0.545
16491	gene:Solyc02g094640.2	NA	2	+	55237751	55237820	55237605	55237674	55241622	55241798	16491	21,2,26	286,260,149	4,3,3	62,204,128	218	149	2.353025319446534e-05	0.000240828227411	0.048,0.005,0.107	0.042,0.01,0.016	0.031
11072	gene:Solyc06g053750.2	NA	6	+	36607272	36607350	36603644	36603825	36608306	36608418	11072	3,6,2	72,10,36	1,1,1	3,20,5	227	149	2.3786605403205305e-05	0.000243293245617	0.027,0.283,0.035	0.18,0.032,0.116	0.006
14900	gene:Solyc12g005180.1	NA	12	-	126248	126372	125800	126034	127763	127837	14900	457,399,243	5,16,4	122,468,304	0,1,0	273	149	2.4281200209120157e-05	0.000248190248392	0.98,0.932,0.971	1.0,0.996,1.0	-0.038
2742	gene:Solyc11g039950.1	NA	11	-	40563512	40563698	40563334	40563382	40567599	40567679	2742	30,31,11	3,5,1	3,8,2	1,0,0	335	149	2.4391682542373295e-05	0.00024915722597	0.816,0.734,0.83	0.572,1.0,1.0	-0.064
4360	gene:Solyc10g084370.1	NA	10	-	63942715	63942796	63942346	63942470	63943024	63943082	4360	12,7,0	38,39,20	0,0,0	4,11,11	230	149	2.444991871982541e-05	0.00024958960619	0.17,0.104,0.0	0.0,0.0,0.0	0.091
12785	gene:Solyc05g014160.2	NA	5	-	7896725	7896783	7896398	7896520	7897131	7897370	12785	15,8,17	9,3,2	0,7,0	0,0,2	207	149	2.4829704364984316e-05	0.000253301730485	0.545,0.657,0.86	NA,1.0,0.0	0.187
3322	gene:Solyc04g009740.2	NA	4	-	3067907	3067941	3066743	3066882	3068062	3068311	3322	3,1,0	100,58,70	4,0,0	11,51,29	183	149	2.4944790108225855e-05	0.000254310433267	0.024,0.014,0.0	0.228,0.0,0.0	-0.063
13813	gene:Solyc04g025990.2	NA	4	+	20084910	20085136	20083514	20084033	20085240	20085489	13813	362,110,219	12,1,2	77,242,116	0,0,3	375	149	2.5181102497618996e-05	0.000256552920901	0.923,0.978,0.978	1.0,1.0,0.939	-0.02
6390	gene:Solyc05g012690.2	NA	5	-	5882653	5882898	5882311	5882426	5883194	5883346	6390	10,6,11	46,48,23	0,0,0	9,13,5	394	149	2.520203554357098e-05	0.0002565995702	0.076,0.045,0.153	0.0,0.0,0.0	0.091
2168	gene:Solyc04g008560.2	NA	4	-	2179370	2179606	2178104	2178228	2179754	2179828	2168	157,121,104	9,7,5	30,79,41	0,2,0	385	149	2.5446243703468643e-05	0.000258918004998	0.871,0.87,0.89	1.0,0.939,1.0	-0.103
3799	gene:Solyc08g062560.2	NA	8	-	51394693	51394934	51393965	51394024	51395677	51395931	3799	12,3,12	78,36,53	0,0,0	7,38,12	390	149	2.5663913472690787e-05	0.000260963578993	0.056,0.031,0.08	0.0,0.0,0.0	0.056
15019	gene:Solyc05g009780.2	NA	5	-	3975056	3975118	3973338	3973653	3976552	3976650	15019	0,0,0	0,6,0	0,1,0	0,0,0	211	149	2.5798362040354902e-05	0.00026216081633	NA,0.0,NA	NA,1.0,NA	-1.0
10922	gene:Solyc04g017610.2	NA	4	+	7576589	7576711	7574778	7574839	7577906	7578127	10922	62,55,60	7,7,8	1,4,5	0,0,0	271	149	2.60154584577022e-05	0.000264195820842	0.83,0.812,0.805	1.0,1.0,1.0	-0.184
5319	gene:Solyc04g079070.2	NA	4	-	63652099	63652136	63651691	63651958	63652549	63652601	5319	2,1,4	0,0,0	0,0,0	0,4,0	186	149	2.6040161275142232e-05	0.000264275634157	1.0,1.0,1.0	NA,0.0,NA	1.0
6392	gene:Solyc04g082590.2	NA	4	+	66225592	66225663	66225339	66225388	66226362	66226435	6392	0,0,1	2,0,0	0,1,0	0,6,6	220	149	2.6395762228348463e-05	0.000267547671679	0.0,NA,1.0	NA,0.101,0.0	0.45
7339	gene:Solyc06g071890.2	NA	6	-	44290421	44290521	44289987	44290101	44290914	44291016	7339	11,1,6	30,16,12	0,0,0	4,3,2	249	149	2.6396672769873397e-05	0.000267547671679	0.18,0.036,0.23	0.0,0.0,0.0	0.149
2110	gene:Solyc01g090280.2	NA	1	-	83950071	83950159	83949857	83949905	83950844	83950942	2110	2,6,3	0,0,0	0,0,0	0,0,1	237	149	2.6556644161228008e-05	0.000268821772187	1.0,1.0,1.0	NA,NA,0.0	1.0
2380	gene:Solyc05g013460.2	NA	5	+	6661943	6662041	6661148	6661387	6662191	6662278	2380	1,4,1	5,0,0	0,0,0	0,0,2	247	149	2.6544448662376777e-05	0.000268821772187	0.108,1.0,1.0	NA,NA,0.0	0.703
11883	gene:Solyc02g080080.2	NA	2	-	44392711	44392839	44392361	44392572	44392929	44393139	11883	51,36,17	12,7,11	4,6,4	0,0,1	277	149	2.6872295053445024e-05	0.000271841592127	0.696,0.734,0.454	1.0,1.0,0.683	-0.266
5755	gene:Solyc01g096400.2	NA	1	+	87504240	87504331	87502521	87502603	87504448	87504546	5755	3,0,1	2,2,0	0,0,0	0,0,2	240	149	2.7203569024932086e-05	0.00027501546263	0.482,0.0,1.0	NA,NA,0.0	0.494
2092	gene:Solyc02g082770.2	NA	2	+	46423250	46423494	46422342	46422453	46423956	46424050	2092	51,7,34	10,4,4	0,3,4	0,0,0	393	149	2.7246123324952795e-05	0.000275268303264	0.659,0.399,0.763	NA,1.0,1.0	-0.393
16085	gene:Solyc01g087370.2	NA	1	-	82328213	82328315	82322601	82322699	82330207	82330334	16085	5,1,0	0,0,0	0,0,0	0,4,0	251	149	2.7427028271120376e-05	0.000276917679262	1.0,1.0,NA	NA,0.0,NA	1.0
10276	gene:Solyc06g068760.2	NA	6	+	42617282	42617312	42616982	42617033	42617586	42617679	10276	13,11,13	487,516,278	6,16,12	157,422,282	179	149	2.7477567174734256e-05	0.000277249536316	0.022,0.017,0.037	0.031,0.031,0.034	-0.007
16209	gene:Solyc02g062130.2	NA	2	-	33707920	33708138	33707234	33707368	33708362	33708519	16209	144,67,69	11,6,3	19,43,21	0,2,0	367	149	2.7514268157657935e-05	0.000277441431487	0.842,0.819,0.903	1.0,0.897,1.0	-0.111
16070	gene:Solyc12g042590.1	NA	12	+	39935916	39936033	39935389	39935662	39936215	39936458	16070	1,4,0	0,0,0	0,0,4	4,0,0	266	149	2.7721199775316848e-05	0.00027916920698	1.0,1.0,NA	0.0,NA,1.0	0.5
4817	gene:Solyc09g005140.1	NA	9	-	135586	135641	134500	134600	137619	137712	4817	38,6,10	0,0,6	0,16,2	0,0,0	204	149	2.7717471986311914e-05	0.00027916920698	1.0,1.0,0.549	NA,1.0,1.0	-0.15
16071	gene:Solyc12g042590.1	NA	12	+	39935905	39936033	39935389	39935662	39936215	39936458	16071	1,4,0	0,0,0	0,0,6	4,0,0	277	149	2.79294036442479e-05	0.000281085531224	1.0,1.0,NA	0.0,NA,1.0	0.5
8973	gene:Solyc07g066120.2	NA	7	-	67628566	67628680	67628023	67628157	67629444	67629587	8973	0,0,0	0,3,1	0,0,3	0,0,0	263	149	2.7969495212292667e-05	0.000281308576847	NA,0.0,0.0	NA,NA,1.0	-1.0
13338	gene:Solyc12g042110.1	NA	12	-	40737441	40737516	40737228	40737358	40737594	40737658	13338	24,27,21	26,24,20	0,1,0	0,2,7	224	149	2.8138918252191594e-05	0.00028283127955	0.38,0.428,0.411	NA,0.25,0.0	0.281
4787	gene:Solyc03g097010.2	NA	3	+	59372810	59372891	59372608	59372675	59373009	59373034	4787	1,0,0	0,0,0	0,0,0	2,0,0	230	149	2.8179964024277685e-05	0.000283062506748	1.0,NA,NA	0.0,NA,NA	1.0
7447	gene:Solyc05g050960.2	NA	5	+	61177872	61178021	61177559	61177786	61178101	61178168	7447	1,1,0	0,0,0	0,0,8	0,4,0	298	149	2.8308539458569274e-05	0.000284172094757	1.0,1.0,NA	NA,0.0,1.0	0.5
14337	gene:Solyc07g065310.2	NA	7	-	67127205	67127306	67127014	67127108	67128579	67129293	14337	89,50,55	0,2,12	12,49,26	0,0,0	250	149	2.8361921431749916e-05	0.000284344119658	1.0,0.937,0.732	1.0,1.0,1.0	-0.11
7676	gene:Solyc05g016260.2	NA	5	+	15424611	15424786	15423285	15423342	15425123	15425358	7676	12,9,7	27,31,28	0,0,0	2,3,4	324	149	2.835163478919184e-05	0.000284344119658	0.17,0.118,0.103	0.0,0.0,0.0	0.13
10355	gene:Solyc09g066080.1	NA	9	-	64438893	64439111	64438568	64438734	64439215	64439306	10355	8,5,2	38,20,17	2,0,0	3,8,4	367	149	2.838728831999551e-05	0.000284416700984	0.079,0.092,0.046	0.213,0.0,0.0	0.001
12532	gene:Solyc10g078750.1	NA	10	+	60477138	60477324	60476465	60476526	60477988	60478736	12532	3,2,2	67,52,37	3,2,3	15,53,44	335	149	2.844854629094892e-05	0.000284848558586	0.02,0.017,0.023	0.082,0.017,0.029	-0.023
1711	gene:Solyc11g027830.1	NA	11	+	19003565	19003678	19003332	19003474	19004477	19004641	1711	3,6,13	93,50,62	3,6,0	30,73,56	262	149	2.8578224880457554e-05	0.000285964507892	0.018,0.064,0.107	0.054,0.045,0.0	0.03
9660	gene:Solyc06g084480.2	NA	6	+	49573199	49573267	49571177	49571285	49574865	49574943	9660	3,8,4	51,34,32	0,0,0	6,52,34	217	149	2.8696832854127096e-05	0.000286968328541	0.039,0.139,0.079	0.0,0.0,0.0	0.086
13533	gene:Solyc12g070270.1	NA	12	+	29978173	29978317	29977262	29977336	29978468	29978548	13533	2,0,0	3,5,1	0,1,0	0,0,0	293	149	2.8848794194178736e-05	0.000288120675307	0.253,0.0,0.0	NA,1.0,NA	-0.916
893	gene:Solyc09g020150.2	NA	9	+	18653762	18653872	18652382	18653509	18653961	18653983	893	7,0,4	8,5,5	0,0,2	7,12,5	259	149	2.884496839558333e-05	0.000288120675307	0.335,0.0,0.315	0.0,0.0,0.187	0.154
11129	gene:Solyc06g073630.2	NA	6	+	45428328	45428379	45428186	45428244	45428787	45428858	11129	11,8,6	140,119,61	4,0,2	38,60,75	200	149	2.8961711487971908e-05	0.000288936017589	0.055,0.048,0.068	0.073,0.0,0.019	0.026
3475	gene:Solyc02g088510.2	NA	2	+	50585278	50585425	50583582	50584350	50587026	50587207	3475	2,1,0	9,1,5	0,0,1	0,0,0	296	149	2.8967262948898816e-05	0.000288936017589	0.101,0.335,0.0	NA,NA,1.0	-0.855
3106	gene:Solyc08g079520.2	NA	8	+	63034811	63034884	63034653	63034737	63034993	63035070	3106	0,4,0	0,0,2	0,0,1	0,0,0	222	149	2.8990934432910815e-05	0.000288988412486	NA,1.0,0.0	NA,NA,1.0	-0.5
16440	gene:Solyc08g008630.2	NA	8	+	3022412	3022493	3022232	3022294	3022579	3022675	16440	362,484,223	9,0,2	69,161,132	4,7,5	230	149	2.9153951952506264e-05	0.000290428892784	0.963,1.0,0.986	0.918,0.937,0.945	0.05
15016	gene:Solyc05g009780.2	NA	5	-	3975056	3975173	3973338	3973653	3976552	3976650	15016	2,0,1	0,6,0	0,1,0	0,0,0	266	149	2.943332331028732e-05	0.000293025915443	1.0,0.0,1.0	NA,1.0,NA	-0.333
6229	gene:Solyc11g006010.1	NA	11	+	818788	818856	817891	817997	819654	819866	6229	3,1,0	6,0,0	0,0,0	0,2,5	217	149	2.9511341782113383e-05	0.000293616330096	0.256,1.0,NA	NA,0.0,0.0	0.628
14775	gene:Solyc09g009960.2	NA	9	-	3414329	3414396	3414082	3414238	3414508	3414576	14775	1,1,0	0,0,0	0,0,0	0,2,0	216	149	2.961667370647162e-05	0.000294477573165	1.0,1.0,NA	NA,0.0,NA	1.0
12969	gene:Solyc03g062910.2	NA	3	+	32481568	32481622	32473887	32473906	32482633	32482698	12969	13,26,24	1,0,1	1,9,2	0,1,5	203	149	2.9775408478717717e-05	0.000295868371774	0.905,1.0,0.946	1.0,0.869,0.227	0.252
16442	gene:Solyc08g008630.2	NA	8	+	3022394	3022493	3022232	3022294	3022579	3022675	16442	433,569,256	9,0,2	77,185,156	4,7,5	248	149	3.0166052933927138e-05	0.000299560361097	0.967,1.0,0.987	0.92,0.941,0.949	0.048
6306	gene:Solyc06g071210.2	NA	6	+	43809365	43809424	43808953	43809127	43809544	43810046	6306	0,0,0	2,0,0	1,0,0	0,0,0	208	149	3.0474267687182394e-05	0.000302429639476	0.0,NA,NA	1.0,NA,NA	-1.0
2764	gene:Solyc04g007020.2	NA	4	-	740859	741045	740449	740614	741507	742225	2764	105,37,75	353,204,292	2,3,1	14,40,23	335	149	3.103938610018935e-05	0.000307843216126	0.117,0.075,0.103	0.06,0.032,0.019	0.061
12650	gene:Solyc10g079830.1	NA	10	+	61316259	61316500	61315709	61315897	61316684	61316889	12650	8,12,16	147,180,66	0,1,0	41,96,51	390	149	3.108356476014563e-05	0.000308086627345	0.02,0.025,0.085	0.0,0.004,0.0	0.042
14567	gene:Solyc05g007990.2	NA	5	-	2414668	2414754	2413732	2413787	2414877	2415054	14567	70,54,53	6,0,0	7,16,7	0,8,0	235	149	3.114778453191932e-05	0.0003084797612	0.881,1.0,1.0	1.0,0.559,1.0	0.107
7074	gene:Solyc09g082160.2	NA	9	-	67983901	67983988	67981577	67981622	67984389	67984562	7074	48,37,11	3,8,0	6,17,9	0,0,0	236	149	3.1162550764972106e-05	0.0003084797612	0.91,0.745,1.0	1.0,1.0,1.0	-0.115
924	gene:Solyc12g044290.1	NA	12	-	38691635	38691724	38690988	38691105	38691837	38692021	924	226,179,150	12,6,4	63,236,127	0,4,0	238	149	3.176769270609544e-05	0.00031427181498	0.922,0.949,0.959	1.0,0.974,1.0	-0.048
13925	gene:Solyc05g006410.2	NA	5	-	1046713	1046760	1046529	1046630	1047122	1047222	13925	4,3,5	9,14,4	0,4,0	0,1,2	196	149	3.210902545674168e-05	0.000317448399128	0.253,0.14,0.487	NA,0.753,0.0	-0.083
15277	gene:Solyc02g050140.2	NA	2	+	4090455	4090550	4090088	4090325	4090910	4091023	15277	9,1,6	21,21,23	0,0,0	4,9,3	244	149	3.238933372835838e-05	0.000319816643296	0.207,0.028,0.137	0.0,0.0,0.0	0.124
15907	gene:Solyc03g124030.2	NA	3	-	70746498	70746540	70743790	70743899	70747506	70747752	15907	1,1,0	0,2,0	0,0,0	2,0,0	191	149	3.2382865803971705e-05	0.000319816643296	1.0,0.281,NA	0.0,NA,NA	0.641
11598	gene:Solyc12g009230.1	NA	12	-	2514533	2514595	2513666	2513769	2516146	2516230	11598	34,49,23	0,2,3	5,5,3	0,4,2	211	149	3.373238111281983e-05	0.000332868590981	1.0,0.945,0.844	1.0,0.469,0.514	0.269
11289	gene:Solyc05g054140.2	NA	5	+	64097730	64097882	64096774	64096884	64098458	64098568	11289	153,84,103	2,6,8	26,77,36	0,0,0	301	149	3.395945393392481e-05	0.000334898700329	0.974,0.874,0.864	1.0,1.0,1.0	-0.096
12044	gene:Solyc12g005950.1	NA	12	-	586329	586456	584279	584357	587115	587430	12044	19,5,16	75,32,50	0,1,1	3,17,18	276	149	3.47765071332433e-05	0.000342740827211	0.12,0.078,0.147	0.0,0.031,0.029	0.095
12685	gene:Solyc04g051780.2	NA	4	-	51077655	51077672	51077141	51077458	51077853	51077937	12685	0,1,0	0,0,2	0,0,0	0,2,0	166	149	3.537935801441789e-05	0.000348463356715	NA,1.0,0.0	NA,0.0,NA	0.5
12209	gene:Solyc09g061860.2	NA	9	+	60545518	60545583	60543146	60543386	60546559	60546730	12209	40,20,27	0,0,0	15,30,23	6,2,1	214	149	3.559000099480485e-05	0.000350318140281	1.0,1.0,1.0	0.635,0.913,0.941	0.17
14842	gene:Solyc02g062970.2	NA	2	+	34960971	34961109	34960226	34960529	34961802	34961889	14842	9,6,6	318,236,188	0,4,0	45,117,84	287	149	3.566798658645917e-05	0.000350865648615	0.014,0.013,0.016	0.0,0.017,0.0	0.009
11661	gene:Solyc07g065430.2	NA	7	-	67192575	67192589	67192433	67192465	67192684	67192732	11661	0,1,0	0,0,2	0,0,1	1,0,0	163	149	3.5750988741823674e-05	0.000351461787819	NA,1.0,0.0	0.0,NA,1.0	0.0
10019	gene:Solyc03g006070.2	NA	3	-	757318	757353	757155	757225	758495	758683	10019	19,5,5	161,50,112	0,3,0	41,68,68	184	149	3.582150952908656e-05	0.00035193455511	0.087,0.075,0.035	0.0,0.034,0.0	0.054
9791	gene:Solyc02g083320.2	NA	2	-	46770615	46770852	46770093	46770166	46770945	46771095	9791	241,201,182	158,175,114	24,110,72	51,141,63	386	149	3.654314576026189e-05	0.000358799722765	0.371,0.307,0.381	0.154,0.231,0.306	0.123
13554	gene:Solyc06g060810.2	NA	6	-	38842739	38842743	38842472	38842564	38843847	38843907	13554	5,1,0	16,0,2	0,0,0	0,2,0	153	149	3.700146032978899e-05	0.000362845570359	0.233,1.0,0.0	NA,0.0,NA	0.411
6183	gene:Solyc01g106350.2	NA	1	+	94283772	94283776	94282908	94282980	94284089	94284170	6183	0,0,1	4,0,0	0,0,0	0,0,2	153	149	3.700146032978899e-05	0.000362845570359	0.0,NA,1.0	NA,NA,0.0	0.5
4043	gene:Solyc01g111840.2	NA	1	+	98010686	98010752	98010503	98010545	98010837	98010908	4043	8,2,2	48,60,34	0,2,0	6,17,16	215	149	3.7176111700405535e-05	0.000363875977904	0.104,0.023,0.039	0.0,0.075,0.0	0.03
7187	gene:Solyc07g009350.2	NA	7	-	4396197	4396351	4396016	4396089	4396802	4396984	7187	8,3,2	34,34,15	0,2,1	1,7,10	303	149	3.714859259167779e-05	0.000363875977904	0.104,0.042,0.062	0.0,0.123,0.047	0.013
8720	gene:Solyc11g065640.1	NA	11	+	51165065	51165133	51159412	51159509	51165325	51165372	8720	85,70,37	6,3,5	21,57,28	0,0,0	217	149	3.7160275541869334e-05	0.000363875977904	0.907,0.941,0.836	1.0,1.0,1.0	-0.105
6969	gene:Solyc03g083420.2	NA	3	+	53295657	53295747	53294371	53294507	53296235	53297011	6969	0,5,0	25,19,0	0,4,0	0,0,10	239	149	3.747552592932577e-05	0.000366577931316	0.0,0.141,NA	NA,1.0,0.0	-0.429
4802	gene:Solyc12g019750.1	NA	12	-	11309155	11309398	11308716	11308957	11310806	11310888	4802	164,92,110	29,30,25	32,105,62	5,14,10	392	149	3.7816991901475207e-05	0.000369687603074	0.682,0.538,0.626	0.709,0.74,0.702	-0.102
16018	gene:Solyc12g005470.1	NA	12	+	278463	278698	277570	277729	278819	278892	16018	5,2,15	58,30,54	0,1,0	2,14,8	384	149	3.8123062639571956e-05	0.000372447604492	0.032,0.025,0.097	0.0,0.027,0.0	0.042
9424	gene:Solyc01g079310.2	NA	1	+	78390418	78390464	78389614	78389690	78392160	78392261	9424	17,14,3	4,4,0	4,4,7	0,0,0	195	149	3.8177132795846345e-05	0.000372743754553	0.765,0.728,1.0	1.0,1.0,1.0	-0.169
13314	gene:Solyc12g096280.1	NA	12	-	65270496	65270610	65270172	65270301	65271085	65271150	13314	37,35,13	5,0,4	6,10,10	0,0,2	263	149	3.895919738679252e-05	0.0003801429148	0.807,1.0,0.648	1.0,1.0,0.739	-0.095
3907	gene:Solyc04g055110.2	NA	4	+	53714386	53714544	53710472	53711506	53716751	53717619	3907	1,1,1	64,26,47	2,1,4	20,19,16	307	149	3.904956579176411e-05	0.000380787872761	0.008,0.018,0.01	0.046,0.025,0.108	-0.048
382	gene:Solyc05g014970.2	NA	5	-	9179602	9179639	9177711	9177879	9179755	9179914	382	15,6,1	99,71,50	0,0,0	17,28,21	186	149	3.936358781015279e-05	0.000383611610398	0.108,0.063,0.016	0.0,0.0,0.0	0.062
13670	gene:Solyc01g057680.2	NA	1	+	63465470	63465564	63463712	63463857	63465651	63465709	13670	9,2,4	20,16,10	0,0,0	1,3,1	243	149	4.061706194479275e-05	0.000395581441287	0.216,0.071,0.197	0.0,0.0,0.0	0.161
3738	gene:Solyc01g105520.2	NA	1	+	93674857	93674974	93674507	93674600	93675641	93675714	3738	18,9,13	4,1,2	6,34,19	0,0,0	266	149	4.129724456264595e-05	0.000401956431258	0.716,0.834,0.785	1.0,1.0,1.0	-0.222
5917	gene:Solyc12g017920.1	NA	12	-	7799385	7799446	7797592	7797797	7801043	7801221	5917	25,10,11	5,5,3	0,6,2	0,0,0	210	149	4.135316450540425e-05	0.000402251178605	0.78,0.587,0.722	NA,1.0,1.0	-0.304
3578	gene:Solyc10g008790.2	NA	10	-	2863417	2863595	2863084	2863189	2865534	2865652	3578	39,30,42	8,2,8	5,13,8	1,0,0	327	149	4.1472694315447176e-05	0.000403163924293	0.69,0.872,0.705	0.695,1.0,1.0	-0.143
11954	gene:Solyc03g118980.2	NA	3	-	67722830	67723047	67721125	67721190	67723356	67723507	11954	14,2,5	10,4,5	0,0,0	3,1,0	366	149	4.163711854287404e-05	0.000404511696556	0.363,0.169,0.289	0.0,0.0,NA	0.274
9860	gene:Solyc07g066430.2	NA	7	+	67866361	67866407	67865989	67866000	67866587	67866842	9860	0,2,0	0,0,0	2,0,0	0,1,0	195	149	4.178225687333376e-05	0.000405670550955	NA,1.0,NA	1.0,0.0,NA	0.5
14450	gene:Solyc04g072910.2	NA	4	-	59885051	59885101	59884800	59884881	59885199	59885245	14450	0,2,0	0,0,2	0,0,0	0,1,0	199	149	4.20339537456982e-05	0.000407619601298	NA,1.0,0.0	NA,0.0,NA	0.5
4614	gene:Solyc03g059260.2	NA	3	-	28187774	28187953	28186706	28186795	28188115	28188202	4614	44,41,19	3,1,6	2,8,4	0,0,0	328	149	4.203495952194824e-05	0.000407619601298	0.869,0.949,0.59	1.0,1.0,1.0	-0.197
9749	gene:Solyc04g079390.2	NA	4	-	63902709	63902808	63902112	63902244	63903221	63903293	9749	50,56,36	0,3,1	31,65,60	0,2,0	248	149	4.2422498679636466e-05	0.000411123535691	1.0,0.918,0.956	1.0,0.951,1.0	-0.026
5208	gene:Solyc08g083040.2	NA	8	-	65626528	65626590	65626280	65626382	65626781	65626900	5208	0,1,1	1,0,0	2,0,0	0,0,0	211	149	4.2697141806325195e-05	0.00041351214808	0.0,1.0,1.0	1.0,NA,NA	-0.333
9327	gene:Solyc03g118500.2	NA	3	+	67345186	67345246	67344659	67344855	67345553	67345683	9327	7,9,1	70,55,27	0,1,0	15,59,38	209	149	4.272168209288944e-05	0.00041351214808	0.067,0.104,0.026	0.0,0.012,0.0	0.062
11993	gene:Solyc02g062620.2	NA	2	-	34365098	34365168	34362495	34362634	34365468	34365548	11993	1,0,0	0,0,1	0,0,2	0,0,0	219	149	4.306902145218639e-05	0.000416617106402	1.0,NA,0.0	NA,NA,1.0	-0.5
12152	gene:Solyc05g048810.2	NA	5	-	59499301	59499378	59499097	59499217	59499461	59499631	12152	191,144,113	18,13,10	15,52,42	4,7,4	226	149	4.3208593301985134e-05	0.000417709691256	0.875,0.88,0.882	0.712,0.83,0.874	0.074
15924	gene:Solyc06g053420.2	NA	6	+	36201488	36201552	36201206	36201260	36202303	36202365	15924	11,4,5	0,0,0	0,10,1	0,1,4	213	149	4.3423458289251364e-05	0.000419528362413	1.0,1.0,1.0	NA,0.875,0.149	0.488
3841	gene:Solyc01g067360.2	NA	1	-	75815317	75815398	75815162	75815232	75815495	75815578	3841	0,2,2	0,0,0	0,0,0	0,0,1	230	149	4.3498359364103677e-05	0.000419993389799	NA,1.0,1.0	NA,NA,0.0	1.0
7103	gene:Solyc11g040390.1	NA	11	+	37722093	37722176	37721796	37721895	37724157	37724240	7103	0,0,1	0,1,1	0,2,0	0,0,0	232	149	4.3566973524682434e-05	0.000420397179952	NA,0.0,0.391	NA,1.0,NA	-0.804
10877	gene:Solyc09g063020.2	NA	9	-	60951853	60951942	60949981	60950148	60953075	60953207	10877	3,0,0	1,0,1	0,0,2	0,2,0	238	149	4.375654511993295e-05	0.000421966928661	0.653,NA,0.0	NA,0.0,1.0	-0.173
16502	gene:Solyc10g081460.1	NA	10	-	62512770	62512861	62512338	62512451	62513349	62513620	16502	2,0,0	0,1,0	0,2,0	0,0,0	240	149	4.3814506016388355e-05	0.000422266338696	1.0,0.0,NA	NA,1.0,NA	-0.5
11547	gene:Solyc01g094560.2	NA	1	-	85989825	85990051	85988373	85988477	85990145	85990224	11547	0,0,0	0,1,1	0,0,2	0,0,0	375	149	4.393657108609561e-05	0.000422940851344	NA,0.0,0.0	NA,NA,1.0	-1.0
15909	gene:Solyc03g124030.2	NA	3	-	70743374	70743444	70742900	70742963	70743628	70743699	15909	368,187,240	10,5,3	72,210,128	0,2,6	219	149	4.393840584384601e-05	0.000422940851344	0.962,0.962,0.982	1.0,0.986,0.936	-0.005
3945	gene:Solyc04g047750.2	NA	4	+	36994736	36994838	36994525	36994653	36995957	36996321	3945	0,0,0	2,1,1	0,0,2	0,0,0	251	149	4.408966522545727e-05	0.000424136632365	0.0,0.0,0.0	NA,NA,1.0	-1.0
14052	gene:Solyc02g005050.2	NA	2	+	6093617	6093728	6092208	6092339	6093845	6093850	14052	5,0,7	4,1,1	0,2,0	0,0,0	260	149	4.42640923789531e-05	0.000425553682246	0.417,0.0,0.8	NA,1.0,NA	-0.594
7853	gene:Solyc05g010440.1	NA	5	+	4683377	4683493	4683100	4683237	4683862	4683872	7853	2,0,2	61,135,0	0,0,0	0,0,1	265	149	4.434300861810107e-05	0.000426051319791	0.018,0.0,1.0	NA,NA,0.0	0.339
8601	gene:Solyc04g007290.2	NA	4	-	1006647	1006772	1006260	1006362	1007756	1007848	8601	0,0,0	1,0,0	2,5,2	0,0,0	274	149	4.4455293090880674e-05	0.000426868756791	0.0,NA,NA	1.0,1.0,1.0	-1.0
2842	gene:Solyc08g066620.2	NA	8	+	55375664	55375844	55374775	55374837	55376670	55376850	2842	2,5,2	6,1,0	0,0,0	0,0,1	329	149	4.4488894768788804e-05	0.000426930127781	0.131,0.694,1.0	NA,NA,0.0	0.608
8682	gene:Solyc07g039510.2	NA	7	-	47623055	47623226	47621489	47621572	47623954	47624070	8682	6,3,9	88,45,51	0,3,1	23,84,91	320	149	4.45303186364182e-05	0.000427066442179	0.031,0.03,0.076	0.0,0.016,0.005	0.039
4922	gene:Solyc05g052070.2	NA	5	-	62411383	62411526	62410919	62411023	62411611	62411659	4922	1,5,2	0,0,0	0,0,0	0,0,1	292	149	4.4577623556854904e-05	0.000427083776479	1.0,1.0,1.0	NA,NA,0.0	1.0
7497	gene:Solyc02g069860.2	NA	2	-	39679654	39679814	39678798	39678892	39680181	39680327	7497	5,1,2	0,1,0	0,0,0	0,0,1	309	149	4.4586566339830504e-05	0.000427083776479	1.0,0.325,1.0	NA,NA,0.0	0.775
13821	gene:Solyc08g076430.2	NA	8	+	60442245	60442328	60440500	60440572	60443417	60444013	13821	57,92,53	2,4,7	49,95,89	0,1,0	232	149	4.55046542694534e-05	0.000435346357005	0.948,0.937,0.829	1.0,0.984,1.0	-0.09
8965	gene:Solyc07g005690.2	NA	7	+	575258	575324	573796	574100	575792	576318	8965	106,71,91	1,0,0	7,26,21	6,0,2	215	149	4.550157439467018e-05	0.000435346357005	0.987,1.0,1.0	0.447,1.0,0.879	0.22
14207	gene:Solyc05g050380.2	NA	5	+	60491632	60491704	60491052	60491450	60491794	60492347	14207	73,122,65	415,585,267	0,27,9	51,171,114	221	149	4.5607472092062226e-05	0.000436064129875	0.106,0.123,0.141	0.0,0.096,0.051	0.074
13630	gene:Solyc01g056690.2	NA	1	-	55924145	55924235	55923851	55923990	55928142	55928247	13630	4,14,3	76,108,27	0,0,0	29,34,30	239	149	4.568046296056479e-05	0.000436496019398	0.032,0.075,0.065	0.0,0.0,0.0	0.057
6333	gene:Solyc03g120730.2	NA	3	-	69022045	69022185	69021725	69021943	69022438	69022598	6333	127,89,53	8,5,3	13,37,21	0,0,0	289	149	4.7015876701920895e-05	0.000448983022187	0.891,0.902,0.901	1.0,1.0,1.0	-0.102
434	gene:Solyc07g032480.2	NA	7	-	39486250	39486432	39484581	39485400	39486534	39486686	434	115,95,89	84,65,48	6,15,18	3,37,26	331	149	4.7522796677377595e-05	0.000453547858801	0.381,0.397,0.455	0.474,0.154,0.238	0.122
14832	gene:Solyc01g100840.2	NA	1	-	90755219	90755393	90753604	90754004	90756005	90756174	14832	30,12,2	67,65,28	1,3,0	12,29,22	323	149	4.780625277064578e-05	0.000455975748311	0.171,0.078,0.032	0.037,0.046,0.0	0.066
8893	gene:Solyc03g061600.2	NA	3	+	30469272	30469430	30468185	30468262	30469579	30469861	8893	1,1,6	2,0,1	1,0,2	0,0,2	307	149	4.8112086423218994e-05	0.000458613995128	0.195,1.0,0.744	1.0,NA,0.327	-0.017
1366	gene:Solyc09g009190.2	NA	9	+	2545547	2545636	2543459	2543749	2546583	2546626	1366	571,235,387	16,4,11	47,226,117	0,0,2	238	149	4.818404978019173e-05	0.000459021093534	0.957,0.974,0.957	1.0,1.0,0.973	-0.028
6880	gene:Solyc01g096600.2	NA	1	-	87675643	87675731	87675402	87675548	87676334	87676428	6880	10,4,5	71,21,56	0,0,0	11,25,17	237	149	4.8226696415371194e-05	0.000459148584197	0.081,0.107,0.053	0.0,0.0,0.0	0.08
15978	gene:Solyc02g062920.2	NA	2	+	34864153	34864306	34863798	34863869	34864473	34864544	15978	11,5,4	93,61,26	0,0,0	20,61,37	302	149	4.8320464491925966e-05	0.000459762333462	0.055,0.039,0.071	0.0,0.0,0.0	0.055
15646	gene:Solyc08g081920.2	NA	8	+	64837127	64837314	64836622	64836735	64837570	64837980	15646	16,8,8	220,235,128	6,3,5	58,153,91	336	149	4.8579332933054454e-05	0.000461945293163	0.031,0.015,0.027	0.044,0.009,0.024	-0.001
5667	gene:Solyc07g045160.2	NA	7	+	58259558	58259711	58259018	58259156	58259861	58260020	5667	37,30,46	341,224,188	0,0,0	2,13,10	302	149	4.8744997942240826e-05	0.000463239865363	0.051,0.062,0.108	0.0,0.0,0.0	0.074
10174	gene:Solyc06g084550.2	NA	6	-	49635674	49635706	49635519	49635595	49635803	49635855	10174	157,168,110	1,4,1	21,79,37	0,5,0	181	149	4.882570343646924e-05	0.000463725960604	0.992,0.972,0.989	1.0,0.929,1.0	0.008
5856	gene:Solyc10g008500.2	NA	10	-	2621446	2621562	2620986	2621071	2622209	2622383	5856	160,104,59	3,1,1	15,27,38	0,1,0	265	149	4.91028779576467e-05	0.000466076318908	0.968,0.983,0.971	1.0,0.938,1.0	-0.005
11193	gene:Solyc11g065070.1	NA	11	+	50371085	50371167	50370417	50370584	50371332	50371531	11193	4,0,1	189,146,115	4,0,0	12,57,26	231	149	4.917290076870252e-05	0.000466458774523	0.013,0.0,0.006	0.177,0.0,0.0	-0.053
12025	gene:Solyc04g026200.2	NA	4	-	18397498	18397588	18393737	18393860	18397687	18397782	12025	7,5,0	15,7,18	0,0,0	3,4,2	239	149	4.951439590915666e-05	0.000469414424057	0.225,0.308,0.0	0.0,0.0,0.0	0.178
4513	gene:Solyc04g007880.2	NA	4	+	1561653	1561761	1560673	1560884	1562106	1562341	4513	13,2,4	85,110,69	0,3,0	5,39,10	257	149	4.9566052049932655e-05	0.000469620384459	0.081,0.01,0.033	0.0,0.043,0.0	0.027
1301	gene:Solyc10g083120.1	NA	10	-	62986935	62987075	62986586	62986712	62990378	62990412	1301	1704,1552,956	10,21,15	218,792,476	0,5,6	289	149	4.984279255476313e-05	0.000471957402042	0.989,0.974,0.97	1.0,0.988,0.976	-0.01
14566	gene:Solyc05g009350.2	NA	5	+	3492458	3492637	3491249	3492355	3493431	3493500	14566	2,0,3	32,9,30	0,2,0	1,7,8	328	149	4.995249430407181e-05	0.000472710877944	0.028,0.0,0.043	0.0,0.115,0.0	-0.015
10843	gene:Solyc01g096620.2	NA	1	+	87689830	87690136	87689545	87689762	87691083	87691203	10843	97,94,79	26,34,28	5,2,7	0,8,3	455	149	5.050553080173717e-05	0.000477081142853	0.55,0.475,0.48	1.0,0.076,0.433	-0.001
4991	gene:Solyc11g072010.1	NA	11	-	55307069	55307123	55304221	55304262	55308633	55308708	4991	4,0,1	1,0,3	0,0,0	1,0,1	203	149	5.049092912778315e-05	0.000477081142853	0.746,NA,0.197	0.0,NA,0.0	0.472
7395	gene:Solyc02g089510.2	NA	2	+	51311884	51312083	51311138	51311197	51315303	51315443	7395	21,2,13	2,5,2	0,4,0	0,0,0	348	149	5.046327603013903e-05	0.000477081142853	0.818,0.146,0.736	NA,1.0,NA	-0.433
3714	gene:Solyc06g011530.2	NA	6	+	8021765	8021813	8020681	8020772	8022157	8022222	3714	12,8,7	2,0,2	2,8,3	0,0,6	197	149	5.10735695931718e-05	0.000482156622694	0.819,1.0,0.726	1.0,1.0,0.274	0.09
7383	gene:Solyc09g065130.2	NA	9	+	63001604	63001837	62999970	63000039	63001951	63002007	7383	11,2,16	82,64,80	0,2,4	5,35,15	382	149	5.2922521750922075e-05	0.000499311104192	0.05,0.012,0.072	0.0,0.022,0.094	0.006
11680	gene:Solyc12g008840.1	NA	12	+	2185445	2185512	2185073	2185186	2186013	2186106	11680	172,69,138	12,2,3	9,22,25	0,0,2	216	149	5.308327539095915e-05	0.000500526797406	0.908,0.96,0.969	1.0,1.0,0.896	-0.02
10604	gene:Solyc09g064920.2	NA	9	-	62445974	62446044	62445802	62445868	62446137	62446203	10604	0,2,1	15,2,6	2,0,2	8,5,8	219	149	5.3118888609081915e-05	0.000500561779145	0.0,0.405,0.102	0.145,0.0,0.145	0.072
15294	gene:Solyc09g064780.2	NA	9	+	62177328	62177436	62176982	62177144	62177630	62178288	15294	1,1,5	6,13,8	0,2,0	0,0,0	257	149	5.366655965032593e-05	0.000505419160212	0.088,0.043,0.266	NA,1.0,NA	-0.868
5988	gene:Solyc04g072810.2	NA	4	-	59780624	59780716	59780375	59780552	59782661	59782755	5988	128,93,90	13,1,1	20,64,27	0,2,0	241	149	5.380154856303459e-05	0.000506386500872	0.859,0.983,0.982	1.0,0.952,1.0	-0.043
5896	gene:Solyc09g072710.2	NA	9	-	65329789	65329934	65329085	65329255	65331795	65332024	5896	91,22,28	18,2,3	2,35,17	0,3,0	294	149	5.537753720709509e-05	0.00052090740934	0.719,0.848,0.825	1.0,0.855,1.0	-0.154
4553	gene:Solyc09g092030.2	NA	9	-	71205453	71205646	71204565	71204677	71205735	71205916	4553	6,3,2	47,36,32	0,0,2	7,22,14	342	149	5.6361547258270504e-05	0.000529845821739	0.053,0.035,0.027	0.0,0.0,0.059	0.019
1296	gene:Solyc05g056130.2	NA	5	-	65529616	65529747	65529364	65529509	65529938	65530570	1296	14,11,15	268,197,130	1,3,0	47,154,105	280	149	5.639709944156567e-05	0.000529862569005	0.027,0.029,0.058	0.011,0.01,0.0	0.031
10139	gene:Solyc05g024490.2	NA	5	-	32234729	32234757	32233626	32233682	32235550	32235762	10139	5,12,7	4,4,4	0,4,0	0,0,2	177	149	5.6604838428269665e-05	0.00053149605921	0.513,0.716,0.596	NA,1.0,0.0	0.108
2759	gene:Solyc09g083130.2	NA	9	-	68810017	68810135	68809408	68809582	68810333	68810472	2759	5,0,6	23,4,13	0,2,2	0,4,3	267	149	5.737529511198501e-05	0.000538408122193	0.108,0.0,0.205	NA,0.218,0.271	-0.14
7402	gene:Solyc06g007150.2	NA	6	-	1213591	1213696	1213221	1213458	1214553	1214641	7402	37,12,13	3,2,4	4,9,5	0,0,0	254	149	5.884694737522646e-05	0.000551887988235	0.879,0.779,0.656	1.0,1.0,1.0	-0.229
13698	gene:Solyc03g123440.2	NA	3	-	70291041	70291530	70290872	70290909	70291744	70291827	13698	152,152,117	4,4,4	43,105,78	0,0,0	638	149	5.946987911852956e-05	0.000557396895681	0.899,0.899,0.872	1.0,1.0,1.0	-0.11
3541	gene:Solyc03g007510.2	NA	3	+	2084307	2084394	2084087	2084186	2084473	2084524	3541	8,6,3	49,16,35	0,0,0	3,14,9	236	149	5.9739868780171805e-05	0.000559593158902	0.093,0.191,0.051	0.0,0.0,0.0	0.112
15433	gene:Solyc06g007590.2	NA	6	-	1595520	1595592	1588187	1588254	1597400	1597766	15433	13,8,6	3,1,2	1,4,2	0,2,4	221	149	5.998965336823044e-05	0.000560928284474	0.745,0.844,0.669	1.0,0.574,0.252	0.144
15477	gene:Solyc08g078370.2	NA	8	-	62199095	62199156	62198914	62199000	62199246	62199482	15477	30,33,27	0,0,0	12,19,18	2,6,0	210	149	5.993398984035202e-05	0.000560928284474	1.0,1.0,1.0	0.81,0.692,1.0	0.166
8006	gene:Solyc01g088780.2	NA	1	+	83526237	83526301	83526000	83526110	83527264	83527329	8006	69,52,45	8,3,6	9,18,22	0,0,2	213	149	5.9979351355861346e-05	0.000560928284474	0.858,0.924,0.84	1.0,1.0,0.885	-0.088
6607	gene:Solyc02g069650.1	NA	2	-	39498348	39498526	39495871	39496018	39498641	39498730	6607	35,2,20	32,4,17	0,3,5	1,18,7	327	149	6.010855389477908e-05	0.000561705307093	0.333,0.186,0.349	0.0,0.071,0.246	0.184
7611	gene:Solyc12g096850.1	NA	12	-	65609078	65609325	65608506	65608665	65609966	65610083	7611	3,0,1	0,0,0	0,0,0	0,0,1	396	149	6.0887683177521114e-05	0.000568647469676	1.0,NA,1.0	NA,NA,0.0	1.0
16118	gene:Solyc01g100190.2	NA	1	+	90252886	90252995	90252448	90252815	90253570	90253820	16118	8,0,4	35,18,19	2,1,2	4,8,7	258	149	6.131608189863176e-05	0.000572307748358	0.117,0.0,0.108	0.224,0.067,0.142	-0.069
5595	gene:Solyc10g080020.1	NA	10	+	61438265	61438450	61436186	61436339	61439493	61439612	5595	46,26,24	7,0,2	3,21,10	0,0,0	334	149	6.139905519644881e-05	0.000572741483967	0.746,1.0,0.843	1.0,1.0,1.0	-0.137
2958	gene:Solyc01g097590.2	NA	1	-	88381023	88381088	88380733	88380906	88382339	88382541	2958	42,30,20	13,8,0	11,23,39	0,4,0	214	149	6.148690570637791e-05	0.000573220172628	0.692,0.723,1.0	1.0,0.8,1.0	-0.128
9780	gene:Solyc02g083320.2	NA	2	-	46770613	46770828	46770093	46770166	46770945	46771095	9780	154,149,107	158,175,114	15,64,50	51,141,63	364	149	6.20841650538286e-05	0.000578444506945	0.285,0.258,0.278	0.107,0.157,0.245	0.104
2188	gene:Solyc04g005130.2	NA	4	-	89734	89805	89540	89609	90718	90784	2188	5,4,4	34,37,11	0,0,0	13,28,12	220	149	6.301630326882723e-05	0.000586780889192	0.091,0.068,0.198	0.0,0.0,0.0	0.119
3576	gene:Solyc10g008790.2	NA	10	-	2863417	2863615	2863084	2863189	2865534	2865652	3576	41,35,41	8,2,8	5,12,6	1,0,0	347	149	6.322769866495885e-05	0.000588400113911	0.688,0.883,0.688	0.682,1.0,1.0	-0.141
11586	gene:Solyc12g005870.1	NA	12	+	504729	504867	503238	503318	505120	505271	11586	15,4,12	195,77,115	0,0,0	14,73,45	287	149	6.327453310780221e-05	0.000588486914322	0.038,0.026,0.051	0.0,0.0,0.0	0.038
7860	gene:Solyc10g005640.2	NA	10	+	517543	517597	515967	516345	517693	517811	7860	4,0,11	44,30,24	0,0,0	4,13,14	203	149	6.331517110409172e-05	0.000588516015772	0.063,0.0,0.252	0.0,0.0,0.0	0.105
15478	gene:Solyc08g078370.2	NA	8	-	62199095	62199156	62198914	62199004	62199246	62199482	15478	45,47,38	5,2,2	18,26,24	0,2,0	210	149	6.380088014277906e-05	0.000592679579301	0.865,0.943,0.931	1.0,0.902,1.0	-0.054
3562	gene:Solyc02g066940.2	NA	2	-	37188336	37188531	37187768	37188009	37189758	37190275	3562	61,41,23	204,166,100	2,10,10	18,52,33	344	149	6.396674743683138e-05	0.000593868797209	0.115,0.097,0.091	0.046,0.077,0.116	0.021
6609	gene:Solyc02g069650.1	NA	2	-	39487678	39487918	39486606	39486768	39488032	39488112	6609	23,10,9	45,64,37	0,2,6	23,53,21	389	149	6.417565562633756e-05	0.000595455964978	0.164,0.056,0.085	0.0,0.014,0.099	0.064
15107	gene:Solyc01g060200.1	NA	1	-	69701532	69701724	69700526	69700743	69702339	69702408	15107	0,0,0	1,0,0	1,0,0	0,2,0	341	149	6.482229520787125e-05	0.000601100361591	0.0,NA,NA	1.0,0.0,NA	-0.5
1063	gene:Solyc08g067840.2	NA	8	+	56879812	56879889	56876597	56876652	56880760	56881232	1063	65,63,43	1,3,0	14,67,50	0,2,0	226	149	6.546496087218723e-05	0.000606701261716	0.977,0.933,1.0	1.0,0.957,1.0	-0.016
14668	gene:Solyc02g062520.2	NA	2	-	34213026	34213201	34211745	34211914	34213706	34213797	14668	16,6,8	38,27,12	0,21,4	10,23,7	324	149	6.684091720390148e-05	0.000619087361824	0.162,0.093,0.235	0.0,0.296,0.208	-0.005
7254	gene:Solyc10g081420.1	NA	10	-	62486802	62486955	62486127	62486368	62487138	62488465	7254	4,3,0	3,3,4	0,0,0	2,4,0	302	149	6.711038074918977e-05	0.000621216444811	0.397,0.33,0.0	0.0,0.0,NA	0.242
12244	gene:Solyc01g108100.2	NA	1	+	95461169	95461246	95460333	95460519	95461742	95462016	12244	9,0,3	25,19,13	0,0,0	2,10,8	226	149	6.764778829957477e-05	0.000625821815106	0.192,0.0,0.132	0.0,0.0,0.0	0.108
15775	gene:Solyc02g084490.1	NA	2	+	47583971	47583977	47583778	47583851	47584082	47584178	15775	11,7,12	3,1,0	0,4,2	0,6,0	155	149	6.805266745799718e-05	0.00062906623473	0.779,0.871,1.0	NA,0.391,1.0	0.188
5332	gene:Solyc01g081050.2	NA	1	+	80370632	80370720	80370464	80370508	80372734	80372843	5332	9,1,5	12,6,7	0,2,0	0,0,0	237	149	6.807867855779323e-05	0.00062906623473	0.32,0.095,0.31	NA,1.0,NA	-0.758
5752	gene:Solyc01g096400.2	NA	1	+	87504448	87504546	87502393	87502603	87507178	87507265	5752	8,15,1	2,4,5	1,2,2	0,2,0	247	149	6.822650583808783e-05	0.000630061139847	0.707,0.693,0.108	1.0,0.376,1.0	-0.289
4886	gene:Solyc03g026150.2	NA	3	+	3561079	3561219	3560832	3560892	3561935	3562044	4886	0,1,1	1,0,0	1,0,0	0,0,0	289	149	6.872623050051342e-05	0.000633929780454	0.0,1.0,1.0	1.0,NA,NA	-0.333
5326	gene:Solyc09g018790.2	NA	9	-	17003711	17003779	17003490	17003592	17004022	17004194	5326	288,226,228	5,0,2	46,100,76	0,2,2	217	149	6.871400194937856e-05	0.000633929780454	0.975,1.0,0.987	1.0,0.972,0.963	0.009
4337	gene:Solyc08g006600.2	NA	8	-	1194283	1194379	1190140	1190280	1194491	1194534	4337	74,45,38	189,104,82	3,6,10	19,51,23	245	149	6.930900586113789e-05	0.000638929672128	0.192,0.208,0.22	0.088,0.067,0.209	0.085
1220	gene:Solyc08g061320.2	NA	8	-	48503669	48503799	48502539	48503190	48505272	48505350	1220	1,1,0	2,0,0	0,0,0	0,1,0	279	149	6.948003796075642e-05	0.00064013023817	0.211,1.0,NA	NA,0.0,NA	0.606
8636	gene:Solyc12g043020.1	NA	12	-	39254946	39254993	39249425	39249580	39255154	39255202	8636	15,4,1	264,194,161	0,5,5	130,429,272	196	149	6.959450774503728e-05	0.000640808583638	0.041,0.015,0.005	0.0,0.009,0.014	0.013
8898	gene:Solyc03g119350.1	NA	3	+	67989506	67989628	67989164	67989249	67989886	67989911	8898	3,0,0	1,1,1	0,0,1	0,0,0	271	149	7.007967209478424e-05	0.00064489739306	0.623,0.0,0.0	NA,NA,1.0	-0.792
576	gene:Solyc04g025540.2	NA	4	-	22112007	22112060	22105523	22105605	22112148	22112232	576	128,115,94	13,5,3	13,57,61	0,0,1	202	149	7.027276016164941e-05	0.000646295197501	0.879,0.944,0.959	1.0,1.0,0.978	-0.065
8213	gene:Solyc12g035670.1	NA	12	-	54493071	54493255	54488903	54489134	54493499	54493721	8213	14,0,1	2,0,3	0,3,1	0,0,0	333	149	7.046783569502157e-05	0.000647709632135	0.758,NA,0.13	NA,1.0,1.0	-0.556
4477	gene:Solyc04g014400.2	NA	4	-	4647318	4647460	4647027	4647126	4647612	4647941	4477	100,31,69	8,1,7	2,9,10	0,5,0	291	149	7.116775239303566e-05	0.000653759973681	0.865,0.941,0.835	1.0,0.48,1.0	0.054
16464	gene:Solyc11g067230.1	NA	11	-	52973346	52973491	52972197	52972396	52973933	52974039	16464	8,9,3	120,84,75	2,4,0	21,30,37	294	149	7.12809768562477e-05	0.000654416926199	0.033,0.052,0.02	0.046,0.063,0.0	-0.001
13774	gene:Solyc09g020140.2	NA	9	-	18643256	18643360	18643073	18643171	18643736	18643791	13774	0,4,1	0,1,0	0,0,0	0,0,1	253	149	7.14077428630236e-05	0.000655197359954	NA,0.702,1.0	NA,NA,0.0	0.851
3178	gene:Solyc09g055570.2	NA	9	+	42210084	42210207	42209936	42210008	42210967	42211042	3178	7,6,5	46,37,44	0,2,0	4,22,7	272	149	7.170208744012917e-05	0.000657513589676	0.077,0.082,0.059	0.0,0.047,0.0	0.057
1953	gene:Solyc06g073360.2	NA	6	+	45206064	45206153	45204805	45204871	45207601	45207970	1953	0,1,1	0,0,0	0,0,0	0,0,1	238	149	7.247699859052233e-05	0.000664231371428	NA,1.0,1.0	NA,NA,0.0	1.0
3674	gene:Solyc01g103410.2	NA	1	-	92020568	92020645	92019572	92019658	92020742	92020902	3674	31,21,21	2,4,4	1,3,3	0,0,0	226	149	7.255212764248804e-05	0.000664531747058	0.911,0.776,0.776	1.0,1.0,1.0	-0.179
14019	gene:Solyc03g033450.2	NA	3	+	5005989	5006071	5005042	5005171	5006588	5006733	14019	5,3,9	52,26,22	0,0,0	5,8,9	231	149	7.288507353343961e-05	0.000667191834154	0.058,0.069,0.209	0.0,0.0,0.0	0.112
109	gene:Solyc07g066310.2	PSBR	7	+	67786831	67786911	67786649	67786695	67786983	67787035	109	0,0,0	0,1,0	0,1,1	2,0,0	229	149	7.309376200793746e-05	0.000668712026766	NA,0.0,NA	0.0,1.0,1.0	-0.667
120	gene:Solyc07g066310.2	PSBR	7	+	67786831	67786906	67786636	67786695	67786983	67787035	120	0,0,0	0,1,0	0,1,0	2,0,0	224	149	7.342605908141371e-05	0.000671360645098	NA,0.0,NA	0.0,1.0,NA	-0.5
112	gene:Solyc07g066310.2	PSBR	7	+	67786831	67786905	67786649	67786695	67786983	67787036	112	0,0,0	0,1,0	0,1,0	2,0,0	223	149	7.349151442947839e-05	0.00067156777018	NA,0.0,NA	0.0,1.0,NA	-0.5
12548	gene:Solyc11g067150.1	NA	11	-	52889888	52889962	52889476	52889595	52890042	52890192	12548	33,40,24	5,6,0	26,60,24	0,4,0	223	149	7.388352324232684e-05	0.000674364444254	0.815,0.817,1.0	1.0,0.909,1.0	-0.092
14361	gene:Solyc08g006430.2	NA	8	+	1038210	1038278	1037780	1037869	1038369	1038480	14361	0,2,0	1,0,0	1,0,0	0,0,0	217	149	7.387649887369376e-05	0.000674364444254	0.0,1.0,NA	1.0,NA,NA	-0.5
5337	gene:Solyc01g081050.2	NA	1	+	80370464	80370508	80368585	80368672	80372734	80372843	5337	23,7,12	17,3,17	0,0,6	0,0,0	193	149	7.395735684708757e-05	0.000674645888913	0.511,0.643,0.353	NA,NA,1.0	-0.498
4453	gene:Solyc02g087340.2	NA	2	+	49773032	49773135	49772490	49772758	49774136	49774235	4453	8,6,5	357,242,160	0,2,3	52,108,68	252	149	7.466176533291606e-05	0.000680675826888	0.013,0.014,0.018	0.0,0.011,0.025	0.003
8605	gene:Solyc06g051300.2	NA	6	+	34536001	34536050	34529204	34529409	34536200	34536478	8605	1,0,3	0,1,0	0,1,0	0,0,0	198	149	7.498767190691175e-05	0.000683250041939	1.0,0.0,1.0	NA,1.0,NA	-0.333
379	gene:Solyc05g014970.2	NA	5	-	9179572	9179670	9177711	9177879	9179755	9179914	379	12,4,10	99,71,50	1,0,0	17,28,21	247	149	7.535046187534658e-05	0.000685759133889	0.068,0.033,0.108	0.034,0.0,0.0	0.058
7270	gene:Solyc08g083140.2	NA	8	+	65687399	65687441	65687242	65687304	65688420	65688433	7270	0,0,1	0,0,0	4,1,0	0,0,1	191	149	7.534453775972972e-05	0.000685759133889	NA,NA,1.0	1.0,1.0,0.0	0.333
6270	gene:Solyc01g096970.2	NA	1	+	87966504	87966649	87964961	87965096	87967444	87967507	6270	15,2,0	5,4,6	0,6,4	2,12,1	294	149	7.577697231156056e-05	0.000689240982938	0.603,0.202,0.0	0.0,0.202,0.67	-0.022
4613	gene:Solyc03g059260.2	NA	3	-	28187774	28187871	28186706	28186795	28188115	28188202	4613	39,39,19	3,1,6	2,6,4	0,0,0	246	149	7.597101621519971e-05	0.000690605587727	0.887,0.959,0.657	1.0,1.0,1.0	-0.166
425	gene:Solyc06g060670.2	NA	6	+	38694131	38694154	38691965	38692135	38694240	38694362	425	1,0,0	0,1,2	0,1,0	0,0,0	172	149	7.611665681050644e-05	0.000691128672082	1.0,0.0,0.0	NA,1.0,NA	-0.667
6545	gene:Solyc02g093440.2	NA	2	+	54316866	54316889	54316195	54316378	54316985	54317055	6545	0,0,0	1,0,0	1,0,0	0,0,0	172	149	7.611665681050644e-05	0.000691128672082	0.0,NA,NA	1.0,NA,NA	-1.0
1414	gene:Solyc02g062110.2	NA	2	-	33690068	33690107	33689854	33689964	33690204	33690385	1414	11,6,5	52,36,27	0,0,2	6,20,5	188	149	7.743138232070064e-05	0.000702253403822	0.144,0.117,0.128	0.0,0.0,0.241	0.049
14686	gene:Solyc02g092780.1	NA	2	+	53736493	53736588	53735569	53736258	53740037	53740082	14686	9,2,8	72,38,59	0,0,0	5,49,10	244	149	7.7411747164398e-05	0.000702253403822	0.071,0.031,0.076	0.0,0.0,0.0	0.059
4300	gene:Solyc09g091850.2	NA	9	-	71065242	71065305	71065053	71065153	71065512	71065589	4300	8,2,7	56,8,44	0,1,0	8,27,14	212	149	7.797936074752508e-05	0.000706814656342	0.091,0.149,0.101	0.0,0.025,0.0	0.105
4041	gene:Solyc01g111840.2	NA	1	+	98009671	98009758	98009503	98009579	98009829	98009910	4041	146,103,83	1,3,5	35,65,43	1,16,2	236	149	7.954569710897929e-05	0.00072059583582	0.989,0.956,0.913	0.957,0.719,0.931	0.084
5461	gene:Solyc09g082140.2	NA	9	+	67971389	67971596	67970751	67970812	67972664	67972768	5461	9,4,2	3,2,3	0,2,2	0,2,0	356	149	7.968118447544929e-05	0.000721406684605	0.557,0.456,0.218	NA,0.295,1.0	-0.237
5850	gene:Solyc08g067090.2	NA	8	+	56002667	56002716	56002407	56002496	56002833	56002858	5850	10,7,9	195,73,155	0,0,4	43,168,97	198	149	7.993601963577124e-05	0.000723296509853	0.037,0.067,0.042	0.0,0.0,0.03	0.039
833	gene:Solyc11g005590.1	NA	11	+	448263	448342	448114	448184	448622	448681	833	191,130,90	21,26,6	31,49,59	6,1,5	228	149	8.109558796725742e-05	0.000733365864672	0.856,0.766,0.907	0.772,0.97,0.885	-0.033
3494	gene:Solyc01g096500.2	NA	1	-	87585278	87585444	87583081	87584010	87585566	87585666	3494	6,6,0	147,94,70	0,0,2	16,72,27	315	149	8.158863507024134e-05	0.000737399587703	0.019,0.029,0.0	0.0,0.0,0.034	0.005
4656	gene:Solyc11g007090.1	NA	11	+	1561998	1562131	1561243	1561483	1562845	1563027	4656	173,144,89	7,3,2	33,123,75	0,2,0	282	149	8.203306182749284e-05	0.000740989487665	0.929,0.962,0.959	1.0,0.97,1.0	-0.04
905	gene:Solyc01g087910.2	NA	1	-	82780191	82780236	82779106	82779205	82781589	82781790	905	8,5,11	13,4,4	1,7,3	1,2,0	194	149	8.217053544663096e-05	0.000741804200896	0.321,0.49,0.679	0.434,0.729,1.0	-0.224
448	gene:Solyc03g093640.2	NA	3	-	55206068	55206181	55205803	55205972	55208331	55208511	448	93,28,64	73,28,55	9,17,10	7,27,24	262	149	8.28208892278374e-05	0.000747245400796	0.42,0.363,0.398	0.422,0.264,0.192	0.101
9546	gene:Solyc04g072010.2	NA	4	+	59081685	59081788	59081400	59081447	59081922	59082025	9546	34,27,19	3,6,0	5,15,17	0,0,0	252	149	8.454313324797851e-05	0.00076234583946	0.87,0.727,1.0	1.0,1.0,1.0	-0.134
6601	gene:Solyc02g069650.1	NA	2	-	39498348	39498519	39495871	39496018	39498641	39498730	6601	16,1,5	32,4,17	0,3,0	1,18,7	320	149	8.583205814958468e-05	0.000773523832491	0.189,0.104,0.12	0.0,0.072,0.0	0.114
4746	gene:Solyc08g074610.1	NA	8	-	58708906	58708991	58707746	58707783	58710636	58710725	4746	13,14,2	43,30,19	4,2,4	7,42,28	234	149	8.674489884859773e-05	0.000781301643476	0.161,0.229,0.063	0.267,0.029,0.083	0.025
10627	gene:Solyc01g109770.2	NA	1	-	96623749	96623895	96623334	96623515	96624918	96625288	10627	30,21,25	647,634,400	6,12,3	106,321,210	295	149	8.770677402645823e-05	0.000789511924541	0.023,0.016,0.031	0.028,0.019,0.007	0.005
9362	gene:Solyc12g017410.1	NA	12	-	6666734	6666968	6663887	6663941	6668075	6668349	9362	113,57,68	5,3,4	10,33,30	0,0,0	383	149	8.826322857675761e-05	0.000794065399294	0.898,0.881,0.869	1.0,1.0,1.0	-0.117
12705	gene:Solyc07g008260.2	NA	7	-	3015970	3016179	3015691	3015758	3016343	3016431	12705	8,12,5	68,56,45	0,1,0	11,37,17	358	149	8.839639206933315e-05	0.000794807674251	0.047,0.082,0.044	0.0,0.011,0.0	0.054
13361	gene:Solyc10g083350.1	NA	10	-	63192964	63193035	63191778	63191875	63193109	63193199	13361	67,66,45	8,18,1	28,75,41	2,2,1	220	149	8.85282219062112e-05	0.000795537114381	0.85,0.713,0.968	0.905,0.962,0.965	-0.1
37	gene:Solyc01g110460.2	NA	1	-	97159870	97159962	97158468	97158626	97161143	97161306	37	3,2,1	23,9,17	1,6,2	2,18,4	241	149	8.929056859909152e-05	0.000801928460973	0.075,0.121,0.035	0.236,0.171,0.236	-0.137
11441	gene:Solyc03g005960.2	NA	3	+	646916	646926	646356	646525	647693	647765	11441	8,2,9	23,12,15	0,0,0	0,4,2	159	149	8.970690814382817e-05	0.000804924757101	0.246,0.135,0.36	NA,0.0,0.0	0.247
8399	gene:Solyc11g006680.1	NA	11	-	1290100	1290128	1289677	1289831	1290847	1290988	8399	13,2,13	0,0,0	0,6,9	0,4,2	177	149	8.972679414720445e-05	0.000804924757101	1.0,1.0,1.0	NA,0.558,0.791	0.325
5588	gene:Solyc04g012030.2	NA	4	+	4364752	4364983	4363508	4363796	4365479	4366187	5588	88,84,74	0,0,0	11,67,31	0,2,6	380	149	9.138495268402861e-05	0.000819331375779	1.0,1.0,1.0	1.0,0.929,0.67	0.134
1158	gene:Solyc06g083090.2	NA	6	-	48641661	48641762	48640588	48640673	48642246	48642313	1158	49,28,11	2,0,0	2,15,15	0,6,0	250	149	9.215867524493728e-05	0.0008257964675	0.936,1.0,1.0	1.0,0.598,1.0	0.113
3384	gene:Solyc02g032850.2	NA	2	+	29428332	29428959	29420431	29420747	29429449	29430507	3384	575,414,326	8,13,6	36,132,93	0,1,0	776	149	9.286413235725647e-05	0.000831642829158	0.932,0.859,0.913	1.0,0.962,1.0	-0.086
3183	gene:Solyc09g055570.2	NA	9	+	42210967	42211042	42209936	42210008	42211949	42212035	3183	138,63,95	3,2,11	10,54,38	0,0,0	224	149	9.357628615982842e-05	0.000837542458555	0.968,0.954,0.852	1.0,1.0,1.0	-0.075
321	gene:Solyc04g081660.1	NA	4	-	65609218	65609268	65608851	65608884	65609392	65609570	321	0,3,0	3,0,1	0,0,0	0,2,2	199	149	9.683242712444766e-05	0.000866192007744	0.0,1.0,0.0	NA,0.0,0.0	0.333
11301	gene:Solyc11g012900.1	NA	11	-	5693098	5693328	5692411	5692445	5693479	5693697	11301	46,10,38	171,82,99	5,4,2	21,49,43	379	149	9.824952954291624e-05	0.000878367588905	0.096,0.046,0.131	0.086,0.031,0.018	0.046
3448	gene:Solyc02g090260.1	NA	2	+	51866231	51866290	51865236	51865713	51866374	51866477	3448	56,5,26	6,4,0	2,15,2	0,0,0	208	149	0.00010164000588140883	0.000908161555968	0.87,0.472,1.0	1.0,1.0,1.0	-0.219
5609	gene:Solyc03g026300.2	NA	3	-	3732364	3732552	3731036	3731601	3733306	3733503	5609	180,176,114	2,0,0	17,128,95	0,10,0	337	149	0.00010230120625313558	0.000913549189591	0.975,1.0,1.0	1.0,0.85,1.0	0.042
1009	gene:Solyc12g040810.1	NA	12	+	42548697	42548803	42548393	42548460	42549717	42549816	1009	2,1,1	0,4,0	0,2,0	0,0,0	255	149	0.00010305024284494883	0.000919714624708	1.0,0.127,1.0	NA,1.0,NA	-0.291
7426	gene:Solyc12g038590.1	NA	12	-	47288838	47288926	47288642	47288763	47292998	47293318	7426	9,4,2	54,34,34	0,0,0	9,30,29	237	149	0.00010420663765576409	0.000929506620136	0.095,0.069,0.036	0.0,0.0,0.0	0.067
731	gene:Solyc03g063340.2	NA	3	+	34384452	34384575	34384216	34384283	34386748	34387067	731	5,9,2	80,75,42	0,2,1	13,58,28	272	149	0.00010452710510034588	0.000931835385809	0.033,0.062,0.025	0.0,0.019,0.019	0.027
5191	gene:Solyc04g080240.2	NA	4	-	64484822	64485021	64483942	64484728	64485120	64485204	5191	7,0,1	7,0,3	0,4,0	2,2,4	348	149	0.0001067021916087062	0.000950685625406	0.3,NA,0.125	0.0,0.461,0.0	0.059
3199	gene:Solyc11g008000.1	NA	11	-	2207059	2207155	2206693	2206882	2207237	2207518	3199	23,26,21	291,235,188	1,4,2	23,97,77	245	149	0.00010714516433401338	0.000954090595006	0.046,0.063,0.064	0.026,0.024,0.016	0.036
11725	gene:Solyc01g090880.2	NA	1	-	84592195	84592348	84590069	84590510	84592491	84592551	11725	2,2,2	4,1,2	4,0,0	0,0,0	302	149	0.00010738716460418438	0.000955703126852	0.198,0.497,0.33	1.0,NA,NA	-0.658
1395	gene:Solyc12g014100.1	NA	12	+	4921961	4922134	4921790	4921860	4922218	4922302	1395	162,203,85	0,2,1	15,26,17	0,1,2	322	149	0.00010816461344734673	0.000962076408724	1.0,0.979,0.975	1.0,0.923,0.797	0.078
15271	gene:Solyc02g050140.2	NA	2	+	4090388	4090550	4090088	4090325	4090910	4091023	15271	10,1,4	21,21,23	0,0,0	4,9,3	311	149	0.00010836923203040022	0.000963350283602	0.186,0.022,0.077	0.0,0.0,0.0	0.095
5350	gene:Solyc01g080760.2	NA	1	-	79981261	79981503	79980198	79980402	79985502	79986522	5350	83,61,78	8,2,1	24,51,36	0,1,0	391	149	0.00010848819679445203	0.000963861725767	0.798,0.921,0.967	1.0,0.951,1.0	-0.088
11495	gene:Solyc06g084590.2	NA	6	+	49667198	49667219	49666973	49667040	49667313	49667376	11495	19,6,9	0,1,0	0,0,0	0,2,0	170	149	0.00010918988558427143	0.00096943385318	1.0,0.84,1.0	NA,0.0,NA	0.947
8843	gene:Solyc12g099280.1	NA	12	+	66477754	66477823	66477437	66477564	66478245	66478444	8843	11,1,4	3,3,0	3,3,7	0,0,0	218	149	0.00010923894534245467	0.00096943385318	0.715,0.186,1.0	1.0,1.0,1.0	-0.366
13899	gene:Solyc02g089980.2	NA	2	+	51671584	51671671	51671450	51671510	51671916	51672045	13899	93,115,68	3,2,2	30,78,57	1,4,2	236	149	0.00010940577890281008	0.000970365557369	0.951,0.973,0.955	0.95,0.925,0.947	0.019
3231	gene:Solyc08g059760.2	NA	8	-	45232375	45232428	45231832	45231954	45234600	45234697	3231	4,3,2	8,3,1	2,2,0	3,5,8	202	149	0.00010964180633891747	0.000971909571445	0.269,0.425,0.596	0.33,0.228,0.0	0.244
2376	gene:Solyc06g051780.2	NA	6	+	35452648	35455398	35443583	35443653	35455561	35455672	2376	126,68,104	17,9,10	13,42,33	0,3,3	2899	149	0.00010990881278455409	0.00097372629734	0.276,0.28,0.348	1.0,0.418,0.361	-0.292
9680	gene:Solyc11g071340.1	NA	11	-	54856151	54856369	54855072	54855248	54858124	54858597	9680	152,111,94	9,1,3	42,86,65	0,0,0	367	149	0.00011025546318501317	0.000976246172332	0.873,0.978,0.927	1.0,1.0,1.0	-0.074
1066	gene:Solyc08g067840.2	NA	8	+	56879796	56879889	56876597	56876652	56880760	56881232	1066	65,63,43	1,3,0	14,71,48	0,2,0	242	149	0.0001107940348189062	0.000980461594083	0.976,0.928,1.0	1.0,0.956,1.0	-0.017
237	gene:Solyc11g031960.1	NA	11	-	24139436	24139561	24138822	24139071	24139874	24140118	237	354,296,272	13,20,9	39,161,147	0,5,4	274	149	0.00011095246421701355	0.000981310126023	0.937,0.889,0.943	1.0,0.946,0.952	-0.043
5950	gene:Solyc06g009340.2	NA	6	+	3290399	3290515	3289984	3290077	3290900	3290923	5950	48,26,16	35,30,28	0,23,5	17,29,25	265	149	0.00011151925683155418	0.000985767402641	0.435,0.328,0.243	0.0,0.308,0.101	0.199
360	gene:Solyc12g087830.1	NA	12	+	63335693	63335793	63335577	63335624	63336022	63336064	360	513,344,315	11,17,8	59,216,180	1,2,4	249	149	0.00011281925297435065	0.000996379013677	0.965,0.924,0.959	0.972,0.985,0.964	-0.024
3735	gene:Solyc03g116460.2	NA	3	-	65881845	65881958	65879758	65880412	65882036	65883419	3735	3,7,0	62,78,34	3,5,6	14,62,54	262	149	0.00011284674998751079	0.000996379013677	0.027,0.049,0.0	0.109,0.044,0.059	-0.045
9431	gene:Solyc01g112180.2	NA	1	+	98244389	98244459	98243217	98243411	98247426	98248135	9431	8,11,14	47,17,20	0,2,1	2,24,0	219	149	0.00011295687314259846	0.000996790404729	0.104,0.306,0.323	0.0,0.054,1.0	-0.107
7493	gene:Solyc12g098430.1	NA	12	+	65934260	65934335	65933542	65933545	65934434	65934500	7493	3,6,1	104,67,89	2,0,2	27,49,31	224	149	0.00011386961810746554	0.00100428010574	0.019,0.056,0.007	0.047,0.0,0.041	-0.002
10949	gene:Solyc02g067090.2	NA	2	+	37326465	37326553	37326223	37326322	37326629	37326695	10949	1,4,0	4,0,0	2,0,0	0,0,0	237	149	0.00011407043955707025	0.00100492150289	0.136,1.0,NA	1.0,NA,NA	-0.432
16063	gene:Solyc03g112160.2	NA	3	-	62658732	62658860	62657999	62658380	62659129	62659371	16063	74,76,60	148,144,74	23,32,41	24,44,40	277	149	0.00011403990131577411	0.00100492150289	0.212,0.221,0.304	0.34,0.281,0.355	-0.08
16396	gene:Solyc12g017420.1	NA	12	+	6680075	6680166	6679699	6679900	6680609	6680689	16396	1,0,1	3,0,0	4,0,0	0,0,0	240	149	0.00011417298653898405	0.00100526047071	0.171,NA,1.0	1.0,NA,NA	-0.414
13810	gene:Solyc04g025990.2	NA	4	+	20084907	20085136	20083514	20084033	20085240	20085489	13810	579,150,361	12,1,2	91,286,151	0,0,3	378	149	0.00011543706801656764	0.00101582030128	0.95,0.983,0.986	1.0,1.0,0.952	-0.011
10026	gene:Solyc10g005260.2	NA	10	-	205234	205326	204427	204601	208224	208693	10026	13,3,3	312,287,186	3,4,1	120,317,231	241	149	0.00011660085123320624	0.00102433782522	0.025,0.006,0.01	0.015,0.008,0.003	0.005
3612	gene:Solyc11g072600.1	NA	11	-	55775239	55775284	55775030	55775134	55775570	55775716	3612	90,104,66	167,172,117	11,40,24	28,117,52	194	149	0.00011654864205878366	0.00102433782522	0.293,0.317,0.302	0.232,0.208,0.262	0.07
5934	gene:Solyc08g078220.2	NA	8	+	62057182	62057306	62056054	62056135	62059941	62061681	5934	5,7,14	135,152,68	0,0,0	22,78,50	273	149	0.00011647298339974786	0.00102433782522	0.02,0.025,0.101	0.0,0.0,0.0	0.049
9679	gene:Solyc07g041010.2	NA	7	+	51528731	51528845	51528288	51528298	51530280	51530407	9679	805,683,485	6,21,17	50,151,124	0,0,0	263	149	0.00011797974430817719	0.00103587139798	0.987,0.949,0.942	1.0,1.0,1.0	-0.041
4953	gene:Solyc05g015710.2	NA	5	-	11757799	11757853	11755996	11756260	11758143	11758617	4953	11,17,7	321,271,177	0,7,3	23,136,67	203	149	0.0001194133036972792	0.00104728604528	0.025,0.044,0.028	0.0,0.036,0.032	0.01
6833	gene:Solyc10g044780.1	NA	10	-	27756690	27756803	27755592	27755837	27756886	27757071	6833	57,29,19	9,6,11	15,17,28	5,6,1	262	149	0.00011937214506705812	0.00104728604528	0.783,0.733,0.496	0.63,0.617,0.941	-0.059
24	gene:Solyc01g099730.2	NA	1	+	89887254	89887314	89887025	89887077	89887477	89887673	24	88,52,49	4,12,0	4,18,4	0,0,0	209	149	0.00011955325657679316	0.00104792770709	0.94,0.755,1.0	1.0,1.0,1.0	-0.102
10381	gene:Solyc09g008520.2	NA	9	-	2007619	2007655	2007321	2007488	2007773	2007833	10381	1,5,6	22,28,17	0,0,0	1,2,4	185	149	0.00011992645863169869	0.00105061202453	0.035,0.126,0.221	0.0,0.0,0.0	0.127
4696	gene:Solyc06g008230.2	NA	6	-	2103051	2103143	2101452	2102047	2104298	2105512	4696	23,29,28	5,7,7	0,4,3	0,0,0	241	149	0.00012029001996123033	0.00105320893593	0.74,0.719,0.712	NA,1.0,1.0	-0.276
4141	gene:Solyc02g088200.2	NA	2	-	50369274	50369392	50369059	50369172	50369627	50369807	4141	254,150,159	555,283,337	6,3,3	2,1,0	267	149	0.00012053563620031347	0.00105477084885	0.203,0.228,0.208	0.626,0.626,1.0	-0.538
5986	gene:Solyc04g072810.2	NA	4	-	59780624	59780742	59780375	59780552	59782661	59782755	5986	143,102,108	13,1,1	22,67,27	0,2,0	267	149	0.0001214791586335581	0.00106243478203	0.86,0.983,0.984	1.0,0.949,1.0	-0.041
12268	gene:Solyc02g093330.2	NA	2	+	54230297	54230570	54229555	54229586	54230749	54230971	12268	115,15,94	4,0,7	9,15,12	0,0,0	422	149	0.00012183733970990172	0.00106497373819	0.91,1.0,0.826	1.0,1.0,1.0	-0.088
2806	gene:Solyc11g073130.1	NA	11	+	56217728	56217817	56217231	56217459	56218161	56218219	2806	537,334,288	3,1,3	71,169,120	0,7,0	238	149	0.00012430371206415312	0.00108592719504	0.991,0.995,0.984	1.0,0.938,1.0	0.011
3949	gene:Solyc06g084360.2	NA	6	+	49502698	49502811	49501727	49501793	49503141	49503252	3949	590,617,316	6,11,8	109,349,205	0,3,5	262	149	0.00012565324889184226	0.00109710599617	0.982,0.97,0.957	1.0,0.985,0.959	-0.012
12164	gene:Solyc06g082890.2	NA	6	-	48523196	48523277	48522778	48523016	48523887	48523987	12164	56,44,20	30,35,11	3,10,16	5,20,13	230	149	0.00012816640543185744	0.00111806625549	0.547,0.449,0.541	0.28,0.245,0.444	0.189
15337	gene:Solyc11g065920.1	NA	11	-	51505645	51505743	51504071	51504180	51507509	51507636	15337	123,34,113	10,2,3	8,38,25	0,0,0	247	149	0.0001281963794537746	0.00111806625549	0.881,0.911,0.958	1.0,1.0,1.0	-0.083
10416	gene:Solyc01g094570.2	NA	1	+	85994059	85994181	85992603	85993308	85995371	85995500	10416	64,24,26	4,8,0	0,7,5	0,0,0	271	149	0.00012866523790685633	0.00112153199042	0.898,0.623,1.0	NA,1.0,1.0	-0.16
3823	gene:Solyc01g099700.2	NA	1	+	89870150	89870214	89869857	89870026	89871267	89871360	3823	8,7,6	6,0,5	0,2,6	0,0,0	213	149	0.0001291743448952669	0.00112534451494	0.483,1.0,0.456	NA,1.0,1.0	-0.354
12835	gene:Solyc04g009510.2	NA	4	+	2930240	2930293	2930037	2930145	2930661	2930761	12835	5,0,8	7,2,6	0,4,1	0,4,3	202	149	0.00013069589988483728	0.0011379681849	0.345,0.0,0.496	NA,0.425,0.197	-0.031
9792	gene:Solyc02g083320.2	NA	2	-	46770613	46770852	46770093	46770166	46770945	46771095	9792	241,203,172	158,175,114	26,112,71	51,141,63	388	149	0.00013138314308123054	0.00114331753463	0.369,0.308,0.367	0.164,0.234,0.302	0.115
1267	gene:Solyc09g009180.2	NA	9	-	2533211	2533288	2532901	2533119	2534146	2534262	1267	11,3,16	114,26,49	0,2,0	11,24,14	226	149	0.00013147659534467002	0.00114349655264	0.06,0.071,0.177	0.0,0.052,0.0	0.085
13378	gene:Solyc03g097460.2	NA	3	-	59795820	59796480	59795659	59795732	59797425	59797668	13378	298,43,174	9,3,1	8,31,6	0,0,0	809	149	0.00013215393519192976	0.00114875082724	0.859,0.725,0.97	1.0,1.0,1.0	-0.149
8476	gene:Solyc01g097500.2	NA	1	-	88333137	88333191	88332033	88332178	88333307	88333466	8476	7,5,9	135,68,99	1,0,3	29,51,46	203	149	0.00013359051688373243	0.00116059535432	0.037,0.051,0.063	0.025,0.0,0.046	0.027
9231	gene:Solyc07g045370.2	NA	7	-	58479416	58479576	58477182	58477263	58480760	58480816	9231	74,42,30	9,0,1	5,15,29	0,0,0	309	149	0.00013382937122181904	0.00116202702516	0.799,1.0,0.935	1.0,1.0,1.0	-0.089
15336	gene:Solyc11g065920.1	NA	11	-	51505647	51505743	51504071	51504180	51507509	51507636	15336	122,34,115	10,2,3	8,38,25	0,0,0	245	149	0.00013440948874170368	0.00116641862741	0.881,0.912,0.959	1.0,1.0,1.0	-0.083
1812	gene:Solyc05g014590.2	NA	5	+	8469622	8469679	8469374	8469528	8469958	8470174	1812	22,14,19	237,258,182	0,0,0	12,14,21	206	149	0.00013639740440298133	0.00118301563023	0.063,0.038,0.07	0.0,0.0,0.0	0.057
6272	gene:Solyc05g055830.2	NA	5	+	65315719	65315817	65313898	65313970	65316173	65317100	6272	73,56,39	11,17,8	8,30,19	0,1,2	247	149	0.0001368814274482558	0.00118655778821	0.8,0.665,0.746	1.0,0.948,0.851	-0.196
1241	gene:Solyc11g005110.1	NA	11	-	102057	102150	101784	101868	104441	104520	1241	55,31,31	46,31,27	9,5,26	6,28,17	242	149	0.000136972001256956	0.00118668729968	0.424,0.381,0.414	0.48,0.099,0.485	0.052
3919	gene:Solyc12g014090.1	NA	12	-	4907891	4908070	4907344	4907478	4908480	4908566	3919	27,3,9	118,109,98	0,0,0	6,13,24	328	149	0.00013779972726721317	0.00119319962518	0.094,0.012,0.04	0.0,0.0,0.0	0.049
3402	gene:Solyc09g091440.2	NA	9	-	70724681	70724801	70724528	70724596	70725059	70725290	3402	22,23,6	321,332,189	0,8,6	119,259,206	269	149	0.00013926559409372134	0.00120522734216	0.037,0.037,0.017	0.0,0.017,0.016	0.019
9298	gene:Solyc10g077110.1	NA	10	+	59993450	59993489	59993201	59993336	59993778	59994064	9298	29,24,20	37,48,23	4,16,8	9,10,7	188	149	0.00013982543560779972	0.0012094052286	0.383,0.284,0.408	0.26,0.559,0.475	-0.073
14443	gene:Solyc03g026240.2	NA	3	-	3678585	3678706	3678244	3678357	3679781	3679922	14443	39,47,34	52,40,26	1,23,14	17,12,15	270	149	0.00014059566052992633	0.00121539719764	0.293,0.393,0.419	0.031,0.514,0.34	0.073
2774	gene:Solyc04g007020.2	NA	4	-	741004	741045	740449	740614	741507	742225	2774	31,9,26	353,204,292	0,1,0	14,40,23	190	149	0.00014073380834704195	0.00121592150494	0.064,0.033,0.065	0.0,0.019,0.0	0.048
15225	gene:Solyc04g014710.2	NA	4	-	4972621	4972780	4972022	4972327	4976384	4976850	15225	591,725,460	35,9,12	263,695,501	4,6,10	308	149	0.0001408557805597442	0.00121630555695	0.891,0.975,0.949	0.97,0.982,0.96	-0.032
14483	gene:Solyc12g035400.1	NA	12	-	58639854	58639971	58639411	58639664	58640679	58640742	14483	139,91,100	7,4,12	1,9,4	0,0,0	266	149	0.00014095176303592703	0.00121646042814	0.918,0.927,0.824	1.0,1.0,1.0	-0.11
15285	gene:Solyc08g075460.2	NA	8	+	59611852	59612078	59611330	59611723	59613214	59613277	15285	2,1,0	18,4,10	2,6,6	3,9,11	375	149	0.00014106748645014707	0.00121646042814	0.042,0.09,0.0	0.209,0.209,0.178	-0.155
9809	gene:Solyc11g005340.1	NA	11	-	269984	270040	269716	269789	270576	270621	9809	1,1,1	1,4,4	0,2,0	0,0,0	205	149	0.00014110630842723628	0.00121646042814	0.421,0.154,0.154	NA,1.0,NA	-0.757
10968	gene:Solyc03g044370.2	NA	3	-	8909930	8910162	8909627	8909703	8911246	8911353	10968	7,0,7	36,17,27	0,0,2	2,6,3	381	149	0.00014184635677632175	0.0012221687742	0.071,0.0,0.092	0.0,0.0,0.207	-0.015
4906	gene:Solyc01g081170.1	NA	1	-	80472433	80472497	80471581	80471637	80472584	80472661	4906	4,1,1	2,2,0	2,1,0	0,0,0	213	149	0.00014295457881926486	0.00123104135108	0.583,0.259,1.0	1.0,1.0,NA	-0.386
2773	gene:Solyc04g007020.2	NA	4	-	740696	740931	740449	740614	741507	742225	2773	55,52,81	353,204,292	6,13,8	14,40,23	384	149	0.00014305611096501476	0.00123123992377	0.057,0.09,0.097	0.143,0.112,0.119	-0.043
13156	gene:Solyc01g106940.2	NA	1	+	94635865	94636017	94635405	94635623	94636608	94636692	13156	40,48,29	14,7,9	0,8,10	9,3,2	301	149	0.00014351831134542593	0.0012345407374	0.586,0.772,0.615	0.0,0.569,0.712	0.231
13583	gene:Solyc08g082880.2	NA	8	+	65543758	65543838	65543439	65543535	65544001	65544090	13583	37,34,30	6,9,3	8,25,16	0,1,4	229	149	0.00014478865746129835	0.00124478577291	0.8,0.711,0.867	1.0,0.942,0.722	-0.095
12230	gene:Solyc03g111330.2	NA	3	+	61941330	61941398	61940540	61940695	61941467	61941582	12230	11,8,6	179,137,124	0,1,1	75,113,117	217	149	0.0001457355071231934	0.00125223992703	0.04,0.039,0.032	0.0,0.006,0.006	0.033
5318	gene:Solyc04g079070.2	NA	4	-	63652099	63652145	63651691	63651958	63652549	63652601	5318	2,2,5	0,0,0	0,1,0	0,4,0	195	149	0.00014692224995378948	0.00126174608745	1.0,1.0,1.0	NA,0.16,NA	0.84
6598	gene:Solyc02g021000.2	NA	2	-	21271150	21271185	21269750	21270434	21271259	21271346	6598	318,316,177	34,30,22	158,396,274	13,24,13	184	149	0.00014924464393080094	0.00128098931251	0.883,0.895,0.867	0.908,0.93,0.945	-0.046
134	gene:Solyc01g020220.1	NA	1	+	27952383	27952524	27951586	27951614	27953584	27953654	134	8,0,5	16,13,3	0,2,0	0,3,2	290	149	0.00014992487115801084	0.00128612423645	0.204,0.0,0.461	NA,0.255,0.0	0.094
14399	gene:Solyc06g070980.2	NA	6	-	43590332	43590439	43589771	43589858	43590545	43590657	14399	7,4,4	34,23,13	0,0,0	1,5,2	256	149	0.00015140238328973835	0.00129738033524	0.107,0.092,0.152	0.0,0.0,0.0	0.117
5815	gene:Solyc04g008990.2	NA	4	-	2577923	2577991	2576161	2576214	2578072	2578353	5815	6,5,4	60,27,40	2,0,0	20,15,12	217	149	0.0001513827508838582	0.00129738033524	0.064,0.113,0.064	0.064,0.0,0.0	0.059
6122	gene:Solyc01g068330.2	NA	1	-	77545189	77545254	77544916	77545118	77545344	77545410	6122	166,123,87	2,0,1	45,114,67	0,4,0	214	149	0.0001522682478971952	0.00130408777812	0.983,1.0,0.984	1.0,0.952,1.0	0.005
3803	gene:Solyc08g062560.2	NA	8	-	51393193	51393308	51392757	51392808	51393965	51394024	3803	21,6,12	46,18,33	0,2,3	3,12,5	264	149	0.00015404479042464988	0.00131858306697	0.205,0.158,0.17	0.0,0.086,0.253	0.065
4554	gene:Solyc02g082230.2	NA	2	-	45926371	45926606	45926053	45926200	45928291	45928786	4554	39,15,22	179,168,155	0,13,7	21,77,49	384	149	0.00015476301603444814	0.00132400857229	0.078,0.033,0.052	0.0,0.061,0.053	0.016
10063	gene:Solyc11g068660.1	NA	11	+	53300241	53300399	53299276	53299945	53302544	53302622	10063	12,9,4	5,0,0	6,4,0	0,0,0	307	149	0.000158161892456822	0.0013516122509	0.538,1.0,1.0	1.0,1.0,NA	-0.154
16239	gene:Solyc01g057340.2	NA	1	-	60510700	60510931	60510006	60510190	60511061	60511111	16239	16,10,8	10,8,5	2,1,0	0,2,0	380	149	0.00015816068246259283	0.0013516122509	0.386,0.329,0.386	1.0,0.164,NA	-0.215
15342	gene:Solyc10g009040.2	NA	10	-	3068613	3068723	3065638	3065692	3069750	3069973	15342	2,0,6	40,15,18	0,2,0	19,26,5	259	149	0.0001582582869600746	0.00135169979445	0.028,0.0,0.161	0.0,0.042,0.0	0.049
3592	gene:Solyc02g022930.2	NA	2	-	24436185	24436281	24434784	24434927	24437102	24437185	3592	75,67,65	7,5,1	31,75,41	0,0,1	245	149	0.00015989933172914854	0.00136497307662	0.867,0.891,0.975	1.0,1.0,0.961	-0.076
2506	gene:Solyc07g032170.2	NA	7	+	36037743	36037910	36036252	36036592	36038994	36039041	2506	20,10,9	0,0,2	3,2,3	0,4,0	316	149	0.00016090224549411114	0.0013727875105	1.0,1.0,0.68	1.0,0.191,1.0	0.163
1634	gene:Solyc04g078750.2	NA	4	+	63415044	63415230	63414402	63414956	63415484	63416058	1634	858,570,522	4,0,2	144,483,377	0,15,4	335	149	0.00016377391114811012	0.00139652862278	0.99,1.0,0.991	1.0,0.935,0.977	0.023
7475	gene:Solyc02g090130.2	NA	2	-	51761094	51761327	51760888	51760985	51761617	51761876	7475	92,40,84	0,0,4	6,39,14	0,7,1	382	149	0.00016770997126741113	0.00142931529016	1.0,1.0,0.891	1.0,0.685,0.845	0.12
4467	gene:Solyc04g015690.2	NA	4	+	5988270	5988356	5987997	5988090	5993532	5993619	4467	67,41,46	17,1,1	1,11,6	0,0,2	235	149	0.0001680847285765205	0.00143173148283	0.714,0.963,0.967	1.0,1.0,0.655	-0.004
6283	gene:Solyc09g031750.2	NA	9	-	28024226	28024321	28023612	28024112	28024873	28024958	6283	9,21,8	198,175,148	2,5,2	32,113,113	244	149	0.0001698625243158116	0.00144608953148	0.027,0.068,0.032	0.037,0.026,0.011	0.018
10707	gene:Solyc04g071470.2	NA	4	+	58450891	58450989	58450369	58450447	58451700	58451774	10707	34,24,29	2,0,1	20,37,24	0,0,1	247	149	0.0001711641812230821	0.00145638069598	0.911,1.0,0.946	1.0,1.0,0.935	-0.026
1524	gene:Solyc10g047950.1	NA	10	-	43147762	43147816	43146288	43146381	43149237	43149336	1524	5,3,1	99,135,44	2,14,2	25,92,42	203	149	0.00017354543283070565	0.0014758416483	0.036,0.016,0.016	0.055,0.1,0.034	-0.04
9175	gene:Solyc08g074730.1	NA	8	-	58870151	58870387	58869699	58869826	58870709	58870791	9175	16,15,17	6,0,0	0,6,4	0,0,4	385	149	0.00017742374987545853	0.0015080057614	0.508,1.0,1.0	NA,1.0,0.279	0.197
12793	gene:Solyc02g068360.2	NA	2	-	38320853	38321011	38319721	38320231	38321305	38321468	12793	35,48,17	12,13,7	3,17,18	1,4,2	307	149	0.00017773791021710757	0.00150840976669	0.586,0.642,0.541	0.593,0.673,0.814	-0.104
2497	gene:Solyc01g009610.2	NA	1	-	3846254	3846309	3845155	3845274	3846727	3846800	2497	180,144,113	9,22,12	24,114,76	6,6,6	204	149	0.0001777596978086296	0.00150840976669	0.936,0.827,0.873	0.745,0.933,0.902	0.019
2710	gene:Solyc04g079940.2	NA	4	-	64261682	64261806	64261273	64261500	64262714	64262926	2710	14,7,16	128,76,99	0,0,0	6,13,8	273	149	0.00017771378251070987	0.00150840976669	0.056,0.048,0.081	0.0,0.0,0.0	0.062
12842	gene:Solyc02g091170.2	NA	2	+	52562446	52562538	52561655	52561718	52562628	52562717	12842	6,0,1	0,0,0	0,8,1	0,6,6	241	149	0.00017808074017098687	0.00151031719637	1.0,NA,1.0	NA,0.452,0.093	0.728
15901	gene:Solyc03g124030.2	NA	3	-	70743148	70743280	70742900	70742963	70743374	70743444	15901	10,13,11	250,148,159	0,3,1	64,176,96	281	149	0.00017919461716282663	0.00151894302717	0.021,0.045,0.035	0.0,0.009,0.005	0.029
12829	gene:Solyc02g094150.2	NA	2	+	54777501	54777526	54777340	54777394	54778223	54778390	12829	125,109,86	12,13,4	2,4,7	0,0,0	174	149	0.0001802766722650155	0.00152728995024	0.899,0.878,0.948	1.0,1.0,1.0	-0.092
9662	gene:Solyc06g084480.2	NA	6	+	49573195	49573267	49571177	49571285	49574865	49574943	9662	25,2,11	51,34,32	2,7,8	6,52,34	221	149	0.00018138382444986178	0.00153584037	0.248,0.038,0.188	0.183,0.083,0.137	0.024
8587	gene:Solyc08g006270.1	NA	8	+	951218	951272	948786	948835	952788	952907	8587	10,4,4	1,4,0	2,2,0	0,0,0	203	149	0.00018617085965398194	0.00157552361811	0.88,0.423,1.0	1.0,1.0,NA	-0.232
5895	gene:Solyc09g072710.2	NA	9	-	65329927	65329934	65329085	65329255	65331795	65332024	5895	3,0,0	18,2,3	0,3,1	0,3,0	156	149	0.00018634288777989098	0.00157612933114	0.137,0.0,0.0	NA,0.489,1.0	-0.699
953	gene:Solyc09g010540.2	NA	9	-	3913146	3913224	3912979	3913038	3914781	3915013	953	114,74,70	6,9,5	2,7,3	0,0,0	227	149	0.00018703880930034348	0.00158116321009	0.926,0.844,0.902	1.0,1.0,1.0	-0.109
6832	gene:Solyc10g044780.1	NA	10	-	27754556	27754729	27754115	27754156	27755350	27755498	6832	4,0,8	51,61,30	2,4,0	11,46,25	322	149	0.0001887629726094976	0.00159487939701	0.035,0.0,0.11	0.078,0.039,0.0	0.009
11574	gene:Solyc01g104320.2	NA	1	-	92732551	92732677	92731955	92732030	92732791	92732906	11574	61,52,33	13,1,9	1,18,7	2,0,5	275	149	0.0001888734313840167	0.00159495378817	0.718,0.966,0.665	0.213,1.0,0.431	0.235
13903	gene:Solyc02g063170.2	NA	2	+	35242054	35242186	35241298	35241334	35242311	35242546	13903	4,5,0	32,37,20	2,4,0	20,39,22	281	149	0.00018949992900404007	0.00159938347825	0.062,0.067,0.0	0.05,0.052,0.0	0.009
13282	gene:Solyc08g078820.2	NA	8	+	62533152	62533207	62532493	62532672	62535189	62535242	13282	1,1,0	2,5,0	0,1,0	0,0,2	204	149	0.0001918005164540272	0.00161793016299	0.268,0.127,NA	NA,1.0,0.0	-0.302
15732	gene:Solyc02g077680.2	NA	2	+	42577187	42577261	42576436	42576598	42577432	42577556	15732	192,178,117	12,2,1	20,97,73	0,2,0	223	149	0.0001919823382289482	0.00161859370597	0.914,0.983,0.987	1.0,0.97,1.0	-0.029
3601	gene:Solyc01g095670.2	NA	1	-	86870018	86870211	86869761	86869836	86870456	86870543	3601	15,12,3	196,167,112	0,7,10	28,78,81	342	149	0.00019219987971105318	0.0016195575256	0.032,0.03,0.012	0.0,0.038,0.051	-0.005
607	gene:Solyc02g037510.2	NA	2	-	30973594	30973705	30973152	30973228	30974399	30974512	607	17,23,10	126,104,64	0,0,6	15,49,28	260	149	0.00019482592906480396	0.00164080452336	0.072,0.112,0.082	0.0,0.0,0.109	0.052
10104	gene:Solyc08g048550.2	NA	8	+	12222755	12222904	12222111	12222201	12223332	12223455	10104	15,3,7	102,172,94	0,3,0	60,141,133	298	149	0.00019565508534951254	0.00164690358859	0.068,0.009,0.036	0.0,0.011,0.0	0.034
783	gene:Solyc12g088250.1	NA	12	+	63713847	63713978	63713676	63713748	63714061	63714175	783	76,61,32	25,34,8	10,18,29	3,2,1	280	149	0.0001967043894224054	0.00165484818769	0.618,0.488,0.68	0.639,0.827,0.939	-0.206
274	gene:Solyc04g016370.2	NA	4	-	7170003	7170251	7169623	7169821	7170454	7170611	274	11,4,2	50,43,25	0,2,0	6,10,24	397	149	0.00019780321069096321	0.00166320063009	0.076,0.034,0.029	0.0,0.07,0.0	0.023
13842	gene:Solyc12g036410.1	NA	12	-	52195222	52195402	52194067	52194307	52195742	52196230	13842	39,26,29	5,1,2	8,31,14	0,0,0	329	149	0.00019865353649581408	0.00166945580483	0.779,0.922,0.868	1.0,1.0,1.0	-0.144
8197	gene:Solyc01g111340.2	NA	1	-	97619628	97619757	97619330	97619503	97619843	97619878	8197	0,4,0	15,6,2	0,1,0	2,6,6	278	149	0.0001989058364524684	0.00167068124943	0.0,0.263,0.0	0.0,0.082,0.0	0.06
8680	gene:Solyc07g039510.2	NA	7	-	47623092	47623232	47621489	47621572	47623954	47624070	8680	20,9,19	88,45,51	5,6,11	23,84,91	289	149	0.0001992906932810857	0.00167301817955	0.105,0.093,0.161	0.101,0.036,0.059	0.054
14193	gene:Solyc08g015780.2	NA	8	-	5599595	5599724	5597268	5598357	5600515	5600948	14193	9,12,9	183,181,87	2,18,10	37,130,74	278	149	0.00019952533736414667	0.00167409226911	0.026,0.034,0.053	0.028,0.069,0.068	-0.017
1806	gene:Solyc03g083150.2	NA	3	+	52978131	52978206	52977244	52977397	52984905	52985205	1806	2,4,3	42,43,27	0,0,3	0,20,12	224	149	0.0002027613006150537	0.00170033394262	0.031,0.058,0.069	NA,0.0,0.143	-0.019
3128	gene:Solyc11g069150.1	NA	11	-	53754391	53754476	53754174	53754268	53754675	53754740	3128	2,2,0	1,2,1	0,4,0	0,2,6	234	149	0.00020290190774242752	0.0017006041306	0.56,0.389,0.0	NA,0.56,0.0	0.036
11298	gene:Solyc11g012900.1	NA	11	-	5693106	5693328	5692411	5692445	5693479	5693697	11298	44,9,39	171,82,99	4,4,3	21,49,43	371	149	0.0002033762777925736	0.0017036699405	0.094,0.042,0.137	0.071,0.032,0.027	0.048
404	gene:Solyc08g081990.2	NA	8	-	64903641	64903788	64902820	64903138	64904564	64905393	404	148,94,65	4,6,1	38,50,37	0,7,3	296	149	0.000206274904534026	0.00172702948353	0.949,0.887,0.97	1.0,0.782,0.861	0.054
6173	gene:Solyc09g011830.2	NA	9	+	5104280	5104457	5102679	5103089	5105260	5105615	6173	52,20,29	2,1,2	0,13,9	1,0,0	326	149	0.00020969516407494152	0.00175472913298	0.922,0.901,0.869	0.0,1.0,1.0	0.231
5720	gene:Solyc10g084850.1	NA	10	-	64238020	64238122	64236452	64236526	64238276	64238420	5720	12,6,5	137,100,74	0,0,0	18,63,40	251	149	0.00021105435315118764	0.00176516140775	0.049,0.034,0.039	0.0,0.0,0.0	0.041
1061	gene:Solyc07g049470.2	NA	7	-	59751132	59751205	59747980	59748045	59751378	59751446	1061	45,45,26	2,4,5	0,18,13	0,0,0	222	149	0.00021210684883784308	0.00177179488896	0.938,0.883,0.777	NA,1.0,1.0	-0.134
2758	gene:Solyc09g083130.2	NA	9	-	68810084	68810181	68809408	68809582	68810333	68810472	2758	62,41,36	23,4,13	6,33,14	0,4,3	246	149	0.00021218627127844248	0.00177179488896	0.62,0.861,0.626	1.0,0.833,0.739	-0.155
7403	gene:Solyc07g062620.2	NA	7	+	65316113	65316333	65315919	65315992	65316424	65316540	7403	11,8,12	183,112,99	2,12,9	19,40,37	369	149	0.00021209215025745545	0.00177179488896	0.024,0.028,0.047	0.041,0.108,0.089	-0.046
4522	gene:Solyc06g054140.2	NA	6	+	36965487	36965596	36963980	36964025	36967925	36968169	4522	23,11,13	6,3,1	3,13,1	0,1,5	258	149	0.0002126960875608317	0.0017751072414	0.689,0.679,0.882	1.0,0.882,0.104	0.088
13118	gene:Solyc11g072970.1	NA	11	-	56120379	56120447	56119747	56119813	56120535	56120616	13118	6,2,0	8,0,1	1,0,0	0,2,2	217	149	0.00022036975801687574	0.00183817198473	0.34,1.0,0.0	1.0,0.0,0.0	0.113
5360	gene:Solyc01g080760.2	NA	1	-	79981336	79981551	79980198	79980402	79985502	79986522	5360	22,15,18	8,2,1	1,4,3	0,1,0	364	149	0.00022197553624045933	0.00185058244613	0.53,0.754,0.88	1.0,0.621,1.0	-0.152
10242	gene:Solyc12g035500.1	NA	12	-	57594920	57594970	57592928	57593089	57595045	57595145	10242	30,25,16	6,3,0	1,14,5	0,0,0	199	149	0.0002221009324254408	0.00185064451925	0.789,0.862,1.0	1.0,1.0,1.0	-0.116
10544	gene:Solyc08g061800.2	NA	8	+	49532323	49532351	49531739	49532029	49536381	49536508	10544	16,16,12	1,4,3	5,28,20	0,0,1	177	149	0.00022332947858990832	0.00185989358762	0.931,0.771,0.771	1.0,1.0,0.944	-0.157
2831	gene:Solyc02g091620.1	NA	2	+	52873181	52873401	52872826	52872829	52873585	52873779	2831	14,4,6	2,0,2	0,0,0	0,0,4	369	149	0.0002246465043105913	0.00186986931174	0.739,1.0,0.548	NA,NA,0.0	0.762
7001	gene:Solyc03g033560.2	NA	3	-	5108557	5108611	5107879	5108271	5110993	5111275	7001	9,3,8	222,171,126	0,4,2	29,126,94	203	149	0.00022926073432093046	0.0019072645395	0.029,0.013,0.045	0.0,0.023,0.015	0.016
5322	gene:Solyc09g018790.2	NA	9	-	17003696	17003779	17003490	17003592	17004022	17004194	5322	335,252,247	5,0,2	48,121,83	0,2,2	232	149	0.0002295255280044813	0.00190744466864	0.977,1.0,0.988	1.0,0.975,0.964	0.009
9857	gene:Solyc06g075510.2	NA	6	-	46867148	46867193	46866933	46867037	46867356	46867502	9857	223,227,138	86,61,56	40,145,97	32,89,43	194	149	0.00022952277214164648	0.00190744466864	0.666,0.741,0.654	0.49,0.556,0.634	0.127
13972	gene:Solyc04g072140.2	NA	4	+	59169130	59169224	59168616	59168704	59169959	59170020	13972	33,17,31	0,6,1	0,17,5	0,0,0	243	149	0.0002297898651503192	0.00190863048396	1.0,0.635,0.95	NA,1.0,1.0	-0.138
6567	gene:Solyc03g096740.2	NA	3	-	59090360	59090603	59089280	59089322	59091105	59091350	6567	7,0,12	67,45,32	0,1,0	10,55,31	392	149	0.00023327025180174552	0.0019365133602	0.038,0.0,0.125	0.0,0.007,0.0	0.052
14198	gene:Solyc09g091550.2	NA	9	+	70803911	70804063	70802563	70802704	70804156	70804411	14198	152,60,150	1,0,6	6,21,9	1,3,0	301	149	0.00023525112737193696	0.00195192500712	0.987,1.0,0.925	0.748,0.776,1.0	0.129
2999	gene:Solyc12g097030.1	NA	12	+	65696986	65697034	65696120	65696356	65697132	65697201	2999	8,5,5	120,105,75	0,0,0	30,104,67	197	149	0.0002394749344003703	0.00198592057122	0.048,0.035,0.048	0.0,0.0,0.0	0.044
[truncated: 13,798 more rows]
